# Supplementary material for: CARMA: A platform for analyzing microarray datasets that incorporate replicate measures
Source: BMC Bioinformatics. 2006 Mar 17;7:149. doi: 10.1186/1471-2105-7-149 (PMC1450302; doi:10.1186/1471-2105-7-149)
Supplement: Additional File 2 — CARMA_5.0.zip An R package for installing CARMA under the Microsoft Windows operating system. [file 1471-2105-7-149-S2.zip]

Archive with 27 entries (18 files):
- CARMA/
- CARMA/chtml/
- CARMA/chtml/CARMA.chm
- CARMA/CONTENTS
- CARMA/DESCRIPTION
- CARMA/help/
- CARMA/help/AnIndex
- CARMA/help/CARMA
- CARMA/html/
- CARMA/html/00Index.html
- CARMA/html/CARMA.html
- CARMA/INDEX
- CARMA/latex/
- CARMA/latex/CARMA.tex
- CARMA/man/
- CARMA/man/CARMA.Rd.gz
- CARMA/MD5
- CARMA/Meta/
- CARMA/Meta/hsearch.rds
- CARMA/Meta/package.rds
- CARMA/Meta/Rd.rds
- CARMA/R/
- CARMA/R/CARMA
- CARMA/R/CARMA.rdb
- CARMA/R/CARMA.rdx
- CARMA/R-ex/
- CARMA/R-ex/CARMA.R
