# Supplementary material for: CARMA: A platform for analyzing microarray datasets that incorporate replicate measures
Source: BMC Bioinformatics. 2006 Mar 17;7:149. doi: 10.1186/1471-2105-7-149 (PMC1450302; doi:10.1186/1471-2105-7-149)
Supplement: Additional File 2 — CARMA_5.0.zip An R package for installing CARMA under the Microsoft Windows operating system. [file 1471-2105-7-149-S2.zip › CARMA/DESCRIPTION]

Package: CARMA
Version: 5.0
Date: 2005-03-15
Title: CARMA
Author: Kevin A. Greer <kgreer@u.arizona.edu>
Maintainer: Kevin A. Greer <kgreer@u.arizona.edu>
Depends: nlme, MASS
Description: Computational Analysis of Replicate Measures for Arrays
        (CARMA)
License: GPL version 2 or newer
Built: R 2.0.1; ; 2005-06-13 17:06:15; windows
