# Supplementary material for: CARMA: A platform for analyzing microarray datasets that incorporate replicate measures
Source: BMC Bioinformatics. 2006 Mar 17;7:149. doi: 10.1186/1471-2105-7-149 (PMC1450302; doi:10.1186/1471-2105-7-149)
Supplement: Additional File 2 — CARMA_5.0.zip An R package for installing CARMA under the Microsoft Windows operating system. [file 1471-2105-7-149-S2.zip › CARMA/MD5]

9cf8b19429035d2a65672f08174b0984 *CONTENTS
254a5f12d68868cb494c327b70dc1d06 *DESCRIPTION
bcd2c2e68a5bb6b791410e8001008f4b *INDEX
72e2aa2ce0d395fca4a9a199e14d70da *Meta/Rd.rds
0918005126dd94d4c0f5c96ae0647def *Meta/hsearch.rds
6e95ba7ba6870fd10db1b86e85b4ca9c *Meta/package.rds
137cd1c18925dc5191a7af6fc17a43e3 *R-ex/CARMA.R
efeae1e8d51ee5f9002c628dc379221e *R/CARMA
87fd2d2a762338b11f6f5b500787a21f *R/CARMA.rdb
0f5ada6111ce925c6948e724a7da789f *R/CARMA.rdx
bfde3267cf83bd70e32fed1f1c51debe *chtml/CARMA.chm
189b262a68014fd9c63054ea6130be7f *help/AnIndex
6d3304fe841ec17a7a70bbdba017f5a8 *help/CARMA
00bcbb03c194f4aeeb1122c6bb1923df *html/00Index.html
3d65b6adda9edb56457fe872141ba14a *html/CARMA.html
9318cc013cb4c7458ded4685352033fb *latex/CARMA.tex
f38ef7f8ad6cabd6f8427abca934b226 *man/CARMA.Rd.gz
