# Supplementary material for: CARMA: A platform for analyzing microarray datasets that incorporate replicate measures
Source: BMC Bioinformatics. 2006 Mar 17;7:149. doi: 10.1186/1471-2105-7-149 (PMC1450302; doi:10.1186/1471-2105-7-149)
Supplement: Additional File 2 — CARMA_5.0.zip An R package for installing CARMA under the Microsoft Windows operating system. [file 1471-2105-7-149-S2.zip › CARMA/R/CARMA]

.First.lib <- function(libname, pkgname)
{
    fullName <- paste("package", pkgname, sep=":")
    myEnv <- as.environment(match(fullName, search()))
    barepackage <- sub("([^-]+)_.*", "\\1", pkgname)
    dbbase <- file.path(libname, pkgname, "R", barepackage)
    rm(.First.lib, envir = myEnv)
    lazyLoad(dbbase, myEnv)
    if(exists(".First.lib", envir = myEnv, inherits = FALSE)) {
        f <- get(".First.lib", envir = myEnv, inherits = FALSE)
        if(is.function(f))
            f(libname, pkgname)
        else
            stop(paste("package \"", pkgname,
                       "\"has a non-function .First.lib", sep=""))
    }
}
