# Supplementary material for: CARMA: A platform for analyzing microarray datasets that incorporate replicate measures
Source: BMC Bioinformatics. 2006 Mar 17;7:149. doi: 10.1186/1471-2105-7-149 (PMC1450302; doi:10.1186/1471-2105-7-149)
Supplement: Additional File 3 — CARMA_Source.zip The R source code for CARMA. [file 1471-2105-7-149-S3.zip]

Archive with 1 entries (1 files):
- CARMA.R
