# Supplementary material for: CARMA: A platform for analyzing microarray datasets that incorporate replicate measures
Source: BMC Bioinformatics. 2006 Mar 17;7:149. doi: 10.1186/1471-2105-7-149 (PMC1450302; doi:10.1186/1471-2105-7-149)
Supplement: Additional File 3 — CARMA_Source.zip The R source code for CARMA. [file 1471-2105-7-149-S3.zip › CARMA.R]

###########################################################################
##  
##  CARMA Version 5.0
##  Kevin Greer
##  University of Arizona
##  Biomedical Engineering Program
##
###########################################################################
###########################################################################
##  Function: CARMA.helper.*
##
##  Helper functions.
##
###########################################################################
CARMA.helper.concatenate.list <-
  function(plstString,
           pchrSep="")
  {
    if (length(plstString) > 2)
    {
      paste(Recall(plstString[1:(length(plstString)-1)],pchrSep), plstString[length(plstString)], sep=pchrSep)
    } else if (length(plstString) > 1)
    {
      ifelse(is.na(plstString[2]), plstString[1], paste(plstString[1],plstString[2],sep=pchrSep))
    } else
    {
      plstString[1]
    }
  }

CARMA.helper.multiply.list <-
  function(plstNumber)
  {
    intLast = length(plstNumber)
    intGroup = 1
    if (intLast > 10)
    {
      intGroup = as.integer(intLast/10)
    }
    intIndex = 0
    intCount = 0
    fltGrandMean = 1
    while (intIndex <= (intLast - intGroup))
    {
      intCount = intCount + 1
      fltTotal = 1
      for (intIndex in (intIndex+1):(intIndex+intGroup))
      {
        fltTotal = fltTotal * plstNumber[intIndex]
      }
      fltTotal = fltTotal^(1/intGroup)
      fltGrandMean = fltGrandMean * fltTotal
    }
    fltGrandMean = fltGrandMean^(1/intCount)
    return(fltGrandMean)
  }

CARMA.helper.multiply.list <-
  function(plstNumber)
  {
    fltTotal = plstNumber[1]
    for (intLop in 2:length(plstNumber))
    {
    	fltTotal = fltTotal * plstNumber[intLop]
    }
    if (sum(plstNumber) < 0 & fltTotal > 0)
    {
      fltTotal <- -1 * fltTotal
    }
    fltTotal
  }

CARMA.helper.grand.mean <-
  function(plstNumber)
  {
    intLast = length(plstNumber)
    intGroup = 1
    if (intLast > 100)
    {
      intGroup = as.integer(intLast/10)
    }
    if (intLast > 1000)
    {
      intGroup = as.integer(intLast/100)
    }
    intIndex = 0
    intCount = 0
    fltGrandMean = 1
    while (intIndex <= (intLast - intGroup))
    {
      intCount = intCount + 1
      fltTotal = 1
      for (intIndex in (intIndex+1):(intIndex+intGroup))
      {
        fltTotal = fltTotal * plstNumber[intIndex]
      }
      fltTotal = fltTotal^(1/intGroup)
      fltGrandMean = fltGrandMean * fltTotal
    }
    fltGrandMean = fltGrandMean^(1/intCount)
    return(fltGrandMean)
  }

CARMA.helper.combine.column <-
  function(pdatData,
           pintPos=1,
           pchrSep="")
  {
    if (ncol(pdatData) > 2)
    {
      paste(Recall(pdatData[-ncol(pdatData)],pchrSep), pdatData[,ncol(pdatData)], sep=pchrSep)
    } else if (ncol(pdatData) > 1)
    {
      paste(substring(pdatData[,1],pintPos), substring(pdatData[,2],pintPos), sep=pchrSep)
    } else
    {
      substring(pdatData[,1],pintPos)
    }
  }

CARMA.helper.multiply.column <-
  function(pdatData)
  {
    if (ncol(pdatData) > 2)
    {
      Recall(pdatData[-ncol(pdatData)]) * pdatData[,ncol(pdatData)]
    } else if (ncol(pdatData) > 1)
    {
      pdatData[,1] * pdatData[,2]
    } else
    {
      pdatData[,1]
    }
  }

CARMA.helper.flatten.dataframe <-
  function(pdatData,
           nrep=1)
  {
    lstData <- c()
    for (intLopRow in 1:nrow(pdatData))
    {
      for (intLopCol in 1:ncol(pdatData))
      {
        if (!is.na(pdatData[intLopRow, intLopCol]))
        {
          lstData <- c(lstData, rep(pdatData[intLopRow, intLopCol], nrep))
        }
      }
    }
    return(lstData)
  }

CARMA.helper.model.summary <-
  function (pobjModelAOV)
  {
    intResidDF <- NROW(pobjModelAOV$qr$qr) - pobjModelAOV$rank
    if (intResidDF != pobjModelAOV$df.residual)
    {
      warning("inconsistent residual degrees of freedom. -- please report!")
    }
    fltResidVar <- sum(pobjModelAOV$residuals ^ 2) / intResidDF
    afltR <- chol2inv(pobjModelAOV$qr$qr[1:pobjModelAOV$rank, 1:pobjModelAOV$rank, drop=FALSE])
    lstSE <- sqrt(diag(afltR) * fltResidVar)
    lstCoeffecients <- c(na.omit(pobjModelAOV$coefficients))
    lstT <- lstCoeffecients / lstSE
    lstP <- 2 * pt(abs(lstT), intResidDF, lower.tail = FALSE)
    datCoefficients <- data.frame(names(lstCoeffecients), lstCoeffecients, lstSE, lstT, lstP, row.names=NULL)
    colnames(datCoefficients) <- c("Effect", "Value", "StdErr", "t", "p")
    return(datCoefficients)
  }

CARMA.helper.add.row <-
  function (pdatMatrix, pintRowIndex, plstColumnNames, pdatRow)
  {
    if (length(plstColumnNames) == ncol(pdatRow))
    {
      pdatMatrix[pintRowIndex,] <- as.numeric(pdatRow)
    } else
    {
      lstRowNames <- names(pdatRow)
      pdatRow <- as.numeric(pdatRow)
      intRowColumnIndex <- 1
      mtxTempRow <- matrix(,length(plstColumnNames))
      for (intColumnIndex in 1:length(plstColumnNames))
      {
        if (plstColumnNames[intColumnIndex] == lstRowNames[intRowColumnIndex])
        {
          mtxTempRow[intColumnIndex] <- pdatRow[intRowColumnIndex]
          intRowColumnIndex <- intRowColumnIndex + 1
        }
      }
      pdatMatrix[pintRowIndex,] <- mtxTempRow
    }
    return(pdatMatrix)
  }


###########################################################################
##  Function: CARMA.linlog
##
##  Apply the linlog transformation to a list of numbers.
##
###########################################################################
CARMA.linlog <-
  function(plstData,
           pfltCutoff)
{
  datTemp <- sapply(plstData, FUN=function(x) if (x<pfltCutoff & x>(-pfltCutoff)) {logb(pfltCutoff,2)+x/pfltCutoff-1} else if (x<=(-pfltCutoff)) {-logb(-x,2)+2*logb(pfltCutoff,2)-2} else {logb(x,2)})
  return(datTemp)
}


###########################################################################
##  Function: CARMA.read.file.input
##
##  Read the input file and return a list.
##
###########################################################################
CARMA.read.file.input <-
  function(pchrFile,
           pchrSep="\t")
  {
    options(show.error.messages=FALSE)
    lstTemp <- try(scan(pchrFile, what=list("","",""), sep=pchrSep, quiet=TRUE))
    options(show.error.messages=TRUE)

    if (class(lstTemp) == "try-error")
    {
      lstInput <- lstTemp
    } else
    {
      lstInput <- as.list(lstTemp[[2]])
      names(lstInput) <- lstTemp[[1]]

      achrFilePart <- unlist(strsplit(pchrFile, "\\\\"))
      chrFileName <- achrFilePart[length(achrFilePart)]
      chrInputDirectory <- substr(pchrFile, 1, regexpr(chrFileName, pchrFile)-1)
      lstInput$InputDirectory <- chrInputDirectory 
      if (substring(lstInput$LayoutFile,2,2)!=":")
      {
        lstInput$LayoutFile <- paste(chrInputDirectory, lstInput$LayoutFile, sep="")
      }    
      if (substring(lstInput$ParameterFile,2,2)!=":")
      {
        lstInput$ParameterFile <- paste(chrInputDirectory, lstInput$ParameterFile, sep="")
      }    
      if (substring(lstInput$ExperimentFile,2,2)!=":")
      {
        lstInput$ExperimentFile <- paste(chrInputDirectory, lstInput$ExperimentFile, sep="")
      }    
      if (substring(lstInput$DataDirectory,2,2)!=":")
      {
        lstInput$DataDirectory <- paste(chrInputDirectory, lstInput$DataDirectory, sep="")
      }    
      if (substring(lstInput$OutputDirectory,2,2)!=":")
      {
        lstInput$OutputDirectory <- paste(chrInputDirectory, lstInput$OutputDirectory, sep="")
      }    
      if (substring(lstInput$ExportDefinitionFile,2,2)!=":" & lstInput$ExportDefinitionFile != "")
      {
        lstInput$ExportDefinitionFile <- paste(chrInputDirectory, lstInput$ExportDefinitionFile, sep="")
      }    

#      lstInput$ChannelList <- as.integer(unlist(strsplit(lstInput$ChannelList, ",")))
      lstInput$ChannelList <- c(1, 2)
      lstInput$LoessSpan <- as.double(lstInput$LoessSpan)
      lstInput$OutlierProbability <- as.double(lstInput$OutlierProbability)
      lstInput$AnovaProbability <- as.double(lstInput$AnovaProbability)
      lstInput$Effect <- as.double(lstInput$Effect)
      lstInput$ReplicatePercent <- as.double(lstInput$ReplicatePercent)
      lstInput$SpotPercent <- as.double(lstInput$SpotPercent)
#      lstInput$SampleCount <- as.integer(lstInput$SampleCount)
      lstInput$SampleCount <- 1
      lstInput$OutputFile <- paste(lstInput$OutputDirectory, "Output.txt", sep="")
      lstInput$OutputSelectFile <- paste(lstInput$OutputDirectory, "OutputSelect.txt", sep="")
      lstInput$RawFile <- paste(lstInput$OutputDirectory, "Raw.txt", sep="")
      lstInput$TTestFile <- paste(lstInput$OutputDirectory, "AnovaContrast.txt", sep="")
      lstInput$TTestSelectFile <- paste(lstInput$OutputDirectory, "AnovaContrastSelect.txt", sep="")
      lstInput$NormalizedFile <- paste(lstInput$OutputDirectory, "Normalized.txt", sep="")
      lstInput$PlotFile <- paste(lstInput$OutputDirectory, "Plot.pdf", sep="")
      lstInput$PlotNormalizeFile <- paste(lstInput$OutputDirectory, "PlotNormalize.pdf", sep="")
      lstInput$PlotSelectFile <- paste(lstInput$OutputDirectory, "PlotSelect.pdf", sep="")
    }
    return(lstInput)
  }


###########################################################################
##  Function: CARMA.read.file.parameter
##
##  Read the parameter file and return a list.
##
###########################################################################
CARMA.read.file.parameter <-
  function(pchrFile,
           pchrSep="\t")
  {
    options(show.error.messages=FALSE)
    lstTemp <- try(scan(pchrFile, what=list("","",""), sep=pchrSep, quiet=TRUE))
    options(show.error.messages=TRUE)

    if (class(lstTemp) == "try-error")
    {
      lstParameter <- lstTemp
    } else
    {
      lstParameter <- as.list(lstTemp[[2]])
      names(lstParameter) <- lstTemp[[1]]
      lstParameter$ReplicateCount <- as.integer(lstParameter$ReplicateCount)
      lstParameter$RowSpacing <- as.double(lstParameter$RowSpacing)
      lstParameter$ColumnSpacing <- as.double(lstParameter$ColumnSpacing)
      lstParameter$SetRowSpacing <- as.double(lstParameter$SetRowSpacing)
      lstParameter$SetColumnSpacing <- as.double(lstParameter$SetColumnSpacing)
    }
    return(lstParameter)
  }


###########################################################################
##  Function: CARMA.read.file.exportdefinition
##
##  Read the export definition file and return a list.
##
###########################################################################
CARMA.read.file.exportdefinition <-
  function(pchrFile,
           pchrSep="\t")
  {
    if (is.null(pchrFile) == FALSE & pchrFile != "")
    {
      options(show.error.messages=FALSE)
      lstTemp <- try(scan(pchrFile, what=list("","",""), sep=pchrSep, quiet=TRUE))
      options(show.error.messages=TRUE)
      if (class(lstTemp) == "try-error")
      {
        lstExportDefintion <- lstTemp
      } else
      {
        lstExportDefintion <- as.list(lstTemp[[2]])
        names(lstExportDefintion) <- lstTemp[[1]]
      }
      return(lstExportDefintion)
    }
  }


###########################################################################
##  Function: CARMA.plot.layout
##
###########################################################################
CARMA.plot.layout <-
  function(plstInput)
  {
    layout(matrix(c(1,2,3,4),2,2,byrow=TRUE))
    devWindow = dev.cur()

    pdf(file=plstInput$PlotFile, width = 11, height = 8.5)
    par(omi=c(.1,0,.1,0))
#    layout(matrix(c(1,2,3,4,5,6),2,3,byrow=TRUE))
    layout(matrix(c(1,1,1,2,2,2,3,3,4,4,5,5),2,6,byrow=TRUE))
    devPlot = dev.cur()

    #Create a device for writing to a pdf file and set the layout
    pdf(file=plstInput$PlotNormalizeFile, width = 11, height = 8.5)
    layout(matrix(c(1,2,3,4),2,2,byrow=TRUE))
    devPlotNormalize = dev.cur()

    pdf(file=plstInput$PlotSelectFile, width = 11, height = 8.5)
    par(omi=c(.1,0,.1,0))
#    layout(matrix(c(1,2,3,4,5,6),2,3,byrow=TRUE))
    layout(matrix(c(1,1,1,2,2,2,3,3,4,4,5,5),2,6,byrow=TRUE))
    devPlotSelect = dev.cur()

    dev.set(devWindow)
    plstInput <- c(plstInput, list("WindowDevice"=devWindow, "PlotDevice"=devPlot, "PlotSelectDevice"=devPlotSelect, "PlotNormalizeDevice"=devPlotNormalize))
    return(plstInput)
  }


###########################################################################
##  Function: CARMA.plot.off
##
###########################################################################
CARMA.plot.off <-
  function(plstInput)
  {
    dev.off(plstInput$PlotDevice)
    dev.off(plstInput$PlotChangeDevice)
    dev.off(plstInput$PlotNoChangeDevice)
    dev.off(plstInput$PlotRejectDevice)
    return(plstInput)
  }


###########################################################################
##  Function: CARMA.read.file.experiment
##
##  Read the experiment file and return a data frame.
##
###########################################################################
CARMA.read.file.experiment <-
  function(pchrFile="Experiment.txt",
           pchrSep="\t")
  {
    options(show.error.messages=FALSE)
    datExperiment <- try(read.table(pchrFile, header=TRUE, sep=pchrSep, as.is=TRUE))
    options(show.error.messages=TRUE)
    return(datExperiment)
  }


###########################################################################
##  Function: CARMA.read.file.layout
##
##  Read the layout file and return a data frame.
##
###########################################################################
CARMA.read.file.layout <-
  function(pchrFile="Layout.txt",
           pchrSep="\t")
  {
    options(show.error.messages=FALSE)
    datLayout <- try(read.table(pchrFile, header=TRUE, sep=pchrSep, as.is=TRUE))
    options(show.error.messages=TRUE)
    return(datLayout)
  }


###########################################################################
##  Function: CARMA.read.file.array
##
##  Read the data file for one microarray and return a data frame.
##
###########################################################################
CARMA.read.file.array <-
  function(pchrDirectory,
           pchrFile="Experiment.txt",
           pintNRows=-1,
           pchrSep="\t")
  {
    options(show.error.messages=FALSE)
    datArray <- try(read.table(paste(pchrDirectory, pchrFile, sep=""), header=TRUE, sep=pchrSep, as.is=TRUE, nrows=pintNRows))
    options(show.error.messages=TRUE)
    return(datArray)
  }


###########################################################################
##  Function: CARMA.get.data
##
##  Read all of the data files and return a data frame.
##
###########################################################################
CARMA.get.data <-
  function(pchrDirectory,
           pdatExperiment,
           plstInput,
           pdatLayout)
  {
    #Read the first microarray file, determine the Gene, Row location, and Column location values for each spot, and create a data frame to hold the data from all microarray files
    intArrayRowCount = nrow(pdatLayout)
    datRaw <- cbind("Number"=1:intArrayRowCount, subset(pdatLayout,select=c("Gene","SetRow","SetColumn","Row","Column")))
    datRaw <- data.frame(list(datRaw$Number,datRaw$Gene,(datRaw$SetRow-1)*plstInput$SetRowSpacing+(datRaw$Row-1)*plstInput$RowSpacing,(datRaw$SetColumn-1)*plstInput$SetColumnSpacing+(datRaw$Column-1)*plstInput$ColumnSpacing))
    names(datRaw) <- list("Number", "Gene", "R", "C")
    datRowId <- subset(datRaw, select=c(Number, Gene))
    writeLines("\nBegin reading files...")

    #Read each file from the file list
    for (intLopFile in 1:plstInput$ArrayCount)
    {
      writeLines(paste("Reading file", pdatExperiment$FileName[intLopFile], sep=" "))
      #Read the file and create a data frame containing select columns for rows that pass the criteria
      chrFile <- pdatExperiment$FileName[intLopFile]
      datArray <- CARMA.read.file.array(pchrDirectory=pchrDirectory, pchrFile=chrFile, pchrSep=plstInput$DataFileSeperator, pintNRows=intArrayRowCount)
      blnFirstChannel<-1
      lstCutoff <- c(0, 0)
      for (intChannel in plstInput$ChannelList)
      {
        lstDataColumn <- plstInput[c(grep("Ch0", names(plstInput)), grep(paste("Ch", intChannel, sep=""), names(plstInput)))]
        datChannel <- cbind("Number"=1:intArrayRowCount, subset(datArray,select=unlist(lstDataColumn,use.names=FALSE)))
        names(datChannel) <- c("Number", substr(names(lstDataColumn),4,100))
        if (tolower(plstInput$MinimumIntensityFormula) != "optimize")
        {
          lstCutoff[intChannel] <- with(datChannel, median(eval(parse(text=plstInput$MinimumIntensityFormula))))
        }
        datPass <- subset(cbind(datChannel,"Pass"=rep(1,nrow(datChannel))), eval(parse(text=plstInput$CriteriaFormula)), select=c(Number,Pass))
        datPass <- merge(subset(datRowId, select=Number), datPass, all.x=TRUE)
        datExclude <- cbind(subset(datRowId, select=Number), "Pass"=rep(0,nrow(datRowId)))
        if (plstInput$ExcludeFormula != "")
        {
          datExclude <- subset(cbind(datChannel,"Pass"=rep(0,nrow(datChannel))), !eval(parse(text=plstInput$ExcludeFormula)), select=c(Number,Pass))
          datExclude <- merge(subset(datRowId, select=Number), datExclude, all.x=TRUE)
        }
        datChannel <- data.frame("Number"=datChannel$Number, with(datChannel, eval(parse(text=plstInput$IntensityFormula))))

        names(datChannel)[ncol(datChannel)] <- paste("Channel", intChannel, sep="")
        if (blnFirstChannel == 1)
        {
          blnFirstChannel <- 0
          datAllChannel <- datChannel
          datAllChannelPass <- data.frame("Number"=datRowId$Number, "PassSum"=rep(0,nrow(datRowId)))
          datAllChannelExclude <- data.frame("Number"=datRowId$Number)
          if (intLopFile == 1)
          {
            datAllPass <- data.frame("Number"=datRowId$Number)
          }
        } else
        {
          datAllChannel <- cbind(datAllChannel, datChannel[2])
        }
        datPass$Pass <- datPass$Pass+datExclude$Pass
        datAllChannelPass <- cbind(datAllChannelPass, "Pass"=datPass$Pass)
        datAllChannelPass$PassSum <- datAllChannelPass$PassSum + !is.na(datPass$Pass)
        datAllChannelExclude <- cbind(datAllChannelExclude, "Pass"=datExclude$Pass)
      }


      if (tolower(plstInput$MinimumIntensityFormula) == "optimize")
      {
        datVar <- as.data.frame(cbind("P"=seq(.1,.9,.025),"V"=rep(0,33),"Min"=rep(0,33),"Max"=rep(0,33)))
        intChannelCount <- length(plstInput$ChannelList)
        intStart = 4
        intStep = .25
        lstCutoff <- c(intStart, intStart)
        lstCutoffMin <- c(intStart, intStart)
        fltMedian <- 0
#        intMinGeneCount <- max(as.integer(.001*nrow(datAllChannel)), 30)
        intMinGeneCount <- 20
        fltVarMadDiff <- 1000000
        lstVarMad <- c(0, 0)
        datChannel<-datAllChannel
        names(datChannel) <- c("Ave","I1","I2")
        for (intChannel in 1:intChannelCount)
        {
          datChannel[,(intChannel+1)] <- CARMA.linlog(datAllChannel[,(intChannel+1)], 2^lstCutoff[intChannel])
        }
        datChannel[,1] <- apply(datChannel[,2:3],1,sum)/intChannelCount
        for (intLop2 in 13:28)
        {
          datVar$Min[intLop2] <- (intLop2-1)/2
          datVar$Max[intLop2] <- (intLop2-1)/2 + .5
          datLinLog <- subset(datChannel, Ave>=datVar$Min[intLop2] & Ave<datVar$Max[intLop2] & I1>0 & I2>0)
          datVar$V[intLop2] <- 0
          if (nrow(datLinLog)>intMinGeneCount)
          {
            datVar$V[intLop2] <- var(datLinLog[3]-datLinLog[2])
          }
        }
        datTemp <- subset(datVar, V>0, V)$V
        fltMedian <- median(datTemp)
        while (min(lstVarMad) <= (1.5*fltVarMadDiff) & max(lstCutoff) <= 11)
        {
          lstVarMedian <- c(0, 0)
          for (intChannel in 1:intChannelCount)
          {
            lstCutoff[intChannel] <- lstCutoff[intChannel] + intStep
            datChannel[,(intChannel+3)] <- CARMA.linlog(datAllChannel[,(intChannel+1)], 2^lstCutoff[intChannel])
            lstCutoff[intChannel] <- lstCutoff[intChannel] - intStep
          }
          for (intChannel in 1:intChannelCount)
          {
            if (intChannel == 1)
            {
              lstChannel <- c(3,4)
            } else
            {
              lstChannel <- c(5,2)
            }
            for (intLop2 in 5:28)
            {
              datVar$Min[intLop2] <- (intLop2-1)/2
              datVar$Max[intLop2] <- (intLop2-1)/2 + .5
              datLinLog <- subset(datChannel, Ave>=datVar$Min[intLop2] & Ave<datVar$Max[intLop2])
              datVar$V[intLop2] <- 0
              if (nrow(datLinLog)>intMinGeneCount)
              {
                datVar$V[intLop2] <- var(datLinLog[lstChannel[1]]-datLinLog[lstChannel[2]])
              }
            }
            datTemp <- subset(datVar, V>0, V)$V
#            lstVarMad[intChannel] <- mean(abs(datTemp-median(datTemp)))
            lstVarMad[intChannel] <- mean(abs(datTemp-fltMedian))

            writeLines(as.character(datVar$V))
            writeLines(paste(as.character(intChannel), as.character(lstVarMad[intChannel]), as.character(lstCutoff[intChannel])))
          }

          intChannel <- which(lstVarMad==min(lstVarMad))[1]
          if (lstCutoff[1] >= (lstCutoff[2]+2))
          {
            intChannel <- 2
          } else if (lstCutoff[2] >= (lstCutoff[1]+2))
          {
            intChannel <- 1
            
          }
          if (lstVarMad[intChannel] <= fltVarMadDiff)
          {
            fltVarMadDiff <- lstVarMad[intChannel]
            lstCutoffMin <- lstCutoff
          }
          lstCutoff[intChannel] <- lstCutoff[intChannel] + intStep
          datChannel[,(intChannel+1)] <- datChannel[,(intChannel+3)]
        }
        lstCutoff <- 2^lstCutoffMin 
      }

      for (intChannel in 1:length(plstInput$ChannelList))
      {
        datAllChannel[,(intChannel+1)] <- CARMA.linlog(datAllChannel[,(intChannel+1)], lstCutoff[intChannel])
      }

      datTempPass <- merge(datRowId, subset(datAllChannelPass, PassSum>0, -PassSum))
      datTempPass$Gene <- factor(datTempPass$Gene)

      #Select genes that have measurements for more than the specified percentage of replicates
      datTemp <- data.frame(list("Gene"=levels(datTempPass$Gene),"Count"=tabulate(datTempPass$Gene)))
      datTemp <- subset(datTemp, Count>=(plstInput$ReplicateCount*plstInput$ReplicatePercent), c(-Count))
      datTempPass <- subset(merge(datTempPass, datTemp), select=-Gene)
      datTempPass <- merge(subset(datRowId, select=Number), datTempPass, all.x=TRUE)
      datTempPass[2:ncol(datTempPass)] <- as.integer(!is.na(datTempPass[2:ncol(datTempPass)]))
      datTempPass[2:ncol(datTempPass)] <- datTempPass[2:ncol(datTempPass)] - as.integer(is.na(datAllChannelExclude[2:ncol(datAllChannelExclude)]))
      datAllPass <- merge(datAllPass, datTempPass, by.x="Number", by.y="Number", all.x=TRUE)
      datRaw <- merge(datRaw, datAllChannel)

      intLopChannel <- 1
      for (intChannel in plstInput$ChannelList)
      {
        intChannelIndex <- (intLopFile-1) * length(plstInput$ChannelList) + intLopChannel - 1 + plstInput$FirstArrayIndex
        intVariety <- plstInput$FirstVarietyIndex + intChannel - 1
        names(datRaw)[intChannelIndex] <- paste("V", pdatExperiment[intLopFile, intVariety], sep="")
        for (intLopVariety in 1:(plstInput$VarietyCount-1))
        {
          intVariety <- plstInput$FirstVarietyIndex + (intLopVariety * plstInput$VarietyCount) + intChannel - 1
          names(datRaw)[intChannelIndex] <- ifelse(!is.na(pdatExperiment[intLopFile, intVariety]), paste(names(datRaw)[intChannelIndex], pdatExperiment[intLopFile, intVariety], sep="."), names(datRaw)[intChannelIndex])
        }
        intLopChannel <- intLopChannel + 1 
      }
    }
    writeLines("Done reading files.\n")
    datRaw <- merge(datRaw, datAllPass)
    return(datRaw)
  }


###########################################################################
##  Function: CARMA.export
##
##  Read all of the data files and export specified data.
##
###########################################################################
CARMA.export <-
  function(pchrDirectory,
           pdatExperiment,
           plstInput,
           pdatLayout,
           plstExportDefinition,
           pdatNormalized)
  {
    if (is.null(plstExportDefinition) == FALSE)
    {
      writeLines("\nBegin reading files for export...")
      intArrayRowCount = nrow(pdatLayout)

      #Read each file from the file list
      for (intLopFile in 1:plstInput$ArrayCount)
      {
        writeLines(paste("Reading file for export", pdatExperiment$FileName[intLopFile], sep=" "))
        #Read the file and create a data frame containing select columns for rows that pass the criteria
        chrFile <- pdatExperiment$FileName[intLopFile]
        datArray <- CARMA.read.file.array(pchrDirectory=pchrDirectory, pchrFile=chrFile, pchrSep=plstInput$DataFileSeperator, pintNRows=intArrayRowCount)        
        datExport <- cbind(subset(pdatLayout,select=as.character(plstExportDefinition[which(plstExportDefinition %in% names(pdatLayout))])), subset(datArray,select=as.character(plstExportDefinition[which(plstExportDefinition %in% names(datArray))])))
        intIndex <- (intLopFile-1) * length(plstInput$ChannelList) + plstInput$FirstArrayIndex
        datExport <- cbind(datExport, pdatNormalized[intIndex]-pdatNormalized[intIndex+1])
        names(datExport) <- c("ID",names(plstExportDefinition[2:length(plstExportDefinition)]))
        datExport <- aggregate(datExport[2:ncol(datExport)],list(datExport$ID),FUN=function(x) mean(na.omit(x)))
        write.table(datExport,file=paste(plstInput$OutputDirectory,chrFile,sep=""),sep="\t",row.names=FALSE,col.names=names(plstExportDefinition),qmethod="double")
        gc()
      }
    }
  }


###########################################################################
##  Function: CARMA.normalize
##
##  Normalize between the two channels of all microarray files.
##
###########################################################################
CARMA.normalize <-
  function(pdatRaw,
           pdatExperiment,
           plstInput)
  {
    if (length(plstInput$ChannelList) == 1)
    {
      datNormalized <- pdatRaw
    } else
    {
      datNormalized <- pdatRaw[1:(plstInput$FirstArrayIndex-1)]
      for (intLopFile in 1:plstInput$ArrayCount)
      {
        intArray = plstInput$FirstArrayIndex + (intLopFile - 1) * 2

        datArray <- subset(pdatRaw, select=c(Number,R,C,intArray,(intArray+1)))
        names(datArray)[4:5] <- list("Channel1", "Channel2")
        plot(datArray$Channel1, datArray$Channel2, xlab="Channel 1", ylab="Channel 2", cex=.7, xlim=range(0:16), ylim=range(0:16))
        mtext(paste("Within Array Normalization (", intLopFile, " of ", plstInput$ArrayCount, ") ", pdatExperiment$FileName[intLopFile]," (",names(pdatRaw)[intArray]," - ",names(pdatRaw)[intArray+1],")",sep=""), side=3, line=-1.5, outer=TRUE)

        #Fit a loess regression and plot
        datLoess <- CARMA.array.loess(pdatArray=datArray, plstInput=plstInput)
        datArray <- merge(datArray, datLoess, all.x=TRUE)

        #Log transform both channels and adjust the channels based on the lowess fit
        datArray$Channel1 <- datArray$Channel1+datArray$Adj/2
        datArray$Channel2 <- datArray$Channel2-datArray$Adj/2
        plot(datArray$Channel1, datArray$Channel2, xlab="Channel 1", ylab="Channel 2", cex=.7, xlim=range(0:16), ylim=range(0:16))

        datNormalized <- merge(datNormalized, subset(datArray, select=c(Number,Channel1,Channel2)), all.x=TRUE)
        names(datNormalized)[intArray:(intArray+1)] <- names(pdatRaw)[intArray:(intArray+1)]

        #Copy the screen to the Pdf device
        if (plstInput$GeneratePDF == 1)
        {
          dev.copy(which=plstInput$PlotNormalizeDevice)
          dev.set(which=plstInput$WindowDevice)
        }
      }
    }
    return(datNormalized)
  }


###########################################################################
##  Function: CARMA.array.loess
##
##  Fit a loess regression to the array data and plot.
##
###########################################################################
CARMA.array.loess <-
  function(pdatArray,
           plstInput)
  {
    datLoess <- na.omit(pdatArray)
    datLoess <- data.frame(list(datLoess$Number, datLoess$R, datLoess$C, (datLoess$Channel1+datLoess$Channel2)/2, datLoess$Channel2-datLoess$Channel1))
    names(datLoess) <- list("Number", "R", "C", "A", "M")
    plot(x=datLoess$A, y=datLoess$M, xlab="A", ylab="M", cex=.7)
    objLoess <- loess(as.formula(as.character(plstInput$LoessFormula)), datLoess, degree=1, span=plstInput$LoessSpan)
    objSort <- sort(objLoess$x[,1], index.return=TRUE)
    lines(x=objSort$x, y=objLoess$fitted[objSort$ix], col = 4)
    plot(x=datLoess$A, y=objLoess$residuals, xlab="A", ylab="M", cex=.7)
    datLoess <- cbind("Number"=datLoess$Number, "Adj"=objLoess$fitted)
    return(datLoess)
  }

###########################################################################
##  Function: CARMA.normalize.between
##
##  Normalize between microarrays.
##
###########################################################################
CARMA.normalize.between <-
  function(pdatNormalized,
           pdatExperiment,
           plstInput)
  {
    #Calculate the row product
    pdatNormalized <- cbind(pdatNormalized,apply(pdatNormalized[plstInput$FirstArrayIndex:ncol(pdatNormalized)],1,mean))
    names(pdatNormalized)[ncol(pdatNormalized)] <- "RowProduct"

    #Fit a Loess regression between each array (average of both channel) and the row product, and adjust both channels of each array
    for (intLopFile in 1:plstInput$ArrayCount)
    {
      intArray = plstInput$FirstArrayIndex + (intLopFile - 1) * 2      
      lstArrayChannel <- intArray:(intArray+length(plstInput$ChannelList)-1)
      datArrayProduct <- apply(pdatNormalized[lstArrayChannel],1,mean)
      datArray <- cbind(subset(pdatNormalized, select=c(Number,R,C)), pdatNormalized[ncol(pdatNormalized)], datArrayProduct)
      names(datArray) <- list("Number", "R", "C", "Channel1", "Channel2")
      plot(datArray$Channel1, datArray$Channel2, xlab="Product", ylab="Array", cex=.7, xlim=range(0:16), ylim=range(0:16))
      mtext(paste("Between Array Normalization (", intLopFile, " of ", plstInput$ArrayCount, ") ", pdatExperiment$FileName[intLopFile]," (",CARMA.helper.concatenate.list(names(pdatNormalized)[lstArrayChannel],pchrSep=" - "),")",sep=""), side=3, line=-1.5, outer=TRUE)

      #Fit a loess regression and plot
      datLoess <- CARMA.array.loess(pdatArray=datArray, plstInput=plstInput)

      #Adjust the current array based on the lowess fit
      pdatNormalized <- merge(pdatNormalized, datLoess, all.x=TRUE)
      pdatNormalized[lstArrayChannel] <- as.data.frame(apply(pdatNormalized[lstArrayChannel], MARGIN=2, function(x) x-pdatNormalized[ncol(pdatNormalized)]))
      datArrayProduct <- datArrayProduct - pdatNormalized[ncol(pdatNormalized)]
      pdatNormalized <- pdatNormalized[1:(ncol(pdatNormalized)-1)]
      plot(pdatNormalized[,ncol(pdatNormalized)], datArrayProduct[,1], xlab="Product", ylab="File", cex=.7, xlim=range(0:16), ylim=range(0:16))

      #Copy the screen to the Pdf device
      if (plstInput$GeneratePDF == 1)
      {
        dev.copy(which=plstInput$PlotNormalizeDevice)
        dev.set(which=plstInput$WindowDevice)
      }
    }
    pdatNormalized <- pdatNormalized[-ncol(pdatNormalized)]
    return(pdatNormalized)
  }


###########################################################################
##  Function: CARMA.fit.gene.model
##
##  Fit a general linear model for one gene.
##
###########################################################################
CARMA.fit.gene.model <-
  function(pchrGene,
           pdatGene,
           pdatModel,
           plstInput,
           pdatLayout,
           pchrMode,
           pblnFirstGene)
#           pdatKnown)
  {
    datEffectRow <- 0
    datTemp <- data.frame("Va"=stack(subset(pdatModel, select=plstInput$FirstArrayIndex:plstInput$LastArrayIndex))[,2], "P"=stack(subset(pdatModel, select=(plstInput$LastArrayIndex+1):ncol(pdatModel)))[,1])
    datTemp[1] <- pdatGene$Va    
    datTemp<-subset(datTemp, Va != "VCARMAref")
    datTemp$P[which(datTemp$P==-1)] <- 0
    datTempAll <- datTemp
    datTempAll[2] <- 1

    if (length(which(aggregate(datTemp$P, list(datTemp$Va), sum)$x >= (aggregate(datTempAll$P, list(datTemp$Va), sum)$x*plstInput$SpotPercent))) >= plstInput$SampleCount)
    {
      pdatModel <- cbind(pdatGene, "I"=stack(subset(pdatModel, select=plstInput$FirstArrayIndex:plstInput$LastArrayIndex))[,1], "P"=stack(subset(pdatModel, Gene==pchrGene, select=(plstInput$LastArrayIndex+1):ncol(pdatModel)))[,1])
      pdatModel <- cbind("Index"=c(1:nrow(pdatModel)), "Replicate"=rep(1:plstInput$ReplicateCount,length(plstInput$ChannelList)*plstInput$ArrayCount), pdatModel)
      if (nrow(datTempAll) < nrow(pdatModel))
      {
        intLastRow <- nrow(pdatModel)
        intLopRow <- 1
        while (intLopRow < intLastRow)
        {
          if (pdatModel$Va[intLopRow] == "VCARMAref")
          {
            pdatModel$I[intLopRow+1] <- pdatModel$I[intLopRow+1] - pdatModel$I[intLopRow]
          } else
          {
            pdatModel$I[intLopRow] <- pdatModel$I[intLopRow] - pdatModel$I[intLopRow+1]
          }
          intLopRow <- intLopRow + 2
        }
        pdatModel <- subset(pdatModel, Va != "VCARMAref")
        plstInput$AnovaFormula <- sub("A+", "", plstInput$AnovaFormula, extended=FALSE)
      }
      pdatModel <- subset(na.omit(pdatModel), P>=0)
      pdatModel$Index <- c(1:nrow(pdatModel))
      pdatModel <- na.omit(pdatModel)
      datModelOriginal <- pdatModel
      options(show.error.messages=FALSE)
      objModel <- try(lm(as.formula(as.character(plstInput$AnovaFormula)), data=pdatModel))
      options(show.error.messages=TRUE)

      if (pblnFirstGene != 1)
      {
        intOutlierIndex <- -1
        blnManualMode <- 0
        while (intOutlierIndex != 0)
        {
          if (intOutlierIndex > 0)
          {
            lstOutliers = unlist(subset(pdatModel, A==pdatModel$A[intOutlierIndex] & Replicate==pdatModel$Replicate[intOutlierIndex])[1])
            pdatModel <- subset(pdatModel, A!=pdatModel$A[intOutlierIndex] | Replicate!=pdatModel$Replicate[intOutlierIndex])
            datModelOriginal$P[lstOutliers] <- -2
          }
          intOutlierIndex <- 0
          options(show.error.messages=FALSE)
          objModel <- try(lm(as.formula(as.character(plstInput$AnovaFormula)), data=pdatModel))
          options(show.error.messages=TRUE)
          if (class(objModel)=="lm")
          {
            lstStudentizedResiduals <- na.omit(abs(rstudent(objModel)))
            if (objModel$df.residual>1)
            {
              dblOutlierIndicator <- abs(qt((plstInput$OutlierProbability/2)/length(lstStudentizedResiduals), objModel$df.residual-1))
              if(max(lstStudentizedResiduals) >= dblOutlierIndicator)
              {
                intOutlierIndex <- which(lstStudentizedResiduals==max(lstStudentizedResiduals))[1]
              }
            }
          }
        }
      }
      blnModelFit <- 0


      options(show.error.messages=FALSE)
      if (plstInput$ReplicationFormula == "R" | plstInput$ReplicationFormula == "")
      {
        fmlAnovaFormula <- as.formula(paste(as.character(plstInput$AnovaFormula),"+Error(",as.character(plstInput$ReplicationFormula),")",sep=""))
        if (max(pdatModel$Replicate) <= 1)
        {
          fmlAnovaFormula <- as.formula(as.character(plstInput$AnovaFormula))
          plstInput$ReplicationFormula <- ""
        }
        objModelAOVOriginal <- try(aov(fmlAnovaFormula, data=datModelOriginal))
        objModelAOV <- try(aov(fmlAnovaFormula, data=pdatModel))
        intResidualDF <- 0
        if (plstInput$ReplicationFormula == "R")
        {
          objModelAOVOriginal <- objModelAOVOriginal$R
          objModelAOV <- objModelAOV$R
        }
        if (length(which(class(objModelAOV)=="lm")) > 0 & length(which(class(objModelAOVOriginal)=="lm")) > 0)
        {
          datAnova <- as.data.frame(anova(objModelAOV))
          datAnovaP <- subset(datAnova, substr(row.names(datAnova),1,1)=="V", select=5)
          intResidualDF <- objModelAOV$df.residual
          fltResidualSS <- as.double(subset(datAnova, row.names(datAnova)=="Residuals", select=2))
#          fltResidualSS2 <- as.double(subset(datAnova, row.names(datAnova)=="Residuals", select=2))
          datVarietyDF <- subset(datAnova, substr(row.names(datAnova),1,1)=="V", select=1)
          datVarietySS <- subset(datAnova, substr(row.names(datAnova),1,1)=="V", select=2)
#          datVarietySS2 <- subset(datAnova, substr(row.names(datAnova),1,1)=="V", select=3)
          datEffectOriginal <- CARMA.helper.model.summary(objModelAOVOriginal)
          datEffect <- CARMA.helper.model.summary(objModelAOV)
          datResiduals <- objModelAOV$residuals
          blnModelFit <- 1
        }
      } else
      {
        objModelAOVOriginal <- try(lme(as.formula(as.character(plstInput$AnovaFormula)), data=datModelOriginal, random=as.formula(as.character(plstInput$ReplicationFormula))))
        objModelAOV <- try(lme(as.formula(as.character(plstInput$AnovaFormula)), data=pdatModel, random=as.formula(as.character(plstInput$ReplicationFormula))))
        intResidualDF <- 0
        if (class(objModelAOV)=="lme" & class(objModelAOVOriginal)=="lme")
        {
          datAnova <- as.data.frame(anova(objModelAOV))
          datAnovaP <- subset(datAnova, substr(row.names(datAnova),1,1)=="V", select=4)
#          intResidualDF <- as.integer(objModelAOV$fixDF$terms[4])
          intResidualDF <- subset(datAnova, substr(row.names(datAnova),1,1)=="V", select=2)[1,1]
          fltResidualSS <- sum(objModelAOV$residual[,1]^2)
#          fltResidualSS2 <- sum(objModelAOV$residual[,2]^2)
          datVarietyDF <- subset(datAnova, substr(row.names(datAnova),1,1)=="V", select=1)
          datVarietySS <- subset(datAnova, substr(row.names(datAnova),1,1)=="V", select=3) * datVarietyDF * fltResidualSS / intResidualDF
#          datVarietySS2 <- subset(datAnova, substr(row.names(datAnova),1,1)=="V", select=3) * datVarietyDF * fltResidualSS2 / intResidualDF
          datEffectOriginal <- summary(objModelAOVOriginal)$tTable
          datEffectOriginal <- subset(cbind(row.names(datEffectOriginal), as.data.frame(summary(objModelAOVOriginal)$tTable)), select=(-DF))
          names(datEffectOriginal) <- c("Effect", "Value", "StdErr", "t", "p")
          datEffect <- summary(objModelAOV)$tTable
          datEffect <- subset(cbind(row.names(datEffect), as.data.frame(summary(objModelAOV)$tTable)), select=(-DF))
          names(datEffect) <- c("Effect", "Value", "StdErr", "t", "p")
          blnModelFit <- 1
          datResiduals <- objModelAOV$residuals
        }
      }
      options(show.error.messages=TRUE)
      if (blnModelFit == 1)
      {
        if (class(objModel)=="lm" & length(which(as.array(datAnovaP[,1])!="NaN"))>0)
        {
          datVarietyEffect <- datEffect[which(substr(as.character(datEffect$Effect),1,1)=="V"),]
          if (nrow(datVarietyEffect) > 0)
          {
            if (pblnFirstGene != 1)
            {
#             CARMA.plot.model(pdatModel=pdatModel, pdatModelOriginal=datModelOriginal, pobjModel=objModel, pchrGene=pchrGene, pchrGeneDescription=as.character(pdatLayout$Description[which(pdatLayout$Gene==pchrGene)[1]]), pdatKnown=pdatKnown)
              CARMA.plot.model(pdatEffect=datEffect, pdatEffectOriginal=datEffectOriginal, pdatModel=pdatModel, pdatModelOriginal=datModelOriginal, pobjModel=objModel, pchrGene=pchrGene, pchrGeneDescription=as.character(pdatLayout$Description[which(pdatLayout$Gene==pchrGene)[1]]))
              mtext(CARMA.helper.concatenate.list(CARMA.helper.combine.column(cbind(row.names(datAnovaP),format(datAnovaP,digits=4)),pchrSep=" = "),pchrSep=", "), side=1, line=-.5, outer=TRUE)
            } 
            chrFlag <- "111"
            chrMessage <- ""
            if ((max(max(datVarietyEffect$Value),0) - min(min(datVarietyEffect$Value),0)) < plstInput$Effect)
            {
              chrMessage <- paste("Effect < ", plstInput$Effect, ". ", chrMessage, sep="")
              substr(chrFlag, 3, 3) <- "0"
            } 
            if (min(datAnovaP[1]) > plstInput$AnovaProbability)
            {
              chrMessage <- paste("Probability > ", plstInput$AnovaProbability, ". ", chrMessage, sep="")
              substr(chrFlag, 2, 2) <- "0"
            }
            if (pblnFirstGene != 1)
            {
              mtext(chrMessage, side=1, line=-.5, outer=TRUE, adj=.97)
              mtext(paste("Flagged as:",chrFlag,sep=" "), side=1, line=-.5, outer=TRUE, adj=0.04)
              if (plstInput$GeneratePDF == 1)
              {
                dev.copy(which=plstInput$PlotDevice)
                dev.set(which=plstInput$WindowDevice)
                if (chrFlag == "111")
                {
                  dev.copy(which=plstInput$PlotSelectDevice)
                  dev.set(which=plstInput$WindowDevice)
                }
              }
            }
            datEffect <- cbind("Gene"=as.integer(rep(pchrGene, nrow(datEffect))), datEffect)
            row.names(datEffect) <- paste(pchrGene, datEffect$Effect, sep="")
#            datRow <- data.frame("Gene"=as.integer(pchrGene), "Flag"=as.integer(chrFlag), "ResidualDF"=intResidualDF, "ResidualSS"=fltResidualSS, "ResidualSS2"=fltResidualSS2, "VarietyDF"=datVarietyDF[1,1], "VarietySS"=datVarietySS[1,1], "VarietySS2"=datVarietySS2[1,1], "ANOVAp"=datAnovaP[1,1], row.names=pchrGene)
            datRow <- data.frame("Gene"=as.integer(pchrGene), "Flag"=as.integer(chrFlag), "ResidualDF"=intResidualDF, "ResidualSS"=fltResidualSS, "VarietyDF"=datVarietyDF[1,1], "VarietySS"=datVarietySS[1,1], "ANOVAp"=datAnovaP[1,1], row.names=pchrGene)
            datEffectRow <- reshape(subset(datEffect,select=c(Gene,Effect,Value)), direction="wide", v.names="Value", timevar="Effect", idvar="Gene")
            datEffectRow <- subset(datEffectRow, select=c(order(names(datEffectRow))))
#          names(datEffectRow) <- lapply(names(datEffectRow), function(x) substr(x, 7, 100)) 
            names(datEffectRow)[1] <- "Gene"
            datTemp <- reshape(subset(datEffect,select=c(Gene,Effect,StdErr)), direction="wide", v.names="StdErr", timevar="Effect", idvar="Gene")
            datTemp <- subset(datTemp, select=c(order(names(datTemp))))
            datEffectRow <- merge(datEffectRow, datTemp)
            datTemp <- reshape(subset(datEffect,select=c(Gene,Effect,t)), direction="wide", v.names="t", timevar="Effect", idvar="Gene")
            datTemp <- subset(datTemp, select=c(order(names(datTemp))))
            datEffectRow <- merge(datEffectRow, datTemp)
            datTemp <- reshape(subset(datEffect,select=c(Gene,Effect,p)), direction="wide", v.names="p", timevar="Effect", idvar="Gene")
            datTemp <- subset(datTemp, select=c(order(names(datTemp))))
            datEffectRow <- merge(datEffectRow, datTemp)
            datEffectRow <- merge(datRow, datEffectRow, all.y=TRUE)
            if (length(datResiduals) > 0)
            {
              datEffectRow <- cbind(datEffectRow, matrix(datResiduals, nrow=1))
            }
          }
        }
      }
    }
        return(datEffectRow)
  }

###########################################################################
##  Function: CARMA.fit.model
##
##  Fit a general linear model to the microarray data.
##
###########################################################################
CARMA.fit.model <-
  function(pdatNormalized,
           plstInput,
           pdatExperiment,
           pdatLayout,
           pchrMode)
#           pdatKnown)
  {

    #Convert the data into a format for the linear model
    datVarietyName <- rbind(CARMA.helper.flatten.dataframe(pdatExperiment[,plstInput$ChannelList+1],plstInput$ReplicateCount), CARMA.helper.flatten.dataframe(pdatExperiment[,plstInput$ChannelList+1+plstInput$VarietyCount],plstInput$ReplicateCount), CARMA.helper.flatten.dataframe(pdatExperiment[,plstInput$ChannelList+1+2*plstInput$VarietyCount],plstInput$ReplicateCount), CARMA.helper.flatten.dataframe(pdatExperiment[,plstInput$ChannelList+1+3*plstInput$VarietyCount],plstInput$ReplicateCount))
    blnFirstVariety <- 1
    for (intLopVariety in 1:nrow(datVarietyName))
    {
      datGeneVariety <- subset(pdatNormalized, pdatNormalized$Gene==pdatNormalized$Gene[1], select=1:plstInput$LastArrayIndex)
      intLevelCount <- plstInput$ArrayCount*length(plstInput$ChannelList)*nrow(datGeneVariety)
      datGeneVariety <- cbind(as.character(gl(plstInput$ArrayCount,nrow(datGeneVariety)*length(plstInput$ChannelList),intLevelCount)), as.character(gl(length(plstInput$ChannelList),nrow(datGeneVariety),intLevelCount)), stack(datGeneVariety[plstInput$FirstArrayIndex:ncol(datGeneVariety)]))
      names(datGeneVariety) <- list("A", "D", "I", substr(names(pdatExperiment)[plstInput$FirstVariety+(intLopVariety-1)*plstInput$VarietyCount],1,2))
      datGeneVariety[,ncol(datGeneVariety)] <- factor(paste("V",as.character(datVarietyName[intLopVariety,]),sep=""))
      if (blnFirstVariety == 1)
      {
        datGene <- datGeneVariety
        blnFirstVariety <- 0
      } else
      {
        datGene <- cbind(datGene, datGeneVariety[ncol(datGeneVariety)])
      }
    }
    datGene <- datGene[,-3]
    datGene <- cbind(datGene, "R"=paste(datGene$A,datGene$D,sep=""))
    datGene <- merge(data.frame(datGene, "Sort"=as.integer(row.names(datGene))), data.frame("D"=1:4, "Color"=I(c("green","red","blue","yellow"))))
    datGene <- datGene[order(datGene$Sort),-(ncol(datGene)-1)]

    dev.set(which=plstInput$WindowDevice)
    par(omi=c(.1,0,.1,0))
#    layout(matrix(c(1,2,3,4,5,6),2,3,byrow=TRUE))
    layout(matrix(c(1,1,1,2,2,2,3,3,4,4,5,5),2,6,byrow=TRUE))

    lstGene <- levels(factor(pdatNormalized$Gene))
    intGeneCount <- length(lstGene)
    lstGene <- lstGene[order(as.integer(unlist(lstGene)))]
    mtxLayoutIndex <- matrix(,intGeneCount)
    gc()
    intLopGene <- 1
    intRowIndex <- 1
    blnFirstGene <- 1
    intLayoutIndex <- 1
    intDebugGene <- 1000000
    while (intLopGene <= length(lstGene))
    {
      if (intLopGene >= intDebugGene)
      {
        browser()
      }
      chrGene <- lstGene[intLopGene]

      intRowIndexStart <- intRowIndex
      while (pdatNormalized$Gene[intRowIndex] == chrGene & intRowIndex <= nrow(pdatNormalized))
      {
        intRowIndex <- intRowIndex + 1
      }
      datModel <- pdatNormalized[intRowIndexStart:(intRowIndex-1),]
#      datModel <- subset(pdatNormalized, Gene==chrGene)
      datTemp <- datModel[,c(2,plstInput$FirstArrayIndex:ncol(pdatNormalized))]
#      mtxGeneMean <- aggregate(datTemp,list(datTemp$Gene),FUN=mean)[,-1]
      lstGeneMean <- mean(datTemp)
      lstGeneMean <- c(lstGeneMean[1], "Mean"=mean(apply(datTemp[2:(length(plstInput$ChannelList)*plstInput$ArrayCount+1)],1,as.numeric)), lstGeneMean[-1])

      while (pdatLayout$Gene[intLayoutIndex] != chrGene)
      {
        intLayoutIndex <- intLayoutIndex + 1
      }
      mtxLayoutIndex[intLopGene] <- intLayoutIndex

      if (blnFirstGene == 1)
      {
        datModel[,(plstInput$LastArrayIndex+1):ncol(datModel)] <- 1
      }
      datEffectRow <- CARMA.fit.gene.model(pchrGene=chrGene, pdatGene=datGene, pdatModel=datModel, plstInput=plstInput, pdatLayout=pdatLayout, pchrMode=pchrMode, pblnFirstGene=blnFirstGene)
      if (is.data.frame(datEffectRow))
      {
        if (blnFirstGene == 1)
        {
          lstColumnNames <- names(datEffectRow)
          mtxAnalysisMatrixAll <- matrix(,intGeneCount,ncol(datEffectRow))
          mtxGeneMeanAll <- matrix(,intGeneCount,length(lstGeneMean))
          colnames(mtxGeneMeanAll) <- names(lstGeneMean)
           intLopGene <- intLopGene - 1
           intRowIndex <- 1
           blnFirstGene <- 0
        } else 
        {
          if (length(lstColumnNames) == ncol(datEffectRow))
          {
            mtxAnalysisMatrixAll[intLopGene,] <- as.numeric(datEffectRow)
          } else
          {
            lstRowNames <- names(datEffectRow)
            intLastRowIndex <- ncol(datEffectRow)
            datEffectRow <- as.numeric(datEffectRow)
            intRowColumnIndex <- 1
            mtxTempRow <- matrix(,length(lstColumnNames))
            for (intColumnIndex in 1:length(lstColumnNames))
            {
              if (lstColumnNames[intColumnIndex] == lstRowNames[intRowColumnIndex] & intRowColumnIndex <= intLastRowIndex)
              {
                mtxTempRow[intColumnIndex] <- datEffectRow[intRowColumnIndex]
                intRowColumnIndex <- intRowColumnIndex + 1
              }
            }
            mtxAnalysisMatrixAll[intLopGene,] <- mtxTempRow
          }
        }
      }
      mtxGeneMeanAll[intLopGene,] <- lstGeneMean

      if ((intLopGene %% 100) == 0)
      {
        gc()
      }
      intLopGene <- intLopGene + 1
    }

    #Turn off the pdf device
    dev.off(which=plstInput$PlotDevice)
    dev.off(which=plstInput$PlotSelectDevice)
    gc()

    write.matrix(mtxGeneMeanAll,file=paste(plstInput$OutputDirectory,"NormalizedMean.txt",sep=""),sep="\t")
    
    datAnalysisMatrixAll <- cbind(pdatLayout[mtxLayoutIndex,], mtxGeneMeanAll[,2], mtxAnalysisMatrixAll[,-1])
    names(datAnalysisMatrixAll) <- c(names(pdatLayout), "Mean", lstColumnNames[-1])
    return(datAnalysisMatrixAll)
  }


###########################################################################
##  Function: CARMA.write.files
##
##  Write output files.
##
###########################################################################
CARMA.write.files <-
  function(pdatAnalysisMatrix,
           plstInput)
  {
    lstB <- c(3.53, 1.77, 1.44, 1.31, 1.24, 1.19, 1.16, 1.14, 1.12, 1.11, 1.10, 1.09, 1.08, 1.08, 1.07, 1.07, 1.06, 1.06, 1.06, 1.05, 1.05, 1.05, 1.05, 1.05, 1.04, 1.04, 1.04, 1.04, 1.04, 1.03, 1.03, 1.03, 1.03, 1.03, 1.03, 1.03, 1.03, 1.03, 1.03, 1.03, 1.03, 1.03, 1.03, 1.03, 1.03, 1.03, 1.03, 1.03, 1.03, 1.02)
    lstV2v <- c(2.45, 1.64, 1.39, 1.27, 1.22, 1.18, 1.15, 1.13, 1.12, 1.11, 1.10, 1.09, 1.08, 1.08, 1.07, 1.06, 1.06, 1.06, 1.05, 1.05, 1.05, 1.05, 1.05, 1.05, 1.04, 1.04, 1.04, 1.04, 1.04, 1.03, 1.03, 1.03, 1.03, 1.03, 1.03, 1.03, 1.03, 1.03, 1.03, 1.03, 1.03, 1.03, 1.03, 1.03, 1.03, 1.03, 1.03, 1.03, 1.03, 1.02)
    fltResSS <- na.omit(pdatAnalysisMatrix$ResidualSS)
    intG <- length(fltResSS)
    intDF <- na.omit(pdatAnalysisMatrix$ResidualDF)
    fltGM <- CARMA.helper.grand.mean(fltResSS/intDF)
    fltNum <- (intG-3)*lstV2v[intDF]*2/intDF
    fltLogX <- sum(log(fltResSS))/intG
    fltDen <- sum((log(fltResSS)-fltLogX)^2)
    fltAdjResSSShrunk <- fltGM*lstB[intDF]*exp(pmax(1 - fltNum/fltDen,0)*(log(fltResSS)-fltLogX))*intDF
    fltAdjResSSPool <- fltGM*lstB[intDF]*intDF
    fltAdjPShrunk <- 1-pf((na.omit(pdatAnalysisMatrix$VarietySS)/na.omit(pdatAnalysisMatrix$VarietyDF))/(fltAdjResSSShrunk/na.omit(pdatAnalysisMatrix$ResidualDF)), na.omit(pdatAnalysisMatrix$VarietyDF), na.omit(pdatAnalysisMatrix$ResidualDF))
    fltAdjPMix <- 1-pf((na.omit(pdatAnalysisMatrix$VarietySS)/na.omit(pdatAnalysisMatrix$VarietyDF))/(((fltAdjResSSPool+fltAdjResSSShrunk)/2)/na.omit(pdatAnalysisMatrix$ResidualDF)), na.omit(pdatAnalysisMatrix$VarietyDF), na.omit(pdatAnalysisMatrix$ResidualDF))
    fltAdjPPool <- 1-pf((na.omit(pdatAnalysisMatrix$VarietySS)/na.omit(pdatAnalysisMatrix$VarietyDF))/(fltAdjResSSPool/na.omit(pdatAnalysisMatrix$ResidualDF)), na.omit(pdatAnalysisMatrix$VarietyDF), na.omit(pdatAnalysisMatrix$ResidualDF))
    if (length(pdatAnalysisMatrix$Gene) == intG)
    {
      datAdjP <- cbind("Gene"=pdatAnalysisMatrix$Gene, "ShrunkANOVAp"=fltAdjPShrunk, "MixANOVAp"=fltAdjPMix, "PoolANOVAp"=fltAdjPPool, "ShrunkResSS"=fltAdjResSSShrunk, "PoolResSS"=fltAdjResSSPool)
    } else
    {
      datAdjP <- cbind("Gene"=pdatAnalysisMatrix$Gene[-attr(na.omit(pdatAnalysisMatrix$ResidualSS),"na.action")], "ShrunkANOVAp"=fltAdjPShrunk, "MixANOVAp"=fltAdjPMix, "PoolANOVAp"=fltAdjPPool, "ShrunkResSS"=fltAdjResSSShrunk, "PoolResSS"=fltAdjResSSPool)
    }
    pdatAnalysisMatrix <- merge(pdatAnalysisMatrix,datAdjP,by.x="Gene",by.y="Gene",all.x=TRUE)

    lstNames <- names(pdatAnalysisMatrix)[which(substr(names(pdatAnalysisMatrix),1,7)=="Value.V")]
    datEffect <- pdatAnalysisMatrix[which(substr(names(pdatAnalysisMatrix),1,7)=="Value.V")]
    names(datEffect) <- paste("Value.",substring(names(datEffect),10),sep="")
    datStdErr <- pdatAnalysisMatrix[which(substr(names(pdatAnalysisMatrix),1,8)=="StdErr.V")]
    names(datStdErr) <- paste("StdErr.",substring(names(datStdErr),11),sep="")
    datP <- pdatAnalysisMatrix[which(substr(names(pdatAnalysisMatrix),1,3)=="p.V")]
    names(datP) <- paste("p.",substring(names(datP),6),sep="")
    lstDF <- pdatAnalysisMatrix$ResidualDF
    blnFirst <- 1
    if (ncol(datEffect) > 1)
    {
      for (intLop in 1:(ncol(datEffect)-1))
      {
        fltColumn1Mean = mean(na.omit(datStdErr[,intLop])^2)
        for (intLop2 in (intLop+1):ncol(datEffect))
        {
          fltColumn2Mean = mean(na.omit(datStdErr[,intLop2])^2)
          if (blnFirst == 1)
          {
            datTTest <- data.frame(2*(1-pt(abs((datEffect[,intLop]-datEffect[,intLop2])/(datStdErr[,intLop]^2+datStdErr[,intLop2]^2)^.5), lstDF)))
            datTTestMix <- data.frame(2*(1-pt(abs((datEffect[,intLop]-datEffect[,intLop2])/((datStdErr[,intLop]^2+fltColumn1Mean+datStdErr[,intLop2]^2+fltColumn2Mean^2)/2)^.5), lstDF)))
            blnFirst <- 0
          } else
          {
            datTTest <- cbind(datTTest, 2*(1-pt(abs((datEffect[,intLop]-datEffect[,intLop2])/(datStdErr[,intLop]^2+datStdErr[,intLop2]^2)^.5), lstDF)))
            datTTestMix <- cbind(datTTestMix, 2*(1-pt(abs((datEffect[,intLop]-datEffect[,intLop2])/((datStdErr[,intLop]^2+fltColumn1Mean+datStdErr[,intLop2]^2+fltColumn2Mean^2)/2)^.5), lstDF)))
          }
          names(datTTest)[ncol(datTTest)] <- paste("p.",substring(lstNames[intLop],10),"-",substring(lstNames[intLop2],10),sep="")
          names(datTTestMix)[ncol(datTTestMix)] <- paste("p.Mix.",substring(lstNames[intLop],10),"-",substring(lstNames[intLop2],10),sep="")
        }
      }
      for (intLop in (ncol(datEffect)):1)
      {
        fltColumnMean = mean(na.omit(datStdErr[,intLop])^2)
        datTTestMix <- cbind(2*(1-pt(abs(datEffect[,intLop]/((datStdErr[,intLop]^2+fltColumnMean)/2)^.5), lstDF)), datTTestMix)
        names(datTTestMix)[1] <- paste("p.Mix.",substring(lstNames[intLop],10),sep="")
      }
      datTemp <- cbind(subset(pdatAnalysisMatrix,select=c("Gene","Accession","Description","Flag","ResidualDF","ANOVAp","ShrunkANOVAp","MixANOVAp","PoolANOVAp","Mean")), datP, datTTest, datEffect, datStdErr, datTTestMix)
      write.table(datTemp,file=plstInput$TTestFile,sep="\t",row.names=FALSE,qmethod="double")
      datTemp <- subset(datTemp, Flag=="F111")
      write.table(datTemp,file=plstInput$TTestSelectFile,sep="\t",row.names=FALSE,qmethod="double")
    }
    gc()
    names(pdatAnalysisMatrix)[which(substr(names(pdatAnalysisMatrix),1,7)=="Value.V")] <- paste("Value.",substring(names(pdatAnalysisMatrix)[which(substr(names(pdatAnalysisMatrix),1,7)=="Value.V")],10),sep="")
    names(pdatAnalysisMatrix)[which(substr(names(pdatAnalysisMatrix),1,8)=="StdErr.V")] <- paste("StdErr.",substring(names(pdatAnalysisMatrix)[which(substr(names(pdatAnalysisMatrix),1,8)=="StdErr.V")],11),sep="")
    names(pdatAnalysisMatrix)[which(substr(names(pdatAnalysisMatrix),1,3)=="p.V")] <- paste("p.",substring(names(pdatAnalysisMatrix)[which(substr(names(pdatAnalysisMatrix),1,3)=="p.V")],6),sep="")
    write.table(pdatAnalysisMatrix,file=plstInput$RawFile,sep="\t",row.names=FALSE,qmethod="double")
    gc()
    datTemp <- cbind(subset(pdatAnalysisMatrix,select=c("Gene","Accession","Description","Flag","ResidualDF","ANOVAp","ShrunkANOVAp","MixANOVAp","PoolANOVAp","Mean")),sign(datEffect)*2^abs(datEffect),datEffect,datStdErr)
    names(datTemp)[11:(11+length(datEffect)-1)] <- paste("Unlog(",names(datEffect),")",sep="")
    write.table(datTemp,file=plstInput$OutputFile,sep="\t",row.names=FALSE,qmethod="double")
    gc()
    datTemp <- subset(datTemp,Flag=="F111")
    write.table(datTemp,file=plstInput$OutputSelectFile,sep="\t",row.names=FALSE,qmethod="double")
    gc()
  }


###########################################################################
##  Function: CARMA.plot.model
##
##  Generate plots for a linear model.
##
###########################################################################
CARMA.plot.model <-
  function(pdatEffect,
           pdatEffectOriginal,
           pdatModel,
           pdatModelOriginal,
           pobjModel,
           pchrGene,
           pchrGeneDescription)
#           pchrGeneDescription,
#           pdatKnown)
  {
    if (class(pobjModel)=="lm")
    { 
      names(pdatEffectOriginal) <- list("Effect", "OriginalValue", "OriginalStdErr", "Originalt", "Originalp")
      datPlot <- merge(pdatEffectOriginal, pdatEffect, all.x=TRUE)

      datPlot <- datPlot[which(substr(as.character(datPlot$Effect),1,1)=="V" | substr(as.character(datPlot$Effect),1,1)=="D"),]
#      datPlot <- datPlot[which(substr(as.character(datPlot$Effect),1,1)=="V"),]
      plot(datPlot$Value, xlab="Variety", ylab="log2(Effect)", ylim=c(-4,4), main="Effect vs Variety", type="p", axes=FALSE, frame.plot=TRUE)
      if ((substr(as.character(datPlot$Effect[1]),1,1)=="D") == TRUE)
      {
        axis(side=1, at=1:nrow(datPlot), labels=c(paste("Dye",substr(as.character(datPlot$Effect[1]),2,3),sep=""),substr(as.character(datPlot$Effect)[2:length(datPlot$Effect)],4,1000)))
      } else
      {
        axis(side=1, at=1:nrow(datPlot), labels=c(substr(as.character(datPlot$Effect)[1:length(datPlot$Effect)],4,1000)))
      }
      axis(side=2, at=-4:4)
      arrows(1:nrow(datPlot), rep(0,nrow(datPlot)), 1:nrow(datPlot), datPlot$Value, length=0, col="gray")
      arrows(1:nrow(datPlot), datPlot$Value, 1:nrow(datPlot), datPlot$Value + datPlot$StdErr, angle=90, length=.05)
      arrows(1:nrow(datPlot), datPlot$Value, 1:nrow(datPlot), datPlot$Value - datPlot$StdErr, angle=90, length=.05)
      points(datPlot$OriginalValue, lty="dotted")
      arrows(1:nrow(datPlot), datPlot$OriginalValue, 1:nrow(datPlot), datPlot$OriginalValue + datPlot$OriginalStdErr, angle=90, length=.05, lty="dotted")
      arrows(1:nrow(datPlot), datPlot$OriginalValue, 1:nrow(datPlot), datPlot$OriginalValue - datPlot$OriginalStdErr, angle=90, length=.05, lty="dotted")
#      points(as.double(pdatKnown[pchrGene,]), col="red")

      fltMinI <- min(pdatModelOriginal$I)
      fltMaxI <- max(pdatModelOriginal$I)
      datPlot <- cbind("V"=CARMA.helper.combine.column(pdatModel[grep("V",names(pdatModel))],pintPos=2), pdatModel[-grep("V",names(pdatModel))])
      plot(as.integer(datPlot$V), pobjModel$fitted.values, xlim=c(1,nlevels(datPlot$V)), ylim=c(min(fltMinI,pobjModel$fitted.values)-.5,max(fltMaxI,pobjModel$fitted.values)+.5), xlab="Variety", ylab="Intensity", main="Intensity vs Variety", col=datPlot$Color, axes=FALSE, frame.plot=TRUE, pch="_", cex=1.5)
      datPlot <- cbind("V"=CARMA.helper.combine.column(pdatModelOriginal[grep("V",names(pdatModelOriginal))],pintPos=2), pdatModelOriginal[-grep("V",names(pdatModelOriginal))])
      points(as.integer(datPlot$V), datPlot$I, col=datPlot$Color, pch=(2-datPlot$P))
      axis(side=1, at=1:nlevels(datPlot$V), labels=as.character(levels(datPlot$V)))
      axis(side=2)

      datPlot <- pdatModel
      plot(as.integer(as.character(datPlot$A)), pobjModel$fitted.values, xlim=c(1,nlevels(datPlot$A)), ylim=c(min(fltMinI,pobjModel$fitted.values)-.5,max(fltMaxI,pobjModel$fitted.values)+.5), xlab="Array", ylab="Intensity", main="Intensity vs Array", col=datPlot$Color, axes=FALSE, frame.plot=TRUE, pch="_", cex=1.5)
      datPlot <- pdatModelOriginal
      points(as.integer(as.character(datPlot$A)), datPlot$I, col=datPlot$Color, pch=(2-datPlot$P))
      axis(side=1, at=1:nlevels(datPlot$A), labels=c(1:nlevels(datPlot$A)))
      axis(side=2)

      datPlot <- cbind("V"=CARMA.helper.combine.column(pdatModel[grep("V",names(pdatModel))],pintPos=2), pdatModel[-grep("V",names(pdatModel))])
#      plot(as.integer(datPlot$V), pobjModel$residuals, xlim=c(1,nlevels(datPlot$V)), xlab="Variety", ylab="Residuals", main="Residuals vs Variety", col=datPlot$Color, axes=FALSE, frame.plot=TRUE)#      axis(side=1, at=1:nlevels(datPlot$V), labels=levels(datPlot$V))
#      axis(side=2)

      qqnorm(resid(pobjModel), col=datPlot$Color)

#      plot(datPlot$I, pobjModel$residuals, xlab="Intensity", ylab="Residuals", main="Residuals vs Intensity", col=datPlot$Color)

      try(plot(as.integer(datPlot$V), cooks.distance(pobjModel), xlim=c(1,nlevels(datPlot$V)), xlab="Variety", ylab="Cook's Distance", main="Cook's Distance Plot", col=datPlot$Color, axes=FALSE, frame.plot=TRUE))
      axis(side=1, at=1:nlevels(datPlot$V), labels=levels(datPlot$V))
      axis(side=2)

      mtext(paste(pchrGene,substr(pchrGeneDescription,1,100),sep=" - "), side=3, line=-1, outer=TRUE)

#      return(datPlot)
    }
  }


###########################################################################
##  Function: CARMA
##
##  Analyze a series of microarray experiments.
##
###########################################################################

CARMA <-
  function(pchrFileInput,
           pchrFileNormalized="")
 {

#    pchrFileNormalized=""
#    pchrFileNormalized="browse"
    pchrSep="\t"
    pblnGeneratePDF=1
    pchrMode="automatic"

    #Load the necessary libraries
    library(nlme)
    library(MASS)

    memory.size()

    pchrFileInput <- file.choose()

    #Read the input file
    lstInput <- CARMA.read.file.input(pchrFile=pchrFileInput, pchrSep=pchrSep)
    if (class(lstInput) == "try-error")
    {
      return("There was an error reading your input file. Please check that all lines contain the same number of tab characters, and that there are no single quote or number sign characters in the file.")
    }

    #Read the parameter file
    lstParameter <- CARMA.read.file.parameter(pchrFile=lstInput$ParameterFile, pchrSep=pchrSep)
    if (class(lstParameter) == "try-error")
    {
      return("There was an error reading your parameter file. Please check that all lines contain the same number of tab characters, and that there are no single quote or number sign characters in the file.")
    }
    lstInput <- c(lstInput, lstParameter)

    #Read the export definition file
    lstExportDefinition <- CARMA.read.file.exportdefinition(pchrFile=lstInput$ExportDefinitionFile, pchrSep=pchrSep)
    if (class(lstExportDefinition) == "try-error")
    {
      return("There was an error reading your export definition file. Please check that all lines contain the same number of tab characters, and that there are no single quote or number sign characters in the file.")
    }

    #Read the experiment file
    datExperiment <- CARMA.read.file.experiment(pchrFile=lstInput$ExperimentFile, pchrSep=pchrSep)
    if (class(datExperiment) == "try-error")
    {
      return("There was an error reading your experiment file. Please check that all lines contain the same number of tab characters, and that there are no single quote or number sign characters in the file.")
    }

    #Read the layout file
    datLayout <- CARMA.read.file.layout(pchrFile=lstInput$LayoutFile, pchrSep=pchrSep)
    if (class(datLayout) == "try-error")
    {
      return("There was an error reading your layout file. Please check that all lines contain the same number of tab characters, and that there are no single quote or number sign characters in the file.")
    }

    #Save current screen layout values and pepare screen and pdf files for plots
    lstCurrentScreen <- par(no.readonly = TRUE)
    lstInput <- CARMA.plot.layout(plstInput<-lstInput)

    lstInput <- c(lstInput, list("ArrayCount"=nrow(datExperiment), "FirstArrayIndex"=5, "LastArrayIndex"=4+nrow(datExperiment)*length(lstInput$ChannelList), "FirstVarietyIndex"=grep("Va1",names(datExperiment))))
    lstInput <- c(lstInput, list("VarietyCount"=length(grep("Va",names(datExperiment))), "ChannelCount"=length(grep("V",names(datExperiment)))/length(grep("Va",names(datExperiment)))))
    lstInput <- c(lstInput, list("GeneratePDF"=pblnGeneratePDF))
    gc()

    if (pchrFileNormalized == "")
    {
      #Read all of the data files
      datRaw <- CARMA.get.data(pchrDirectory=lstInput$DataDirectory, pdatExperiment=datExperiment, plstInput=lstInput, pdatLayout=datLayout)
      datPass <- datRaw[(lstInput$LastArrayIndex+1):ncol(datRaw)]
      datRaw <- datRaw[1:lstInput$LastArrayIndex]
      gc()

      #Transform data
#      datRaw <- CARMA.transform(pdatRaw=datRaw, pdatExperiment=datExperiment, plstInput=lstInput)

      #If more than one channel then normalize between channels on each microarray, and normalize betweem microarrays
      datNormalized <- CARMA.normalize(pdatRaw=datRaw, pdatExperiment=datExperiment, plstInput=lstInput)
      rm(datRaw)
      gc()

      datNormalized <- CARMA.normalize.between(pdatNormalized=datNormalized, pdatExperiment=datExperiment, plstInput=lstInput)
      gc()

      datNormalized <- cbind(datNormalized, datPass)
      rm(datPass)
      gc()

      #Sort the normalized dataset by gene
      objSort <- sort(datNormalized$Gene, index.return=TRUE)
      datNormalized <- datNormalized[objSort$ix,]

      write.table(datNormalized,file=lstInput$NormalizedFile,sep="\t",row.names=FALSE,qmethod="double")
      gc()
    } else
    {
      if (pchrFileNormalized == "browse")
      {
        pchrFileNormalized <- file.choose()
      }
#    datKnown <- read.table("C:\\Known.txt", header=FALSE, sep="\t", as.is=TRUE)
      datNormalized <- read.table(pchrFileNormalized, header=TRUE, sep="\t", as.is=TRUE, check.names=FALSE)
    }

    CARMA.export(pchrDirectory=lstInput$DataDirectory, pdatExperiment=datExperiment, plstInput=lstInput, pdatLayout=datLayout, plstExportDefinition=lstExportDefinition, pdatNormalized<-datNormalized)
    gc()

    #Turn off the Plot Normalize pdf device
    dev.off(which=lstInput$PlotNormalizeDevice)
    gc()

    #Sort the layout dataset by gene
    objSort <- sort(datLayout$Gene, index.return=TRUE)
    datLayout <- datLayout[objSort$ix,]

    #Fit a general linear model
#    datAnalysisMatrix <- CARMA.fit.model(pdatNormalized=datNormalized, pdatExperiment=datExperiment, plstInput=lstInput, pdatLayout<-datLayout, pchrMode<-pchrMode, pdatKnown<-datKnown)
    datAnalysisMatrix <- CARMA.fit.model(pdatNormalized=datNormalized, pdatExperiment=datExperiment, plstInput=lstInput, pdatLayout=datLayout, pchrMode=pchrMode)
    gc()
    rm(datNormalized)
    rm(datExperiment)
    gc()

    #Set screen layout back using saved values
    par(lstCurrentScreen)
    #Turn off the graphics
    graphics.off()
    gc()

    #Combine gene information with analysis data
    datAnalysisMatrix$Flag[which(is.na(datAnalysisMatrix$Flag))] <- "000"
    datAnalysisMatrix$Flag <- paste("F", datAnalysisMatrix$Flag, sep="")
    rm(datLayout)
    gc()

    CARMA.write.files(pdatAnalysisMatrix=datAnalysisMatrix, plstInput=lstInput)

    gc()
  }


# Not currently used

#CARMA.array.loess <-
#  function(pdatArray,
#           plstInput)
#  {
#pintStepSize <- 1000
#pintBlockSize <- 4500
#    datLoessArea <- CARMA.loess.area(pdatArray, pintStepSize, pintBlockSize)
#    for (intLop in 1:nrow(datLoessArea))
#    {
#      datTemp <- subset(datLoess, R>=datLoessArea$BlockR[intLop] & R<datLoessArea$BlockR[intLop]+pintBlockSize & C>=datLoessArea$BlockC[intLop] & C<datLoessArea$BlockC[intLop]+pintBlockSize)
#      objLoess <- loess(as.formula(as.character(plstInput$LoessFormula)), datTemp, degree=1, span=plstInput$LoessSpan)
#      datTemp <- cbind(datTemp,objLoess$fitted)
#      if (intLop == 1)
#      {
#        datLoessAdj <- subset(datTemp, R>=datLoessArea$R[intLop] & R<datLoessArea$R[intLop]+pintStepSize & C>=datLoessArea$C[intLop] & C<datLoessArea$C[intLop]+pintStepSize)
#      } else
#      {
#        datLoessAdj <- rbind(datLoessAdj, subset(datTemp, R>=datLoessArea$R[intLop] & R<datLoessArea$R[intLop]+pintStepSize & C>=datLoessArea$C[intLop] & C<datLoessArea$C[intLop]+pintStepSize))
#      }    
#    }
#    names(datLoessAdj)[ncol(datLoessAdj)] <- "fitted"
#    objSort <- sort(datLoessAdj$A, index.return=TRUE)
#    datLoessAdj <- datLoessAdj[objSort$ix,]
#    lines(x=datLoessAdj$A, y=datLoessAdj$fitted, col = 4)
#    plot(x=datLoess$A, y=datLoessAdj$M-datLoessAdj$fitted, xlab="A", ylab="M", cex=.7)
#    objSort <- sort(datLoessAdj$Number, index.return=TRUE)
#    datLoessAdj <- datLoessAdj[objSort$ix,]
#    datLoessAdj <- as.data.frame(cbind("Number"=datLoessAdj$Number, "Adj"=datLoessAdj$fitted))
#    datLoess <- datLoessAdj
#    return(datLoess)
#  }

#CARMA.loess.area <- function(pdatArray, pintStepSize, pintBlockSize)
#  {
#    lstRows <- c(0:floor(max(pdatArray$R)/pintStepSize)* pintStepSize)
#    lstColumns <- c(0:floor(max(pdatArray$C)/pintStepSize)* pintStepSize)
#    datLoessArea <- as.data.frame(cbind(rep(lstRows,each=length(lstColumns)), rep(lstColumns, length(lstRows))))
#    names(datLoessArea) <- c("R", "C")
#    intBorderArea <- (pintBlockSize - pintStepSize) / 2
#    datLoessArea <- cbind(datLoessArea, unlist(lapply(datLoessArea$R, function(x) if (x<intBorderArea) {intBorderArea} else if (x>max(datLoessArea$R)-intBorderArea) {max(datLoessArea$R)-intBorderArea} else {x})))
#    datLoessArea <- cbind(datLoessArea, unlist(lapply(datLoessArea$C, function(x) if (x<intBorderArea) {intBorderArea} else if (x>max(datLoessArea$C)-intBorderArea) {max(datLoessArea$C)-intBorderArea} else {x})))
#    names(datLoessArea) <- c("R", "C", "BlockR", "BlockC")
#    datLoessArea$BlockR <- datLoessArea$BlockR - intBorderArea
#    datLoessArea$BlockC <- datLoessArea$BlockC - intBorderArea
#    return(datLoessArea)
#  }

###########################################################################
##  Function: CARMA.transform
##
##  Transform the raw data.
##
###########################################################################
#CARMA.transform <-
#  function(pdatRaw,
#           pdatExperiment,
#           plstInput)
#  {
#    for (intLopFile in plstInput$FirstArrayIndex:ncol(pdatRaw))
#    {
#      pdatRaw[plstInput$FirstArrayIndex:ncol(pdatRaw)] <- apply(pdatRaw[intLopFile], c(1,2), FUN=function(x) if (x<=16) {logb(16,2)+x/16} else {logb(x,2)})
#    }
#    return(pdatRaw)
#    for (intLopFile in 1:plstInput$ArrayCount)
#    {
#      intArray = plstInput$FirstArrayIndex + (intLopFile - 1) * 2
#      pdatRaw[intArray:(intArray+1)] <- exp(exprs(vsn(pdatRaw[intArray:(intArray+1)])))
#    }
#    return(pdatRaw)
#  }
