# Supplementary material for: CARMA: A platform for analyzing microarray datasets that incorporate replicate measures
Source: BMC Bioinformatics. 2006 Mar 17;7:149. doi: 10.1186/1471-2105-7-149 (PMC1450302; doi:10.1186/1471-2105-7-149)
Supplement: Additional File 4 — CARMAAquaporin1.zip The configuration files used to process the aquaporin-1 example dataset using CARMA. [file 1471-2105-7-149-S4.zip]

Archive with 21 entries (15 files):
- Microarray/Aquaporin1/
- Microarray/Aquaporin1/Input/
- Microarray/Aquaporin1/Input/Experiment.txt
- Microarray/Aquaporin1/Input/Input.txt
- Microarray/Aquaporin1/Output/
- Microarray/Aquaporin1/Output/AnovaContrast.txt
- Microarray/Aquaporin1/Output/AnovaContrastSelect.txt
- Microarray/Aquaporin1/Output/Normalized.txt
- Microarray/Aquaporin1/Output/NormalizedMean.txt
- Microarray/Aquaporin1/Output/Output.txt
- Microarray/Aquaporin1/Output/OutputSelect.txt
- Microarray/Aquaporin1/Output/Plot.pdf
- Microarray/Aquaporin1/Output/PlotNormalize.pdf
- Microarray/Aquaporin1/Output/PlotSelect.pdf
- Microarray/Aquaporin1/Output/Raw.txt
- Microarray/ArrayLayouts/
- Microarray/ArrayLayouts/Mouse15K/
- Microarray/ArrayLayouts/Mouse15K/Mouse15KLayoutScanTop.txt
- Microarray/ArrayLayouts/Mouse15K/Mouse15KParameter.txt
- Microarray/readme.txt
- Microarray/
