# Supplementary material for: CARMA: A platform for analyzing microarray datasets that incorporate replicate measures
Source: BMC Bioinformatics. 2006 Mar 17;7:149. doi: 10.1186/1471-2105-7-149 (PMC1450302; doi:10.1186/1471-2105-7-149)
Supplement: Additional File 4 — CARMAAquaporin1.zip The configuration files used to process the aquaporin-1 example dataset using CARMA. [file 1471-2105-7-149-S4.zip › Microarray/Aquaporin1/Input/Experiment.txt]

FileName	Va1	Va2	Vb1	Vb2	Vc1	Vc2	Vd1	Vd2
Slide108rescan.csv	KO1	KO2
126ko1Gko3R073003.csv	KO1	KO3
113ko3Gcon1R072503.csv	KO3	aWT1
112ko3Gcon2R072503.csv	KO3	aWT2
111ko2Gko3R072503.csv	KO2	KO3
110ko2Gcon1R072403.csv	KO2	aWT1
107con3Gko2R072403.csv	aWT3	KO2
106con2Gcon3R072403.csv	aWT2	aWT3
105con1Gcon2R072403.csv	aWT1	aWT2
103con3Gko1R072303.csv	aWT3	KO1
102con2Gko1R072303.csv	aWT2	KO1
101con1Gcon3R072303.csv	aWT1	aWT3
