# Supplementary material for: CARMA: A platform for analyzing microarray datasets that incorporate replicate measures
Source: BMC Bioinformatics. 2006 Mar 17;7:149. doi: 10.1186/1471-2105-7-149 (PMC1450302; doi:10.1186/1471-2105-7-149)
Supplement: Additional File 4 — CARMAAquaporin1.zip The configuration files used to process the aquaporin-1 example dataset using CARMA. [file 1471-2105-7-149-S4.zip › Microarray/Aquaporin1/Input/Input.txt]

Version	5	Version of CARMA.
ExperimentFile	.\\Experiment.txt	Name and path of the file that defines the attributes of the samples used in each hybridization.
ExportDefinitionFile		Name and path of the file that contains the list of columns to be exported for a data repository.
LayoutFile	..\\..\\ArrayLayouts\\Mouse15K\\Mouse15KLayoutScanTop.txt	Name and path of the file that defines the layout of the array used in all of the hybridizations.
ParameterFile	..\\..\\ArrayLayouts\\Mouse15K\\Mouse15KParameter.txt	Name and paht of the file that defines the parameters for the array used in all of the hybridizations.
DataDirectory	..\\Data\\	Path of the directory containing the hybridization data files.
OutputDirectory	..\\Output\\	Path of the directory to which the output will be written.
IntensityFormula	Spot-Background	Formula to calculate the spot intensity.
MinimumIntensityFormula	BackgroundSD	Formula used to calculate the cutoff between the log and linear portion of the linlog transformation.
CriteriaFormula	((Spot-Background) > (2*BackgroundSD)) & (Spot-Background)>1	Formula that defines the minimum criteria that needs to be met for in order for a spot to be considered a good measure.
ExcludeFormula	Flag!="NORMAL"	Formula for the criteria used to exclude data.
ReplicatePercent	0.51	Percentage of replicates that need to pass the criteria in order for any of the replicates to be used in the analysis.
AnovaFormula	I~A+D+Va	ANOVA formula.
ReplicationFormula	R	Replication formula.
LoessFormula	M~A+R+C	Lowess regression formula.
LoessSpan	0.2	Percentage of data points used for the lowess regression.
OutlierProbability	0.05	The probabilty at which to remove outliers.
AnovaProbability	0.05	Maximum p-value for a gene to be selected.
Effect	0.585	Minimum difference (log base 2) between any two levels of a variety for a gene to be selected.
SpotPercent	0.51	The minimum percentage of spots that must pass the criteria formula in order for the gene to be analyzed.
