# Supplementary material for: CARMA: A platform for analyzing microarray datasets that incorporate replicate measures
Source: BMC Bioinformatics. 2006 Mar 17;7:149. doi: 10.1186/1471-2105-7-149 (PMC1450302; doi:10.1186/1471-2105-7-149)
Supplement: Additional File 4 — CARMAAquaporin1.zip The configuration files used to process the aquaporin-1 example dataset using CARMA. [file 1471-2105-7-149-S4.zip › Microarray/Aquaporin1/Output/AnovaContrastSelect.txt]

Gene	Accession	Description	Flag	ResidualDF	ANOVAp	ShrunkANOVAp	MixANOVAp	PoolANOVAp	Mean	p.aWT2	p.aWT3	p.KO1	p.KO2	p.KO3	p.aWT2-aWT3	p.aWT2-KO1	p.aWT2-KO2	p.aWT2-KO3	p.aWT3-KO1	p.aWT3-KO2	p.aWT3-KO3	p.KO1-KO2	p.KO1-KO3	p.KO2-KO3	Value.aWT2	Value.aWT3	Value.KO1	Value.KO2	Value.KO3	StdErr.aWT2	StdErr.aWT3	StdErr.KO1	StdErr.KO2	StdErr.KO3	p.Mix.aWT2	p.Mix.aWT3	p.Mix.KO1	p.Mix.KO2	p.Mix.KO3	p.Mix.aWT2-aWT3	p.Mix.aWT2-KO1	p.Mix.aWT2-KO2	p.Mix.aWT2-KO3	p.Mix.aWT3-KO1	p.Mix.aWT3-KO2	p.Mix.aWT3-KO3	p.Mix.KO1-KO2	p.Mix.KO1-KO3	p.Mix.KO2-KO3
4	H3157G07-3	1200006L06RIK PROTEIN (FRAGMENT) homolog [Mus musculus]	F111	6	3.96E-02	8.37E-02	0.10556334	1.29E-01	7.074949	1.88E-01	2.03E-01	7.69E-01	1.02E-02	8.40E-02	9.69E-01	2.65E-01	1.71E-01	6.95E-01	2.79E-01	0.161415949	6.67E-01	3.50E-02	1.56E-01	2.96E-01	-0.443446593	-0.426344521	0.100239938	-1.100031361	-0.617164746	0.29832043	0.29832043	0.32679365	0.29832043	0.29832043	0.291479577	0.308597907	0.819354582	0.028444595	0.158369579	0.971611486	0.300912649	0.20426115	0.719247017	0.314910488	0.19413804	6.93E-01	0.050474693	0.194969615	0.335113008
7	H3159G01-3	Mus musculus RIKEN cDNA 1210001E11 gene (1210001E11Rik), mRNA	F111	6	8.27E-03	5.50E-02	0.138990048	2.33E-01	7.145605	8.54E-02	3.40E-01	1.57E-01	9.87E-02	3.58E-03	4.98E-01	8.54E-01	2.97E-02	1.19E-01	6.37E-01	0.07891699	4.40E-02	4.58E-02	1.02E-01	3.49E-03	0.367331474	0.185181874	0.316573793	-0.348715505	0.826842142	0.17856794	0.17856794	0.19561138	0.17856794	0.17856794	0.326972156	0.609791134	0.43339972	0.349966709	0.05297784	0.660341934	0.905471628	0.119245931	0.287961765	0.759284814	0.224292826	1.55E-01	0.167070797	0.273320448	0.024534989
26	H3154G07-3	Mus musculus insulin-like growth factor binding protein 3 (Igfbp3), mRNA	F111	6	1.05E-02	2.63E-02	0.035966699	4.69E-02	7.878514	7.15E-01	2.83E-01	2.26E-03	6.95E-01	7.62E-01	6.05E-01	1.39E-02	9.92E-01	9.64E-01	2.54E-02	0.606389876	5.75E-01	1.32E-02	1.32E-02	9.56E-01	0.115105339	0.343160169	1.617692793	0.119562326	0.095368679	0.30043478	0.29091991	0.31824509	0.29091991	0.30043478	0.774647507	0.401834479	0.008160848	0.763986367	0.812135703	0.637211388	0.020004954	0.992572891	0.967334528	0.03640031	0.641403772	6.09E-01	0.021746096	0.02088381	0.959690095
32	H3142G07-3	Mus musculus secretory carrier membrane protein 2 (Scamp2), mRNA	F111	6	1.48E-02	1.32E-01	0.361234666	5.38E-01	6.310213	6.95E-01	3.03E-01	6.91E-03	1.66E-01	2.10E-02	3.19E-01	3.34E-02	4.36E-01	1.06E-01	9.31E-03	0.104184446	2.43E-02	9.96E-02	3.67E-01	3.35E-01	-0.057376596	0.156549253	-0.636957651	-0.223419825	-0.431336005	0.13954385	0.13896762	0.15822785	0.14182537	0.13896762	0.869676889	0.656576422	0.134422572	0.53013239	0.244855152	0.592015204	0.191545057	0.676329022	0.360714618	0.090391641	0.354002891	1.71E-01	0.350176093	0.631990601	0.602428531
80	H3116G07-3	Mus musculus transmembrane 4 superfamily member 6 (Tm4sf6), mRNA	F111	6	1.13E-02	2.47E-02	0.031020941	3.79E-02	7.3482	7.46E-01	4.21E-01	1.20E-01	2.12E-03	5.15E-03	7.23E-01	3.09E-01	1.45E-02	3.14E-02	4.78E-01	0.023118005	5.17E-02	7.70E-02	1.71E-01	5.66E-01	-0.104934484	-0.267710036	-0.615358078	-1.594476583	-1.328569863	0.30969469	0.30969469	0.33925354	0.30969469	0.30969469	0.795854367	0.515788289	0.197825546	0.006277573	0.014018554	0.740100818	0.336084604	0.019085283	0.039994443	0.503054161	0.029842872	6.41E-02	0.097719272	0.20327873	0.590762595
83	H3118G01-3	H3118G01	F111	6	2.70E-02	1.06E-02	0.004971572	1.59E-03	9.252216	4.11E-03	4.67E-02	1.20E-01	1.20E-02	2.00E-01	2.07E-01	1.41E-01	5.31E-01	7.38E-02	7.43E-01	0.481670938	4.83E-01	3.30E-01	7.25E-01	1.85E-01	3.138100391	1.742148162	1.38612971	2.482102915	1.003917536	0.69772438	0.69772438	0.76431876	0.69772438	0.69772438	0.001769345	0.025204095	0.074982117	0.005558169	0.13861888	0.124200696	0.075836276	0.433272752	0.034102525	0.678417693	0.380096257	3.81E-01	0.232008133	0.659236157	0.107311191
89	H3131G01-3	Mus musculus RIKEN cDNA 0610007P06 gene (0610007P06Rik), mRNA	F111	6	1.72E-02	5.05E-02	0.077086218	1.07E-01	5.853132	3.14E-01	3.61E-01	1.48E-02	1.17E-02	2.36E-03	8.91E-01	1.54E-01	1.65E-01	4.11E-02	1.15E-01	0.120750572	2.86E-02	8.97E-01	4.13E-01	3.24E-01	-0.32514807	-0.267977944	-1.010292839	-0.955920015	-1.36471561	0.2959675	0.27076684	0.29853004	0.26758332	0.27076684	0.42797326	0.499438686	0.04863069	0.042287442	0.010569512	0.903409636	0.195457271	0.211191212	0.060938676	0.159657406	0.171096778	4.83E-02	0.912373993	0.483427733	0.39126756
