# Supplementary material for: CARMA: A platform for analyzing microarray datasets that incorporate replicate measures
Source: BMC Bioinformatics. 2006 Mar 17;7:149. doi: 10.1186/1471-2105-7-149 (PMC1450302; doi:10.1186/1471-2105-7-149)
Supplement: Additional File 4 — CARMAAquaporin1.zip The configuration files used to process the aquaporin-1 example dataset using CARMA. [file 1471-2105-7-149-S4.zip › Microarray/Aquaporin1/Output/Normalized.txt]

Number	Gene	R	C	VKO1	VKO2	VKO1.1	VKO3	VKO3.1	VaWT1	VKO3.2	VaWT2	VKO2.1	VKO3.3	VKO2.2	VaWT1.1	VaWT3	VKO2.3	VaWT2.1	VaWT3.1	VaWT1.2	VaWT2.2	VaWT3.2	VKO1.2	VaWT2.3	VKO1.3	VaWT1.3	VaWT3.3	Pass.x	Pass.1.x	Pass.y	Pass.1.y	Pass.x.1	Pass.1.x.1	Pass.y.1	Pass.1.y.1	Pass.x.2	Pass.1.x.2	Pass.y.2	Pass.1.y.2	Pass.x.3	Pass.1.x.3	Pass.y.3	Pass.1.y.3	Pass.x.4	Pass.1.x.4	Pass.y.4	Pass.1.y.4	Pass.x.5	Pass.1.x.5
1	1	0	0	5.595188947	5.153491349	7.183353409	7.243631321	6.389625167	7.159337276	4.971771611	5.18400295	5.560339962	5.436825029	5.650066406	5.643630533	5.5068999	5.106460799	5.29462925	5.343411606	5.13488678	4.758527009	5.088193653	5.270168677	5.054980789	5.013269429	6.438546717	5.164172414	0	0	1	1	1	1	0	0	1	0	0	0	0	0	0	0	0	0	0	0	0	0
2	1	0	165	5.754791391	5.127463291	6.349253494	5.912337973	6.209131802	7.148243916	5.104722499	5.3964387	5.569047946	5.168445963	5.579286235	5.761118275	5.585668657	5.663653066	5.312349944	5.35586131	4.939597989	5.034595577	4.991102139	5.076039752	5.028354983	5.101693735	5.480886833	5.256271307	0	0	1	0	1	1	0	0	1	0	0	0	0	0	0	0	0	0	0	0	0	0
3	2	0	330	6.404035541	6.563048085	10.07236583	10.66526027	10.22160743	10.87295696	9.540617087	9.180898005	10.54703012	11.00954793	9.834250304	9.284292421	9.974135902	10.22121561	10.05154683	10.59169626	10.89207678	10.30931137	10.46058681	11.55545493	9.484733742	10.56471436	11.44699566	12.91663452	0	0	1	1	1	1	1	1	1	1	1	1	1	1	1	1	1	1	1	1	1	1
4	2	0	495	6.338875639	6.681885186	10.00867705	10.73005981	10.10500756	10.69930128	9.349567752	9.11050437	10.31947916	10.82459861	9.644928467	9.052738816	9.732086401	9.823735205	10.01539715	10.55748092	10.53985664	10.06064583	10.22144471	11.8959324	9.379474349	10.17821701	11.41900612	12.89066757	0	0	1	1	1	1	1	1	1	1	1	1	1	1	1	1	1	1	1	1	1	1
5	3	0	660	4.827325245	4.495494355	6.400868655	5.032372149	4.433920731	4.109618332	4.605803733	4.947767214	4.34379489	4.163996872	4.56566308	4.22539846	4.27417039	4.414346271	4.593216604	3.985975055	4.755146707	4.235406545	3.689415059	2.638681707	4.108326079	4.81449349	4.499164022	4.536088577	0	0	0	0	0	0	0	0	0	0	0	0	0	0	0	0	0	0	0	0	0	0
6	3	0	825	4.499234373	4.336456292	4.637705856	4.361313927	4.240436615	3.934521994	4.625967449	4.729742799	4.453682537	4.161264616	4.282960133	4.266627836	4.325851897	4.561366869	4.258315045	4.568022474	4.253522042	4.353436351	4.543499648	4.231240509	4.251957214	3.840252665	4.340535495	4.241497962	0	0	0	0	0	0	0	0	0	0	0	0	0	0	0	0	0	0	0	0	0	0
7	4	0	990	7.766042862	6.239274138	7.71690484	6.779786836	7.169032854	8.029205913	6.396835708	6.168407653	6.513566189	7.243116461	7.172941511	8.589965071	7.214232817	7.340792251	6.834549839	6.992800599	7.200188457	6.910264654	6.96176645	7.813866474	6.444026625	6.17148744	7.305703565	7.0947271	1	0	1	1	1	1	0	0	1	1	1	1	1	1	1	0	1	0	1	1	1	0
8	4	0	1155	7.528750759	6.392687028	7.615599491	6.527018286	7.057468988	8.258402022	6.517703637	6.197683064	6.599811761	7.357776228	7.271677889	8.365117525	7.139829226	6.760367956	6.789960319	7.07436064	7.152045956	6.883745577	7.076218668	7.399770728	6.271654933	6.655904312	7.233852418	7.400647913	1	0	1	1	1	1	0	0	1	1	1	1	1	0	1	0	1	0	1	1	1	0
9	5	0	1320	4.71638383	4.917421344	4.8739719	4.630437088	4.326605383	4.49609782	4.581165244	4.604260012	4.356773548	4.334215691	4.415824545	4.330725411	4.340087188	4.68350434	4.404792364	4.522165014	4.511964609	4.548207012	4.626156415	4.290332581	4.23051965	4.546066608	4.389274447	4.502298551	0	0	0	0	0	0	0	0	0	0	0	0	0	0	0	0	0	0	0	0	0	0
10	5	0	1485	4.761224514	4.767305358	4.946520075	4.958624487	4.243338109	4.348944963	4.64708248	4.788221735	4.213208181	4.477537231	4.448483312	4.410219538	4.224404076	4.275793187	4.482216359	4.484181151	4.657616091	4.648798282	4.399804051	4.307799531	4.294943994	4.787495545	4.569945377	4.311715288	0	0	0	0	0	0	0	0	0	0	0	0	0	0	0	0	0	0	0	0	0	0
11	6	0	1650	5.040310673	5.434393874	5.329778988	5.411396618	5.176530807	5.429658221	4.495710308	4.79888146	5.139747008	4.706150511	4.998079839	4.939424954	4.304030547	4.65436915	4.436874605	4.194578649	4.869572258	5.063176915	4.708691279	4.819694831	4.774215478	4.747229466	4.476376924	4.724901462	0	0	0	0	0	0	0	0	0	0	0	0	0	0	0	0	0	0	0	0	0	0
12	6	0	1815	4.858661719	5.351847654	5.177422607	5.24934731	5.119011125	5.236643476	4.62401655	4.937397617	5.150856603	4.711150681	4.840798682	4.746129128	4.535513347	4.34109515	4.368214713	4.297871002	4.376166092	4.332534138	2.723743711	2.502863568	4.454980169	4.685545802	4.651833064	4.855707753	0	0	0	0	0	0	0	0	0	0	0	0	0	0	0	0	0	0	0	0	0	0
13	7	0	1980	7.762950719	6.329020745	7.424488519	8.024367646	8.297856557	7.282914221	7.472342309	6.68351473	7.392582907	8.298211191	7.250047673	7.397000076	6.508388668	5.818413054	6.182881167	5.578225308	6.639840613	6.620289954	6.958012321	6.369265198	7.035424721	6.472180006	8.168217637	8.465139554	1	0	1	1	1	1	0	0	1	1	1	1	1	0	1	0	1	0	0	0	1	0
14	7	0	2145	7.656134184	6.50838233	7.156071338	7.392441235	8.286217786	7.30093437	7.284999074	6.76370395	7.334969772	8.227101621	7.451308732	7.489635842	6.628396483	6.436173911	6.103005435	5.962273852	6.952659087	6.794058328	7.203204169	7.542171718	7.044001766	6.582903627	8.164565093	8.292128324	1	0	1	1	1	1	0	0	1	1	1	1	1	0	1	0	1	0	0	0	1	0
15	8	0	2310	4.847977027	4.701193303	5.350903913	5.41359561	5.067390251	4.789427161	4.212726533	4.802237287	5.041975519	4.804969332	4.624099059	5.089325586	4.212328685	4.561414316	4.225128809	4.614754989	4.388896425	4.256529212	4.766028967	4.821280671	4.618334654	4.905751217	4.883552064	4.837055416	0	0	0	0	0	0	0	0	0	0	0	0	0	0	0	0	0	0	0	0	0	0
16	8	0	2475	4.425180642	4.549348309	5.723792169	5.484323632	4.969383977	5.001271146	4.171495628	4.897163915	4.890529155	4.985135924	4.718410404	5.330494566	4.443177029	4.276842042	4.397371726	4.722612267	4.839524891	4.781162992	4.809968366	4.771657698	4.569268488	5.149941327	4.49853931	4.91609034	0	0	0	0	0	0	0	0	0	0	0	0	0	0	0	0	0	0	0	0	0	0
17	9	0	2640	4.870167393	4.702032721	4.851344874	4.807415967	4.505316183	4.438853265	4.746288638	4.705949374	4.678086325	4.478488799	4.750453681	4.703950615	4.617080687	4.458638571	4.646842072	4.923892906	4.778646104	4.982237042	4.69431678	4.525509295	4.708866922	4.195450067	4.758933155	4.423790283	0	0	0	0	0	0	0	0	0	0	0	0	0	0	0	0	0	0	0	0	0	0
18	9	0	2805	4.992687486	4.859572969	4.866969667	4.441072131	4.332691872	4.52116966	4.951331209	4.614351409	4.766130531	4.496333112	4.771714263	4.626177894	4.730145223	4.567128719	4.500898373	4.770149899	4.933146281	4.856943435	4.48623467	4.515289539	4.434364218	4.318983848	4.837328888	4.271968003	0	0	0	0	0	0	0	0	0	0	0	0	0	0	0	0	0	0	0	0	0	0
19	10	0	2970	4.734204207	4.712073358	4.779612177	4.452449584	4.442390685	4.381628568	4.776148514	4.990741243	4.231693242	4.299810493	4.221902009	4.29225855	4.361956206	4.742758023	4.765995685	4.834437871	4.74486335	5.018464638	4.549221073	4.151437519	4.229399297	4.491774548	4.507966166	4.613109395	0	0	0	0	0	0	0	0	0	0	0	0	0	0	0	0	0	0	0	0	0	0
20	10	0	3135	4.788133721	4.71590708	4.883724124	4.627507044	4.439522365	4.209772518	4.549882401	4.20224484	4.274969035	4.123886198	4.512732489	4.636245105	4.28588343	4.252706597	4.437795441	4.403532533	4.712893623	4.964982932	4.481481532	4.183595773	4.350281057	4.48894353	4.320679892	3.963970709	0	0	0	0	0	0	0	0	0	0	0	0	0	0	0	0	0	0	0	0	0	0
21	11	0	3300	4.800677464	5.171407464	4.852223556	4.846277118	4.57652423	4.302439547	4.810558955	4.855123911	4.572519716	4.120080268	3.876761347	4.346368596	4.343968193	4.313436817	4.381624638	4.583790548	4.984210609	4.980048438	4.496340139	3.84596887	4.617721822	4.712657676	4.423632937	4.774200879	0	0	0	0	0	0	0	0	0	0	0	0	0	0	0	0	0	0	0	0	0	0
22	11	0	3465	4.52258772	4.701675214	4.783305087	4.998825781	4.292149344	4.336351474	4.807648417	4.763384283	4.530776049	4.114755892	4.474756312	4.553773538	4.400610344	4.451989466	4.423099666	4.646926058	4.642860645	5.041087528	4.321171596	4.466079224	4.652118013	4.636582247	4.450620009	4.531125274	0	0	0	0	0	0	0	0	0	0	0	0	0	0	0	0	0	0	0	0	0	0
23	12	0	3630	6.046326488	4.712506036	4.966854025	4.825833453	4.365129763	4.447608554	4.395988759	4.475971027	4.384820975	4.117471692	4.07528445	4.40960828	4.280056483	4.383650517	4.590362186	4.565549425	4.311750237	4.245275647	4.25019076	4.506339142	4.37109598	4.419532073	4.525304603	4.410687592	0	0	0	0	0	0	0	0	0	0	0	0	0	0	0	0	0	0	0	0	0	0
24	12	0	3795	5.082506451	4.742839994	5.046987154	4.670824737	4.332189924	4.075124963	4.484817912	4.353075274	4.376609659	4.328892948	4.307417336	4.45285778	4.506296331	4.105534825	4.704929749	4.76783536	4.479385081	4.555514058	4.362727317	4.290544851	4.345165698	3.957397083	4.635516	4.443785444	0	0	0	0	0	0	0	0	0	0	0	0	0	0	0	0	0	0	0	0	0	0
25	13	0	3960	4.339839586	4.458017853	4.911589856	4.893431863	3.972980507	4.222984231	4.263311915	4.245894544	4.264228355	4.23615449	3.788995735	4.258903955	4.231659049	4.213104248	4.791510104	4.337078839	4.14562424	4.038815157	4.369673735	3.948280555	4.713635948	4.576202313	4.404160167	4.444323666	0	0	0	0	0	0	0	0	0	0	0	0	0	0	0	0	0	0	0	0	0	0
26	13	0	4125	4.266041368	4.476803541	4.838267931	4.69431441	4.116148097	4.308820252	4.066315858	4.567311311	4.303044086	4.234581586	3.685057913	4.253779134	4.194385289	4.244359038	4.483667869	4.415288952	4.279406509	4.125016584	4.399757464	4.241566095	4.484655111	4.189954325	4.311613748	4.739588024	0	0	0	0	0	0	0	0	0	0	0	0	0	0	0	0	0	0	0	0	0	0
27	14	165	0	5.286662488	4.911845139	5.6100488	5.515773036	4.685880201	5.522871344	4.842540453	5.184460323	5.357679604	4.921788274	5.000578019	4.697114134	5.693579504	5.142404948	5.167681212	5.440325178	4.747481735	4.919566009	5.306365066	5.288240451	5.128220083	5.363656401	5.31426234	4.871882779	0	0	0	0	0	0	0	0	0	0	0	0	0	0	0	0	0	0	0	0	0	0
28	14	165	165	5.378941846	5.405656294	5.871200008	5.239204491	4.799681645	5.257008654	5.057688436	5.162025874	5.312702778	4.76024668	5.697703618	5.062660125	5.367004627	4.645114127	5.383196985	5.54049602	4.726900533	5.019859673	5.293115402	4.83414481	4.97501837	4.558366846	5.181882447	5.087090615	0	0	0	0	0	0	0	0	0	0	0	0	0	0	0	0	0	0	0	0	0	0
29	15	165	330	4.708821878	5.211255094	7.303280472	7.763912613	7.679946849	6.140169753	7.145239861	5.694015464	5.187470521	7.177206094	5.463074549	4.980988814	4.31295707	3.885613364	4.675063267	4.883408751	4.552076965	4.434922618	4.821492557	4.778481162	4.91940367	4.652178834	4.577882307	4.584875783	0	0	0	0	1	1	0	0	1	1	0	0	0	0	0	0	0	0	0	0	0	0
30	15	165	495	4.618972564	4.543972488	6.280479147	6.487447835	7.620648849	6.259556854	6.779558156	5.656483375	5.224176715	7.835372899	5.239683501	4.674193494	4.850012747	5.19346939	4.747592035	4.419908685	4.441956923	4.385845221	4.846633091	4.785168042	4.827442915	4.89281511	3.231959251	3.771447014	0	0	0	0	1	1	0	0	1	1	0	0	0	0	0	0	0	0	0	0	0	0
31	16	165	660	4.658964528	4.714729999	5.674651579	5.419514442	5.821824115	4.743519622	4.772255664	4.887640207	5.553271359	5.000713221	5.592359575	4.959283537	5.098677222	4.738907441	4.594947135	4.528044293	4.309764315	4.142392379	4.656794629	5.024017804	4.343051896	4.359148913	4.663305668	5.019710259	0	0	0	0	0	0	0	0	1	0	0	0	0	0	0	0	0	0	0	0	0	0
32	16	165	825	4.656646472	4.410178933	5.575432656	5.822164525	5.219829879	4.907821557	4.953938904	4.979580086	5.604651594	5.085108725	5.347471044	4.777819419	5.047663048	5.303522086	4.821425269	5.281092842	3.981674118	4.664219268	5.24754509	4.827534102	4.470858331	4.648586014	4.455853915	3.958586526	0	0	0	0	0	0	0	0	1	0	0	0	0	0	0	0	0	0	0	0	0	0
33	17	165	990	4.328899165	4.810575264	4.984052993	5.091374174	4.742425234	4.799803191	4.608082922	4.789780708	4.247175479	4.673871147	4.215540057	4.893688017	4.343077698	4.608272851	4.612565824	4.411430458	4.118478377	4.289601403	4.545189751	4.381381441	4.044139691	4.137064979	4.338801353	4.371476137	0	0	0	0	0	0	0	0	0	0	0	0	0	0	0	0	0	0	0	0	0	0
34	17	165	1155	4.286464148	4.639583876	5.00784087	5.200627545	4.608341768	5.173936835	4.342536534	4.432798236	4.029764725	4.784100617	4.324641538	4.811853068	4.490984344	4.387002274	4.450563761	4.45425277	4.281204063	4.608431308	4.519092465	4.655669875	4.15855322	4.168418152	4.216794885	4.17286018	0	0	0	0	0	0	0	0	0	0	0	0	0	0	0	0	0	0	0	0	0	0
35	18	165	1320	4.602513038	4.372964552	4.573060006	4.435357322	4.277740712	4.597583094	4.235269856	4.61273785	4.114722475	4.392234156	4.231970163	4.761025215	4.027655748	4.50580699	4.077768084	4.347864391	3.979486267	3.956233746	4.380857511	4.262998551	4.293289347	4.197274543	4.310130334	4.309931378	0	0	0	0	0	0	0	0	0	0	0	0	0	0	0	0	0	0	0	0	0	0
36	18	165	1485	4.616987686	4.668732515	4.668794645	4.695060639	4.160162679	4.167861828	4.26951577	4.732327816	4.010015426	4.548637413	4.18636493	4.299307369	4.149702593	4.321876452	4.238285632	4.822095298	4.027480559	4.115767395	4.704125686	4.599817752	4.239337661	4.3090086	4.216372254	3.890065226	0	0	0	0	0	0	0	0	0	0	0	0	0	0	0	0	0	0	0	0	0	0
37	19	165	1650	4.905890733	4.888055482	5.279738129	5.634032035	6.260816998	5.322917715	5.289273539	5.282738474	4.807452989	5.164331772	4.551343537	4.637519408	5.240225435	5.028303055	5.783869614	5.556748174	4.877197167	5.596962219	4.901770152	4.506179298	5.371101909	4.604842234	4.208046507	4.630001475	0	0	0	0	1	0	0	0	0	0	0	0	0	0	1	0	0	0	0	0	0	0
38	19	165	1815	4.572299138	5.045416923	5.687257961	6.013602988	6.411649645	4.543461606	5.792596605	5.051982062	4.62255425	5.276193016	4.443935594	4.531678228	5.384203372	4.830465975	5.916194743	5.786192208	4.556430332	4.870988758	5.283530838	4.657179107	5.122103165	4.550822282	4.301596033	4.507744852	0	0	0	0	1	0	0	0	0	0	0	0	0	0	1	0	0	0	0	0	0	0
39	20	165	1980	5.767738306	5.190161475	6.351457075	6.663764807	6.447442748	6.146662057	6.118416424	5.702249439	6.065126528	6.617918533	5.44485867	5.790624379	5.575263362	5.196880093	5.785776021	5.704545628	4.712187755	5.080790622	6.473306864	5.519105706	5.313071054	5.309098378	5.400647442	5.118655502	0	0	0	0	1	1	0	0	1	1	0	0	1	0	0	0	0	0	1	0	0	0
40	20	165	2145	5.382842688	4.87788657	6.122970472	6.166767146	6.521612994	6.206956538	5.82568255	5.383843444	5.741234863	6.2231507	5.690386662	5.447542694	5.672205767	5.593793235	5.763633335	5.859077702	5.049986708	4.683673965	5.999593612	5.234457275	5.5604408	5.30092736	5.443250686	5.096603768	0	0	0	0	1	1	0	0	1	1	0	0	1	0	0	0	0	0	1	0	0	0
41	21	165	2310	5.052159853	5.309436875	7.97069442	8.283311973	6.931074469	7.198399916	6.593860332	6.336426293	7.625391289	7.946752746	6.244475684	5.385185433	7.347910383	6.441701685	6.777154945	7.696036115	8.611797713	7.654675316	7.448659151	8.379112539	7.145905378	6.904350799	8.704765158	9.938845893	0	0	1	1	1	1	0	0	1	1	1	0	1	0	1	0	0	0	1	1	1	0
42	21	165	2475	4.88195507	4.900254797	7.912313996	8.279636087	7.148451131	7.303641586	6.936192146	6.55935401	7.482126654	7.947576255	6.113455729	5.260061399	6.881375979	6.277804207	6.85844609	7.777072766	9.604932629	8.369973619	7.484072827	8.336730835	7.22862178	7.066227453	8.576909077	9.824569586	0	0	1	1	1	1	0	0	1	1	1	0	1	0	1	0	0	0	1	1	1	0
43	22	165	2640	5.304131645	5.127313096	5.958240237	5.837638017	5.748107383	6.466997861	5.72980272	5.873176867	6.012208547	5.886269985	5.800117	5.917183475	6.108976124	5.410484181	6.308041593	5.996342154	5.161166296	5.242219079	6.048052412	5.482744496	6.193284675	5.889584958	5.971867532	5.341512887	0	0	1	0	1	1	0	0	1	0	0	0	1	0	1	0	0	0	1	0	1	0
44	22	165	2805	5.316915324	5.050282355	6.193254766	5.877360493	5.702482987	6.592832568	5.546665833	5.471887664	5.96572469	5.952929746	5.860642639	6.395002038	6.094945972	5.354320236	6.399456935	5.944950241	5.228991087	5.249375737	6.186124608	5.156929019	7.000193827	7.087712854	5.792755214	5.595601042	0	0	1	0	1	1	0	0	1	0	0	0	1	0	1	0	0	0	1	0	1	0
45	23	165	2970	8.024604664	6.442221021	7.880023379	6.873177164	7.259417145	7.197359764	6.881377119	6.220235687	6.89684046	7.334307297	6.74332764	6.130574936	6.948380447	6.537656244	7.412562614	6.869007548	6.753111664	6.329445915	7.06088567	8.384957841	6.729664099	6.218657151	7.251581628	8.089549021	1	0	1	1	1	1	0	0	1	1	1	0	0	0	1	0	0	0	1	1	1	0
46	23	165	3135	8.620350348	6.715685723	7.889102727	6.603109233	7.295885629	7.238629066	6.732721041	6.057331747	6.915952899	7.333567765	7.354163742	7.445843565	7.020624826	6.194309833	7.32804205	6.760494861	6.785958534	6.672303793	6.978495917	8.137082852	6.678562941	6.382167045	7.064748006	7.108826847	1	0	1	0	1	1	0	0	1	1	1	1	0	0	1	0	0	0	1	1	1	0
47	24	165	3300	11.32193944	8.90523447	9.4122654	7.865533926	9.479924134	9.492851937	9.242950538	8.969948177	9.215304739	8.52951516	10.14154468	10.38845939	9.145954251	8.802491069	10.12629006	10.08584056	8.525884079	10.00556298	10.09402452	10.62312179	9.548044429	8.696204446	9.075338683	7.829601176	1	1	1	1	1	1	1	1	1	1	1	1	1	1	1	1	1	1	1	1	1	1
48	24	165	3465	11.33569548	8.799338427	9.222928694	7.62724853	9.376685619	9.377476337	8.949801045	8.872309014	9.247059526	8.559876018	10.08628663	10.38026176	9.131765747	8.721368284	10.10385023	9.911879075	8.545197694	9.278407866	9.757354553	9.265606932	9.476255299	8.433882498	9.175540667	8.14564751	1	1	1	1	1	1	1	1	1	1	1	1	1	1	1	1	1	1	1	1	1	1
49	25	165	3630	4.414295979	4.313106862	4.912414059	4.897942457	4.887702455	4.968472082	4.581400939	4.561412112	4.620055218	4.928755161	4.422874822	4.514010978	4.599462042	4.665404211	4.426803497	4.834488816	4.417034326	3.995902503	4.520927917	4.312320032	4.688782867	4.349834778	4.341073167	4.399542362	0	0	0	0	0	0	0	0	0	0	0	0	0	0	0	0	0	0	0	0	0	0
50	25	165	3795	4.594623476	4.456544163	4.969549156	4.748588287	4.703929121	4.761477072	4.522082482	4.884503995	4.428338416	5.094664148	4.289621699	4.610913387	4.38121707	4.625663854	4.446506039	4.402888999	4.474466681	4.236311373	4.388836088	4.523596064	4.755808201	4.772638983	4.39709609	4.246330524	0	0	0	0	0	0	0	0	0	0	0	0	0	0	0	0	0	0	0	0	0	0
51	26	165	3960	9.862569419	7.627796534	8.049735029	6.697608222	8.051423241	7.801074036	8.817166471	9.361126327	7.91151215	7.74225478	8.864337015	8.692784579	7.463341263	7.449406276	8.12472042	7.48352146	6.584266895	6.448976358	7.026291801	7.824272028	7.981476539	9.620632172	7.116999813	7.852776163	1	0	1	1	1	1	1	1	1	1	1	1	1	1	1	0	1	0	0	0	1	1
52	26	165	4125	9.884938718	8.144016229	8.058138702	6.693177636	8.000169099	8.383231402	7.540675336	7.273672089	7.841164623	7.559095548	8.788910338	8.557937004	7.382307295	7.362140768	8.043274989	7.822763059	6.607681275	6.472276151	7.016209805	7.697335781	7.979140702	9.763244939	7.114809664	7.726309327	1	0	1	1	1	1	1	0	1	1	1	1	1	1	1	1	1	0	0	0	1	1
53	27	330	0	4.291013276	5.133063786	5.109646039	5.01178931	4.629086243	4.454041001	5.312969276	5.223754908	5.090696669	4.379363431	4.583476932	4.443945718	4.76311992	5.395043177	4.629847356	4.934960384	6.180176872	5.598134862	4.2825424	4.531323687	4.245136567	3.982069435	4.695567808	4.032164189	0	0	0	0	0	0	0	0	0	0	0	0	0	0	0	0	0	0	0	0	0	0
54	27	330	165	4.370977536	5.444114414	5.374035591	5.291258232	4.797832658	4.562272076	5.100386869	4.999790859	5.185489399	4.307726201	4.560743194	4.680548732	4.52469214	5.420579364	4.57365107	4.772400758	5.017887766	4.922315624	4.251057818	4.564175206	4.406783982	4.335842289	4.293377073	4.589255089	0	0	0	0	0	0	0	0	0	0	0	0	0	0	0	0	0	0	0	0	0	0
55	28	330	330	5.592463063	5.520911958	6.667817016	5.584450464	4.529283575	4.647224914	4.332713895	4.600902951	6.130323224	4.141645086	5.47590381	4.793061849	6.173738109	6.509718677	5.783979915	5.771539324	5.410566327	4.979528112	5.257466225	4.625519369	4.598327738	4.569498642	5.379098977	5.045274728	0	0	0	0	0	0	0	0	1	0	0	0	0	0	0	0	0	0	0	0	0	0
56	28	330	495	5.567048751	5.516862811	5.740260566	4.687541555	4.618787588	4.674020007	8.297571681	5.588670267	6.120624724	4.30339001	5.69566907	4.907598786	5.735851884	4.950507628	5.815037558	5.716144747	5.673047742	5.883303348	5.120797348	4.693788837	4.558437403	4.592156613	5.666915179	4.752678172	0	0	0	0	0	0	0	0	1	0	0	0	0	0	0	0	0	0	0	0	0	0
57	29	330	660	4.573945552	4.633526533	4.919063075	4.671550202	4.217086711	4.307970809	4.793928787	4.774751252	4.294163188	4.434355125	4.356059845	4.609679588	4.420003949	4.188153124	4.261762968	4.495856874	4.362024371	4.774789451	4.599972053	4.622322667	4.086161592	4.231604327	4.32374483	4.812871243	0	0	0	0	0	0	0	0	0	0	0	0	0	0	0	0	0	0	0	0	0	0
58	29	330	825	4.501582076	4.734698956	5.15572501	4.876921173	4.130402247	4.102548601	4.796070532	4.794156154	4.463966564	4.371169875	4.665806	4.227816723	4.391796522	3.893837545	4.394320991	4.445713213	4.226231935	4.794488476	4.612581021	4.214888936	4.146751784	4.897340655	4.257006073	4.495530832	0	0	0	0	0	0	0	0	0	0	0	0	0	0	0	0	0	0	0	0	0	0
59	30	330	990	6.714766374	6.271790646	5.832928888	5.864681219	6.20168066	6.612457971	5.693229707	5.881739591	5.830912884	5.560966661	5.946493782	5.914493273	5.961527089	5.161317622	5.912376121	5.902451442	5.700115722	5.798931169	6.025129776	5.991659507	6.024064003	5.680086312	6.916101576	6.5685138	1	0	0	0	0	1	0	0	1	0	0	0	1	0	1	0	0	0	0	0	1	0
60	30	330	1155	6.792611611	6.394041668	5.94076126	6.01615063	6.286714016	6.826101007	5.67269558	5.577824294	5.884869371	5.528850637	6.030920809	6.024342627	5.861055	5.50549196	6.016159713	5.723844052	5.670034563	5.666628874	6.049538921	5.658055272	6.175441838	5.801473158	6.954601043	7.347509331	1	0	0	0	1	1	0	0	1	0	0	0	1	0	1	0	0	0	0	0	1	0
61	31	330	1320	5.986967836	5.590441342	5.603444129	5.042744745	5.186912098	6.325323324	4.842033954	5.04907287	5.135073416	4.629252794	5.068513393	5.508389781	5.323803132	4.979621449	5.122567393	5.23486099	5.070397022	4.774134335	5.052830134	4.97615962	5.196320498	4.956662252	5.741747451	5.15409703	0	0	0	0	0	1	0	0	0	0	0	0	0	0	0	0	0	0	0	0	0	0
62	31	330	1485	5.890237403	5.46637171	5.68324595	5.210463567	4.723828028	5.942018564	4.51634362	4.936553172	5.13905721	4.640643557	5.343495576	5.277631924	5.174749708	4.883733233	5.100007237	5.013473631	4.646022612	4.743653517	5.177333266	5.363671677	5.085643132	4.878069178	5.656009986	5.450781572	0	0	0	0	0	1	0	0	0	0	0	0	0	0	0	0	0	0	0	0	0	0
63	32	330	1650	7.20634535	6.960070731	6.288682209	6.385660916	6.371875806	6.865550621	5.317321751	5.365348883	6.787171979	6.573050809	6.14547965	6.147014982	5.986111142	5.576121041	6.094507115	6.081640334	6.11680773	6.073282399	6.129764076	5.372347301	6.101542866	5.562319983	7.068342477	7.234463187	1	0	1	0	1	1	0	0	1	1	0	0	1	0	1	0	0	0	1	0	1	0
64	32	330	1815	7.657272311	8.048338049	6.546245115	6.800827076	6.250841631	7.047999711	5.474900677	5.65780946	6.70925668	6.478406096	6.228813563	6.233343404	6.110982588	5.396147999	6.132758	5.857806431	6.246631163	6.129262046	6.301627599	5.154774718	6.353519308	5.886125968	7.097607479	7.278112936	1	0	1	0	1	1	0	0	1	1	0	0	1	0	1	0	0	0	1	0	1	0
65	33	330	1980	4.534691004	4.539943799	4.714427465	4.415820625	4.523324361	4.356421049	4.591459851	4.472115632	4.436741885	4.574705675	4.499575167	4.487839182	4.281441636	4.389230914	4.407814343	4.924826029	4.386807221	4.936344978	4.573580857	4.566805615	4.321083437	4.676543747	4.636533349	4.205808918	0	0	0	0	0	0	0	0	0	0	0	0	0	0	0	0	0	0	0	0	0	0
66	33	330	2145	4.25839211	4.215792146	4.926817039	4.812234634	4.607533393	4.352488049	4.711653567	4.713825536	4.415511635	4.357638979	4.346471126	4.407079744	4.233220941	4.478949778	4.566868798	4.428835778	4.596195018	4.694039548	4.784575052	4.586469224	4.360286902	4.680918242	4.403325756	4.264484589	0	0	0	0	0	0	0	0	0	0	0	0	0	0	0	0	0	0	0	0	0	0
67	34	330	2310	4.981821394	5.017185122	4.02394619	5.838754017	7.936549601	5.711786853	6.186469561	5.431470279	4.33351014	6.944685995	5.171165324	5.244199393	4.474774734	4.741435417	4.964769174	4.80910261	4.60181345	4.697289679	7.873625782	6.268403667	4.98621597	5.068541449	4.438004122	4.671881967	0	0	0	0	1	1	0	0	0	1	0	0	0	0	0	0	0	0	0	0	0	0
68	34	330	2475	4.759682872	4.169495527	4.668965356	6.090763474	7.936221613	5.695224352	6.752855986	5.681179567	4.508609651	7.122447852	5.068744908	5.051073894	4.637950655	4.722171404	4.914147244	4.775210411	4.592226094	4.522100061	4.745778198	4.514062171	5.321616581	5.314245024	4.559480743	4.706578321	0	0	0	0	1	1	0	0	0	1	0	0	0	0	0	0	0	0	0	0	0	0
69	35	330	2640	4.34422497	4.786908414	4.72853415	4.737919791	4.51403252	4.082654702	4.811717557	4.803522819	4.689606378	3.9617709	4.293162875	4.826630315	4.377376452	4.439052414	4.364523122	4.285196412	4.53330854	4.54880305	4.568322028	4.282196049	4.281546998	4.285404811	4.420377179	4.363682663	0	0	0	0	0	0	0	0	0	0	0	0	0	0	0	0	0	0	0	0	0	0
70	35	330	2805	4.320087555	4.464320034	4.883338905	5.093370772	4.317678829	4.067146051	4.864738738	4.813261777	3.98542077	4.53376788	4.695651903	4.713857544	4.407331281	4.251907304	4.336206669	4.516210826	4.673391043	4.650296633	4.788005293	4.300285335	4.404431654	3.872978276	4.46842091	4.460951199	0	0	0	0	0	0	0	0	0	0	0	0	0	0	0	0	0	0	0	0	0	0
71	36	330	2970	4.724705224	4.405698921	4.989139084	5.22159443	4.317960676	4.631511787	4.386490995	4.569304053	4.466926786	4.624007964	5.291988076	4.60549509	4.384434211	4.192893103	4.561229339	4.372432619	4.383581229	4.493573342	4.345298268	4.451098857	4.239293671	4.539396928	5.548748486	5.604999037	0	0	0	0	0	0	0	0	0	0	0	0	0	0	0	0	0	0	0	0	0	0
72	36	330	3135	4.89812058	4.828625336	5.226492341	4.704874179	4.291462707	4.546655877	4.098786648	4.198081169	4.301696196	4.378501521	4.587775565	4.789780356	4.35721917	4.341147496	4.524954747	4.686177814	4.193631881	4.527908889	4.214697689	4.627268255	4.364056603	4.409888695	4.529659745	3.916297767	0	0	0	0	0	0	0	0	0	0	0	0	0	0	0	0	0	0	0	0	0	0
73	37	330	3300	5.522076787	5.180404852	5.79800804	5.606909087	5.478076457	5.750592045	4.696524625	4.585355688	5.03039749	5.159396344	4.730733635	5.191198872	4.755103246	4.67095809	4.764315919	4.789540966	4.50154453	4.362152476	5.109805283	5.955894917	5.11631684	5.20247906	4.813097674	4.710770062	0	0	0	0	0	0	0	0	0	0	0	0	0	0	0	0	0	0	0	0	0	0
74	37	330	3465	6.241665886	5.509382281	5.652673489	5.586135258	5.441426353	5.989974076	4.585132868	4.828795479	4.860430471	4.964902504	4.747781143	5.371918451	4.854236855	4.813566297	4.69712249	3.931290883	4.426475614	4.645757316	4.098579835	5.281995703	5.144095768	5.243877508	4.96083419	4.965881319	0	0	0	0	0	0	0	0	0	0	0	0	0	0	0	0	0	0	0	0	0	0
75	38	330	3630	4.416955295	4.290457866	4.540794072	4.766758722	4.299336422	4.103227175	4.545056252	4.529314328	4.34307165	4.151797486	3.960627245	4.480865947	4.278463146	3.896667781	4.078622425	4.246287962	4.336812816	4.419165302	4.505041231	3.81397336	4.349333135	3.896199265	3.905183426	4.469067849	0	0	0	0	0	0	0	0	0	0	0	0	0	0	0	0	0	0	0	0	0	0
76	38	330	3795	4.817311137	4.811744105	4.714905218	4.64806781	4.167924814	4.441049597	4.316358019	4.597227544	4.174170951	4.423810966	4.009247876	4.207687154	4.191361988	4.345393056	4.239928405	4.534671852	4.475302317	4.202568751	4.428825604	4.225037128	4.425756255	3.815899414	4.187114761	4.060970757	0	0	0	0	0	0	0	0	0	0	0	0	0	0	0	0	0	0	0	0	0	0
77	39	330	3960	4.251179601	3.922080793	4.999574667	5.020933841	5.09858903	4.709154308	4.539854526	4.570540126	4.364524359	4.756179306	4.12013335	4.745799573	4.269180597	4.706671569	4.389644003	4.003447321	4.276890996	4.451921772	4.344562814	5.070729112	4.542555431	4.401967415	4.284006519	4.256567422	0	0	0	0	0	0	0	0	0	0	0	0	0	0	0	0	0	0	0	0	0	0
78	39	330	4125	4.234626528	4.313553162	4.63831891	5.275734175	6.549301148	4.573227692	4.439959635	4.343232865	4.13865485	4.637678109	4.001432009	4.305578142	4.061163465	4.686122423	4.312025413	4.419409637	4.224386148	4.366967976	4.347688386	4.570799729	4.463956935	4.439347363	4.251574255	4.368563859	0	0	0	0	0	0	0	0	0	0	0	0	0	0	0	0	0	0	0	0	0	0
79	40	495	0	4.593590884	4.718655427	4.95802168	4.864437318	3.871168854	4.713853611	4.031517118	4.416513998	4.123226708	4.757305877	4.098339186	4.739044547	3.956267227	4.714359689	4.277372048	4.362355816	3.979628838	3.982829302	4.186067021	4.29517614	4.023324118	4.28658317	4.181018844	4.628660582	0	0	0	0	0	0	0	0	0	0	0	0	0	0	0	0	0	0	0	0	0	0
80	40	495	165	4.556118701	5.039947362	4.721576727	4.90515831	3.975924395	4.66643781	4.339331355	4.900371027	4.069184383	4.035814415	4.513046125	4.503278572	3.988914104	4.144234859	4.073684737	4.443679332	3.982091712	4.134155009	4.222179655	4.320153712	4.113903713	4.871621895	6.131811826	6.173891486	0	0	0	0	0	0	0	0	0	0	0	0	0	0	0	0	0	0	0	0	0	0
81	41	495	330	7.479686883	6.34705735	7.147398384	5.742157422	5.539553361	6.443666915	5.023591668	4.978498384	5.861314513	4.786878487	6.394660375	6.41433796	6.372188556	6.878946277	6.295346205	6.087199529	5.437474073	5.463129497	6.292282761	5.384022489	6.284941666	6.293655412	6.507723132	5.655022023	1	0	0	0	1	1	0	0	1	0	0	0	0	0	0	0	0	0	1	0	1	0
82	41	495	495	7.415372885	6.535208918	6.249569024	5.69965418	5.506811216	6.497133219	4.960957737	5.459258019	5.67002212	4.668064713	6.404929434	6.744318626	6.253148883	5.387342573	6.264970754	5.970940613	5.419729793	6.002197596	6.091832979	5.543957268	6.279298878	5.975023694	6.690620304	6.341779689	1	0	0	0	1	1	0	0	1	0	0	0	0	0	0	0	0	0	1	0	1	0
83	42	495	660	4.414692807	4.788715953	9.523554179	7.65092324	4.388577172	4.71440474	4.224355324	4.968958534	4.707268245	4.678501633	4.646686055	4.765867989	4.573567348	4.8832578	4.340493467	4.0849297	4.440280723	4.660813632	4.46199276	4.486788214	4.838142173	4.557584437	4.898174245	4.664905384	0	0	0	0	0	0	0	0	0	0	0	0	0	0	0	0	0	0	0	0	0	0
84	42	495	825	4.608982024	4.963574521	5.395617261	5.835670981	4.572877886	4.787877879	3.983008317	4.3175445	4.598170046	4.75352429	4.781900631	4.728953055	4.501859147	4.674914003	4.480634686	4.600444981	3.719863094	4.256189029	4.857512501	4.799519195	4.62918695	4.218272944	4.759849338	5.119614245	0	0	0	0	0	0	0	0	0	0	0	0	0	0	0	0	0	0	0	0	0	0
85	43	495	990	4.720298041	5.748368295	4.632612152	4.225355967	4.542862792	4.572098157	4.713507656	4.435144396	5.058750886	4.252186497	4.912518909	4.676651635	4.866977574	4.701744864	5.059480911	5.246279192	4.936809706	4.856904998	4.893740606	4.649157258	4.749520059	4.377904186	5.150699012	4.792811852	0	0	0	0	0	0	0	0	0	0	0	0	0	0	0	0	0	0	0	0	0	0
86	43	495	1155	4.912450869	4.817971224	5.088579493	4.409998513	4.229167415	4.649876885	4.281620775	4.401314384	5.121829874	4.313416351	5.352041844	4.806468106	4.746410602	4.409441899	5.214559491	5.078075959	6.017617147	6.14455946	4.477716653	4.669025282	4.680403696	4.573628347	5.034189547	4.765826887	0	0	0	0	0	0	0	0	0	0	0	0	0	0	0	0	0	0	0	0	0	0
87	44	495	1320	4.445141141	4.298628849	4.866859509	4.330459917	4.062002495	4.245889223	4.60794581	4.524792155	4.108745859	4.719302734	4.762989773	4.604309942	4.333560196	4.062957305	4.406950728	4.339384294	4.683624479	4.556903817	4.226213904	4.360796827	4.229953045	4.518402831	4.196681117	4.449043736	0	0	0	0	0	0	0	0	0	0	0	0	0	0	0	0	0	0	0	0	0	0
88	44	495	1485	4.498028053	4.546989355	4.751583733	4.718251388	4.410407267	4.25918341	4.57425746	4.595401451	4.201223703	4.346738081	4.919089376	4.464827128	4.465032386	4.275842693	4.200842028	4.211134661	4.517772643	4.442366841	4.234304136	4.602839952	4.323698587	4.211948433	4.444411123	4.067617933	0	0	0	0	0	0	0	0	0	0	0	0	0	0	0	0	0	0	0	0	0	0
89	45	495	1650	5.465586406	5.464572833	4.899199063	4.788833874	4.820776198	5.095239006	4.516553758	4.662517795	4.038516486	4.635624528	4.584631567	4.673810009	4.1107415	4.234339159	4.071224937	4.321717198	4.297559737	3.651097518	4.323356924	4.570682024	4.417908154	4.374482788	4.25411899	3.968874456	0	0	0	0	0	0	0	0	0	0	0	0	0	0	0	0	0	0	0	0	0	0
90	45	495	1815	5.126449448	6.883401873	4.608168612	5.355994206	4.782562414	4.588326195	4.809736513	4.917180624	3.885199589	4.843819311	4.665677914	4.702234099	4.18568135	4.281886415	4.081037398	4.176263118	4.48019103	4.555386405	4.215619496	4.556256876	4.431819235	4.431780339	3.946676154	5.042634803	0	0	0	0	0	0	0	0	0	0	0	0	0	0	0	0	0	0	0	0	0	0
91	46	495	1980	5.128153245	4.815955557	4.750712967	4.661062314	3.998393192	4.591948957	4.266950518	4.273039734	4.444505042	4.469148893	4.684295514	4.368193009	4.572002172	3.939529429	4.549154618	4.605916414	4.449218277	4.850252304	4.579710138	4.583288923	4.578874146	4.324683206	4.511023223	4.771284893	0	0	0	0	0	0	0	0	0	0	0	0	0	0	0	0	0	0	0	0	0	0
92	46	495	2145	4.690079407	4.516080288	4.86299701	4.784630723	4.083849408	4.731661804	4.321176918	4.183392163	4.501868158	4.604645111	4.644319546	4.673010149	4.307755504	4.176200556	4.387414231	4.911666528	4.57306044	4.453020529	4.30249657	4.382917541	4.426971759	4.795400504	4.662353503	4.24211075	0	0	0	0	0	0	0	0	0	0	0	0	0	0	0	0	0	0	0	0	0	0
93	47	495	2310	7.07864998	8.988466725	10.60738744	11.37321925	10.4431267	11.01114239	10.40123883	9.7901827	10.426576	10.74592492	10.12996166	9.86674419	10.33177866	9.493290355	10.58591668	11.29763583	11.33800249	11.2665546	10.92132341	11.87995887	10.99769307	11.56718524	11.53941604	12.00806639	1	1	1	1	1	1	1	1	1	1	1	1	1	1	1	1	1	1	1	1	1	1
94	47	495	2475	7.295434225	9.001749307	10.79884051	11.61058026	10.56250211	11.07325572	10.53723526	9.958523692	10.65594782	10.98900345	10.21942785	10.16585495	10.69588498	9.801310386	11.0223127	11.54406573	11.41202525	11.13288812	11.02386544	12.05466949	11.06021242	11.4223014	11.57490781	12.09668409	1	0	1	1	1	1	1	1	1	1	1	1	1	1	1	1	1	1	1	1	1	1
95	48	495	2640	7.983784984	7.140081096	7.177376316	6.914564839	7.369219491	7.36830655	7.004900235	7.454081686	7.341510466	6.940784485	8.149746912	8.774985106	7.363133198	7.142405155	7.620489798	8.21397306	7.092904157	6.872715012	7.634710683	8.102191229	7.577445901	7.673912454	7.49921341	7.362252915	1	0	1	1	1	1	0	0	1	1	1	1	1	1	1	1	1	0	1	1	1	0
96	48	495	2805	8.082894881	7.047880468	7.276712215	6.921884882	7.417404073	7.62438292	6.913881386	7.2577619	7.373395738	6.931926361	8.1880408	8.635888173	7.50431716	7.385881541	7.617897368	7.978685653	7.247930905	6.746578058	7.594107198	7.253000812	7.6706279	7.599970783	7.542436081	7.418288421	1	0	0	1	1	1	0	0	1	1	1	1	1	1	1	1	1	0	1	1	1	0
97	49	495	2970	6.281340728	5.808944063	7.325726939	7.199444719	7.296337214	6.702855975	7.257587036	6.691343758	7.238040369	5.314898786	6.660023082	5.458332003	7.211620199	6.038529931	6.393166895	5.967123523	6.922189583	6.55548378	6.260904771	5.233321182	6.304763261	5.781409837	6.00811907	4.941460301	1	0	1	1	1	1	0	0	1	0	1	0	1	0	1	0	1	0	1	0	1	0
98	49	495	3135	6.481302095	6.370611974	7.641335741	7.106882077	6.727603176	5.987528495	6.47904924	5.651987882	7.253955772	6.006182064	6.577697546	5.465258179	7.301189398	5.885633923	6.262200059	6.507216166	7.319402319	6.832012756	6.421608559	5.487753764	6.195547081	5.717470299	6.180270767	4.706724278	1	0	1	1	1	0	0	0	1	0	1	0	1	0	1	0	1	0	1	0	1	0
99	50	495	3300	10.84883943	11.9776739	12.27547373	12.52225142	12.03582404	12.5453119	12.4175485	11.69298551	12.3315878	12.30547802	12.51287383	12.36209589	12.23960793	11.4742564	12.32028931	12.8868236	12.54055147	12.69967652	12.00970916	12.06146734	12.3247381	12.47208575	12.46006075	12.45636196	1	1	1	1	1	1	1	1	1	1	1	1	1	1	1	1	1	1	1	1	1	1
100	50	495	3465	11.03127319	12.10688234	12.38563009	12.57235759	12.096109	12.48289509	12.4164041	11.62783329	12.30679228	12.29748025	12.54370804	12.35481253	12.17518202	11.38127253	12.42726863	12.97511893	12.47646234	12.54577323	12.19640893	12.51273421	12.41472899	12.58264288	12.4568721	12.60514528	1	1	1	1	1	1	1	1	1	1	1	1	1	1	1	1	1	1	1	1	1	1
101	51	495	3630	9.224638681	10.7949715	9.826395382	9.745880986	10.65482802	9.451751235	11.41553759	9.646378917	9.769770891	8.615605688	10.20835466	8.939091853	10.06808583	8.578811316	9.435354385	9.873020285	10.19337259	8.553287776	9.613783892	9.072984846	9.594359024	8.356157563	9.088445806	8.290088724	1	1	1	1	1	1	1	1	1	1	1	1	1	1	1	1	1	0	1	1	1	0
102	51	495	3795	9.235302782	10.8864102	9.805387322	9.761818961	10.62344508	9.356508109	11.34791721	9.535878667	9.860907559	8.704615603	10.24732263	9.018886475	9.85745412	8.183634547	9.425427782	9.796592968	10.39018639	9.042154341	9.683035158	9.074274387	9.584121034	8.128103335	9.040289947	8.289243088	1	1	1	1	1	1	1	1	1	1	1	1	1	1	1	1	1	1	1	1	1	0
103	52	495	3960	4.389563831	4.039583597	6.535577752	5.849145912	5.968831705	4.902825101	5.813851874	5.341587264	6.060537247	4.649533323	5.172492195	4.527262407	5.743568544	5.05685822	4.926913149	4.864867016	6.779070628	5.562071235	5.15127437	4.752038066	4.98463486	4.511420871	4.748372159	4.845141227	0	0	1	0	1	0	0	0	1	0	0	0	1	0	0	0	1	0	0	0	0	0
104	52	495	4125	4.408289119	4.905984347	6.241687961	5.742409356	5.960234644	4.908273863	6.153594576	5.353251727	6.463464993	5.128174797	5.36317034	4.348035496	5.784334653	4.834913035	4.908911382	5.056925275	6.663176376	5.751832877	4.938499848	4.107902331	5.116568479	4.633576236	5.103387051	4.989833524	0	0	1	0	1	0	0	0	1	0	0	0	1	0	0	0	1	0	0	0	0	0
105	53	660	0	5.714271665	6.59459933	9.165891333	10.7067698	11.63795999	11.31656394	10.77308848	9.294263183	11.69057145	10.82177844	8.900408063	7.197879952	10.47849012	10.05950478	9.856337838	10.25138011	10.68659342	8.519528689	9.432594994	9.847761623	7.92084268	7.215291122	9.745548364	10.04819224	0	0	1	1	1	1	1	1	1	1	1	0	1	1	1	1	1	0	1	1	1	0
106	53	660	165	5.337277648	6.456770884	9.494273653	11.00699379	11.19918298	10.84719573	10.5316044	8.675092676	11.58384109	10.54630764	8.63961354	6.827392737	10.03642708	9.688111889	9.248410793	9.602791717	10.60548553	7.935250053	9.282425868	9.384761988	7.547137794	6.817108567	9.681890083	10.28489491	0	0	1	1	1	1	1	1	1	1	1	0	1	1	1	1	1	0	1	1	1	0
107	54	660	330	3.634319301	4.653298049	4.86272717	4.713186773	4.653174186	4.553812282	4.795670945	4.960834734	4.560852546	4.827451877	4.994237844	4.863219519	6.421618626	7.305021036	4.554823054	4.701592915	4.072290315	4.815997675	4.24955435	4.675961644	4.424984445	4.72190095	4.564200026	4.684322864	0	0	0	0	0	0	0	0	0	0	0	0	0	0	0	0	0	0	0	0	0	0
108	54	660	495	3.84831101	4.558483494	5.159707762	4.962614148	4.540276478	5.034146992	4.714702466	4.842791991	4.623990114	4.998943015	5.129207241	4.713173675	4.434249254	4.354425792	4.559288051	4.698618195	4.408880175	4.886913495	4.004185926	4.801722625	4.633220644	4.437657944	4.341934855	4.956458092	0	0	0	0	0	0	0	0	0	0	0	0	0	0	0	0	0	0	0	0	0	0
109	55	660	660	9.24128498	10.15148355	10.93425323	11.53676366	10.99674407	10.98141132	11.13982694	10.51914868	10.82049078	10.6535489	10.67543813	10.27960295	10.6502679	9.594525815	10.60909242	10.95033845	11.41222473	10.8737823	11.06552438	11.33973649	10.83609442	11.07790069	11.25408611	11.78289441	1	1	1	1	1	1	1	1	1	1	1	1	1	1	1	1	1	1	1	1	1	1
110	55	660	825	9.546199558	10.54371121	10.92506264	11.71499869	11.14236663	11.10788957	11.29047637	10.49628789	10.98734418	10.88695902	10.8668656	10.63573067	10.71339091	9.392566421	10.67751587	11.03455533	11.63267201	11.02185346	11.16313445	11.3880637	10.99406963	11.10363545	11.27453106	11.80901692	1	1	1	1	1	1	1	1	1	1	1	1	1	1	1	1	1	1	1	1	1	1
111	56	660	990	4.586448532	5.144043362	4.83433592	5.141198742	4.779747728	4.307933999	4.803397663	4.543287032	5.283220954	4.657996064	5.655157368	5.109616449	4.493269921	4.287072745	4.694545294	5.175717242	4.531722507	4.663542141	4.661644708	4.382090039	4.297277374	5.003917126	5.068242505	4.676308908	0	0	0	0	0	0	0	0	0	0	0	0	0	0	0	0	0	0	0	0	0	0
112	56	660	1155	5.364446751	5.956527159	5.152424079	4.838176086	4.667837594	4.476701505	4.587575847	5.01057064	5.234663764	4.672360859	5.129348168	4.797340584	4.310326792	4.270399256	4.815097152	4.897275455	4.501675893	4.46687462	5.495121615	5.475176726	4.279909275	4.679311231	4.34462044	4.564554298	0	0	0	0	0	0	0	0	0	0	0	0	0	0	0	0	0	0	0	0	0	0
113	57	660	1320	7.108438989	7.140610862	7.779875242	8.142036755	7.651505073	7.537582786	7.650329516	6.554372489	7.235479558	7.191852537	7.596028151	7.921950618	6.524479736	5.130671599	6.487506343	6.679765742	6.888225871	6.684377436	5.75028885	6.473008669	7.339290783	7.98370975	7.197940795	7.543564603	1	0	1	1	0	1	1	0	1	1	1	1	1	0	1	0	1	0	0	0	1	0
114	57	660	1485	6.890913297	6.413153473	7.529364261	7.888557628	7.580836031	7.948208471	7.654203888	6.547646739	7.293368971	7.099994095	7.645600398	8.115355971	7.110002755	5.553341523	6.424670898	6.188040084	6.833231969	6.57781378	6.314559605	5.891042484	6.516369506	6.27504615	7.015940508	7.307028391	1	0	1	1	1	1	1	0	1	1	1	1	1	0	1	0	1	0	0	0	1	0
115	58	660	1650	3.916524705	4.72589311	4.247656031	5.10311398	3.957201137	4.926599197	4.877980384	4.560714631	4.385472812	4.514544929	4.534147017	4.187691113	4.123776885	4.784682113	4.294784033	4.292461564	4.070750421	4.053258365	4.435263413	4.466219528	4.32281543	4.516833742	4.396013792	4.470563567	0	0	0	0	0	0	0	0	0	0	0	0	0	0	0	0	0	0	0	0	0	0
116	58	660	1815	4.422848828	4.963685326	4.488206386	4.822934905	4.116486467	4.607912744	4.645745126	4.557317881	4.205355024	4.476503593	4.706743457	4.888089751	4.084038208	4.246900193	4.463399411	4.249547034	4.317887257	3.6385748	4.599154783	4.578936161	4.453932923	4.473325935	4.4944772	4.74709968	0	0	0	0	0	0	0	0	0	0	0	0	0	0	0	0	0	0	0	0	0	0
117	59	660	1980	5.759318689	5.866462261	4.662804041	5.105147811	5.995441172	5.693974083	5.172180202	4.974652189	5.396983218	5.07944868	5.664638553	5.503963697	5.278262296	4.747360992	5.491982745	5.742325887	5.196728379	4.839884421	5.631341909	5.047410724	5.489242946	5.487480741	6.263796777	5.60250838	0	0	0	0	0	0	0	0	1	0	0	0	0	0	0	0	0	0	0	0	0	0
118	59	660	2145	5.06197851	5.419204544	4.675760665	4.917097057	5.937424284	5.96682172	5.065693788	5.449310788	5.392084003	5.306073827	5.737495027	5.512732984	5.229008873	4.793232317	5.374204887	5.912741815	4.955622315	5.375346291	5.608006892	4.839860987	5.314358271	4.945543791	6.345414011	5.189021269	0	0	0	0	0	0	0	0	1	0	0	0	0	0	0	0	0	0	0	0	0	0
119	60	660	2310	4.229941596	4.456576547	4.464602817	4.408730964	4.809157609	4.67383868	4.44780982	4.753330542	4.344707828	4.766269207	4.28034108	4.320936392	4.450841015	4.420273865	4.615975263	4.665936023	4.260090328	4.295967771	4.803615416	5.083646902	4.601018794	4.310806345	4.496065631	4.491268392	0	0	0	0	0	0	0	0	0	0	0	0	0	0	0	0	0	0	0	0	0	0
120	60	660	2475	4.379284185	4.463532987	4.513981182	5.142155473	4.7835162	4.186199178	5.547310057	4.827796939	4.49589477	4.483421573	4.596881916	4.651626638	4.377684348	4.475057483	4.473469851	4.460143721	4.818203668	5.341081059	4.341891391	4.572278098	4.703427082	4.823059106	4.451741481	4.892653566	0	0	0	0	0	0	0	0	0	0	0	0	0	0	0	0	0	0	0	0	0	0
121	61	660	2640	4.351085026	4.570181794	4.747277038	4.398311864	4.244243596	3.989812012	4.728055684	4.667747222	4.33463795	4.157336036	4.784961666	4.504458822	4.195606511	4.643890123	4.762116296	4.515069564	6.78013784	6.52679875	3.101136551	1.630412629	4.352338018	4.53349524	4.159178438	4.682321869	0	0	0	0	0	0	0	0	0	0	0	0	0	0	0	0	0	0	0	0	0	0
122	61	660	2805	3.780559526	4.410122775	4.496119719	4.343837876	4.386784699	4.185894685	4.885871128	4.67770256	4.422315193	4.15044736	4.270936801	4.564321229	4.311989965	4.290846974	4.527517213	4.434267907	4.667810915	4.746786776	4.678697665	3.943064366	4.274085606	4.537129361	4.410643365	4.132897525	0	0	0	0	0	0	0	0	0	0	0	0	0	0	0	0	0	0	0	0	0	0
123	62	660	2970	3.987736219	4.843178114	4.787657446	4.838533906	4.133159861	4.074642851	3.838838461	4.540496997	4.025719998	4.518556413	4.638472514	4.661114503	4.450735806	4.265938137	4.280115953	4.27518193	4.65551218	4.466621611	4.407129713	4.379329717	4.240589422	4.408070864	4.446890219	4.22267403	0	0	0	0	0	0	0	0	0	0	0	0	0	0	0	0	0	0	0	0	0	0
124	62	660	3135	4.446172616	5.013027307	4.75896412	4.321405295	4.372465666	4.140897649	4.403778824	4.412481086	4.183456975	4.085025752	4.490965815	4.318594752	4.3083983	4.068557825	4.572342791	4.442925406	4.558899756	4.074510722	4.310905043	4.298503413	4.271771697	4.48308196	4.196352536	4.475208527	0	0	0	0	0	0	0	0	0	0	0	0	0	0	0	0	0	0	0	0	0	0
125	63	660	3300	4.652957891	4.851266322	4.146307572	4.266252781	4.067132994	4.063106808	4.133567199	4.169184975	4.201356152	4.367664071	4.269081774	4.327719844	5.652509064	4.485736238	4.282205036	4.469952214	4.341961872	4.931806085	5.013082673	4.745528125	4.223078088	4.443348217	4.247267159	4.186037999	0	0	0	0	0	0	0	0	0	0	0	0	0	0	0	0	0	0	0	0	0	0
126	63	660	3465	4.850860479	5.150406781	4.184743072	4.344642707	4.107322727	3.98823126	4.249801593	4.517843096	4.598131449	4.462010126	4.041447002	4.159853294	4.316773946	4.026582234	4.40215224	4.210648508	4.313934114	4.227123537	4.239221244	4.219142156	4.085977409	4.322708722	4.127615064	4.323027817	0	0	0	0	0	0	0	0	0	0	0	0	0	0	0	0	0	0	0	0	0	0
127	64	660	3630	4.623647165	5.512457309	4.440019606	4.098993873	4.255259648	4.254440162	4.806317142	4.596176791	6.502460531	4.527743867	4.618631099	4.472090321	4.175616837	4.424964039	4.384290902	4.037425545	4.496085402	4.840093237	4.298125756	4.170147253	4.399046471	3.923769729	4.490768062	4.414989153	0	0	0	0	0	0	0	0	0	0	0	0	0	0	0	0	0	0	0	0	0	0
128	64	660	3795	4.598585906	5.117727891	4.333579969	4.279358624	4.448583097	4.18727326	4.490519827	4.428500254	4.612642174	4.263114956	4.523115386	4.303750706	4.354125603	4.330652645	4.351159304	4.539657009	4.586783024	4.539332833	4.462149171	4.309445531	4.4182454	4.373560968	4.468514759	4.41086144	0	0	0	0	0	0	0	0	0	0	0	0	0	0	0	0	0	0	0	0	0	0
129	65	660	3960	6.674564306	6.125425657	6.60747289	7.1702787	6.057646491	6.319421297	5.334000831	5.518574109	6.222397135	6.69354035	6.029968246	6.670267528	5.554525162	4.891676251	5.467251396	4.909321298	5.341616828	5.200533426	5.74663401	5.976674098	6.075470703	6.366751879	6.198518553	5.738044804	0	0	1	1	1	1	0	0	1	1	1	1	0	0	0	0	0	0	0	0	1	0
130	65	660	4125	6.515873008	5.788244406	6.408622499	6.543555742	6.258449073	6.876434476	5.683760574	5.626946408	6.208272458	6.524228083	5.961110282	6.609012563	5.482611386	5.237965942	5.621174593	4.978610589	5.336950736	5.415944148	7.847934389	7.530286457	5.894179667	6.103007434	6.397305118	7.509460567	0	0	1	0	1	1	0	0	1	1	0	1	0	0	0	0	0	0	0	0	1	0
131	66	825	0	7.36865284	6.37246035	7.077690814	5.555900581	5.925626043	5.794514438	5.575904946	5.646615211	6.426412856	4.645513216	6.78321487	5.581392451	6.564866385	6.57843192	6.259682247	6.088755407	6.08163594	6.403412676	6.760932058	5.689939717	6.233442719	6.349309952	6.423421507	5.347868174	1	0	0	0	1	1	0	0	1	0	1	0	0	0	1	0	0	0	1	0	0	0
132	66	825	165	7.368674376	6.482198637	6.326638308	5.082906082	5.79135248	5.921606492	5.481341855	5.313650646	6.372846541	4.860989544	6.926726586	5.850957204	6.975058085	6.045941084	6.473323961	5.911303129	6.365523631	6.474877108	6.769953005	6.083558867	6.325936492	6.305925175	6.506571311	5.102186839	1	0	0	0	1	1	0	0	1	0	1	0	0	0	1	0	0	0	1	0	0	0
133	67	825	330	8.129434336	6.517729519	7.120695084	5.185789936	6.943955555	7.083403389	6.835326135	6.715730126	6.955532775	5.916763513	6.912620207	6.948363181	7.321546475	5.4086914	8.587846874	8.23703995	7.304703364	9.418677579	7.579364724	7.487070223	7.477439203	7.647751312	7.642453057	6.490331293	1	0	1	0	1	1	0	0	1	1	1	1	1	0	1	1	1	1	1	1	1	0
134	67	825	495	10.10818235	8.801500665	8.37156956	6.099142039	6.930409551	7.399931445	6.660777699	6.227153082	6.962895779	5.975304444	7.198410295	7.582765095	7.362918094	6.063276965	8.601318882	8.192456269	7.360902434	8.970463513	7.62541574	6.902317742	7.803209777	6.375394968	7.591647962	5.66491982	1	1	1	0	1	1	0	0	1	1	1	1	1	0	1	1	1	1	1	1	1	0
135	68	825	660	4.471288741	3.738434183	4.888185489	4.74953804	4.328742396	4.624008478	4.678273033	4.587777453	4.635582087	4.300683018	4.555639758	4.404471299	4.279941974	4.368400556	4.542228748	4.299495035	5.115335134	4.476979341	4.53566403	4.465367609	4.498799615	4.681315986	4.29537367	4.622735057	0	0	0	0	0	0	0	0	0	0	0	0	0	0	0	0	0	0	0	0	0	0
136	68	825	825	4.532755025	3.940879154	5.011470201	4.891388222	4.460771166	4.177612444	4.810321735	4.999870811	4.462022165	4.661117797	4.611316174	4.790926628	3.927956629	4.117400372	4.64802755	4.478324903	5.239507859	4.687473343	4.120454445	4.512105088	4.357710359	4.350683326	4.40388316	4.345644511	0	0	0	0	0	0	0	0	0	0	0	0	0	0	0	0	0	0	0	0	0	0
137	69	825	990	11.92690407	12.39877622	11.83895825	11.91684745	12.36835933	12.43885665	12.49993154	12.14544527	12.3706408	12.00597145	12.72096011	12.44133367	12.0082484	11.45607004	12.55579277	12.90089285	12.46094475	13.06496815	12.54249643	12.48067042	12.53020514	12.39101319	12.41647134	12.22437027	1	1	1	1	1	1	1	1	1	1	1	1	1	1	1	1	1	1	1	1	1	1
138	69	825	1155	12.13574859	12.65766569	11.929042	12.01988873	12.43094867	12.74849115	12.58047155	12.27075832	12.23964795	11.86137074	12.84044522	12.42688119	12.19724239	12.42513092	12.57747226	12.87647967	12.58350656	13.44688612	12.61197671	12.65828846	12.6289215	12.53064114	12.56105024	12.69114275	1	1	1	1	1	1	1	1	1	1	1	1	1	1	1	1	1	1	1	1	1	1
139	70	825	1320	5.069947207	5.056853413	4.752033909	4.496488406	4.397124975	4.567763179	4.882698465	4.320535677	4.330901133	4.389259217	4.474400853	4.114575113	4.759685551	4.362172967	4.471910774	4.688507721	4.603544966	4.590192927	4.384762781	4.646758457	4.395205269	4.58186573	4.309194489	4.425181108	0	0	0	0	0	0	0	0	0	0	0	0	0	0	0	0	0	0	0	0	0	0
140	70	825	1485	4.505757843	4.867137714	5.2123475	5.430001786	4.443923236	4.470017612	4.346069229	4.306715151	4.586959572	4.571394248	4.552041676	4.386931344	4.317702677	4.116764114	4.343469236	4.296623932	4.662426207	4.823967295	4.317803246	4.336013591	4.466662731	4.398394636	4.295353949	4.55197853	0	0	0	0	0	0	0	0	0	0	0	0	0	0	0	0	0	0	0	0	0	0
141	71	825	1650	15.1716766	13.52228656	12.9470466	11.34741581	12.47521572	12.81786932	11.85127196	12.69468972	12.86723078	11.98223957	13.48301398	14.89418313	12.79797781	12.21692546	13.55380676	13.54284602	11.75045899	15.51790011	13.71422581	12.70087529	13.64227051	12.79880563	13.311821	11.60533973	1	1	1	1	1	1	1	1	1	1	1	1	1	1	1	1	1	1	1	1	1	1
142	71	825	1815	15.20180183	13.51428713	12.72919657	11.23187653	12.54780334	12.97939136	11.84739133	12.72691461	12.90328611	12.03156125	13.37443164	14.85581327	12.90649535	12.39046237	13.5947489	13.46746185	11.93001494	15.68435504	13.72087059	12.63088076	13.48185278	12.61046189	13.51327406	12.02043457	1	1	1	1	1	1	1	1	1	1	1	1	1	1	1	1	1	1	1	1	1	1
143	72	825	1980	6.532368848	6.440723802	4.841910742	5.038012609	5.904806615	5.942538182	5.612063516	5.947044631	6.668243984	6.148930056	6.553960103	5.181293584	6.010106588	5.447441657	6.126626672	6.034127441	5.915338571	5.066881161	6.309764698	5.698421955	5.698879954	5.57603641	6.473748207	5.187827036	1	0	0	0	1	1	0	0	1	1	1	0	1	0	1	0	0	0	0	0	0	0
144	72	825	2145	6.720531958	6.178094533	4.706875563	4.71319528	6.023275853	5.573994547	5.734603161	5.508152058	6.277006887	4.823888569	6.659665961	5.306783063	5.921340039	5.458406208	5.909521722	5.485189947	5.725330328	5.827081026	5.763129034	5.361143752	5.649272388	5.118154172	6.241224141	4.88004149	1	0	0	0	1	0	0	0	1	0	1	0	1	0	1	0	0	0	0	0	0	0
145	73	825	2310	4.2921443	4.294460719	4.457069111	4.090432558	3.917177717	4.637389721	4.229112626	4.596100629	4.502484727	4.347997494	4.384969478	4.474005685	4.42834703	4.253749954	4.214628761	4.364884864	4.360107087	3.959155333	4.694791688	5.294619544	4.751265737	4.809707144	4.297098087	4.250999731	0	0	0	0	0	0	0	0	0	0	0	0	0	0	0	0	0	0	0	0	0	0
146	73	825	2475	4.40662656	4.215356756	4.559326446	4.507102684	4.326783993	4.306781293	4.28343657	4.487397065	4.32496863	4.425718288	4.368716981	4.668717608	4.144613683	4.158970091	4.277794394	4.643818398	4.214168721	4.402474561	4.400894248	4.082115733	4.105854382	4.40539528	4.279041989	4.475811122	0	0	0	0	0	0	0	0	0	0	0	0	0	0	0	0	0	0	0	0	0	0
147	74	825	2640	4.265981518	4.421937363	4.540350276	4.395878769	4.378487587	4.470247647	4.642833245	4.459548623	4.622643915	4.336601083	4.45299911	4.15497798	4.468838306	3.938156656	4.431718167	4.335681254	4.428803594	4.674012354	3.65526179	4.186899444	4.553948223	4.498585235	4.472127534	4.2710694	0	0	0	0	0	0	0	0	0	0	0	0	0	0	0	0	0	0	0	0	0	0
148	74	825	2805	4.208207095	4.036861634	4.620439289	4.383018372	4.464910198	4.248861005	4.537296279	4.505587827	4.297913759	4.220042016	4.573559403	4.46828748	4.379318256	4.245978111	4.700980423	4.058733238	4.777517154	4.571238067	4.327327489	4.53854557	4.434773996	4.285226163	4.383575705	4.264783908	0	0	0	0	0	0	0	0	0	0	0	0	0	0	0	0	0	0	0	0	0	0
149	75	825	2970	4.33744209	4.801576584	4.836836859	4.243442414	4.384396743	4.010730305	4.42482699	4.243994401	4.504452635	3.997141807	4.630576722	4.616493955	4.385933109	4.144682923	4.416086724	4.469282056	4.392476832	4.666316627	4.324218711	4.50620507	4.241827395	4.371424435	4.354404788	4.629420192	0	0	0	0	0	0	0	0	0	0	0	0	0	0	0	0	0	0	0	0	0	0
150	75	825	3135	4.344392306	4.402579001	4.862582121	4.803474091	4.232232609	4.396746632	4.351699916	4.34163916	4.327142993	4.340528527	4.794941818	4.344313728	4.22576246	4.356832683	4.464253043	4.757391722	4.427331454	4.433456678	4.535121204	4.310828283	4.340093344	4.36055164	4.325011873	4.25294975	0	0	0	0	0	0	0	0	0	0	0	0	0	0	0	0	0	0	0	0	0	0
151	76	825	3300	4.347085751	4.630197536	3.822052654	4.531179701	4.431206912	4.580422102	4.304415341	4.445250196	4.596736014	4.738542633	4.362993127	4.464334706	4.532554368	4.522055459	4.470265328	4.615640554	4.451897244	4.685451048	4.644250204	5.070723814	4.788163563	4.946679342	4.53659609	5.173041337	0	0	0	0	0	0	0	0	0	0	0	0	0	0	0	0	0	0	0	0	0	0
152	76	825	3465	4.582133359	4.573430203	4.016917544	4.322108	4.562297455	4.827213137	5.146595015	4.995008187	4.609975289	4.782468726	4.677914516	4.124048073	4.573707305	4.224247215	4.573242313	4.622405555	4.314430284	4.609344837	4.657646883	4.523425408	4.922239762	4.848044912	4.55046688	5.260097525	0	0	0	0	0	0	0	0	0	0	0	0	0	0	0	0	0	0	0	0	0	0
153	77	825	3630	5.881501142	5.793390075	4.854935493	6.595765174	6.679179287	6.531978009	5.155220565	5.657745906	5.772607069	6.440054806	6.262700343	6.581691104	5.234183858	4.906208754	5.019177915	5.019549387	4.899115199	4.865350812	5.648128306	5.372830792	5.588156919	5.653545989	5.863533148	5.253122319	0	0	0	0	1	1	0	0	1	1	0	0	0	0	0	0	0	0	0	0	0	0
154	77	825	3795	6.039209233	5.40642642	5.074712212	5.656725229	6.73826664	6.761403433	5.10596844	5.313194886	5.93735236	6.420500032	6.16008766	6.827724007	5.289420102	4.856905836	4.733068605	4.927509917	4.746088776	4.983775134	5.604211379	5.773490975	5.614557284	5.359147835	5.979203823	5.48842882	0	0	0	0	1	1	0	0	0	1	0	0	0	0	0	0	0	0	0	0	0	0
155	78	825	3960	4.447289632	4.901092768	5.395110436	5.316863396	4.757486872	4.487863518	5.010641856	4.447178797	5.175423325	4.293584371	4.607371983	4.282991346	4.515756679	4.64453857	4.40475039	5.208187408	5.18924905	5.094180771	4.644596441	4.586400906	4.369192126	4.746914783	4.488621382	4.720618053	0	0	0	0	0	0	0	0	0	0	0	0	0	0	0	0	0	0	0	0	0	0
156	78	825	4125	4.694402571	4.346142568	5.279388112	5.351596302	5.022041952	4.120628618	4.909999354	4.666544927	5.481377971	4.07134125	4.826041479	4.430709846	4.752060729	4.425230899	4.546637085	4.356229753	5.062993992	5.005734491	4.460349131	4.388046456	4.671672845	4.514926135	4.597036314	4.556203495	0	0	0	0	0	0	0	0	0	0	0	0	0	0	0	0	0	0	0	0	0	0
157	79	990	0	6.280253347	5.825861654	10.83849964	9.022942027	4.830526073	5.104917291	4.924582113	5.093692402	5.870836872	4.844420369	6.393474322	5.41201678	5.98450241	5.150666038	5.79728823	5.08416807	5.097354721	4.959951366	5.639516546	5.009835538	5.354222976	5.602238576	6.00503543	4.848091737	0	0	0	0	0	0	0	0	1	0	0	0	1	0	0	0	0	0	0	0	0	0
158	79	990	165	6.217722501	5.332423673	6.109344182	5.258188935	4.819493368	5.013738062	4.936240491	5.30069208	5.939344697	4.689111873	6.345957801	5.462073258	5.809299086	5.0770116	5.577538849	5.130732941	5.147007897	5.069279581	5.476349489	4.92749047	5.540031717	5.246161444	5.94542827	5.081311759	0	0	0	0	0	0	0	0	1	0	0	0	1	0	0	0	0	0	0	0	0	0
159	80	990	330	7.773205233	6.620346545	6.929854831	5.702754178	6.803968815	7.960335504	6.837188613	7.170479407	6.456140185	6.100589544	7.271832661	9.056538326	7.746273376	6.243805485	8.45228738	7.837374026	7.124002595	7.730093398	8.134551685	7.454418226	7.439587153	6.640339175	8.049708861	7.245623739	1	0	1	0	1	1	0	0	1	1	1	1	1	0	1	1	1	0	1	1	0	0
160	80	990	495	7.871366787	6.787462953	7.653181645	6.512790183	6.73822919	7.885682183	6.691355457	6.925123014	6.442430148	6.037330321	7.367743873	9.054090294	7.756423743	5.873519066	8.47095784	8.302519984	7.242675939	7.304733655	8.128918786	7.438556917	8.318569999	7.552575975	8.128306749	7.447733186	1	0	1	0	1	1	0	0	1	1	1	1	1	0	1	1	1	0	1	1	0	0
161	81	990	660	4.595245201	4.626120564	5.055536156	5.04046089	5.370448579	4.364687021	5.32654674	5.400862446	5.409069557	4.520163498	5.00459278	4.230088989	4.847153626	4.632668206	4.817471087	4.937400747	5.060682788	5.091311816	4.061076794	4.389222351	4.330824472	4.430805212	4.380510769	4.183776181	0	0	0	0	0	0	0	0	0	0	0	0	0	0	0	0	0	0	0	0	0	0
162	81	990	825	4.783208053	4.713141564	5.037825908	4.571911842	5.491063703	4.133481675	4.715560739	4.549777103	5.396913725	4.435755322	4.833702912	4.155146473	4.82466917	4.98768121	4.547527176	4.465090491	5.050976193	4.777404837	2.386749378	3.435138366	4.563011664	3.965756365	4.622988442	4.149785164	0	0	0	0	0	0	0	0	0	0	0	0	0	0	0	0	0	0	0	0	0	0
163	82	990	990	4.546499813	4.215822027	4.664451997	4.406999887	5.225043215	4.559606974	4.500403072	4.660476137	4.150879254	4.756636252	4.618800937	4.603589596	4.401388095	4.332974389	4.05405285	4.305538684	4.292818669	4.10974068	4.324248916	4.471717835	4.335025285	4.511069582	4.174342805	4.858789097	0	0	0	0	0	0	0	0	0	0	0	0	0	0	0	0	0	0	0	0	0	0
164	82	990	1155	4.288697328	4.130354964	3.86698468	4.424418365	4.418648105	4.716037875	6.552819936	5.292376138	4.299442105	4.53805949	4.663562793	4.682276405	3.949445381	4.295913151	4.193848603	4.422957807	10.38866415	7.252661321	4.412941047	4.420232748	4.406498305	4.664302226	4.268127109	4.750653706	0	0	0	0	0	0	0	0	0	0	0	0	0	0	0	0	0	0	0	0	0	0
165	83	990	1320	10.55242525	10.87339242	8.412510898	6.714342107	8.85823458	7.534255482	8.671355328	9.259087666	10.24910575	8.040427926	11.04442351	8.726757043	9.030531996	10.1185154	10.90076158	9.44877447	7.41460511	11.54088816	9.903699692	7.897926651	10.46976778	8.445938807	8.662555855	8.979365389	1	1	1	1	1	1	1	1	1	1	1	1	1	1	1	1	1	1	1	1	1	0
166	83	990	1485	10.467062	10.87847298	8.427725218	6.995576949	8.897132615	7.501469838	8.637946303	9.273701938	10.26573041	8.127245641	11.11220813	8.678067445	9.112748825	9.785850023	10.91719294	9.399019265	7.408266226	11.75417288	9.876874509	8.015782173	10.55547561	8.404730721	8.696078384	9.16816812	1	1	1	1	1	1	1	1	1	1	1	1	1	1	1	1	1	1	1	1	1	0
167	84	990	1650	11.89201766	11.20891997	9.45761461	7.300455534	9.594572412	9.327413795	9.204452991	9.102094809	10.39179799	8.478925369	11.49987063	11.03792101	9.615595595	9.497386847	10.17375283	9.696263871	9.022325181	11.33839206	10.41413478	9.295402752	10.13999728	9.500746893	9.680077636	8.859837896	1	1	1	1	1	1	1	1	1	1	1	1	1	1	1	1	1	1	1	1	1	1
168	84	990	1815	11.81477488	11.05146155	9.527477893	7.739772888	9.68257023	9.353334762	9.203426137	9.057821456	10.42444833	8.549376452	11.46756555	11.06127085	9.708241834	9.744924758	10.21070429	9.743375299	8.9831718	10.98409604	10.47741387	9.093842254	10.22097767	9.560242023	9.827322701	9.144504827	1	1	1	1	1	1	1	1	1	1	1	1	1	1	1	1	1	1	1	1	1	1
169	85	990	1980	4.359048906	4.477047008	4.786381439	4.482317649	4.354748243	4.404324148	4.550230791	4.868234383	4.451615635	4.387251172	4.491900384	4.60407412	4.224107587	4.410996311	4.396102682	4.102802305	4.557457054	4.545717736	4.387349178	4.490694498	4.259742778	4.328910344	4.479733672	4.349565332	0	0	0	0	0	0	0	0	0	0	0	0	0	0	0	0	0	0	0	0	0	0
170	85	990	2145	4.545495009	4.209818622	4.377983068	4.665790982	4.114296925	4.06099571	4.761867752	4.513225981	8.051206005	7.87714004	4.436851938	4.631844079	4.156312897	4.083997458	4.203911914	4.23052848	4.630084942	4.335252266	4.187569022	4.390986206	4.433002514	4.471316085	4.285676592	4.002864202	0	0	0	0	0	0	0	0	0	0	0	0	0	0	0	0	0	0	0	0	0	0
171	86	990	2310	13.55086245	11.50394984	11.70835841	9.729656231	10.8934001	11.31040734	10.44281642	11.42707512	11.04595356	10.4407589	11.87563816	13.81753234	11.14620864	11.22948332	12.31118263	12.04493254	10.79080989	14.27399455	11.99445342	10.4719073	11.98368011	10.81652281	12.02352421	10.307168	1	1	1	1	1	1	1	1	1	1	1	1	1	1	1	1	1	1	1	1	1	1
172	86	990	2475	13.58779847	11.35795332	11.72941413	9.821172881	10.80885397	11.21604002	10.48852976	11.51933548	10.96229963	10.46346511	11.74456353	13.74854498	11.20998138	11.04081076	12.48061764	12.3785958	10.81037676	13.82235282	12.09848626	10.64532632	11.99833281	10.82201761	12.33973641	10.84945783	1	1	1	1	1	1	1	1	1	1	1	1	1	1	1	1	1	1	1	1	1	1
173	87	990	2640	4.750042274	4.575242733	4.605813023	4.388933244	4.708273969	4.239381075	4.87904473	4.615432705	4.33747074	4.204046729	4.942981435	4.02633567	4.720181828	4.52783618	4.587253103	4.713834421	4.546291305	4.368460192	4.394169562	4.1844367	4.558707863	4.726735714	4.241771697	4.049018525	0	0	0	0	0	0	0	0	0	0	0	0	0	0	0	0	0	0	0	0	0	0
174	87	990	2805	4.434689208	4.474525125	4.660791439	4.279311476	4.759982203	4.27752953	4.487453512	4.481793035	4.209805425	4.39150374	4.315534875	4.363373496	4.541211055	4.475176411	4.445573454	4.937870341	4.425714069	4.124405048	4.422320938	4.195978549	4.2507745	4.377461963	4.173970236	4.136116456	0	0	0	0	0	0	0	0	0	0	0	0	0	0	0	0	0	0	0	0	0	0
175	88	990	2970	5.068620436	4.440102762	4.573495371	4.654608281	5.348200125	4.510629572	4.887253733	4.542455393	4.789131049	4.947685172	4.986584392	4.348462941	4.626284266	4.64233351	4.836390107	5.184227238	4.789981245	4.802809705	4.385252781	4.484371136	4.447718549	4.368339152	4.481703312	4.580776103	0	0	0	0	0	0	0	0	0	0	0	0	0	0	0	0	0	0	0	0	0	0
176	88	990	3135	5.137262984	4.767517025	4.573279398	4.55876236	8.877558845	5.797096867	5.230738112	4.781179404	4.706020014	4.557971583	5.226329203	4.51038963	4.515155052	4.587559509	4.712303461	5.079195391	4.872174774	5.118397438	4.377272206	4.684701774	4.339466489	4.245215601	4.468134239	4.208614106	0	0	0	0	0	0	0	0	0	0	0	0	0	0	0	0	0	0	0	0	0	0
177	89	990	3300	6.134267044	5.773484339	4.918056019	4.352975849	5.336377211	6.222294138	4.986573997	5.592463436	5.891989982	4.739320118	5.839671473	6.758580636	6.224433474	5.198042305	6.874676962	6.485273224	6.094513098	6.802837354	6.870997159	5.450354309	6.395040226	5.986638193	6.508331609	5.598626049	1	0	0	0	1	1	0	0	1	0	1	0	1	0	1	0	0	0	1	0	1	0
178	89	990	3465	6.273657323	5.49507248	4.890523195	4.325126349	5.238990597	6.054498786	4.876443809	5.493967078	5.871065002	4.744046672	5.986830744	6.74339611	6.224127715	5.424285431	6.796488322	6.244386372	6.089222103	6.030165436	6.836495903	5.040392958	6.680949139	5.781432971	6.762919681	6.010049976	1	0	0	0	0	1	0	0	1	0	1	1	1	0	1	0	0	0	1	0	1	0
179	90	990	3630	6.664278795	6.196761649	4.28770737	4.113061984	6.72075953	7.521246352	5.471458565	5.649800622	5.636339604	5.190872929	6.207590008	6.816705637	5.83497929	5.512346515	5.374572883	5.430026499	6.250997361	10.89245426	6.34307954	6.213890152	5.662329352	5.651766144	6.481453895	5.847742668	1	0	0	0	1	1	0	0	1	0	1	1	1	0	0	0	0	0	0	0	0	0
180	90	990	3795	6.881202065	5.878162687	4.094268151	3.623307766	6.762791392	6.743538397	5.514847238	5.639139696	5.837079787	5.424478172	6.15174327	6.989485816	5.975537491	5.335628559	5.591218679	5.456122879	5.771684344	9.358269124	5.916512831	6.587115753	5.818920984	5.336322806	6.13207661	5.555063748	1	0	0	0	1	1	0	0	1	0	1	1	1	0	0	0	0	0	0	0	0	0
181	91	990	3960	4.604331078	4.19497965	4.577995397	4.314681402	4.232230097	3.987473282	4.51915064	4.314337999	4.206014816	4.08580808	4.163846964	4.527560652	4.486810269	4.137561861	4.498286783	4.253564171	5.939879973	10.2660705	4.439216794	4.358848917	4.206328675	4.305116913	4.201585861	4.197587414	0	0	0	0	0	0	0	0	0	0	0	0	0	0	0	0	0	0	0	0	0	0
182	91	990	4125	4.434526199	4.346687185	4.780047833	4.35070235	4.420185095	4.123522772	4.560220613	4.570908976	4.270982594	4.293889988	4.279556661	4.323429471	4.242591233	4.126573834	4.37606356	4.106598228	4.643275719	4.440523578	4.443902838	4.518878471	4.309134153	4.129268261	4.169677123	4.276406503	0	0	0	0	0	0	0	0	0	0	0	0	0	0	0	0	0	0	0	0	0	0
183	92	1155	0	6.641315009	6.616948162	6.738082469	4.852805202	4.919876506	4.0843929	4.841968995	4.340445374	6.539030455	4.181012208	6.641022706	4.271272279	4.834762426	4.88208447	5.605350688	4.889019921	5.205222748	5.266228735	4.205430619	4.300887093	4.79880982	5.052403282	4.671275633	4.510375744	1	0	0	0	0	0	0	0	1	0	0	0	0	0	0	0	0	0	0	0	0	0
184	92	1155	165	6.732071056	6.221907924	6.313154543	4.857473742	4.762957754	4.24897725	4.877685427	4.562834847	6.508130394	4.338988205	6.691878656	4.960432441	4.762398409	5.006699409	5.400848445	5.407304416	4.676295967	4.955314382	4.550092138	4.50418045	4.888440388	5.093470874	4.513104314	4.132522992	1	0	0	0	0	0	0	0	1	0	0	0	0	0	0	0	0	0	0	0	0	0
185	93	1155	330	4.135792147	4.652442331	6.225178486	5.551721924	4.938289214	4.723153148	4.613393167	5.132679977	4.605568915	4.76600267	4.670174279	4.623735133	4.79167461	4.471629383	4.6323094	4.496879129	4.239645778	4.660143702	4.384967041	4.745291764	5.030155194	4.175389424	4.298308228	4.678748549	0	0	0	0	0	0	0	0	0	0	0	0	0	0	0	0	0	0	0	0	0	0
186	93	1155	495	4.291583588	3.852684035	5.342190077	5.246506722	4.66600571	4.794289713	4.559110113	4.927348739	4.457308462	4.968274253	4.632422505	4.693191026	4.566180325	4.433261423	4.575854046	4.697872544	4.343476296	4.638468364	4.555932757	4.45210521	4.49025509	4.345305403	3.953132154	4.401335645	0	0	0	0	0	0	0	0	0	0	0	0	0	0	0	0	0	0	0	0	0	0
187	94	1155	660	4.368355545	4.141942243	5.005428109	4.388769496	4.233276297	4.196826595	4.409710147	4.226197819	4.175997644	4.78564565	4.510976437	4.30616901	4.207229618	4.076979958	4.49054931	4.639181565	4.043792593	4.461628638	4.148931546	4.288865611	4.205612147	4.256944568	4.441811587	5.274595525	0	0	0	0	0	0	0	0	0	0	0	0	0	0	0	0	0	0	0	0	0	0
188	94	1155	825	4.303652918	3.742805556	4.743064248	4.468240767	4.244691977	4.320507181	4.400697322	4.530705148	4.356750406	4.364577204	4.265767018	4.530418722	4.15098158	4.319988576	4.38516661	4.709119541	4.584220956	4.321318037	4.18952319	4.702045736	4.586146346	4.528349716	4.296528	4.06876396	0	0	0	0	0	0	0	0	0	0	0	0	0	0	0	0	0	0	0	0	0	0
189	95	1155	990	5.072019324	4.494570451	4.612955182	4.785842868	4.764113018	4.55973803	4.784033492	4.910467368	4.685497826	4.645662981	4.944324517	4.783426462	4.730727717	4.768313074	5.356231819	5.291984864	4.803112797	4.841417352	4.821692155	4.645064269	4.895383188	4.53930497	5.070803027	4.666397507	0	0	0	0	0	0	0	0	0	0	0	0	0	0	0	0	0	0	0	0	0	0
190	95	1155	1155	5.099435533	5.055853955	4.758458008	4.599311568	5.910979688	4.482908396	4.71058176	4.665918562	4.781141862	4.358418614	4.867732143	4.826367163	5.938565792	5.519216674	5.411723932	4.940617159	4.919195581	5.184562148	4.773482953	4.52903726	4.902821672	4.452295649	5.01954344	4.675720798	0	0	0	0	0	0	0	0	0	0	0	0	0	0	0	0	0	0	0	0	0	0
191	96	1155	1320	4.202349278	4.351603852	4.180758281	4.567951748	4.44367267	4.54615607	4.898867732	4.801839671	3.942117331	4.373450897	4.641033186	4.410307643	4.253678944	4.355324212	4.350697653	4.394854272	4.215465105	4.457540425	4.307287509	4.318233305	4.647283271	4.072303942	4.523608229	4.255761133	0	0	0	0	0	0	0	0	0	0	0	0	0	0	0	0	0	0	0	0	0	0
192	96	1155	1485	4.631358423	4.285828078	4.206820703	4.623869316	4.430857796	4.159114155	3.993525145	4.469146743	3.673026059	5.010634986	4.58405597	4.068124261	4.106593707	4.628407022	4.340334217	4.678297618	3.773385498	3.707671923	4.34199813	4.336509194	4.484677734	4.104365628	4.496496171	4.349295279	0	0	0	0	0	0	0	0	0	0	0	0	0	0	0	0	0	0	0	0	0	0
193	97	1155	1650	4.423236474	4.068241079	4.297385834	4.715203888	4.340582409	4.280043188	4.321966711	4.939221109	4.671638847	4.531693108	4.146820708	3.869824615	5.049920272	5.073968376	4.698784611	4.684334255	4.392416092	3.875349727	4.180795917	4.072282305	4.160611785	4.503794651	4.284596424	4.282055933	0	0	0	0	0	0	0	0	0	0	0	0	0	0	0	0	0	0	0	0	0	0
194	97	1155	1815	4.334014486	4.369419719	4.310645981	4.368072538	4.303772565	3.686871797	4.557537954	4.441772143	4.416883531	4.264582143	4.022533989	4.307737939	4.164536161	4.432087778	4.242437568	4.595132188	4.404336363	4.201255952	4.231862415	4.283434338	4.139898457	4.317442113	4.301167786	4.310624999	0	0	0	0	0	0	0	0	0	0	0	0	0	0	0	0	0	0	0	0	0	0
195	98	1155	1980	4.980997759	5.203465481	8.349417485	9.442534733	8.585981277	9.066765687	7.444729583	8.071170232	9.244180227	9.526370234	7.004085675	5.734613249	6.942543651	5.865104696	5.266810814	5.834309778	6.179133893	5.587441149	6.265594078	6.07003829	6.472020664	5.595579995	6.521637119	7.65167391	0	0	1	1	1	1	0	0	1	1	1	0	1	0	0	0	0	0	1	0	0	0
196	98	1155	2145	14.6720144	15.4972214	8.292427553	9.416510111	9.074762225	9.712184083	7.707745175	7.75636533	9.366300953	9.595622354	7.339978374	6.433983989	7.34866612	6.662308957	4.714227937	5.175656503	6.274079344	5.9927567	6.588594313	6.302550662	6.220235372	6.152364037	6.912969994	9.219474114	0	0	1	1	1	1	0	0	1	1	1	0	1	0	0	0	0	0	1	0	0	0
197	99	1155	2310	12.49723842	12.29607211	9.49220042	6.82050855	8.998003292	9.083586589	8.702915928	9.362961191	9.885101544	8.04093946	10.83399652	11.118318	9.682500172	9.4217129	10.94434765	11.09350509	9.68481085	11.27083648	10.21940919	9.093854199	10.07652209	9.340021312	10.01025103	8.276434762	1	1	1	1	1	1	1	1	1	1	1	1	1	1	1	1	1	1	1	1	1	1
198	99	1155	2475	11.64462031	10.2901978	9.445418358	7.181543124	9.033392935	9.101926108	8.685147566	9.300322016	10.09113292	8.423419657	10.92531359	11.46191336	9.930691168	10.38752399	10.93461577	10.96270042	9.706556882	11.28443973	10.24054064	9.106187564	10.10498596	9.253051737	10.26752433	8.862318399	1	1	1	1	1	1	1	1	1	1	1	1	1	1	1	1	1	1	1	1	1	1
199	100	1155	2640	3.948842934	4.476680568	4.061610644	4.773164985	4.984892643	4.497804876	4.46878672	4.702939275	3.815373651	4.996308763	4.594127807	4.849057424	4.493314485	4.539189746	4.1425195	3.928463377	3.751609846	3.618792526	4.449588115	4.489079269	4.245726057	4.136115901	4.004710889	4.149907698	0	0	0	0	0	0	0	0	0	0	0	0	0	0	0	0	0	0	0	0	0	0
200	100	1155	2805	4.089861008	4.194341842	4.090833306	4.800853325	5.112852994	4.771466668	4.407082455	4.474018046	3.759864771	5.142071712	4.552197759	4.613046568	4.383112217	4.595263425	4.298353962	4.289213392	4.073986602	3.8476048	4.162619447	4.133451153	4.395409221	4.12451321	3.913410114	4.860527188	0	0	0	0	0	0	0	0	0	0	0	0	0	0	0	0	0	0	0	0	0	0
[truncated: 2 more columns]
