# Supplementary material for: CARMA: A platform for analyzing microarray datasets that incorporate replicate measures
Source: BMC Bioinformatics. 2006 Mar 17;7:149. doi: 10.1186/1471-2105-7-149 (PMC1450302; doi:10.1186/1471-2105-7-149)
Supplement: Additional File 4 — CARMAAquaporin1.zip The configuration files used to process the aquaporin-1 example dataset using CARMA. [file 1471-2105-7-149-S4.zip › Microarray/Aquaporin1/Output/NormalizedMean.txt]

Gene	Mean	VKO1	VKO2	VKO1.1	VKO3	VKO3.1	VaWT1	VKO3.2	VaWT2	VKO2.1	VKO3.3	VKO2.2	VaWT1.1	VaWT3	VKO2.3	VaWT2.1	VaWT3.1	VaWT1.2	VaWT2.2	VaWT3.2	VKO1.2	VaWT2.3	VKO1.3	VaWT1.3	VaWT3.3	Pass.x	Pass.1.x	Pass.y	Pass.1.y	Pass.x.1	Pass.1.x.1	Pass.y.1	Pass.1.y.1	Pass.x.2	Pass.1.x.2	Pass.y.2	Pass.1.y.2	Pass.x.3	Pass.1.x.3	Pass.y.3	Pass.1.y.3	Pass.x.4	Pass.1.x.4	Pass.y.4	Pass.1.y.4	Pass.x.5	Pass.1.x.5	Pass.y.5	Pass.1.y.5
1	5.5469118	5.6749902	5.1404773	6.7663035	6.5779846	6.2993785	7.1537906	5.0382471	5.2902208	5.564694	5.3026355	5.6146763	5.7023744	5.5462843	5.3850569	5.3034896	5.3496365	5.0372424	4.8965613	5.0396479	5.1731042	5.0416679	5.0574816	5.9597168	5.2102219	0	0	1	0.5	1	1	0	0	1	0	0	0	0	0	0	0	0	0	0	0	0	0	0	0
2	10.0467621	6.3714556	6.6224666	10.0405214	10.69766	10.1633075	10.7861291	9.4450924	9.1457012	10.4332546	10.9170733	9.7395894	9.1685156	9.8531112	10.0224754	10.033472	10.5745886	10.7159667	10.1849786	10.3410158	11.7256937	9.432104	10.3714657	11.4330009	12.903651	0	0	1	1	1	1	1	1	1	1	1	1	1	1	1	1	1	1	1	1	1	1	1	1
3	4.3957472	4.6632798	4.4159753	5.5192873	4.696843	4.3371787	4.0220702	4.6158856	4.838755	4.3987387	4.1626307	4.4243116	4.2460131	4.3000111	4.4878566	4.4257658	4.2769988	4.5043344	4.2944214	4.1164574	3.4349611	4.1801416	4.3273731	4.4198498	4.3887933	0	0	0	0	0	0	0	0	0	0	0	0	0	0	0	0	0	0	0	0	0	0	0	0
4	7.0749488	7.6473968	6.3159806	7.6662522	6.6534026	7.1132509	8.143804	6.4572697	6.1830454	6.556689	7.3004463	7.2223097	8.4775413	7.177031	7.0505801	6.8122551	7.0335806	7.1761172	6.8970051	7.0189926	7.6068186	6.3578408	6.4136959	7.269778	7.2476875	1	0	1	1	1	1	0	0	1	1	1	1	1	0.5	1	0	1	0	1	1	1	0	1	1
5	4.5132224	4.7388042	4.8423634	4.910246	4.7945308	4.2849717	4.4225214	4.6141239	4.6962409	4.2849909	4.4058765	4.4321539	4.3704725	4.2822456	4.4796488	4.4435044	4.5031731	4.5847904	4.5985026	4.5129802	4.2990661	4.2627318	4.6667811	4.4796099	4.4070069	0	0	0	0	0	0	0	0	0	0	0	0	0	0	0	0	0	0	0	0	0	0	0	0
6	4.7250651	4.9494862	5.3931208	5.2536008	5.330372	5.147771	5.3331508	4.5598634	4.8681395	5.1453018	4.7086506	4.9194393	4.842777	4.4197719	4.4977321	4.4025447	4.2462248	4.6228692	4.6978555	3.7162175	3.6612792	4.6145978	4.7163876	4.564105	4.7903046	0	0	0	0	0	0	0	0	0	0	0	0	0	0	0	0	0	0	0	0	0	0	0	0
7	7.1456045	7.7095425	6.4187015	7.2902799	7.7084044	8.2920372	7.2919243	7.3786707	6.7236093	7.3637763	8.2626564	7.3506782	7.443318	6.5683926	6.1272935	6.1429433	5.7702496	6.7962499	6.7071741	7.0806082	6.9557185	7.0397132	6.5275418	8.1663914	8.3786339	1	0	1	1	1	1	0	0	1	1	1	1	1	0	1	0	1	0	0	0	1	0	1	1
8	4.7741575	4.6365788	4.6252708	5.537348	5.4489596	5.0183871	4.8953492	4.1921111	4.8497006	4.9662523	4.8950526	4.6712547	5.2099101	4.3277529	4.4191282	4.3112503	4.6686836	4.6142107	4.5188461	4.7879987	4.7964692	4.5938016	5.0278463	4.6910457	4.8765729	0	0	0	0	0	0	0	0	0	0	0	0	0	0	0	0	0	0	0	0	0	0	0	0
9	4.6544861	4.9314274	4.7808028	4.8591573	4.624244	4.419004	4.4800115	4.8488099	4.6601504	4.7221084	4.487411	4.761084	4.6650643	4.673613	4.5128836	4.5738702	4.8470214	4.8558962	4.9195902	4.5902757	4.5203994	4.5716156	4.257217	4.798131	4.3478791	0	0	0	0	0	0	0	0	0	0	0	0	0	0	0	0	0	0	0	0	0	0	0	0
10	4.502866	4.761169	4.7139902	4.8316682	4.5399783	4.4409565	4.2957005	4.6630155	4.596493	4.2533311	4.2118483	4.3673172	4.4642518	4.3239198	4.4977323	4.6018956	4.6189852	4.7288785	4.9917238	4.5153513	4.1675166	4.2898402	4.490359	4.414323	4.2885401	0	0	0	0	0	0	0	0	0	0	0	0	0	0	0	0	0	0	0	0	0	0	0	0
11	4.5652671	4.6616326	4.9365413	4.8177643	4.9225514	4.4343368	4.3193955	4.8091037	4.8092541	4.5516479	4.1174181	4.1757588	4.4500711	4.3722893	4.3827131	4.4023622	4.6153583	4.8135356	5.010568	4.4087559	4.156024	4.6349199	4.67462	4.4371265	4.6526631	0	0	0	0	0	0	0	0	0	0	0	0	0	0	0	0	0	0	0	0	0	0	0	0
12	4.4894161	5.5644165	4.727673	5.0069206	4.7483291	4.3486598	4.2613668	4.4404033	4.4145232	4.3807153	4.2231823	4.1913509	4.431233	4.3931764	4.2445927	4.647646	4.6666924	4.3955677	4.4003949	4.306459	4.398442	4.3581308	4.1884646	4.5804103	4.4272365	0	0	0	0	0	0	0	0	0	0	0	0	0	0	0	0	0	0	0	0	0	0	0	0
13	4.333128	4.3029405	4.4674107	4.8749289	4.7938731	4.0445643	4.2659022	4.1648139	4.4066029	4.2836362	4.235368	3.7370268	4.2563415	4.2130222	4.2287316	4.637589	4.3761839	4.2125154	4.0819159	4.3847156	4.0949233	4.5991455	4.3830783	4.357887	4.5919558	0	0	0	0	0	0	0	0	0	0	0	0	0	0	0	0	0	0	0	0	0	0	0	0
14	5.1570379	5.3328022	5.1587507	5.7406244	5.3774888	4.7427809	5.38994	4.9501144	5.1732431	5.3351912	4.8410175	5.3491408	4.8798871	5.5302921	4.8937595	5.2754391	5.4904106	4.7371911	4.9697128	5.2997402	5.0611926	5.0516192	4.9610116	5.2480724	4.9794867	0	0	0	0	0	0	0	0	0	0	0	0	0	0	0	0	0	0	0	0	0	0	0	0
15	5.3155945	4.6638972	4.8776138	6.7918798	7.1256802	7.6502978	6.1998633	6.962399	5.6752494	5.2058236	7.5062895	5.351379	4.8275912	4.5814849	4.5395414	4.7113277	4.6516587	4.4970169	4.4103839	4.8340628	4.7818246	4.8734233	4.772497	3.9049208	4.1781614	0	0	0	0	1	1	0	0	1	1	0	0	0	0	0	0	0	0	0	0	0	0	0	0
16	4.9026395	4.6578055	4.5624545	5.6250421	5.6208395	5.520827	4.8256706	4.8630973	4.9336101	5.5789615	5.042911	5.4699153	4.8685515	5.0731701	5.0212148	4.7081862	4.9045686	4.1457192	4.4033058	4.9521699	4.925776	4.4069551	4.5038675	4.5595798	4.4891484	0	0	0	0	0	0	0	0	1	0	0	0	0	0	0	0	0	0	0	0	0	0	0	0
17	4.5123555	4.3076817	4.7250796	4.9959469	5.1460009	4.6753835	4.98687	4.4753097	4.6112895	4.1384701	4.7289859	4.2700908	4.8527705	4.417031	4.4976376	4.5315648	4.4328416	4.1998412	4.4490164	4.5321411	4.5185257	4.1013465	4.1527416	4.2777981	4.2721682	0	0	0	0	0	0	0	0	0	0	0	0	0	0	0	0	0	0	0	0	0	0	0	0
18	4.3440454	4.6097504	4.5208485	4.6209273	4.565209	4.2189517	4.3827225	4.2523928	4.6725328	4.062369	4.4704358	4.2091675	4.5301663	4.0886792	4.4138417	4.1580269	4.5849798	4.0034834	4.0360006	4.5424916	4.4314082	4.2663135	4.2531416	4.2632513	4.0999983	0	0	0	0	0	0	0	0	0	0	0	0	0	0	0	0	0	0	0	0	0	0	0	0
19	5.0851966	4.7390949	4.9667362	5.483498	5.8238175	6.3362333	4.9331897	5.5409351	5.1673603	4.7150036	5.2202624	4.4976396	4.5845988	5.3122144	4.9293845	5.8500322	5.6714702	4.7168137	5.2339755	5.0926505	4.5816792	5.2466025	4.5778323	4.2548213	4.5688732	0	0	0	0	1	0	0	0	0	0	0	0	0	0	1	0	0	0	0	0	0	0	0	0
20	5.673839	5.5752905	5.034024	6.2372138	6.415266	6.4845279	6.1768093	5.9720495	5.5430464	5.9031807	6.4205346	5.5676227	5.6190835	5.6237346	5.3953367	5.7747047	5.7818117	4.8810872	4.8822323	6.2364502	5.3767815	5.4367559	5.3050129	5.4219491	5.1076296	0	0	0	0	1	1	0	0	1	1	0	0	1	0	0	0	0	0	1	0	0	0	1	0
21	7.26958	4.9670575	5.1048458	7.9415042	8.281474	7.0397628	7.2510208	6.7650262	6.4478902	7.553759	7.9471645	6.1789657	5.3226234	7.1146432	6.3597529	6.8178005	7.7365544	9.1083652	8.0123245	7.466366	8.3579217	7.1872636	6.9852891	8.6408371	9.8817077	0	0	1	1	1	1	0	0	1	1	1	0	1	0	1	0	0	0	1	1	1	0	1	1
22	5.82985	5.3105235	5.0887977	6.0757475	5.8574993	5.7252952	6.5299152	5.6382343	5.6725323	5.9889666	5.9195999	5.8303798	6.1560928	6.101961	5.3824022	6.3537493	5.9706462	5.1950787	5.2457974	6.1170885	5.3198368	6.5967393	6.4886489	5.8823114	5.468557	0	0	1	0	1	1	0	0	1	0	0	0	1	0	1	0	0	0	1	0	1	0	1	0
23	7.0371435	8.3224775	6.5789534	7.8845631	6.7381432	7.2776514	7.2179944	6.8070491	6.1387837	6.9063967	7.3339375	7.0487457	6.7882093	6.9845026	6.365983	7.3703023	6.8147512	6.7695351	6.5008749	7.0196908	8.2610203	6.7041135	6.3004121	7.1581648	7.5991879	1	0	1	0.5	1	1	0	0	1	1	1	0.5	0	0	1	0	0	0	1	1	1	0	1	1
24	9.3188657	11.3288175	8.8522864	9.317597	7.7463912	9.4283049	9.4351641	9.0963758	8.9211286	9.2311821	8.5446956	10.1139157	10.3843606	9.13886	8.7619297	10.1150701	9.9988598	8.5355409	9.6419854	9.9256895	9.9443644	9.5121499	8.5650435	9.1254397	7.9876243	1	1	1	1	1	1	1	1	1	1	1	1	1	1	1	1	1	1	1	1	1	1	1	1
25	4.5685461	4.5044597	4.3848255	4.9409816	4.8232654	4.7958158	4.8649746	4.5517417	4.7229581	4.5241968	5.0117097	4.3562483	4.5624622	4.4903396	4.645534	4.4366548	4.6186889	4.4457505	4.1161069	4.454882	4.417958	4.7222955	4.5612369	4.3690846	4.3229364	0	0	0	0	0	0	0	0	0	0	0	0	0	0	0	0	0	0	0	0	0	0	0	0
26	7.8785144	9.8737541	7.8859064	8.0539369	6.6953929	8.0257962	8.0921527	8.1789209	8.3173992	7.8763384	7.6506752	8.8266237	8.6253608	7.4228243	7.4057735	8.0839977	7.6531423	6.5959741	6.4606263	7.0212508	7.7608039	7.9803086	9.6919386	7.1159047	7.7895427	1	0	1	1	1	1	1	0.5	1	1	1	1	1	1	1	0.5	1	0	0	0	1	1	1	1
27	4.7766693	4.3309954	5.2885891	5.2418408	5.1515238	4.7134595	4.5081565	5.2066781	5.1117729	5.138093	4.3435448	4.5721101	4.5622472	4.643906	5.4078113	4.6017492	4.8536806	5.5990323	5.2602252	4.2668001	4.5477494	4.3259603	4.1589559	4.4944724	4.3107096	0	0	0	0	0	0	0	0	0	0	0	0	0	0	0	0	0	0	0	0	0	0	0	0
28	5.3124515	5.5797559	5.5188874	6.2040388	5.135996	4.5740356	4.6606225	6.3151428	5.0947866	6.125474	4.2225175	5.5857864	4.8503303	5.954795	5.7301132	5.7995087	5.743842	5.541807	5.4314157	5.1891318	4.6596541	4.5783826	4.5808276	5.5230071	4.8989765	0	0	0	0	0	0	0	0	1	0	0	0	0	0	0	0	0	0	0	0	0	0	0	0
29	4.4865979	4.5377638	4.6841127	5.037394	4.7742357	4.1737445	4.2052597	4.7949997	4.7844537	4.3790649	4.4027625	4.5109329	4.4187482	4.4059002	4.0409953	4.328042	4.470785	4.2941282	4.784639	4.6062765	4.4186058	4.1164567	4.5644725	4.2903755	4.654201	0	0	0	0	0	0	0	0	0	0	0	0	0	0	0	0	0	0	0	0	0	0	0	0
30	6.0286278	6.753689	6.3329162	5.8868451	5.9404159	6.2441973	6.7192795	5.6829626	5.7297819	5.8578911	5.5449086	5.9887073	5.969418	5.911291	5.3334048	5.9642679	5.8131477	5.6850751	5.73278	6.0373343	5.8248574	6.0997529	5.7407797	6.9353513	6.9580116	1	0	0	0	0.5	1	0	0	1	0	0	0	1	0	1	0	0	0	0	0	1	0	0	0
31	5.1978002	5.9386026	5.5284065	5.643345	5.1266042	4.9553701	6.1336709	4.6791888	4.992813	5.1370653	4.6349482	5.2060045	5.3930109	5.2492764	4.9316773	5.1112873	5.1241673	4.8582098	4.7588939	5.1150817	5.1699156	5.1409818	4.9173657	5.6988787	5.3024393	0	0	0	0	0	1	0	0	0	0	0	0	0	0	0	0	0	0	0	0	0	0	1	0
32	6.3102132	7.4318088	7.5042044	6.4174637	6.593244	6.3113587	6.9567752	5.3961112	5.5115792	6.7482143	6.5257285	6.1871466	6.1901792	6.0485469	5.4861345	6.1136326	5.9697234	6.1817194	6.1012722	6.2156958	5.263561	6.2275311	5.724223	7.082975	7.2562881	1	0	1	0	1	1	0	0	1	1	0	0	1	0	1	0	0	0	1	0	1	0	1	1
33	4.5136978	4.3965416	4.377868	4.8206223	4.6140276	4.5654289	4.3544545	4.6515567	4.5929706	4.4261268	4.4661723	4.4230231	4.4474595	4.2573313	4.4340903	4.4873416	4.6768309	4.4915011	4.8151923	4.679078	4.5766374	4.3406852	4.678731	4.5199296	4.2351468	0	0	0	0	0	0	0	0	0	0	0	0	0	0	0	0	0	0	0	0	0	0	0	0
34	5.2760049	4.8707521	4.5933403	4.3464558	5.9647587	7.9363856	5.7035056	6.4696628	5.5563249	4.4210599	7.0335669	5.1199551	5.1476366	4.5563627	4.7318034	4.9394582	4.7921565	4.5970198	4.6096949	6.309702	5.3912329	5.1539163	5.1913932	4.4987424	4.6892301	0	0	0	0	1	1	0	0	0	1	0	0	0	0	0	0	0	0	0	0	0	0	0	0
35	4.4836153	4.3321563	4.6256142	4.8059365	4.9156453	4.4158557	4.0749004	4.8382281	4.8083923	4.3375136	4.2477694	4.4944074	4.7702439	4.3923539	4.3454799	4.3503649	4.4007036	4.6033498	4.5995498	4.6781637	4.2912407	4.3429893	4.0791915	4.444399	4.4123169	0	0	0	0	0	0	0	0	0	0	0	0	0	0	0	0	0	0	0	0	0	0	0	0
36	4.5603242	4.8114129	4.6171621	5.1078157	4.9632343	4.3047117	4.5890838	4.2426388	4.3836926	4.3843115	4.5012547	4.9398818	4.6976377	4.3708267	4.2670203	4.543092	4.5293052	4.2886066	4.5107411	4.279998	4.5391836	4.3016751	4.4746428	5.0392041	4.7606484	0	0	0	0	0	0	0	0	0	0	0	0	0	0	0	0	0	0	0	0	0	0	0	0
37	5.0484497	5.8818713	5.3448936	5.7253408	5.5965222	5.4597514	5.8702831	4.6408287	4.7070756	4.945414	5.0621494	4.7392574	5.2815587	4.8046701	4.7422622	4.7307192	4.3604159	4.4640101	4.5039549	4.6041926	5.6189453	5.1302063	5.2231783	4.8869659	4.8383257	0	0	0	0	0	0	0	0	0	0	0	0	0	0	0	0	0	0	0	0	0	0	0	0
38	4.3142795	4.6171332	4.551101	4.6278496	4.7074133	4.2336306	4.2721384	4.4307071	4.5632709	4.2586213	4.2878042	3.9849376	4.3442766	4.2349126	4.1210304	4.1592754	4.3904799	4.4060576	4.310867	4.4669334	4.0195052	4.3875447	3.8560493	4.0461491	4.2650193	0	0	0	0	0	0	0	0	0	0	0	0	0	0	0	0	0	0	0	0	0	0	0	0
39	4.5012498	4.2429031	4.117817	4.8189468	5.148334	5.8239451	4.641191	4.4899071	4.4568865	4.2515896	4.6969287	4.0607827	4.5256889	4.165172	4.696397	4.3508347	4.2114285	4.2506386	4.4094449	4.3461256	4.8207644	4.5032562	4.4206574	4.2677904	4.3125656	0	0	0	0	0	0	0	0	0	0	0	0	0	0	0	0	0	0	0	0	0	0	0	0
40	4.4497048	4.5748548	4.8793014	4.8397992	4.8847978	3.9235466	4.6901457	4.1854242	4.6584425	4.0962055	4.3965601	4.3056927	4.6211616	3.9725907	4.4292973	4.1755284	4.4030176	3.9808603	4.0584922	4.2041233	4.3076649	4.0686139	4.5791025	5.1564153	5.401276	0	0	0	0	0	0	0	0	0	0	0	0	0	0	0	0	0	0	0	0	0	0	0	0
41	6.0238099	7.4475299	6.4411331	6.6984837	5.7209058	5.5231823	6.4704001	4.9922747	5.2188782	5.7656683	4.7274716	6.3997949	6.5793283	6.3126687	6.1331444	6.2801585	6.0290701	5.4286019	5.7326635	6.1920579	5.4639899	6.2821203	6.1343396	6.5991717	5.9984009	1	0	0	0	1	1	0	0	1	0	0	0	0	0	0	0	0	0	1	0	1	0	1	0
42	4.7981041	4.5118374	4.8761452	7.4595857	6.7432971	4.4807275	4.7511413	4.1036818	4.6432515	4.6527191	4.716013	4.7142933	4.7474105	4.5377132	4.7790859	4.4105641	4.3426873	4.0800719	4.4585013	4.6597526	4.6431537	4.7336646	4.3879287	4.8290118	4.8922598	0	0	0	0	0	0	0	0	0	0	0	0	0	0	0	0	0	0	0	0	0	0	0	0
43	4.8118453	4.8163745	5.2831698	4.8605958	4.3176772	4.3860151	4.6109875	4.4975642	4.4182294	5.0902904	4.2828014	5.1322804	4.7415599	4.8066941	4.5555934	5.1370202	5.1621776	5.4772134	5.5007322	4.6857286	4.6590913	4.7149619	4.4757663	5.0924443	4.7793194	0	0	0	0	0	0	0	0	0	0	0	0	0	0	0	0	0	0	0	0	0	0	0	0
44	4.4213611	4.4715846	4.4228091	4.8092216	4.5243557	4.2362049	4.2525363	4.5911016	4.5600968	4.1549848	4.5330204	4.8410396	4.5345685	4.3992963	4.1694	4.3038964	4.2752595	4.6006986	4.4996353	4.230259	4.4818184	4.2768258	4.3651756	4.3205461	4.2583308	0	0	0	0	0	0	0	0	0	0	0	0	0	0	0	0	0	0	0	0	0	0	0	0
45	4.5790823	5.2960179	6.1739874	4.7536838	5.072414	4.8016693	4.8417826	4.6631451	4.7898492	3.961858	4.7397219	4.6251547	4.6880221	4.1482114	4.2581128	4.0761312	4.2489902	4.3888754	4.103242	4.2694882	4.5634695	4.4248637	4.4031316	4.1003976	4.5057546	0	0	0	0	0	0	0	0	0	0	0	0	0	0	0	0	0	0	0	0	0	0	0	0
46	4.5205495	4.9091163	4.6660179	4.806855	4.7228465	4.0411213	4.6618054	4.2940637	4.2282159	4.4731866	4.536897	4.6643075	4.5206016	4.4398788	4.057865	4.4682844	4.7587915	4.5111394	4.6516364	4.4411034	4.4831032	4.502923	4.5600419	4.5866884	4.5066978	0	0	0	0	0	0	0	0	0	0	0	0	0	0	0	0	0	0	0	0	0	0	0	0
47	10.6624776	7.1870421	8.995108	10.703114	11.4918998	10.5028144	11.0421991	10.469237	9.8743532	10.5412619	10.8674642	10.1746948	10.0162996	10.5138318	9.6473004	10.8041147	11.4208508	11.3750139	11.1997214	10.9725944	11.9673142	11.0289527	11.4947433	11.5571619	12.0523752	1	0.5	1	1	1	1	1	1	1	1	1	1	1	1	1	1	1	1	1	1	1	1	1	1
48	7.4793014	8.0333399	7.0939808	7.2270443	6.9182249	7.3933118	7.4963447	6.9593908	7.3559218	7.3574531	6.9363554	8.1688939	8.7054366	7.4337252	7.2641433	7.6191936	8.0963294	7.1704175	6.8096465	7.6144089	7.677596	7.6240369	7.6369416	7.5208247	7.3902707	1	0	0.5	1	1	1	0	0	1	1	1	1	1	1	1	1	1	0	1	1	1	0	1	1
49	6.362904	6.3813214	6.089778	7.4835313	7.1531634	7.0119702	6.3451922	6.8683181	6.1716658	7.2459981	5.6605404	6.6188603	5.4617951	7.2564048	5.9620819	6.3276835	6.2371698	7.120796	6.6937483	6.3412567	5.3605375	6.2501552	5.7494401	6.0941949	4.8240923	1	0	1	1	1	0.5	0	0	1	0	1	0	1	0	1	0	1	0	1	0	1	0	1	0
50	12.2655283	10.9400563	12.0422781	12.3305519	12.5473045	12.0659665	12.5141035	12.4169763	11.6604094	12.31919	12.3014791	12.5282909	12.3584542	12.207395	11.4277645	12.373779	12.9309713	12.5085069	12.6227249	12.103059	12.2871008	12.3697335	12.5273643	12.4584664	12.5307536	1	1	1	1	1	1	1	1	1	1	1	1	1	1	1	1	1	1	1	1	1	1	1	1
51	9.5393724	9.2299707	10.8406909	9.8158914	9.75385	10.6391365	9.4041297	11.3817274	9.5911288	9.8153392	8.6601106	10.2278386	8.9789892	9.96277	8.3812229	9.4303911	9.8348066	10.2917795	8.7977211	9.6484095	9.0736296	9.58924	8.2421304	9.0643679	8.2896659	1	1	1	1	1	1	1	1	1	1	1	1	1	1	1	1	1	0.5	1	1	1	0	1	1
52	5.2509053	4.3989265	4.472784	6.3886329	5.7957776	5.9645332	4.9055495	5.9837232	5.3474195	6.2620011	4.8888541	5.2678313	4.437649	5.7639516	4.9458856	4.9179123	4.9608961	6.7211235	5.6569521	5.0448871	4.4299702	5.0506017	4.5724986	4.9258796	4.9174874	0	0	1	0	1	0	0	0	1	0	0	0	1	0	0	0	1	0	0	0	0	0	0	0
53	9.3570074	5.5257747	6.5256851	9.3300825	10.8568818	11.4185715	11.0818798	10.6523464	8.9846779	11.6372063	10.684043	8.7700108	7.0126363	10.2574586	9.8738083	9.5523743	9.9270859	10.6460395	8.2273894	9.3575104	9.6162618	7.7339902	7.0161998	9.7137192	10.1665436	0	0	1	1	1	1	1	1	1	1	1	0	1	1	1	1	1	0	1	1	1	0	1	1
54	4.7272699	3.7413152	4.6058908	5.0112175	4.8379005	4.5967253	4.7939796	4.7551867	4.9018134	4.5924213	4.9131974	5.0617225	4.7881966	5.4279339	5.8297234	4.5570556	4.7001056	4.2405852	4.8514556	4.1268701	4.7388421	4.5291025	4.5797794	4.4530674	4.8203905	0	0	0	0	0	0	0	0	0	0	0	0	0	0	0	0	0	0	0	0	0	0	0	0
55	10.8692784	9.3937423	10.3475974	10.9296579	11.6258812	11.0695553	11.0446504	11.2151517	10.5077183	10.9039175	10.770254	10.7711519	10.4576668	10.6818294	9.4935461	10.6433041	10.9924469	11.5224484	10.9478179	11.1143294	11.3639001	10.915082	11.0907681	11.2643086	11.7959557	1	1	1	1	1	1	1	1	1	1	1	1	1	1	1	1	1	1	1	1	1	1	1	1
56	4.8077094	4.9754476	5.5502853	4.99338	4.9896874	4.7237927	4.3923178	4.6954868	4.7769288	5.2589424	4.6651785	5.3922528	4.9534785	4.4017984	4.278736	4.7548212	5.0364963	4.5166992	4.5652084	5.0783832	4.9286334	4.2885933	4.8416142	4.7064315	4.6204316	0	0	0	0	0	0	0	0	0	0	0	0	0	0	0	0	0	0	0	0	0	0	0	0
57	7.0168163	6.9996761	6.7768822	7.6546198	8.0152972	7.6161706	7.7428956	7.6522667	6.5510096	7.2644243	7.1459233	7.6208143	8.0186533	6.8172412	5.3420066	6.4560886	6.4339029	6.8607289	6.6310956	6.0324242	6.1820256	6.9278301	7.129378	7.1069407	7.4252965	1	0	1	1	0.5	1	1	0	1	1	1	1	1	0	1	0	1	0	0	0	1	0	1	1
58	4.4461264	4.1696868	4.8447892	4.3679312	4.9630244	4.0368438	4.767256	4.7618628	4.5590163	4.2954139	4.4955243	4.6204452	4.5378904	4.1039075	4.5157912	4.3790917	4.2710043	4.1943188	3.8459166	4.5172091	4.5225778	4.3883742	4.4950798	4.4452455	4.6088316	0	0	0	0	0	0	0	0	0	0	0	0	0	0	0	0	0	0	0	0	0	0	0	0
59	5.3753621	5.4106486	5.6428334	4.6692824	5.0111224	5.9664327	5.8303979	5.118937	5.2119815	5.3945336	5.1927613	5.7010668	5.5083483	5.2536356	4.7702967	5.4330938	5.8275339	5.0761753	5.1076154	5.6196744	4.9436359	5.4018006	5.2165123	6.3046054	5.3957648	0	0	0	0	0	0	0	0	1	0	0	0	0	0	0	0	0	0	0	0	0	0	1	0
60	4.5886258	4.3046129	4.4600548	4.489292	4.7754432	4.7963369	4.4300189	4.9975599	4.7905637	4.4203013	4.6248454	4.4386115	4.4862815	4.4142627	4.4476657	4.5447226	4.5630399	4.539147	4.8185244	4.5727534	4.8279625	4.6522229	4.5669327	4.4739036	4.691961	0	0	0	0	0	0	0	0	0	0	0	0	0	0	0	0	0	0	0	0	0	0	0	0
61	4.4352346	4.0658223	4.4901523	4.6216984	4.3710749	4.3155141	4.0878533	4.8069634	4.6727249	4.3784766	4.1538917	4.5279492	4.53439	4.2537982	4.4673685	4.6448168	4.4746687	5.7239744	5.6367928	3.8899171	2.7867385	4.3132118	4.5353123	4.2849109	4.4076097	0	0	0	0	0	0	0	0	0	0	0	0	0	0	0	0	0	0	0	0	0	0	0	0
62	4.3832415	4.2169544	4.9281027	4.7733108	4.5799696	4.2528128	4.1077703	4.1213086	4.476489	4.1045885	4.3017911	4.5647192	4.4898546	4.3795671	4.167248	4.4262294	4.3590537	4.607206	4.2705662	4.3590174	4.3389166	4.2561806	4.4455764	4.3216214	4.3489413	0	0	0	0	0	0	0	0	0	0	0	0	0	0	0	0	0	0	0	0	0	0	0	0
63	4.3751732	4.7519092	5.0008366	4.1655253	4.3054477	4.0872279	4.025669	4.1916844	4.343514	4.3997438	4.4148371	4.1552644	4.2437866	4.9846415	4.2561592	4.3421786	4.3403004	4.327948	4.5794648	4.626152	4.4823351	4.1545277	4.3830285	4.1874411	4.2545329	0	0	0	0	0	0	0	0	0	0	0	0	0	0	0	0	0	0	0	0	0	0	0	0
64	4.489475	4.6111165	5.3150926	4.3867998	4.1891762	4.3519214	4.2208567	4.6484185	4.5123385	5.5575514	4.3954294	4.5708732	4.3879205	4.2648712	4.3778083	4.3677251	4.2885413	4.5414342	4.689713	4.3801375	4.2397964	4.4086459	4.1486653	4.4796414	4.4129253	0	0	0	0	0	0	0	0	0	0	0	0	0	0	0	0	0	0	0	0	0	0	0	0
65	6.0677191	6.5952187	5.956835	6.5080477	6.8569172	6.1580478	6.5979279	5.5088807	5.5727603	6.2153348	6.6088842	5.9955393	6.63964	5.5185683	5.0648211	5.544213	4.9439659	5.3392838	5.3082388	6.7972842	6.7534803	5.9848252	6.2348797	6.2979118	6.6237527	0	0	1	0.5	1	1	0	0	1	1	0.5	1	0	0	0	0	0	0	0	0	1	0	1	0.5
66	6.1386593	7.3686636	6.4273295	6.7021646	5.3194033	5.8584893	5.8580605	5.5286234	5.4801329	6.3996297	4.7532514	6.8549707	5.7161748	6.7699622	6.3121865	6.3665031	6.0000293	6.2235798	6.4391449	6.7654425	5.8867493	6.2796896	6.3276176	6.4649964	5.2250275	1	0	0	0	1	1	0	0	1	0	1	0	0	0	1	0	0	0	1	0	0	0	0	0
67	7.2645947	9.1188083	7.6596151	7.7461323	5.642466	6.9371826	7.2416674	6.7480519	6.4714416	6.9592143	5.946034	7.0555153	7.2655641	7.3422323	5.7359842	8.5945829	8.2147481	7.3328029	9.1945705	7.6023902	7.194694	7.6403245	7.0115731	7.6170505	6.0776256	1	0.5	1	0	1	1	0	0	1	1	1	1	1	0	1	1	1	1	1	1	1	0	1	0
68	4.5142476	4.5020219	3.8396567	4.9498278	4.8204631	4.3947568	4.4008105	4.7442974	4.7938241	4.5488021	4.4809004	4.583478	4.597699	4.1039493	4.2429005	4.5951281	4.38891	5.1774215	4.5822263	4.3280592	4.4887363	4.428255	4.5159997	4.3496284	4.4841898	0	0	0	0	0	0	0	0	0	0	0	0	0	0	0	0	0	0	0	0	0	0	0	0
69	12.4174006	12.0313263	12.528221	11.8840001	11.9683681	12.399654	12.5936739	12.5402015	12.2081018	12.3051444	11.9336711	12.7807027	12.4341074	12.1027454	11.9406005	12.5666325	12.8886863	12.5222257	13.2559271	12.5772366	12.5694794	12.5795633	12.4608272	12.4887608	12.4577565	1	1	1	1	1	1	1	1	1	1	1	1	1	1	1	1	1	1	1	1	1	1	1	1
70	4.5349588	4.7878525	4.9619956	4.9821907	4.9632451	4.4205241	4.5188904	4.6143838	4.3136254	4.4589304	4.4803267	4.5132213	4.2507532	4.5386941	4.2394685	4.40769	4.4925658	4.6329856	4.7070801	4.351283	4.491386	4.430934	4.4901302	4.3022742	4.4885798	0	0	0	0	0	0	0	0	0	0	0	0	0	0	0	0	0	0	0	0	0	0	0	0
71	13.0646346	15.1867392	13.5182868	12.8381216	11.2896462	12.5115095	12.8986303	11.8493316	12.7108022	12.8852584	12.0069004	13.4287228	14.8749982	12.8522366	12.3036939	13.5742778	13.5051539	11.840237	15.6011276	13.7175482	12.665878	13.5620616	12.7046338	13.4125475	11.8128871	1	1	1	1	1	1	1	1	1	1	1	1	1	1	1	1	1	1	1	1	1	1	1	1
72	5.7483958	6.6264504	6.3094092	4.7743932	4.8756039	5.9640412	5.7582664	5.6733333	5.7275983	6.4726254	5.4864093	6.606813	5.2440383	5.9657233	5.4529239	6.0180742	5.7596587	5.8203344	5.4469811	6.0364469	5.5297829	5.6740762	5.3470953	6.3574862	5.0339343	1	0	0	0	1	0.5	0	0	1	0.5	1	0	1	0	1	0	0	0	0	0	0	0	1	0
73	4.3828039	4.3493854	4.2549087	4.5081978	4.2987676	4.1219809	4.4720855	4.2562746	4.5417488	4.4137267	4.3868579	4.3768432	4.5713616	4.2864804	4.20636	4.2462116	4.5043516	4.2871379	4.1808149	4.547843	4.6883676	4.4285601	4.6075512	4.28807	4.3634054	0	0	0	0	0	0	0	0	0	0	0	0	0	0	0	0	0	0	0	0	0	0	0	0
74	4.3873036	4.2370943	4.2293995	4.5803948	4.3894486	4.4216989	4.3595543	4.5900648	4.4825682	4.4602788	4.2783215	4.5132793	4.3116327	4.4240783	4.0920674	4.5663493	4.1972072	4.6031604	4.6226252	3.9912946	4.3627225	4.4943611	4.3919057	4.4278516	4.2679267	0	0	0	0	0	0	0	0	0	0	0	0	0	0	0	0	0	0	0	0	0	0	0	0
75	4.4222093	4.3409172	4.6020778	4.8497095	4.5234583	4.3083147	4.2037385	4.3882635	4.2928168	4.4157978	4.1688352	4.7127593	4.4804038	4.3058478	4.2507578	4.4401699	4.6133369	4.4099041	4.5498867	4.42967	4.4085167	4.2909604	4.365988	4.3397083	4.441185	0	0	0	0	0	0	0	0	0	0	0	0	0	0	0	0	0	0	0	0	0	0	0	0
76	4.5956488	4.4646096	4.6018139	3.9194851	4.4266439	4.4967522	4.7038176	4.7255052	4.7201292	4.6033557	4.7605057	4.5204538	4.2941914	4.5531308	4.3731513	4.5217538	4.6190231	4.3831638	4.6473979	4.6509485	4.7970746	4.8552017	4.8973621	4.5435315	5.2165694	0	0	0	0	0	0	0	0	0	0	0	0	0	0	0	0	0	0	0	0	0	0	0	0
77	5.6318136	5.9603552	5.5999082	4.9648239	6.1262452	6.708723	6.6466907	5.1305945	5.4854704	5.8549797	6.4302774	6.211394	6.7047076	5.261802	4.8815573	4.8761233	4.9735297	4.822602	4.924563	5.6261698	5.5731609	5.6013571	5.5063469	5.9213685	5.3707756	0	0	0	0	1	1	0	0	0.5	1	0	0	0	0	0	0	0	0	0	0	0	0	1	0
78	4.7140259	4.5708461	4.6236177	5.3372493	5.3342298	4.8897644	4.3042461	4.9603206	4.5568619	5.3284006	4.1824628	4.7167067	4.3568506	4.6339087	4.5348847	4.4756937	4.7822086	5.1261215	5.0499576	4.5524728	4.4872237	4.5204325	4.6309205	4.5428288	4.6384108	0	0	0	0	0	0	0	0	0	0	0	0	0	0	0	0	0	0	0	0	0	0	0	0
79	5.5922264	6.2489879	5.5791427	8.4739219	7.1405655	4.8250097	5.0593277	4.9304113	5.1971922	5.9050908	4.7667661	6.3697161	5.437045	5.8969007	5.1138388	5.6874135	5.1074505	5.1221813	5.0146155	5.557933	4.968663	5.4471273	5.4242	5.9752318	4.9647017	0	0	0	0	0	0	0	0	1	0	0	0	1	0	0	0	0	0	0	0	0	0	1	0
80	7.3481995	7.822286	6.7039047	7.2915182	6.1077722	6.771099	7.9230088	6.764272	7.0478012	6.4492852	6.0689599	7.3197883	9.0553143	7.7513486	6.0586623	8.4616226	8.069947	7.1833393	7.5174135	8.1317352	7.4464876	7.8790786	7.0964576	8.0890078	7.3466785	1	0	1	0	1	1	0	0	1	1	1	1	1	0	1	1	1	0	1	1	0	0	1	1
81	4.639604	4.6892266	4.6696311	5.046681	4.8061864	5.4307561	4.2490843	5.0210537	4.9753198	5.4029916	4.4779594	4.9191478	4.1926177	4.8359114	4.8101747	4.6824991	4.7012456	5.0558295	4.9343583	3.2239131	3.9121804	4.4469181	4.1982808	4.5017496	4.1667807	0	0	0	0	0	0	0	0	0	0	0	0	0	0	0	0	0	0	0	0	0	0	0	0
82	4.6746008	4.4175986	4.1730885	4.2657183	4.4157091	4.8218457	4.6378224	5.5266115	4.9764261	4.2251607	4.6473479	4.6411819	4.642933	4.1754167	4.3144438	4.1239507	4.3642482	7.3407414	5.681201	4.368595	4.4459753	4.3707618	4.5876859	4.221235	4.8047214	0	0	0	0	0	0	0	0	0	0	0	0	0	0	0	0	0	0	0	0	0	0	0	0
83	9.2522156	10.5097436	10.8759327	8.4201181	6.8549595	8.8776836	7.5178627	8.6546508	9.2663948	10.2574181	8.0838368	11.0783158	8.7024122	9.0716404	9.9521827	10.9089773	9.4238969	7.4114357	11.6475305	9.8902871	7.9568544	10.5126217	8.4253348	8.6793171	9.0737668	1	1	1	1	1	1	1	1	1	1	1	1	1	1	1	1	1	1	1	1	1	0	1	1
84	9.8408768	11.8533963	11.1301908	9.4925463	7.5201142	9.6385713	9.3403743	9.2039396	9.0799581	10.4081232	8.5141509	11.4837181	11.0495959	9.6619187	9.6211558	10.1922286	9.7198196	9.0027485	11.161244	10.4457743	9.1946225	10.1804875	9.5304945	9.7537002	9.0021714	1	1	1	1	1	1	1	1	1	1	1	1	1	1	1	1	1	1	1	1	1	1	1	1
85	4.5501744	4.452272	4.3434328	4.5821823	4.5740543	4.2345226	4.2326599	4.6560493	4.6907302	6.2514108	6.1321956	4.4643762	4.6179591	4.1902102	4.2474969	4.3000073	4.1666654	4.593771	4.440485	4.2874591	4.4408404	4.3463726	4.4001132	4.3827051	4.1762148	0	0	0	0	0	0	0	0	0	0	0	0	0	0	0	0	0	0	0	0	0	0	0	0
86	11.5642571	13.5693305	11.4309516	11.7188863	9.7754146	10.851127	11.2632237	10.4656731	11.4732053	11.0041266	10.452112	11.8101008	13.7830387	11.178095	11.135147	12.3959001	12.2117642	10.8005933	14.0481737	12.0464698	10.5586168	11.9910065	10.8192702	12.1816303	10.5783129	1	1	1	1	1	1	1	1	1	1	1	1	1	1	1	1	1	1	1	1	1	1	1	1
87	4.4486367	4.5923657	4.5248839	4.6333022	4.3341224	4.7341281	4.2584553	4.6832491	4.5486129	4.2736381	4.2977752	4.6292582	4.1948546	4.6306964	4.5015063	4.5164133	4.8258524	4.4860027	4.2464326	4.4082452	4.1902076	4.4047412	4.5520988	4.207871	4.0925675	0	0	0	0	0	0	0	0	0	0	0	0	0	0	0	0	0	0	0	0	0	0	0	0
88	4.8054107	5.1029417	4.6038099	4.5733874	4.6066853	7.1128795	5.1538632	5.0589959	4.6618174	4.7475755	4.7528284	5.1064568	4.4294263	4.5707197	4.6149465	4.7743468	5.1317113	4.831078	4.9606036	4.3812625	4.5845365	4.3935925	4.3067774	4.4749188	4.3946951	0	0	0	0	0	0	0	0	0	0	0	0	0	0	0	0	0	0	0	0	0	0	0	0
89	5.8531323	6.2039622	5.6342784	4.9042896	4.3390511	5.2876839	6.1383965	4.9315089	5.5432153	5.8815275	4.7416834	5.9132511	6.7509884	6.2242806	5.3111639	6.8355826	6.3648298	6.0918676	6.4165014	6.8537465	5.2453736	6.5379947	5.8840356	6.6356256	5.804338	1	0	0	0	0.5	1	0	0	1	0	1	0.5	1	0	1	0	0	0	1	0	1	0	1	0
90	6.0072237	6.7727404	6.0374622	4.1909878	3.8681849	6.7417755	7.1323924	5.4931529	5.6444702	5.7367097	5.3076756	6.1796666	6.9030957	5.9052584	5.4239875	5.4828958	5.4430747	6.0113409	10.1253617	6.1297962	6.400503	5.7406252	5.4940445	6.3067653	5.7014032	1	0	0	0	1	1	0	0	1	0	1	1	1	0	0	0	0	0	0	0	0	0	1	0
91	4.4907671	4.5194286	4.2708334	4.6790216	4.3326919	4.3262076	4.055498	4.5396856	4.4426235	4.2384987	4.189849	4.2217018	4.4254951	4.3647008	4.1320678	4.4371752	4.1800812	5.2915778	7.353297	4.4415598	4.4388637	4.2577314	4.2171926	4.1856315	4.236997	0	0	0	0	0	0	0	0	0	0	0	0	0	0	0	0	0	0	0	0	0	0	0	0
92	5.1220247	6.686693	6.419428	6.5256185	4.8551395	4.8414171	4.1666851	4.8598272	4.4516401	6.5235804	4.2600002	6.6664507	4.6158524	4.7985804	4.9443919	5.5030996	5.1481622	4.9407594	5.1107716	4.3777614	4.4025338	4.8436251	5.0729371	4.59219	4.3214494	1	0	0	0	0	0	0	0	1	0	0	0	0	0	0	0	0	0	0	0	0	0	0	0
93	4.6484868	4.2136879	4.2525632	5.7836843	5.3991143	4.8021475	4.7587214	4.5862516	5.0300144	4.5314387	4.8671385	4.6512984	4.6584631	4.6789275	4.4524454	4.6040817	4.5973758	4.291561	4.649306	4.4704499	4.5986985	4.7602051	4.2603474	4.1257202	4.5400421	0	0	0	0	0	0	0	0	0	0	0	0	0	0	0	0	0	0	0	0	0	0	0	0
94	4.3833218	4.3360042	3.9423739	4.8742462	4.4285051	4.2389841	4.2586669	4.4052037	4.3784515	4.266374	4.5751114	4.3883717	4.4182939	4.1791056	4.1984843	4.437858	4.6741506	4.3140068	4.3914733	4.1692274	4.4954557	4.3958792	4.3926471	4.3691698	4.6716797	0	0	0	0	0	0	0	0	0	0	0	0	0	0	0	0	0	0	0	0	0	0	0	0
95	4.8720203	5.0857274	4.7752122	4.6857066	4.6925772	5.3375464	4.5213232	4.7473076	4.788193	4.7333198	4.5020408	4.9060283	4.8048968	5.3346468	5.1437649	5.3839779	5.116301	4.8611542	5.0129898	4.7975876	4.5870508	4.8991024	4.4958003	5.0451732	4.6710592	0	0	0	0	0	0	0	0	0	0	0	0	0	0	0	0	0	0	0	0	0	0	0	0
96	4.3540946	4.4168539	4.318716	4.1937895	4.5959105	4.4372652	4.3526351	4.4461964	4.6354932	3.8075717	4.6920429	4.6125446	4.239216	4.1801363	4.4918656	4.3455159	4.5365759	3.9944253	4.0826062	4.3246428	4.3273712	4.5659805	4.0883348	4.5100522	4.3025282	0	0	0	0	0	0	0	0	0	0	0	0	0	0	0	0	0	0	0	0	0	0	0	0
97	4.3515173	4.3786255	4.2188304	4.3040159	4.5416382	4.3221775	3.9834575	4.4397523	4.6904966	4.5442612	4.3981376	4.0846773	4.0887813	4.6072282	4.7530281	4.4706111	4.6397332	4.3983762	4.0383028	4.2063292	4.1778583	4.1502551	4.4106184	4.2928821	4.2963405	0	0	0	0	0	0	0	0	0	0	0	0	0	0	0	0	0	0	0	0	0	0	0	0
98	7.48615	9.8265061	10.3503434	8.3209225	9.4295224	8.8303718	9.3894749	7.5762374	7.9137678	9.3052406	9.5609963	7.172032	6.0842986	7.1456049	6.2637068	4.9905194	5.5049831	6.2266066	5.7900989	6.4270942	6.1862945	6.346128	5.873972	6.7173036	8.435574	0	0	1	1	1	1	0	0	1	1	1	0	1	0	0	0	0	0	1	0	0	0	1	1
99	9.8514903	12.0709294	11.293135	9.4688094	7.0010258	9.0156981	9.0927563	8.6940317	9.3316416	9.9881172	8.2321796	10.8796551	11.2901157	9.8065957	9.9046184	10.9394817	11.0281028	9.6956839	11.2776381	10.2299749	9.1000209	10.090754	9.2965365	10.1388877	8.5693766	1	1	1	1	1	1	1	1	1	1	1	1	1	1	1	1	1	1	1	1	1	1	1	1
100	4.3584284	4.019352	4.3355112	4.076222	4.7870092	5.0488728	4.6346358	4.4379346	4.5884787	3.7876192	5.0691902	4.5731628	4.731052	4.4382134	4.5672266	4.2204367	4.1088384	3.9127982	3.7331987	4.3061038	4.3112652	4.3205676	4.1303146	3.9590605	4.5052174	0	0	0	0	0	0	0	0	0	0	0	0	0	0	0	0	0	0	0	0	0	0	0	0
