# Supplementary material for: CARMA: A platform for analyzing microarray datasets that incorporate replicate measures
Source: BMC Bioinformatics. 2006 Mar 17;7:149. doi: 10.1186/1471-2105-7-149 (PMC1450302; doi:10.1186/1471-2105-7-149)
Supplement: Additional File 4 — CARMAAquaporin1.zip The configuration files used to process the aquaporin-1 example dataset using CARMA. [file 1471-2105-7-149-S4.zip › Microarray/Aquaporin1/Output/Output.txt]

Gene	Accession	Description	Flag	ResidualDF	ANOVAp	ShrunkANOVAp	MixANOVAp	PoolANOVAp	Mean	Unlog(Value.aWT2)	Unlog(Value.aWT3)	Unlog(Value.KO1)	Unlog(Value.KO2)	Unlog(Value.KO3)	Value.aWT2	Value.aWT3	Value.KO1	Value.KO2	Value.KO3	StdErr.aWT2	StdErr.aWT3	StdErr.KO1	StdErr.KO2	StdErr.KO3
1	H3156G01-3	RIKEN cDNA 4921521J11 gene	F000	NA	NA	NA	NA	NA	5.546912	NA	NA	NA	NA	NA	NA	NA	NA	NA	NA	NA	NA	NA	NA	NA
2	H3156G07-3	UNKNOWN	F101	6	5.38E-01	5.44E-01	0.499589949	4.50E-01	10.046762	-1.196319	1.235653	1.49066	1.362277	1.315147	-2.59E-01	0.305273205	5.76E-01	0.446019608	0.395223768	0.44197973	0.44197973	0.48416454	0.44197973	0.44197973
3	H3157G01-3	H3157G01	F000	NA	NA	NA	NA	NA	4.395747	NA	NA	NA	NA	NA	NA	NA	NA	NA	NA	NA	NA	NA	NA	NA
4	H3157G07-3	1200006L06RIK PROTEIN (FRAGMENT) homolog [Mus musculus]	F111	6	3.96E-02	8.37E-02	0.10556334	1.29E-01	7.074949	-1.359849	-1.343824	1.071952	-2.143594	-1.533858	-4.43E-01	-0.426344521	1.00E-01	-1.100031361	-0.617164746	0.29832043	0.29832043	0.32679365	0.29832043	0.29832043
5	H3158G01-3	H3158G01	F000	NA	NA	NA	NA	NA	4.513222	NA	NA	NA	NA	NA	NA	NA	NA	NA	NA	NA	NA	NA	NA	NA
6	H3158G07-3	Mus musculus hypothetical gene supported by BC026398; BC026398 (LOC263410), mRNA	F000	NA	NA	NA	NA	NA	4.725065	NA	NA	NA	NA	NA	NA	NA	NA	NA	NA	NA	NA	NA	NA	NA
7	H3159G01-3	Mus musculus RIKEN cDNA 1210001E11 gene (1210001E11Rik), mRNA	F111	6	8.27E-03	5.50E-02	0.138990048	2.33E-01	7.145605	1.289965	1.13696	1.245369	-1.273426	1.773799	3.67E-01	0.185181874	3.17E-01	-0.348715505	0.826842142	0.17856794	0.17856794	0.19561138	0.17856794	0.17856794
8	H3159G07-3	FINGER PROTEIN FINGER PROTEIN TRIPARTITE MOTIF PROTEIN	F000	NA	NA	NA	NA	NA	4.774158	NA	NA	NA	NA	NA	NA	NA	NA	NA	NA	NA	NA	NA	NA	NA
9	H3150G01-3	Mus musculus integral membrane protein 2A (Itm2a), mRNA	F000	NA	NA	NA	NA	NA	4.654486	NA	NA	NA	NA	NA	NA	NA	NA	NA	NA	NA	NA	NA	NA	NA
10	H3150G07-3	Mus musculus retinoblastoma binding protein 4 (Rbbp4), mRNA	F000	NA	NA	NA	NA	NA	4.502866	NA	NA	NA	NA	NA	NA	NA	NA	NA	NA	NA	NA	NA	NA	NA
11		Z3003G01	F000	NA	NA	NA	NA	NA	4.565267	NA	NA	NA	NA	NA	NA	NA	NA	NA	NA	NA	NA	NA	NA	NA
12		Z3003G07	F000	NA	NA	NA	NA	NA	4.489416	NA	NA	NA	NA	NA	NA	NA	NA	NA	NA	NA	NA	NA	NA	NA
13		Z3004G01	F000	NA	NA	NA	NA	NA	4.333128	NA	NA	NA	NA	NA	NA	NA	NA	NA	NA	NA	NA	NA	NA	NA
14	H3147G07-3	Mus musculus U7 snRNP-specific Sm-like protein LSM10 (Lsm10-pending), mRNA	F000	NA	NA	NA	NA	NA	5.157038	NA	NA	NA	NA	NA	NA	NA	NA	NA	NA	NA	NA	NA	NA	NA
15	H3148G01-3	H3148G01	F000	NA	NA	NA	NA	NA	5.315594	NA	NA	NA	NA	NA	NA	NA	NA	NA	NA	NA	NA	NA	NA	NA
16	H3148G07-3	UNKNOWN: Similar to Mus musculus hypothetical gene supported by AK013428; AK013428; AK013428; AK013428; AK013428; AK013428 (LOC245845), mRNA	F000	NA	NA	NA	NA	NA	4.902639	NA	NA	NA	NA	NA	NA	NA	NA	NA	NA	NA	NA	NA	NA	NA
17	H3149G01-3	Mus musculus Pafaha/Lis1 exon 3, complete sequence	F000	NA	NA	NA	NA	NA	4.512356	NA	NA	NA	NA	NA	NA	NA	NA	NA	NA	NA	NA	NA	NA	NA
18	H3149G07-3	UNKNOWN	F000	NA	NA	NA	NA	NA	4.344045	NA	NA	NA	NA	NA	NA	NA	NA	NA	NA	NA	NA	NA	NA	NA
19	H3151G01-3	UNKNOWN	F000	NA	NA	NA	NA	NA	5.085197	NA	NA	NA	NA	NA	NA	NA	NA	NA	NA	NA	NA	NA	NA	NA
20	H3151G07-3	Mus musculus RIKEN cDNA 2610025M23 gene (2610025M23Rik), mRNA	F000	NA	NA	NA	NA	NA	5.673839	NA	NA	NA	NA	NA	NA	NA	NA	NA	NA	NA	NA	NA	NA	NA
21	H3152G01-3	Mus musculus gamma-aminobutyric acid (GABA-A) transporter 3 (Gabt3), mRNA	F101	6	7.30E-01	6.71E-01	0.591891942	4.88E-01	7.26958	-1.200742	1.474139	1.189565	1.172853	1.200758	-2.64E-01	0.559872345	2.50E-01	0.230021879	0.263945946	0.53723302	0.53723302	0.58850929	0.53723302	0.53723302
22	H3152G07-3	Mus musculus RIKEN cDNA 2310033C13 gene (2310033C13Rik), mRNA	F000	NA	NA	NA	NA	NA	5.82985	NA	NA	NA	NA	NA	NA	NA	NA	NA	NA	NA	NA	NA	NA	NA
23	H3153G01-3	Mus musculus Fc receptor, IgG, alpha chain transporter (Fcgrt), mRNA	F101	6	1.36E-01	1.74E-01	0.168083604	1.63E-01	7.037143	1.290527	1.074706	2.077764	-1.205711	1.223096	3.68E-01	0.103942516	1.06E+00	-0.269883921	0.29053784	0.379901	0.379901	0.41616069	0.379901	0.379901
24	H3153G07-3	Mus musculus Vhlh-interacting deubiquitinating enzyme 1 (Vdu1-pending), mRNA	F101	6	3.17E-01	2.52E-01	0.186660954	1.22E-01	9.318866	1.497698	-1.023776	1.6275	-1.43917	-1.259005	5.83E-01	-0.033900665	7.03E-01	-0.525236756	-0.332284231	0.54671968	0.54671968	0.59890141	0.54671968	0.54671968
25	H3154G01-3	UNKNOWN	F000	NA	NA	NA	NA	NA	4.568546	NA	NA	NA	NA	NA	NA	NA	NA	NA	NA	NA	NA	NA	NA	NA
26	H3154G07-3	Mus musculus insulin-like growth factor binding protein 3 (Igfbp3), mRNA	F111	6	1.05E-02	2.63E-02	0.035966699	4.69E-02	7.878514	1.083054	1.268532	3.068839	1.086405	1.068338	1.15E-01	0.343160169	1.62E+00	0.119562326	0.095368679	0.30043478	0.29091991	0.31824509	0.29091991	0.30043478
27	H3145G01-3	Similar to: Mus musculus RIKEN cDNA E230015L20 gene (E230015L20Rik), mRNA	F000	NA	NA	NA	NA	NA	4.776669	NA	NA	NA	NA	NA	NA	NA	NA	NA	NA	NA	NA	NA	NA	NA
28	H3145G07-3	Mus musculus transketolase (Tkt), mRNA	F000	NA	NA	NA	NA	NA	5.312451	NA	NA	NA	NA	NA	NA	NA	NA	NA	NA	NA	NA	NA	NA	NA
29	H3141G01-3	H3141G01	F000	NA	NA	NA	NA	NA	4.486598	NA	NA	NA	NA	NA	NA	NA	NA	NA	NA	NA	NA	NA	NA	NA
30	H3141G07-3	Mus musculus splicing factor proline/glutamine rich (polypyrimidine tract binding protein associated) (Sfpq), mRNA	F000	NA	NA	NA	NA	NA	6.028628	NA	NA	NA	NA	NA	NA	NA	NA	NA	NA	NA	NA	NA	NA	NA
31	H3142G01-3	H3142G01	F000	NA	NA	NA	NA	NA	5.1978	NA	NA	NA	NA	NA	NA	NA	NA	NA	NA	NA	NA	NA	NA	NA
32	H3142G07-3	Mus musculus secretory carrier membrane protein 2 (Scamp2), mRNA	F111	6	1.48E-02	1.32E-01	0.361234666	5.38E-01	6.310213	-1.040572	1.114618	-1.555046	-1.167498	-1.348482	-5.74E-02	0.156549253	-6.37E-01	-0.223419825	-0.431336005	0.13954385	0.13896762	0.15822785	0.14182537	0.13896762
33	H3143G01-3	Mus musculus UDP-Gal:betaGlcNAc beta 1,4-galactosyltransferase, polypeptide 3 (B4galt3), mRNA	F000	NA	NA	NA	NA	NA	4.513698	NA	NA	NA	NA	NA	NA	NA	NA	NA	NA	NA	NA	NA	NA	NA
34	H3143G07-3	UNKNOWN	F000	NA	NA	NA	NA	NA	5.276005	NA	NA	NA	NA	NA	NA	NA	NA	NA	NA	NA	NA	NA	NA	NA
35	H3144G01-3	Mus musculus pecanex-like 3 (Drosophila) (Pcnxl3), mRNA	F000	NA	NA	NA	NA	NA	4.483615	NA	NA	NA	NA	NA	NA	NA	NA	NA	NA	NA	NA	NA	NA	NA
36	H3144G07-3	Mus musculus OVO homolog-like 1 (Drosophila) (Ovol1), mRNA	F000	NA	NA	NA	NA	NA	4.560324	NA	NA	NA	NA	NA	NA	NA	NA	NA	NA	NA	NA	NA	NA	NA
37	H3146G01-3	Mus musculus transcription factor Dp 1 (Tfdp1), mRNA	F000	NA	NA	NA	NA	NA	5.04845	NA	NA	NA	NA	NA	NA	NA	NA	NA	NA	NA	NA	NA	NA	NA
38	H3146G07-3	UNKNOWN	F000	NA	NA	NA	NA	NA	4.314279	NA	NA	NA	NA	NA	NA	NA	NA	NA	NA	NA	NA	NA	NA	NA
39	H3147G01-3	H3147G01	F000	NA	NA	NA	NA	NA	4.50125	NA	NA	NA	NA	NA	NA	NA	NA	NA	NA	NA	NA	NA	NA	NA
40	H3133G07-3	UNKNOWN	F000	NA	NA	NA	NA	NA	4.449705	NA	NA	NA	NA	NA	NA	NA	NA	NA	NA	NA	NA	NA	NA	NA
41	H3134G01-3	Mus musculus RIKEN cDNA 1500005J14 gene (1500005J14Rik), mRNA	F000	NA	NA	NA	NA	NA	6.02381	NA	NA	NA	NA	NA	NA	NA	NA	NA	NA	NA	NA	NA	NA	NA
42	H3134G07-3	TRANSCRIPTION FACTOR E2-ALPHA (IMMUNOGLOBULIN ENHANCER BINDING FACTOR E12/E47) (TRANSCRIPTION FACTOR-3) (TCF-3) (TRANSCRIPTION FACTOR A1) (FRAGMENT).	F000	NA	NA	NA	NA	NA	4.798104	NA	NA	NA	NA	NA	NA	NA	NA	NA	NA	NA	NA	NA	NA	NA
43	H3136G01-3	Mus musculus hypothetical protein MGC37389 (MGC37389), mRNA	F000	NA	NA	NA	NA	NA	4.811845	NA	NA	NA	NA	NA	NA	NA	NA	NA	NA	NA	NA	NA	NA	NA
44	H3136G07-3	H3136G07	F000	NA	NA	NA	NA	NA	4.421361	NA	NA	NA	NA	NA	NA	NA	NA	NA	NA	NA	NA	NA	NA	NA
45	H3137G01-3	UNKNOWN	F000	NA	NA	NA	NA	NA	4.579082	NA	NA	NA	NA	NA	NA	NA	NA	NA	NA	NA	NA	NA	NA	NA
46	H3137G07-3	Mus musculus exotoses (multiple)-like 2 (Extl2), mRNA	F000	NA	NA	NA	NA	NA	4.520549	NA	NA	NA	NA	NA	NA	NA	NA	NA	NA	NA	NA	NA	NA	NA
47	H3138G01-3	Mus musculus vacuolar protein sorting 45 (yeast) (Vps45), mRNA	F101	6	7.88E-01	7.36E-01	0.663884271	5.64E-01	10.662478	-1.39309	1.068887	-1.230592	1.131565	1.104039	-4.78E-01	0.096109732	-2.99E-01	0.178318966	0.14279127	0.53730941	0.53730941	0.58859297	0.53730941	0.53730941
48	H3138G07-3	Mus musculus vacuolar protein sorting 26 (yeast) (Vps26), mRNA	F100	6	2.21E-01	4.57E-01	0.589140631	6.83E-01	7.479301	-1.16801	-1.024435	1.034076	-1.334758	-1.371203	-2.24E-01	-0.034827935	4.83E-02	-0.416578484	-0.455442302	0.22864661	0.22864661	0.25046981	0.22864661	0.22864661
49	H3139G01-3	H3139G01	F100	6	7.09E-01	7.92E-01	0.805425081	8.17E-01	6.362904	-1.123924	1.15197	-1.135405	1.192292	-1.119304	-1.69E-01	0.204102738	-1.83E-01	0.25373732	-0.16260254	0.33920806	0.33920806	0.37158382	0.33920806	0.33920806
50	H3139G07-3	H3139G07	F100	6	6.85E-01	7.50E-01	0.749446161	7.49E-01	12.265528	-1.286851	1.128364	-1.203532	1.073992	-1.003587	-3.64E-01	0.174233018	-2.67E-01	0.10298289	-0.005166147	0.36657107	0.36657107	0.40155849	0.36657107	0.36657107
51	H3140G01-3	Mus musculus timeless homolog (Drosophila) (Timeless), mRNA	F101	6	2.55E-01	1.96E-01	0.140527567	8.84E-02	9.539372	-1.612266	1.146272	-1.757918	1.418842	1.150709	-6.89E-01	0.19694911	-8.14E-01	0.504713759	0.202522861	0.54983561	0.54983561	0.60231474	0.54983561	0.54983561
52		H3140G07	F000	NA	NA	NA	NA	NA	5.250905	NA	NA	NA	NA	NA	NA	NA	NA	NA	NA	NA	NA	NA	NA	NA
53	H3128G01-3	UNKNOWN	F101	6	2.25E-01	1.36E-01	0.083036099	3.91E-02	9.357007	-2.022511	-1.004642	-1.640775	1.683381	1.319241	-1.02E+00	-0.006682044	-7.14E-01	0.751361757	0.399708304	0.64044319	0.64044319	0.70157037	0.64044319	0.64044319
54	H3128G07-3	UNKNOWN	F000	NA	NA	NA	NA	NA	4.72727	NA	NA	NA	NA	NA	NA	NA	NA	NA	NA	NA	NA	NA	NA	NA
55	H3129G01-3	UNKNOWN	F101	6	5.18E-01	5.56E-01	0.530678494	5.04E-01	10.869278	-1.296651	1.261918	-1.17475	1.094379	1.15226	-3.75E-01	0.335617721	-2.32E-01	0.13011274	0.204466613	0.40712346	0.40712346	0.44598141	0.40712346	0.40712346
56	H3129G07-3	Mus musculus nuclear receptor coactivator 1 (Ncoa1), mRNA	F000	NA	NA	NA	NA	NA	4.807709	NA	NA	NA	NA	NA	NA	NA	NA	NA	NA	NA	NA	NA	NA	NA
57	H3130G01-3	TRIPARTITE MOTIF PROTEIN TRIM33 (FRAGMENT).	F101	6	4.58E-01	5.32E-01	0.5290318	5.26E-01	7.016816	-1.243287	1.152898	-1.039323	-1.34811	1.074743	-3.14E-01	0.205265281	-5.56E-02	-0.43093847	0.103991538	0.37111927	0.37111927	0.40654079	0.37111927	0.37111927
58	H3130G07-3	UNKNOWN	F000	NA	NA	NA	NA	NA	4.446126	NA	NA	NA	NA	NA	NA	NA	NA	NA	NA	NA	NA	NA	NA	NA
59	H3135G01-3	Mus musculus myeloid ecotropic viral integration site-related gene 1 (Mrg1), mRNA	F000	NA	NA	NA	NA	NA	5.375362	NA	NA	NA	NA	NA	NA	NA	NA	NA	NA	NA	NA	NA	NA	NA
60	H3135G07-3	Mus musculus protoporphyrinogen oxidase (Ppox), mRNA	F000	NA	NA	NA	NA	NA	4.588626	NA	NA	NA	NA	NA	NA	NA	NA	NA	NA	NA	NA	NA	NA	NA
61		Z3001G01	F000	NA	NA	NA	NA	NA	4.435235	NA	NA	NA	NA	NA	NA	NA	NA	NA	NA	NA	NA	NA	NA	NA
62		Z3001G07	F000	NA	NA	NA	NA	NA	4.383241	NA	NA	NA	NA	NA	NA	NA	NA	NA	NA	NA	NA	NA	NA	NA
63		Z3002G01	F000	NA	NA	NA	NA	NA	4.375173	NA	NA	NA	NA	NA	NA	NA	NA	NA	NA	NA	NA	NA	NA	NA
64		Z3002G07	F000	NA	NA	NA	NA	NA	4.489475	NA	NA	NA	NA	NA	NA	NA	NA	NA	NA	NA	NA	NA	NA	NA
65	H3133G01-3	Mus musculus oxidation resistance 1 (Oxr1), mRNA	F101	6	2.37E-01	4.71E-01	0.596423679	6.87E-01	6.067719	1.017326	-1.077145	-1.052161	-1.519314	-1.074253	2.48E-02	-0.107212304	-7.34E-02	-0.603420528	-0.103333708	0.23332244	0.23332244	0.25559193	0.23332244	0.23332244
66	H3132G07-3	Mus musculus t-complex protein 11 (Tcp11), mRNA	F000	NA	NA	NA	NA	NA	6.138659	NA	NA	NA	NA	NA	NA	NA	NA	NA	NA	NA	NA	NA	NA	NA
67	H3122G01-3	Mus musculus sterol carrier protein 2, pseudogene 2 (Scp2-ps2)	F101	6	4.16E-01	2.73E-01	0.179641251	8.96E-02	7.264595	1.62434	1.161495	1.498538	-1.428162	-1.509288	7.00E-01	0.215983376	5.84E-01	-0.514159852	-0.593868077	0.66913719	0.66913719	0.73300307	0.66913719	0.66913719
68	H3122G07-3	UNKNOWN: Similar to Mus musculus similar to KIAA1803 protein [Homo sapiens] (LOC242466), mRNA	F000	NA	NA	NA	NA	NA	4.514248	NA	NA	NA	NA	NA	NA	NA	NA	NA	NA	NA	NA	NA	NA	NA
69	H3123G01-3	UNKNOWN: Similar to Mus musculus RIKEN cDNA 2210407J23 gene (2210407J23Rik), mRNA	F100	6	4.38E-01	7.10E-01	0.820556609	8.81E-01	12.417401	1.091797	1.112486	1.025892	1.372601	1.08513	1.27E-01	0.153787314	3.69E-02	0.456912835	0.117867784	0.21586185	0.22292186	0.23613706	0.22292186	0.21586185
70	H3123G07-3	hypothetical Zinc finger, C2H2 type containing protein	F000	NA	NA	NA	NA	NA	4.534959	NA	NA	NA	NA	NA	NA	NA	NA	NA	NA	NA	NA	NA	NA	NA
71	H3124G01-3	UNKNOWN	F101	6	4.88E-01	2.02E-01	0.098466013	2.06E-02	13.064635	2.629618	1.198848	1.327688	-1.611722	-1.558399	1.39E+00	0.261648643	4.09E-01	-0.688603128	-0.640064691	1.02061898	1.02061898	1.11803208	1.02061898	1.02061898
72	H3124G07-3	G/T MISMATCH-SPECIFIC THYMINE DNA GLYCOSYLASE (EC 3.2.2.-) (C-JUN LEUCINE ZIPPER INTERACTIVE PROTEIN JZA-3).	F000	NA	NA	NA	NA	NA	5.748396	NA	NA	NA	NA	NA	NA	NA	NA	NA	NA	NA	NA	NA	NA	NA
73	H3125G01-3	UNKNOWN	F000	NA	NA	NA	NA	NA	4.382804	NA	NA	NA	NA	NA	NA	NA	NA	NA	NA	NA	NA	NA	NA	NA
74	H3125G07-3	H3125G07	F000	NA	NA	NA	NA	NA	4.387304	NA	NA	NA	NA	NA	NA	NA	NA	NA	NA	NA	NA	NA	NA	NA
75		H3126G01	F000	NA	NA	NA	NA	NA	4.422209	NA	NA	NA	NA	NA	NA	NA	NA	NA	NA	NA	NA	NA	NA	NA
76	H3126G07-3	Mus musculus RIKEN cDNA 0610027A18 gene (0610027A18Rik), mRNA	F000	NA	NA	NA	NA	NA	4.595649	NA	NA	NA	NA	NA	NA	NA	NA	NA	NA	NA	NA	NA	NA	NA
77	H3127G01-3	UNKNOWN	F000	NA	NA	NA	NA	NA	5.631814	NA	NA	NA	NA	NA	NA	NA	NA	NA	NA	NA	NA	NA	NA	NA
78	H3127G07-3	UNKNOWN	F000	NA	NA	NA	NA	NA	4.714026	NA	NA	NA	NA	NA	NA	NA	NA	NA	NA	NA	NA	NA	NA	NA
79	H3116G01-3	Mus musculus nucleoporin 62 (Nup62), mRNA	F000	NA	NA	NA	NA	NA	5.592226	NA	NA	NA	NA	NA	NA	NA	NA	NA	NA	NA	NA	NA	NA	NA
80	H3116G07-3	Mus musculus transmembrane 4 superfamily member 6 (Tm4sf6), mRNA	F111	6	1.13E-02	2.47E-02	0.031020941	3.79E-02	7.3482	-1.075446	-1.203895	-1.531938	-3.019849	-2.511536	-1.05E-01	-0.267710036	-6.15E-01	-1.594476583	-1.328569863	0.30969469	0.30969469	0.33925354	0.30969469	0.30969469
81	H3117G01-3	UNKNOWN	F000	NA	NA	NA	NA	NA	4.639604	NA	NA	NA	NA	NA	NA	NA	NA	NA	NA	NA	NA	NA	NA	NA
82	H3117G07-3	HISTONE H2A.G (H2A/G) (H2A.3).	F000	NA	NA	NA	NA	NA	4.674601	NA	NA	NA	NA	NA	NA	NA	NA	NA	NA	NA	NA	NA	NA	NA
83	H3118G01-3	H3118G01	F111	6	2.70E-02	1.06E-02	0.004971572	1.59E-03	9.252216	8.803641	3.345329	2.613765	5.587113	2.005438	3.14E+00	1.742148162	1.39E+00	2.482102915	1.003917536	0.69772438	0.69772438	0.76431876	0.69772438	0.69772438
84	H3118G07-3	Mus musculus eukaryotic translation elongation factor 1 beta 2 (Eef1b2), mRNA	F101	6	4.43E-01	2.98E-01	0.200142831	1.03E-01	9.840877	2.101337	1.55451	1.662604	1.594506	-1.182296	1.07E+00	0.63645971	7.33E-01	0.673109846	-0.241590981	0.66492954	0.66492954	0.72839381	0.66492954	0.66492954
85	H3119G01-3	Mus musculus vimentin (Vim), mRNA	F000	NA	NA	NA	NA	NA	4.550174	NA	NA	NA	NA	NA	NA	NA	NA	NA	NA	NA	NA	NA	NA	NA
86	H3119G07-3	Mus musculus RIKEN cDNA 2610027O18 gene (2610027O18Rik), mRNA	F101	6	4.36E-01	1.64E-01	0.075755855	1.44E-02	11.564257	2.335906	1.010167	1.125349	-2.113049	-1.866094	1.22E+00	0.014594051	1.70E-01	-1.079326306	-0.900021651	1.03546986	1.03546986	1.13430039	1.03546986	1.03546986
87	H3120G01-3	UNKNOWN	F000	NA	NA	NA	NA	NA	4.448637	NA	NA	NA	NA	NA	NA	NA	NA	NA	NA	NA	NA	NA	NA	NA
88	H3120G07-3	Similar to: Mus musculus, clone IMAGE:1066910, mRNA	F000	NA	NA	NA	NA	NA	4.805411	NA	NA	NA	NA	NA	NA	NA	NA	NA	NA	NA	NA	NA	NA	NA
89	H3131G01-3	Mus musculus RIKEN cDNA 0610007P06 gene (0610007P06Rik), mRNA	F111	6	1.72E-02	5.05E-02	0.077086218	1.07E-01	5.853132	-1.252793	-1.204119	-2.01432	-1.939816	-2.575256	-3.25E-01	-0.267977944	-1.01E+00	-0.955920015	-1.36471561	0.2959675	0.27076684	0.29853004	0.26758332	0.27076684
90	H3131G07-3	Mus musculus RIKEN cDNA 5830475I06 gene (5830475I06Rik), mRNA	F101	5	5.21E-02	2.51E-01	0.425916221	5.58E-01	6.007224	-1.304409	-1.377421	-1.225997	-1.665444	-1.598543	-3.83E-01	-0.461969281	-2.94E-01	-0.735906537	-0.676757319	0.23243854	0.18870387	0.21024857	0.18275373	0.18870387
91	H3132G01-3	H3132G01	F000	NA	NA	NA	NA	NA	4.490767	NA	NA	NA	NA	NA	NA	NA	NA	NA	NA	NA	NA	NA	NA	NA
92	H3108G07-3	Mus musculus RIKEN cDNA 0610008K04 gene (0610008K04Rik), mRNA	F000	NA	NA	NA	NA	NA	5.122025	NA	NA	NA	NA	NA	NA	NA	NA	NA	NA	NA	NA	NA	NA	NA
93	H3109G01-3	Mus musculus bromodomain-containing 3 (Brd3), mRNA	F000	NA	NA	NA	NA	NA	4.648487	NA	NA	NA	NA	NA	NA	NA	NA	NA	NA	NA	NA	NA	NA	NA
94	H3109G07-3	UNKNOWN	F000	NA	NA	NA	NA	NA	4.383322	NA	NA	NA	NA	NA	NA	NA	NA	NA	NA	NA	NA	NA	NA	NA
95	H3110G01-3	Mus musculus RIKEN cDNA 1110061L23 gene (1110061L23Rik), mRNA	F000	NA	NA	NA	NA	NA	4.87202	NA	NA	NA	NA	NA	NA	NA	NA	NA	NA	NA	NA	NA	NA	NA
96	H3110G07-3	UNKNOWN	F000	NA	NA	NA	NA	NA	4.354095	NA	NA	NA	NA	NA	NA	NA	NA	NA	NA	NA	NA	NA	NA	NA
97	H3111G01-3	H3111G01	F000	NA	NA	NA	NA	NA	4.351517	NA	NA	NA	NA	NA	NA	NA	NA	NA	NA	NA	NA	NA	NA	NA
98	H3111G07-3	Mus musculus RIKEN cDNA 3830408D24 gene (3830408D24Rik), mRNA	F101	6	3.60E-01	3.26E-01	0.267154046	2.06E-01	7.48615	1.152736	1.927061	-1.15616	1.3514	1.168352	2.05E-01	0.94640187	-2.09E-01	0.434454299	0.224474388	0.49617972	0.49413079	0.56261492	0.50429219	0.49413079
99	H3112G01-3	Mus musculus ribosomal protein S5 (Rps5), mRNA	F101	6	4.46E-01	2.70E-01	0.169210759	7.36E-02	9.85149	1.451712	1.048493	1.157958	-1.018968	-2.076336	5.38E-01	0.068317635	2.12E-01	-0.027108567	-1.054039997	0.72774039	0.72774039	0.79719965	0.72774039	0.72774039
100	H3112G07-3	UNKNOWN	F000	NA	NA	NA	NA	NA	4.358428	NA	NA	NA	NA	NA	NA	NA	NA	NA	NA	NA	NA	NA	NA	NA
