# Supplementary material for: CARMA: A platform for analyzing microarray datasets that incorporate replicate measures
Source: BMC Bioinformatics. 2006 Mar 17;7:149. doi: 10.1186/1471-2105-7-149 (PMC1450302; doi:10.1186/1471-2105-7-149)
Supplement: Additional File 4 — CARMAAquaporin1.zip The configuration files used to process the aquaporin-1 example dataset using CARMA. [file 1471-2105-7-149-S4.zip › Microarray/Aquaporin1/Output/OutputSelect.txt]

Gene	Accession	Description	Flag	ResidualDF	ANOVAp	ShrunkANOVAp	MixANOVAp	PoolANOVAp	Mean	Unlog(Value.aWT2)	Unlog(Value.aWT3)	Unlog(Value.KO1)	Unlog(Value.KO2)	Unlog(Value.KO3)	Value.aWT2	Value.aWT3	Value.KO1	Value.KO2	Value.KO3	StdErr.aWT2	StdErr.aWT3	StdErr.KO1	StdErr.KO2	StdErr.KO3
4	H3157G07-3	1200006L06RIK PROTEIN (FRAGMENT) homolog [Mus musculus]	F111	6	3.96E-02	8.37E-02	0.10556334	1.29E-01	7.074949	-1.359849	-1.343824	1.071952	-2.143594	-1.533858	-0.443446593	-0.426344521	0.100239938	-1.100031361	-0.617164746	0.29832043	0.29832043	0.32679365	0.29832043	0.29832043
7	H3159G01-3	Mus musculus RIKEN cDNA 1210001E11 gene (1210001E11Rik), mRNA	F111	6	8.27E-03	5.50E-02	0.138990048	2.33E-01	7.145605	1.289965	1.13696	1.245369	-1.273426	1.773799	0.367331474	0.185181874	0.316573793	-0.348715505	0.826842142	0.17856794	0.17856794	0.19561138	0.17856794	0.17856794
26	H3154G07-3	Mus musculus insulin-like growth factor binding protein 3 (Igfbp3), mRNA	F111	6	1.05E-02	2.63E-02	0.035966699	4.69E-02	7.878514	1.083054	1.268532	3.068839	1.086405	1.068338	0.115105339	0.343160169	1.617692793	0.119562326	0.095368679	0.30043478	0.29091991	0.31824509	0.29091991	0.30043478
32	H3142G07-3	Mus musculus secretory carrier membrane protein 2 (Scamp2), mRNA	F111	6	1.48E-02	1.32E-01	0.361234666	5.38E-01	6.310213	-1.040572	1.114618	-1.555046	-1.167498	-1.348482	-0.057376596	0.156549253	-0.636957651	-0.223419825	-0.431336005	0.13954385	0.13896762	0.15822785	0.14182537	0.13896762
80	H3116G07-3	Mus musculus transmembrane 4 superfamily member 6 (Tm4sf6), mRNA	F111	6	1.13E-02	2.47E-02	0.031020941	3.79E-02	7.3482	-1.075446	-1.203895	-1.531938	-3.019849	-2.511536	-0.104934484	-0.267710036	-0.615358078	-1.594476583	-1.328569863	0.30969469	0.30969469	0.33925354	0.30969469	0.30969469
83	H3118G01-3	H3118G01	F111	6	2.70E-02	1.06E-02	0.004971572	1.59E-03	9.252216	8.803641	3.345329	2.613765	5.587113	2.005438	3.138100391	1.742148162	1.38612971	2.482102915	1.003917536	0.69772438	0.69772438	0.76431876	0.69772438	0.69772438
89	H3131G01-3	Mus musculus RIKEN cDNA 0610007P06 gene (0610007P06Rik), mRNA	F111	6	1.72E-02	5.05E-02	0.077086218	1.07E-01	5.853132	-1.252793	-1.204119	-2.01432	-1.939816	-2.575256	-0.32514807	-0.267977944	-1.010292839	-0.955920015	-1.36471561	0.2959675	0.27076684	0.29853004	0.26758332	0.27076684
