# Supplementary material for: CARMA: A platform for analyzing microarray datasets that incorporate replicate measures
Source: BMC Bioinformatics. 2006 Mar 17;7:149. doi: 10.1186/1471-2105-7-149 (PMC1450302; doi:10.1186/1471-2105-7-149)
Supplement: Additional File 4 — CARMAAquaporin1.zip The configuration files used to process the aquaporin-1 example dataset using CARMA. [file 1471-2105-7-149-S4.zip › Microarray/Aquaporin1/Output/Raw.txt]

Gene	ID	SetRow	SetColumn	Row	Column	Clone.Name	Description	NIA.Accession	Accession	Function	Genbank.Accession	Genbank.Link	Chromosome	Full.Seq	Full.Seq.Link	Verified	LastCol	Mean	Flag	ResidualDF	ResidualSS	VarietyDF	VarietySS	ANOVAp	Value.A10	Value.A11	Value.A12	Value.A2	Value.A3	Value.A4	Value.A5	Value.A6	Value.A7	Value.A8	Value.A9	Value.D2	Value.aWT2	Value.aWT3	Value.KO1	Value.KO2	Value.KO3	StdErr.A10	StdErr.A11	StdErr.A12	StdErr.A2	StdErr.A3	StdErr.A4	StdErr.A5	StdErr.A6
1	12013	1	1	1	1	H3156G01	RIKEN cDNA 4921521J11 gene	H3156G01-3	H3156G01-3		BG076193	BG076193	8	Y	Y	Y	1	5.546912	F000	NA	NA	NA	NA	NA	NA	NA	NA	NA	NA	NA	NA	NA	NA	NA	NA	NA	NA	NA	NA	NA	NA	NA	NA	NA	NA	NA	NA	NA	NA
2	12014	1	1	1	3	H3156G07	UNKNOWN	H3156G07-3	H3156G07-3		BG076199	BG076199		Y	Y	Y	1	10.046762	F101	6	2.8129836	5	2.10232675	5.38E-01	4.61E+00	3.76E+00	6.03E+00	3.90E+00	4.29E+00	3.24E+00	4.27E+00	3.25E+00	3.58E+00	4.29E+00	4.59E+00	4.27E-01	-2.59E-01	0.305273205	5.76E-01	0.446019608	0.395223768	0.53221407	0.54131241	0.58468423	0.53221407	0.58468423	0.58468423	0.53221407	0.54131241
3	12015	1	1	1	5	H3157G01	H3157G01	H3157G01-3	H3157G01-3							U	1	4.395747	F000	NA	NA	NA	NA	NA	NA	NA	NA	NA	NA	NA	NA	NA	NA	NA	NA	NA	NA	NA	NA	NA	NA	NA	NA	NA	NA	NA	NA	NA	NA
4	12016	1	1	1	7	H3157G07	1200006L06RIK PROTEIN (FRAGMENT) homolog [Mus musculus]	H3157G07-3	H3157G07-3		BG076277	BG076277	2	Y	Y	Y	1	7.074949	F111	6	1.28152911	5	5.21506736	3.96E-02	-5.63E-03	-9.24E-01	-9.68E-03	-6.33E-02	4.56E-01	-6.31E-01	3.06E-01	9.18E-01	3.95E-01	-1.24E-01	-2.23E-01	7.07E-02	-4.43E-01	-0.426344521	1.00E-01	-1.100031361	-0.617164746	0.35922536	0.36536641	0.39464083	0.35922536	0.39464083	0.39464083	0.35922536	0.36536641
5	12017	1	1	1	9	H3158G01	H3158G01	H3158G01-3	H3158G01-3							U	1	4.513222	F000	NA	NA	NA	NA	NA	NA	NA	NA	NA	NA	NA	NA	NA	NA	NA	NA	NA	NA	NA	NA	NA	NA	NA	NA	NA	NA	NA	NA	NA	NA
6	12018	1	1	1	11	H3158G07	Mus musculus hypothetical gene supported by BC026398; BC026398 (LOC263410), mRNA	H3158G07-3	H3158G07-3		BG076358	BG076358	12	Y	Y	Y	1	4.725065	F000	NA	NA	NA	NA	NA	NA	NA	NA	NA	NA	NA	NA	NA	NA	NA	NA	NA	NA	NA	NA	NA	NA	NA	NA	NA	NA	NA	NA	NA	NA
7	12019	1	1	1	13	H3159G01	Mus musculus RIKEN cDNA 1210001E11 gene (1210001E11Rik), mRNA	H3159G01-3	H3159G01-3		BG076501	BG076501	2			Y	1	7.145605	F111	6	0.45916574	5	3.60862971	8.27E-03	-3.13E-01	-6.39E-01	1.10E+00	-1.53E-01	2.98E-01	-6.26E-01	4.94E-01	4.91E-01	-6.51E-01	-1.40E+00	-5.12E-01	-2.39E-01	3.67E-01	0.185181874	3.17E-01	-0.348715505	0.826842142	0.21502427	0.21870017	0.23622318	0.21502427	0.23622318	0.23622318	0.21502427	0.21870017
8	12020	1	1	1	15	H3159G07	FINGER PROTEIN FINGER PROTEIN TRIPARTITE MOTIF PROTEIN	H3159G07-3	H3159G07-3		BG076505	BG076505	4	Y	Y	Y	1	4.774158	F000	NA	NA	NA	NA	NA	NA	NA	NA	NA	NA	NA	NA	NA	NA	NA	NA	NA	NA	NA	NA	NA	NA	NA	NA	NA	NA	NA	NA	NA	NA
9	12021	1	1	1	17	H3150G01	Mus musculus integral membrane protein 2A (Itm2a), mRNA	H3150G01-3	H3150G01-3	Matrix/Structural Proteins	BG075712	BG075712	X			Y	1	4.654486	F000	NA	NA	NA	NA	NA	NA	NA	NA	NA	NA	NA	NA	NA	NA	NA	NA	NA	NA	NA	NA	NA	NA	NA	NA	NA	NA	NA	NA	NA	NA
10	12022	1	1	1	19	H3150G07	Mus musculus retinoblastoma binding protein 4 (Rbbp4), mRNA	H3150G07-3	H3150G07-3	Cell Cycle	BG075717	BG075717	4			Y	1	4.502866	F000	NA	NA	NA	NA	NA	NA	NA	NA	NA	NA	NA	NA	NA	NA	NA	NA	NA	NA	NA	NA	NA	NA	NA	NA	NA	NA	NA	NA	NA	NA
11	12023	1	1	1	21	Z3003G01	Z3003G01										1	4.565267	F000	NA	NA	NA	NA	NA	NA	NA	NA	NA	NA	NA	NA	NA	NA	NA	NA	NA	NA	NA	NA	NA	NA	NA	NA	NA	NA	NA	NA	NA	NA
12	12024	1	1	1	23	Z3003G07	Z3003G07										1	4.489416	F000	NA	NA	NA	NA	NA	NA	NA	NA	NA	NA	NA	NA	NA	NA	NA	NA	NA	NA	NA	NA	NA	NA	NA	NA	NA	NA	NA	NA	NA	NA
13	12025	1	1	1	25	Z3004G01	Z3004G01										1	4.333128	F000	NA	NA	NA	NA	NA	NA	NA	NA	NA	NA	NA	NA	NA	NA	NA	NA	NA	NA	NA	NA	NA	NA	NA	NA	NA	NA	NA	NA	NA	NA
14	12000	1	1	2	1	H3147G07	Mus musculus U7 snRNP-specific Sm-like protein LSM10 (Lsm10-pending), mRNA	H3147G07-3	H3147G07-3		BG075485	BG075485	4	Y	Y	Y	1	5.157038	F000	NA	NA	NA	NA	NA	NA	NA	NA	NA	NA	NA	NA	NA	NA	NA	NA	NA	NA	NA	NA	NA	NA	NA	NA	NA	NA	NA	NA	NA	NA
15	12001	1	1	2	3	H3148G01	H3148G01	H3148G01-3	H3148G01-3							U	1	5.315594	F000	NA	NA	NA	NA	NA	NA	NA	NA	NA	NA	NA	NA	NA	NA	NA	NA	NA	NA	NA	NA	NA	NA	NA	NA	NA	NA	NA	NA	NA	NA
16	12002	1	1	2	5	H3148G07	UNKNOWN: Similar to Mus musculus hypothetical gene supported by AK013428; AK013428; AK013428; AK013428; AK013428; AK013428 (LOC245845), mRNA	H3148G07-3	H3148G07-3		BG075565	BG075565				Y	1	4.902639	F000	NA	NA	NA	NA	NA	NA	NA	NA	NA	NA	NA	NA	NA	NA	NA	NA	NA	NA	NA	NA	NA	NA	NA	NA	NA	NA	NA	NA	NA	NA
17	12003	1	1	2	7	H3149G01	Mus musculus Pafaha/Lis1 exon 3, complete sequence	H3149G01-3	H3149G01-3		BG075643	BG075643		Y	Y	Y	1	4.512356	F000	NA	NA	NA	NA	NA	NA	NA	NA	NA	NA	NA	NA	NA	NA	NA	NA	NA	NA	NA	NA	NA	NA	NA	NA	NA	NA	NA	NA	NA	NA
18	12004	1	1	2	9	H3149G07	UNKNOWN	H3149G07-3	H3149G07-3		BG075649	BG075649				Y	1	4.344045	F000	NA	NA	NA	NA	NA	NA	NA	NA	NA	NA	NA	NA	NA	NA	NA	NA	NA	NA	NA	NA	NA	NA	NA	NA	NA	NA	NA	NA	NA	NA
19	12005	1	1	2	11	H3151G01	UNKNOWN	H3151G01-3	H3151G01-3	Protein Synthesis/Translational Control	BG075784	BG075784	1			Y	1	5.085197	F000	NA	NA	NA	NA	NA	NA	NA	NA	NA	NA	NA	NA	NA	NA	NA	NA	NA	NA	NA	NA	NA	NA	NA	NA	NA	NA	NA	NA	NA	NA
20	12006	1	1	2	13	H3151G07	Mus musculus RIKEN cDNA 2610025M23 gene (2610025M23Rik), mRNA	H3151G07-3	H3151G07-3		BG075789	BG075789	14			Y	1	5.673839	F000	NA	NA	NA	NA	NA	NA	NA	NA	NA	NA	NA	NA	NA	NA	NA	NA	NA	NA	NA	NA	NA	NA	NA	NA	NA	NA	NA	NA	NA	NA
21	12007	1	1	2	15	H3152G01	Mus musculus gamma-aminobutyric acid (GABA-A) transporter 3 (Gabt3), mRNA	H3152G01-3	H3152G01-3	Signal Transduction	BG075861	BG075861	6			Y	1	7.26958	F101	6	4.15611824	5	1.93385346	7.30E-01	2.71E+00	2.30E+00	4.19E+00	3.06E+00	2.22E+00	1.81E+00	2.71E+00	8.40E-01	1.55E+00	2.33E+00	3.90E+00	7.56E-02	-2.64E-01	0.559872345	2.50E-01	0.230021879	0.263945946	0.64691423	0.65797339	0.71069249	0.64691423	0.71069249	0.71069249	0.64691423	0.65797339
22	12008	1	1	2	17	H3152G07	Mus musculus RIKEN cDNA 2310033C13 gene (2310033C13Rik), mRNA	H3152G07-3	H3152G07-3	Cell Cycle	BG075866	BG075866	4	Y	Y	Y	1	5.82985	F000	NA	NA	NA	NA	NA	NA	NA	NA	NA	NA	NA	NA	NA	NA	NA	NA	NA	NA	NA	NA	NA	NA	NA	NA	NA	NA	NA	NA	NA	NA
23	12009	1	1	2	19	H3153G01	Mus musculus Fc receptor, IgG, alpha chain transporter (Fcgrt), mRNA	H3153G01-3	H3153G01-3	Matrix/Structural Proteins	BG075948	BG075948	7			Y	1	7.037143	F101	6	2.07827667	5	4.54945976	1.36E-01	2.73E-03	-1.27E+00	2.69E-01	-4.20E-01	4.44E-02	-9.14E-01	5.17E-02	-4.72E-03	-3.00E-01	-2.02E-01	-6.07E-01	-3.01E-01	3.68E-01	0.103942516	1.06E+00	-0.269883921	0.29053784	0.45746138	0.4652818	0.50256178	0.45746138	0.50256178	0.50256178	0.45746138	0.4652818
24	12010	1	1	2	21	H3153G07	Mus musculus Vhlh-interacting deubiquitinating enzyme 1 (Vdu1-pending), mRNA	H3153G07-3	H3153G07-3		BG075953	BG075953	3	Y	Y	Y	1	9.318866	F101	6	4.30419475	5	5.35893246	3.17E-01	-4.01E-01	-1.61E+00	-1.43E+00	-1.66E+00	-4.04E-01	-1.12E+00	-6.85E-01	5.10E-01	-7.72E-01	-2.19E-01	-1.20E+00	-5.07E-01	5.83E-01	-0.033900665	7.03E-01	-0.525236756	-0.332284231	0.65833768	0.66959213	0.72324216	0.65833768	0.72324216	0.72324216	0.65833768	0.66959213
25	12011	1	1	2	23	H3154G01	UNKNOWN	H3154G01-3	H3154G01-3		BG076026	BG076026		Y	Y	Y	1	4.568546	F000	NA	NA	NA	NA	NA	NA	NA	NA	NA	NA	NA	NA	NA	NA	NA	NA	NA	NA	NA	NA	NA	NA	NA	NA	NA	NA	NA	NA	NA	NA
26	12012	1	1	2	25	H3154G07	Mus musculus insulin-like growth factor binding protein 3 (Igfbp3), mRNA	H3154G07-3	H3154G07-3	Signal Transduction	BG076032	BG076032	11	Y	Y	Y	1	7.878514	F111	6	1.21535925	5	8.70124318	1.05E-02	-1.60E+00	-4.15E-02	-7.30E-01	-1.49E+00	8.74E-05	-7.09E-01	-3.55E-01	6.55E-01	-8.28E-01	-3.72E-01	-1.54E+00	-1.12E-01	1.15E-01	0.343160169	1.62E+00	0.119562326	0.095368679	0.35016335	0.35876165	0.38462235	0.3511662	0.38553558	0.44541945	0.35191647	0.35580883
27	11987	1	1	3	1	H3145G01	Similar to: Mus musculus RIKEN cDNA E230015L20 gene (E230015L20Rik), mRNA	H3145G01-3	H3145G01-3		BG075305	BG075305	14			Y	1	4.776669	F000	NA	NA	NA	NA	NA	NA	NA	NA	NA	NA	NA	NA	NA	NA	NA	NA	NA	NA	NA	NA	NA	NA	NA	NA	NA	NA	NA	NA	NA	NA
28	11988	1	1	3	3	H3145G07	Mus musculus transketolase (Tkt), mRNA	H3145G07-3	H3145G07-3	Matrix/Structural Proteins	BG075311	BG075311	14			Y	1	5.312451	F000	NA	NA	NA	NA	NA	NA	NA	NA	NA	NA	NA	NA	NA	NA	NA	NA	NA	NA	NA	NA	NA	NA	NA	NA	NA	NA	NA	NA	NA	NA
29	11989	1	1	3	5	H3141G01	H3141G01	H3141G01-3	H3141G01-3							U	1	4.486598	F000	NA	NA	NA	NA	NA	NA	NA	NA	NA	NA	NA	NA	NA	NA	NA	NA	NA	NA	NA	NA	NA	NA	NA	NA	NA	NA	NA	NA	NA	NA
30	11990	1	1	3	7	H3141G07	Mus musculus splicing factor proline/glutamine rich (polypyrimidine tract binding protein associated) (Sfpq), mRNA	H3141G07-3	H3141G07-3	Transcription/Chromatin	BG074984	BG074984	4	Y	Y	Y	1	6.028628	F000	NA	NA	NA	NA	NA	NA	NA	NA	NA	NA	NA	NA	NA	NA	NA	NA	NA	NA	NA	NA	NA	NA	NA	NA	NA	NA	NA	NA	NA	NA
31	11991	1	1	3	9	H3142G01	H3142G01	H3142G01-3	H3142G01-3	Heat Shock/Stress						U	1	5.1978	F000	NA	NA	NA	NA	NA	NA	NA	NA	NA	NA	NA	NA	NA	NA	NA	NA	NA	NA	NA	NA	NA	NA	NA	NA	NA	NA	NA	NA	NA	NA
32	11992	1	1	3	11	H3142G07	Mus musculus secretory carrier membrane protein 2 (Scamp2), mRNA	H3142G07-3	H3142G07-3		BG075058	BG075058	9	Y	Y	Y	1	6.310213	F111	6	0.27732244	5	1.7266192	1.48E-02	-2.30E+00	-1.96E+00	-1.19E+00	-1.24E+00	-1.43E+00	-2.58E+00	-1.32E+00	-1.98E+00	-2.48E+00	-2.29E+00	-2.11E+00	-8.26E-02	-5.74E-02	0.156549253	-6.37E-01	-0.223419825	-0.431336005	0.19953516	0.2022976	0.21276949	0.19953516	0.21276949	0.21276949	0.19953516	0.2022976
33	11993	1	1	3	13	H3143G01	Mus musculus UDP-Gal:betaGlcNAc beta 1,4-galactosyltransferase, polypeptide 3 (B4galt3), mRNA	H3143G01-3	H3143G01-3		BG075137	BG075137	1			Y	1	4.513698	F000	NA	NA	NA	NA	NA	NA	NA	NA	NA	NA	NA	NA	NA	NA	NA	NA	NA	NA	NA	NA	NA	NA	NA	NA	NA	NA	NA	NA	NA	NA
34	11994	1	1	3	15	H3143G07	UNKNOWN	H3143G07-3	H3143G07-3		BG075143	BG075143				Y	1	5.276005	F000	NA	NA	NA	NA	NA	NA	NA	NA	NA	NA	NA	NA	NA	NA	NA	NA	NA	NA	NA	NA	NA	NA	NA	NA	NA	NA	NA	NA	NA	NA
35	11995	1	1	3	17	H3144G01	Mus musculus pecanex-like 3 (Drosophila) (Pcnxl3), mRNA	H3144G01-3	H3144G01-3		BG075218	BG075218	19			Y	1	4.483615	F000	NA	NA	NA	NA	NA	NA	NA	NA	NA	NA	NA	NA	NA	NA	NA	NA	NA	NA	NA	NA	NA	NA	NA	NA	NA	NA	NA	NA	NA	NA
36	11996	1	1	3	19	H3144G07	Mus musculus OVO homolog-like 1 (Drosophila) (Ovol1), mRNA	H3144G07-3	H3144G07-3		BG075223	BG075223	19			Y	1	4.560324	F000	NA	NA	NA	NA	NA	NA	NA	NA	NA	NA	NA	NA	NA	NA	NA	NA	NA	NA	NA	NA	NA	NA	NA	NA	NA	NA	NA	NA	NA	NA
37	11997	1	1	3	21	H3146G01	Mus musculus transcription factor Dp 1 (Tfdp1), mRNA	H3146G01-3	H3146G01-3	Transcription/Chromatin	BG075396	BG075396	8			Y	1	5.04845	F000	NA	NA	NA	NA	NA	NA	NA	NA	NA	NA	NA	NA	NA	NA	NA	NA	NA	NA	NA	NA	NA	NA	NA	NA	NA	NA	NA	NA	NA	NA
38	11998	1	1	3	23	H3146G07	UNKNOWN	H3146G07-3	H3146G07-3		BG075402	BG075402				Y	1	4.314279	F000	NA	NA	NA	NA	NA	NA	NA	NA	NA	NA	NA	NA	NA	NA	NA	NA	NA	NA	NA	NA	NA	NA	NA	NA	NA	NA	NA	NA	NA	NA
39	11999	1	1	3	25	H3147G01	H3147G01	H3147G01-3	H3147G01-3							U	1	4.50125	F000	NA	NA	NA	NA	NA	NA	NA	NA	NA	NA	NA	NA	NA	NA	NA	NA	NA	NA	NA	NA	NA	NA	NA	NA	NA	NA	NA	NA	NA	NA
40	11974	1	1	4	1	H3133G07	UNKNOWN	H3133G07-3	H3133G07-3		BG074330	BG074330	1	Y	Y	O	1	4.449705	F000	NA	NA	NA	NA	NA	NA	NA	NA	NA	NA	NA	NA	NA	NA	NA	NA	NA	NA	NA	NA	NA	NA	NA	NA	NA	NA	NA	NA	NA	NA
41	11975	1	1	4	3	H3134G01	Mus musculus RIKEN cDNA 1500005J14 gene (1500005J14Rik), mRNA	H3134G01-3	H3134G01-3		BG074405	BG074405	X			Y	1	6.02381	F000	NA	NA	NA	NA	NA	NA	NA	NA	NA	NA	NA	NA	NA	NA	NA	NA	NA	NA	NA	NA	NA	NA	NA	NA	NA	NA	NA	NA	NA	NA
42	11976	1	1	4	5	H3134G07	TRANSCRIPTION FACTOR E2-ALPHA (IMMUNOGLOBULIN ENHANCER BINDING FACTOR E12/E47) (TRANSCRIPTION FACTOR-3) (TCF-3) (TRANSCRIPTION FACTOR A1) (FRAGMENT).	H3134G07-3	H3134G07-3		BG074409	BG074409	10			Y	1	4.798104	F000	NA	NA	NA	NA	NA	NA	NA	NA	NA	NA	NA	NA	NA	NA	NA	NA	NA	NA	NA	NA	NA	NA	NA	NA	NA	NA	NA	NA	NA	NA
43	11977	1	1	4	7	H3136G01	Mus musculus hypothetical protein MGC37389 (MGC37389), mRNA	H3136G01-3	H3136G01-3	Matrix/Structural Proteins	BG074569	BG074569	5	Y	Y	Y	1	4.811845	F000	NA	NA	NA	NA	NA	NA	NA	NA	NA	NA	NA	NA	NA	NA	NA	NA	NA	NA	NA	NA	NA	NA	NA	NA	NA	NA	NA	NA	NA	NA
44	11978	1	1	4	9	H3136G07	H3136G07	H3136G07-3	H3136G07-3							U	1	4.421361	F000	NA	NA	NA	NA	NA	NA	NA	NA	NA	NA	NA	NA	NA	NA	NA	NA	NA	NA	NA	NA	NA	NA	NA	NA	NA	NA	NA	NA	NA	NA
45	11979	1	1	4	11	H3137G01	UNKNOWN	H3137G01-3	H3137G01-3		BG074656	BG074656				Y	1	4.579082	F000	NA	NA	NA	NA	NA	NA	NA	NA	NA	NA	NA	NA	NA	NA	NA	NA	NA	NA	NA	NA	NA	NA	NA	NA	NA	NA	NA	NA	NA	NA
46	11980	1	1	4	13	H3137G07	Mus musculus exotoses (multiple)-like 2 (Extl2), mRNA	H3137G07-3	H3137G07-3		BG074661	BG074661	3			Y	1	4.520549	F000	NA	NA	NA	NA	NA	NA	NA	NA	NA	NA	NA	NA	NA	NA	NA	NA	NA	NA	NA	NA	NA	NA	NA	NA	NA	NA	NA	NA	NA	NA
47	11981	1	1	4	15	H3138G01	Mus musculus vacuolar protein sorting 45 (yeast) (Vps45), mRNA	H3138G01-3	H3138G01-3	Matrix/Structural Proteins	BG074740	BG074740	3	Y	Y	Y	1	10.662478	F101	6	4.1573002	5	1.62594808	7.88E-01	3.42E+00	3.50E+00	3.61E+00	3.02E+00	2.55E+00	2.19E+00	2.39E+00	1.85E+00	1.79E+00	3.15E+00	3.37E+00	3.53E-01	-4.78E-01	0.096109732	-2.99E-01	0.178318966	0.14279127	0.64700621	0.65806695	0.71079354	0.64700621	0.71079354	0.71079354	0.64700621	0.65806695
48	11982	1	1	4	17	H3138G07	Mus musculus vacuolar protein sorting 26 (yeast) (Vps26), mRNA	H3138G07-3	H3138G07-3		BG074745	BG074745	10	Y	Y	Y	1	7.479301	F100	6	0.75282152	5	1.22003522	2.21E-01	-1.09E-01	-2.94E-02	-2.75E-01	-4.72E-01	-7.52E-02	-2.50E-01	-1.65E-01	8.98E-01	-1.73E-01	2.39E-01	-6.46E-01	-6.17E-02	-2.24E-01	-0.034827935	4.83E-02	-0.416578484	-0.455442302	0.27532698	0.28003376	0.30247103	0.27532698	0.30247103	0.30247103	0.27532698	0.28003376
49	11983	1	1	4	19	H3139G01	H3139G01	H3139G01-3	H3139G01-3							U	1	6.362904	F100	6	1.65689439	5	0.81716089	7.09E-01	-3.60E-01	-2.46E-02	-8.43E-01	1.29E+00	5.60E-01	4.85E-01	2.07E-01	-2.87E-01	1.80E-01	6.44E-02	7.91E-01	-7.74E-01	-1.69E-01	0.204102738	-1.83E-01	0.25373732	-0.16260254	0.4084606	0.41544334	0.44873009	0.4084606	0.44873009	0.44873009	0.4084606	0.41544334
50	11984	1	1	4	21	H3139G07	H3139G07	H3139G07-3	H3139G07-3	Transcription/Chromatin						U	1	12.265528	F100	6	1.93499063	5	1.01836892	6.85E-01	6.68E-01	1.19E+00	8.34E-01	1.00E+00	7.19E-01	6.50E-01	6.88E-01	8.19E-01	1.06E-01	1.17E+00	1.17E+00	9.41E-02	-3.64E-01	0.174233018	-2.67E-01	0.10298289	-0.005166147	0.44141002	0.44895604	0.48492794	0.44141002	0.48492794	0.48492794	0.44141002	0.44895604
51	11985	1	1	4	23	H3140G01	Mus musculus timeless homolog (Drosophila) (Timeless), mRNA	H3140G01-3	H3140G01-3		BG074901	BG074901	10			O	1	9.539372	F101	6	4.35339649	5	6.38449113	2.55E-01	-5.20E-01	-5.23E-01	-1.61E+00	-9.94E-02	-2.70E-01	5.40E-01	-1.31E+00	-8.39E-01	-1.37E+00	-3.11E-01	-3.01E-01	-7.71E-01	-6.89E-01	0.19694911	-8.14E-01	0.504713759	0.202522861	0.66208975	0.67340835	0.72736415	0.66208975	0.72736415	0.72736415	0.66208975	0.67340835
52	11986	1	1	4	25	H3140G07	H3140G07										1	5.250905	F000	NA	NA	NA	NA	NA	NA	NA	NA	NA	NA	NA	NA	NA	NA	NA	NA	NA	NA	NA	NA	NA	NA	NA	NA	NA	NA	NA	NA	NA	NA
53	11961	1	1	5	1	H3128G01	UNKNOWN	H3128G01-3	H3128G01-3		BG073918	BG073918		Y	Y	Y	1	9.357007	F101	6	5.90641175	5	9.46034595	2.25E-01	3.84E+00	2.23E+00	3.94E+00	4.24E+00	5.04E+00	4.12E+00	4.58E+00	1.51E+00	3.69E+00	4.24E+00	3.94E+00	-3.85E-01	-1.02E+00	-0.006682044	-7.14E-01	0.751361757	0.399708304	0.77119573	0.78437952	0.84722671	0.77119573	0.84722671	0.84722671	0.77119573	0.78437952
54	11962	1	1	5	3	H3128G07	UNKNOWN	H3128G07-3	H3128G07-3		BG073923	BG073923				Y	1	4.72727	F000	NA	NA	NA	NA	NA	NA	NA	NA	NA	NA	NA	NA	NA	NA	NA	NA	NA	NA	NA	NA	NA	NA	NA	NA	NA	NA	NA	NA	NA	NA
55	11963	1	1	5	5	H3129G01	UNKNOWN	H3129G01-3	H3129G01-3	Signal Transduction						U	1	10.869278	F101	6	2.38679302	5	1.86489646	5.18E-01	1.27E+00	1.38E+00	1.44E+00	1.37E+00	1.03E+00	1.02E+00	7.48E-01	6.28E-01	-6.70E-02	9.16E-01	1.50E+00	1.14E-03	-3.75E-01	0.335617721	-2.32E-01	0.13011274	0.204466613	0.49024157	0.49862237	0.53857372	0.49024157	0.53857372	0.53857372	0.49024157	0.49862237
56	11964	1	1	5	7	H3129G07	Mus musculus nuclear receptor coactivator 1 (Ncoa1), mRNA	H3129G07-3	H3129G07-3	Signal Transduction	BG074007	BG074007	12			Y	1	4.807709	F000	NA	NA	NA	NA	NA	NA	NA	NA	NA	NA	NA	NA	NA	NA	NA	NA	NA	NA	NA	NA	NA	NA	NA	NA	NA	NA	NA	NA	NA	NA
57	11965	1	1	5	9	H3130G01	TRIPARTITE MOTIF PROTEIN TRIM33 (FRAGMENT).	H3130G01-3	H3130G01-3	Transcription/Chromatin	BG074088	BG074088	3			Y	1	7.016816	F101	6	1.98330496	5	1.77414457	4.58E-01	-1.10E+00	8.19E-02	3.19E-02	6.79E-01	4.96E-01	7.52E-02	2.37E-01	9.04E-01	-9.39E-01	-6.32E-01	-2.29E-01	-1.35E-01	-3.14E-01	0.205265281	-5.56E-02	-0.43093847	0.103991538	0.44688678	0.45452642	0.49094465	0.44688678	0.49094465	0.49094465	0.44688678	0.45452642
58	11966	1	1	5	11	H3130G07	UNKNOWN	H3130G07-3	H3130G07-3		BG074094	BG074094		Y	Y	Y	1	4.446126	F000	NA	NA	NA	NA	NA	NA	NA	NA	NA	NA	NA	NA	NA	NA	NA	NA	NA	NA	NA	NA	NA	NA	NA	NA	NA	NA	NA	NA	NA	NA
59	11967	1	1	5	13	H3135G01	Mus musculus myeloid ecotropic viral integration site-related gene 1 (Mrg1), mRNA	H3135G01-3	H3135G01-3	Signal Transduction	BG074485	BG074485	2	Y	Y	Y	1	5.375362	F000	NA	NA	NA	NA	NA	NA	NA	NA	NA	NA	NA	NA	NA	NA	NA	NA	NA	NA	NA	NA	NA	NA	NA	NA	NA	NA	NA	NA	NA	NA
60	11968	1	1	5	15	H3135G07	Mus musculus protoporphyrinogen oxidase (Ppox), mRNA	H3135G07-3	H3135G07-3	Energy/Metabolism	BG074490	BG074490	1			Y	1	4.588626	F000	NA	NA	NA	NA	NA	NA	NA	NA	NA	NA	NA	NA	NA	NA	NA	NA	NA	NA	NA	NA	NA	NA	NA	NA	NA	NA	NA	NA	NA	NA
61	11969	1	1	5	17	Z3001G01	Z3001G01										1	4.435235	F000	NA	NA	NA	NA	NA	NA	NA	NA	NA	NA	NA	NA	NA	NA	NA	NA	NA	NA	NA	NA	NA	NA	NA	NA	NA	NA	NA	NA	NA	NA
62	11970	1	1	5	19	Z3001G07	Z3001G07										1	4.383241	F000	NA	NA	NA	NA	NA	NA	NA	NA	NA	NA	NA	NA	NA	NA	NA	NA	NA	NA	NA	NA	NA	NA	NA	NA	NA	NA	NA	NA	NA	NA
63	11971	1	1	5	21	Z3002G01	Z3002G01										1	4.375173	F000	NA	NA	NA	NA	NA	NA	NA	NA	NA	NA	NA	NA	NA	NA	NA	NA	NA	NA	NA	NA	NA	NA	NA	NA	NA	NA	NA	NA	NA	NA
64	11972	1	1	5	23	Z3002G07	Z3002G07										1	4.489475	F000	NA	NA	NA	NA	NA	NA	NA	NA	NA	NA	NA	NA	NA	NA	NA	NA	NA	NA	NA	NA	NA	NA	NA	NA	NA	NA	NA	NA	NA	NA
65	11973	1	1	5	25	H3133G01	Mus musculus oxidation resistance 1 (Oxr1), mRNA	H3133G01-3	H3133G01-3		BG074326	BG074326	15			Y	1	6.067719	F101	6	0.7839268	5	1.20969328	2.37E-01	2.51E-01	-4.80E-01	-1.00E-01	1.56E-01	-1.85E-01	-1.03E+00	1.51E-01	4.89E-03	-9.67E-01	-1.33E+00	-1.30E+00	5.82E-02	2.48E-02	-0.107212304	-7.34E-02	-0.603420528	-0.103333708	0.28095742	0.28576046	0.30865658	0.28095742	0.30865658	0.30865658	0.28095742	0.28576046
66	11948	1	1	6	1	H3132G07	Mus musculus t-complex protein 11 (Tcp11), mRNA	H3132G07-3	H3132G07-3		BG074255	BG074255	7	Y	Y	Y	1	6.138659	F000	NA	NA	NA	NA	NA	NA	NA	NA	NA	NA	NA	NA	NA	NA	NA	NA	NA	NA	NA	NA	NA	NA	NA	NA	NA	NA	NA	NA	NA	NA
67	11949	1	1	6	3	H3122G01	Mus musculus sterol carrier protein 2, pseudogene 2 (Scp2-ps2)	H3122G01-3	H3122G01-3	Matrix/Structural Proteins	BG073449	BG073449	4	Y	Y	Y	1	7.264595	F101	6	6.44752202	5	6.34073013	4.16E-01	-1.36E+00	-1.67E+00	-1.62E+00	-1.66E+00	-9.68E-01	-1.80E+00	-1.35E+00	-9.37E-01	-1.67E+00	-4.08E-01	-4.41E-01	-5.87E-01	7.00E-01	0.215983376	5.84E-01	-0.514159852	-0.593868077	0.80574788	0.81952235	0.8851853	0.80574788	0.8851853	0.8851853	0.80574788	0.81952235
68	11950	1	1	6	5	H3122G07	UNKNOWN: Similar to Mus musculus similar to KIAA1803 protein [Homo sapiens] (LOC242466), mRNA	H3122G07-3	H3122G07-3		BG073454	BG073454				Y	1	4.514248	F000	NA	NA	NA	NA	NA	NA	NA	NA	NA	NA	NA	NA	NA	NA	NA	NA	NA	NA	NA	NA	NA	NA	NA	NA	NA	NA	NA	NA	NA	NA
69	11951	1	1	6	7	H3123G01	UNKNOWN: Similar to Mus musculus RIKEN cDNA 2210407J23 gene (2210407J23Rik), mRNA	H3123G01-3	H3123G01-3	Protein Synthesis/Translational Control							1	12.417401	F100	6	0.66912856	5	0.62679846	4.38E-01	4.45E-01	4.06E-01	3.63E-01	-1.84E-01	4.05E-01	2.19E-01	-2.01E-01	3.46E-01	-2.70E-02	5.55E-01	7.93E-01	7.73E-02	1.27E-01	0.153787314	3.69E-02	0.456912835	0.117867784	0.26571492	0.26620025	0.29076554	0.26056445	0.28606644	0.2865736	0.25963397	0.26400926
70	11952	1	1	6	9	H3123G07	hypothetical Zinc finger, C2H2 type containing protein	H3123G07-3	H3123G07-3		BG073535	BG073535	2			Y	1	4.534959	F000	NA	NA	NA	NA	NA	NA	NA	NA	NA	NA	NA	NA	NA	NA	NA	NA	NA	NA	NA	NA	NA	NA	NA	NA	NA	NA	NA	NA	NA	NA
71	11953	1	1	6	11	H3124G01	UNKNOWN	H3124G01-3	H3124G01-3							U	1	13.064635	F101	6	14.99994879	5	12.52697871	4.88E-01	-1.64E+00	-2.26E+00	-2.01E+00	-2.31E+00	-1.47E+00	-2.59E+00	-1.38E+00	3.81E-03	-1.70E+00	-1.78E+00	-1.47E+00	-1.47E-01	1.39E+00	0.261648643	4.09E-01	-0.688603128	-0.640064691	1.228988	1.24999787	1.35015201	1.228988	1.35015201	1.35015201	1.228988	1.24999787
72	11954	1	1	6	13	H3124G07	G/T MISMATCH-SPECIFIC THYMINE DNA GLYCOSYLASE (EC 3.2.2.-) (C-JUN LEUCINE ZIPPER INTERACTIVE PROTEIN JZA-3).	H3124G07-3	H3124G07-3	DNA Replication	BG073694	BG073694	10	Y	Y	Y	1	5.748396	F000	NA	NA	NA	NA	NA	NA	NA	NA	NA	NA	NA	NA	NA	NA	NA	NA	NA	NA	NA	NA	NA	NA	NA	NA	NA	NA	NA	NA	NA	NA
73	11955	1	1	6	15	H3125G01	UNKNOWN	H3125G01-3	H3125G01-3		BG073761	BG073761		Y	Y	Y	1	4.382804	F000	NA	NA	NA	NA	NA	NA	NA	NA	NA	NA	NA	NA	NA	NA	NA	NA	NA	NA	NA	NA	NA	NA	NA	NA	NA	NA	NA	NA	NA	NA
74	11956	1	1	6	17	H3125G07	H3125G07	H3125G07-3	H3125G07-3							U	1	4.387304	F000	NA	NA	NA	NA	NA	NA	NA	NA	NA	NA	NA	NA	NA	NA	NA	NA	NA	NA	NA	NA	NA	NA	NA	NA	NA	NA	NA	NA	NA	NA
75	11957	1	1	6	19	H3126G01	H3126G01										1	4.422209	F000	NA	NA	NA	NA	NA	NA	NA	NA	NA	NA	NA	NA	NA	NA	NA	NA	NA	NA	NA	NA	NA	NA	NA	NA	NA	NA	NA	NA	NA	NA
76	11958	1	1	6	21	H3126G07	Mus musculus RIKEN cDNA 0610027A18 gene (0610027A18Rik), mRNA	H3126G07-3	H3126G07-3		BG073677	BG073677	18	Y	Y	Y	1	4.595649	F000	NA	NA	NA	NA	NA	NA	NA	NA	NA	NA	NA	NA	NA	NA	NA	NA	NA	NA	NA	NA	NA	NA	NA	NA	NA	NA	NA	NA	NA	NA
77	11959	1	1	6	23	H3127G01	UNKNOWN	H3127G01-3	H3127G01-3		BG073837	BG073837		Y	Y	Y	1	5.631814	F000	NA	NA	NA	NA	NA	NA	NA	NA	NA	NA	NA	NA	NA	NA	NA	NA	NA	NA	NA	NA	NA	NA	NA	NA	NA	NA	NA	NA	NA	NA
78	11960	1	1	6	25	H3127G07	UNKNOWN	H3127G07-3	H3127G07-3		BG073843	BG073843				Y	1	4.714026	F000	NA	NA	NA	NA	NA	NA	NA	NA	NA	NA	NA	NA	NA	NA	NA	NA	NA	NA	NA	NA	NA	NA	NA	NA	NA	NA	NA	NA	NA	NA
79	11935	1	1	7	1	H3116G01	Mus musculus nucleoporin 62 (Nup62), mRNA	H3116G01-3	H3116G01-3	Matrix/Structural Proteins	BG072937	BG072937	7			Y	1	5.592226	F000	NA	NA	NA	NA	NA	NA	NA	NA	NA	NA	NA	NA	NA	NA	NA	NA	NA	NA	NA	NA	NA	NA	NA	NA	NA	NA	NA	NA	NA	NA
80	11936	1	1	7	3	H3116G07	Mus musculus transmembrane 4 superfamily member 6 (Tm4sf6), mRNA	H3116G07-3	H3116G07-3		BG072943	BG072943	X			Y	1	7.3482	F111	6	1.38111554	5	9.59366414	1.13E-02	-1.37E-01	-5.20E-01	-5.16E-01	-6.96E-01	-3.57E-01	-7.45E-01	-6.47E-01	6.17E-01	-5.32E-01	8.41E-02	-9.65E-01	-2.89E-01	-1.05E-01	-0.267710036	-6.15E-01	-1.594476583	-1.328569863	0.37292179	0.37929698	0.40968757	0.37292179	0.40968757	0.40968757	0.37292179	0.37929698
81	11937	1	1	7	5	H3117G01	UNKNOWN	H3117G01-3	H3117G01-3		BG073022	BG073022				Y	1	4.639604	F000	NA	NA	NA	NA	NA	NA	NA	NA	NA	NA	NA	NA	NA	NA	NA	NA	NA	NA	NA	NA	NA	NA	NA	NA	NA	NA	NA	NA	NA	NA
82	11938	1	1	7	7	H3117G07	HISTONE H2A.G (H2A/G) (H2A.3).	H3117G07-3	H3117G07-3		BG073026	BG073026		Y	Y	Y	1	4.674601	F000	NA	NA	NA	NA	NA	NA	NA	NA	NA	NA	NA	NA	NA	NA	NA	NA	NA	NA	NA	NA	NA	NA	NA	NA	NA	NA	NA	NA	NA	NA
83	11939	1	1	7	9	H3118G01	H3118G01	H3118G01-3	H3118G01-3	Matrix/Structural Proteins						U	1	9.252216	F111	6	7.01019798	5	33.83081754	2.70E-02	-1.40E+00	-1.55E+00	-7.53E-01	-2.32E+00	-1.06E+00	-1.87E+00	-1.33E+00	-1.09E-01	-1.36E+00	-1.03E+00	-7.98E-01	-5.41E-01	3.14E+00	1.742148162	1.39E+00	2.482102915	1.003917536	0.84017141	0.85453435	0.92300259	0.84017141	0.92300259	0.92300259	0.84017141	0.85453435
84	11940	1	1	7	11	H3118G07	Mus musculus eukaryotic translation elongation factor 1 beta 2 (Eef1b2), mRNA	H3118G07-3	H3118G07-3	Protein Synthesis/Translational Control	BG073107	BG073107	1	Y	Y	Y	1	9.840877	F101	6	6.36669056	5	5.89293107	4.43E-01	-1.65E+00	-1.84E+00	-1.73E+00	-2.53E+00	-1.18E+00	-2.06E+00	-1.54E+00	1.42E-01	-1.80E+00	-1.69E+00	-1.24E+00	-5.38E-01	1.07E+00	0.63645971	7.33E-01	0.673109846	-0.241590981	0.80068119	0.81436904	0.8796191	0.80068119	0.8796191	0.8796191	0.80068119	0.81436904
85	11941	1	1	7	13	H3119G01	Mus musculus vimentin (Vim), mRNA	H3119G01-3	H3119G01-3	Matrix/Structural Proteins	BG073184	BG073184	2			Y	1	4.550174	F000	NA	NA	NA	NA	NA	NA	NA	NA	NA	NA	NA	NA	NA	NA	NA	NA	NA	NA	NA	NA	NA	NA	NA	NA	NA	NA	NA	NA	NA	NA
86	11942	1	1	7	15	H3119G07	Mus musculus RIKEN cDNA 2610027O18 gene (2610027O18Rik), mRNA	H3119G07-3	H3119G07-3		CK334903	CK334903		Y	Y		1	11.564257	F101	6	15.43964862	5	14.51800691	4.36E-01	-1.74E+00	-2.25E+00	-1.58E+00	-1.84E+00	-1.45E+00	-2.15E+00	-1.24E+00	3.82E-01	-1.27E+00	-1.27E+00	-1.14E+00	-2.07E-01	1.22E+00	0.014594051	1.70E-01	-1.079326306	-0.900021651	1.24687082	1.26818639	1.36979786	1.24687082	1.36979786	1.36979786	1.24687082	1.26818639
87	11943	1	1	7	17	H3120G01	UNKNOWN	H3120G01-3	H3120G01-3		BG073273	BG073273				Y	1	4.448637	F000	NA	NA	NA	NA	NA	NA	NA	NA	NA	NA	NA	NA	NA	NA	NA	NA	NA	NA	NA	NA	NA	NA	NA	NA	NA	NA	NA	NA	NA	NA
88	11944	1	1	7	19	H3120G07	Similar to: Mus musculus, clone IMAGE:1066910, mRNA	H3120G07-3	H3120G07-3		BG073279	BG073279				Y	1	4.805411	F000	NA	NA	NA	NA	NA	NA	NA	NA	NA	NA	NA	NA	NA	NA	NA	NA	NA	NA	NA	NA	NA	NA	NA	NA	NA	NA	NA	NA	NA	NA
89	11945	1	1	7	21	H3131G01	Mus musculus RIKEN cDNA 0610007P06 gene (0610007P06Rik), mRNA	H3131G01-3	H3131G01-3		BG074172	BG074172	7	Y	Y	Y	1	5.853132	F111	6	0.98717743	5	5.77198018	1.72E-02	-2.14E-01	-2.35E-02	-5.48E-01	-1.09E+00	-5.07E-01	-8.20E-01	-4.30E-01	-9.21E-02	-5.23E-01	-5.46E-03	-6.80E-01	-4.04E-01	-3.25E-01	-0.267977944	-1.01E+00	-0.955920015	-1.36471561	0.31535835	0.32333393	0.34807995	0.31535835	0.34807995	0.34807995	0.31535835	0.32333393
90	11946	1	1	7	23	H3131G07	Mus musculus RIKEN cDNA 5830475I06 gene (5830475I06Rik), mRNA	H3131G07-3	H3131G07-3		BG074178	BG074178				Y	1	6.007224	F101	5	0.35363569	5	1.74847261	5.21E-02	-2.77E-01	-9.64E-01	-6.85E-01	-2.41E+00	3.55E-01	-8.21E-01	-6.92E-01	-1.07E-02	-6.56E-01	-1.03E+00	NA	-1.55E-01	-3.83E-01	-0.461969281	-2.94E-01	-0.735906537	-0.676757319	0.20686318	0.21544067	0.23044902	0.20686318	0.23044902	0.23044902	0.20686318	0.21544067
91	11947	1	1	7	25	H3132G01	H3132G01	H3132G01-3	H3132G01-3							U	1	4.490767	F000	NA	NA	NA	NA	NA	NA	NA	NA	NA	NA	NA	NA	NA	NA	NA	NA	NA	NA	NA	NA	NA	NA	NA	NA	NA	NA	NA	NA	NA	NA
92	11922	1	1	8	1	H3108G07	Mus musculus RIKEN cDNA 0610008K04 gene (0610008K04Rik), mRNA	H3108G07-3	H3108G07-3		BG072279	BG072279	14	Y	Y	Y	1	5.122025	F000	NA	NA	NA	NA	NA	NA	NA	NA	NA	NA	NA	NA	NA	NA	NA	NA	NA	NA	NA	NA	NA	NA	NA	NA	NA	NA	NA	NA	NA	NA
93	11923	1	1	8	3	H3109G01	Mus musculus bromodomain-containing 3 (Brd3), mRNA	H3109G01-3	H3109G01-3	Transcription/Chromatin	BG072367	BG072367	2			Y	1	4.648487	F000	NA	NA	NA	NA	NA	NA	NA	NA	NA	NA	NA	NA	NA	NA	NA	NA	NA	NA	NA	NA	NA	NA	NA	NA	NA	NA	NA	NA	NA	NA
94	11924	1	1	8	5	H3109G07	UNKNOWN	H3109G07-3	H3109G07-3		BG072371	BG072371		Y	Y	Y	1	4.383322	F000	NA	NA	NA	NA	NA	NA	NA	NA	NA	NA	NA	NA	NA	NA	NA	NA	NA	NA	NA	NA	NA	NA	NA	NA	NA	NA	NA	NA	NA	NA
95	11925	1	1	8	7	H3110G01	Mus musculus RIKEN cDNA 1110061L23 gene (1110061L23Rik), mRNA	H3110G01-3	H3110G01-3		BG072456	BG072456	7			Y	1	4.87202	F000	NA	NA	NA	NA	NA	NA	NA	NA	NA	NA	NA	NA	NA	NA	NA	NA	NA	NA	NA	NA	NA	NA	NA	NA	NA	NA	NA	NA	NA	NA
96	11926	1	1	8	9	H3110G07	UNKNOWN	H3110G07-3	H3110G07-3		BG072462	BG072462	8			Y	1	4.354095	F000	NA	NA	NA	NA	NA	NA	NA	NA	NA	NA	NA	NA	NA	NA	NA	NA	NA	NA	NA	NA	NA	NA	NA	NA	NA	NA	NA	NA	NA	NA
97	11927	1	1	8	11	H3111G01	H3111G01	H3111G01-3	H3111G01-3							U	1	4.351517	F000	NA	NA	NA	NA	NA	NA	NA	NA	NA	NA	NA	NA	NA	NA	NA	NA	NA	NA	NA	NA	NA	NA	NA	NA	NA	NA	NA	NA	NA	NA
98	11928	1	1	8	13	H3111G07	Mus musculus RIKEN cDNA 3830408D24 gene (3830408D24Rik), mRNA	H3111G07-3	H3111G07-3		BG072523	BG072523	4	Y	Y	Y	1	7.48615	F101	6	3.50623987	5	3.92690411	3.60E-01	-9.03E+00	-8.86E+00	-7.87E+00	-6.10E+00	-5.97E+00	-7.44E+00	-5.87E+00	-8.56E+00	-8.96E+00	-1.03E+01	-9.07E+00	1.83E-01	2.05E-01	0.94640187	-2.09E-01	0.434454299	0.224474388	0.70949238	0.71931486	0.75655004	0.70949238	0.75655004	0.75655004	0.70949238	0.71931486
99	11929	1	1	8	15	H3112G01	Mus musculus ribosomal protein S5 (Rps5), mRNA	H3112G01-3	H3112G01-3	Protein Synthesis/Translational Control	BG072597	BG072597	7	Y	Y	Y	1	9.85149	F101	6	7.62632746	5	7.00914879	4.46E-01	-2.06E+00	-2.27E+00	-2.27E+00	-2.93E+00	-2.01E+00	-2.32E+00	-1.94E+00	-4.91E-01	-1.75E+00	-9.09E-01	-1.37E+00	-4.67E-01	5.38E-01	0.068317635	2.12E-01	-0.027108567	-1.054039997	0.87631547	0.89129631	0.96271004	0.87631547	0.96271004	0.96271004	0.87631547	0.89129631
100	11930	1	1	8	17	H3112G07	UNKNOWN	H3112G07-3	H3112G07-3		BG072603	BG072603		Y	Y	Y	1	4.358428	F000	NA	NA	NA	NA	NA	NA	NA	NA	NA	NA	NA	NA	NA	NA	NA	NA	NA	NA	NA	NA	NA	NA	NA	NA	NA	NA	NA	NA	NA	NA
[truncated: 71 more columns]
