# Supplementary material for: CARMA: A platform for analyzing microarray datasets that incorporate replicate measures
Source: BMC Bioinformatics. 2006 Mar 17;7:149. doi: 10.1186/1471-2105-7-149 (PMC1450302; doi:10.1186/1471-2105-7-149)
Supplement: Additional File 4 — CARMAAquaporin1.zip The configuration files used to process the aquaporin-1 example dataset using CARMA. [file 1471-2105-7-149-S4.zip › Microarray/ArrayLayouts/Mouse15K/Mouse15KLayoutScanTop.txt]

Gene	ID	SetRow	SetColumn	Row	Column	Clone Name	Description	NIA Accession	Accession	Function	Genbank Accession	Genbank Link	Chromosome	Full Seq	Full Seq Link	Verified	LastCol
1	12013	1	1	1	1	H3156G01	RIKEN cDNA 4921521J11 gene	H3156G01-3	=HYPERLINK("http://lgsun.grc.nia.nih.gov/cgi-bin/pro3?sname1=H3156G01-3&val=1","H3156G01-3")		BG076193	=HYPERLINK("http://www.ncbi.nlm.nih.gov/entrez/query.fcgi?db=Nucleotide&cmd=Search&term=BG076193&dopt=&doptcmdl=GenBank","BG076193")	8	Y	=HYPERLINK("http://lgsun.grc.nia.nih.gov/cgi-bin/pro3?sname1=H3156G01-0&val=1","Y")	Y	1
1	12013	1	1	1	2	H3156G01	RIKEN cDNA 4921521J11 gene	H3156G01-3	=HYPERLINK("http://lgsun.grc.nia.nih.gov/cgi-bin/pro3?sname1=H3156G01-3&val=1","H3156G01-3")		BG076193	=HYPERLINK("http://www.ncbi.nlm.nih.gov/entrez/query.fcgi?db=Nucleotide&cmd=Search&term=BG076193&dopt=&doptcmdl=GenBank","BG076193")	8	Y	=HYPERLINK("http://lgsun.grc.nia.nih.gov/cgi-bin/pro3?sname1=H3156G01-0&val=1","Y")	Y	1
2	12014	1	1	1	3	H3156G07	UNKNOWN	H3156G07-3	=HYPERLINK("http://lgsun.grc.nia.nih.gov/cgi-bin/pro3?sname1=H3156G07-3&val=1","H3156G07-3")		BG076199	=HYPERLINK("http://www.ncbi.nlm.nih.gov/entrez/query.fcgi?db=Nucleotide&cmd=Search&term=BG076199&dopt=&doptcmdl=GenBank","BG076199")		Y	=HYPERLINK("http://lgsun.grc.nia.nih.gov/cgi-bin/pro3?sname1=H3156G07-0&val=1","Y")	Y	1
2	12014	1	1	1	4	H3156G07	UNKNOWN	H3156G07-3	=HYPERLINK("http://lgsun.grc.nia.nih.gov/cgi-bin/pro3?sname1=H3156G07-3&val=1","H3156G07-3")		BG076199	=HYPERLINK("http://www.ncbi.nlm.nih.gov/entrez/query.fcgi?db=Nucleotide&cmd=Search&term=BG076199&dopt=&doptcmdl=GenBank","BG076199")		Y	=HYPERLINK("http://lgsun.grc.nia.nih.gov/cgi-bin/pro3?sname1=H3156G07-0&val=1","Y")	Y	1
3	12015	1	1	1	5	H3157G01	H3157G01	H3157G01-3	=HYPERLINK("http://lgsun.grc.nia.nih.gov/cgi-bin/pro3?sname1=H3157G01-3&val=1","H3157G01-3")							U	1
3	12015	1	1	1	6	H3157G01	H3157G01	H3157G01-3	=HYPERLINK("http://lgsun.grc.nia.nih.gov/cgi-bin/pro3?sname1=H3157G01-3&val=1","H3157G01-3")							U	1
4	12016	1	1	1	7	H3157G07	1200006L06RIK PROTEIN (FRAGMENT) homolog [Mus musculus]	H3157G07-3	=HYPERLINK("http://lgsun.grc.nia.nih.gov/cgi-bin/pro3?sname1=H3157G07-3&val=1","H3157G07-3")		BG076277	=HYPERLINK("http://www.ncbi.nlm.nih.gov/entrez/query.fcgi?db=Nucleotide&cmd=Search&term=BG076277&dopt=&doptcmdl=GenBank","BG076277")	2	Y	=HYPERLINK("http://lgsun.grc.nia.nih.gov/cgi-bin/pro3?sname1=H3157G07-0&val=1","Y")	Y	1
4	12016	1	1	1	8	H3157G07	1200006L06RIK PROTEIN (FRAGMENT) homolog [Mus musculus]	H3157G07-3	=HYPERLINK("http://lgsun.grc.nia.nih.gov/cgi-bin/pro3?sname1=H3157G07-3&val=1","H3157G07-3")		BG076277	=HYPERLINK("http://www.ncbi.nlm.nih.gov/entrez/query.fcgi?db=Nucleotide&cmd=Search&term=BG076277&dopt=&doptcmdl=GenBank","BG076277")	2	Y	=HYPERLINK("http://lgsun.grc.nia.nih.gov/cgi-bin/pro3?sname1=H3157G07-0&val=1","Y")	Y	1
5	12017	1	1	1	9	H3158G01	H3158G01	H3158G01-3	=HYPERLINK("http://lgsun.grc.nia.nih.gov/cgi-bin/pro3?sname1=H3158G01-3&val=1","H3158G01-3")							U	1
5	12017	1	1	1	10	H3158G01	H3158G01	H3158G01-3	=HYPERLINK("http://lgsun.grc.nia.nih.gov/cgi-bin/pro3?sname1=H3158G01-3&val=1","H3158G01-3")							U	1
6	12018	1	1	1	11	H3158G07	Mus musculus hypothetical gene supported by BC026398; BC026398 (LOC263410), mRNA	H3158G07-3	=HYPERLINK("http://lgsun.grc.nia.nih.gov/cgi-bin/pro3?sname1=H3158G07-3&val=1","H3158G07-3")		BG076358	=HYPERLINK("http://www.ncbi.nlm.nih.gov/entrez/query.fcgi?db=Nucleotide&cmd=Search&term=BG076358&dopt=&doptcmdl=GenBank","BG076358")	12	Y	=HYPERLINK("http://lgsun.grc.nia.nih.gov/cgi-bin/pro3?sname1=H3158G07-0&val=1","Y")	Y	1
6	12018	1	1	1	12	H3158G07	Mus musculus hypothetical gene supported by BC026398; BC026398 (LOC263410), mRNA	H3158G07-3	=HYPERLINK("http://lgsun.grc.nia.nih.gov/cgi-bin/pro3?sname1=H3158G07-3&val=1","H3158G07-3")		BG076358	=HYPERLINK("http://www.ncbi.nlm.nih.gov/entrez/query.fcgi?db=Nucleotide&cmd=Search&term=BG076358&dopt=&doptcmdl=GenBank","BG076358")	12	Y	=HYPERLINK("http://lgsun.grc.nia.nih.gov/cgi-bin/pro3?sname1=H3158G07-0&val=1","Y")	Y	1
7	12019	1	1	1	13	H3159G01	Mus musculus RIKEN cDNA 1210001E11 gene (1210001E11Rik), mRNA	H3159G01-3	=HYPERLINK("http://lgsun.grc.nia.nih.gov/cgi-bin/pro3?sname1=H3159G01-3&val=1","H3159G01-3")		BG076501	=HYPERLINK("http://www.ncbi.nlm.nih.gov/entrez/query.fcgi?db=Nucleotide&cmd=Search&term=BG076501&dopt=&doptcmdl=GenBank","BG076501")	2			Y	1
7	12019	1	1	1	14	H3159G01	Mus musculus RIKEN cDNA 1210001E11 gene (1210001E11Rik), mRNA	H3159G01-3	=HYPERLINK("http://lgsun.grc.nia.nih.gov/cgi-bin/pro3?sname1=H3159G01-3&val=1","H3159G01-3")		BG076501	=HYPERLINK("http://www.ncbi.nlm.nih.gov/entrez/query.fcgi?db=Nucleotide&cmd=Search&term=BG076501&dopt=&doptcmdl=GenBank","BG076501")	2			Y	1
8	12020	1	1	1	15	H3159G07	FINGER PROTEIN FINGER PROTEIN TRIPARTITE MOTIF PROTEIN	H3159G07-3	=HYPERLINK("http://lgsun.grc.nia.nih.gov/cgi-bin/pro3?sname1=H3159G07-3&val=1","H3159G07-3")		BG076505	=HYPERLINK("http://www.ncbi.nlm.nih.gov/entrez/query.fcgi?db=Nucleotide&cmd=Search&term=BG076505&dopt=&doptcmdl=GenBank","BG076505")	4	Y	=HYPERLINK("http://lgsun.grc.nia.nih.gov/cgi-bin/pro3?sname1=H3159G07-0&val=1","Y")	Y	1
8	12020	1	1	1	16	H3159G07	FINGER PROTEIN FINGER PROTEIN TRIPARTITE MOTIF PROTEIN	H3159G07-3	=HYPERLINK("http://lgsun.grc.nia.nih.gov/cgi-bin/pro3?sname1=H3159G07-3&val=1","H3159G07-3")		BG076505	=HYPERLINK("http://www.ncbi.nlm.nih.gov/entrez/query.fcgi?db=Nucleotide&cmd=Search&term=BG076505&dopt=&doptcmdl=GenBank","BG076505")	4	Y	=HYPERLINK("http://lgsun.grc.nia.nih.gov/cgi-bin/pro3?sname1=H3159G07-0&val=1","Y")	Y	1
9	12021	1	1	1	17	H3150G01	Mus musculus integral membrane protein 2A (Itm2a), mRNA	H3150G01-3	=HYPERLINK("http://lgsun.grc.nia.nih.gov/cgi-bin/pro3?sname1=H3150G01-3&val=1","H3150G01-3")	Matrix/Structural Proteins	BG075712	=HYPERLINK("http://www.ncbi.nlm.nih.gov/entrez/query.fcgi?db=Nucleotide&cmd=Search&term=BG075712&dopt=&doptcmdl=GenBank","BG075712")	X			Y	1
9	12021	1	1	1	18	H3150G01	Mus musculus integral membrane protein 2A (Itm2a), mRNA	H3150G01-3	=HYPERLINK("http://lgsun.grc.nia.nih.gov/cgi-bin/pro3?sname1=H3150G01-3&val=1","H3150G01-3")	Matrix/Structural Proteins	BG075712	=HYPERLINK("http://www.ncbi.nlm.nih.gov/entrez/query.fcgi?db=Nucleotide&cmd=Search&term=BG075712&dopt=&doptcmdl=GenBank","BG075712")	X			Y	1
10	12022	1	1	1	19	H3150G07	Mus musculus retinoblastoma binding protein 4 (Rbbp4), mRNA	H3150G07-3	=HYPERLINK("http://lgsun.grc.nia.nih.gov/cgi-bin/pro3?sname1=H3150G07-3&val=1","H3150G07-3")	Cell Cycle	BG075717	=HYPERLINK("http://www.ncbi.nlm.nih.gov/entrez/query.fcgi?db=Nucleotide&cmd=Search&term=BG075717&dopt=&doptcmdl=GenBank","BG075717")	4			Y	1
10	12022	1	1	1	20	H3150G07	Mus musculus retinoblastoma binding protein 4 (Rbbp4), mRNA	H3150G07-3	=HYPERLINK("http://lgsun.grc.nia.nih.gov/cgi-bin/pro3?sname1=H3150G07-3&val=1","H3150G07-3")	Cell Cycle	BG075717	=HYPERLINK("http://www.ncbi.nlm.nih.gov/entrez/query.fcgi?db=Nucleotide&cmd=Search&term=BG075717&dopt=&doptcmdl=GenBank","BG075717")	4			Y	1
11	12023	1	1	1	21	Z3003G01	Z3003G01										1
11	12023	1	1	1	22	Z3003G01	Z3003G01										1
12	12024	1	1	1	23	Z3003G07	Z3003G07										1
12	12024	1	1	1	24	Z3003G07	Z3003G07										1
13	12025	1	1	1	25	Z3004G01	Z3004G01										1
13	12025	1	1	1	26	Z3004G01	Z3004G01										1
14	12000	1	1	2	1	H3147G07	Mus musculus U7 snRNP-specific Sm-like protein LSM10 (Lsm10-pending), mRNA	H3147G07-3	=HYPERLINK("http://lgsun.grc.nia.nih.gov/cgi-bin/pro3?sname1=H3147G07-3&val=1","H3147G07-3")		BG075485	=HYPERLINK("http://www.ncbi.nlm.nih.gov/entrez/query.fcgi?db=Nucleotide&cmd=Search&term=BG075485&dopt=&doptcmdl=GenBank","BG075485")	4	Y	=HYPERLINK("http://lgsun.grc.nia.nih.gov/cgi-bin/pro3?sname1=H3147G07-0&val=1","Y")	Y	1
14	12000	1	1	2	2	H3147G07	Mus musculus U7 snRNP-specific Sm-like protein LSM10 (Lsm10-pending), mRNA	H3147G07-3	=HYPERLINK("http://lgsun.grc.nia.nih.gov/cgi-bin/pro3?sname1=H3147G07-3&val=1","H3147G07-3")		BG075485	=HYPERLINK("http://www.ncbi.nlm.nih.gov/entrez/query.fcgi?db=Nucleotide&cmd=Search&term=BG075485&dopt=&doptcmdl=GenBank","BG075485")	4	Y	=HYPERLINK("http://lgsun.grc.nia.nih.gov/cgi-bin/pro3?sname1=H3147G07-0&val=1","Y")	Y	1
15	12001	1	1	2	3	H3148G01	H3148G01	H3148G01-3	=HYPERLINK("http://lgsun.grc.nia.nih.gov/cgi-bin/pro3?sname1=H3148G01-3&val=1","H3148G01-3")							U	1
15	12001	1	1	2	4	H3148G01	H3148G01	H3148G01-3	=HYPERLINK("http://lgsun.grc.nia.nih.gov/cgi-bin/pro3?sname1=H3148G01-3&val=1","H3148G01-3")							U	1
16	12002	1	1	2	5	H3148G07	UNKNOWN: Similar to Mus musculus hypothetical gene supported by AK013428; AK013428; AK013428; AK013428; AK013428; AK013428 (LOC245845), mRNA	H3148G07-3	=HYPERLINK("http://lgsun.grc.nia.nih.gov/cgi-bin/pro3?sname1=H3148G07-3&val=1","H3148G07-3")		BG075565	=HYPERLINK("http://www.ncbi.nlm.nih.gov/entrez/query.fcgi?db=Nucleotide&cmd=Search&term=BG075565&dopt=&doptcmdl=GenBank","BG075565")				Y	1
16	12002	1	1	2	6	H3148G07	UNKNOWN: Similar to Mus musculus hypothetical gene supported by AK013428; AK013428; AK013428; AK013428; AK013428; AK013428 (LOC245845), mRNA	H3148G07-3	=HYPERLINK("http://lgsun.grc.nia.nih.gov/cgi-bin/pro3?sname1=H3148G07-3&val=1","H3148G07-3")		BG075565	=HYPERLINK("http://www.ncbi.nlm.nih.gov/entrez/query.fcgi?db=Nucleotide&cmd=Search&term=BG075565&dopt=&doptcmdl=GenBank","BG075565")				Y	1
17	12003	1	1	2	7	H3149G01	Mus musculus Pafaha/Lis1 exon 3, complete sequence	H3149G01-3	=HYPERLINK("http://lgsun.grc.nia.nih.gov/cgi-bin/pro3?sname1=H3149G01-3&val=1","H3149G01-3")		BG075643	=HYPERLINK("http://www.ncbi.nlm.nih.gov/entrez/query.fcgi?db=Nucleotide&cmd=Search&term=BG075643&dopt=&doptcmdl=GenBank","BG075643")		Y	=HYPERLINK("http://lgsun.grc.nia.nih.gov/cgi-bin/pro3?sname1=H3149G01-0&val=1","Y")	Y	1
17	12003	1	1	2	8	H3149G01	Mus musculus Pafaha/Lis1 exon 3, complete sequence	H3149G01-3	=HYPERLINK("http://lgsun.grc.nia.nih.gov/cgi-bin/pro3?sname1=H3149G01-3&val=1","H3149G01-3")		BG075643	=HYPERLINK("http://www.ncbi.nlm.nih.gov/entrez/query.fcgi?db=Nucleotide&cmd=Search&term=BG075643&dopt=&doptcmdl=GenBank","BG075643")		Y	=HYPERLINK("http://lgsun.grc.nia.nih.gov/cgi-bin/pro3?sname1=H3149G01-0&val=1","Y")	Y	1
18	12004	1	1	2	9	H3149G07	UNKNOWN	H3149G07-3	=HYPERLINK("http://lgsun.grc.nia.nih.gov/cgi-bin/pro3?sname1=H3149G07-3&val=1","H3149G07-3")		BG075649	=HYPERLINK("http://www.ncbi.nlm.nih.gov/entrez/query.fcgi?db=Nucleotide&cmd=Search&term=BG075649&dopt=&doptcmdl=GenBank","BG075649")				Y	1
18	12004	1	1	2	10	H3149G07	UNKNOWN	H3149G07-3	=HYPERLINK("http://lgsun.grc.nia.nih.gov/cgi-bin/pro3?sname1=H3149G07-3&val=1","H3149G07-3")		BG075649	=HYPERLINK("http://www.ncbi.nlm.nih.gov/entrez/query.fcgi?db=Nucleotide&cmd=Search&term=BG075649&dopt=&doptcmdl=GenBank","BG075649")				Y	1
19	12005	1	1	2	11	H3151G01	UNKNOWN	H3151G01-3	=HYPERLINK("http://lgsun.grc.nia.nih.gov/cgi-bin/pro3?sname1=H3151G01-3&val=1","H3151G01-3")	Protein Synthesis/Translational Control	BG075784	=HYPERLINK("http://www.ncbi.nlm.nih.gov/entrez/query.fcgi?db=Nucleotide&cmd=Search&term=BG075784&dopt=&doptcmdl=GenBank","BG075784")	1			Y	1
19	12005	1	1	2	12	H3151G01	UNKNOWN	H3151G01-3	=HYPERLINK("http://lgsun.grc.nia.nih.gov/cgi-bin/pro3?sname1=H3151G01-3&val=1","H3151G01-3")	Protein Synthesis/Translational Control	BG075784	=HYPERLINK("http://www.ncbi.nlm.nih.gov/entrez/query.fcgi?db=Nucleotide&cmd=Search&term=BG075784&dopt=&doptcmdl=GenBank","BG075784")	1			Y	1
20	12006	1	1	2	13	H3151G07	Mus musculus RIKEN cDNA 2610025M23 gene (2610025M23Rik), mRNA	H3151G07-3	=HYPERLINK("http://lgsun.grc.nia.nih.gov/cgi-bin/pro3?sname1=H3151G07-3&val=1","H3151G07-3")		BG075789	=HYPERLINK("http://www.ncbi.nlm.nih.gov/entrez/query.fcgi?db=Nucleotide&cmd=Search&term=BG075789&dopt=&doptcmdl=GenBank","BG075789")	14			Y	1
20	12006	1	1	2	14	H3151G07	Mus musculus RIKEN cDNA 2610025M23 gene (2610025M23Rik), mRNA	H3151G07-3	=HYPERLINK("http://lgsun.grc.nia.nih.gov/cgi-bin/pro3?sname1=H3151G07-3&val=1","H3151G07-3")		BG075789	=HYPERLINK("http://www.ncbi.nlm.nih.gov/entrez/query.fcgi?db=Nucleotide&cmd=Search&term=BG075789&dopt=&doptcmdl=GenBank","BG075789")	14			Y	1
21	12007	1	1	2	15	H3152G01	Mus musculus gamma-aminobutyric acid (GABA-A) transporter 3 (Gabt3), mRNA	H3152G01-3	=HYPERLINK("http://lgsun.grc.nia.nih.gov/cgi-bin/pro3?sname1=H3152G01-3&val=1","H3152G01-3")	Signal Transduction	BG075861	=HYPERLINK("http://www.ncbi.nlm.nih.gov/entrez/query.fcgi?db=Nucleotide&cmd=Search&term=BG075861&dopt=&doptcmdl=GenBank","BG075861")	6			Y	1
21	12007	1	1	2	16	H3152G01	Mus musculus gamma-aminobutyric acid (GABA-A) transporter 3 (Gabt3), mRNA	H3152G01-3	=HYPERLINK("http://lgsun.grc.nia.nih.gov/cgi-bin/pro3?sname1=H3152G01-3&val=1","H3152G01-3")	Signal Transduction	BG075861	=HYPERLINK("http://www.ncbi.nlm.nih.gov/entrez/query.fcgi?db=Nucleotide&cmd=Search&term=BG075861&dopt=&doptcmdl=GenBank","BG075861")	6			Y	1
22	12008	1	1	2	17	H3152G07	Mus musculus RIKEN cDNA 2310033C13 gene (2310033C13Rik), mRNA	H3152G07-3	=HYPERLINK("http://lgsun.grc.nia.nih.gov/cgi-bin/pro3?sname1=H3152G07-3&val=1","H3152G07-3")	Cell Cycle	BG075866	=HYPERLINK("http://www.ncbi.nlm.nih.gov/entrez/query.fcgi?db=Nucleotide&cmd=Search&term=BG075866&dopt=&doptcmdl=GenBank","BG075866")	4	Y	=HYPERLINK("http://lgsun.grc.nia.nih.gov/cgi-bin/pro3?sname1=H3152G07-0&val=1","Y")	Y	1
22	12008	1	1	2	18	H3152G07	Mus musculus RIKEN cDNA 2310033C13 gene (2310033C13Rik), mRNA	H3152G07-3	=HYPERLINK("http://lgsun.grc.nia.nih.gov/cgi-bin/pro3?sname1=H3152G07-3&val=1","H3152G07-3")	Cell Cycle	BG075866	=HYPERLINK("http://www.ncbi.nlm.nih.gov/entrez/query.fcgi?db=Nucleotide&cmd=Search&term=BG075866&dopt=&doptcmdl=GenBank","BG075866")	4	Y	=HYPERLINK("http://lgsun.grc.nia.nih.gov/cgi-bin/pro3?sname1=H3152G07-0&val=1","Y")	Y	1
23	12009	1	1	2	19	H3153G01	Mus musculus Fc receptor, IgG, alpha chain transporter (Fcgrt), mRNA	H3153G01-3	=HYPERLINK("http://lgsun.grc.nia.nih.gov/cgi-bin/pro3?sname1=H3153G01-3&val=1","H3153G01-3")	Matrix/Structural Proteins	BG075948	=HYPERLINK("http://www.ncbi.nlm.nih.gov/entrez/query.fcgi?db=Nucleotide&cmd=Search&term=BG075948&dopt=&doptcmdl=GenBank","BG075948")	7			Y	1
23	12009	1	1	2	20	H3153G01	Mus musculus Fc receptor, IgG, alpha chain transporter (Fcgrt), mRNA	H3153G01-3	=HYPERLINK("http://lgsun.grc.nia.nih.gov/cgi-bin/pro3?sname1=H3153G01-3&val=1","H3153G01-3")	Matrix/Structural Proteins	BG075948	=HYPERLINK("http://www.ncbi.nlm.nih.gov/entrez/query.fcgi?db=Nucleotide&cmd=Search&term=BG075948&dopt=&doptcmdl=GenBank","BG075948")	7			Y	1
24	12010	1	1	2	21	H3153G07	Mus musculus Vhlh-interacting deubiquitinating enzyme 1 (Vdu1-pending), mRNA	H3153G07-3	=HYPERLINK("http://lgsun.grc.nia.nih.gov/cgi-bin/pro3?sname1=H3153G07-3&val=1","H3153G07-3")		BG075953	=HYPERLINK("http://www.ncbi.nlm.nih.gov/entrez/query.fcgi?db=Nucleotide&cmd=Search&term=BG075953&dopt=&doptcmdl=GenBank","BG075953")	3	Y	=HYPERLINK("http://lgsun.grc.nia.nih.gov/cgi-bin/pro3?sname1=H3153G07-0&val=1","Y")	Y	1
24	12010	1	1	2	22	H3153G07	Mus musculus Vhlh-interacting deubiquitinating enzyme 1 (Vdu1-pending), mRNA	H3153G07-3	=HYPERLINK("http://lgsun.grc.nia.nih.gov/cgi-bin/pro3?sname1=H3153G07-3&val=1","H3153G07-3")		BG075953	=HYPERLINK("http://www.ncbi.nlm.nih.gov/entrez/query.fcgi?db=Nucleotide&cmd=Search&term=BG075953&dopt=&doptcmdl=GenBank","BG075953")	3	Y	=HYPERLINK("http://lgsun.grc.nia.nih.gov/cgi-bin/pro3?sname1=H3153G07-0&val=1","Y")	Y	1
25	12011	1	1	2	23	H3154G01	UNKNOWN	H3154G01-3	=HYPERLINK("http://lgsun.grc.nia.nih.gov/cgi-bin/pro3?sname1=H3154G01-3&val=1","H3154G01-3")		BG076026	=HYPERLINK("http://www.ncbi.nlm.nih.gov/entrez/query.fcgi?db=Nucleotide&cmd=Search&term=BG076026&dopt=&doptcmdl=GenBank","BG076026")		Y	=HYPERLINK("http://lgsun.grc.nia.nih.gov/cgi-bin/pro3?sname1=H3154G01-0&val=1","Y")	Y	1
25	12011	1	1	2	24	H3154G01	UNKNOWN	H3154G01-3	=HYPERLINK("http://lgsun.grc.nia.nih.gov/cgi-bin/pro3?sname1=H3154G01-3&val=1","H3154G01-3")		BG076026	=HYPERLINK("http://www.ncbi.nlm.nih.gov/entrez/query.fcgi?db=Nucleotide&cmd=Search&term=BG076026&dopt=&doptcmdl=GenBank","BG076026")		Y	=HYPERLINK("http://lgsun.grc.nia.nih.gov/cgi-bin/pro3?sname1=H3154G01-0&val=1","Y")	Y	1
26	12012	1	1	2	25	H3154G07	Mus musculus insulin-like growth factor binding protein 3 (Igfbp3), mRNA	H3154G07-3	=HYPERLINK("http://lgsun.grc.nia.nih.gov/cgi-bin/pro3?sname1=H3154G07-3&val=1","H3154G07-3")	Signal Transduction	BG076032	=HYPERLINK("http://www.ncbi.nlm.nih.gov/entrez/query.fcgi?db=Nucleotide&cmd=Search&term=BG076032&dopt=&doptcmdl=GenBank","BG076032")	11	Y	=HYPERLINK("http://lgsun.grc.nia.nih.gov/cgi-bin/pro3?sname1=H3154G07-0&val=1","Y")	Y	1
26	12012	1	1	2	26	H3154G07	Mus musculus insulin-like growth factor binding protein 3 (Igfbp3), mRNA	H3154G07-3	=HYPERLINK("http://lgsun.grc.nia.nih.gov/cgi-bin/pro3?sname1=H3154G07-3&val=1","H3154G07-3")	Signal Transduction	BG076032	=HYPERLINK("http://www.ncbi.nlm.nih.gov/entrez/query.fcgi?db=Nucleotide&cmd=Search&term=BG076032&dopt=&doptcmdl=GenBank","BG076032")	11	Y	=HYPERLINK("http://lgsun.grc.nia.nih.gov/cgi-bin/pro3?sname1=H3154G07-0&val=1","Y")	Y	1
27	11987	1	1	3	1	H3145G01	Similar to: Mus musculus RIKEN cDNA E230015L20 gene (E230015L20Rik), mRNA	H3145G01-3	=HYPERLINK("http://lgsun.grc.nia.nih.gov/cgi-bin/pro3?sname1=H3145G01-3&val=1","H3145G01-3")		BG075305	=HYPERLINK("http://www.ncbi.nlm.nih.gov/entrez/query.fcgi?db=Nucleotide&cmd=Search&term=BG075305&dopt=&doptcmdl=GenBank","BG075305")	14			Y	1
27	11987	1	1	3	2	H3145G01	Similar to: Mus musculus RIKEN cDNA E230015L20 gene (E230015L20Rik), mRNA	H3145G01-3	=HYPERLINK("http://lgsun.grc.nia.nih.gov/cgi-bin/pro3?sname1=H3145G01-3&val=1","H3145G01-3")		BG075305	=HYPERLINK("http://www.ncbi.nlm.nih.gov/entrez/query.fcgi?db=Nucleotide&cmd=Search&term=BG075305&dopt=&doptcmdl=GenBank","BG075305")	14			Y	1
28	11988	1	1	3	3	H3145G07	Mus musculus transketolase (Tkt), mRNA	H3145G07-3	=HYPERLINK("http://lgsun.grc.nia.nih.gov/cgi-bin/pro3?sname1=H3145G07-3&val=1","H3145G07-3")	Matrix/Structural Proteins	BG075311	=HYPERLINK("http://www.ncbi.nlm.nih.gov/entrez/query.fcgi?db=Nucleotide&cmd=Search&term=BG075311&dopt=&doptcmdl=GenBank","BG075311")	14			Y	1
28	11988	1	1	3	4	H3145G07	Mus musculus transketolase (Tkt), mRNA	H3145G07-3	=HYPERLINK("http://lgsun.grc.nia.nih.gov/cgi-bin/pro3?sname1=H3145G07-3&val=1","H3145G07-3")	Matrix/Structural Proteins	BG075311	=HYPERLINK("http://www.ncbi.nlm.nih.gov/entrez/query.fcgi?db=Nucleotide&cmd=Search&term=BG075311&dopt=&doptcmdl=GenBank","BG075311")	14			Y	1
29	11989	1	1	3	5	H3141G01	H3141G01	H3141G01-3	=HYPERLINK("http://lgsun.grc.nia.nih.gov/cgi-bin/pro3?sname1=H3141G01-3&val=1","H3141G01-3")							U	1
29	11989	1	1	3	6	H3141G01	H3141G01	H3141G01-3	=HYPERLINK("http://lgsun.grc.nia.nih.gov/cgi-bin/pro3?sname1=H3141G01-3&val=1","H3141G01-3")							U	1
30	11990	1	1	3	7	H3141G07	Mus musculus splicing factor proline/glutamine rich (polypyrimidine tract binding protein associated) (Sfpq), mRNA	H3141G07-3	=HYPERLINK("http://lgsun.grc.nia.nih.gov/cgi-bin/pro3?sname1=H3141G07-3&val=1","H3141G07-3")	Transcription/Chromatin	BG074984	=HYPERLINK("http://www.ncbi.nlm.nih.gov/entrez/query.fcgi?db=Nucleotide&cmd=Search&term=BG074984&dopt=&doptcmdl=GenBank","BG074984")	4	Y	=HYPERLINK("http://lgsun.grc.nia.nih.gov/cgi-bin/pro3?sname1=H3141G07-0&val=1","Y")	Y	1
30	11990	1	1	3	8	H3141G07	Mus musculus splicing factor proline/glutamine rich (polypyrimidine tract binding protein associated) (Sfpq), mRNA	H3141G07-3	=HYPERLINK("http://lgsun.grc.nia.nih.gov/cgi-bin/pro3?sname1=H3141G07-3&val=1","H3141G07-3")	Transcription/Chromatin	BG074984	=HYPERLINK("http://www.ncbi.nlm.nih.gov/entrez/query.fcgi?db=Nucleotide&cmd=Search&term=BG074984&dopt=&doptcmdl=GenBank","BG074984")	4	Y	=HYPERLINK("http://lgsun.grc.nia.nih.gov/cgi-bin/pro3?sname1=H3141G07-0&val=1","Y")	Y	1
31	11991	1	1	3	9	H3142G01	H3142G01	H3142G01-3	=HYPERLINK("http://lgsun.grc.nia.nih.gov/cgi-bin/pro3?sname1=H3142G01-3&val=1","H3142G01-3")	Heat Shock/Stress						U	1
31	11991	1	1	3	10	H3142G01	H3142G01	H3142G01-3	=HYPERLINK("http://lgsun.grc.nia.nih.gov/cgi-bin/pro3?sname1=H3142G01-3&val=1","H3142G01-3")	Heat Shock/Stress						U	1
32	11992	1	1	3	11	H3142G07	Mus musculus secretory carrier membrane protein 2 (Scamp2), mRNA	H3142G07-3	=HYPERLINK("http://lgsun.grc.nia.nih.gov/cgi-bin/pro3?sname1=H3142G07-3&val=1","H3142G07-3")		BG075058	=HYPERLINK("http://www.ncbi.nlm.nih.gov/entrez/query.fcgi?db=Nucleotide&cmd=Search&term=BG075058&dopt=&doptcmdl=GenBank","BG075058")	9	Y	=HYPERLINK("http://lgsun.grc.nia.nih.gov/cgi-bin/pro3?sname1=H3142G07-0&val=1","Y")	Y	1
32	11992	1	1	3	12	H3142G07	Mus musculus secretory carrier membrane protein 2 (Scamp2), mRNA	H3142G07-3	=HYPERLINK("http://lgsun.grc.nia.nih.gov/cgi-bin/pro3?sname1=H3142G07-3&val=1","H3142G07-3")		BG075058	=HYPERLINK("http://www.ncbi.nlm.nih.gov/entrez/query.fcgi?db=Nucleotide&cmd=Search&term=BG075058&dopt=&doptcmdl=GenBank","BG075058")	9	Y	=HYPERLINK("http://lgsun.grc.nia.nih.gov/cgi-bin/pro3?sname1=H3142G07-0&val=1","Y")	Y	1
33	11993	1	1	3	13	H3143G01	Mus musculus UDP-Gal:betaGlcNAc beta 1,4-galactosyltransferase, polypeptide 3 (B4galt3), mRNA	H3143G01-3	=HYPERLINK("http://lgsun.grc.nia.nih.gov/cgi-bin/pro3?sname1=H3143G01-3&val=1","H3143G01-3")		BG075137	=HYPERLINK("http://www.ncbi.nlm.nih.gov/entrez/query.fcgi?db=Nucleotide&cmd=Search&term=BG075137&dopt=&doptcmdl=GenBank","BG075137")	1			Y	1
33	11993	1	1	3	14	H3143G01	Mus musculus UDP-Gal:betaGlcNAc beta 1,4-galactosyltransferase, polypeptide 3 (B4galt3), mRNA	H3143G01-3	=HYPERLINK("http://lgsun.grc.nia.nih.gov/cgi-bin/pro3?sname1=H3143G01-3&val=1","H3143G01-3")		BG075137	=HYPERLINK("http://www.ncbi.nlm.nih.gov/entrez/query.fcgi?db=Nucleotide&cmd=Search&term=BG075137&dopt=&doptcmdl=GenBank","BG075137")	1			Y	1
34	11994	1	1	3	15	H3143G07	UNKNOWN	H3143G07-3	=HYPERLINK("http://lgsun.grc.nia.nih.gov/cgi-bin/pro3?sname1=H3143G07-3&val=1","H3143G07-3")		BG075143	=HYPERLINK("http://www.ncbi.nlm.nih.gov/entrez/query.fcgi?db=Nucleotide&cmd=Search&term=BG075143&dopt=&doptcmdl=GenBank","BG075143")				Y	1
34	11994	1	1	3	16	H3143G07	UNKNOWN	H3143G07-3	=HYPERLINK("http://lgsun.grc.nia.nih.gov/cgi-bin/pro3?sname1=H3143G07-3&val=1","H3143G07-3")		BG075143	=HYPERLINK("http://www.ncbi.nlm.nih.gov/entrez/query.fcgi?db=Nucleotide&cmd=Search&term=BG075143&dopt=&doptcmdl=GenBank","BG075143")				Y	1
35	11995	1	1	3	17	H3144G01	Mus musculus pecanex-like 3 (Drosophila) (Pcnxl3), mRNA	H3144G01-3	=HYPERLINK("http://lgsun.grc.nia.nih.gov/cgi-bin/pro3?sname1=H3144G01-3&val=1","H3144G01-3")		BG075218	=HYPERLINK("http://www.ncbi.nlm.nih.gov/entrez/query.fcgi?db=Nucleotide&cmd=Search&term=BG075218&dopt=&doptcmdl=GenBank","BG075218")	19			Y	1
35	11995	1	1	3	18	H3144G01	Mus musculus pecanex-like 3 (Drosophila) (Pcnxl3), mRNA	H3144G01-3	=HYPERLINK("http://lgsun.grc.nia.nih.gov/cgi-bin/pro3?sname1=H3144G01-3&val=1","H3144G01-3")		BG075218	=HYPERLINK("http://www.ncbi.nlm.nih.gov/entrez/query.fcgi?db=Nucleotide&cmd=Search&term=BG075218&dopt=&doptcmdl=GenBank","BG075218")	19			Y	1
36	11996	1	1	3	19	H3144G07	Mus musculus OVO homolog-like 1 (Drosophila) (Ovol1), mRNA	H3144G07-3	=HYPERLINK("http://lgsun.grc.nia.nih.gov/cgi-bin/pro3?sname1=H3144G07-3&val=1","H3144G07-3")		BG075223	=HYPERLINK("http://www.ncbi.nlm.nih.gov/entrez/query.fcgi?db=Nucleotide&cmd=Search&term=BG075223&dopt=&doptcmdl=GenBank","BG075223")	19			Y	1
36	11996	1	1	3	20	H3144G07	Mus musculus OVO homolog-like 1 (Drosophila) (Ovol1), mRNA	H3144G07-3	=HYPERLINK("http://lgsun.grc.nia.nih.gov/cgi-bin/pro3?sname1=H3144G07-3&val=1","H3144G07-3")		BG075223	=HYPERLINK("http://www.ncbi.nlm.nih.gov/entrez/query.fcgi?db=Nucleotide&cmd=Search&term=BG075223&dopt=&doptcmdl=GenBank","BG075223")	19			Y	1
37	11997	1	1	3	21	H3146G01	Mus musculus transcription factor Dp 1 (Tfdp1), mRNA	H3146G01-3	=HYPERLINK("http://lgsun.grc.nia.nih.gov/cgi-bin/pro3?sname1=H3146G01-3&val=1","H3146G01-3")	Transcription/Chromatin	BG075396	=HYPERLINK("http://www.ncbi.nlm.nih.gov/entrez/query.fcgi?db=Nucleotide&cmd=Search&term=BG075396&dopt=&doptcmdl=GenBank","BG075396")	8			Y	1
37	11997	1	1	3	22	H3146G01	Mus musculus transcription factor Dp 1 (Tfdp1), mRNA	H3146G01-3	=HYPERLINK("http://lgsun.grc.nia.nih.gov/cgi-bin/pro3?sname1=H3146G01-3&val=1","H3146G01-3")	Transcription/Chromatin	BG075396	=HYPERLINK("http://www.ncbi.nlm.nih.gov/entrez/query.fcgi?db=Nucleotide&cmd=Search&term=BG075396&dopt=&doptcmdl=GenBank","BG075396")	8			Y	1
38	11998	1	1	3	23	H3146G07	UNKNOWN	H3146G07-3	=HYPERLINK("http://lgsun.grc.nia.nih.gov/cgi-bin/pro3?sname1=H3146G07-3&val=1","H3146G07-3")		BG075402	=HYPERLINK("http://www.ncbi.nlm.nih.gov/entrez/query.fcgi?db=Nucleotide&cmd=Search&term=BG075402&dopt=&doptcmdl=GenBank","BG075402")				Y	1
38	11998	1	1	3	24	H3146G07	UNKNOWN	H3146G07-3	=HYPERLINK("http://lgsun.grc.nia.nih.gov/cgi-bin/pro3?sname1=H3146G07-3&val=1","H3146G07-3")		BG075402	=HYPERLINK("http://www.ncbi.nlm.nih.gov/entrez/query.fcgi?db=Nucleotide&cmd=Search&term=BG075402&dopt=&doptcmdl=GenBank","BG075402")				Y	1
39	11999	1	1	3	25	H3147G01	H3147G01	H3147G01-3	=HYPERLINK("http://lgsun.grc.nia.nih.gov/cgi-bin/pro3?sname1=H3147G01-3&val=1","H3147G01-3")							U	1
39	11999	1	1	3	26	H3147G01	H3147G01	H3147G01-3	=HYPERLINK("http://lgsun.grc.nia.nih.gov/cgi-bin/pro3?sname1=H3147G01-3&val=1","H3147G01-3")							U	1
40	11974	1	1	4	1	H3133G07	UNKNOWN	H3133G07-3	=HYPERLINK("http://lgsun.grc.nia.nih.gov/cgi-bin/pro3?sname1=H3133G07-3&val=1","H3133G07-3")		BG074330	=HYPERLINK("http://www.ncbi.nlm.nih.gov/entrez/query.fcgi?db=Nucleotide&cmd=Search&term=BG074330&dopt=&doptcmdl=GenBank","BG074330")	1	Y	=HYPERLINK("http://lgsun.grc.nia.nih.gov/cgi-bin/pro3?sname1=H3133G07-0&val=1","Y")	O	1
40	11974	1	1	4	2	H3133G07	UNKNOWN	H3133G07-3	=HYPERLINK("http://lgsun.grc.nia.nih.gov/cgi-bin/pro3?sname1=H3133G07-3&val=1","H3133G07-3")		BG074330	=HYPERLINK("http://www.ncbi.nlm.nih.gov/entrez/query.fcgi?db=Nucleotide&cmd=Search&term=BG074330&dopt=&doptcmdl=GenBank","BG074330")	1	Y	=HYPERLINK("http://lgsun.grc.nia.nih.gov/cgi-bin/pro3?sname1=H3133G07-0&val=1","Y")	O	1
41	11975	1	1	4	3	H3134G01	Mus musculus RIKEN cDNA 1500005J14 gene (1500005J14Rik), mRNA	H3134G01-3	=HYPERLINK("http://lgsun.grc.nia.nih.gov/cgi-bin/pro3?sname1=H3134G01-3&val=1","H3134G01-3")		BG074405	=HYPERLINK("http://www.ncbi.nlm.nih.gov/entrez/query.fcgi?db=Nucleotide&cmd=Search&term=BG074405&dopt=&doptcmdl=GenBank","BG074405")	X			Y	1
41	11975	1	1	4	4	H3134G01	Mus musculus RIKEN cDNA 1500005J14 gene (1500005J14Rik), mRNA	H3134G01-3	=HYPERLINK("http://lgsun.grc.nia.nih.gov/cgi-bin/pro3?sname1=H3134G01-3&val=1","H3134G01-3")		BG074405	=HYPERLINK("http://www.ncbi.nlm.nih.gov/entrez/query.fcgi?db=Nucleotide&cmd=Search&term=BG074405&dopt=&doptcmdl=GenBank","BG074405")	X			Y	1
42	11976	1	1	4	5	H3134G07	TRANSCRIPTION FACTOR E2-ALPHA (IMMUNOGLOBULIN ENHANCER BINDING FACTOR E12/E47) (TRANSCRIPTION FACTOR-3) (TCF-3) (TRANSCRIPTION FACTOR A1) (FRAGMENT).	H3134G07-3	=HYPERLINK("http://lgsun.grc.nia.nih.gov/cgi-bin/pro3?sname1=H3134G07-3&val=1","H3134G07-3")		BG074409	=HYPERLINK("http://www.ncbi.nlm.nih.gov/entrez/query.fcgi?db=Nucleotide&cmd=Search&term=BG074409&dopt=&doptcmdl=GenBank","BG074409")	10			Y	1
42	11976	1	1	4	6	H3134G07	TRANSCRIPTION FACTOR E2-ALPHA (IMMUNOGLOBULIN ENHANCER BINDING FACTOR E12/E47) (TRANSCRIPTION FACTOR-3) (TCF-3) (TRANSCRIPTION FACTOR A1) (FRAGMENT).	H3134G07-3	=HYPERLINK("http://lgsun.grc.nia.nih.gov/cgi-bin/pro3?sname1=H3134G07-3&val=1","H3134G07-3")		BG074409	=HYPERLINK("http://www.ncbi.nlm.nih.gov/entrez/query.fcgi?db=Nucleotide&cmd=Search&term=BG074409&dopt=&doptcmdl=GenBank","BG074409")	10			Y	1
43	11977	1	1	4	7	H3136G01	Mus musculus hypothetical protein MGC37389 (MGC37389), mRNA	H3136G01-3	=HYPERLINK("http://lgsun.grc.nia.nih.gov/cgi-bin/pro3?sname1=H3136G01-3&val=1","H3136G01-3")	Matrix/Structural Proteins	BG074569	=HYPERLINK("http://www.ncbi.nlm.nih.gov/entrez/query.fcgi?db=Nucleotide&cmd=Search&term=BG074569&dopt=&doptcmdl=GenBank","BG074569")	5	Y	=HYPERLINK("http://lgsun.grc.nia.nih.gov/cgi-bin/pro3?sname1=H3136G01-0&val=1","Y")	Y	1
43	11977	1	1	4	8	H3136G01	Mus musculus hypothetical protein MGC37389 (MGC37389), mRNA	H3136G01-3	=HYPERLINK("http://lgsun.grc.nia.nih.gov/cgi-bin/pro3?sname1=H3136G01-3&val=1","H3136G01-3")	Matrix/Structural Proteins	BG074569	=HYPERLINK("http://www.ncbi.nlm.nih.gov/entrez/query.fcgi?db=Nucleotide&cmd=Search&term=BG074569&dopt=&doptcmdl=GenBank","BG074569")	5	Y	=HYPERLINK("http://lgsun.grc.nia.nih.gov/cgi-bin/pro3?sname1=H3136G01-0&val=1","Y")	Y	1
44	11978	1	1	4	9	H3136G07	H3136G07	H3136G07-3	=HYPERLINK("http://lgsun.grc.nia.nih.gov/cgi-bin/pro3?sname1=H3136G07-3&val=1","H3136G07-3")							U	1
44	11978	1	1	4	10	H3136G07	H3136G07	H3136G07-3	=HYPERLINK("http://lgsun.grc.nia.nih.gov/cgi-bin/pro3?sname1=H3136G07-3&val=1","H3136G07-3")							U	1
45	11979	1	1	4	11	H3137G01	UNKNOWN	H3137G01-3	=HYPERLINK("http://lgsun.grc.nia.nih.gov/cgi-bin/pro3?sname1=H3137G01-3&val=1","H3137G01-3")		BG074656	=HYPERLINK("http://www.ncbi.nlm.nih.gov/entrez/query.fcgi?db=Nucleotide&cmd=Search&term=BG074656&dopt=&doptcmdl=GenBank","BG074656")				Y	1
45	11979	1	1	4	12	H3137G01	UNKNOWN	H3137G01-3	=HYPERLINK("http://lgsun.grc.nia.nih.gov/cgi-bin/pro3?sname1=H3137G01-3&val=1","H3137G01-3")		BG074656	=HYPERLINK("http://www.ncbi.nlm.nih.gov/entrez/query.fcgi?db=Nucleotide&cmd=Search&term=BG074656&dopt=&doptcmdl=GenBank","BG074656")				Y	1
46	11980	1	1	4	13	H3137G07	Mus musculus exotoses (multiple)-like 2 (Extl2), mRNA	H3137G07-3	=HYPERLINK("http://lgsun.grc.nia.nih.gov/cgi-bin/pro3?sname1=H3137G07-3&val=1","H3137G07-3")		BG074661	=HYPERLINK("http://www.ncbi.nlm.nih.gov/entrez/query.fcgi?db=Nucleotide&cmd=Search&term=BG074661&dopt=&doptcmdl=GenBank","BG074661")	3			Y	1
46	11980	1	1	4	14	H3137G07	Mus musculus exotoses (multiple)-like 2 (Extl2), mRNA	H3137G07-3	=HYPERLINK("http://lgsun.grc.nia.nih.gov/cgi-bin/pro3?sname1=H3137G07-3&val=1","H3137G07-3")		BG074661	=HYPERLINK("http://www.ncbi.nlm.nih.gov/entrez/query.fcgi?db=Nucleotide&cmd=Search&term=BG074661&dopt=&doptcmdl=GenBank","BG074661")	3			Y	1
47	11981	1	1	4	15	H3138G01	Mus musculus vacuolar protein sorting 45 (yeast) (Vps45), mRNA	H3138G01-3	=HYPERLINK("http://lgsun.grc.nia.nih.gov/cgi-bin/pro3?sname1=H3138G01-3&val=1","H3138G01-3")	Matrix/Structural Proteins	BG074740	=HYPERLINK("http://www.ncbi.nlm.nih.gov/entrez/query.fcgi?db=Nucleotide&cmd=Search&term=BG074740&dopt=&doptcmdl=GenBank","BG074740")	3	Y	=HYPERLINK("http://lgsun.grc.nia.nih.gov/cgi-bin/pro3?sname1=H3138G01-0&val=1","Y")	Y	1
47	11981	1	1	4	16	H3138G01	Mus musculus vacuolar protein sorting 45 (yeast) (Vps45), mRNA	H3138G01-3	=HYPERLINK("http://lgsun.grc.nia.nih.gov/cgi-bin/pro3?sname1=H3138G01-3&val=1","H3138G01-3")	Matrix/Structural Proteins	BG074740	=HYPERLINK("http://www.ncbi.nlm.nih.gov/entrez/query.fcgi?db=Nucleotide&cmd=Search&term=BG074740&dopt=&doptcmdl=GenBank","BG074740")	3	Y	=HYPERLINK("http://lgsun.grc.nia.nih.gov/cgi-bin/pro3?sname1=H3138G01-0&val=1","Y")	Y	1
48	11982	1	1	4	17	H3138G07	Mus musculus vacuolar protein sorting 26 (yeast) (Vps26), mRNA	H3138G07-3	=HYPERLINK("http://lgsun.grc.nia.nih.gov/cgi-bin/pro3?sname1=H3138G07-3&val=1","H3138G07-3")		BG074745	=HYPERLINK("http://www.ncbi.nlm.nih.gov/entrez/query.fcgi?db=Nucleotide&cmd=Search&term=BG074745&dopt=&doptcmdl=GenBank","BG074745")	10	Y	=HYPERLINK("http://lgsun.grc.nia.nih.gov/cgi-bin/pro3?sname1=H3138G07-0&val=1","Y")	Y	1
48	11982	1	1	4	18	H3138G07	Mus musculus vacuolar protein sorting 26 (yeast) (Vps26), mRNA	H3138G07-3	=HYPERLINK("http://lgsun.grc.nia.nih.gov/cgi-bin/pro3?sname1=H3138G07-3&val=1","H3138G07-3")		BG074745	=HYPERLINK("http://www.ncbi.nlm.nih.gov/entrez/query.fcgi?db=Nucleotide&cmd=Search&term=BG074745&dopt=&doptcmdl=GenBank","BG074745")	10	Y	=HYPERLINK("http://lgsun.grc.nia.nih.gov/cgi-bin/pro3?sname1=H3138G07-0&val=1","Y")	Y	1
49	11983	1	1	4	19	H3139G01	H3139G01	H3139G01-3	=HYPERLINK("http://lgsun.grc.nia.nih.gov/cgi-bin/pro3?sname1=H3139G01-3&val=1","H3139G01-3")							U	1
49	11983	1	1	4	20	H3139G01	H3139G01	H3139G01-3	=HYPERLINK("http://lgsun.grc.nia.nih.gov/cgi-bin/pro3?sname1=H3139G01-3&val=1","H3139G01-3")							U	1
50	11984	1	1	4	21	H3139G07	H3139G07	H3139G07-3	=HYPERLINK("http://lgsun.grc.nia.nih.gov/cgi-bin/pro3?sname1=H3139G07-3&val=1","H3139G07-3")	Transcription/Chromatin						U	1
50	11984	1	1	4	22	H3139G07	H3139G07	H3139G07-3	=HYPERLINK("http://lgsun.grc.nia.nih.gov/cgi-bin/pro3?sname1=H3139G07-3&val=1","H3139G07-3")	Transcription/Chromatin						U	1
51	11985	1	1	4	23	H3140G01	Mus musculus timeless homolog (Drosophila) (Timeless), mRNA	H3140G01-3	=HYPERLINK("http://lgsun.grc.nia.nih.gov/cgi-bin/pro3?sname1=H3140G01-3&val=1","H3140G01-3")		BG074901	=HYPERLINK("http://www.ncbi.nlm.nih.gov/entrez/query.fcgi?db=Nucleotide&cmd=Search&term=BG074901&dopt=&doptcmdl=GenBank","BG074901")	10			O	1
51	11985	1	1	4	24	H3140G01	Mus musculus timeless homolog (Drosophila) (Timeless), mRNA	H3140G01-3	=HYPERLINK("http://lgsun.grc.nia.nih.gov/cgi-bin/pro3?sname1=H3140G01-3&val=1","H3140G01-3")		BG074901	=HYPERLINK("http://www.ncbi.nlm.nih.gov/entrez/query.fcgi?db=Nucleotide&cmd=Search&term=BG074901&dopt=&doptcmdl=GenBank","BG074901")	10			O	1
52	11986	1	1	4	25	H3140G07	H3140G07										1
52	11986	1	1	4	26	H3140G07	H3140G07										1
53	11961	1	1	5	1	H3128G01	UNKNOWN	H3128G01-3	=HYPERLINK("http://lgsun.grc.nia.nih.gov/cgi-bin/pro3?sname1=H3128G01-3&val=1","H3128G01-3")		BG073918	=HYPERLINK("http://www.ncbi.nlm.nih.gov/entrez/query.fcgi?db=Nucleotide&cmd=Search&term=BG073918&dopt=&doptcmdl=GenBank","BG073918")		Y	=HYPERLINK("http://lgsun.grc.nia.nih.gov/cgi-bin/pro3?sname1=H3128G01-0&val=1","Y")	Y	1
53	11961	1	1	5	2	H3128G01	UNKNOWN	H3128G01-3	=HYPERLINK("http://lgsun.grc.nia.nih.gov/cgi-bin/pro3?sname1=H3128G01-3&val=1","H3128G01-3")		BG073918	=HYPERLINK("http://www.ncbi.nlm.nih.gov/entrez/query.fcgi?db=Nucleotide&cmd=Search&term=BG073918&dopt=&doptcmdl=GenBank","BG073918")		Y	=HYPERLINK("http://lgsun.grc.nia.nih.gov/cgi-bin/pro3?sname1=H3128G01-0&val=1","Y")	Y	1
54	11962	1	1	5	3	H3128G07	UNKNOWN	H3128G07-3	=HYPERLINK("http://lgsun.grc.nia.nih.gov/cgi-bin/pro3?sname1=H3128G07-3&val=1","H3128G07-3")		BG073923	=HYPERLINK("http://www.ncbi.nlm.nih.gov/entrez/query.fcgi?db=Nucleotide&cmd=Search&term=BG073923&dopt=&doptcmdl=GenBank","BG073923")				Y	1
54	11962	1	1	5	4	H3128G07	UNKNOWN	H3128G07-3	=HYPERLINK("http://lgsun.grc.nia.nih.gov/cgi-bin/pro3?sname1=H3128G07-3&val=1","H3128G07-3")		BG073923	=HYPERLINK("http://www.ncbi.nlm.nih.gov/entrez/query.fcgi?db=Nucleotide&cmd=Search&term=BG073923&dopt=&doptcmdl=GenBank","BG073923")				Y	1
55	11963	1	1	5	5	H3129G01	UNKNOWN	H3129G01-3	=HYPERLINK("http://lgsun.grc.nia.nih.gov/cgi-bin/pro3?sname1=H3129G01-3&val=1","H3129G01-3")	Signal Transduction						U	1
55	11963	1	1	5	6	H3129G01	UNKNOWN	H3129G01-3	=HYPERLINK("http://lgsun.grc.nia.nih.gov/cgi-bin/pro3?sname1=H3129G01-3&val=1","H3129G01-3")	Signal Transduction						U	1
56	11964	1	1	5	7	H3129G07	Mus musculus nuclear receptor coactivator 1 (Ncoa1), mRNA	H3129G07-3	=HYPERLINK("http://lgsun.grc.nia.nih.gov/cgi-bin/pro3?sname1=H3129G07-3&val=1","H3129G07-3")	Signal Transduction	BG074007	=HYPERLINK("http://www.ncbi.nlm.nih.gov/entrez/query.fcgi?db=Nucleotide&cmd=Search&term=BG074007&dopt=&doptcmdl=GenBank","BG074007")	12			Y	1
56	11964	1	1	5	8	H3129G07	Mus musculus nuclear receptor coactivator 1 (Ncoa1), mRNA	H3129G07-3	=HYPERLINK("http://lgsun.grc.nia.nih.gov/cgi-bin/pro3?sname1=H3129G07-3&val=1","H3129G07-3")	Signal Transduction	BG074007	=HYPERLINK("http://www.ncbi.nlm.nih.gov/entrez/query.fcgi?db=Nucleotide&cmd=Search&term=BG074007&dopt=&doptcmdl=GenBank","BG074007")	12			Y	1
57	11965	1	1	5	9	H3130G01	TRIPARTITE MOTIF PROTEIN TRIM33 (FRAGMENT).	H3130G01-3	=HYPERLINK("http://lgsun.grc.nia.nih.gov/cgi-bin/pro3?sname1=H3130G01-3&val=1","H3130G01-3")	Transcription/Chromatin	BG074088	=HYPERLINK("http://www.ncbi.nlm.nih.gov/entrez/query.fcgi?db=Nucleotide&cmd=Search&term=BG074088&dopt=&doptcmdl=GenBank","BG074088")	3			Y	1
57	11965	1	1	5	10	H3130G01	TRIPARTITE MOTIF PROTEIN TRIM33 (FRAGMENT).	H3130G01-3	=HYPERLINK("http://lgsun.grc.nia.nih.gov/cgi-bin/pro3?sname1=H3130G01-3&val=1","H3130G01-3")	Transcription/Chromatin	BG074088	=HYPERLINK("http://www.ncbi.nlm.nih.gov/entrez/query.fcgi?db=Nucleotide&cmd=Search&term=BG074088&dopt=&doptcmdl=GenBank","BG074088")	3			Y	1
58	11966	1	1	5	11	H3130G07	UNKNOWN	H3130G07-3	=HYPERLINK("http://lgsun.grc.nia.nih.gov/cgi-bin/pro3?sname1=H3130G07-3&val=1","H3130G07-3")		BG074094	=HYPERLINK("http://www.ncbi.nlm.nih.gov/entrez/query.fcgi?db=Nucleotide&cmd=Search&term=BG074094&dopt=&doptcmdl=GenBank","BG074094")		Y	=HYPERLINK("http://lgsun.grc.nia.nih.gov/cgi-bin/pro3?sname1=H3130G07-0&val=1","Y")	Y	1
58	11966	1	1	5	12	H3130G07	UNKNOWN	H3130G07-3	=HYPERLINK("http://lgsun.grc.nia.nih.gov/cgi-bin/pro3?sname1=H3130G07-3&val=1","H3130G07-3")		BG074094	=HYPERLINK("http://www.ncbi.nlm.nih.gov/entrez/query.fcgi?db=Nucleotide&cmd=Search&term=BG074094&dopt=&doptcmdl=GenBank","BG074094")		Y	=HYPERLINK("http://lgsun.grc.nia.nih.gov/cgi-bin/pro3?sname1=H3130G07-0&val=1","Y")	Y	1
59	11967	1	1	5	13	H3135G01	Mus musculus myeloid ecotropic viral integration site-related gene 1 (Mrg1), mRNA	H3135G01-3	=HYPERLINK("http://lgsun.grc.nia.nih.gov/cgi-bin/pro3?sname1=H3135G01-3&val=1","H3135G01-3")	Signal Transduction	BG074485	=HYPERLINK("http://www.ncbi.nlm.nih.gov/entrez/query.fcgi?db=Nucleotide&cmd=Search&term=BG074485&dopt=&doptcmdl=GenBank","BG074485")	2	Y	=HYPERLINK("http://lgsun.grc.nia.nih.gov/cgi-bin/pro3?sname1=H3135G01-0&val=1","Y")	Y	1
59	11967	1	1	5	14	H3135G01	Mus musculus myeloid ecotropic viral integration site-related gene 1 (Mrg1), mRNA	H3135G01-3	=HYPERLINK("http://lgsun.grc.nia.nih.gov/cgi-bin/pro3?sname1=H3135G01-3&val=1","H3135G01-3")	Signal Transduction	BG074485	=HYPERLINK("http://www.ncbi.nlm.nih.gov/entrez/query.fcgi?db=Nucleotide&cmd=Search&term=BG074485&dopt=&doptcmdl=GenBank","BG074485")	2	Y	=HYPERLINK("http://lgsun.grc.nia.nih.gov/cgi-bin/pro3?sname1=H3135G01-0&val=1","Y")	Y	1
60	11968	1	1	5	15	H3135G07	Mus musculus protoporphyrinogen oxidase (Ppox), mRNA	H3135G07-3	=HYPERLINK("http://lgsun.grc.nia.nih.gov/cgi-bin/pro3?sname1=H3135G07-3&val=1","H3135G07-3")	Energy/Metabolism	BG074490	=HYPERLINK("http://www.ncbi.nlm.nih.gov/entrez/query.fcgi?db=Nucleotide&cmd=Search&term=BG074490&dopt=&doptcmdl=GenBank","BG074490")	1			Y	1
60	11968	1	1	5	16	H3135G07	Mus musculus protoporphyrinogen oxidase (Ppox), mRNA	H3135G07-3	=HYPERLINK("http://lgsun.grc.nia.nih.gov/cgi-bin/pro3?sname1=H3135G07-3&val=1","H3135G07-3")	Energy/Metabolism	BG074490	=HYPERLINK("http://www.ncbi.nlm.nih.gov/entrez/query.fcgi?db=Nucleotide&cmd=Search&term=BG074490&dopt=&doptcmdl=GenBank","BG074490")	1			Y	1
61	11969	1	1	5	17	Z3001G01	Z3001G01										1
61	11969	1	1	5	18	Z3001G01	Z3001G01										1
62	11970	1	1	5	19	Z3001G07	Z3001G07										1
62	11970	1	1	5	20	Z3001G07	Z3001G07										1
63	11971	1	1	5	21	Z3002G01	Z3002G01										1
63	11971	1	1	5	22	Z3002G01	Z3002G01										1
64	11972	1	1	5	23	Z3002G07	Z3002G07										1
64	11972	1	1	5	24	Z3002G07	Z3002G07										1
65	11973	1	1	5	25	H3133G01	Mus musculus oxidation resistance 1 (Oxr1), mRNA	H3133G01-3	=HYPERLINK("http://lgsun.grc.nia.nih.gov/cgi-bin/pro3?sname1=H3133G01-3&val=1","H3133G01-3")		BG074326	=HYPERLINK("http://www.ncbi.nlm.nih.gov/entrez/query.fcgi?db=Nucleotide&cmd=Search&term=BG074326&dopt=&doptcmdl=GenBank","BG074326")	15			Y	1
65	11973	1	1	5	26	H3133G01	Mus musculus oxidation resistance 1 (Oxr1), mRNA	H3133G01-3	=HYPERLINK("http://lgsun.grc.nia.nih.gov/cgi-bin/pro3?sname1=H3133G01-3&val=1","H3133G01-3")		BG074326	=HYPERLINK("http://www.ncbi.nlm.nih.gov/entrez/query.fcgi?db=Nucleotide&cmd=Search&term=BG074326&dopt=&doptcmdl=GenBank","BG074326")	15			Y	1
66	11948	1	1	6	1	H3132G07	Mus musculus t-complex protein 11 (Tcp11), mRNA	H3132G07-3	=HYPERLINK("http://lgsun.grc.nia.nih.gov/cgi-bin/pro3?sname1=H3132G07-3&val=1","H3132G07-3")		BG074255	=HYPERLINK("http://www.ncbi.nlm.nih.gov/entrez/query.fcgi?db=Nucleotide&cmd=Search&term=BG074255&dopt=&doptcmdl=GenBank","BG074255")	7	Y	=HYPERLINK("http://lgsun.grc.nia.nih.gov/cgi-bin/pro3?sname1=H3132G07-0&val=1","Y")	Y	1
66	11948	1	1	6	2	H3132G07	Mus musculus t-complex protein 11 (Tcp11), mRNA	H3132G07-3	=HYPERLINK("http://lgsun.grc.nia.nih.gov/cgi-bin/pro3?sname1=H3132G07-3&val=1","H3132G07-3")		BG074255	=HYPERLINK("http://www.ncbi.nlm.nih.gov/entrez/query.fcgi?db=Nucleotide&cmd=Search&term=BG074255&dopt=&doptcmdl=GenBank","BG074255")	7	Y	=HYPERLINK("http://lgsun.grc.nia.nih.gov/cgi-bin/pro3?sname1=H3132G07-0&val=1","Y")	Y	1
67	11949	1	1	6	3	H3122G01	Mus musculus sterol carrier protein 2, pseudogene 2 (Scp2-ps2)	H3122G01-3	=HYPERLINK("http://lgsun.grc.nia.nih.gov/cgi-bin/pro3?sname1=H3122G01-3&val=1","H3122G01-3")	Matrix/Structural Proteins	BG073449	=HYPERLINK("http://www.ncbi.nlm.nih.gov/entrez/query.fcgi?db=Nucleotide&cmd=Search&term=BG073449&dopt=&doptcmdl=GenBank","BG073449")	4	Y	=HYPERLINK("http://lgsun.grc.nia.nih.gov/cgi-bin/pro3?sname1=H3122G01-0&val=1","Y")	Y	1
67	11949	1	1	6	4	H3122G01	Mus musculus sterol carrier protein 2, pseudogene 2 (Scp2-ps2)	H3122G01-3	=HYPERLINK("http://lgsun.grc.nia.nih.gov/cgi-bin/pro3?sname1=H3122G01-3&val=1","H3122G01-3")	Matrix/Structural Proteins	BG073449	=HYPERLINK("http://www.ncbi.nlm.nih.gov/entrez/query.fcgi?db=Nucleotide&cmd=Search&term=BG073449&dopt=&doptcmdl=GenBank","BG073449")	4	Y	=HYPERLINK("http://lgsun.grc.nia.nih.gov/cgi-bin/pro3?sname1=H3122G01-0&val=1","Y")	Y	1
68	11950	1	1	6	5	H3122G07	UNKNOWN: Similar to Mus musculus similar to KIAA1803 protein [Homo sapiens] (LOC242466), mRNA	H3122G07-3	=HYPERLINK("http://lgsun.grc.nia.nih.gov/cgi-bin/pro3?sname1=H3122G07-3&val=1","H3122G07-3")		BG073454	=HYPERLINK("http://www.ncbi.nlm.nih.gov/entrez/query.fcgi?db=Nucleotide&cmd=Search&term=BG073454&dopt=&doptcmdl=GenBank","BG073454")				Y	1
68	11950	1	1	6	6	H3122G07	UNKNOWN: Similar to Mus musculus similar to KIAA1803 protein [Homo sapiens] (LOC242466), mRNA	H3122G07-3	=HYPERLINK("http://lgsun.grc.nia.nih.gov/cgi-bin/pro3?sname1=H3122G07-3&val=1","H3122G07-3")		BG073454	=HYPERLINK("http://www.ncbi.nlm.nih.gov/entrez/query.fcgi?db=Nucleotide&cmd=Search&term=BG073454&dopt=&doptcmdl=GenBank","BG073454")				Y	1
69	11951	1	1	6	7	H3123G01	UNKNOWN: Similar to Mus musculus RIKEN cDNA 2210407J23 gene (2210407J23Rik), mRNA	H3123G01-3	=HYPERLINK("http://lgsun.grc.nia.nih.gov/cgi-bin/pro3?sname1=H3123G01-3&val=1","H3123G01-3")	Protein Synthesis/Translational Control							1
69	11951	1	1	6	8	H3123G01	UNKNOWN: Similar to Mus musculus RIKEN cDNA 2210407J23 gene (2210407J23Rik), mRNA	H3123G01-3	=HYPERLINK("http://lgsun.grc.nia.nih.gov/cgi-bin/pro3?sname1=H3123G01-3&val=1","H3123G01-3")	Protein Synthesis/Translational Control							1
70	11952	1	1	6	9	H3123G07	hypothetical Zinc finger, C2H2 type containing protein	H3123G07-3	=HYPERLINK("http://lgsun.grc.nia.nih.gov/cgi-bin/pro3?sname1=H3123G07-3&val=1","H3123G07-3")		BG073535	=HYPERLINK("http://www.ncbi.nlm.nih.gov/entrez/query.fcgi?db=Nucleotide&cmd=Search&term=BG073535&dopt=&doptcmdl=GenBank","BG073535")	2			Y	1
70	11952	1	1	6	10	H3123G07	hypothetical Zinc finger, C2H2 type containing protein	H3123G07-3	=HYPERLINK("http://lgsun.grc.nia.nih.gov/cgi-bin/pro3?sname1=H3123G07-3&val=1","H3123G07-3")		BG073535	=HYPERLINK("http://www.ncbi.nlm.nih.gov/entrez/query.fcgi?db=Nucleotide&cmd=Search&term=BG073535&dopt=&doptcmdl=GenBank","BG073535")	2			Y	1
71	11953	1	1	6	11	H3124G01	UNKNOWN	H3124G01-3	=HYPERLINK("http://lgsun.grc.nia.nih.gov/cgi-bin/pro3?sname1=H3124G01-3&val=1","H3124G01-3")							U	1
71	11953	1	1	6	12	H3124G01	UNKNOWN	H3124G01-3	=HYPERLINK("http://lgsun.grc.nia.nih.gov/cgi-bin/pro3?sname1=H3124G01-3&val=1","H3124G01-3")							U	1
72	11954	1	1	6	13	H3124G07	G/T MISMATCH-SPECIFIC THYMINE DNA GLYCOSYLASE (EC 3.2.2.-) (C-JUN LEUCINE ZIPPER INTERACTIVE PROTEIN JZA-3).	H3124G07-3	=HYPERLINK("http://lgsun.grc.nia.nih.gov/cgi-bin/pro3?sname1=H3124G07-3&val=1","H3124G07-3")	DNA Replication	BG073694	=HYPERLINK("http://www.ncbi.nlm.nih.gov/entrez/query.fcgi?db=Nucleotide&cmd=Search&term=BG073694&dopt=&doptcmdl=GenBank","BG073694")	10	Y	=HYPERLINK("http://lgsun.grc.nia.nih.gov/cgi-bin/pro3?sname1=H3124G07-0&val=1","Y")	Y	1
72	11954	1	1	6	14	H3124G07	G/T MISMATCH-SPECIFIC THYMINE DNA GLYCOSYLASE (EC 3.2.2.-) (C-JUN LEUCINE ZIPPER INTERACTIVE PROTEIN JZA-3).	H3124G07-3	=HYPERLINK("http://lgsun.grc.nia.nih.gov/cgi-bin/pro3?sname1=H3124G07-3&val=1","H3124G07-3")	DNA Replication	BG073694	=HYPERLINK("http://www.ncbi.nlm.nih.gov/entrez/query.fcgi?db=Nucleotide&cmd=Search&term=BG073694&dopt=&doptcmdl=GenBank","BG073694")	10	Y	=HYPERLINK("http://lgsun.grc.nia.nih.gov/cgi-bin/pro3?sname1=H3124G07-0&val=1","Y")	Y	1
73	11955	1	1	6	15	H3125G01	UNKNOWN	H3125G01-3	=HYPERLINK("http://lgsun.grc.nia.nih.gov/cgi-bin/pro3?sname1=H3125G01-3&val=1","H3125G01-3")		BG073761	=HYPERLINK("http://www.ncbi.nlm.nih.gov/entrez/query.fcgi?db=Nucleotide&cmd=Search&term=BG073761&dopt=&doptcmdl=GenBank","BG073761")		Y	=HYPERLINK("http://lgsun.grc.nia.nih.gov/cgi-bin/pro3?sname1=H3125G01-0&val=1","Y")	Y	1
73	11955	1	1	6	16	H3125G01	UNKNOWN	H3125G01-3	=HYPERLINK("http://lgsun.grc.nia.nih.gov/cgi-bin/pro3?sname1=H3125G01-3&val=1","H3125G01-3")		BG073761	=HYPERLINK("http://www.ncbi.nlm.nih.gov/entrez/query.fcgi?db=Nucleotide&cmd=Search&term=BG073761&dopt=&doptcmdl=GenBank","BG073761")		Y	=HYPERLINK("http://lgsun.grc.nia.nih.gov/cgi-bin/pro3?sname1=H3125G01-0&val=1","Y")	Y	1
74	11956	1	1	6	17	H3125G07	H3125G07	H3125G07-3	=HYPERLINK("http://lgsun.grc.nia.nih.gov/cgi-bin/pro3?sname1=H3125G07-3&val=1","H3125G07-3")							U	1
74	11956	1	1	6	18	H3125G07	H3125G07	H3125G07-3	=HYPERLINK("http://lgsun.grc.nia.nih.gov/cgi-bin/pro3?sname1=H3125G07-3&val=1","H3125G07-3")							U	1
75	11957	1	1	6	19	H3126G01	H3126G01										1
75	11957	1	1	6	20	H3126G01	H3126G01										1
76	11958	1	1	6	21	H3126G07	Mus musculus RIKEN cDNA 0610027A18 gene (0610027A18Rik), mRNA	H3126G07-3	=HYPERLINK("http://lgsun.grc.nia.nih.gov/cgi-bin/pro3?sname1=H3126G07-3&val=1","H3126G07-3")		BG073677	=HYPERLINK("http://www.ncbi.nlm.nih.gov/entrez/query.fcgi?db=Nucleotide&cmd=Search&term=BG073677&dopt=&doptcmdl=GenBank","BG073677")	18	Y	=HYPERLINK("http://lgsun.grc.nia.nih.gov/cgi-bin/pro3?sname1=H3126G07-0&val=1","Y")	Y	1
76	11958	1	1	6	22	H3126G07	Mus musculus RIKEN cDNA 0610027A18 gene (0610027A18Rik), mRNA	H3126G07-3	=HYPERLINK("http://lgsun.grc.nia.nih.gov/cgi-bin/pro3?sname1=H3126G07-3&val=1","H3126G07-3")		BG073677	=HYPERLINK("http://www.ncbi.nlm.nih.gov/entrez/query.fcgi?db=Nucleotide&cmd=Search&term=BG073677&dopt=&doptcmdl=GenBank","BG073677")	18	Y	=HYPERLINK("http://lgsun.grc.nia.nih.gov/cgi-bin/pro3?sname1=H3126G07-0&val=1","Y")	Y	1
77	11959	1	1	6	23	H3127G01	UNKNOWN	H3127G01-3	=HYPERLINK("http://lgsun.grc.nia.nih.gov/cgi-bin/pro3?sname1=H3127G01-3&val=1","H3127G01-3")		BG073837	=HYPERLINK("http://www.ncbi.nlm.nih.gov/entrez/query.fcgi?db=Nucleotide&cmd=Search&term=BG073837&dopt=&doptcmdl=GenBank","BG073837")		Y	=HYPERLINK("http://lgsun.grc.nia.nih.gov/cgi-bin/pro3?sname1=H3127G01-0&val=1","Y")	Y	1
77	11959	1	1	6	24	H3127G01	UNKNOWN	H3127G01-3	=HYPERLINK("http://lgsun.grc.nia.nih.gov/cgi-bin/pro3?sname1=H3127G01-3&val=1","H3127G01-3")		BG073837	=HYPERLINK("http://www.ncbi.nlm.nih.gov/entrez/query.fcgi?db=Nucleotide&cmd=Search&term=BG073837&dopt=&doptcmdl=GenBank","BG073837")		Y	=HYPERLINK("http://lgsun.grc.nia.nih.gov/cgi-bin/pro3?sname1=H3127G01-0&val=1","Y")	Y	1
78	11960	1	1	6	25	H3127G07	UNKNOWN	H3127G07-3	=HYPERLINK("http://lgsun.grc.nia.nih.gov/cgi-bin/pro3?sname1=H3127G07-3&val=1","H3127G07-3")		BG073843	=HYPERLINK("http://www.ncbi.nlm.nih.gov/entrez/query.fcgi?db=Nucleotide&cmd=Search&term=BG073843&dopt=&doptcmdl=GenBank","BG073843")				Y	1
78	11960	1	1	6	26	H3127G07	UNKNOWN	H3127G07-3	=HYPERLINK("http://lgsun.grc.nia.nih.gov/cgi-bin/pro3?sname1=H3127G07-3&val=1","H3127G07-3")		BG073843	=HYPERLINK("http://www.ncbi.nlm.nih.gov/entrez/query.fcgi?db=Nucleotide&cmd=Search&term=BG073843&dopt=&doptcmdl=GenBank","BG073843")				Y	1
79	11935	1	1	7	1	H3116G01	Mus musculus nucleoporin 62 (Nup62), mRNA	H3116G01-3	=HYPERLINK("http://lgsun.grc.nia.nih.gov/cgi-bin/pro3?sname1=H3116G01-3&val=1","H3116G01-3")	Matrix/Structural Proteins	BG072937	=HYPERLINK("http://www.ncbi.nlm.nih.gov/entrez/query.fcgi?db=Nucleotide&cmd=Search&term=BG072937&dopt=&doptcmdl=GenBank","BG072937")	7			Y	1
79	11935	1	1	7	2	H3116G01	Mus musculus nucleoporin 62 (Nup62), mRNA	H3116G01-3	=HYPERLINK("http://lgsun.grc.nia.nih.gov/cgi-bin/pro3?sname1=H3116G01-3&val=1","H3116G01-3")	Matrix/Structural Proteins	BG072937	=HYPERLINK("http://www.ncbi.nlm.nih.gov/entrez/query.fcgi?db=Nucleotide&cmd=Search&term=BG072937&dopt=&doptcmdl=GenBank","BG072937")	7			Y	1
80	11936	1	1	7	3	H3116G07	Mus musculus transmembrane 4 superfamily member 6 (Tm4sf6), mRNA	H3116G07-3	=HYPERLINK("http://lgsun.grc.nia.nih.gov/cgi-bin/pro3?sname1=H3116G07-3&val=1","H3116G07-3")		BG072943	=HYPERLINK("http://www.ncbi.nlm.nih.gov/entrez/query.fcgi?db=Nucleotide&cmd=Search&term=BG072943&dopt=&doptcmdl=GenBank","BG072943")	X			Y	1
80	11936	1	1	7	4	H3116G07	Mus musculus transmembrane 4 superfamily member 6 (Tm4sf6), mRNA	H3116G07-3	=HYPERLINK("http://lgsun.grc.nia.nih.gov/cgi-bin/pro3?sname1=H3116G07-3&val=1","H3116G07-3")		BG072943	=HYPERLINK("http://www.ncbi.nlm.nih.gov/entrez/query.fcgi?db=Nucleotide&cmd=Search&term=BG072943&dopt=&doptcmdl=GenBank","BG072943")	X			Y	1
81	11937	1	1	7	5	H3117G01	UNKNOWN	H3117G01-3	=HYPERLINK("http://lgsun.grc.nia.nih.gov/cgi-bin/pro3?sname1=H3117G01-3&val=1","H3117G01-3")		BG073022	=HYPERLINK("http://www.ncbi.nlm.nih.gov/entrez/query.fcgi?db=Nucleotide&cmd=Search&term=BG073022&dopt=&doptcmdl=GenBank","BG073022")				Y	1
81	11937	1	1	7	6	H3117G01	UNKNOWN	H3117G01-3	=HYPERLINK("http://lgsun.grc.nia.nih.gov/cgi-bin/pro3?sname1=H3117G01-3&val=1","H3117G01-3")		BG073022	=HYPERLINK("http://www.ncbi.nlm.nih.gov/entrez/query.fcgi?db=Nucleotide&cmd=Search&term=BG073022&dopt=&doptcmdl=GenBank","BG073022")				Y	1
82	11938	1	1	7	7	H3117G07	HISTONE H2A.G (H2A/G) (H2A.3).	H3117G07-3	=HYPERLINK("http://lgsun.grc.nia.nih.gov/cgi-bin/pro3?sname1=H3117G07-3&val=1","H3117G07-3")		BG073026	=HYPERLINK("http://www.ncbi.nlm.nih.gov/entrez/query.fcgi?db=Nucleotide&cmd=Search&term=BG073026&dopt=&doptcmdl=GenBank","BG073026")		Y	=HYPERLINK("http://lgsun.grc.nia.nih.gov/cgi-bin/pro3?sname1=H3117G07-0&val=1","Y")	Y	1
82	11938	1	1	7	8	H3117G07	HISTONE H2A.G (H2A/G) (H2A.3).	H3117G07-3	=HYPERLINK("http://lgsun.grc.nia.nih.gov/cgi-bin/pro3?sname1=H3117G07-3&val=1","H3117G07-3")		BG073026	=HYPERLINK("http://www.ncbi.nlm.nih.gov/entrez/query.fcgi?db=Nucleotide&cmd=Search&term=BG073026&dopt=&doptcmdl=GenBank","BG073026")		Y	=HYPERLINK("http://lgsun.grc.nia.nih.gov/cgi-bin/pro3?sname1=H3117G07-0&val=1","Y")	Y	1
83	11939	1	1	7	9	H3118G01	H3118G01	H3118G01-3	=HYPERLINK("http://lgsun.grc.nia.nih.gov/cgi-bin/pro3?sname1=H3118G01-3&val=1","H3118G01-3")	Matrix/Structural Proteins						U	1
83	11939	1	1	7	10	H3118G01	H3118G01	H3118G01-3	=HYPERLINK("http://lgsun.grc.nia.nih.gov/cgi-bin/pro3?sname1=H3118G01-3&val=1","H3118G01-3")	Matrix/Structural Proteins						U	1
84	11940	1	1	7	11	H3118G07	Mus musculus eukaryotic translation elongation factor 1 beta 2 (Eef1b2), mRNA	H3118G07-3	=HYPERLINK("http://lgsun.grc.nia.nih.gov/cgi-bin/pro3?sname1=H3118G07-3&val=1","H3118G07-3")	Protein Synthesis/Translational Control	BG073107	=HYPERLINK("http://www.ncbi.nlm.nih.gov/entrez/query.fcgi?db=Nucleotide&cmd=Search&term=BG073107&dopt=&doptcmdl=GenBank","BG073107")	1	Y	=HYPERLINK("http://lgsun.grc.nia.nih.gov/cgi-bin/pro3?sname1=H3118G07-0&val=1","Y")	Y	1
84	11940	1	1	7	12	H3118G07	Mus musculus eukaryotic translation elongation factor 1 beta 2 (Eef1b2), mRNA	H3118G07-3	=HYPERLINK("http://lgsun.grc.nia.nih.gov/cgi-bin/pro3?sname1=H3118G07-3&val=1","H3118G07-3")	Protein Synthesis/Translational Control	BG073107	=HYPERLINK("http://www.ncbi.nlm.nih.gov/entrez/query.fcgi?db=Nucleotide&cmd=Search&term=BG073107&dopt=&doptcmdl=GenBank","BG073107")	1	Y	=HYPERLINK("http://lgsun.grc.nia.nih.gov/cgi-bin/pro3?sname1=H3118G07-0&val=1","Y")	Y	1
85	11941	1	1	7	13	H3119G01	Mus musculus vimentin (Vim), mRNA	H3119G01-3	=HYPERLINK("http://lgsun.grc.nia.nih.gov/cgi-bin/pro3?sname1=H3119G01-3&val=1","H3119G01-3")	Matrix/Structural Proteins	BG073184	=HYPERLINK("http://www.ncbi.nlm.nih.gov/entrez/query.fcgi?db=Nucleotide&cmd=Search&term=BG073184&dopt=&doptcmdl=GenBank","BG073184")	2			Y	1
85	11941	1	1	7	14	H3119G01	Mus musculus vimentin (Vim), mRNA	H3119G01-3	=HYPERLINK("http://lgsun.grc.nia.nih.gov/cgi-bin/pro3?sname1=H3119G01-3&val=1","H3119G01-3")	Matrix/Structural Proteins	BG073184	=HYPERLINK("http://www.ncbi.nlm.nih.gov/entrez/query.fcgi?db=Nucleotide&cmd=Search&term=BG073184&dopt=&doptcmdl=GenBank","BG073184")	2			Y	1
86	11942	1	1	7	15	H3119G07	Mus musculus RIKEN cDNA 2610027O18 gene (2610027O18Rik), mRNA	H3119G07-3	=HYPERLINK("http://lgsun.grc.nia.nih.gov/cgi-bin/pro3?sname1=H3119G07-3&val=1","H3119G07-3")		CK334903	=HYPERLINK("http://www.ncbi.nlm.nih.gov/entrez/query.fcgi?db=Nucleotide&cmd=Search&term=CK334903&dopt=&doptcmdl=GenBank","CK334903")		Y	=HYPERLINK("http://lgsun.grc.nia.nih.gov/cgi-bin/pro3?sname1=H3119G07-0&val=1","Y")		1
86	11942	1	1	7	16	H3119G07	Mus musculus RIKEN cDNA 2610027O18 gene (2610027O18Rik), mRNA	H3119G07-3	=HYPERLINK("http://lgsun.grc.nia.nih.gov/cgi-bin/pro3?sname1=H3119G07-3&val=1","H3119G07-3")		CK334903	=HYPERLINK("http://www.ncbi.nlm.nih.gov/entrez/query.fcgi?db=Nucleotide&cmd=Search&term=CK334903&dopt=&doptcmdl=GenBank","CK334903")		Y	=HYPERLINK("http://lgsun.grc.nia.nih.gov/cgi-bin/pro3?sname1=H3119G07-0&val=1","Y")		1
87	11943	1	1	7	17	H3120G01	UNKNOWN	H3120G01-3	=HYPERLINK("http://lgsun.grc.nia.nih.gov/cgi-bin/pro3?sname1=H3120G01-3&val=1","H3120G01-3")		BG073273	=HYPERLINK("http://www.ncbi.nlm.nih.gov/entrez/query.fcgi?db=Nucleotide&cmd=Search&term=BG073273&dopt=&doptcmdl=GenBank","BG073273")				Y	1
87	11943	1	1	7	18	H3120G01	UNKNOWN	H3120G01-3	=HYPERLINK("http://lgsun.grc.nia.nih.gov/cgi-bin/pro3?sname1=H3120G01-3&val=1","H3120G01-3")		BG073273	=HYPERLINK("http://www.ncbi.nlm.nih.gov/entrez/query.fcgi?db=Nucleotide&cmd=Search&term=BG073273&dopt=&doptcmdl=GenBank","BG073273")				Y	1
88	11944	1	1	7	19	H3120G07	Similar to: Mus musculus, clone IMAGE:1066910, mRNA	H3120G07-3	=HYPERLINK("http://lgsun.grc.nia.nih.gov/cgi-bin/pro3?sname1=H3120G07-3&val=1","H3120G07-3")		BG073279	=HYPERLINK("http://www.ncbi.nlm.nih.gov/entrez/query.fcgi?db=Nucleotide&cmd=Search&term=BG073279&dopt=&doptcmdl=GenBank","BG073279")				Y	1
88	11944	1	1	7	20	H3120G07	Similar to: Mus musculus, clone IMAGE:1066910, mRNA	H3120G07-3	=HYPERLINK("http://lgsun.grc.nia.nih.gov/cgi-bin/pro3?sname1=H3120G07-3&val=1","H3120G07-3")		BG073279	=HYPERLINK("http://www.ncbi.nlm.nih.gov/entrez/query.fcgi?db=Nucleotide&cmd=Search&term=BG073279&dopt=&doptcmdl=GenBank","BG073279")				Y	1
89	11945	1	1	7	21	H3131G01	Mus musculus RIKEN cDNA 0610007P06 gene (0610007P06Rik), mRNA	H3131G01-3	=HYPERLINK("http://lgsun.grc.nia.nih.gov/cgi-bin/pro3?sname1=H3131G01-3&val=1","H3131G01-3")		BG074172	=HYPERLINK("http://www.ncbi.nlm.nih.gov/entrez/query.fcgi?db=Nucleotide&cmd=Search&term=BG074172&dopt=&doptcmdl=GenBank","BG074172")	7	Y	=HYPERLINK("http://lgsun.grc.nia.nih.gov/cgi-bin/pro3?sname1=H3131G01-0&val=1","Y")	Y	1
89	11945	1	1	7	22	H3131G01	Mus musculus RIKEN cDNA 0610007P06 gene (0610007P06Rik), mRNA	H3131G01-3	=HYPERLINK("http://lgsun.grc.nia.nih.gov/cgi-bin/pro3?sname1=H3131G01-3&val=1","H3131G01-3")		BG074172	=HYPERLINK("http://www.ncbi.nlm.nih.gov/entrez/query.fcgi?db=Nucleotide&cmd=Search&term=BG074172&dopt=&doptcmdl=GenBank","BG074172")	7	Y	=HYPERLINK("http://lgsun.grc.nia.nih.gov/cgi-bin/pro3?sname1=H3131G01-0&val=1","Y")	Y	1
90	11946	1	1	7	23	H3131G07	Mus musculus RIKEN cDNA 5830475I06 gene (5830475I06Rik), mRNA	H3131G07-3	=HYPERLINK("http://lgsun.grc.nia.nih.gov/cgi-bin/pro3?sname1=H3131G07-3&val=1","H3131G07-3")		BG074178	=HYPERLINK("http://www.ncbi.nlm.nih.gov/entrez/query.fcgi?db=Nucleotide&cmd=Search&term=BG074178&dopt=&doptcmdl=GenBank","BG074178")				Y	1
90	11946	1	1	7	24	H3131G07	Mus musculus RIKEN cDNA 5830475I06 gene (5830475I06Rik), mRNA	H3131G07-3	=HYPERLINK("http://lgsun.grc.nia.nih.gov/cgi-bin/pro3?sname1=H3131G07-3&val=1","H3131G07-3")		BG074178	=HYPERLINK("http://www.ncbi.nlm.nih.gov/entrez/query.fcgi?db=Nucleotide&cmd=Search&term=BG074178&dopt=&doptcmdl=GenBank","BG074178")				Y	1
91	11947	1	1	7	25	H3132G01	H3132G01	H3132G01-3	=HYPERLINK("http://lgsun.grc.nia.nih.gov/cgi-bin/pro3?sname1=H3132G01-3&val=1","H3132G01-3")							U	1
91	11947	1	1	7	26	H3132G01	H3132G01	H3132G01-3	=HYPERLINK("http://lgsun.grc.nia.nih.gov/cgi-bin/pro3?sname1=H3132G01-3&val=1","H3132G01-3")							U	1
92	11922	1	1	8	1	H3108G07	Mus musculus RIKEN cDNA 0610008K04 gene (0610008K04Rik), mRNA	H3108G07-3	=HYPERLINK("http://lgsun.grc.nia.nih.gov/cgi-bin/pro3?sname1=H3108G07-3&val=1","H3108G07-3")		BG072279	=HYPERLINK("http://www.ncbi.nlm.nih.gov/entrez/query.fcgi?db=Nucleotide&cmd=Search&term=BG072279&dopt=&doptcmdl=GenBank","BG072279")	14	Y	=HYPERLINK("http://lgsun.grc.nia.nih.gov/cgi-bin/pro3?sname1=H3108G07-0&val=1","Y")	Y	1
92	11922	1	1	8	2	H3108G07	Mus musculus RIKEN cDNA 0610008K04 gene (0610008K04Rik), mRNA	H3108G07-3	=HYPERLINK("http://lgsun.grc.nia.nih.gov/cgi-bin/pro3?sname1=H3108G07-3&val=1","H3108G07-3")		BG072279	=HYPERLINK("http://www.ncbi.nlm.nih.gov/entrez/query.fcgi?db=Nucleotide&cmd=Search&term=BG072279&dopt=&doptcmdl=GenBank","BG072279")	14	Y	=HYPERLINK("http://lgsun.grc.nia.nih.gov/cgi-bin/pro3?sname1=H3108G07-0&val=1","Y")	Y	1
93	11923	1	1	8	3	H3109G01	Mus musculus bromodomain-containing 3 (Brd3), mRNA	H3109G01-3	=HYPERLINK("http://lgsun.grc.nia.nih.gov/cgi-bin/pro3?sname1=H3109G01-3&val=1","H3109G01-3")	Transcription/Chromatin	BG072367	=HYPERLINK("http://www.ncbi.nlm.nih.gov/entrez/query.fcgi?db=Nucleotide&cmd=Search&term=BG072367&dopt=&doptcmdl=GenBank","BG072367")	2			Y	1
93	11923	1	1	8	4	H3109G01	Mus musculus bromodomain-containing 3 (Brd3), mRNA	H3109G01-3	=HYPERLINK("http://lgsun.grc.nia.nih.gov/cgi-bin/pro3?sname1=H3109G01-3&val=1","H3109G01-3")	Transcription/Chromatin	BG072367	=HYPERLINK("http://www.ncbi.nlm.nih.gov/entrez/query.fcgi?db=Nucleotide&cmd=Search&term=BG072367&dopt=&doptcmdl=GenBank","BG072367")	2			Y	1
94	11924	1	1	8	5	H3109G07	UNKNOWN	H3109G07-3	=HYPERLINK("http://lgsun.grc.nia.nih.gov/cgi-bin/pro3?sname1=H3109G07-3&val=1","H3109G07-3")		BG072371	=HYPERLINK("http://www.ncbi.nlm.nih.gov/entrez/query.fcgi?db=Nucleotide&cmd=Search&term=BG072371&dopt=&doptcmdl=GenBank","BG072371")		Y	=HYPERLINK("http://lgsun.grc.nia.nih.gov/cgi-bin/pro3?sname1=H3109G07-0&val=1","Y")	Y	1
94	11924	1	1	8	6	H3109G07	UNKNOWN	H3109G07-3	=HYPERLINK("http://lgsun.grc.nia.nih.gov/cgi-bin/pro3?sname1=H3109G07-3&val=1","H3109G07-3")		BG072371	=HYPERLINK("http://www.ncbi.nlm.nih.gov/entrez/query.fcgi?db=Nucleotide&cmd=Search&term=BG072371&dopt=&doptcmdl=GenBank","BG072371")		Y	=HYPERLINK("http://lgsun.grc.nia.nih.gov/cgi-bin/pro3?sname1=H3109G07-0&val=1","Y")	Y	1
95	11925	1	1	8	7	H3110G01	Mus musculus RIKEN cDNA 1110061L23 gene (1110061L23Rik), mRNA	H3110G01-3	=HYPERLINK("http://lgsun.grc.nia.nih.gov/cgi-bin/pro3?sname1=H3110G01-3&val=1","H3110G01-3")		BG072456	=HYPERLINK("http://www.ncbi.nlm.nih.gov/entrez/query.fcgi?db=Nucleotide&cmd=Search&term=BG072456&dopt=&doptcmdl=GenBank","BG072456")	7			Y	1
95	11925	1	1	8	8	H3110G01	Mus musculus RIKEN cDNA 1110061L23 gene (1110061L23Rik), mRNA	H3110G01-3	=HYPERLINK("http://lgsun.grc.nia.nih.gov/cgi-bin/pro3?sname1=H3110G01-3&val=1","H3110G01-3")		BG072456	=HYPERLINK("http://www.ncbi.nlm.nih.gov/entrez/query.fcgi?db=Nucleotide&cmd=Search&term=BG072456&dopt=&doptcmdl=GenBank","BG072456")	7			Y	1
96	11926	1	1	8	9	H3110G07	UNKNOWN	H3110G07-3	=HYPERLINK("http://lgsun.grc.nia.nih.gov/cgi-bin/pro3?sname1=H3110G07-3&val=1","H3110G07-3")		BG072462	=HYPERLINK("http://www.ncbi.nlm.nih.gov/entrez/query.fcgi?db=Nucleotide&cmd=Search&term=BG072462&dopt=&doptcmdl=GenBank","BG072462")	8			Y	1
96	11926	1	1	8	10	H3110G07	UNKNOWN	H3110G07-3	=HYPERLINK("http://lgsun.grc.nia.nih.gov/cgi-bin/pro3?sname1=H3110G07-3&val=1","H3110G07-3")		BG072462	=HYPERLINK("http://www.ncbi.nlm.nih.gov/entrez/query.fcgi?db=Nucleotide&cmd=Search&term=BG072462&dopt=&doptcmdl=GenBank","BG072462")	8			Y	1
97	11927	1	1	8	11	H3111G01	H3111G01	H3111G01-3	=HYPERLINK("http://lgsun.grc.nia.nih.gov/cgi-bin/pro3?sname1=H3111G01-3&val=1","H3111G01-3")							U	1
97	11927	1	1	8	12	H3111G01	H3111G01	H3111G01-3	=HYPERLINK("http://lgsun.grc.nia.nih.gov/cgi-bin/pro3?sname1=H3111G01-3&val=1","H3111G01-3")							U	1
98	11928	1	1	8	13	H3111G07	Mus musculus RIKEN cDNA 3830408D24 gene (3830408D24Rik), mRNA	H3111G07-3	=HYPERLINK("http://lgsun.grc.nia.nih.gov/cgi-bin/pro3?sname1=H3111G07-3&val=1","H3111G07-3")		BG072523	=HYPERLINK("http://www.ncbi.nlm.nih.gov/entrez/query.fcgi?db=Nucleotide&cmd=Search&term=BG072523&dopt=&doptcmdl=GenBank","BG072523")	4	Y	=HYPERLINK("http://lgsun.grc.nia.nih.gov/cgi-bin/pro3?sname1=H3111G07-0&val=1","Y")	Y	1
98	11928	1	1	8	14	H3111G07	Mus musculus RIKEN cDNA 3830408D24 gene (3830408D24Rik), mRNA	H3111G07-3	=HYPERLINK("http://lgsun.grc.nia.nih.gov/cgi-bin/pro3?sname1=H3111G07-3&val=1","H3111G07-3")		BG072523	=HYPERLINK("http://www.ncbi.nlm.nih.gov/entrez/query.fcgi?db=Nucleotide&cmd=Search&term=BG072523&dopt=&doptcmdl=GenBank","BG072523")	4	Y	=HYPERLINK("http://lgsun.grc.nia.nih.gov/cgi-bin/pro3?sname1=H3111G07-0&val=1","Y")	Y	1
99	11929	1	1	8	15	H3112G01	Mus musculus ribosomal protein S5 (Rps5), mRNA	H3112G01-3	=HYPERLINK("http://lgsun.grc.nia.nih.gov/cgi-bin/pro3?sname1=H3112G01-3&val=1","H3112G01-3")	Protein Synthesis/Translational Control	BG072597	=HYPERLINK("http://www.ncbi.nlm.nih.gov/entrez/query.fcgi?db=Nucleotide&cmd=Search&term=BG072597&dopt=&doptcmdl=GenBank","BG072597")	7	Y	=HYPERLINK("http://lgsun.grc.nia.nih.gov/cgi-bin/pro3?sname1=H3112G01-0&val=1","Y")	Y	1
99	11929	1	1	8	16	H3112G01	Mus musculus ribosomal protein S5 (Rps5), mRNA	H3112G01-3	=HYPERLINK("http://lgsun.grc.nia.nih.gov/cgi-bin/pro3?sname1=H3112G01-3&val=1","H3112G01-3")	Protein Synthesis/Translational Control	BG072597	=HYPERLINK("http://www.ncbi.nlm.nih.gov/entrez/query.fcgi?db=Nucleotide&cmd=Search&term=BG072597&dopt=&doptcmdl=GenBank","BG072597")	7	Y	=HYPERLINK("http://lgsun.grc.nia.nih.gov/cgi-bin/pro3?sname1=H3112G01-0&val=1","Y")	Y	1
100	11930	1	1	8	17	H3112G07	UNKNOWN	H3112G07-3	=HYPERLINK("http://lgsun.grc.nia.nih.gov/cgi-bin/pro3?sname1=H3112G07-3&val=1","H3112G07-3")		BG072603	=HYPERLINK("http://www.ncbi.nlm.nih.gov/entrez/query.fcgi?db=Nucleotide&cmd=Search&term=BG072603&dopt=&doptcmdl=GenBank","BG072603")		Y	=HYPERLINK("http://lgsun.grc.nia.nih.gov/cgi-bin/pro3?sname1=H3112G07-0&val=1","Y")	Y	1
100	11930	1	1	8	18	H3112G07	UNKNOWN	H3112G07-3	=HYPERLINK("http://lgsun.grc.nia.nih.gov/cgi-bin/pro3?sname1=H3112G07-3&val=1","H3112G07-3")		BG072603	=HYPERLINK("http://www.ncbi.nlm.nih.gov/entrez/query.fcgi?db=Nucleotide&cmd=Search&term=BG072603&dopt=&doptcmdl=GenBank","BG072603")		Y	=HYPERLINK("http://lgsun.grc.nia.nih.gov/cgi-bin/pro3?sname1=H3112G07-0&val=1","Y")	Y	1
101	11931	1	1	8	19	H3113G01	Mus musculus DNA segment, Chr 12, ERATO Doi 551, expressed (D12Ertd551e), mRNA	H3113G01-3	=HYPERLINK("http://lgsun.grc.nia.nih.gov/cgi-bin/pro3?sname1=H3113G01-3&val=1","H3113G01-3")		BG072684	=HYPERLINK("http://www.ncbi.nlm.nih.gov/entrez/query.fcgi?db=Nucleotide&cmd=Search&term=BG072684&dopt=&doptcmdl=GenBank","BG072684")	12			Y	1
101	11931	1	1	8	20	H3113G01	Mus musculus DNA segment, Chr 12, ERATO Doi 551, expressed (D12Ertd551e), mRNA	H3113G01-3	=HYPERLINK("http://lgsun.grc.nia.nih.gov/cgi-bin/pro3?sname1=H3113G01-3&val=1","H3113G01-3")		BG072684	=HYPERLINK("http://www.ncbi.nlm.nih.gov/entrez/query.fcgi?db=Nucleotide&cmd=Search&term=BG072684&dopt=&doptcmdl=GenBank","BG072684")	12			Y	1
102	11932	1	1	8	21	H3113G07	1 PHOSPHATIDYLINOSITOL 4,5 BISPHOSPHATE PHOSPHODIESTERASE DELTA 1 EC 3.1.4.11 PLC DELTA 1 PHOSPHOLIPASE C DELTA 1 PLC	H3113G07-3	=HYPERLINK("http://lgsun.grc.nia.nih.gov/cgi-bin/pro3?sname1=H3113G07-3&val=1","H3113G07-3")	Signal Transduction	BG072690	=HYPERLINK("http://www.ncbi.nlm.nih.gov/entrez/query.fcgi?db=Nucleotide&cmd=Search&term=BG072690&dopt=&doptcmdl=GenBank","BG072690")				Y	1
102	11932	1	1	8	22	H3113G07	1 PHOSPHATIDYLINOSITOL 4,5 BISPHOSPHATE PHOSPHODIESTERASE DELTA 1 EC 3.1.4.11 PLC DELTA 1 PHOSPHOLIPASE C DELTA 1 PLC	H3113G07-3	=HYPERLINK("http://lgsun.grc.nia.nih.gov/cgi-bin/pro3?sname1=H3113G07-3&val=1","H3113G07-3")	Signal Transduction	BG072690	=HYPERLINK("http://www.ncbi.nlm.nih.gov/entrez/query.fcgi?db=Nucleotide&cmd=Search&term=BG072690&dopt=&doptcmdl=GenBank","BG072690")				Y	1
103	11933	1	1	8	23	H3155G01	HYPOTHETICAL 44.4 KDA PROTEIN.	H3155G01-3	=HYPERLINK("http://lgsun.grc.nia.nih.gov/cgi-bin/pro3?sname1=H3155G01-3&val=1","H3155G01-3")		BG076104	=HYPERLINK("http://www.ncbi.nlm.nih.gov/entrez/query.fcgi?db=Nucleotide&cmd=Search&term=BG076104&dopt=&doptcmdl=GenBank","BG076104")	11			Y	1
103	11933	1	1	8	24	H3155G01	HYPOTHETICAL 44.4 KDA PROTEIN.	H3155G01-3	=HYPERLINK("http://lgsun.grc.nia.nih.gov/cgi-bin/pro3?sname1=H3155G01-3&val=1","H3155G01-3")		BG076104	=HYPERLINK("http://www.ncbi.nlm.nih.gov/entrez/query.fcgi?db=Nucleotide&cmd=Search&term=BG076104&dopt=&doptcmdl=GenBank","BG076104")	11			Y	1
104	11934	1	1	8	25	H3155G07	Mus musculus RIKEN cDNA 4921506J03 gene (4921506J03Rik), mRNA	H3155G07-3	=HYPERLINK("http://lgsun.grc.nia.nih.gov/cgi-bin/pro3?sname1=H3155G07-3&val=1","H3155G07-3")		BG076110	=HYPERLINK("http://www.ncbi.nlm.nih.gov/entrez/query.fcgi?db=Nucleotide&cmd=Search&term=BG076110&dopt=&doptcmdl=GenBank","BG076110")	10			Y	1
104	11934	1	1	8	26	H3155G07	Mus musculus RIKEN cDNA 4921506J03 gene (4921506J03Rik), mRNA	H3155G07-3	=HYPERLINK("http://lgsun.grc.nia.nih.gov/cgi-bin/pro3?sname1=H3155G07-3&val=1","H3155G07-3")		BG076110	=HYPERLINK("http://www.ncbi.nlm.nih.gov/entrez/query.fcgi?db=Nucleotide&cmd=Search&term=BG076110&dopt=&doptcmdl=GenBank","BG076110")	10			Y	1
105	11909	1	1	9	1	H3105G01	UNKNOWN	H3105G01-3	=HYPERLINK("http://lgsun.grc.nia.nih.gov/cgi-bin/pro3?sname1=H3105G01-3&val=1","H3105G01-3")		BG072012	=HYPERLINK("http://www.ncbi.nlm.nih.gov/entrez/query.fcgi?db=Nucleotide&cmd=Search&term=BG072012&dopt=&doptcmdl=GenBank","BG072012")	10	Y	=HYPERLINK("http://lgsun.grc.nia.nih.gov/cgi-bin/pro3?sname1=H3105G01-0&val=1","Y")	Y	1
105	11909	1	1	9	2	H3105G01	UNKNOWN	H3105G01-3	=HYPERLINK("http://lgsun.grc.nia.nih.gov/cgi-bin/pro3?sname1=H3105G01-3&val=1","H3105G01-3")		BG072012	=HYPERLINK("http://www.ncbi.nlm.nih.gov/entrez/query.fcgi?db=Nucleotide&cmd=Search&term=BG072012&dopt=&doptcmdl=GenBank","BG072012")	10	Y	=HYPERLINK("http://lgsun.grc.nia.nih.gov/cgi-bin/pro3?sname1=H3105G01-0&val=1","Y")	Y	1
106	11910	1	1	9	3	H3105G07	Mus musculus bone morphogenetic protein receptor, type 1A (Bmpr1a), mRNA	H3105G07-3	=HYPERLINK("http://lgsun.grc.nia.nih.gov/cgi-bin/pro3?sname1=H3105G07-3&val=1","H3105G07-3")	Signal Transduction	BG072018	=HYPERLINK("http://www.ncbi.nlm.nih.gov/entrez/query.fcgi?db=Nucleotide&cmd=Search&term=BG072018&dopt=&doptcmdl=GenBank","BG072018")	14	Y	=HYPERLINK("http://lgsun.grc.nia.nih.gov/cgi-bin/pro3?sname1=H3105G07-0&val=1","Y")	Y	1
106	11910	1	1	9	4	H3105G07	Mus musculus bone morphogenetic protein receptor, type 1A (Bmpr1a), mRNA	H3105G07-3	=HYPERLINK("http://lgsun.grc.nia.nih.gov/cgi-bin/pro3?sname1=H3105G07-3&val=1","H3105G07-3")	Signal Transduction	BG072018	=HYPERLINK("http://www.ncbi.nlm.nih.gov/entrez/query.fcgi?db=Nucleotide&cmd=Search&term=BG072018&dopt=&doptcmdl=GenBank","BG072018")	14	Y	=HYPERLINK("http://lgsun.grc.nia.nih.gov/cgi-bin/pro3?sname1=H3105G07-0&val=1","Y")	Y	1
107	11911	1	1	9	5	H3114G01	PHOSPHOLIPASE homolog [Homo sapiens]	H3114G01-3	=HYPERLINK("http://lgsun.grc.nia.nih.gov/cgi-bin/pro3?sname1=H3114G01-3&val=1","H3114G01-3")		BG072765	=HYPERLINK("http://www.ncbi.nlm.nih.gov/entrez/query.fcgi?db=Nucleotide&cmd=Search&term=BG072765&dopt=&doptcmdl=GenBank","BG072765")	7			Y	1
107	11911	1	1	9	6	H3114G01	PHOSPHOLIPASE homolog [Homo sapiens]	H3114G01-3	=HYPERLINK("http://lgsun.grc.nia.nih.gov/cgi-bin/pro3?sname1=H3114G01-3&val=1","H3114G01-3")		BG072765	=HYPERLINK("http://www.ncbi.nlm.nih.gov/entrez/query.fcgi?db=Nucleotide&cmd=Search&term=BG072765&dopt=&doptcmdl=GenBank","BG072765")	7			Y	1
108	11912	1	1	9	7	H3114G07	H3114G07										1
108	11912	1	1	9	8	H3114G07	H3114G07										1
109	11913	1	1	9	9	H3115G01	Mus musculus thyroid hormone receptor-associated protein 100 kDa (Trap100-pending), mRNA	H3115G01-3	=HYPERLINK("http://lgsun.grc.nia.nih.gov/cgi-bin/pro3?sname1=H3115G01-3&val=1","H3115G01-3")		BG072851	=HYPERLINK("http://www.ncbi.nlm.nih.gov/entrez/query.fcgi?db=Nucleotide&cmd=Search&term=BG072851&dopt=&doptcmdl=GenBank","BG072851")	11			Y	1
109	11913	1	1	9	10	H3115G01	Mus musculus thyroid hormone receptor-associated protein 100 kDa (Trap100-pending), mRNA	H3115G01-3	=HYPERLINK("http://lgsun.grc.nia.nih.gov/cgi-bin/pro3?sname1=H3115G01-3&val=1","H3115G01-3")		BG072851	=HYPERLINK("http://www.ncbi.nlm.nih.gov/entrez/query.fcgi?db=Nucleotide&cmd=Search&term=BG072851&dopt=&doptcmdl=GenBank","BG072851")	11			Y	1
110	11914	1	1	9	11	H3115G07	UNKNOWN: Similar to Mus musculus RIKEN cDNA 2410006H10 gene (2410006H10Rik), mRNA	H3115G07-3	=HYPERLINK("http://lgsun.grc.nia.nih.gov/cgi-bin/pro3?sname1=H3115G07-3&val=1","H3115G07-3")	Cell Cycle	BG072857	=HYPERLINK("http://www.ncbi.nlm.nih.gov/entrez/query.fcgi?db=Nucleotide&cmd=Search&term=BG072857&dopt=&doptcmdl=GenBank","BG072857")		Y	=HYPERLINK("http://lgsun.grc.nia.nih.gov/cgi-bin/pro3?sname1=H3115G07-0&val=1","Y")	Y	1
110	11914	1	1	9	12	H3115G07	UNKNOWN: Similar to Mus musculus RIKEN cDNA 2410006H10 gene (2410006H10Rik), mRNA	H3115G07-3	=HYPERLINK("http://lgsun.grc.nia.nih.gov/cgi-bin/pro3?sname1=H3115G07-3&val=1","H3115G07-3")	Cell Cycle	BG072857	=HYPERLINK("http://www.ncbi.nlm.nih.gov/entrez/query.fcgi?db=Nucleotide&cmd=Search&term=BG072857&dopt=&doptcmdl=GenBank","BG072857")		Y	=HYPERLINK("http://lgsun.grc.nia.nih.gov/cgi-bin/pro3?sname1=H3115G07-0&val=1","Y")	Y	1
111	11915	1	1	9	13	H3121G01	UNKNOWN: Similar to Mus musculus LOC237670 (LOC237670), mRNA	H3121G01-3	=HYPERLINK("http://lgsun.grc.nia.nih.gov/cgi-bin/pro3?sname1=H3121G01-3&val=1","H3121G01-3")		BG073361	=HYPERLINK("http://www.ncbi.nlm.nih.gov/entrez/query.fcgi?db=Nucleotide&cmd=Search&term=BG073361&dopt=&doptcmdl=GenBank","BG073361")				Y	1
111	11915	1	1	9	14	H3121G01	UNKNOWN: Similar to Mus musculus LOC237670 (LOC237670), mRNA	H3121G01-3	=HYPERLINK("http://lgsun.grc.nia.nih.gov/cgi-bin/pro3?sname1=H3121G01-3&val=1","H3121G01-3")		BG073361	=HYPERLINK("http://www.ncbi.nlm.nih.gov/entrez/query.fcgi?db=Nucleotide&cmd=Search&term=BG073361&dopt=&doptcmdl=GenBank","BG073361")				Y	1
112	11916	1	1	9	15	H3121G07	weakly similar to hypothetical protein DKFZp434D193.1 (fragment) [Homo sapiens]	H3121G07-3	=HYPERLINK("http://lgsun.grc.nia.nih.gov/cgi-bin/pro3?sname1=H3121G07-3&val=1","H3121G07-3")		BG073367	=HYPERLINK("http://www.ncbi.nlm.nih.gov/entrez/query.fcgi?db=Nucleotide&cmd=Search&term=BG073367&dopt=&doptcmdl=GenBank","BG073367")	2			Y	1
112	11916	1	1	9	16	H3121G07	weakly similar to hypothetical protein DKFZp434D193.1 (fragment) [Homo sapiens]	H3121G07-3	=HYPERLINK("http://lgsun.grc.nia.nih.gov/cgi-bin/pro3?sname1=H3121G07-3&val=1","H3121G07-3")		BG073367	=HYPERLINK("http://www.ncbi.nlm.nih.gov/entrez/query.fcgi?db=Nucleotide&cmd=Search&term=BG073367&dopt=&doptcmdl=GenBank","BG073367")	2			Y	1
113	11917	1	1	9	17	H3106G01	UNKNOWN	H3106G01-3	=HYPERLINK("http://lgsun.grc.nia.nih.gov/cgi-bin/pro3?sname1=H3106G01-3&val=1","H3106G01-3")		BG072097	=HYPERLINK("http://www.ncbi.nlm.nih.gov/entrez/query.fcgi?db=Nucleotide&cmd=Search&term=BG072097&dopt=&doptcmdl=GenBank","BG072097")				Y	1
113	11917	1	1	9	18	H3106G01	UNKNOWN	H3106G01-3	=HYPERLINK("http://lgsun.grc.nia.nih.gov/cgi-bin/pro3?sname1=H3106G01-3&val=1","H3106G01-3")		BG072097	=HYPERLINK("http://www.ncbi.nlm.nih.gov/entrez/query.fcgi?db=Nucleotide&cmd=Search&term=BG072097&dopt=&doptcmdl=GenBank","BG072097")				Y	1
114	11918	1	1	9	19	H3106G07	Mus musculus RIKEN cDNA 1110034O07 gene (1110034O07Rik), mRNA	H3106G07-3	=HYPERLINK("http://lgsun.grc.nia.nih.gov/cgi-bin/pro3?sname1=H3106G07-3&val=1","H3106G07-3")		BG072103	=HYPERLINK("http://www.ncbi.nlm.nih.gov/entrez/query.fcgi?db=Nucleotide&cmd=Search&term=BG072103&dopt=&doptcmdl=GenBank","BG072103")	15	Y	=HYPERLINK("http://lgsun.grc.nia.nih.gov/cgi-bin/pro3?sname1=H3106G07-0&val=1","Y")	Y	1
114	11918	1	1	9	20	H3106G07	Mus musculus RIKEN cDNA 1110034O07 gene (1110034O07Rik), mRNA	H3106G07-3	=HYPERLINK("http://lgsun.grc.nia.nih.gov/cgi-bin/pro3?sname1=H3106G07-3&val=1","H3106G07-3")		BG072103	=HYPERLINK("http://www.ncbi.nlm.nih.gov/entrez/query.fcgi?db=Nucleotide&cmd=Search&term=BG072103&dopt=&doptcmdl=GenBank","BG072103")	15	Y	=HYPERLINK("http://lgsun.grc.nia.nih.gov/cgi-bin/pro3?sname1=H3106G07-0&val=1","Y")	Y	1
115	11919	1	1	9	21	H3107G01	UNKNOWN	H3107G01-3	=HYPERLINK("http://lgsun.grc.nia.nih.gov/cgi-bin/pro3?sname1=H3107G01-3&val=1","H3107G01-3")							U	1
115	11919	1	1	9	22	H3107G01	UNKNOWN	H3107G01-3	=HYPERLINK("http://lgsun.grc.nia.nih.gov/cgi-bin/pro3?sname1=H3107G01-3&val=1","H3107G01-3")							U	1
116	11920	1	1	9	23	H3107G07	Mus musculus pleckstrin homology domain-containing, family A (phosphoinositide binding specific) member 2 (Plekha2), mRNA	H3107G07-3	=HYPERLINK("http://lgsun.grc.nia.nih.gov/cgi-bin/pro3?sname1=H3107G07-3&val=1","H3107G07-3")		BG072189	=HYPERLINK("http://www.ncbi.nlm.nih.gov/entrez/query.fcgi?db=Nucleotide&cmd=Search&term=BG072189&dopt=&doptcmdl=GenBank","BG072189")	8	Y	=HYPERLINK("http://lgsun.grc.nia.nih.gov/cgi-bin/pro3?sname1=H3107G07-0&val=1","Y")	Y	1
116	11920	1	1	9	24	H3107G07	Mus musculus pleckstrin homology domain-containing, family A (phosphoinositide binding specific) member 2 (Plekha2), mRNA	H3107G07-3	=HYPERLINK("http://lgsun.grc.nia.nih.gov/cgi-bin/pro3?sname1=H3107G07-3&val=1","H3107G07-3")		BG072189	=HYPERLINK("http://www.ncbi.nlm.nih.gov/entrez/query.fcgi?db=Nucleotide&cmd=Search&term=BG072189&dopt=&doptcmdl=GenBank","BG072189")	8	Y	=HYPERLINK("http://lgsun.grc.nia.nih.gov/cgi-bin/pro3?sname1=H3107G07-0&val=1","Y")	Y	1
117	11921	1	1	9	25	H3108G01	Mus musculus epidermal growth factor receptor pathway substrate 15 (Eps15), mRNA	H3108G01-3	=HYPERLINK("http://lgsun.grc.nia.nih.gov/cgi-bin/pro3?sname1=H3108G01-3&val=1","H3108G01-3")		BG072273	=HYPERLINK("http://www.ncbi.nlm.nih.gov/entrez/query.fcgi?db=Nucleotide&cmd=Search&term=BG072273&dopt=&doptcmdl=GenBank","BG072273")	4	Y	=HYPERLINK("http://lgsun.grc.nia.nih.gov/cgi-bin/pro3?sname1=H3108G01-0&val=1","Y")	Y	1
117	11921	1	1	9	26	H3108G01	Mus musculus epidermal growth factor receptor pathway substrate 15 (Eps15), mRNA	H3108G01-3	=HYPERLINK("http://lgsun.grc.nia.nih.gov/cgi-bin/pro3?sname1=H3108G01-3&val=1","H3108G01-3")		BG072273	=HYPERLINK("http://www.ncbi.nlm.nih.gov/entrez/query.fcgi?db=Nucleotide&cmd=Search&term=BG072273&dopt=&doptcmdl=GenBank","BG072273")	4	Y	=HYPERLINK("http://lgsun.grc.nia.nih.gov/cgi-bin/pro3?sname1=H3108G01-0&val=1","Y")	Y	1
118	11896	1	1	10	1	H3096G07	UNKNOWN	H3096G07-3	=HYPERLINK("http://lgsun.grc.nia.nih.gov/cgi-bin/pro3?sname1=H3096G07-3&val=1","H3096G07-3")		BG071268	=HYPERLINK("http://www.ncbi.nlm.nih.gov/entrez/query.fcgi?db=Nucleotide&cmd=Search&term=BG071268&dopt=&doptcmdl=GenBank","BG071268")		Y	=HYPERLINK("http://lgsun.grc.nia.nih.gov/cgi-bin/pro3?sname1=H3096G07-0&val=1","Y")	Y	1
118	11896	1	1	10	2	H3096G07	UNKNOWN	H3096G07-3	=HYPERLINK("http://lgsun.grc.nia.nih.gov/cgi-bin/pro3?sname1=H3096G07-3&val=1","H3096G07-3")		BG071268	=HYPERLINK("http://www.ncbi.nlm.nih.gov/entrez/query.fcgi?db=Nucleotide&cmd=Search&term=BG071268&dopt=&doptcmdl=GenBank","BG071268")		Y	=HYPERLINK("http://lgsun.grc.nia.nih.gov/cgi-bin/pro3?sname1=H3096G07-0&val=1","Y")	Y	1
119	11897	1	1	10	3	H3097G01	Mus musculus transcription factor-like 4 (Tcfl4), mRNA	H3097G01-3	=HYPERLINK("http://lgsun.grc.nia.nih.gov/cgi-bin/pro3?sname1=H3097G01-3&val=1","H3097G01-3")		BG071344	=HYPERLINK("http://www.ncbi.nlm.nih.gov/entrez/query.fcgi?db=Nucleotide&cmd=Search&term=BG071344&dopt=&doptcmdl=GenBank","BG071344")	11	Y	=HYPERLINK("http://lgsun.grc.nia.nih.gov/cgi-bin/pro3?sname1=H3097G01-0&val=1","Y")	Y	1
119	11897	1	1	10	4	H3097G01	Mus musculus transcription factor-like 4 (Tcfl4), mRNA	H3097G01-3	=HYPERLINK("http://lgsun.grc.nia.nih.gov/cgi-bin/pro3?sname1=H3097G01-3&val=1","H3097G01-3")		BG071344	=HYPERLINK("http://www.ncbi.nlm.nih.gov/entrez/query.fcgi?db=Nucleotide&cmd=Search&term=BG071344&dopt=&doptcmdl=GenBank","BG071344")	11	Y	=HYPERLINK("http://lgsun.grc.nia.nih.gov/cgi-bin/pro3?sname1=H3097G01-0&val=1","Y")	Y	1
120	11898	1	1	10	5	H3097G07	Mus musculus retinoblastoma binding protein 9 (Rbbp9), mRNA	H3097G07-3	=HYPERLINK("http://lgsun.grc.nia.nih.gov/cgi-bin/pro3?sname1=H3097G07-3&val=1","H3097G07-3")	Signal Transduction	BG071350	=HYPERLINK("http://www.ncbi.nlm.nih.gov/entrez/query.fcgi?db=Nucleotide&cmd=Search&term=BG071350&dopt=&doptcmdl=GenBank","BG071350")	2			Y	1
120	11898	1	1	10	6	H3097G07	Mus musculus retinoblastoma binding protein 9 (Rbbp9), mRNA	H3097G07-3	=HYPERLINK("http://lgsun.grc.nia.nih.gov/cgi-bin/pro3?sname1=H3097G07-3&val=1","H3097G07-3")	Signal Transduction	BG071350	=HYPERLINK("http://www.ncbi.nlm.nih.gov/entrez/query.fcgi?db=Nucleotide&cmd=Search&term=BG071350&dopt=&doptcmdl=GenBank","BG071350")	2			Y	1
121	11899	1	1	10	7	H3098G01	H3098G01	H3098G01-3	=HYPERLINK("http://lgsun.grc.nia.nih.gov/cgi-bin/pro3?sname1=H3098G01-3&val=1","H3098G01-3")							U	1
121	11899	1	1	10	8	H3098G01	H3098G01	H3098G01-3	=HYPERLINK("http://lgsun.grc.nia.nih.gov/cgi-bin/pro3?sname1=H3098G01-3&val=1","H3098G01-3")							U	1
122	11900	1	1	10	9	H3098G07	60S RIBOSOMAL PROTEIN	H3098G07-3	=HYPERLINK("http://lgsun.grc.nia.nih.gov/cgi-bin/pro3?sname1=H3098G07-3&val=1","H3098G07-3")		BG071423	=HYPERLINK("http://www.ncbi.nlm.nih.gov/entrez/query.fcgi?db=Nucleotide&cmd=Search&term=BG071423&dopt=&doptcmdl=GenBank","BG071423")	3	Y	=HYPERLINK("http://lgsun.grc.nia.nih.gov/cgi-bin/pro3?sname1=H3098G07-0&val=1","Y")	Y	1
122	11900	1	1	10	10	H3098G07	60S RIBOSOMAL PROTEIN	H3098G07-3	=HYPERLINK("http://lgsun.grc.nia.nih.gov/cgi-bin/pro3?sname1=H3098G07-3&val=1","H3098G07-3")		BG071423	=HYPERLINK("http://www.ncbi.nlm.nih.gov/entrez/query.fcgi?db=Nucleotide&cmd=Search&term=BG071423&dopt=&doptcmdl=GenBank","BG071423")	3	Y	=HYPERLINK("http://lgsun.grc.nia.nih.gov/cgi-bin/pro3?sname1=H3098G07-0&val=1","Y")	Y	1
123	11901	1	1	10	11	H3101G01	H3101G01										1
123	11901	1	1	10	12	H3101G01	H3101G01										1
124	11902	1	1	10	13	H3101G07	hypothetical Thioredoxin containing protein	H3101G07-3	=HYPERLINK("http://lgsun.grc.nia.nih.gov/cgi-bin/pro3?sname1=H3101G07-3&val=1","H3101G07-3")		BG071665	=HYPERLINK("http://www.ncbi.nlm.nih.gov/entrez/query.fcgi?db=Nucleotide&cmd=Search&term=BG071665&dopt=&doptcmdl=GenBank","BG071665")	14	Y	=HYPERLINK("http://lgsun.grc.nia.nih.gov/cgi-bin/pro3?sname1=H3101G07-0&val=1","Y")	Y	1
124	11902	1	1	10	14	H3101G07	hypothetical Thioredoxin containing protein	H3101G07-3	=HYPERLINK("http://lgsun.grc.nia.nih.gov/cgi-bin/pro3?sname1=H3101G07-3&val=1","H3101G07-3")		BG071665	=HYPERLINK("http://www.ncbi.nlm.nih.gov/entrez/query.fcgi?db=Nucleotide&cmd=Search&term=BG071665&dopt=&doptcmdl=GenBank","BG071665")	14	Y	=HYPERLINK("http://lgsun.grc.nia.nih.gov/cgi-bin/pro3?sname1=H3101G07-0&val=1","Y")	Y	1
125	11903	1	1	10	15	H3102G01	H3102G01	H3102G01-3	=HYPERLINK("http://lgsun.grc.nia.nih.gov/cgi-bin/pro3?sname1=H3102G01-3&val=1","H3102G01-3")					Y	=HYPERLINK("http://lgsun.grc.nia.nih.gov/cgi-bin/pro3?sname1=H3102G01-0&val=1","Y")	U	1
125	11903	1	1	10	16	H3102G01	H3102G01	H3102G01-3	=HYPERLINK("http://lgsun.grc.nia.nih.gov/cgi-bin/pro3?sname1=H3102G01-3&val=1","H3102G01-3")					Y	=HYPERLINK("http://lgsun.grc.nia.nih.gov/cgi-bin/pro3?sname1=H3102G01-0&val=1","Y")	U	1
126	11904	1	1	10	17	H3102G07	Mus musculus protein tyrosine phosphatase, non-receptor type 11 (Ptpn11), mRNA	H3102G07-3	=HYPERLINK("http://lgsun.grc.nia.nih.gov/cgi-bin/pro3?sname1=H3102G07-3&val=1","H3102G07-3")	Signal Transduction	BG071749	=HYPERLINK("http://www.ncbi.nlm.nih.gov/entrez/query.fcgi?db=Nucleotide&cmd=Search&term=BG071749&dopt=&doptcmdl=GenBank","BG071749")	5			Y	1
126	11904	1	1	10	18	H3102G07	Mus musculus protein tyrosine phosphatase, non-receptor type 11 (Ptpn11), mRNA	H3102G07-3	=HYPERLINK("http://lgsun.grc.nia.nih.gov/cgi-bin/pro3?sname1=H3102G07-3&val=1","H3102G07-3")	Signal Transduction	BG071749	=HYPERLINK("http://www.ncbi.nlm.nih.gov/entrez/query.fcgi?db=Nucleotide&cmd=Search&term=BG071749&dopt=&doptcmdl=GenBank","BG071749")	5			Y	1
127	11905	1	1	10	19	H3103G01	UNKNOWN	H3103G01-3	=HYPERLINK("http://lgsun.grc.nia.nih.gov/cgi-bin/pro3?sname1=H3103G01-3&val=1","H3103G01-3")		BG071835	=HYPERLINK("http://www.ncbi.nlm.nih.gov/entrez/query.fcgi?db=Nucleotide&cmd=Search&term=BG071835&dopt=&doptcmdl=GenBank","BG071835")		Y	=HYPERLINK("http://lgsun.grc.nia.nih.gov/cgi-bin/pro3?sname1=H3103G01-0&val=1","Y")	Y	1
127	11905	1	1	10	20	H3103G01	UNKNOWN	H3103G01-3	=HYPERLINK("http://lgsun.grc.nia.nih.gov/cgi-bin/pro3?sname1=H3103G01-3&val=1","H3103G01-3")		BG071835	=HYPERLINK("http://www.ncbi.nlm.nih.gov/entrez/query.fcgi?db=Nucleotide&cmd=Search&term=BG071835&dopt=&doptcmdl=GenBank","BG071835")		Y	=HYPERLINK("http://lgsun.grc.nia.nih.gov/cgi-bin/pro3?sname1=H3103G01-0&val=1","Y")	Y	1
128	11906	1	1	10	21	H3103G07	UNKNOWN	H3103G07-3	=HYPERLINK("http://lgsun.grc.nia.nih.gov/cgi-bin/pro3?sname1=H3103G07-3&val=1","H3103G07-3")	Matrix/Structural Proteins	BG071841	=HYPERLINK("http://www.ncbi.nlm.nih.gov/entrez/query.fcgi?db=Nucleotide&cmd=Search&term=BG071841&dopt=&doptcmdl=GenBank","BG071841")		Y	=HYPERLINK("http://lgsun.grc.nia.nih.gov/cgi-bin/pro3?sname1=H3103G07-0&val=1","Y")	Y	1
128	11906	1	1	10	22	H3103G07	UNKNOWN	H3103G07-3	=HYPERLINK("http://lgsun.grc.nia.nih.gov/cgi-bin/pro3?sname1=H3103G07-3&val=1","H3103G07-3")	Matrix/Structural Proteins	BG071841	=HYPERLINK("http://www.ncbi.nlm.nih.gov/entrez/query.fcgi?db=Nucleotide&cmd=Search&term=BG071841&dopt=&doptcmdl=GenBank","BG071841")		Y	=HYPERLINK("http://lgsun.grc.nia.nih.gov/cgi-bin/pro3?sname1=H3103G07-0&val=1","Y")	Y	1
129	11907	1	1	10	23	H3104G01	Mus musculus myosin light chain, phosphorylatable, fast skeletal muscle (Mylpf), mRNA	H3104G01-3	=HYPERLINK("http://lgsun.grc.nia.nih.gov/cgi-bin/pro3?sname1=H3104G01-3&val=1","H3104G01-3")	Matrix/Structural Proteins	BG071923	=HYPERLINK("http://www.ncbi.nlm.nih.gov/entrez/query.fcgi?db=Nucleotide&cmd=Search&term=BG071923&dopt=&doptcmdl=GenBank","BG071923")	7	Y	=HYPERLINK("http://lgsun.grc.nia.nih.gov/cgi-bin/pro3?sname1=H3104G01-0&val=1","Y")	Y	1
129	11907	1	1	10	24	H3104G01	Mus musculus myosin light chain, phosphorylatable, fast skeletal muscle (Mylpf), mRNA	H3104G01-3	=HYPERLINK("http://lgsun.grc.nia.nih.gov/cgi-bin/pro3?sname1=H3104G01-3&val=1","H3104G01-3")	Matrix/Structural Proteins	BG071923	=HYPERLINK("http://www.ncbi.nlm.nih.gov/entrez/query.fcgi?db=Nucleotide&cmd=Search&term=BG071923&dopt=&doptcmdl=GenBank","BG071923")	7	Y	=HYPERLINK("http://lgsun.grc.nia.nih.gov/cgi-bin/pro3?sname1=H3104G01-0&val=1","Y")	Y	1
130	11908	1	1	10	25	H3104G07	UNKNOWN	H3104G07-3	=HYPERLINK("http://lgsun.grc.nia.nih.gov/cgi-bin/pro3?sname1=H3104G07-3&val=1","H3104G07-3")		BG071928	=HYPERLINK("http://www.ncbi.nlm.nih.gov/entrez/query.fcgi?db=Nucleotide&cmd=Search&term=BG071928&dopt=&doptcmdl=GenBank","BG071928")		Y	=HYPERLINK("http://lgsun.grc.nia.nih.gov/cgi-bin/pro3?sname1=H3104G07-0&val=1","Y")	Y	1
130	11908	1	1	10	26	H3104G07	UNKNOWN	H3104G07-3	=HYPERLINK("http://lgsun.grc.nia.nih.gov/cgi-bin/pro3?sname1=H3104G07-3&val=1","H3104G07-3")		BG071928	=HYPERLINK("http://www.ncbi.nlm.nih.gov/entrez/query.fcgi?db=Nucleotide&cmd=Search&term=BG071928&dopt=&doptcmdl=GenBank","BG071928")		Y	=HYPERLINK("http://lgsun.grc.nia.nih.gov/cgi-bin/pro3?sname1=H3104G07-0&val=1","Y")	Y	1
131	11883	1	1	11	1	H3100G01	Mus musculus expressed sequence AU043625 (AU043625), mRNA	H3100G01-3	=HYPERLINK("http://lgsun.grc.nia.nih.gov/cgi-bin/pro3?sname1=H3100G01-3&val=1","H3100G01-3")		BG071579	=HYPERLINK("http://www.ncbi.nlm.nih.gov/entrez/query.fcgi?db=Nucleotide&cmd=Search&term=BG071579&dopt=&doptcmdl=GenBank","BG071579")	5			Y	1
131	11883	1	1	11	2	H3100G01	Mus musculus expressed sequence AU043625 (AU043625), mRNA	H3100G01-3	=HYPERLINK("http://lgsun.grc.nia.nih.gov/cgi-bin/pro3?sname1=H3100G01-3&val=1","H3100G01-3")		BG071579	=HYPERLINK("http://www.ncbi.nlm.nih.gov/entrez/query.fcgi?db=Nucleotide&cmd=Search&term=BG071579&dopt=&doptcmdl=GenBank","BG071579")	5			Y	1
132	11884	1	1	11	3	H3100G07	UNKNOWN	H3100G07-3	=HYPERLINK("http://lgsun.grc.nia.nih.gov/cgi-bin/pro3?sname1=H3100G07-3&val=1","H3100G07-3")				11	Y	=HYPERLINK("http://lgsun.grc.nia.nih.gov/cgi-bin/pro3?sname1=H3100G07-0&val=1","Y")	Y	1
132	11884	1	1	11	4	H3100G07	UNKNOWN	H3100G07-3	=HYPERLINK("http://lgsun.grc.nia.nih.gov/cgi-bin/pro3?sname1=H3100G07-3&val=1","H3100G07-3")				11	Y	=HYPERLINK("http://lgsun.grc.nia.nih.gov/cgi-bin/pro3?sname1=H3100G07-0&val=1","Y")	Y	1
133	11885	1	1	11	5	H3091G01	UNKNOWN	H3091G01-3	=HYPERLINK("http://lgsun.grc.nia.nih.gov/cgi-bin/pro3?sname1=H3091G01-3&val=1","H3091G01-3")		BG070917	=HYPERLINK("http://www.ncbi.nlm.nih.gov/entrez/query.fcgi?db=Nucleotide&cmd=Search&term=BG070917&dopt=&doptcmdl=GenBank","BG070917")		Y	=HYPERLINK("http://lgsun.grc.nia.nih.gov/cgi-bin/pro3?sname1=H3091G01-0&val=1","Y")	Y	1
133	11885	1	1	11	6	H3091G01	UNKNOWN	H3091G01-3	=HYPERLINK("http://lgsun.grc.nia.nih.gov/cgi-bin/pro3?sname1=H3091G01-3&val=1","H3091G01-3")		BG070917	=HYPERLINK("http://www.ncbi.nlm.nih.gov/entrez/query.fcgi?db=Nucleotide&cmd=Search&term=BG070917&dopt=&doptcmdl=GenBank","BG070917")		Y	=HYPERLINK("http://lgsun.grc.nia.nih.gov/cgi-bin/pro3?sname1=H3091G01-0&val=1","Y")	Y	1
134	11886	1	1	11	7	H3091G07	Mus musculus female sterile homeotic-related gene 3 (Fsrg3), mRNA	H3091G07-3	=HYPERLINK("http://lgsun.grc.nia.nih.gov/cgi-bin/pro3?sname1=H3091G07-3&val=1","H3091G07-3")	Transcription/Chromatin	BG070923	=HYPERLINK("http://www.ncbi.nlm.nih.gov/entrez/query.fcgi?db=Nucleotide&cmd=Search&term=BG070923&dopt=&doptcmdl=GenBank","BG070923")	5	Y	=HYPERLINK("http://lgsun.grc.nia.nih.gov/cgi-bin/pro3?sname1=H3091G07-0&val=1","Y")	Y	1
134	11886	1	1	11	8	H3091G07	Mus musculus female sterile homeotic-related gene 3 (Fsrg3), mRNA	H3091G07-3	=HYPERLINK("http://lgsun.grc.nia.nih.gov/cgi-bin/pro3?sname1=H3091G07-3&val=1","H3091G07-3")	Transcription/Chromatin	BG070923	=HYPERLINK("http://www.ncbi.nlm.nih.gov/entrez/query.fcgi?db=Nucleotide&cmd=Search&term=BG070923&dopt=&doptcmdl=GenBank","BG070923")	5	Y	=HYPERLINK("http://lgsun.grc.nia.nih.gov/cgi-bin/pro3?sname1=H3091G07-0&val=1","Y")	Y	1
135	11887	1	1	11	9	H3092G01	Mus musculus mitogen activated protein kinase 13 (Mapk13), mRNA	H3092G01-3	=HYPERLINK("http://lgsun.grc.nia.nih.gov/cgi-bin/pro3?sname1=H3092G01-3&val=1","H3092G01-3")	Signal Transduction	BG070837	=HYPERLINK("http://www.ncbi.nlm.nih.gov/entrez/query.fcgi?db=Nucleotide&cmd=Search&term=BG070837&dopt=&doptcmdl=GenBank","BG070837")	17	Y	=HYPERLINK("http://lgsun.grc.nia.nih.gov/cgi-bin/pro3?sname1=H3092G01-0&val=1","Y")	Y	1
135	11887	1	1	11	10	H3092G01	Mus musculus mitogen activated protein kinase 13 (Mapk13), mRNA	H3092G01-3	=HYPERLINK("http://lgsun.grc.nia.nih.gov/cgi-bin/pro3?sname1=H3092G01-3&val=1","H3092G01-3")	Signal Transduction	BG070837	=HYPERLINK("http://www.ncbi.nlm.nih.gov/entrez/query.fcgi?db=Nucleotide&cmd=Search&term=BG070837&dopt=&doptcmdl=GenBank","BG070837")	17	Y	=HYPERLINK("http://lgsun.grc.nia.nih.gov/cgi-bin/pro3?sname1=H3092G01-0&val=1","Y")	Y	1
136	11888	1	1	11	11	H3092G07	UNKNOWN	H3092G07-3	=HYPERLINK("http://lgsun.grc.nia.nih.gov/cgi-bin/pro3?sname1=H3092G07-3&val=1","H3092G07-3")		BG070841	=HYPERLINK("http://www.ncbi.nlm.nih.gov/entrez/query.fcgi?db=Nucleotide&cmd=Search&term=BG070841&dopt=&doptcmdl=GenBank","BG070841")		Y	=HYPERLINK("http://lgsun.grc.nia.nih.gov/cgi-bin/pro3?sname1=H3092G07-0&val=1","Y")	Y	1
136	11888	1	1	11	12	H3092G07	UNKNOWN	H3092G07-3	=HYPERLINK("http://lgsun.grc.nia.nih.gov/cgi-bin/pro3?sname1=H3092G07-3&val=1","H3092G07-3")		BG070841	=HYPERLINK("http://www.ncbi.nlm.nih.gov/entrez/query.fcgi?db=Nucleotide&cmd=Search&term=BG070841&dopt=&doptcmdl=GenBank","BG070841")		Y	=HYPERLINK("http://lgsun.grc.nia.nih.gov/cgi-bin/pro3?sname1=H3092G07-0&val=1","Y")	Y	1
137	11889	1	1	11	13	H3093G01	Similar to: Mus musculus, clone IMAGE:4456744, mRNA, partial cds	H3093G01-3	=HYPERLINK("http://lgsun.grc.nia.nih.gov/cgi-bin/pro3?sname1=H3093G01-3&val=1","H3093G01-3")		BG071009	=HYPERLINK("http://www.ncbi.nlm.nih.gov/entrez/query.fcgi?db=Nucleotide&cmd=Search&term=BG071009&dopt=&doptcmdl=GenBank","BG071009")	8	Y	=HYPERLINK("http://lgsun.grc.nia.nih.gov/cgi-bin/pro3?sname1=H3093G01-0&val=1","Y")	Y	1
137	11889	1	1	11	14	H3093G01	Similar to: Mus musculus, clone IMAGE:4456744, mRNA, partial cds	H3093G01-3	=HYPERLINK("http://lgsun.grc.nia.nih.gov/cgi-bin/pro3?sname1=H3093G01-3&val=1","H3093G01-3")		BG071009	=HYPERLINK("http://www.ncbi.nlm.nih.gov/entrez/query.fcgi?db=Nucleotide&cmd=Search&term=BG071009&dopt=&doptcmdl=GenBank","BG071009")	8	Y	=HYPERLINK("http://lgsun.grc.nia.nih.gov/cgi-bin/pro3?sname1=H3093G01-0&val=1","Y")	Y	1
138	11890	1	1	11	15	H3093G07	HYPOTHETICAL PROTEIN, MGC:6989; HYPOTHETICAL PROTEIN MGC6989 SIMILAR TO N33.	H3093G07-3	=HYPERLINK("http://lgsun.grc.nia.nih.gov/cgi-bin/pro3?sname1=H3093G07-3&val=1","H3093G07-3")	Signal Transduction	BG071015	=HYPERLINK("http://www.ncbi.nlm.nih.gov/entrez/query.fcgi?db=Nucleotide&cmd=Search&term=BG071015&dopt=&doptcmdl=GenBank","BG071015")	8	Y	=HYPERLINK("http://lgsun.grc.nia.nih.gov/cgi-bin/pro3?sname1=H3093G07-0&val=1","Y")	Y	1
138	11890	1	1	11	16	H3093G07	HYPOTHETICAL PROTEIN, MGC:6989; HYPOTHETICAL PROTEIN MGC6989 SIMILAR TO N33.	H3093G07-3	=HYPERLINK("http://lgsun.grc.nia.nih.gov/cgi-bin/pro3?sname1=H3093G07-3&val=1","H3093G07-3")	Signal Transduction	BG071015	=HYPERLINK("http://www.ncbi.nlm.nih.gov/entrez/query.fcgi?db=Nucleotide&cmd=Search&term=BG071015&dopt=&doptcmdl=GenBank","BG071015")	8	Y	=HYPERLINK("http://lgsun.grc.nia.nih.gov/cgi-bin/pro3?sname1=H3093G07-0&val=1","Y")	Y	1
139	11891	1	1	11	17	H3094G01	UNKNOWN	H3094G01-3	=HYPERLINK("http://lgsun.grc.nia.nih.gov/cgi-bin/pro3?sname1=H3094G01-3&val=1","H3094G01-3")		BG071102	=HYPERLINK("http://www.ncbi.nlm.nih.gov/entrez/query.fcgi?db=Nucleotide&cmd=Search&term=BG071102&dopt=&doptcmdl=GenBank","BG071102")		Y	=HYPERLINK("http://lgsun.grc.nia.nih.gov/cgi-bin/pro3?sname1=H3094G01-0&val=1","Y")	Y	1
139	11891	1	1	11	18	H3094G01	UNKNOWN	H3094G01-3	=HYPERLINK("http://lgsun.grc.nia.nih.gov/cgi-bin/pro3?sname1=H3094G01-3&val=1","H3094G01-3")		BG071102	=HYPERLINK("http://www.ncbi.nlm.nih.gov/entrez/query.fcgi?db=Nucleotide&cmd=Search&term=BG071102&dopt=&doptcmdl=GenBank","BG071102")		Y	=HYPERLINK("http://lgsun.grc.nia.nih.gov/cgi-bin/pro3?sname1=H3094G01-0&val=1","Y")	Y	1
140	11892	1	1	11	19	H3094G07	Mus musculus expressed sequence AI481316 (AI481316), mRNA	H3094G07-3	=HYPERLINK("http://lgsun.grc.nia.nih.gov/cgi-bin/pro3?sname1=H3094G07-3&val=1","H3094G07-3")		BG071108	=HYPERLINK("http://www.ncbi.nlm.nih.gov/entrez/query.fcgi?db=Nucleotide&cmd=Search&term=BG071108&dopt=&doptcmdl=GenBank","BG071108")	1	Y	=HYPERLINK("http://lgsun.grc.nia.nih.gov/cgi-bin/pro3?sname1=H3094G07-0&val=1","Y")	Y	1
140	11892	1	1	11	20	H3094G07	Mus musculus expressed sequence AI481316 (AI481316), mRNA	H3094G07-3	=HYPERLINK("http://lgsun.grc.nia.nih.gov/cgi-bin/pro3?sname1=H3094G07-3&val=1","H3094G07-3")		BG071108	=HYPERLINK("http://www.ncbi.nlm.nih.gov/entrez/query.fcgi?db=Nucleotide&cmd=Search&term=BG071108&dopt=&doptcmdl=GenBank","BG071108")	1	Y	=HYPERLINK("http://lgsun.grc.nia.nih.gov/cgi-bin/pro3?sname1=H3094G07-0&val=1","Y")	Y	1
141	11893	1	1	11	21	H3095G01	PHOSPHOSERINE AMINOTRANSFERASE (EC 2.6.1.52) (PSAT) (ENDOMETRIAL PROGESTERONE-INDUCED PROTEIN) (EPIP).	H3095G01-3	=HYPERLINK("http://lgsun.grc.nia.nih.gov/cgi-bin/pro3?sname1=H3095G01-3&val=1","H3095G01-3")	Matrix/Structural Proteins	BG071189	=HYPERLINK("http://www.ncbi.nlm.nih.gov/entrez/query.fcgi?db=Nucleotide&cmd=Search&term=BG071189&dopt=&doptcmdl=GenBank","BG071189")	19			Y	1
141	11893	1	1	11	22	H3095G01	PHOSPHOSERINE AMINOTRANSFERASE (EC 2.6.1.52) (PSAT) (ENDOMETRIAL PROGESTERONE-INDUCED PROTEIN) (EPIP).	H3095G01-3	=HYPERLINK("http://lgsun.grc.nia.nih.gov/cgi-bin/pro3?sname1=H3095G01-3&val=1","H3095G01-3")	Matrix/Structural Proteins	BG071189	=HYPERLINK("http://www.ncbi.nlm.nih.gov/entrez/query.fcgi?db=Nucleotide&cmd=Search&term=BG071189&dopt=&doptcmdl=GenBank","BG071189")	19			Y	1
142	11894	1	1	11	23	H3095G07	BESTROPHIN (VITELLIFORM MACULAR DYSTROPHY PROTEIN HOMOLOG) (FRAGMENT).	H3095G07-3	=HYPERLINK("http://lgsun.grc.nia.nih.gov/cgi-bin/pro3?sname1=H3095G07-3&val=1","H3095G07-3")		BG071195	=HYPERLINK("http://www.ncbi.nlm.nih.gov/entrez/query.fcgi?db=Nucleotide&cmd=Search&term=BG071195&dopt=&doptcmdl=GenBank","BG071195")	19			Y	1
142	11894	1	1	11	24	H3095G07	BESTROPHIN (VITELLIFORM MACULAR DYSTROPHY PROTEIN HOMOLOG) (FRAGMENT).	H3095G07-3	=HYPERLINK("http://lgsun.grc.nia.nih.gov/cgi-bin/pro3?sname1=H3095G07-3&val=1","H3095G07-3")		BG071195	=HYPERLINK("http://www.ncbi.nlm.nih.gov/entrez/query.fcgi?db=Nucleotide&cmd=Search&term=BG071195&dopt=&doptcmdl=GenBank","BG071195")	19			Y	1
143	11895	1	1	11	25	H3096G01	H3096G01	H3096G01-3	=HYPERLINK("http://lgsun.grc.nia.nih.gov/cgi-bin/pro3?sname1=H3096G01-3&val=1","H3096G01-3")	Transcription/Chromatin						U	1
143	11895	1	1	11	26	H3096G01	H3096G01	H3096G01-3	=HYPERLINK("http://lgsun.grc.nia.nih.gov/cgi-bin/pro3?sname1=H3096G01-3&val=1","H3096G01-3")	Transcription/Chromatin						U	1
144	11870	1	1	12	1	H3085G07	Similar to: Mus musculus trans-golgi network protein 2 (Tgoln2), mRNA	H3085G07-3	=HYPERLINK("http://lgsun.grc.nia.nih.gov/cgi-bin/pro3?sname1=H3085G07-3&val=1","H3085G07-3")	Matrix/Structural Proteins	BG070293	=HYPERLINK("http://www.ncbi.nlm.nih.gov/entrez/query.fcgi?db=Nucleotide&cmd=Search&term=BG070293&dopt=&doptcmdl=GenBank","BG070293")	6	Y	=HYPERLINK("http://lgsun.grc.nia.nih.gov/cgi-bin/pro3?sname1=H3085G07-0&val=1","Y")	Y	1
144	11870	1	1	12	2	H3085G07	Similar to: Mus musculus trans-golgi network protein 2 (Tgoln2), mRNA	H3085G07-3	=HYPERLINK("http://lgsun.grc.nia.nih.gov/cgi-bin/pro3?sname1=H3085G07-3&val=1","H3085G07-3")	Matrix/Structural Proteins	BG070293	=HYPERLINK("http://www.ncbi.nlm.nih.gov/entrez/query.fcgi?db=Nucleotide&cmd=Search&term=BG070293&dopt=&doptcmdl=GenBank","BG070293")	6	Y	=HYPERLINK("http://lgsun.grc.nia.nih.gov/cgi-bin/pro3?sname1=H3085G07-0&val=1","Y")	Y	1
145	11871	1	1	12	3	H3086G01	T54	H3086G01-3	=HYPERLINK("http://lgsun.grc.nia.nih.gov/cgi-bin/pro3?sname1=H3086G01-3&val=1","H3086G01-3")		BG070379	=HYPERLINK("http://www.ncbi.nlm.nih.gov/entrez/query.fcgi?db=Nucleotide&cmd=Search&term=BG070379&dopt=&doptcmdl=GenBank","BG070379")		Y	=HYPERLINK("http://lgsun.grc.nia.nih.gov/cgi-bin/pro3?sname1=H3086G01-0&val=1","Y")	Y	1
145	11871	1	1	12	4	H3086G01	T54	H3086G01-3	=HYPERLINK("http://lgsun.grc.nia.nih.gov/cgi-bin/pro3?sname1=H3086G01-3&val=1","H3086G01-3")		BG070379	=HYPERLINK("http://www.ncbi.nlm.nih.gov/entrez/query.fcgi?db=Nucleotide&cmd=Search&term=BG070379&dopt=&doptcmdl=GenBank","BG070379")		Y	=HYPERLINK("http://lgsun.grc.nia.nih.gov/cgi-bin/pro3?sname1=H3086G01-0&val=1","Y")	Y	1
146	11872	1	1	12	5	H3086G07	Mus musculus RIKEN cDNA 4930579J09 gene (4930579J09Rik), mRNA	H3086G07-3	=HYPERLINK("http://lgsun.grc.nia.nih.gov/cgi-bin/pro3?sname1=H3086G07-3&val=1","H3086G07-3")		BG070385	=HYPERLINK("http://www.ncbi.nlm.nih.gov/entrez/query.fcgi?db=Nucleotide&cmd=Search&term=BG070385&dopt=&doptcmdl=GenBank","BG070385")	19	Y	=HYPERLINK("http://lgsun.grc.nia.nih.gov/cgi-bin/pro3?sname1=H3086G07-0&val=1","Y")	Y	1
146	11872	1	1	12	6	H3086G07	Mus musculus RIKEN cDNA 4930579J09 gene (4930579J09Rik), mRNA	H3086G07-3	=HYPERLINK("http://lgsun.grc.nia.nih.gov/cgi-bin/pro3?sname1=H3086G07-3&val=1","H3086G07-3")		BG070385	=HYPERLINK("http://www.ncbi.nlm.nih.gov/entrez/query.fcgi?db=Nucleotide&cmd=Search&term=BG070385&dopt=&doptcmdl=GenBank","BG070385")	19	Y	=HYPERLINK("http://lgsun.grc.nia.nih.gov/cgi-bin/pro3?sname1=H3086G07-0&val=1","Y")	Y	1
147	11873	1	1	12	7	H3087G01	Mus musculus nuclear receptor subfamily 5, group A, member 2 (Nr5a2), mRNA	H3087G01-3	=HYPERLINK("http://lgsun.grc.nia.nih.gov/cgi-bin/pro3?sname1=H3087G01-3&val=1","H3087G01-3")	Signal Transduction	BG070472	=HYPERLINK("http://www.ncbi.nlm.nih.gov/entrez/query.fcgi?db=Nucleotide&cmd=Search&term=BG070472&dopt=&doptcmdl=GenBank","BG070472")	1	Y	=HYPERLINK("http://lgsun.grc.nia.nih.gov/cgi-bin/pro3?sname1=H3087G01-0&val=1","Y")	Y	1
147	11873	1	1	12	8	H3087G01	Mus musculus nuclear receptor subfamily 5, group A, member 2 (Nr5a2), mRNA	H3087G01-3	=HYPERLINK("http://lgsun.grc.nia.nih.gov/cgi-bin/pro3?sname1=H3087G01-3&val=1","H3087G01-3")	Signal Transduction	BG070472	=HYPERLINK("http://www.ncbi.nlm.nih.gov/entrez/query.fcgi?db=Nucleotide&cmd=Search&term=BG070472&dopt=&doptcmdl=GenBank","BG070472")	1	Y	=HYPERLINK("http://lgsun.grc.nia.nih.gov/cgi-bin/pro3?sname1=H3087G01-0&val=1","Y")	Y	1
148	11874	1	1	12	9	H3087G07	UNKNOWN	H3087G07-3	=HYPERLINK("http://lgsun.grc.nia.nih.gov/cgi-bin/pro3?sname1=H3087G07-3&val=1","H3087G07-3")		BG070478	=HYPERLINK("http://www.ncbi.nlm.nih.gov/entrez/query.fcgi?db=Nucleotide&cmd=Search&term=BG070478&dopt=&doptcmdl=GenBank","BG070478")		Y	=HYPERLINK("http://lgsun.grc.nia.nih.gov/cgi-bin/pro3?sname1=H3087G07-0&val=1","Y")	Y	1
148	11874	1	1	12	10	H3087G07	UNKNOWN	H3087G07-3	=HYPERLINK("http://lgsun.grc.nia.nih.gov/cgi-bin/pro3?sname1=H3087G07-3&val=1","H3087G07-3")		BG070478	=HYPERLINK("http://www.ncbi.nlm.nih.gov/entrez/query.fcgi?db=Nucleotide&cmd=Search&term=BG070478&dopt=&doptcmdl=GenBank","BG070478")		Y	=HYPERLINK("http://lgsun.grc.nia.nih.gov/cgi-bin/pro3?sname1=H3087G07-0&val=1","Y")	Y	1
149	11875	1	1	12	11	H3088G01	UNKNOWN	H3088G01-3	=HYPERLINK("http://lgsun.grc.nia.nih.gov/cgi-bin/pro3?sname1=H3088G01-3&val=1","H3088G01-3")		BG070564	=HYPERLINK("http://www.ncbi.nlm.nih.gov/entrez/query.fcgi?db=Nucleotide&cmd=Search&term=BG070564&dopt=&doptcmdl=GenBank","BG070564")		Y	=HYPERLINK("http://lgsun.grc.nia.nih.gov/cgi-bin/pro3?sname1=H3088G01-0&val=1","Y")	Y	1
149	11875	1	1	12	12	H3088G01	UNKNOWN	H3088G01-3	=HYPERLINK("http://lgsun.grc.nia.nih.gov/cgi-bin/pro3?sname1=H3088G01-3&val=1","H3088G01-3")		BG070564	=HYPERLINK("http://www.ncbi.nlm.nih.gov/entrez/query.fcgi?db=Nucleotide&cmd=Search&term=BG070564&dopt=&doptcmdl=GenBank","BG070564")		Y	=HYPERLINK("http://lgsun.grc.nia.nih.gov/cgi-bin/pro3?sname1=H3088G01-0&val=1","Y")	Y	1
150	11876	1	1	12	13	H3088G07	transcriptional activator SRCAP {Homo sapiens}	H3088G07-3	=HYPERLINK("http://lgsun.grc.nia.nih.gov/cgi-bin/pro3?sname1=H3088G07-3&val=1","H3088G07-3")	Transcription/Chromatin	BG070570	=HYPERLINK("http://www.ncbi.nlm.nih.gov/entrez/query.fcgi?db=Nucleotide&cmd=Search&term=BG070570&dopt=&doptcmdl=GenBank","BG070570")	7	Y	=HYPERLINK("http://lgsun.grc.nia.nih.gov/cgi-bin/pro3?sname1=H3088G07-0&val=1","Y")	Y	1
150	11876	1	1	12	14	H3088G07	transcriptional activator SRCAP {Homo sapiens}	H3088G07-3	=HYPERLINK("http://lgsun.grc.nia.nih.gov/cgi-bin/pro3?sname1=H3088G07-3&val=1","H3088G07-3")	Transcription/Chromatin	BG070570	=HYPERLINK("http://www.ncbi.nlm.nih.gov/entrez/query.fcgi?db=Nucleotide&cmd=Search&term=BG070570&dopt=&doptcmdl=GenBank","BG070570")	7	Y	=HYPERLINK("http://lgsun.grc.nia.nih.gov/cgi-bin/pro3?sname1=H3088G07-0&val=1","Y")	Y	1
151	11877	1	1	12	15	H3089G01	Mus musculus hypothetical gene supported by BC032212; BC032212; BC032212 (LOC268759), mRNA	H3089G01-3	=HYPERLINK("http://lgsun.grc.nia.nih.gov/cgi-bin/pro3?sname1=H3089G01-3&val=1","H3089G01-3")		BG070657	=HYPERLINK("http://www.ncbi.nlm.nih.gov/entrez/query.fcgi?db=Nucleotide&cmd=Search&term=BG070657&dopt=&doptcmdl=GenBank","BG070657")	14	Y	=HYPERLINK("http://lgsun.grc.nia.nih.gov/cgi-bin/pro3?sname1=H3089G01-0&val=1","Y")	Y	1
151	11877	1	1	12	16	H3089G01	Mus musculus hypothetical gene supported by BC032212; BC032212; BC032212 (LOC268759), mRNA	H3089G01-3	=HYPERLINK("http://lgsun.grc.nia.nih.gov/cgi-bin/pro3?sname1=H3089G01-3&val=1","H3089G01-3")		BG070657	=HYPERLINK("http://www.ncbi.nlm.nih.gov/entrez/query.fcgi?db=Nucleotide&cmd=Search&term=BG070657&dopt=&doptcmdl=GenBank","BG070657")	14	Y	=HYPERLINK("http://lgsun.grc.nia.nih.gov/cgi-bin/pro3?sname1=H3089G01-0&val=1","Y")	Y	1
152	11878	1	1	12	17	H3089G07	60S RIBOSOMAL PROTEIN	H3089G07-3	=HYPERLINK("http://lgsun.grc.nia.nih.gov/cgi-bin/pro3?sname1=H3089G07-3&val=1","H3089G07-3")		BG070663	=HYPERLINK("http://www.ncbi.nlm.nih.gov/entrez/query.fcgi?db=Nucleotide&cmd=Search&term=BG070663&dopt=&doptcmdl=GenBank","BG070663")		Y	=HYPERLINK("http://lgsun.grc.nia.nih.gov/cgi-bin/pro3?sname1=H3089G07-0&val=1","Y")	Y	1
152	11878	1	1	12	18	H3089G07	60S RIBOSOMAL PROTEIN	H3089G07-3	=HYPERLINK("http://lgsun.grc.nia.nih.gov/cgi-bin/pro3?sname1=H3089G07-3&val=1","H3089G07-3")		BG070663	=HYPERLINK("http://www.ncbi.nlm.nih.gov/entrez/query.fcgi?db=Nucleotide&cmd=Search&term=BG070663&dopt=&doptcmdl=GenBank","BG070663")		Y	=HYPERLINK("http://lgsun.grc.nia.nih.gov/cgi-bin/pro3?sname1=H3089G07-0&val=1","Y")	Y	1
153	11879	1	1	12	19	H3090G01	GALECTIN 3 GALACTOSE SPECIFIC LECTIN 3 MAC 2 ANTIGEN IGE BINDING PROTEIN 35 KDA LECTIN CARBOHYDRATE BINDING PROTEIN 35 CBP 35 LAMININ BINDING PROTEIN LECTIN L	H3090G01-3	=HYPERLINK("http://lgsun.grc.nia.nih.gov/cgi-bin/pro3?sname1=H3090G01-3&val=1","H3090G01-3")		BG070746	=HYPERLINK("http://www.ncbi.nlm.nih.gov/entrez/query.fcgi?db=Nucleotide&cmd=Search&term=BG070746&dopt=&doptcmdl=GenBank","BG070746")	11	Y	=HYPERLINK("http://lgsun.grc.nia.nih.gov/cgi-bin/pro3?sname1=H3090G01-0&val=1","Y")	Y	1
153	11879	1	1	12	20	H3090G01	GALECTIN 3 GALACTOSE SPECIFIC LECTIN 3 MAC 2 ANTIGEN IGE BINDING PROTEIN 35 KDA LECTIN CARBOHYDRATE BINDING PROTEIN 35 CBP 35 LAMININ BINDING PROTEIN LECTIN L	H3090G01-3	=HYPERLINK("http://lgsun.grc.nia.nih.gov/cgi-bin/pro3?sname1=H3090G01-3&val=1","H3090G01-3")		BG070746	=HYPERLINK("http://www.ncbi.nlm.nih.gov/entrez/query.fcgi?db=Nucleotide&cmd=Search&term=BG070746&dopt=&doptcmdl=GenBank","BG070746")	11	Y	=HYPERLINK("http://lgsun.grc.nia.nih.gov/cgi-bin/pro3?sname1=H3090G01-0&val=1","Y")	Y	1
154	11880	1	1	12	21	H3090G07	UNKNOWN: Similar to Mus musculus similar to pol protein [Sus scrofa] (LOC238787), mRNA	H3090G07-3	=HYPERLINK("http://lgsun.grc.nia.nih.gov/cgi-bin/pro3?sname1=H3090G07-3&val=1","H3090G07-3")		BG070752	=HYPERLINK("http://www.ncbi.nlm.nih.gov/entrez/query.fcgi?db=Nucleotide&cmd=Search&term=BG070752&dopt=&doptcmdl=GenBank","BG070752")		Y	=HYPERLINK("http://lgsun.grc.nia.nih.gov/cgi-bin/pro3?sname1=H3090G07-0&val=1","Y")	Y	1
154	11880	1	1	12	22	H3090G07	UNKNOWN: Similar to Mus musculus similar to pol protein [Sus scrofa] (LOC238787), mRNA	H3090G07-3	=HYPERLINK("http://lgsun.grc.nia.nih.gov/cgi-bin/pro3?sname1=H3090G07-3&val=1","H3090G07-3")		BG070752	=HYPERLINK("http://www.ncbi.nlm.nih.gov/entrez/query.fcgi?db=Nucleotide&cmd=Search&term=BG070752&dopt=&doptcmdl=GenBank","BG070752")		Y	=HYPERLINK("http://lgsun.grc.nia.nih.gov/cgi-bin/pro3?sname1=H3090G07-0&val=1","Y")	Y	1
155	11881	1	1	12	23	H3099G01	UNKNOWN	H3099G01-3	=HYPERLINK("http://lgsun.grc.nia.nih.gov/cgi-bin/pro3?sname1=H3099G01-3&val=1","H3099G01-3")		BG071502	=HYPERLINK("http://www.ncbi.nlm.nih.gov/entrez/query.fcgi?db=Nucleotide&cmd=Search&term=BG071502&dopt=&doptcmdl=GenBank","BG071502")		Y	=HYPERLINK("http://lgsun.grc.nia.nih.gov/cgi-bin/pro3?sname1=H3099G01-0&val=1","Y")	Y	1
155	11881	1	1	12	24	H3099G01	UNKNOWN	H3099G01-3	=HYPERLINK("http://lgsun.grc.nia.nih.gov/cgi-bin/pro3?sname1=H3099G01-3&val=1","H3099G01-3")		BG071502	=HYPERLINK("http://www.ncbi.nlm.nih.gov/entrez/query.fcgi?db=Nucleotide&cmd=Search&term=BG071502&dopt=&doptcmdl=GenBank","BG071502")		Y	=HYPERLINK("http://lgsun.grc.nia.nih.gov/cgi-bin/pro3?sname1=H3099G01-0&val=1","Y")	Y	1
156	11882	1	1	12	25	H3099G07	Mus musculus RIKEN cDNA 2810468K05 gene (2810468K05Rik), mRNA	H3099G07-3	=HYPERLINK("http://lgsun.grc.nia.nih.gov/cgi-bin/pro3?sname1=H3099G07-3&val=1","H3099G07-3")		BG071508	=HYPERLINK("http://www.ncbi.nlm.nih.gov/entrez/query.fcgi?db=Nucleotide&cmd=Search&term=BG071508&dopt=&doptcmdl=GenBank","BG071508")	11	Y	=HYPERLINK("http://lgsun.grc.nia.nih.gov/cgi-bin/pro3?sname1=H3099G07-0&val=1","Y")	Y	1
156	11882	1	1	12	26	H3099G07	Mus musculus RIKEN cDNA 2810468K05 gene (2810468K05Rik), mRNA	H3099G07-3	=HYPERLINK("http://lgsun.grc.nia.nih.gov/cgi-bin/pro3?sname1=H3099G07-3&val=1","H3099G07-3")		BG071508	=HYPERLINK("http://www.ncbi.nlm.nih.gov/entrez/query.fcgi?db=Nucleotide&cmd=Search&term=BG071508&dopt=&doptcmdl=GenBank","BG071508")	11	Y	=HYPERLINK("http://lgsun.grc.nia.nih.gov/cgi-bin/pro3?sname1=H3099G07-0&val=1","Y")	Y	1
157	11857	1	1	13	1	H3079G01	Mus musculus TAR (HIV) RNA binding protein 2 (Tarbp2), mRNA	H3079G01-3	=HYPERLINK("http://lgsun.grc.nia.nih.gov/cgi-bin/pro3?sname1=H3079G01-3&val=1","H3079G01-3")		BG069749	=HYPERLINK("http://www.ncbi.nlm.nih.gov/entrez/query.fcgi?db=Nucleotide&cmd=Search&term=BG069749&dopt=&doptcmdl=GenBank","BG069749")	15	Y	=HYPERLINK("http://lgsun.grc.nia.nih.gov/cgi-bin/pro3?sname1=H3079G01-0&val=1","Y")	Y	1
157	11857	1	1	13	2	H3079G01	Mus musculus TAR (HIV) RNA binding protein 2 (Tarbp2), mRNA	H3079G01-3	=HYPERLINK("http://lgsun.grc.nia.nih.gov/cgi-bin/pro3?sname1=H3079G01-3&val=1","H3079G01-3")		BG069749	=HYPERLINK("http://www.ncbi.nlm.nih.gov/entrez/query.fcgi?db=Nucleotide&cmd=Search&term=BG069749&dopt=&doptcmdl=GenBank","BG069749")	15	Y	=HYPERLINK("http://lgsun.grc.nia.nih.gov/cgi-bin/pro3?sname1=H3079G01-0&val=1","Y")	Y	1
158	11858	1	1	13	3	H3079G07	Mus musculus FK506 binding protein 4 (59 kDa) (Fkbp4), mRNA	H3079G07-3	=HYPERLINK("http://lgsun.grc.nia.nih.gov/cgi-bin/pro3?sname1=H3079G07-3&val=1","H3079G07-3")		BG069755	=HYPERLINK("http://www.ncbi.nlm.nih.gov/entrez/query.fcgi?db=Nucleotide&cmd=Search&term=BG069755&dopt=&doptcmdl=GenBank","BG069755")	6	Y	=HYPERLINK("http://lgsun.grc.nia.nih.gov/cgi-bin/pro3?sname1=H3079G07-0&val=1","Y")	Y	1
158	11858	1	1	13	4	H3079G07	Mus musculus FK506 binding protein 4 (59 kDa) (Fkbp4), mRNA	H3079G07-3	=HYPERLINK("http://lgsun.grc.nia.nih.gov/cgi-bin/pro3?sname1=H3079G07-3&val=1","H3079G07-3")		BG069755	=HYPERLINK("http://www.ncbi.nlm.nih.gov/entrez/query.fcgi?db=Nucleotide&cmd=Search&term=BG069755&dopt=&doptcmdl=GenBank","BG069755")	6	Y	=HYPERLINK("http://lgsun.grc.nia.nih.gov/cgi-bin/pro3?sname1=H3079G07-0&val=1","Y")	Y	1
159	11859	1	1	13	5	H3080G01	Mus musculus RIKEN cDNA 2810405O22 gene (2810405O22Rik), mRNA	H3080G01-3	=HYPERLINK("http://lgsun.grc.nia.nih.gov/cgi-bin/pro3?sname1=H3080G01-3&val=1","H3080G01-3")		BG069842	=HYPERLINK("http://www.ncbi.nlm.nih.gov/entrez/query.fcgi?db=Nucleotide&cmd=Search&term=BG069842&dopt=&doptcmdl=GenBank","BG069842")	7	Y	=HYPERLINK("http://lgsun.grc.nia.nih.gov/cgi-bin/pro3?sname1=H3080G01-0&val=1","Y")	Y	1
159	11859	1	1	13	6	H3080G01	Mus musculus RIKEN cDNA 2810405O22 gene (2810405O22Rik), mRNA	H3080G01-3	=HYPERLINK("http://lgsun.grc.nia.nih.gov/cgi-bin/pro3?sname1=H3080G01-3&val=1","H3080G01-3")		BG069842	=HYPERLINK("http://www.ncbi.nlm.nih.gov/entrez/query.fcgi?db=Nucleotide&cmd=Search&term=BG069842&dopt=&doptcmdl=GenBank","BG069842")	7	Y	=HYPERLINK("http://lgsun.grc.nia.nih.gov/cgi-bin/pro3?sname1=H3080G01-0&val=1","Y")	Y	1
160	11860	1	1	13	7	H3080G07	UNKNOWN	H3080G07-3	=HYPERLINK("http://lgsun.grc.nia.nih.gov/cgi-bin/pro3?sname1=H3080G07-3&val=1","H3080G07-3")	Matrix/Structural Proteins	BG069848	=HYPERLINK("http://www.ncbi.nlm.nih.gov/entrez/query.fcgi?db=Nucleotide&cmd=Search&term=BG069848&dopt=&doptcmdl=GenBank","BG069848")	8			Y	1
160	11860	1	1	13	8	H3080G07	UNKNOWN	H3080G07-3	=HYPERLINK("http://lgsun.grc.nia.nih.gov/cgi-bin/pro3?sname1=H3080G07-3&val=1","H3080G07-3")	Matrix/Structural Proteins	BG069848	=HYPERLINK("http://www.ncbi.nlm.nih.gov/entrez/query.fcgi?db=Nucleotide&cmd=Search&term=BG069848&dopt=&doptcmdl=GenBank","BG069848")	8			Y	1
161	11861	1	1	13	9	H3081G01	UNKNOWN	H3081G01-3	=HYPERLINK("http://lgsun.grc.nia.nih.gov/cgi-bin/pro3?sname1=H3081G01-3&val=1","H3081G01-3")		BG070011	=HYPERLINK("http://www.ncbi.nlm.nih.gov/entrez/query.fcgi?db=Nucleotide&cmd=Search&term=BG070011&dopt=&doptcmdl=GenBank","BG070011")		Y	=HYPERLINK("http://lgsun.grc.nia.nih.gov/cgi-bin/pro3?sname1=H3081G01-0&val=1","Y")	Y	1
161	11861	1	1	13	10	H3081G01	UNKNOWN	H3081G01-3	=HYPERLINK("http://lgsun.grc.nia.nih.gov/cgi-bin/pro3?sname1=H3081G01-3&val=1","H3081G01-3")		BG070011	=HYPERLINK("http://www.ncbi.nlm.nih.gov/entrez/query.fcgi?db=Nucleotide&cmd=Search&term=BG070011&dopt=&doptcmdl=GenBank","BG070011")		Y	=HYPERLINK("http://lgsun.grc.nia.nih.gov/cgi-bin/pro3?sname1=H3081G01-0&val=1","Y")	Y	1
162	11862	1	1	13	11	H3081G07	UNKNOWN	H3081G07-3	=HYPERLINK("http://lgsun.grc.nia.nih.gov/cgi-bin/pro3?sname1=H3081G07-3&val=1","H3081G07-3")		BG070017	=HYPERLINK("http://www.ncbi.nlm.nih.gov/entrez/query.fcgi?db=Nucleotide&cmd=Search&term=BG070017&dopt=&doptcmdl=GenBank","BG070017")	7	Y	=HYPERLINK("http://lgsun.grc.nia.nih.gov/cgi-bin/pro3?sname1=H3081G07-0&val=1","Y")	Y	1
162	11862	1	1	13	12	H3081G07	UNKNOWN	H3081G07-3	=HYPERLINK("http://lgsun.grc.nia.nih.gov/cgi-bin/pro3?sname1=H3081G07-3&val=1","H3081G07-3")		BG070017	=HYPERLINK("http://www.ncbi.nlm.nih.gov/entrez/query.fcgi?db=Nucleotide&cmd=Search&term=BG070017&dopt=&doptcmdl=GenBank","BG070017")	7	Y	=HYPERLINK("http://lgsun.grc.nia.nih.gov/cgi-bin/pro3?sname1=H3081G07-0&val=1","Y")	Y	1
163	11863	1	1	13	13	H3082G01	Mus musculus RIKEN cDNA 1110020G09 gene (1110020G09Rik), mRNA	H3082G01-3	=HYPERLINK("http://lgsun.grc.nia.nih.gov/cgi-bin/pro3?sname1=H3082G01-3&val=1","H3082G01-3")		BG070096	=HYPERLINK("http://www.ncbi.nlm.nih.gov/entrez/query.fcgi?db=Nucleotide&cmd=Search&term=BG070096&dopt=&doptcmdl=GenBank","BG070096")	15			Y	1
163	11863	1	1	13	14	H3082G01	Mus musculus RIKEN cDNA 1110020G09 gene (1110020G09Rik), mRNA	H3082G01-3	=HYPERLINK("http://lgsun.grc.nia.nih.gov/cgi-bin/pro3?sname1=H3082G01-3&val=1","H3082G01-3")		BG070096	=HYPERLINK("http://www.ncbi.nlm.nih.gov/entrez/query.fcgi?db=Nucleotide&cmd=Search&term=BG070096&dopt=&doptcmdl=GenBank","BG070096")	15			Y	1
164	11864	1	1	13	15	H3082G07	Mus musculus oocyte specific homeobox 6 (Obox6), mRNA	H3082G07-3	=HYPERLINK("http://lgsun.grc.nia.nih.gov/cgi-bin/pro3?sname1=H3082G07-3&val=1","H3082G07-3")		BG069935	=HYPERLINK("http://www.ncbi.nlm.nih.gov/entrez/query.fcgi?db=Nucleotide&cmd=Search&term=BG069935&dopt=&doptcmdl=GenBank","BG069935")	7	Y	=HYPERLINK("http://lgsun.grc.nia.nih.gov/cgi-bin/pro3?sname1=H3082G07-0&val=1","Y")	Y	1
164	11864	1	1	13	16	H3082G07	Mus musculus oocyte specific homeobox 6 (Obox6), mRNA	H3082G07-3	=HYPERLINK("http://lgsun.grc.nia.nih.gov/cgi-bin/pro3?sname1=H3082G07-3&val=1","H3082G07-3")		BG069935	=HYPERLINK("http://www.ncbi.nlm.nih.gov/entrez/query.fcgi?db=Nucleotide&cmd=Search&term=BG069935&dopt=&doptcmdl=GenBank","BG069935")	7	Y	=HYPERLINK("http://lgsun.grc.nia.nih.gov/cgi-bin/pro3?sname1=H3082G07-0&val=1","Y")	Y	1
165	11865	1	1	13	17	H3083G01	Mus musculus expressed sequence AW557061 (AW557061), mRNA	H3083G01-3	=HYPERLINK("http://lgsun.grc.nia.nih.gov/cgi-bin/pro3?sname1=H3083G01-3&val=1","H3083G01-3")		BG070105	=HYPERLINK("http://www.ncbi.nlm.nih.gov/entrez/query.fcgi?db=Nucleotide&cmd=Search&term=BG070105&dopt=&doptcmdl=GenBank","BG070105")	13	Y	=HYPERLINK("http://lgsun.grc.nia.nih.gov/cgi-bin/pro3?sname1=H3083G01-0&val=1","Y")	Y	1
165	11865	1	1	13	18	H3083G01	Mus musculus expressed sequence AW557061 (AW557061), mRNA	H3083G01-3	=HYPERLINK("http://lgsun.grc.nia.nih.gov/cgi-bin/pro3?sname1=H3083G01-3&val=1","H3083G01-3")		BG070105	=HYPERLINK("http://www.ncbi.nlm.nih.gov/entrez/query.fcgi?db=Nucleotide&cmd=Search&term=BG070105&dopt=&doptcmdl=GenBank","BG070105")	13	Y	=HYPERLINK("http://lgsun.grc.nia.nih.gov/cgi-bin/pro3?sname1=H3083G01-0&val=1","Y")	Y	1
166	11866	1	1	13	19	H3083G07	Mus musculus similar to hypothetical protein FLJ33318 [Homo sapiens] (LOC276971), mRNA	H3083G07-3	=HYPERLINK("http://lgsun.grc.nia.nih.gov/cgi-bin/pro3?sname1=H3083G07-3&val=1","H3083G07-3")		BG070111	=HYPERLINK("http://www.ncbi.nlm.nih.gov/entrez/query.fcgi?db=Nucleotide&cmd=Search&term=BG070111&dopt=&doptcmdl=GenBank","BG070111")	11	Y	=HYPERLINK("http://lgsun.grc.nia.nih.gov/cgi-bin/pro3?sname1=H3083G07-0&val=1","Y")	Y	1
166	11866	1	1	13	20	H3083G07	Mus musculus similar to hypothetical protein FLJ33318 [Homo sapiens] (LOC276971), mRNA	H3083G07-3	=HYPERLINK("http://lgsun.grc.nia.nih.gov/cgi-bin/pro3?sname1=H3083G07-3&val=1","H3083G07-3")		BG070111	=HYPERLINK("http://www.ncbi.nlm.nih.gov/entrez/query.fcgi?db=Nucleotide&cmd=Search&term=BG070111&dopt=&doptcmdl=GenBank","BG070111")	11	Y	=HYPERLINK("http://lgsun.grc.nia.nih.gov/cgi-bin/pro3?sname1=H3083G07-0&val=1","Y")	Y	1
167	11867	1	1	13	21	H3084G01	UNKNOWN	H3084G01-3	=HYPERLINK("http://lgsun.grc.nia.nih.gov/cgi-bin/pro3?sname1=H3084G01-3&val=1","H3084G01-3")		BG070194	=HYPERLINK("http://www.ncbi.nlm.nih.gov/entrez/query.fcgi?db=Nucleotide&cmd=Search&term=BG070194&dopt=&doptcmdl=GenBank","BG070194")		Y	=HYPERLINK("http://lgsun.grc.nia.nih.gov/cgi-bin/pro3?sname1=H3084G01-0&val=1","Y")	Y	1
167	11867	1	1	13	22	H3084G01	UNKNOWN	H3084G01-3	=HYPERLINK("http://lgsun.grc.nia.nih.gov/cgi-bin/pro3?sname1=H3084G01-3&val=1","H3084G01-3")		BG070194	=HYPERLINK("http://www.ncbi.nlm.nih.gov/entrez/query.fcgi?db=Nucleotide&cmd=Search&term=BG070194&dopt=&doptcmdl=GenBank","BG070194")		Y	=HYPERLINK("http://lgsun.grc.nia.nih.gov/cgi-bin/pro3?sname1=H3084G01-0&val=1","Y")	Y	1
168	11868	1	1	13	23	H3084G07	SIMILAR TO 60S RIBOSOMAL PROTEIN L30 ISOLOG.	H3084G07-3	=HYPERLINK("http://lgsun.grc.nia.nih.gov/cgi-bin/pro3?sname1=H3084G07-3&val=1","H3084G07-3")	Protein Synthesis/Translational Control	BG070200	=HYPERLINK("http://www.ncbi.nlm.nih.gov/entrez/query.fcgi?db=Nucleotide&cmd=Search&term=BG070200&dopt=&doptcmdl=GenBank","BG070200")				Y	1
168	11868	1	1	13	24	H3084G07	SIMILAR TO 60S RIBOSOMAL PROTEIN L30 ISOLOG.	H3084G07-3	=HYPERLINK("http://lgsun.grc.nia.nih.gov/cgi-bin/pro3?sname1=H3084G07-3&val=1","H3084G07-3")	Protein Synthesis/Translational Control	BG070200	=HYPERLINK("http://www.ncbi.nlm.nih.gov/entrez/query.fcgi?db=Nucleotide&cmd=Search&term=BG070200&dopt=&doptcmdl=GenBank","BG070200")				Y	1
169	11869	1	1	13	25	H3085G01	IG MU CHAIN C REGION.	H3085G01-3	=HYPERLINK("http://lgsun.grc.nia.nih.gov/cgi-bin/pro3?sname1=H3085G01-3&val=1","H3085G01-3")		BG070287	=HYPERLINK("http://www.ncbi.nlm.nih.gov/entrez/query.fcgi?db=Nucleotide&cmd=Search&term=BG070287&dopt=&doptcmdl=GenBank","BG070287")	12			Y	1
169	11869	1	1	13	26	H3085G01	IG MU CHAIN C REGION.	H3085G01-3	=HYPERLINK("http://lgsun.grc.nia.nih.gov/cgi-bin/pro3?sname1=H3085G01-3&val=1","H3085G01-3")		BG070287	=HYPERLINK("http://www.ncbi.nlm.nih.gov/entrez/query.fcgi?db=Nucleotide&cmd=Search&term=BG070287&dopt=&doptcmdl=GenBank","BG070287")	12			Y	1
170	11844	1	1	14	1	H3072G07	UNKNOWN	H3072G07-3	=HYPERLINK("http://lgsun.grc.nia.nih.gov/cgi-bin/pro3?sname1=H3072G07-3&val=1","H3072G07-3")		BG069104	=HYPERLINK("http://www.ncbi.nlm.nih.gov/entrez/query.fcgi?db=Nucleotide&cmd=Search&term=BG069104&dopt=&doptcmdl=GenBank","BG069104")		Y	=HYPERLINK("http://lgsun.grc.nia.nih.gov/cgi-bin/pro3?sname1=H3072G07-0&val=1","Y")	Y	1
170	11844	1	1	14	2	H3072G07	UNKNOWN	H3072G07-3	=HYPERLINK("http://lgsun.grc.nia.nih.gov/cgi-bin/pro3?sname1=H3072G07-3&val=1","H3072G07-3")		BG069104	=HYPERLINK("http://www.ncbi.nlm.nih.gov/entrez/query.fcgi?db=Nucleotide&cmd=Search&term=BG069104&dopt=&doptcmdl=GenBank","BG069104")		Y	=HYPERLINK("http://lgsun.grc.nia.nih.gov/cgi-bin/pro3?sname1=H3072G07-0&val=1","Y")	Y	1
171	11845	1	1	14	3	H3073G01	Mus musculus Williams Beuren syndrome chromosome region 22 (Wbscr22), mRNA	H3073G01-3	=HYPERLINK("http://lgsun.grc.nia.nih.gov/cgi-bin/pro3?sname1=H3073G01-3&val=1","H3073G01-3")		BG069190	=HYPERLINK("http://www.ncbi.nlm.nih.gov/entrez/query.fcgi?db=Nucleotide&cmd=Search&term=BG069190&dopt=&doptcmdl=GenBank","BG069190")	5	Y	=HYPERLINK("http://lgsun.grc.nia.nih.gov/cgi-bin/pro3?sname1=H3073G01-0&val=1","Y")	Y	1
171	11845	1	1	14	4	H3073G01	Mus musculus Williams Beuren syndrome chromosome region 22 (Wbscr22), mRNA	H3073G01-3	=HYPERLINK("http://lgsun.grc.nia.nih.gov/cgi-bin/pro3?sname1=H3073G01-3&val=1","H3073G01-3")		BG069190	=HYPERLINK("http://www.ncbi.nlm.nih.gov/entrez/query.fcgi?db=Nucleotide&cmd=Search&term=BG069190&dopt=&doptcmdl=GenBank","BG069190")	5	Y	=HYPERLINK("http://lgsun.grc.nia.nih.gov/cgi-bin/pro3?sname1=H3073G01-0&val=1","Y")	Y	1
172	11846	1	1	14	5	H3073G07	Mus musculus granzyme M (lymphocyte met-ase 1) (Gzmm), mRNA	H3073G07-3	=HYPERLINK("http://lgsun.grc.nia.nih.gov/cgi-bin/pro3?sname1=H3073G07-3&val=1","H3073G07-3")	Energy/Metabolism	BG069195	=HYPERLINK("http://www.ncbi.nlm.nih.gov/entrez/query.fcgi?db=Nucleotide&cmd=Search&term=BG069195&dopt=&doptcmdl=GenBank","BG069195")	10	Y	=HYPERLINK("http://lgsun.grc.nia.nih.gov/cgi-bin/pro3?sname1=H3073G07-0&val=1","Y")	Y	1
172	11846	1	1	14	6	H3073G07	Mus musculus granzyme M (lymphocyte met-ase 1) (Gzmm), mRNA	H3073G07-3	=HYPERLINK("http://lgsun.grc.nia.nih.gov/cgi-bin/pro3?sname1=H3073G07-3&val=1","H3073G07-3")	Energy/Metabolism	BG069195	=HYPERLINK("http://www.ncbi.nlm.nih.gov/entrez/query.fcgi?db=Nucleotide&cmd=Search&term=BG069195&dopt=&doptcmdl=GenBank","BG069195")	10	Y	=HYPERLINK("http://lgsun.grc.nia.nih.gov/cgi-bin/pro3?sname1=H3073G07-0&val=1","Y")	Y	1
173	11847	1	1	14	7	H3074G01	Mus musculus DnaJ (Hsp40) homolog, subfamily A, member 3 (Dnaja3), mRNA	H3074G01-3	=HYPERLINK("http://lgsun.grc.nia.nih.gov/cgi-bin/pro3?sname1=H3074G01-3&val=1","H3074G01-3")	Signal Transduction	BG069284	=HYPERLINK("http://www.ncbi.nlm.nih.gov/entrez/query.fcgi?db=Nucleotide&cmd=Search&term=BG069284&dopt=&doptcmdl=GenBank","BG069284")	16	Y	=HYPERLINK("http://lgsun.grc.nia.nih.gov/cgi-bin/pro3?sname1=H3074G01-0&val=1","Y")	Y	1
173	11847	1	1	14	8	H3074G01	Mus musculus DnaJ (Hsp40) homolog, subfamily A, member 3 (Dnaja3), mRNA	H3074G01-3	=HYPERLINK("http://lgsun.grc.nia.nih.gov/cgi-bin/pro3?sname1=H3074G01-3&val=1","H3074G01-3")	Signal Transduction	BG069284	=HYPERLINK("http://www.ncbi.nlm.nih.gov/entrez/query.fcgi?db=Nucleotide&cmd=Search&term=BG069284&dopt=&doptcmdl=GenBank","BG069284")	16	Y	=HYPERLINK("http://lgsun.grc.nia.nih.gov/cgi-bin/pro3?sname1=H3074G01-0&val=1","Y")	Y	1
174	11848	1	1	14	9	H3074G07	hypothetical Thioredoxin-like structure containing protein	H3074G07-3	=HYPERLINK("http://lgsun.grc.nia.nih.gov/cgi-bin/pro3?sname1=H3074G07-3&val=1","H3074G07-3")		BG069290	=HYPERLINK("http://www.ncbi.nlm.nih.gov/entrez/query.fcgi?db=Nucleotide&cmd=Search&term=BG069290&dopt=&doptcmdl=GenBank","BG069290")				Y	1
174	11848	1	1	14	10	H3074G07	hypothetical Thioredoxin-like structure containing protein	H3074G07-3	=HYPERLINK("http://lgsun.grc.nia.nih.gov/cgi-bin/pro3?sname1=H3074G07-3&val=1","H3074G07-3")		BG069290	=HYPERLINK("http://www.ncbi.nlm.nih.gov/entrez/query.fcgi?db=Nucleotide&cmd=Search&term=BG069290&dopt=&doptcmdl=GenBank","BG069290")				Y	1
175	11849	1	1	14	11	H3075G01	CD63	H3075G01-3	=HYPERLINK("http://lgsun.grc.nia.nih.gov/cgi-bin/pro3?sname1=H3075G01-3&val=1","H3075G01-3")		BG069465	=HYPERLINK("http://www.ncbi.nlm.nih.gov/entrez/query.fcgi?db=Nucleotide&cmd=Search&term=BG069465&dopt=&doptcmdl=GenBank","BG069465")	10	Y	=HYPERLINK("http://lgsun.grc.nia.nih.gov/cgi-bin/pro3?sname1=H3075G01-0&val=1","Y")	Y	1
175	11849	1	1	14	12	H3075G01	CD63	H3075G01-3	=HYPERLINK("http://lgsun.grc.nia.nih.gov/cgi-bin/pro3?sname1=H3075G01-3&val=1","H3075G01-3")		BG069465	=HYPERLINK("http://www.ncbi.nlm.nih.gov/entrez/query.fcgi?db=Nucleotide&cmd=Search&term=BG069465&dopt=&doptcmdl=GenBank","BG069465")	10	Y	=HYPERLINK("http://lgsun.grc.nia.nih.gov/cgi-bin/pro3?sname1=H3075G01-0&val=1","Y")	Y	1
176	11850	1	1	14	13	H3075G07	Mus musculus hypothetical protein BC008163 (LOC230789), mRNA	H3075G07-3	=HYPERLINK("http://lgsun.grc.nia.nih.gov/cgi-bin/pro3?sname1=H3075G07-3&val=1","H3075G07-3")		BG069471	=HYPERLINK("http://www.ncbi.nlm.nih.gov/entrez/query.fcgi?db=Nucleotide&cmd=Search&term=BG069471&dopt=&doptcmdl=GenBank","BG069471")	4	Y	=HYPERLINK("http://lgsun.grc.nia.nih.gov/cgi-bin/pro3?sname1=H3075G07-0&val=1","Y")	Y	1
176	11850	1	1	14	14	H3075G07	Mus musculus hypothetical protein BC008163 (LOC230789), mRNA	H3075G07-3	=HYPERLINK("http://lgsun.grc.nia.nih.gov/cgi-bin/pro3?sname1=H3075G07-3&val=1","H3075G07-3")		BG069471	=HYPERLINK("http://www.ncbi.nlm.nih.gov/entrez/query.fcgi?db=Nucleotide&cmd=Search&term=BG069471&dopt=&doptcmdl=GenBank","BG069471")	4	Y	=HYPERLINK("http://lgsun.grc.nia.nih.gov/cgi-bin/pro3?sname1=H3075G07-0&val=1","Y")	Y	1
177	11851	1	1	14	15	H3076G01	C TERMINAL MODULATOR	H3076G01-3	=HYPERLINK("http://lgsun.grc.nia.nih.gov/cgi-bin/pro3?sname1=H3076G01-3&val=1","H3076G01-3")		BG069380	=HYPERLINK("http://www.ncbi.nlm.nih.gov/entrez/query.fcgi?db=Nucleotide&cmd=Search&term=BG069380&dopt=&doptcmdl=GenBank","BG069380")	3	Y	=HYPERLINK("http://lgsun.grc.nia.nih.gov/cgi-bin/pro3?sname1=H3076G01-0&val=1","Y")	Y	1
177	11851	1	1	14	16	H3076G01	C TERMINAL MODULATOR	H3076G01-3	=HYPERLINK("http://lgsun.grc.nia.nih.gov/cgi-bin/pro3?sname1=H3076G01-3&val=1","H3076G01-3")		BG069380	=HYPERLINK("http://www.ncbi.nlm.nih.gov/entrez/query.fcgi?db=Nucleotide&cmd=Search&term=BG069380&dopt=&doptcmdl=GenBank","BG069380")	3	Y	=HYPERLINK("http://lgsun.grc.nia.nih.gov/cgi-bin/pro3?sname1=H3076G01-0&val=1","Y")	Y	1
178	11852	1	1	14	17	H3076G07	SODIUM INDEPENDENT ORGANIC ANION TRANSPORTER	H3076G07-3	=HYPERLINK("http://lgsun.grc.nia.nih.gov/cgi-bin/pro3?sname1=H3076G07-3&val=1","H3076G07-3")		BG069386	=HYPERLINK("http://www.ncbi.nlm.nih.gov/entrez/query.fcgi?db=Nucleotide&cmd=Search&term=BG069386&dopt=&doptcmdl=GenBank","BG069386")	1			Y	1
178	11852	1	1	14	18	H3076G07	SODIUM INDEPENDENT ORGANIC ANION TRANSPORTER	H3076G07-3	=HYPERLINK("http://lgsun.grc.nia.nih.gov/cgi-bin/pro3?sname1=H3076G07-3&val=1","H3076G07-3")		BG069386	=HYPERLINK("http://www.ncbi.nlm.nih.gov/entrez/query.fcgi?db=Nucleotide&cmd=Search&term=BG069386&dopt=&doptcmdl=GenBank","BG069386")	1			Y	1
179	11853	1	1	14	19	H3077G01	Mus musculus RIKEN cDNA 2310051D06 gene (2310051D06Rik), mRNA	H3077G01-3	=HYPERLINK("http://lgsun.grc.nia.nih.gov/cgi-bin/pro3?sname1=H3077G01-3&val=1","H3077G01-3")		BG069564	=HYPERLINK("http://www.ncbi.nlm.nih.gov/entrez/query.fcgi?db=Nucleotide&cmd=Search&term=BG069564&dopt=&doptcmdl=GenBank","BG069564")	17			Y	1
179	11853	1	1	14	20	H3077G01	Mus musculus RIKEN cDNA 2310051D06 gene (2310051D06Rik), mRNA	H3077G01-3	=HYPERLINK("http://lgsun.grc.nia.nih.gov/cgi-bin/pro3?sname1=H3077G01-3&val=1","H3077G01-3")		BG069564	=HYPERLINK("http://www.ncbi.nlm.nih.gov/entrez/query.fcgi?db=Nucleotide&cmd=Search&term=BG069564&dopt=&doptcmdl=GenBank","BG069564")	17			Y	1
180	11854	1	1	14	21	H3077G07	Mus musculus envoplakin (Evpl), mRNA	H3077G07-3	=HYPERLINK("http://lgsun.grc.nia.nih.gov/cgi-bin/pro3?sname1=H3077G07-3&val=1","H3077G07-3")	Matrix/Structural Proteins	BG069570	=HYPERLINK("http://www.ncbi.nlm.nih.gov/entrez/query.fcgi?db=Nucleotide&cmd=Search&term=BG069570&dopt=&doptcmdl=GenBank","BG069570")	11			Y	1
180	11854	1	1	14	22	H3077G07	Mus musculus envoplakin (Evpl), mRNA	H3077G07-3	=HYPERLINK("http://lgsun.grc.nia.nih.gov/cgi-bin/pro3?sname1=H3077G07-3&val=1","H3077G07-3")	Matrix/Structural Proteins	BG069570	=HYPERLINK("http://www.ncbi.nlm.nih.gov/entrez/query.fcgi?db=Nucleotide&cmd=Search&term=BG069570&dopt=&doptcmdl=GenBank","BG069570")	11			Y	1
181	11855	1	1	14	23	H3078G01	Mus musculus expressed sequence AI428139 (AI428139), mRNA	H3078G01-3	=HYPERLINK("http://lgsun.grc.nia.nih.gov/cgi-bin/pro3?sname1=H3078G01-3&val=1","H3078G01-3")		BG069658	=HYPERLINK("http://www.ncbi.nlm.nih.gov/entrez/query.fcgi?db=Nucleotide&cmd=Search&term=BG069658&dopt=&doptcmdl=GenBank","BG069658")	15			Y	1
181	11855	1	1	14	24	H3078G01	Mus musculus expressed sequence AI428139 (AI428139), mRNA	H3078G01-3	=HYPERLINK("http://lgsun.grc.nia.nih.gov/cgi-bin/pro3?sname1=H3078G01-3&val=1","H3078G01-3")		BG069658	=HYPERLINK("http://www.ncbi.nlm.nih.gov/entrez/query.fcgi?db=Nucleotide&cmd=Search&term=BG069658&dopt=&doptcmdl=GenBank","BG069658")	15			Y	1
182	11856	1	1	14	25	H3078G07	UNKNOWN	H3078G07-3	=HYPERLINK("http://lgsun.grc.nia.nih.gov/cgi-bin/pro3?sname1=H3078G07-3&val=1","H3078G07-3")		BG069663	=HYPERLINK("http://www.ncbi.nlm.nih.gov/entrez/query.fcgi?db=Nucleotide&cmd=Search&term=BG069663&dopt=&doptcmdl=GenBank","BG069663")		Y	=HYPERLINK("http://lgsun.grc.nia.nih.gov/cgi-bin/pro3?sname1=H3078G07-0&val=1","Y")	Y	1
182	11856	1	1	14	26	H3078G07	UNKNOWN	H3078G07-3	=HYPERLINK("http://lgsun.grc.nia.nih.gov/cgi-bin/pro3?sname1=H3078G07-3&val=1","H3078G07-3")		BG069663	=HYPERLINK("http://www.ncbi.nlm.nih.gov/entrez/query.fcgi?db=Nucleotide&cmd=Search&term=BG069663&dopt=&doptcmdl=GenBank","BG069663")		Y	=HYPERLINK("http://lgsun.grc.nia.nih.gov/cgi-bin/pro3?sname1=H3078G07-0&val=1","Y")	Y	1
183	11831	1	1	15	1	H3066G01	UNKNOWN	H3066G01-3	=HYPERLINK("http://lgsun.grc.nia.nih.gov/cgi-bin/pro3?sname1=H3066G01-3&val=1","H3066G01-3")		BG068545	=HYPERLINK("http://www.ncbi.nlm.nih.gov/entrez/query.fcgi?db=Nucleotide&cmd=Search&term=BG068545&dopt=&doptcmdl=GenBank","BG068545")				Y	1
183	11831	1	1	15	2	H3066G01	UNKNOWN	H3066G01-3	=HYPERLINK("http://lgsun.grc.nia.nih.gov/cgi-bin/pro3?sname1=H3066G01-3&val=1","H3066G01-3")		BG068545	=HYPERLINK("http://www.ncbi.nlm.nih.gov/entrez/query.fcgi?db=Nucleotide&cmd=Search&term=BG068545&dopt=&doptcmdl=GenBank","BG068545")				Y	1
184	11832	1	1	15	3	H3066G07	Mus musculus RIKEN cDNA 1810038N03 gene (1810038N03Rik), mRNA	H3066G07-3	=HYPERLINK("http://lgsun.grc.nia.nih.gov/cgi-bin/pro3?sname1=H3066G07-3&val=1","H3066G07-3")		BG068550	=HYPERLINK("http://www.ncbi.nlm.nih.gov/entrez/query.fcgi?db=Nucleotide&cmd=Search&term=BG068550&dopt=&doptcmdl=GenBank","BG068550")	15	Y	=HYPERLINK("http://lgsun.grc.nia.nih.gov/cgi-bin/pro3?sname1=H3066G07-0&val=1","Y")	Y	1
184	11832	1	1	15	4	H3066G07	Mus musculus RIKEN cDNA 1810038N03 gene (1810038N03Rik), mRNA	H3066G07-3	=HYPERLINK("http://lgsun.grc.nia.nih.gov/cgi-bin/pro3?sname1=H3066G07-3&val=1","H3066G07-3")		BG068550	=HYPERLINK("http://www.ncbi.nlm.nih.gov/entrez/query.fcgi?db=Nucleotide&cmd=Search&term=BG068550&dopt=&doptcmdl=GenBank","BG068550")	15	Y	=HYPERLINK("http://lgsun.grc.nia.nih.gov/cgi-bin/pro3?sname1=H3066G07-0&val=1","Y")	Y	1
185	11833	1	1	15	5	H3067G01	UNKNOWN	H3067G01-3	=HYPERLINK("http://lgsun.grc.nia.nih.gov/cgi-bin/pro3?sname1=H3067G01-3&val=1","H3067G01-3")		BG068637	=HYPERLINK("http://www.ncbi.nlm.nih.gov/entrez/query.fcgi?db=Nucleotide&cmd=Search&term=BG068637&dopt=&doptcmdl=GenBank","BG068637")		Y	=HYPERLINK("http://lgsun.grc.nia.nih.gov/cgi-bin/pro3?sname1=H3067G01-0&val=1","Y")	Y	1
185	11833	1	1	15	6	H3067G01	UNKNOWN	H3067G01-3	=HYPERLINK("http://lgsun.grc.nia.nih.gov/cgi-bin/pro3?sname1=H3067G01-3&val=1","H3067G01-3")		BG068637	=HYPERLINK("http://www.ncbi.nlm.nih.gov/entrez/query.fcgi?db=Nucleotide&cmd=Search&term=BG068637&dopt=&doptcmdl=GenBank","BG068637")		Y	=HYPERLINK("http://lgsun.grc.nia.nih.gov/cgi-bin/pro3?sname1=H3067G01-0&val=1","Y")	Y	1
186	11834	1	1	15	7	H3067G07	UNKNOWN	H3067G07-3	=HYPERLINK("http://lgsun.grc.nia.nih.gov/cgi-bin/pro3?sname1=H3067G07-3&val=1","H3067G07-3")		BG068641	=HYPERLINK("http://www.ncbi.nlm.nih.gov/entrez/query.fcgi?db=Nucleotide&cmd=Search&term=BG068641&dopt=&doptcmdl=GenBank","BG068641")		Y	=HYPERLINK("http://lgsun.grc.nia.nih.gov/cgi-bin/pro3?sname1=H3067G07-0&val=1","Y")	Y	1
186	11834	1	1	15	8	H3067G07	UNKNOWN	H3067G07-3	=HYPERLINK("http://lgsun.grc.nia.nih.gov/cgi-bin/pro3?sname1=H3067G07-3&val=1","H3067G07-3")		BG068641	=HYPERLINK("http://www.ncbi.nlm.nih.gov/entrez/query.fcgi?db=Nucleotide&cmd=Search&term=BG068641&dopt=&doptcmdl=GenBank","BG068641")		Y	=HYPERLINK("http://lgsun.grc.nia.nih.gov/cgi-bin/pro3?sname1=H3067G07-0&val=1","Y")	Y	1
187	11835	1	1	15	9	H3068G01	UNKNOWN	H3068G01-3	=HYPERLINK("http://lgsun.grc.nia.nih.gov/cgi-bin/pro3?sname1=H3068G01-3&val=1","H3068G01-3")		BG068730	=HYPERLINK("http://www.ncbi.nlm.nih.gov/entrez/query.fcgi?db=Nucleotide&cmd=Search&term=BG068730&dopt=&doptcmdl=GenBank","BG068730")		Y	=HYPERLINK("http://lgsun.grc.nia.nih.gov/cgi-bin/pro3?sname1=H3068G01-0&val=1","Y")	Y	1
187	11835	1	1	15	10	H3068G01	UNKNOWN	H3068G01-3	=HYPERLINK("http://lgsun.grc.nia.nih.gov/cgi-bin/pro3?sname1=H3068G01-3&val=1","H3068G01-3")		BG068730	=HYPERLINK("http://www.ncbi.nlm.nih.gov/entrez/query.fcgi?db=Nucleotide&cmd=Search&term=BG068730&dopt=&doptcmdl=GenBank","BG068730")		Y	=HYPERLINK("http://lgsun.grc.nia.nih.gov/cgi-bin/pro3?sname1=H3068G01-0&val=1","Y")	Y	1
188	11836	1	1	15	11	H3068G07	Mus musculus pyruvate dehydrogenase E1 alpha 1 (Pdha1), mRNA	H3068G07-3	=HYPERLINK("http://lgsun.grc.nia.nih.gov/cgi-bin/pro3?sname1=H3068G07-3&val=1","H3068G07-3")		BG068736	=HYPERLINK("http://www.ncbi.nlm.nih.gov/entrez/query.fcgi?db=Nucleotide&cmd=Search&term=BG068736&dopt=&doptcmdl=GenBank","BG068736")	X	Y	=HYPERLINK("http://lgsun.grc.nia.nih.gov/cgi-bin/pro3?sname1=H3068G07-0&val=1","Y")	Y	1
188	11836	1	1	15	12	H3068G07	Mus musculus pyruvate dehydrogenase E1 alpha 1 (Pdha1), mRNA	H3068G07-3	=HYPERLINK("http://lgsun.grc.nia.nih.gov/cgi-bin/pro3?sname1=H3068G07-3&val=1","H3068G07-3")		BG068736	=HYPERLINK("http://www.ncbi.nlm.nih.gov/entrez/query.fcgi?db=Nucleotide&cmd=Search&term=BG068736&dopt=&doptcmdl=GenBank","BG068736")	X	Y	=HYPERLINK("http://lgsun.grc.nia.nih.gov/cgi-bin/pro3?sname1=H3068G07-0&val=1","Y")	Y	1
189	11837	1	1	15	13	H3069G01	Mus musculus expressed sequence AI788721 (AI788721), mRNA	H3069G01-3	=HYPERLINK("http://lgsun.grc.nia.nih.gov/cgi-bin/pro3?sname1=H3069G01-3&val=1","H3069G01-3")	Energy/Metabolism	BG068824	=HYPERLINK("http://www.ncbi.nlm.nih.gov/entrez/query.fcgi?db=Nucleotide&cmd=Search&term=BG068824&dopt=&doptcmdl=GenBank","BG068824")	3			Y	1
189	11837	1	1	15	14	H3069G01	Mus musculus expressed sequence AI788721 (AI788721), mRNA	H3069G01-3	=HYPERLINK("http://lgsun.grc.nia.nih.gov/cgi-bin/pro3?sname1=H3069G01-3&val=1","H3069G01-3")	Energy/Metabolism	BG068824	=HYPERLINK("http://www.ncbi.nlm.nih.gov/entrez/query.fcgi?db=Nucleotide&cmd=Search&term=BG068824&dopt=&doptcmdl=GenBank","BG068824")	3			Y	1
190	11838	1	1	15	15	H3069G07	Mus musculus RIKEN cDNA 1110002A21 gene (1110002A21Rik), mRNA	H3069G07-3	=HYPERLINK("http://lgsun.grc.nia.nih.gov/cgi-bin/pro3?sname1=H3069G07-3&val=1","H3069G07-3")		BG068830	=HYPERLINK("http://www.ncbi.nlm.nih.gov/entrez/query.fcgi?db=Nucleotide&cmd=Search&term=BG068830&dopt=&doptcmdl=GenBank","BG068830")	1	Y	=HYPERLINK("http://lgsun.grc.nia.nih.gov/cgi-bin/pro3?sname1=H3069G07-0&val=1","Y")	Y	1
190	11838	1	1	15	16	H3069G07	Mus musculus RIKEN cDNA 1110002A21 gene (1110002A21Rik), mRNA	H3069G07-3	=HYPERLINK("http://lgsun.grc.nia.nih.gov/cgi-bin/pro3?sname1=H3069G07-3&val=1","H3069G07-3")		BG068830	=HYPERLINK("http://www.ncbi.nlm.nih.gov/entrez/query.fcgi?db=Nucleotide&cmd=Search&term=BG068830&dopt=&doptcmdl=GenBank","BG068830")	1	Y	=HYPERLINK("http://lgsun.grc.nia.nih.gov/cgi-bin/pro3?sname1=H3069G07-0&val=1","Y")	Y	1
191	11839	1	1	15	17	H3070G01	Mus musculus ribosomal protein S27a (Rps27a), mRNA	H3070G01-3	=HYPERLINK("http://lgsun.grc.nia.nih.gov/cgi-bin/pro3?sname1=H3070G01-3&val=1","H3070G01-3")	Protein Synthesis/Translational Control	BG068918	=HYPERLINK("http://www.ncbi.nlm.nih.gov/entrez/query.fcgi?db=Nucleotide&cmd=Search&term=BG068918&dopt=&doptcmdl=GenBank","BG068918")	9	Y	=HYPERLINK("http://lgsun.grc.nia.nih.gov/cgi-bin/pro3?sname1=H3070G01-0&val=1","Y")	Y	1
191	11839	1	1	15	18	H3070G01	Mus musculus ribosomal protein S27a (Rps27a), mRNA	H3070G01-3	=HYPERLINK("http://lgsun.grc.nia.nih.gov/cgi-bin/pro3?sname1=H3070G01-3&val=1","H3070G01-3")	Protein Synthesis/Translational Control	BG068918	=HYPERLINK("http://www.ncbi.nlm.nih.gov/entrez/query.fcgi?db=Nucleotide&cmd=Search&term=BG068918&dopt=&doptcmdl=GenBank","BG068918")	9	Y	=HYPERLINK("http://lgsun.grc.nia.nih.gov/cgi-bin/pro3?sname1=H3070G01-0&val=1","Y")	Y	1
192	11840	1	1	15	19	H3070G07	UNKNOWN	H3070G07-3	=HYPERLINK("http://lgsun.grc.nia.nih.gov/cgi-bin/pro3?sname1=H3070G07-3&val=1","H3070G07-3")		BG068924	=HYPERLINK("http://www.ncbi.nlm.nih.gov/entrez/query.fcgi?db=Nucleotide&cmd=Search&term=BG068924&dopt=&doptcmdl=GenBank","BG068924")		Y	=HYPERLINK("http://lgsun.grc.nia.nih.gov/cgi-bin/pro3?sname1=H3070G07-0&val=1","Y")	Y	1
192	11840	1	1	15	20	H3070G07	UNKNOWN	H3070G07-3	=HYPERLINK("http://lgsun.grc.nia.nih.gov/cgi-bin/pro3?sname1=H3070G07-3&val=1","H3070G07-3")		BG068924	=HYPERLINK("http://www.ncbi.nlm.nih.gov/entrez/query.fcgi?db=Nucleotide&cmd=Search&term=BG068924&dopt=&doptcmdl=GenBank","BG068924")		Y	=HYPERLINK("http://lgsun.grc.nia.nih.gov/cgi-bin/pro3?sname1=H3070G07-0&val=1","Y")	Y	1
193	11841	1	1	15	21	H3071G01	Mus musculus gene trap ankyrin repeat (Gtar-pending), mRNA	H3071G01-3	=HYPERLINK("http://lgsun.grc.nia.nih.gov/cgi-bin/pro3?sname1=H3071G01-3&val=1","H3071G01-3")		BG069007	=HYPERLINK("http://www.ncbi.nlm.nih.gov/entrez/query.fcgi?db=Nucleotide&cmd=Search&term=BG069007&dopt=&doptcmdl=GenBank","BG069007")	5	Y	=HYPERLINK("http://lgsun.grc.nia.nih.gov/cgi-bin/pro3?sname1=H3071G01-0&val=1","Y")	Y	1
193	11841	1	1	15	22	H3071G01	Mus musculus gene trap ankyrin repeat (Gtar-pending), mRNA	H3071G01-3	=HYPERLINK("http://lgsun.grc.nia.nih.gov/cgi-bin/pro3?sname1=H3071G01-3&val=1","H3071G01-3")		BG069007	=HYPERLINK("http://www.ncbi.nlm.nih.gov/entrez/query.fcgi?db=Nucleotide&cmd=Search&term=BG069007&dopt=&doptcmdl=GenBank","BG069007")	5	Y	=HYPERLINK("http://lgsun.grc.nia.nih.gov/cgi-bin/pro3?sname1=H3071G01-0&val=1","Y")	Y	1
194	11842	1	1	15	23	H3071G07	UNKNOWN	H3071G07-3	=HYPERLINK("http://lgsun.grc.nia.nih.gov/cgi-bin/pro3?sname1=H3071G07-3&val=1","H3071G07-3")		BG069013	=HYPERLINK("http://www.ncbi.nlm.nih.gov/entrez/query.fcgi?db=Nucleotide&cmd=Search&term=BG069013&dopt=&doptcmdl=GenBank","BG069013")		Y	=HYPERLINK("http://lgsun.grc.nia.nih.gov/cgi-bin/pro3?sname1=H3071G07-0&val=1","Y")	Y	1
194	11842	1	1	15	24	H3071G07	UNKNOWN	H3071G07-3	=HYPERLINK("http://lgsun.grc.nia.nih.gov/cgi-bin/pro3?sname1=H3071G07-3&val=1","H3071G07-3")		BG069013	=HYPERLINK("http://www.ncbi.nlm.nih.gov/entrez/query.fcgi?db=Nucleotide&cmd=Search&term=BG069013&dopt=&doptcmdl=GenBank","BG069013")		Y	=HYPERLINK("http://lgsun.grc.nia.nih.gov/cgi-bin/pro3?sname1=H3071G07-0&val=1","Y")	Y	1
195	11843	1	1	15	25	H3072G01	Mus musculus kinesin superfamily protein 18A (Kif18A), mRNA	H3072G01-3	=HYPERLINK("http://lgsun.grc.nia.nih.gov/cgi-bin/pro3?sname1=H3072G01-3&val=1","H3072G01-3")	Cell Cycle	BG069098	=HYPERLINK("http://www.ncbi.nlm.nih.gov/entrez/query.fcgi?db=Nucleotide&cmd=Search&term=BG069098&dopt=&doptcmdl=GenBank","BG069098")	2			Y	1
195	11843	1	1	15	26	H3072G01	Mus musculus kinesin superfamily protein 18A (Kif18A), mRNA	H3072G01-3	=HYPERLINK("http://lgsun.grc.nia.nih.gov/cgi-bin/pro3?sname1=H3072G01-3&val=1","H3072G01-3")	Cell Cycle	BG069098	=HYPERLINK("http://www.ncbi.nlm.nih.gov/entrez/query.fcgi?db=Nucleotide&cmd=Search&term=BG069098&dopt=&doptcmdl=GenBank","BG069098")	2			Y	1
196	11818	1	1	16	1	H3059G07	UNKNOWN	H3059G07-3	=HYPERLINK("http://lgsun.grc.nia.nih.gov/cgi-bin/pro3?sname1=H3059G07-3&val=1","H3059G07-3")		BG067928	=HYPERLINK("http://www.ncbi.nlm.nih.gov/entrez/query.fcgi?db=Nucleotide&cmd=Search&term=BG067928&dopt=&doptcmdl=GenBank","BG067928")				Y	1
196	11818	1	1	16	2	H3059G07	UNKNOWN	H3059G07-3	=HYPERLINK("http://lgsun.grc.nia.nih.gov/cgi-bin/pro3?sname1=H3059G07-3&val=1","H3059G07-3")		BG067928	=HYPERLINK("http://www.ncbi.nlm.nih.gov/entrez/query.fcgi?db=Nucleotide&cmd=Search&term=BG067928&dopt=&doptcmdl=GenBank","BG067928")				Y	1
197	11819	1	1	16	3	H3060G01	H3060G01	H3060G01-3	=HYPERLINK("http://lgsun.grc.nia.nih.gov/cgi-bin/pro3?sname1=H3060G01-3&val=1","H3060G01-3")							U	1
197	11819	1	1	16	4	H3060G01	H3060G01	H3060G01-3	=HYPERLINK("http://lgsun.grc.nia.nih.gov/cgi-bin/pro3?sname1=H3060G01-3&val=1","H3060G01-3")							U	1
198	11820	1	1	16	5	H3060G07	UNKNOWN	H3060G07-3	=HYPERLINK("http://lgsun.grc.nia.nih.gov/cgi-bin/pro3?sname1=H3060G07-3&val=1","H3060G07-3")		BG068011	=HYPERLINK("http://www.ncbi.nlm.nih.gov/entrez/query.fcgi?db=Nucleotide&cmd=Search&term=BG068011&dopt=&doptcmdl=GenBank","BG068011")		Y	=HYPERLINK("http://lgsun.grc.nia.nih.gov/cgi-bin/pro3?sname1=H3060G07-0&val=1","Y")	Y	1
198	11820	1	1	16	6	H3060G07	UNKNOWN	H3060G07-3	=HYPERLINK("http://lgsun.grc.nia.nih.gov/cgi-bin/pro3?sname1=H3060G07-3&val=1","H3060G07-3")		BG068011	=HYPERLINK("http://www.ncbi.nlm.nih.gov/entrez/query.fcgi?db=Nucleotide&cmd=Search&term=BG068011&dopt=&doptcmdl=GenBank","BG068011")		Y	=HYPERLINK("http://lgsun.grc.nia.nih.gov/cgi-bin/pro3?sname1=H3060G07-0&val=1","Y")	Y	1
199	11821	1	1	16	7	H3061G01	MYOSIN	H3061G01-3	=HYPERLINK("http://lgsun.grc.nia.nih.gov/cgi-bin/pro3?sname1=H3061G01-3&val=1","H3061G01-3")		BG068096	=HYPERLINK("http://www.ncbi.nlm.nih.gov/entrez/query.fcgi?db=Nucleotide&cmd=Search&term=BG068096&dopt=&doptcmdl=GenBank","BG068096")				Y	1
199	11821	1	1	16	8	H3061G01	MYOSIN	H3061G01-3	=HYPERLINK("http://lgsun.grc.nia.nih.gov/cgi-bin/pro3?sname1=H3061G01-3&val=1","H3061G01-3")		BG068096	=HYPERLINK("http://www.ncbi.nlm.nih.gov/entrez/query.fcgi?db=Nucleotide&cmd=Search&term=BG068096&dopt=&doptcmdl=GenBank","BG068096")				Y	1
200	11822	1	1	16	9	H3061G07	UNKNOWN	H3061G07-3	=HYPERLINK("http://lgsun.grc.nia.nih.gov/cgi-bin/pro3?sname1=H3061G07-3&val=1","H3061G07-3")		BG068102	=HYPERLINK("http://www.ncbi.nlm.nih.gov/entrez/query.fcgi?db=Nucleotide&cmd=Search&term=BG068102&dopt=&doptcmdl=GenBank","BG068102")		Y	=HYPERLINK("http://lgsun.grc.nia.nih.gov/cgi-bin/pro3?sname1=H3061G07-0&val=1","Y")	Y	1
200	11822	1	1	16	10	H3061G07	UNKNOWN	H3061G07-3	=HYPERLINK("http://lgsun.grc.nia.nih.gov/cgi-bin/pro3?sname1=H3061G07-3&val=1","H3061G07-3")		BG068102	=HYPERLINK("http://www.ncbi.nlm.nih.gov/entrez/query.fcgi?db=Nucleotide&cmd=Search&term=BG068102&dopt=&doptcmdl=GenBank","BG068102")		Y	=HYPERLINK("http://lgsun.grc.nia.nih.gov/cgi-bin/pro3?sname1=H3061G07-0&val=1","Y")	Y	1
201	11823	1	1	16	11	H3062G01	H3062G01										1
201	11823	1	1	16	12	H3062G01	H3062G01										1
202	11824	1	1	16	13	H3062G07	UNKNOWN	H3062G07-3	=HYPERLINK("http://lgsun.grc.nia.nih.gov/cgi-bin/pro3?sname1=H3062G07-3&val=1","H3062G07-3")		BG068194	=HYPERLINK("http://www.ncbi.nlm.nih.gov/entrez/query.fcgi?db=Nucleotide&cmd=Search&term=BG068194&dopt=&doptcmdl=GenBank","BG068194")				Y	1
202	11824	1	1	16	14	H3062G07	UNKNOWN	H3062G07-3	=HYPERLINK("http://lgsun.grc.nia.nih.gov/cgi-bin/pro3?sname1=H3062G07-3&val=1","H3062G07-3")		BG068194	=HYPERLINK("http://www.ncbi.nlm.nih.gov/entrez/query.fcgi?db=Nucleotide&cmd=Search&term=BG068194&dopt=&doptcmdl=GenBank","BG068194")				Y	1
203	11825	1	1	16	15	H3063G01	Mus musculus KIAA0903-like (LOC216565), mRNA	H3063G01-3	=HYPERLINK("http://lgsun.grc.nia.nih.gov/cgi-bin/pro3?sname1=H3063G01-3&val=1","H3063G01-3")		BG068279	=HYPERLINK("http://www.ncbi.nlm.nih.gov/entrez/query.fcgi?db=Nucleotide&cmd=Search&term=BG068279&dopt=&doptcmdl=GenBank","BG068279")	11	Y	=HYPERLINK("http://lgsun.grc.nia.nih.gov/cgi-bin/pro3?sname1=H3063G01-0&val=1","Y")	Y	1
203	11825	1	1	16	16	H3063G01	Mus musculus KIAA0903-like (LOC216565), mRNA	H3063G01-3	=HYPERLINK("http://lgsun.grc.nia.nih.gov/cgi-bin/pro3?sname1=H3063G01-3&val=1","H3063G01-3")		BG068279	=HYPERLINK("http://www.ncbi.nlm.nih.gov/entrez/query.fcgi?db=Nucleotide&cmd=Search&term=BG068279&dopt=&doptcmdl=GenBank","BG068279")	11	Y	=HYPERLINK("http://lgsun.grc.nia.nih.gov/cgi-bin/pro3?sname1=H3063G01-0&val=1","Y")	Y	1
204	11826	1	1	16	17	H3063G07	UNKNOWN	H3063G07-3	=HYPERLINK("http://lgsun.grc.nia.nih.gov/cgi-bin/pro3?sname1=H3063G07-3&val=1","H3063G07-3")		BG068285	=HYPERLINK("http://www.ncbi.nlm.nih.gov/entrez/query.fcgi?db=Nucleotide&cmd=Search&term=BG068285&dopt=&doptcmdl=GenBank","BG068285")		Y	=HYPERLINK("http://lgsun.grc.nia.nih.gov/cgi-bin/pro3?sname1=H3063G07-0&val=1","Y")	Y	1
204	11826	1	1	16	18	H3063G07	UNKNOWN	H3063G07-3	=HYPERLINK("http://lgsun.grc.nia.nih.gov/cgi-bin/pro3?sname1=H3063G07-3&val=1","H3063G07-3")		BG068285	=HYPERLINK("http://www.ncbi.nlm.nih.gov/entrez/query.fcgi?db=Nucleotide&cmd=Search&term=BG068285&dopt=&doptcmdl=GenBank","BG068285")		Y	=HYPERLINK("http://lgsun.grc.nia.nih.gov/cgi-bin/pro3?sname1=H3063G07-0&val=1","Y")	Y	1
205	11827	1	1	16	19	H3064G01	UNKNOWN	H3064G01-3	=HYPERLINK("http://lgsun.grc.nia.nih.gov/cgi-bin/pro3?sname1=H3064G01-3&val=1","H3064G01-3")		BG068368	=HYPERLINK("http://www.ncbi.nlm.nih.gov/entrez/query.fcgi?db=Nucleotide&cmd=Search&term=BG068368&dopt=&doptcmdl=GenBank","BG068368")		Y	=HYPERLINK("http://lgsun.grc.nia.nih.gov/cgi-bin/pro3?sname1=H3064G01-0&val=1","Y")	Y	1
205	11827	1	1	16	20	H3064G01	UNKNOWN	H3064G01-3	=HYPERLINK("http://lgsun.grc.nia.nih.gov/cgi-bin/pro3?sname1=H3064G01-3&val=1","H3064G01-3")		BG068368	=HYPERLINK("http://www.ncbi.nlm.nih.gov/entrez/query.fcgi?db=Nucleotide&cmd=Search&term=BG068368&dopt=&doptcmdl=GenBank","BG068368")		Y	=HYPERLINK("http://lgsun.grc.nia.nih.gov/cgi-bin/pro3?sname1=H3064G01-0&val=1","Y")	Y	1
206	11828	1	1	16	21	H3064G07	UNKNOWN	H3064G07-3	=HYPERLINK("http://lgsun.grc.nia.nih.gov/cgi-bin/pro3?sname1=H3064G07-3&val=1","H3064G07-3")		BG068374	=HYPERLINK("http://www.ncbi.nlm.nih.gov/entrez/query.fcgi?db=Nucleotide&cmd=Search&term=BG068374&dopt=&doptcmdl=GenBank","BG068374")	5	Y	=HYPERLINK("http://lgsun.grc.nia.nih.gov/cgi-bin/pro3?sname1=H3064G07-0&val=1","Y")	Y	1
206	11828	1	1	16	22	H3064G07	UNKNOWN	H3064G07-3	=HYPERLINK("http://lgsun.grc.nia.nih.gov/cgi-bin/pro3?sname1=H3064G07-3&val=1","H3064G07-3")		BG068374	=HYPERLINK("http://www.ncbi.nlm.nih.gov/entrez/query.fcgi?db=Nucleotide&cmd=Search&term=BG068374&dopt=&doptcmdl=GenBank","BG068374")	5	Y	=HYPERLINK("http://lgsun.grc.nia.nih.gov/cgi-bin/pro3?sname1=H3064G07-0&val=1","Y")	Y	1
207	11829	1	1	16	23	H3065G01	UNKNOWN	H3065G01-3	=HYPERLINK("http://lgsun.grc.nia.nih.gov/cgi-bin/pro3?sname1=H3065G01-3&val=1","H3065G01-3")		BG068456	=HYPERLINK("http://www.ncbi.nlm.nih.gov/entrez/query.fcgi?db=Nucleotide&cmd=Search&term=BG068456&dopt=&doptcmdl=GenBank","BG068456")		Y	=HYPERLINK("http://lgsun.grc.nia.nih.gov/cgi-bin/pro3?sname1=H3065G01-0&val=1","Y")	Y	1
207	11829	1	1	16	24	H3065G01	UNKNOWN	H3065G01-3	=HYPERLINK("http://lgsun.grc.nia.nih.gov/cgi-bin/pro3?sname1=H3065G01-3&val=1","H3065G01-3")		BG068456	=HYPERLINK("http://www.ncbi.nlm.nih.gov/entrez/query.fcgi?db=Nucleotide&cmd=Search&term=BG068456&dopt=&doptcmdl=GenBank","BG068456")		Y	=HYPERLINK("http://lgsun.grc.nia.nih.gov/cgi-bin/pro3?sname1=H3065G01-0&val=1","Y")	Y	1
208	11830	1	1	16	25	H3065G07	H3065G07	H3065G07-3	=HYPERLINK("http://lgsun.grc.nia.nih.gov/cgi-bin/pro3?sname1=H3065G07-3&val=1","H3065G07-3")							U	1
208	11830	1	1	16	26	H3065G07	H3065G07	H3065G07-3	=HYPERLINK("http://lgsun.grc.nia.nih.gov/cgi-bin/pro3?sname1=H3065G07-3&val=1","H3065G07-3")							U	1
209	11805	1	1	17	1	H3053G01	UNKNOWN	H3053G01-3	=HYPERLINK("http://lgsun.grc.nia.nih.gov/cgi-bin/pro3?sname1=H3053G01-3&val=1","H3053G01-3")							U	1
209	11805	1	1	17	2	H3053G01	UNKNOWN	H3053G01-3	=HYPERLINK("http://lgsun.grc.nia.nih.gov/cgi-bin/pro3?sname1=H3053G01-3&val=1","H3053G01-3")							U	1
210	11806	1	1	17	3	H3053G07	Similar to: Mus musculus serine/threonine kinase 13 (aurora/IPL-like) (Stk13), mRNA	H3053G07-3	=HYPERLINK("http://lgsun.grc.nia.nih.gov/cgi-bin/pro3?sname1=H3053G07-3&val=1","H3053G07-3")	Signal Transduction	BG067380	=HYPERLINK("http://www.ncbi.nlm.nih.gov/entrez/query.fcgi?db=Nucleotide&cmd=Search&term=BG067380&dopt=&doptcmdl=GenBank","BG067380")	7	Y	=HYPERLINK("http://lgsun.grc.nia.nih.gov/cgi-bin/pro3?sname1=H3053G07-0&val=1","Y")	Y	1
210	11806	1	1	17	4	H3053G07	Similar to: Mus musculus serine/threonine kinase 13 (aurora/IPL-like) (Stk13), mRNA	H3053G07-3	=HYPERLINK("http://lgsun.grc.nia.nih.gov/cgi-bin/pro3?sname1=H3053G07-3&val=1","H3053G07-3")	Signal Transduction	BG067380	=HYPERLINK("http://www.ncbi.nlm.nih.gov/entrez/query.fcgi?db=Nucleotide&cmd=Search&term=BG067380&dopt=&doptcmdl=GenBank","BG067380")	7	Y	=HYPERLINK("http://lgsun.grc.nia.nih.gov/cgi-bin/pro3?sname1=H3053G07-0&val=1","Y")	Y	1
211	11807	1	1	17	5	H3054G01	UNKNOWN	H3054G01-3	=HYPERLINK("http://lgsun.grc.nia.nih.gov/cgi-bin/pro3?sname1=H3054G01-3&val=1","H3054G01-3")		BG067464	=HYPERLINK("http://www.ncbi.nlm.nih.gov/entrez/query.fcgi?db=Nucleotide&cmd=Search&term=BG067464&dopt=&doptcmdl=GenBank","BG067464")		Y	=HYPERLINK("http://lgsun.grc.nia.nih.gov/cgi-bin/pro3?sname1=H3054G01-0&val=1","Y")	Y	1
211	11807	1	1	17	6	H3054G01	UNKNOWN	H3054G01-3	=HYPERLINK("http://lgsun.grc.nia.nih.gov/cgi-bin/pro3?sname1=H3054G01-3&val=1","H3054G01-3")		BG067464	=HYPERLINK("http://www.ncbi.nlm.nih.gov/entrez/query.fcgi?db=Nucleotide&cmd=Search&term=BG067464&dopt=&doptcmdl=GenBank","BG067464")		Y	=HYPERLINK("http://lgsun.grc.nia.nih.gov/cgi-bin/pro3?sname1=H3054G01-0&val=1","Y")	Y	1
212	11808	1	1	17	7	H3054G07	Mus musculus LOC245875 (LOC245875), mRNA	H3054G07-3	=HYPERLINK("http://lgsun.grc.nia.nih.gov/cgi-bin/pro3?sname1=H3054G07-3&val=1","H3054G07-3")		BG067470	=HYPERLINK("http://www.ncbi.nlm.nih.gov/entrez/query.fcgi?db=Nucleotide&cmd=Search&term=BG067470&dopt=&doptcmdl=GenBank","BG067470")				Y	1
212	11808	1	1	17	8	H3054G07	Mus musculus LOC245875 (LOC245875), mRNA	H3054G07-3	=HYPERLINK("http://lgsun.grc.nia.nih.gov/cgi-bin/pro3?sname1=H3054G07-3&val=1","H3054G07-3")		BG067470	=HYPERLINK("http://www.ncbi.nlm.nih.gov/entrez/query.fcgi?db=Nucleotide&cmd=Search&term=BG067470&dopt=&doptcmdl=GenBank","BG067470")				Y	1
213	11809	1	1	17	9	H3055G01	Mus musculus 10 days neonate head cDNA, RIKEN full-length enriched library, clone:5530600P05:unclassifiable, full insert sequence	H3055G01-3	=HYPERLINK("http://lgsun.grc.nia.nih.gov/cgi-bin/pro3?sname1=H3055G01-3&val=1","H3055G01-3")		BG067558	=HYPERLINK("http://www.ncbi.nlm.nih.gov/entrez/query.fcgi?db=Nucleotide&cmd=Search&term=BG067558&dopt=&doptcmdl=GenBank","BG067558")	2			Y	1
213	11809	1	1	17	10	H3055G01	Mus musculus 10 days neonate head cDNA, RIKEN full-length enriched library, clone:5530600P05:unclassifiable, full insert sequence	H3055G01-3	=HYPERLINK("http://lgsun.grc.nia.nih.gov/cgi-bin/pro3?sname1=H3055G01-3&val=1","H3055G01-3")		BG067558	=HYPERLINK("http://www.ncbi.nlm.nih.gov/entrez/query.fcgi?db=Nucleotide&cmd=Search&term=BG067558&dopt=&doptcmdl=GenBank","BG067558")	2			Y	1
214	11810	1	1	17	11	H3055G07	Mus musculus transforming growth factor, beta 2 (Tgfb2), mRNA	H3055G07-3	=HYPERLINK("http://lgsun.grc.nia.nih.gov/cgi-bin/pro3?sname1=H3055G07-3&val=1","H3055G07-3")	Signal Transduction	BG067564	=HYPERLINK("http://www.ncbi.nlm.nih.gov/entrez/query.fcgi?db=Nucleotide&cmd=Search&term=BG067564&dopt=&doptcmdl=GenBank","BG067564")	1	Y	=HYPERLINK("http://lgsun.grc.nia.nih.gov/cgi-bin/pro3?sname1=H3055G07-0&val=1","Y")	Y	1
214	11810	1	1	17	12	H3055G07	Mus musculus transforming growth factor, beta 2 (Tgfb2), mRNA	H3055G07-3	=HYPERLINK("http://lgsun.grc.nia.nih.gov/cgi-bin/pro3?sname1=H3055G07-3&val=1","H3055G07-3")	Signal Transduction	BG067564	=HYPERLINK("http://www.ncbi.nlm.nih.gov/entrez/query.fcgi?db=Nucleotide&cmd=Search&term=BG067564&dopt=&doptcmdl=GenBank","BG067564")	1	Y	=HYPERLINK("http://lgsun.grc.nia.nih.gov/cgi-bin/pro3?sname1=H3055G07-0&val=1","Y")	Y	1
215	11811	1	1	17	13	H3056G01	Mus musculus cDNA sequence BC004004 (BC004004), mRNA	H3056G01-3	=HYPERLINK("http://lgsun.grc.nia.nih.gov/cgi-bin/pro3?sname1=H3056G01-3&val=1","H3056G01-3")		BG067652	=HYPERLINK("http://www.ncbi.nlm.nih.gov/entrez/query.fcgi?db=Nucleotide&cmd=Search&term=BG067652&dopt=&doptcmdl=GenBank","BG067652")	17	Y	=HYPERLINK("http://lgsun.grc.nia.nih.gov/cgi-bin/pro3?sname1=H3056G01-0&val=1","Y")	Y	1
215	11811	1	1	17	14	H3056G01	Mus musculus cDNA sequence BC004004 (BC004004), mRNA	H3056G01-3	=HYPERLINK("http://lgsun.grc.nia.nih.gov/cgi-bin/pro3?sname1=H3056G01-3&val=1","H3056G01-3")		BG067652	=HYPERLINK("http://www.ncbi.nlm.nih.gov/entrez/query.fcgi?db=Nucleotide&cmd=Search&term=BG067652&dopt=&doptcmdl=GenBank","BG067652")	17	Y	=HYPERLINK("http://lgsun.grc.nia.nih.gov/cgi-bin/pro3?sname1=H3056G01-0&val=1","Y")	Y	1
216	11812	1	1	17	15	H3056G07	UNKNOWN	H3056G07-3	=HYPERLINK("http://lgsun.grc.nia.nih.gov/cgi-bin/pro3?sname1=H3056G07-3&val=1","H3056G07-3")		BG067657	=HYPERLINK("http://www.ncbi.nlm.nih.gov/entrez/query.fcgi?db=Nucleotide&cmd=Search&term=BG067657&dopt=&doptcmdl=GenBank","BG067657")		Y	=HYPERLINK("http://lgsun.grc.nia.nih.gov/cgi-bin/pro3?sname1=H3056G07-0&val=1","Y")	Y	1
216	11812	1	1	17	16	H3056G07	UNKNOWN	H3056G07-3	=HYPERLINK("http://lgsun.grc.nia.nih.gov/cgi-bin/pro3?sname1=H3056G07-3&val=1","H3056G07-3")		BG067657	=HYPERLINK("http://www.ncbi.nlm.nih.gov/entrez/query.fcgi?db=Nucleotide&cmd=Search&term=BG067657&dopt=&doptcmdl=GenBank","BG067657")		Y	=HYPERLINK("http://lgsun.grc.nia.nih.gov/cgi-bin/pro3?sname1=H3056G07-0&val=1","Y")	Y	1
217	11813	1	1	17	17	H3057G01	RIKEN cDNA 4930506D23 gene	H3057G01-3	=HYPERLINK("http://lgsun.grc.nia.nih.gov/cgi-bin/pro3?sname1=H3057G01-3&val=1","H3057G01-3")		BG067745	=HYPERLINK("http://www.ncbi.nlm.nih.gov/entrez/query.fcgi?db=Nucleotide&cmd=Search&term=BG067745&dopt=&doptcmdl=GenBank","BG067745")	7			Y	1
217	11813	1	1	17	18	H3057G01	RIKEN cDNA 4930506D23 gene	H3057G01-3	=HYPERLINK("http://lgsun.grc.nia.nih.gov/cgi-bin/pro3?sname1=H3057G01-3&val=1","H3057G01-3")		BG067745	=HYPERLINK("http://www.ncbi.nlm.nih.gov/entrez/query.fcgi?db=Nucleotide&cmd=Search&term=BG067745&dopt=&doptcmdl=GenBank","BG067745")	7			Y	1
218	11814	1	1	17	19	H3057G07	Mus musculus RIKEN cDNA 3110056M06 gene (3110056M06Rik), mRNA	H3057G07-3	=HYPERLINK("http://lgsun.grc.nia.nih.gov/cgi-bin/pro3?sname1=H3057G07-3&val=1","H3057G07-3")		BG067751	=HYPERLINK("http://www.ncbi.nlm.nih.gov/entrez/query.fcgi?db=Nucleotide&cmd=Search&term=BG067751&dopt=&doptcmdl=GenBank","BG067751")	4			Y	1
218	11814	1	1	17	20	H3057G07	Mus musculus RIKEN cDNA 3110056M06 gene (3110056M06Rik), mRNA	H3057G07-3	=HYPERLINK("http://lgsun.grc.nia.nih.gov/cgi-bin/pro3?sname1=H3057G07-3&val=1","H3057G07-3")		BG067751	=HYPERLINK("http://www.ncbi.nlm.nih.gov/entrez/query.fcgi?db=Nucleotide&cmd=Search&term=BG067751&dopt=&doptcmdl=GenBank","BG067751")	4			Y	1
219	11815	1	1	17	21	H3058G01	Mus musculus expressed sequence AI043124 (AI043124), mRNA	H3058G01-3	=HYPERLINK("http://lgsun.grc.nia.nih.gov/cgi-bin/pro3?sname1=H3058G01-3&val=1","H3058G01-3")		BG067837	=HYPERLINK("http://www.ncbi.nlm.nih.gov/entrez/query.fcgi?db=Nucleotide&cmd=Search&term=BG067837&dopt=&doptcmdl=GenBank","BG067837")	2			Y	1
219	11815	1	1	17	22	H3058G01	Mus musculus expressed sequence AI043124 (AI043124), mRNA	H3058G01-3	=HYPERLINK("http://lgsun.grc.nia.nih.gov/cgi-bin/pro3?sname1=H3058G01-3&val=1","H3058G01-3")		BG067837	=HYPERLINK("http://www.ncbi.nlm.nih.gov/entrez/query.fcgi?db=Nucleotide&cmd=Search&term=BG067837&dopt=&doptcmdl=GenBank","BG067837")	2			Y	1
220	11816	1	1	17	23	H3058G07	Mus musculus, similar to hypothetical protein SBBI57, clone IMAGE:5367050, mRNA, partial cds	H3058G07-3	=HYPERLINK("http://lgsun.grc.nia.nih.gov/cgi-bin/pro3?sname1=H3058G07-3&val=1","H3058G07-3")	Signal Transduction							1
220	11816	1	1	17	24	H3058G07	Mus musculus, similar to hypothetical protein SBBI57, clone IMAGE:5367050, mRNA, partial cds	H3058G07-3	=HYPERLINK("http://lgsun.grc.nia.nih.gov/cgi-bin/pro3?sname1=H3058G07-3&val=1","H3058G07-3")	Signal Transduction							1
221	11817	1	1	17	25	H3059G01	UNKNOWN	H3059G01-3	=HYPERLINK("http://lgsun.grc.nia.nih.gov/cgi-bin/pro3?sname1=H3059G01-3&val=1","H3059G01-3")		BG067922	=HYPERLINK("http://www.ncbi.nlm.nih.gov/entrez/query.fcgi?db=Nucleotide&cmd=Search&term=BG067922&dopt=&doptcmdl=GenBank","BG067922")		Y	=HYPERLINK("http://lgsun.grc.nia.nih.gov/cgi-bin/pro3?sname1=H3059G01-0&val=1","Y")	Y	1
221	11817	1	1	17	26	H3059G01	UNKNOWN	H3059G01-3	=HYPERLINK("http://lgsun.grc.nia.nih.gov/cgi-bin/pro3?sname1=H3059G01-3&val=1","H3059G01-3")		BG067922	=HYPERLINK("http://www.ncbi.nlm.nih.gov/entrez/query.fcgi?db=Nucleotide&cmd=Search&term=BG067922&dopt=&doptcmdl=GenBank","BG067922")		Y	=HYPERLINK("http://lgsun.grc.nia.nih.gov/cgi-bin/pro3?sname1=H3059G01-0&val=1","Y")	Y	1
222	11792	1	1	18	1	H3041G07	UNKNOWN	H3041G07-3	=HYPERLINK("http://lgsun.grc.nia.nih.gov/cgi-bin/pro3?sname1=H3041G07-3&val=1","H3041G07-3")		BG066335	=HYPERLINK("http://www.ncbi.nlm.nih.gov/entrez/query.fcgi?db=Nucleotide&cmd=Search&term=BG066335&dopt=&doptcmdl=GenBank","BG066335")		Y	=HYPERLINK("http://lgsun.grc.nia.nih.gov/cgi-bin/pro3?sname1=H3041G07-0&val=1","Y")	Y	1
222	11792	1	1	18	2	H3041G07	UNKNOWN	H3041G07-3	=HYPERLINK("http://lgsun.grc.nia.nih.gov/cgi-bin/pro3?sname1=H3041G07-3&val=1","H3041G07-3")		BG066335	=HYPERLINK("http://www.ncbi.nlm.nih.gov/entrez/query.fcgi?db=Nucleotide&cmd=Search&term=BG066335&dopt=&doptcmdl=GenBank","BG066335")		Y	=HYPERLINK("http://lgsun.grc.nia.nih.gov/cgi-bin/pro3?sname1=H3041G07-0&val=1","Y")	Y	1
223	11793	1	1	18	3	H3042G01	UNKNOWN	H3042G01-3	=HYPERLINK("http://lgsun.grc.nia.nih.gov/cgi-bin/pro3?sname1=H3042G01-3&val=1","H3042G01-3")		BG066412	=HYPERLINK("http://www.ncbi.nlm.nih.gov/entrez/query.fcgi?db=Nucleotide&cmd=Search&term=BG066412&dopt=&doptcmdl=GenBank","BG066412")		Y	=HYPERLINK("http://lgsun.grc.nia.nih.gov/cgi-bin/pro3?sname1=H3042G01-0&val=1","Y")	Y	1
223	11793	1	1	18	4	H3042G01	UNKNOWN	H3042G01-3	=HYPERLINK("http://lgsun.grc.nia.nih.gov/cgi-bin/pro3?sname1=H3042G01-3&val=1","H3042G01-3")		BG066412	=HYPERLINK("http://www.ncbi.nlm.nih.gov/entrez/query.fcgi?db=Nucleotide&cmd=Search&term=BG066412&dopt=&doptcmdl=GenBank","BG066412")		Y	=HYPERLINK("http://lgsun.grc.nia.nih.gov/cgi-bin/pro3?sname1=H3042G01-0&val=1","Y")	Y	1
224	11794	1	1	18	5	H3042G07	UNKNOWN: Similar to Mus musculus heat shock protein, 84 kDa 1 (Hsp84-1), mRNA	H3042G07-3	=HYPERLINK("http://lgsun.grc.nia.nih.gov/cgi-bin/pro3?sname1=H3042G07-3&val=1","H3042G07-3")	Heat Shock/Stress	BG066418	=HYPERLINK("http://www.ncbi.nlm.nih.gov/entrez/query.fcgi?db=Nucleotide&cmd=Search&term=BG066418&dopt=&doptcmdl=GenBank","BG066418")	17	Y	=HYPERLINK("http://lgsun.grc.nia.nih.gov/cgi-bin/pro3?sname1=H3042G07-0&val=1","Y")	Y	1
224	11794	1	1	18	6	H3042G07	UNKNOWN: Similar to Mus musculus heat shock protein, 84 kDa 1 (Hsp84-1), mRNA	H3042G07-3	=HYPERLINK("http://lgsun.grc.nia.nih.gov/cgi-bin/pro3?sname1=H3042G07-3&val=1","H3042G07-3")	Heat Shock/Stress	BG066418	=HYPERLINK("http://www.ncbi.nlm.nih.gov/entrez/query.fcgi?db=Nucleotide&cmd=Search&term=BG066418&dopt=&doptcmdl=GenBank","BG066418")	17	Y	=HYPERLINK("http://lgsun.grc.nia.nih.gov/cgi-bin/pro3?sname1=H3042G07-0&val=1","Y")	Y	1
225	11795	1	1	18	7	H3043G01	UNKNOWN	H3043G01-3	=HYPERLINK("http://lgsun.grc.nia.nih.gov/cgi-bin/pro3?sname1=H3043G01-3&val=1","H3043G01-3")		BG066503	=HYPERLINK("http://www.ncbi.nlm.nih.gov/entrez/query.fcgi?db=Nucleotide&cmd=Search&term=BG066503&dopt=&doptcmdl=GenBank","BG066503")		Y	=HYPERLINK("http://lgsun.grc.nia.nih.gov/cgi-bin/pro3?sname1=H3043G01-0&val=1","Y")	Y	1
225	11795	1	1	18	8	H3043G01	UNKNOWN	H3043G01-3	=HYPERLINK("http://lgsun.grc.nia.nih.gov/cgi-bin/pro3?sname1=H3043G01-3&val=1","H3043G01-3")		BG066503	=HYPERLINK("http://www.ncbi.nlm.nih.gov/entrez/query.fcgi?db=Nucleotide&cmd=Search&term=BG066503&dopt=&doptcmdl=GenBank","BG066503")		Y	=HYPERLINK("http://lgsun.grc.nia.nih.gov/cgi-bin/pro3?sname1=H3043G01-0&val=1","Y")	Y	1
226	11796	1	1	18	9	H3043G07	Mus musculus RIKEN cDNA 2900026B15 gene (2900026B15Rik), mRNA	H3043G07-3	=HYPERLINK("http://lgsun.grc.nia.nih.gov/cgi-bin/pro3?sname1=H3043G07-3&val=1","H3043G07-3")		BG066509	=HYPERLINK("http://www.ncbi.nlm.nih.gov/entrez/query.fcgi?db=Nucleotide&cmd=Search&term=BG066509&dopt=&doptcmdl=GenBank","BG066509")	1	Y	=HYPERLINK("http://lgsun.grc.nia.nih.gov/cgi-bin/pro3?sname1=H3043G07-0&val=1","Y")	Y	1
226	11796	1	1	18	10	H3043G07	Mus musculus RIKEN cDNA 2900026B15 gene (2900026B15Rik), mRNA	H3043G07-3	=HYPERLINK("http://lgsun.grc.nia.nih.gov/cgi-bin/pro3?sname1=H3043G07-3&val=1","H3043G07-3")		BG066509	=HYPERLINK("http://www.ncbi.nlm.nih.gov/entrez/query.fcgi?db=Nucleotide&cmd=Search&term=BG066509&dopt=&doptcmdl=GenBank","BG066509")	1	Y	=HYPERLINK("http://lgsun.grc.nia.nih.gov/cgi-bin/pro3?sname1=H3043G07-0&val=1","Y")	Y	1
227	11797	1	1	18	11	H3046G01	UNKNOWN	H3046G01-3	=HYPERLINK("http://lgsun.grc.nia.nih.gov/cgi-bin/pro3?sname1=H3046G01-3&val=1","H3046G01-3")								1
227	11797	1	1	18	12	H3046G01	UNKNOWN	H3046G01-3	=HYPERLINK("http://lgsun.grc.nia.nih.gov/cgi-bin/pro3?sname1=H3046G01-3&val=1","H3046G01-3")								1
228	11798	1	1	18	13	H3046G07	UNKNOWN	H3046G07-3	=HYPERLINK("http://lgsun.grc.nia.nih.gov/cgi-bin/pro3?sname1=H3046G07-3&val=1","H3046G07-3")		BG066774	=HYPERLINK("http://www.ncbi.nlm.nih.gov/entrez/query.fcgi?db=Nucleotide&cmd=Search&term=BG066774&dopt=&doptcmdl=GenBank","BG066774")		Y	=HYPERLINK("http://lgsun.grc.nia.nih.gov/cgi-bin/pro3?sname1=H3046G07-0&val=1","Y")	Y	1
228	11798	1	1	18	14	H3046G07	UNKNOWN	H3046G07-3	=HYPERLINK("http://lgsun.grc.nia.nih.gov/cgi-bin/pro3?sname1=H3046G07-3&val=1","H3046G07-3")		BG066774	=HYPERLINK("http://www.ncbi.nlm.nih.gov/entrez/query.fcgi?db=Nucleotide&cmd=Search&term=BG066774&dopt=&doptcmdl=GenBank","BG066774")		Y	=HYPERLINK("http://lgsun.grc.nia.nih.gov/cgi-bin/pro3?sname1=H3046G07-0&val=1","Y")	Y	1
229	11799	1	1	18	15	H3047G01	UNKNOWN	H3047G01-3	=HYPERLINK("http://lgsun.grc.nia.nih.gov/cgi-bin/pro3?sname1=H3047G01-3&val=1","H3047G01-3")		BG066853	=HYPERLINK("http://www.ncbi.nlm.nih.gov/entrez/query.fcgi?db=Nucleotide&cmd=Search&term=BG066853&dopt=&doptcmdl=GenBank","BG066853")		Y	=HYPERLINK("http://lgsun.grc.nia.nih.gov/cgi-bin/pro3?sname1=H3047G01-0&val=1","Y")	Y	1
229	11799	1	1	18	16	H3047G01	UNKNOWN	H3047G01-3	=HYPERLINK("http://lgsun.grc.nia.nih.gov/cgi-bin/pro3?sname1=H3047G01-3&val=1","H3047G01-3")		BG066853	=HYPERLINK("http://www.ncbi.nlm.nih.gov/entrez/query.fcgi?db=Nucleotide&cmd=Search&term=BG066853&dopt=&doptcmdl=GenBank","BG066853")		Y	=HYPERLINK("http://lgsun.grc.nia.nih.gov/cgi-bin/pro3?sname1=H3047G01-0&val=1","Y")	Y	1
230	11800	1	1	18	17	H3047G07	SIMILAR TO HYPOTHETICAL PROTEIN FLJ20302 homolog [Homo sapiens]	H3047G07-3	=HYPERLINK("http://lgsun.grc.nia.nih.gov/cgi-bin/pro3?sname1=H3047G07-3&val=1","H3047G07-3")		BG066858	=HYPERLINK("http://www.ncbi.nlm.nih.gov/entrez/query.fcgi?db=Nucleotide&cmd=Search&term=BG066858&dopt=&doptcmdl=GenBank","BG066858")	10	Y	=HYPERLINK("http://lgsun.grc.nia.nih.gov/cgi-bin/pro3?sname1=H3047G07-0&val=1","Y")	Y	1
230	11800	1	1	18	18	H3047G07	SIMILAR TO HYPOTHETICAL PROTEIN FLJ20302 homolog [Homo sapiens]	H3047G07-3	=HYPERLINK("http://lgsun.grc.nia.nih.gov/cgi-bin/pro3?sname1=H3047G07-3&val=1","H3047G07-3")		BG066858	=HYPERLINK("http://www.ncbi.nlm.nih.gov/entrez/query.fcgi?db=Nucleotide&cmd=Search&term=BG066858&dopt=&doptcmdl=GenBank","BG066858")	10	Y	=HYPERLINK("http://lgsun.grc.nia.nih.gov/cgi-bin/pro3?sname1=H3047G07-0&val=1","Y")	Y	1
231	11801	1	1	18	19	H3048G01	UNKNOWN	H3048G01-3	=HYPERLINK("http://lgsun.grc.nia.nih.gov/cgi-bin/pro3?sname1=H3048G01-3&val=1","H3048G01-3")		BG066936	=HYPERLINK("http://www.ncbi.nlm.nih.gov/entrez/query.fcgi?db=Nucleotide&cmd=Search&term=BG066936&dopt=&doptcmdl=GenBank","BG066936")		Y	=HYPERLINK("http://lgsun.grc.nia.nih.gov/cgi-bin/pro3?sname1=H3048G01-0&val=1","Y")	Y	1
231	11801	1	1	18	20	H3048G01	UNKNOWN	H3048G01-3	=HYPERLINK("http://lgsun.grc.nia.nih.gov/cgi-bin/pro3?sname1=H3048G01-3&val=1","H3048G01-3")		BG066936	=HYPERLINK("http://www.ncbi.nlm.nih.gov/entrez/query.fcgi?db=Nucleotide&cmd=Search&term=BG066936&dopt=&doptcmdl=GenBank","BG066936")		Y	=HYPERLINK("http://lgsun.grc.nia.nih.gov/cgi-bin/pro3?sname1=H3048G01-0&val=1","Y")	Y	1
232	11802	1	1	18	21	H3048G07	UNKNOWN	H3048G07-3	=HYPERLINK("http://lgsun.grc.nia.nih.gov/cgi-bin/pro3?sname1=H3048G07-3&val=1","H3048G07-3")		BG066942	=HYPERLINK("http://www.ncbi.nlm.nih.gov/entrez/query.fcgi?db=Nucleotide&cmd=Search&term=BG066942&dopt=&doptcmdl=GenBank","BG066942")				Y	1
232	11802	1	1	18	22	H3048G07	UNKNOWN	H3048G07-3	=HYPERLINK("http://lgsun.grc.nia.nih.gov/cgi-bin/pro3?sname1=H3048G07-3&val=1","H3048G07-3")		BG066942	=HYPERLINK("http://www.ncbi.nlm.nih.gov/entrez/query.fcgi?db=Nucleotide&cmd=Search&term=BG066942&dopt=&doptcmdl=GenBank","BG066942")				Y	1
233	11803	1	1	18	23	H3049G01	UNKNOWN	H3049G01-3	=HYPERLINK("http://lgsun.grc.nia.nih.gov/cgi-bin/pro3?sname1=H3049G01-3&val=1","H3049G01-3")					Y	=HYPERLINK("http://lgsun.grc.nia.nih.gov/cgi-bin/pro3?sname1=H3049G01-0&val=1","Y")	U	1
233	11803	1	1	18	24	H3049G01	UNKNOWN	H3049G01-3	=HYPERLINK("http://lgsun.grc.nia.nih.gov/cgi-bin/pro3?sname1=H3049G01-3&val=1","H3049G01-3")					Y	=HYPERLINK("http://lgsun.grc.nia.nih.gov/cgi-bin/pro3?sname1=H3049G01-0&val=1","Y")	U	1
234	11804	1	1	18	25	H3049G07	Mus musculus prostaglandin E synthase (Ptges), mRNA	H3049G07-3	=HYPERLINK("http://lgsun.grc.nia.nih.gov/cgi-bin/pro3?sname1=H3049G07-3&val=1","H3049G07-3")	Energy/Metabolism	BG067030	=HYPERLINK("http://www.ncbi.nlm.nih.gov/entrez/query.fcgi?db=Nucleotide&cmd=Search&term=BG067030&dopt=&doptcmdl=GenBank","BG067030")	2	Y	=HYPERLINK("http://lgsun.grc.nia.nih.gov/cgi-bin/pro3?sname1=H3049G07-0&val=1","Y")	Y	1
234	11804	1	1	18	26	H3049G07	Mus musculus prostaglandin E synthase (Ptges), mRNA	H3049G07-3	=HYPERLINK("http://lgsun.grc.nia.nih.gov/cgi-bin/pro3?sname1=H3049G07-3&val=1","H3049G07-3")	Energy/Metabolism	BG067030	=HYPERLINK("http://www.ncbi.nlm.nih.gov/entrez/query.fcgi?db=Nucleotide&cmd=Search&term=BG067030&dopt=&doptcmdl=GenBank","BG067030")	2	Y	=HYPERLINK("http://lgsun.grc.nia.nih.gov/cgi-bin/pro3?sname1=H3049G07-0&val=1","Y")	Y	1
235	11779	1	1	19	1	H3045G01	UNKNOWN	H3045G01-3	=HYPERLINK("http://lgsun.grc.nia.nih.gov/cgi-bin/pro3?sname1=H3045G01-3&val=1","H3045G01-3")		BG066588	=HYPERLINK("http://www.ncbi.nlm.nih.gov/entrez/query.fcgi?db=Nucleotide&cmd=Search&term=BG066588&dopt=&doptcmdl=GenBank","BG066588")		Y	=HYPERLINK("http://lgsun.grc.nia.nih.gov/cgi-bin/pro3?sname1=H3045G01-0&val=1","Y")	Y	1
235	11779	1	1	19	2	H3045G01	UNKNOWN	H3045G01-3	=HYPERLINK("http://lgsun.grc.nia.nih.gov/cgi-bin/pro3?sname1=H3045G01-3&val=1","H3045G01-3")		BG066588	=HYPERLINK("http://www.ncbi.nlm.nih.gov/entrez/query.fcgi?db=Nucleotide&cmd=Search&term=BG066588&dopt=&doptcmdl=GenBank","BG066588")		Y	=HYPERLINK("http://lgsun.grc.nia.nih.gov/cgi-bin/pro3?sname1=H3045G01-0&val=1","Y")	Y	1
236	11780	1	1	19	3	H3045G07	UNKNOWN	H3045G07-3	=HYPERLINK("http://lgsun.grc.nia.nih.gov/cgi-bin/pro3?sname1=H3045G07-3&val=1","H3045G07-3")		BG066594	=HYPERLINK("http://www.ncbi.nlm.nih.gov/entrez/query.fcgi?db=Nucleotide&cmd=Search&term=BG066594&dopt=&doptcmdl=GenBank","BG066594")	2	Y	=HYPERLINK("http://lgsun.grc.nia.nih.gov/cgi-bin/pro3?sname1=H3045G07-0&val=1","Y")	Y	1
236	11780	1	1	19	4	H3045G07	UNKNOWN	H3045G07-3	=HYPERLINK("http://lgsun.grc.nia.nih.gov/cgi-bin/pro3?sname1=H3045G07-3&val=1","H3045G07-3")		BG066594	=HYPERLINK("http://www.ncbi.nlm.nih.gov/entrez/query.fcgi?db=Nucleotide&cmd=Search&term=BG066594&dopt=&doptcmdl=GenBank","BG066594")	2	Y	=HYPERLINK("http://lgsun.grc.nia.nih.gov/cgi-bin/pro3?sname1=H3045G07-0&val=1","Y")	Y	1
237	11781	1	1	19	5	H3036G01	BA130N24 1 NOVEL PROTEIN SIMILAR TO REV3L REV3 YEAST HOMOLOG LIKE, CATALYTIC SUBUNIT OF DNA POLYMERASE ZETA POLZ	H3036G01-3	=HYPERLINK("http://lgsun.grc.nia.nih.gov/cgi-bin/pro3?sname1=H3036G01-3&val=1","H3036G01-3")		BG065908	=HYPERLINK("http://www.ncbi.nlm.nih.gov/entrez/query.fcgi?db=Nucleotide&cmd=Search&term=BG065908&dopt=&doptcmdl=GenBank","BG065908")	X	Y	=HYPERLINK("http://lgsun.grc.nia.nih.gov/cgi-bin/pro3?sname1=H3036G01-0&val=1","Y")	Y	1
237	11781	1	1	19	6	H3036G01	BA130N24 1 NOVEL PROTEIN SIMILAR TO REV3L REV3 YEAST HOMOLOG LIKE, CATALYTIC SUBUNIT OF DNA POLYMERASE ZETA POLZ	H3036G01-3	=HYPERLINK("http://lgsun.grc.nia.nih.gov/cgi-bin/pro3?sname1=H3036G01-3&val=1","H3036G01-3")		BG065908	=HYPERLINK("http://www.ncbi.nlm.nih.gov/entrez/query.fcgi?db=Nucleotide&cmd=Search&term=BG065908&dopt=&doptcmdl=GenBank","BG065908")	X	Y	=HYPERLINK("http://lgsun.grc.nia.nih.gov/cgi-bin/pro3?sname1=H3036G01-0&val=1","Y")	Y	1
238	11782	1	1	19	7	H3036G07	UNKNOWN	H3036G07-3	=HYPERLINK("http://lgsun.grc.nia.nih.gov/cgi-bin/pro3?sname1=H3036G07-3&val=1","H3036G07-3")	Matrix/Structural Proteins	BG065914	=HYPERLINK("http://www.ncbi.nlm.nih.gov/entrez/query.fcgi?db=Nucleotide&cmd=Search&term=BG065914&dopt=&doptcmdl=GenBank","BG065914")		Y	=HYPERLINK("http://lgsun.grc.nia.nih.gov/cgi-bin/pro3?sname1=H3036G07-0&val=1","Y")	Y	1
238	11782	1	1	19	8	H3036G07	UNKNOWN	H3036G07-3	=HYPERLINK("http://lgsun.grc.nia.nih.gov/cgi-bin/pro3?sname1=H3036G07-3&val=1","H3036G07-3")	Matrix/Structural Proteins	BG065914	=HYPERLINK("http://www.ncbi.nlm.nih.gov/entrez/query.fcgi?db=Nucleotide&cmd=Search&term=BG065914&dopt=&doptcmdl=GenBank","BG065914")		Y	=HYPERLINK("http://lgsun.grc.nia.nih.gov/cgi-bin/pro3?sname1=H3036G07-0&val=1","Y")	Y	1
239	11783	1	1	19	9	H3037G01	UNKNOWN	H3037G01-3	=HYPERLINK("http://lgsun.grc.nia.nih.gov/cgi-bin/pro3?sname1=H3037G01-3&val=1","H3037G01-3")		BG065994	=HYPERLINK("http://www.ncbi.nlm.nih.gov/entrez/query.fcgi?db=Nucleotide&cmd=Search&term=BG065994&dopt=&doptcmdl=GenBank","BG065994")				Y	1
239	11783	1	1	19	10	H3037G01	UNKNOWN	H3037G01-3	=HYPERLINK("http://lgsun.grc.nia.nih.gov/cgi-bin/pro3?sname1=H3037G01-3&val=1","H3037G01-3")		BG065994	=HYPERLINK("http://www.ncbi.nlm.nih.gov/entrez/query.fcgi?db=Nucleotide&cmd=Search&term=BG065994&dopt=&doptcmdl=GenBank","BG065994")				Y	1
240	11784	1	1	19	11	H3037G07	UNKNOWN	H3037G07-3	=HYPERLINK("http://lgsun.grc.nia.nih.gov/cgi-bin/pro3?sname1=H3037G07-3&val=1","H3037G07-3")		BG066000	=HYPERLINK("http://www.ncbi.nlm.nih.gov/entrez/query.fcgi?db=Nucleotide&cmd=Search&term=BG066000&dopt=&doptcmdl=GenBank","BG066000")		Y	=HYPERLINK("http://lgsun.grc.nia.nih.gov/cgi-bin/pro3?sname1=H3037G07-0&val=1","Y")	Y	1
240	11784	1	1	19	12	H3037G07	UNKNOWN	H3037G07-3	=HYPERLINK("http://lgsun.grc.nia.nih.gov/cgi-bin/pro3?sname1=H3037G07-3&val=1","H3037G07-3")		BG066000	=HYPERLINK("http://www.ncbi.nlm.nih.gov/entrez/query.fcgi?db=Nucleotide&cmd=Search&term=BG066000&dopt=&doptcmdl=GenBank","BG066000")		Y	=HYPERLINK("http://lgsun.grc.nia.nih.gov/cgi-bin/pro3?sname1=H3037G07-0&val=1","Y")	Y	1
241	11785	1	1	19	13	H3038G01	UNKNOWN	H3038G01-3	=HYPERLINK("http://lgsun.grc.nia.nih.gov/cgi-bin/pro3?sname1=H3038G01-3&val=1","H3038G01-3")		BG066083	=HYPERLINK("http://www.ncbi.nlm.nih.gov/entrez/query.fcgi?db=Nucleotide&cmd=Search&term=BG066083&dopt=&doptcmdl=GenBank","BG066083")				Y	1
241	11785	1	1	19	14	H3038G01	UNKNOWN	H3038G01-3	=HYPERLINK("http://lgsun.grc.nia.nih.gov/cgi-bin/pro3?sname1=H3038G01-3&val=1","H3038G01-3")		BG066083	=HYPERLINK("http://www.ncbi.nlm.nih.gov/entrez/query.fcgi?db=Nucleotide&cmd=Search&term=BG066083&dopt=&doptcmdl=GenBank","BG066083")				Y	1
242	11786	1	1	19	15	H3038G07	Mus musculus nuclear receptor co-repressor 2 (Ncor2), mRNA	H3038G07-3	=HYPERLINK("http://lgsun.grc.nia.nih.gov/cgi-bin/pro3?sname1=H3038G07-3&val=1","H3038G07-3")	Signal Transduction	BG066089	=HYPERLINK("http://www.ncbi.nlm.nih.gov/entrez/query.fcgi?db=Nucleotide&cmd=Search&term=BG066089&dopt=&doptcmdl=GenBank","BG066089")	5			Y	1
242	11786	1	1	19	16	H3038G07	Mus musculus nuclear receptor co-repressor 2 (Ncor2), mRNA	H3038G07-3	=HYPERLINK("http://lgsun.grc.nia.nih.gov/cgi-bin/pro3?sname1=H3038G07-3&val=1","H3038G07-3")	Signal Transduction	BG066089	=HYPERLINK("http://www.ncbi.nlm.nih.gov/entrez/query.fcgi?db=Nucleotide&cmd=Search&term=BG066089&dopt=&doptcmdl=GenBank","BG066089")	5			Y	1
243	11787	1	1	19	17	H3039G01	UNKNOWN	H3039G01-3	=HYPERLINK("http://lgsun.grc.nia.nih.gov/cgi-bin/pro3?sname1=H3039G01-3&val=1","H3039G01-3")		BG066168	=HYPERLINK("http://www.ncbi.nlm.nih.gov/entrez/query.fcgi?db=Nucleotide&cmd=Search&term=BG066168&dopt=&doptcmdl=GenBank","BG066168")		Y	=HYPERLINK("http://lgsun.grc.nia.nih.gov/cgi-bin/pro3?sname1=H3039G01-0&val=1","Y")	Y	1
243	11787	1	1	19	18	H3039G01	UNKNOWN	H3039G01-3	=HYPERLINK("http://lgsun.grc.nia.nih.gov/cgi-bin/pro3?sname1=H3039G01-3&val=1","H3039G01-3")		BG066168	=HYPERLINK("http://www.ncbi.nlm.nih.gov/entrez/query.fcgi?db=Nucleotide&cmd=Search&term=BG066168&dopt=&doptcmdl=GenBank","BG066168")		Y	=HYPERLINK("http://lgsun.grc.nia.nih.gov/cgi-bin/pro3?sname1=H3039G01-0&val=1","Y")	Y	1
244	11788	1	1	19	19	H3039G07	H3039G07	H3039G07-3	=HYPERLINK("http://lgsun.grc.nia.nih.gov/cgi-bin/pro3?sname1=H3039G07-3&val=1","H3039G07-3")							U	1
244	11788	1	1	19	20	H3039G07	H3039G07	H3039G07-3	=HYPERLINK("http://lgsun.grc.nia.nih.gov/cgi-bin/pro3?sname1=H3039G07-3&val=1","H3039G07-3")							U	1
245	11789	1	1	19	21	H3040G01	H3040G01	H3040G01-3	=HYPERLINK("http://lgsun.grc.nia.nih.gov/cgi-bin/pro3?sname1=H3040G01-3&val=1","H3040G01-3")							U	1
245	11789	1	1	19	22	H3040G01	H3040G01	H3040G01-3	=HYPERLINK("http://lgsun.grc.nia.nih.gov/cgi-bin/pro3?sname1=H3040G01-3&val=1","H3040G01-3")							U	1
246	11790	1	1	19	23	H3040G07	Mus musculus annexin A7 (Anxa7), mRNA	H3040G07-3	=HYPERLINK("http://lgsun.grc.nia.nih.gov/cgi-bin/pro3?sname1=H3040G07-3&val=1","H3040G07-3")	Matrix/Structural Proteins	BG066254	=HYPERLINK("http://www.ncbi.nlm.nih.gov/entrez/query.fcgi?db=Nucleotide&cmd=Search&term=BG066254&dopt=&doptcmdl=GenBank","BG066254")	14	Y	=HYPERLINK("http://lgsun.grc.nia.nih.gov/cgi-bin/pro3?sname1=H3040G07-0&val=1","Y")	Y	1
246	11790	1	1	19	24	H3040G07	Mus musculus annexin A7 (Anxa7), mRNA	H3040G07-3	=HYPERLINK("http://lgsun.grc.nia.nih.gov/cgi-bin/pro3?sname1=H3040G07-3&val=1","H3040G07-3")	Matrix/Structural Proteins	BG066254	=HYPERLINK("http://www.ncbi.nlm.nih.gov/entrez/query.fcgi?db=Nucleotide&cmd=Search&term=BG066254&dopt=&doptcmdl=GenBank","BG066254")	14	Y	=HYPERLINK("http://lgsun.grc.nia.nih.gov/cgi-bin/pro3?sname1=H3040G07-0&val=1","Y")	Y	1
247	11791	1	1	19	25	H3041G01	UNKNOWN	H3041G01-3	=HYPERLINK("http://lgsun.grc.nia.nih.gov/cgi-bin/pro3?sname1=H3041G01-3&val=1","H3041G01-3")							U	1
247	11791	1	1	19	26	H3041G01	UNKNOWN	H3041G01-3	=HYPERLINK("http://lgsun.grc.nia.nih.gov/cgi-bin/pro3?sname1=H3041G01-3&val=1","H3041G01-3")							U	1
248	11766	1	1	20	1	H3030G07	Mus musculus dystrobrevin, beta (Dtnb), mRNA	H3030G07-3	=HYPERLINK("http://lgsun.grc.nia.nih.gov/cgi-bin/pro3?sname1=H3030G07-3&val=1","H3030G07-3")	Matrix/Structural Proteins	BG065407	=HYPERLINK("http://www.ncbi.nlm.nih.gov/entrez/query.fcgi?db=Nucleotide&cmd=Search&term=BG065407&dopt=&doptcmdl=GenBank","BG065407")	12			Y	1
248	11766	1	1	20	2	H3030G07	Mus musculus dystrobrevin, beta (Dtnb), mRNA	H3030G07-3	=HYPERLINK("http://lgsun.grc.nia.nih.gov/cgi-bin/pro3?sname1=H3030G07-3&val=1","H3030G07-3")	Matrix/Structural Proteins	BG065407	=HYPERLINK("http://www.ncbi.nlm.nih.gov/entrez/query.fcgi?db=Nucleotide&cmd=Search&term=BG065407&dopt=&doptcmdl=GenBank","BG065407")	12			Y	1
249	11767	1	1	20	3	H3031G01	Mus musculus cofactor required for Sp1 transcriptional activation, subunit 6 (77kD) (Crsp6), mRNA	H3031G01-3	=HYPERLINK("http://lgsun.grc.nia.nih.gov/cgi-bin/pro3?sname1=H3031G01-3&val=1","H3031G01-3")	Transcription/Chromatin	BG065488	=HYPERLINK("http://www.ncbi.nlm.nih.gov/entrez/query.fcgi?db=Nucleotide&cmd=Search&term=BG065488&dopt=&doptcmdl=GenBank","BG065488")	9			Y	1
249	11767	1	1	20	4	H3031G01	Mus musculus cofactor required for Sp1 transcriptional activation, subunit 6 (77kD) (Crsp6), mRNA	H3031G01-3	=HYPERLINK("http://lgsun.grc.nia.nih.gov/cgi-bin/pro3?sname1=H3031G01-3&val=1","H3031G01-3")	Transcription/Chromatin	BG065488	=HYPERLINK("http://www.ncbi.nlm.nih.gov/entrez/query.fcgi?db=Nucleotide&cmd=Search&term=BG065488&dopt=&doptcmdl=GenBank","BG065488")	9			Y	1
250	11768	1	1	20	5	H3031G07	Mus musculus RIKEN cDNA 1700029H06 gene (1700029H06Rik), mRNA	H3031G07-3	=HYPERLINK("http://lgsun.grc.nia.nih.gov/cgi-bin/pro3?sname1=H3031G07-3&val=1","H3031G07-3")		BG065494	=HYPERLINK("http://www.ncbi.nlm.nih.gov/entrez/query.fcgi?db=Nucleotide&cmd=Search&term=BG065494&dopt=&doptcmdl=GenBank","BG065494")	4			Y	1
250	11768	1	1	20	6	H3031G07	Mus musculus RIKEN cDNA 1700029H06 gene (1700029H06Rik), mRNA	H3031G07-3	=HYPERLINK("http://lgsun.grc.nia.nih.gov/cgi-bin/pro3?sname1=H3031G07-3&val=1","H3031G07-3")		BG065494	=HYPERLINK("http://www.ncbi.nlm.nih.gov/entrez/query.fcgi?db=Nucleotide&cmd=Search&term=BG065494&dopt=&doptcmdl=GenBank","BG065494")	4			Y	1
251	11769	1	1	20	7	H3032G01	Similar to: Mus musculus RIKEN cDNA 1810063B05 gene (1810063B05Rik), mRNA	H3032G01-3	=HYPERLINK("http://lgsun.grc.nia.nih.gov/cgi-bin/pro3?sname1=H3032G01-3&val=1","H3032G01-3")		BG065566	=HYPERLINK("http://www.ncbi.nlm.nih.gov/entrez/query.fcgi?db=Nucleotide&cmd=Search&term=BG065566&dopt=&doptcmdl=GenBank","BG065566")	8	Y	=HYPERLINK("http://lgsun.grc.nia.nih.gov/cgi-bin/pro3?sname1=H3032G01-0&val=1","Y")	Y	1
251	11769	1	1	20	8	H3032G01	Similar to: Mus musculus RIKEN cDNA 1810063B05 gene (1810063B05Rik), mRNA	H3032G01-3	=HYPERLINK("http://lgsun.grc.nia.nih.gov/cgi-bin/pro3?sname1=H3032G01-3&val=1","H3032G01-3")		BG065566	=HYPERLINK("http://www.ncbi.nlm.nih.gov/entrez/query.fcgi?db=Nucleotide&cmd=Search&term=BG065566&dopt=&doptcmdl=GenBank","BG065566")	8	Y	=HYPERLINK("http://lgsun.grc.nia.nih.gov/cgi-bin/pro3?sname1=H3032G01-0&val=1","Y")	Y	1
252	11770	1	1	20	9	H3032G07	UNKNOWN	H3032G07-3	=HYPERLINK("http://lgsun.grc.nia.nih.gov/cgi-bin/pro3?sname1=H3032G07-3&val=1","H3032G07-3")		BG065572	=HYPERLINK("http://www.ncbi.nlm.nih.gov/entrez/query.fcgi?db=Nucleotide&cmd=Search&term=BG065572&dopt=&doptcmdl=GenBank","BG065572")				Y	1
252	11770	1	1	20	10	H3032G07	UNKNOWN	H3032G07-3	=HYPERLINK("http://lgsun.grc.nia.nih.gov/cgi-bin/pro3?sname1=H3032G07-3&val=1","H3032G07-3")		BG065572	=HYPERLINK("http://www.ncbi.nlm.nih.gov/entrez/query.fcgi?db=Nucleotide&cmd=Search&term=BG065572&dopt=&doptcmdl=GenBank","BG065572")				Y	1
253	11771	1	1	20	11	H3033G01	Mus musculus Scgn10 like-protein (Sclip), mRNA	H3033G01-3	=HYPERLINK("http://lgsun.grc.nia.nih.gov/cgi-bin/pro3?sname1=H3033G01-3&val=1","H3033G01-3")		BG065654	=HYPERLINK("http://www.ncbi.nlm.nih.gov/entrez/query.fcgi?db=Nucleotide&cmd=Search&term=BG065654&dopt=&doptcmdl=GenBank","BG065654")	2	Y	=HYPERLINK("http://lgsun.grc.nia.nih.gov/cgi-bin/pro3?sname1=H3033G01-0&val=1","Y")	Y	1
253	11771	1	1	20	12	H3033G01	Mus musculus Scgn10 like-protein (Sclip), mRNA	H3033G01-3	=HYPERLINK("http://lgsun.grc.nia.nih.gov/cgi-bin/pro3?sname1=H3033G01-3&val=1","H3033G01-3")		BG065654	=HYPERLINK("http://www.ncbi.nlm.nih.gov/entrez/query.fcgi?db=Nucleotide&cmd=Search&term=BG065654&dopt=&doptcmdl=GenBank","BG065654")	2	Y	=HYPERLINK("http://lgsun.grc.nia.nih.gov/cgi-bin/pro3?sname1=H3033G01-0&val=1","Y")	Y	1
254	11772	1	1	20	13	H3033G07	Mus musculus eukaryotic translation initiation factor 1A (Eif1a), mRNA	H3033G07-3	=HYPERLINK("http://lgsun.grc.nia.nih.gov/cgi-bin/pro3?sname1=H3033G07-3&val=1","H3033G07-3")		BG065660	=HYPERLINK("http://www.ncbi.nlm.nih.gov/entrez/query.fcgi?db=Nucleotide&cmd=Search&term=BG065660&dopt=&doptcmdl=GenBank","BG065660")	18	Y	=HYPERLINK("http://lgsun.grc.nia.nih.gov/cgi-bin/pro3?sname1=H3033G07-0&val=1","Y")	Y	1
254	11772	1	1	20	14	H3033G07	Mus musculus eukaryotic translation initiation factor 1A (Eif1a), mRNA	H3033G07-3	=HYPERLINK("http://lgsun.grc.nia.nih.gov/cgi-bin/pro3?sname1=H3033G07-3&val=1","H3033G07-3")		BG065660	=HYPERLINK("http://www.ncbi.nlm.nih.gov/entrez/query.fcgi?db=Nucleotide&cmd=Search&term=BG065660&dopt=&doptcmdl=GenBank","BG065660")	18	Y	=HYPERLINK("http://lgsun.grc.nia.nih.gov/cgi-bin/pro3?sname1=H3033G07-0&val=1","Y")	Y	1
255	11773	1	1	20	15	H3034G01	Mus musculus transient receptor potential cation channel, subfamily M, member 7 (Trpm7), mRNA	H3034G01-3	=HYPERLINK("http://lgsun.grc.nia.nih.gov/cgi-bin/pro3?sname1=H3034G01-3&val=1","H3034G01-3")		BG065743	=HYPERLINK("http://www.ncbi.nlm.nih.gov/entrez/query.fcgi?db=Nucleotide&cmd=Search&term=BG065743&dopt=&doptcmdl=GenBank","BG065743")	2	Y	=HYPERLINK("http://lgsun.grc.nia.nih.gov/cgi-bin/pro3?sname1=H3034G01-0&val=1","Y")	Y	1
255	11773	1	1	20	16	H3034G01	Mus musculus transient receptor potential cation channel, subfamily M, member 7 (Trpm7), mRNA	H3034G01-3	=HYPERLINK("http://lgsun.grc.nia.nih.gov/cgi-bin/pro3?sname1=H3034G01-3&val=1","H3034G01-3")		BG065743	=HYPERLINK("http://www.ncbi.nlm.nih.gov/entrez/query.fcgi?db=Nucleotide&cmd=Search&term=BG065743&dopt=&doptcmdl=GenBank","BG065743")	2	Y	=HYPERLINK("http://lgsun.grc.nia.nih.gov/cgi-bin/pro3?sname1=H3034G01-0&val=1","Y")	Y	1
256	11774	1	1	20	17	H3034G07	UNKNOWN	H3034G07-3	=HYPERLINK("http://lgsun.grc.nia.nih.gov/cgi-bin/pro3?sname1=H3034G07-3&val=1","H3034G07-3")		BG065748	=HYPERLINK("http://www.ncbi.nlm.nih.gov/entrez/query.fcgi?db=Nucleotide&cmd=Search&term=BG065748&dopt=&doptcmdl=GenBank","BG065748")				Y	1
256	11774	1	1	20	18	H3034G07	UNKNOWN	H3034G07-3	=HYPERLINK("http://lgsun.grc.nia.nih.gov/cgi-bin/pro3?sname1=H3034G07-3&val=1","H3034G07-3")		BG065748	=HYPERLINK("http://www.ncbi.nlm.nih.gov/entrez/query.fcgi?db=Nucleotide&cmd=Search&term=BG065748&dopt=&doptcmdl=GenBank","BG065748")				Y	1
257	11775	1	1	20	19	H3035G01	MSX-INTERACTING-ZINC FINGER.	H3035G01-3	=HYPERLINK("http://lgsun.grc.nia.nih.gov/cgi-bin/pro3?sname1=H3035G01-3&val=1","H3035G01-3")	Transcription/Chromatin	BG065828	=HYPERLINK("http://www.ncbi.nlm.nih.gov/entrez/query.fcgi?db=Nucleotide&cmd=Search&term=BG065828&dopt=&doptcmdl=GenBank","BG065828")	18	Y	=HYPERLINK("http://lgsun.grc.nia.nih.gov/cgi-bin/pro3?sname1=H3035G01-0&val=1","Y")	Y	1
257	11775	1	1	20	20	H3035G01	MSX-INTERACTING-ZINC FINGER.	H3035G01-3	=HYPERLINK("http://lgsun.grc.nia.nih.gov/cgi-bin/pro3?sname1=H3035G01-3&val=1","H3035G01-3")	Transcription/Chromatin	BG065828	=HYPERLINK("http://www.ncbi.nlm.nih.gov/entrez/query.fcgi?db=Nucleotide&cmd=Search&term=BG065828&dopt=&doptcmdl=GenBank","BG065828")	18	Y	=HYPERLINK("http://lgsun.grc.nia.nih.gov/cgi-bin/pro3?sname1=H3035G01-0&val=1","Y")	Y	1
258	11776	1	1	20	21	H3035G07	Mus musculus LOC230763 (LOC230763), mRNA	H3035G07-3	=HYPERLINK("http://lgsun.grc.nia.nih.gov/cgi-bin/pro3?sname1=H3035G07-3&val=1","H3035G07-3")		BG065834	=HYPERLINK("http://www.ncbi.nlm.nih.gov/entrez/query.fcgi?db=Nucleotide&cmd=Search&term=BG065834&dopt=&doptcmdl=GenBank","BG065834")	4	Y	=HYPERLINK("http://lgsun.grc.nia.nih.gov/cgi-bin/pro3?sname1=H3035G07-0&val=1","Y")	Y	1
258	11776	1	1	20	22	H3035G07	Mus musculus LOC230763 (LOC230763), mRNA	H3035G07-3	=HYPERLINK("http://lgsun.grc.nia.nih.gov/cgi-bin/pro3?sname1=H3035G07-3&val=1","H3035G07-3")		BG065834	=HYPERLINK("http://www.ncbi.nlm.nih.gov/entrez/query.fcgi?db=Nucleotide&cmd=Search&term=BG065834&dopt=&doptcmdl=GenBank","BG065834")	4	Y	=HYPERLINK("http://lgsun.grc.nia.nih.gov/cgi-bin/pro3?sname1=H3035G07-0&val=1","Y")	Y	1
259	11777	1	1	20	23	H3044G01	Mus musculus catenin alpha 1 (Catna1), mRNA	H3044G01-3	=HYPERLINK("http://lgsun.grc.nia.nih.gov/cgi-bin/pro3?sname1=H3044G01-3&val=1","H3044G01-3")		BG066669	=HYPERLINK("http://www.ncbi.nlm.nih.gov/entrez/query.fcgi?db=Nucleotide&cmd=Search&term=BG066669&dopt=&doptcmdl=GenBank","BG066669")	18	Y	=HYPERLINK("http://lgsun.grc.nia.nih.gov/cgi-bin/pro3?sname1=H3044G01-0&val=1","Y")	Y	1
259	11777	1	1	20	24	H3044G01	Mus musculus catenin alpha 1 (Catna1), mRNA	H3044G01-3	=HYPERLINK("http://lgsun.grc.nia.nih.gov/cgi-bin/pro3?sname1=H3044G01-3&val=1","H3044G01-3")		BG066669	=HYPERLINK("http://www.ncbi.nlm.nih.gov/entrez/query.fcgi?db=Nucleotide&cmd=Search&term=BG066669&dopt=&doptcmdl=GenBank","BG066669")	18	Y	=HYPERLINK("http://lgsun.grc.nia.nih.gov/cgi-bin/pro3?sname1=H3044G01-0&val=1","Y")	Y	1
260	11778	1	1	20	25	H3044G07	Mus musculus clone rp23-407b16 strain C57BL/6J, complete sequence	H3044G07-3	=HYPERLINK("http://lgsun.grc.nia.nih.gov/cgi-bin/pro3?sname1=H3044G07-3&val=1","H3044G07-3")		BG066674	=HYPERLINK("http://www.ncbi.nlm.nih.gov/entrez/query.fcgi?db=Nucleotide&cmd=Search&term=BG066674&dopt=&doptcmdl=GenBank","BG066674")		Y	=HYPERLINK("http://lgsun.grc.nia.nih.gov/cgi-bin/pro3?sname1=H3044G07-0&val=1","Y")	Y	1
260	11778	1	1	20	26	H3044G07	Mus musculus clone rp23-407b16 strain C57BL/6J, complete sequence	H3044G07-3	=HYPERLINK("http://lgsun.grc.nia.nih.gov/cgi-bin/pro3?sname1=H3044G07-3&val=1","H3044G07-3")		BG066674	=HYPERLINK("http://www.ncbi.nlm.nih.gov/entrez/query.fcgi?db=Nucleotide&cmd=Search&term=BG066674&dopt=&doptcmdl=GenBank","BG066674")		Y	=HYPERLINK("http://lgsun.grc.nia.nih.gov/cgi-bin/pro3?sname1=H3044G07-0&val=1","Y")	Y	1
261	11753	1	1	21	1	H3051G01	IMPORTIN ALPHA SUBUNIT KARYOPHERIN ALPHA	H3051G01-3	=HYPERLINK("http://lgsun.grc.nia.nih.gov/cgi-bin/pro3?sname1=H3051G01-3&val=1","H3051G01-3")		BG067201	=HYPERLINK("http://www.ncbi.nlm.nih.gov/entrez/query.fcgi?db=Nucleotide&cmd=Search&term=BG067201&dopt=&doptcmdl=GenBank","BG067201")				Y	1
261	11753	1	1	21	2	H3051G01	IMPORTIN ALPHA SUBUNIT KARYOPHERIN ALPHA	H3051G01-3	=HYPERLINK("http://lgsun.grc.nia.nih.gov/cgi-bin/pro3?sname1=H3051G01-3&val=1","H3051G01-3")		BG067201	=HYPERLINK("http://www.ncbi.nlm.nih.gov/entrez/query.fcgi?db=Nucleotide&cmd=Search&term=BG067201&dopt=&doptcmdl=GenBank","BG067201")				Y	1
262	11754	1	1	21	3	H3051G07	Mus musculus guanosine monophosphate reductase (Gmpr), mRNA	H3051G07-3	=HYPERLINK("http://lgsun.grc.nia.nih.gov/cgi-bin/pro3?sname1=H3051G07-3&val=1","H3051G07-3")	Energy/Metabolism	BG067207	=HYPERLINK("http://www.ncbi.nlm.nih.gov/entrez/query.fcgi?db=Nucleotide&cmd=Search&term=BG067207&dopt=&doptcmdl=GenBank","BG067207")	13	Y	=HYPERLINK("http://lgsun.grc.nia.nih.gov/cgi-bin/pro3?sname1=H3051G07-0&val=1","Y")	Y	1
262	11754	1	1	21	4	H3051G07	Mus musculus guanosine monophosphate reductase (Gmpr), mRNA	H3051G07-3	=HYPERLINK("http://lgsun.grc.nia.nih.gov/cgi-bin/pro3?sname1=H3051G07-3&val=1","H3051G07-3")	Energy/Metabolism	BG067207	=HYPERLINK("http://www.ncbi.nlm.nih.gov/entrez/query.fcgi?db=Nucleotide&cmd=Search&term=BG067207&dopt=&doptcmdl=GenBank","BG067207")	13	Y	=HYPERLINK("http://lgsun.grc.nia.nih.gov/cgi-bin/pro3?sname1=H3051G07-0&val=1","Y")	Y	1
263	11755	1	1	21	5	H3025G01	splicing factor, arginine/serine-rich 3 (SRp20)	H3025G01-3	=HYPERLINK("http://lgsun.grc.nia.nih.gov/cgi-bin/pro3?sname1=H3025G01-3&val=1","H3025G01-3")	Protein Synthesis/Translational Control	BG064951	=HYPERLINK("http://www.ncbi.nlm.nih.gov/entrez/query.fcgi?db=Nucleotide&cmd=Search&term=BG064951&dopt=&doptcmdl=GenBank","BG064951")	17	Y	=HYPERLINK("http://lgsun.grc.nia.nih.gov/cgi-bin/pro3?sname1=H3025G01-0&val=1","Y")	Y	1
263	11755	1	1	21	6	H3025G01	splicing factor, arginine/serine-rich 3 (SRp20)	H3025G01-3	=HYPERLINK("http://lgsun.grc.nia.nih.gov/cgi-bin/pro3?sname1=H3025G01-3&val=1","H3025G01-3")	Protein Synthesis/Translational Control	BG064951	=HYPERLINK("http://www.ncbi.nlm.nih.gov/entrez/query.fcgi?db=Nucleotide&cmd=Search&term=BG064951&dopt=&doptcmdl=GenBank","BG064951")	17	Y	=HYPERLINK("http://lgsun.grc.nia.nih.gov/cgi-bin/pro3?sname1=H3025G01-0&val=1","Y")	Y	1
264	11756	1	1	21	7	H3025G07	UNKNOWN: Similar to Mus musculus, Similar to cell division cycle 2 homolog (S. pombe)-like 2, clone IMAGE:4194992, mRNA, partial cds	H3025G07-3	=HYPERLINK("http://lgsun.grc.nia.nih.gov/cgi-bin/pro3?sname1=H3025G07-3&val=1","H3025G07-3")		BG064957	=HYPERLINK("http://www.ncbi.nlm.nih.gov/entrez/query.fcgi?db=Nucleotide&cmd=Search&term=BG064957&dopt=&doptcmdl=GenBank","BG064957")	4			Y	1
264	11756	1	1	21	8	H3025G07	UNKNOWN: Similar to Mus musculus, Similar to cell division cycle 2 homolog (S. pombe)-like 2, clone IMAGE:4194992, mRNA, partial cds	H3025G07-3	=HYPERLINK("http://lgsun.grc.nia.nih.gov/cgi-bin/pro3?sname1=H3025G07-3&val=1","H3025G07-3")		BG064957	=HYPERLINK("http://www.ncbi.nlm.nih.gov/entrez/query.fcgi?db=Nucleotide&cmd=Search&term=BG064957&dopt=&doptcmdl=GenBank","BG064957")	4			Y	1
265	11757	1	1	21	9	H3026G01	Mus musculus RIKEN cDNA 5730502D15 gene (5730502D15Rik), mRNA	H3026G01-3	=HYPERLINK("http://lgsun.grc.nia.nih.gov/cgi-bin/pro3?sname1=H3026G01-3&val=1","H3026G01-3")		BG065041	=HYPERLINK("http://www.ncbi.nlm.nih.gov/entrez/query.fcgi?db=Nucleotide&cmd=Search&term=BG065041&dopt=&doptcmdl=GenBank","BG065041")	15			Y	1
265	11757	1	1	21	10	H3026G01	Mus musculus RIKEN cDNA 5730502D15 gene (5730502D15Rik), mRNA	H3026G01-3	=HYPERLINK("http://lgsun.grc.nia.nih.gov/cgi-bin/pro3?sname1=H3026G01-3&val=1","H3026G01-3")		BG065041	=HYPERLINK("http://www.ncbi.nlm.nih.gov/entrez/query.fcgi?db=Nucleotide&cmd=Search&term=BG065041&dopt=&doptcmdl=GenBank","BG065041")	15			Y	1
266	11758	1	1	21	11	H3026G07	Mus musculus RIKEN cDNA 5730403O13 gene (5730403O13Rik), mRNA	H3026G07-3	=HYPERLINK("http://lgsun.grc.nia.nih.gov/cgi-bin/pro3?sname1=H3026G07-3&val=1","H3026G07-3")		BG065047	=HYPERLINK("http://www.ncbi.nlm.nih.gov/entrez/query.fcgi?db=Nucleotide&cmd=Search&term=BG065047&dopt=&doptcmdl=GenBank","BG065047")	16			Y	1
266	11758	1	1	21	12	H3026G07	Mus musculus RIKEN cDNA 5730403O13 gene (5730403O13Rik), mRNA	H3026G07-3	=HYPERLINK("http://lgsun.grc.nia.nih.gov/cgi-bin/pro3?sname1=H3026G07-3&val=1","H3026G07-3")		BG065047	=HYPERLINK("http://www.ncbi.nlm.nih.gov/entrez/query.fcgi?db=Nucleotide&cmd=Search&term=BG065047&dopt=&doptcmdl=GenBank","BG065047")	16			Y	1
267	11759	1	1	21	13	H3027G01	Mus musculus DNA segment, Chr 17, human D6S56E 2 (D17H6S56E-2), mRNA	H3027G01-3	=HYPERLINK("http://lgsun.grc.nia.nih.gov/cgi-bin/pro3?sname1=H3027G01-3&val=1","H3027G01-3")		BG065134	=HYPERLINK("http://www.ncbi.nlm.nih.gov/entrez/query.fcgi?db=Nucleotide&cmd=Search&term=BG065134&dopt=&doptcmdl=GenBank","BG065134")	17			Y	1
267	11759	1	1	21	14	H3027G01	Mus musculus DNA segment, Chr 17, human D6S56E 2 (D17H6S56E-2), mRNA	H3027G01-3	=HYPERLINK("http://lgsun.grc.nia.nih.gov/cgi-bin/pro3?sname1=H3027G01-3&val=1","H3027G01-3")		BG065134	=HYPERLINK("http://www.ncbi.nlm.nih.gov/entrez/query.fcgi?db=Nucleotide&cmd=Search&term=BG065134&dopt=&doptcmdl=GenBank","BG065134")	17			Y	1
268	11760	1	1	21	15	H3027G07	Mus musculus RIKEN cDNA 2510010F10 gene (2510010F10Rik), mRNA	H3027G07-3	=HYPERLINK("http://lgsun.grc.nia.nih.gov/cgi-bin/pro3?sname1=H3027G07-3&val=1","H3027G07-3")		BG065140	=HYPERLINK("http://www.ncbi.nlm.nih.gov/entrez/query.fcgi?db=Nucleotide&cmd=Search&term=BG065140&dopt=&doptcmdl=GenBank","BG065140")	9			Y	1
268	11760	1	1	21	16	H3027G07	Mus musculus RIKEN cDNA 2510010F10 gene (2510010F10Rik), mRNA	H3027G07-3	=HYPERLINK("http://lgsun.grc.nia.nih.gov/cgi-bin/pro3?sname1=H3027G07-3&val=1","H3027G07-3")		BG065140	=HYPERLINK("http://www.ncbi.nlm.nih.gov/entrez/query.fcgi?db=Nucleotide&cmd=Search&term=BG065140&dopt=&doptcmdl=GenBank","BG065140")	9			Y	1
269	11761	1	1	21	17	H3028G01	Mus musculus DNA segment, Chr 16, ERATO Doi 454, expressed (D16Ertd454e), mRNA	H3028G01-3	=HYPERLINK("http://lgsun.grc.nia.nih.gov/cgi-bin/pro3?sname1=H3028G01-3&val=1","H3028G01-3")		BG065228	=HYPERLINK("http://www.ncbi.nlm.nih.gov/entrez/query.fcgi?db=Nucleotide&cmd=Search&term=BG065228&dopt=&doptcmdl=GenBank","BG065228")				Y	1
269	11761	1	1	21	18	H3028G01	Mus musculus DNA segment, Chr 16, ERATO Doi 454, expressed (D16Ertd454e), mRNA	H3028G01-3	=HYPERLINK("http://lgsun.grc.nia.nih.gov/cgi-bin/pro3?sname1=H3028G01-3&val=1","H3028G01-3")		BG065228	=HYPERLINK("http://www.ncbi.nlm.nih.gov/entrez/query.fcgi?db=Nucleotide&cmd=Search&term=BG065228&dopt=&doptcmdl=GenBank","BG065228")				Y	1
270	11762	1	1	21	19	H3028G07	Mus musculus SEC14-like 2 (S. cerevisiae) (Sec14l2), mRNA	H3028G07-3	=HYPERLINK("http://lgsun.grc.nia.nih.gov/cgi-bin/pro3?sname1=H3028G07-3&val=1","H3028G07-3")		BG065234	=HYPERLINK("http://www.ncbi.nlm.nih.gov/entrez/query.fcgi?db=Nucleotide&cmd=Search&term=BG065234&dopt=&doptcmdl=GenBank","BG065234")	11			Y	1
270	11762	1	1	21	20	H3028G07	Mus musculus SEC14-like 2 (S. cerevisiae) (Sec14l2), mRNA	H3028G07-3	=HYPERLINK("http://lgsun.grc.nia.nih.gov/cgi-bin/pro3?sname1=H3028G07-3&val=1","H3028G07-3")		BG065234	=HYPERLINK("http://www.ncbi.nlm.nih.gov/entrez/query.fcgi?db=Nucleotide&cmd=Search&term=BG065234&dopt=&doptcmdl=GenBank","BG065234")	11			Y	1
271	11763	1	1	21	21	H3029G01	UNKNOWN: Similar to Mus musculus similar to RP42 homolog; squamous cell carcinoma-related oncogene [Homo sapiens] (LOC233805), mRNA	H3029G01-3	=HYPERLINK("http://lgsun.grc.nia.nih.gov/cgi-bin/pro3?sname1=H3029G01-3&val=1","H3029G01-3")		BG065317	=HYPERLINK("http://www.ncbi.nlm.nih.gov/entrez/query.fcgi?db=Nucleotide&cmd=Search&term=BG065317&dopt=&doptcmdl=GenBank","BG065317")	7			Y	1
271	11763	1	1	21	22	H3029G01	UNKNOWN: Similar to Mus musculus similar to RP42 homolog; squamous cell carcinoma-related oncogene [Homo sapiens] (LOC233805), mRNA	H3029G01-3	=HYPERLINK("http://lgsun.grc.nia.nih.gov/cgi-bin/pro3?sname1=H3029G01-3&val=1","H3029G01-3")		BG065317	=HYPERLINK("http://www.ncbi.nlm.nih.gov/entrez/query.fcgi?db=Nucleotide&cmd=Search&term=BG065317&dopt=&doptcmdl=GenBank","BG065317")	7			Y	1
272	11764	1	1	21	23	H3029G07	UNKNOWN: Similar to Mus musculus 10 days embryo whole body cDNA, RIKEN full-length enriched library, clone:2610037P13:unclassifiable transcript, full insert sequence	H3029G07-3	=HYPERLINK("http://lgsun.grc.nia.nih.gov/cgi-bin/pro3?sname1=H3029G07-3&val=1","H3029G07-3")		BG065323	=HYPERLINK("http://www.ncbi.nlm.nih.gov/entrez/query.fcgi?db=Nucleotide&cmd=Search&term=BG065323&dopt=&doptcmdl=GenBank","BG065323")	17			Y	1
272	11764	1	1	21	24	H3029G07	UNKNOWN: Similar to Mus musculus 10 days embryo whole body cDNA, RIKEN full-length enriched library, clone:2610037P13:unclassifiable transcript, full insert sequence	H3029G07-3	=HYPERLINK("http://lgsun.grc.nia.nih.gov/cgi-bin/pro3?sname1=H3029G07-3&val=1","H3029G07-3")		BG065323	=HYPERLINK("http://www.ncbi.nlm.nih.gov/entrez/query.fcgi?db=Nucleotide&cmd=Search&term=BG065323&dopt=&doptcmdl=GenBank","BG065323")	17			Y	1
273	11765	1	1	21	25	H3030G01	Mus musculus RIKEN cDNA 5730518J08 gene (5730518J08Rik), mRNA	H3030G01-3	=HYPERLINK("http://lgsun.grc.nia.nih.gov/cgi-bin/pro3?sname1=H3030G01-3&val=1","H3030G01-3")	Energy/Metabolism	BG065403	=HYPERLINK("http://www.ncbi.nlm.nih.gov/entrez/query.fcgi?db=Nucleotide&cmd=Search&term=BG065403&dopt=&doptcmdl=GenBank","BG065403")	1			Y	1
273	11765	1	1	21	26	H3030G01	Mus musculus RIKEN cDNA 5730518J08 gene (5730518J08Rik), mRNA	H3030G01-3	=HYPERLINK("http://lgsun.grc.nia.nih.gov/cgi-bin/pro3?sname1=H3030G01-3&val=1","H3030G01-3")	Energy/Metabolism	BG065403	=HYPERLINK("http://www.ncbi.nlm.nih.gov/entrez/query.fcgi?db=Nucleotide&cmd=Search&term=BG065403&dopt=&doptcmdl=GenBank","BG065403")	1			Y	1
274	11740	1	1	22	1	H3020G07	UNKNOWN	H3020G07-3	=HYPERLINK("http://lgsun.grc.nia.nih.gov/cgi-bin/pro3?sname1=H3020G07-3&val=1","H3020G07-3")		BG064527	=HYPERLINK("http://www.ncbi.nlm.nih.gov/entrez/query.fcgi?db=Nucleotide&cmd=Search&term=BG064527&dopt=&doptcmdl=GenBank","BG064527")		Y	=HYPERLINK("http://lgsun.grc.nia.nih.gov/cgi-bin/pro3?sname1=H3020G07-0&val=1","Y")	Y	1
274	11740	1	1	22	2	H3020G07	UNKNOWN	H3020G07-3	=HYPERLINK("http://lgsun.grc.nia.nih.gov/cgi-bin/pro3?sname1=H3020G07-3&val=1","H3020G07-3")		BG064527	=HYPERLINK("http://www.ncbi.nlm.nih.gov/entrez/query.fcgi?db=Nucleotide&cmd=Search&term=BG064527&dopt=&doptcmdl=GenBank","BG064527")		Y	=HYPERLINK("http://lgsun.grc.nia.nih.gov/cgi-bin/pro3?sname1=H3020G07-0&val=1","Y")	Y	1
275	11741	1	1	22	3	H3021G01	H3021G01	H3021G01-3	=HYPERLINK("http://lgsun.grc.nia.nih.gov/cgi-bin/pro3?sname1=H3021G01-3&val=1","H3021G01-3")							U	1
275	11741	1	1	22	4	H3021G01	H3021G01	H3021G01-3	=HYPERLINK("http://lgsun.grc.nia.nih.gov/cgi-bin/pro3?sname1=H3021G01-3&val=1","H3021G01-3")							U	1
276	11742	1	1	22	5	H3021G07	Mus musculus RIKEN cDNA 2310061A22 gene (2310061A22Rik), mRNA	H3021G07-3	=HYPERLINK("http://lgsun.grc.nia.nih.gov/cgi-bin/pro3?sname1=H3021G07-3&val=1","H3021G07-3")		BG064604	=HYPERLINK("http://www.ncbi.nlm.nih.gov/entrez/query.fcgi?db=Nucleotide&cmd=Search&term=BG064604&dopt=&doptcmdl=GenBank","BG064604")	6	Y	=HYPERLINK("http://lgsun.grc.nia.nih.gov/cgi-bin/pro3?sname1=H3021G07-0&val=1","Y")	Y	1
276	11742	1	1	22	6	H3021G07	Mus musculus RIKEN cDNA 2310061A22 gene (2310061A22Rik), mRNA	H3021G07-3	=HYPERLINK("http://lgsun.grc.nia.nih.gov/cgi-bin/pro3?sname1=H3021G07-3&val=1","H3021G07-3")		BG064604	=HYPERLINK("http://www.ncbi.nlm.nih.gov/entrez/query.fcgi?db=Nucleotide&cmd=Search&term=BG064604&dopt=&doptcmdl=GenBank","BG064604")	6	Y	=HYPERLINK("http://lgsun.grc.nia.nih.gov/cgi-bin/pro3?sname1=H3021G07-0&val=1","Y")	Y	1
277	11743	1	1	22	7	H3022G01	Mus musculus catenin src (Catns), mRNA	H3022G01-3	=HYPERLINK("http://lgsun.grc.nia.nih.gov/cgi-bin/pro3?sname1=H3022G01-3&val=1","H3022G01-3")	Matrix/Structural Proteins	BG064698	=HYPERLINK("http://www.ncbi.nlm.nih.gov/entrez/query.fcgi?db=Nucleotide&cmd=Search&term=BG064698&dopt=&doptcmdl=GenBank","BG064698")	2			Y	1
277	11743	1	1	22	8	H3022G01	Mus musculus catenin src (Catns), mRNA	H3022G01-3	=HYPERLINK("http://lgsun.grc.nia.nih.gov/cgi-bin/pro3?sname1=H3022G01-3&val=1","H3022G01-3")	Matrix/Structural Proteins	BG064698	=HYPERLINK("http://www.ncbi.nlm.nih.gov/entrez/query.fcgi?db=Nucleotide&cmd=Search&term=BG064698&dopt=&doptcmdl=GenBank","BG064698")	2			Y	1
278	11744	1	1	22	9	H3022G07	UNKNOWN	H3022G07-3	=HYPERLINK("http://lgsun.grc.nia.nih.gov/cgi-bin/pro3?sname1=H3022G07-3&val=1","H3022G07-3")	Matrix/Structural Proteins	BG064704	=HYPERLINK("http://www.ncbi.nlm.nih.gov/entrez/query.fcgi?db=Nucleotide&cmd=Search&term=BG064704&dopt=&doptcmdl=GenBank","BG064704")	15			Y	1
278	11744	1	1	22	10	H3022G07	UNKNOWN	H3022G07-3	=HYPERLINK("http://lgsun.grc.nia.nih.gov/cgi-bin/pro3?sname1=H3022G07-3&val=1","H3022G07-3")	Matrix/Structural Proteins	BG064704	=HYPERLINK("http://www.ncbi.nlm.nih.gov/entrez/query.fcgi?db=Nucleotide&cmd=Search&term=BG064704&dopt=&doptcmdl=GenBank","BG064704")	15			Y	1
279	11745	1	1	22	11	H3023G01	Mus musculus heat shock protein, 86 kDa 1 (Hsp86-1), mRNA	H3023G01-3	=HYPERLINK("http://lgsun.grc.nia.nih.gov/cgi-bin/pro3?sname1=H3023G01-3&val=1","H3023G01-3")	Heat Shock/Stress	BG064775	=HYPERLINK("http://www.ncbi.nlm.nih.gov/entrez/query.fcgi?db=Nucleotide&cmd=Search&term=BG064775&dopt=&doptcmdl=GenBank","BG064775")	12			Y	1
279	11745	1	1	22	12	H3023G01	Mus musculus heat shock protein, 86 kDa 1 (Hsp86-1), mRNA	H3023G01-3	=HYPERLINK("http://lgsun.grc.nia.nih.gov/cgi-bin/pro3?sname1=H3023G01-3&val=1","H3023G01-3")	Heat Shock/Stress	BG064775	=HYPERLINK("http://www.ncbi.nlm.nih.gov/entrez/query.fcgi?db=Nucleotide&cmd=Search&term=BG064775&dopt=&doptcmdl=GenBank","BG064775")	12			Y	1
280	11746	1	1	22	13	H3023G07	Mus musculus cytidine 5`-triphosphate synthase (Ctps), mRNA	H3023G07-3	=HYPERLINK("http://lgsun.grc.nia.nih.gov/cgi-bin/pro3?sname1=H3023G07-3&val=1","H3023G07-3")		BG064781	=HYPERLINK("http://www.ncbi.nlm.nih.gov/entrez/query.fcgi?db=Nucleotide&cmd=Search&term=BG064781&dopt=&doptcmdl=GenBank","BG064781")	4			Y	1
280	11746	1	1	22	14	H3023G07	Mus musculus cytidine 5`-triphosphate synthase (Ctps), mRNA	H3023G07-3	=HYPERLINK("http://lgsun.grc.nia.nih.gov/cgi-bin/pro3?sname1=H3023G07-3&val=1","H3023G07-3")		BG064781	=HYPERLINK("http://www.ncbi.nlm.nih.gov/entrez/query.fcgi?db=Nucleotide&cmd=Search&term=BG064781&dopt=&doptcmdl=GenBank","BG064781")	4			Y	1
281	11747	1	1	22	15	H3024G01	Mus musculus mini chromosome maintenance deficient 5 (S. cerevisiae) (Mcmd5), mRNA	H3024G01-3	=HYPERLINK("http://lgsun.grc.nia.nih.gov/cgi-bin/pro3?sname1=H3024G01-3&val=1","H3024G01-3")	DNA Replication	BG064865	=HYPERLINK("http://www.ncbi.nlm.nih.gov/entrez/query.fcgi?db=Nucleotide&cmd=Search&term=BG064865&dopt=&doptcmdl=GenBank","BG064865")	8			Y	1
281	11747	1	1	22	16	H3024G01	Mus musculus mini chromosome maintenance deficient 5 (S. cerevisiae) (Mcmd5), mRNA	H3024G01-3	=HYPERLINK("http://lgsun.grc.nia.nih.gov/cgi-bin/pro3?sname1=H3024G01-3&val=1","H3024G01-3")	DNA Replication	BG064865	=HYPERLINK("http://www.ncbi.nlm.nih.gov/entrez/query.fcgi?db=Nucleotide&cmd=Search&term=BG064865&dopt=&doptcmdl=GenBank","BG064865")	8			Y	1
282	11748	1	1	22	17	H3024G07	Mus musculus lung carcinoma myc related oncogene 1 (Lmyc1), mRNA	H3024G07-3	=HYPERLINK("http://lgsun.grc.nia.nih.gov/cgi-bin/pro3?sname1=H3024G07-3&val=1","H3024G07-3")	Signal Transduction	BG064871	=HYPERLINK("http://www.ncbi.nlm.nih.gov/entrez/query.fcgi?db=Nucleotide&cmd=Search&term=BG064871&dopt=&doptcmdl=GenBank","BG064871")	4			Y	1
282	11748	1	1	22	18	H3024G07	Mus musculus lung carcinoma myc related oncogene 1 (Lmyc1), mRNA	H3024G07-3	=HYPERLINK("http://lgsun.grc.nia.nih.gov/cgi-bin/pro3?sname1=H3024G07-3&val=1","H3024G07-3")	Signal Transduction	BG064871	=HYPERLINK("http://www.ncbi.nlm.nih.gov/entrez/query.fcgi?db=Nucleotide&cmd=Search&term=BG064871&dopt=&doptcmdl=GenBank","BG064871")	4			Y	1
283	11749	1	1	22	19	H3052G01	Mus musculus transformed mouse 3T3 cell double minute 4 (Mdm4), mRNA	H3052G01-3	=HYPERLINK("http://lgsun.grc.nia.nih.gov/cgi-bin/pro3?sname1=H3052G01-3&val=1","H3052G01-3")		BG067290	=HYPERLINK("http://www.ncbi.nlm.nih.gov/entrez/query.fcgi?db=Nucleotide&cmd=Search&term=BG067290&dopt=&doptcmdl=GenBank","BG067290")	1			Y	1
283	11749	1	1	22	20	H3052G01	Mus musculus transformed mouse 3T3 cell double minute 4 (Mdm4), mRNA	H3052G01-3	=HYPERLINK("http://lgsun.grc.nia.nih.gov/cgi-bin/pro3?sname1=H3052G01-3&val=1","H3052G01-3")		BG067290	=HYPERLINK("http://www.ncbi.nlm.nih.gov/entrez/query.fcgi?db=Nucleotide&cmd=Search&term=BG067290&dopt=&doptcmdl=GenBank","BG067290")	1			Y	1
284	11750	1	1	22	21	H3052G07	UNKNOWN	H3052G07-3	=HYPERLINK("http://lgsun.grc.nia.nih.gov/cgi-bin/pro3?sname1=H3052G07-3&val=1","H3052G07-3")		BG067296	=HYPERLINK("http://www.ncbi.nlm.nih.gov/entrez/query.fcgi?db=Nucleotide&cmd=Search&term=BG067296&dopt=&doptcmdl=GenBank","BG067296")		Y	=HYPERLINK("http://lgsun.grc.nia.nih.gov/cgi-bin/pro3?sname1=H3052G07-0&val=1","Y")	Y	1
284	11750	1	1	22	22	H3052G07	UNKNOWN	H3052G07-3	=HYPERLINK("http://lgsun.grc.nia.nih.gov/cgi-bin/pro3?sname1=H3052G07-3&val=1","H3052G07-3")		BG067296	=HYPERLINK("http://www.ncbi.nlm.nih.gov/entrez/query.fcgi?db=Nucleotide&cmd=Search&term=BG067296&dopt=&doptcmdl=GenBank","BG067296")		Y	=HYPERLINK("http://lgsun.grc.nia.nih.gov/cgi-bin/pro3?sname1=H3052G07-0&val=1","Y")	Y	1
285	11751	1	1	22	23	H3050G01	H3050G01	H3050G01-3	=HYPERLINK("http://lgsun.grc.nia.nih.gov/cgi-bin/pro3?sname1=H3050G01-3&val=1","H3050G01-3")	Transcription/Chromatin						U	1
285	11751	1	1	22	24	H3050G01	H3050G01	H3050G01-3	=HYPERLINK("http://lgsun.grc.nia.nih.gov/cgi-bin/pro3?sname1=H3050G01-3&val=1","H3050G01-3")	Transcription/Chromatin						U	1
286	11752	1	1	22	25	H3050G07	UNKNOWN	H3050G07-3	=HYPERLINK("http://lgsun.grc.nia.nih.gov/cgi-bin/pro3?sname1=H3050G07-3&val=1","H3050G07-3")		BG067116	=HYPERLINK("http://www.ncbi.nlm.nih.gov/entrez/query.fcgi?db=Nucleotide&cmd=Search&term=BG067116&dopt=&doptcmdl=GenBank","BG067116")				Y	1
286	11752	1	1	22	26	H3050G07	UNKNOWN	H3050G07-3	=HYPERLINK("http://lgsun.grc.nia.nih.gov/cgi-bin/pro3?sname1=H3050G07-3&val=1","H3050G07-3")		BG067116	=HYPERLINK("http://www.ncbi.nlm.nih.gov/entrez/query.fcgi?db=Nucleotide&cmd=Search&term=BG067116&dopt=&doptcmdl=GenBank","BG067116")				Y	1
287	11727	1	1	23	1	H3014G01	testis expressed gene 189	H3014G01-3	=HYPERLINK("http://lgsun.grc.nia.nih.gov/cgi-bin/pro3?sname1=H3014G01-3&val=1","H3014G01-3")		BG064029	=HYPERLINK("http://www.ncbi.nlm.nih.gov/entrez/query.fcgi?db=Nucleotide&cmd=Search&term=BG064029&dopt=&doptcmdl=GenBank","BG064029")	9			Y	1
287	11727	1	1	23	2	H3014G01	testis expressed gene 189	H3014G01-3	=HYPERLINK("http://lgsun.grc.nia.nih.gov/cgi-bin/pro3?sname1=H3014G01-3&val=1","H3014G01-3")		BG064029	=HYPERLINK("http://www.ncbi.nlm.nih.gov/entrez/query.fcgi?db=Nucleotide&cmd=Search&term=BG064029&dopt=&doptcmdl=GenBank","BG064029")	9			Y	1
288	11728	1	1	23	3	H3014G07	Mus musculus phosphoprotein enriched in astrocytes 15 (Pea15), mRNA	H3014G07-3	=HYPERLINK("http://lgsun.grc.nia.nih.gov/cgi-bin/pro3?sname1=H3014G07-3&val=1","H3014G07-3")	Apoptosis	BG064035	=HYPERLINK("http://www.ncbi.nlm.nih.gov/entrez/query.fcgi?db=Nucleotide&cmd=Search&term=BG064035&dopt=&doptcmdl=GenBank","BG064035")	1	Y	=HYPERLINK("http://lgsun.grc.nia.nih.gov/cgi-bin/pro3?sname1=H3014G07-0&val=1","Y")	Y	1
288	11728	1	1	23	4	H3014G07	Mus musculus phosphoprotein enriched in astrocytes 15 (Pea15), mRNA	H3014G07-3	=HYPERLINK("http://lgsun.grc.nia.nih.gov/cgi-bin/pro3?sname1=H3014G07-3&val=1","H3014G07-3")	Apoptosis	BG064035	=HYPERLINK("http://www.ncbi.nlm.nih.gov/entrez/query.fcgi?db=Nucleotide&cmd=Search&term=BG064035&dopt=&doptcmdl=GenBank","BG064035")	1	Y	=HYPERLINK("http://lgsun.grc.nia.nih.gov/cgi-bin/pro3?sname1=H3014G07-0&val=1","Y")	Y	1
289	11729	1	1	23	5	H3015G01	H3015G01	H3015G01-3	=HYPERLINK("http://lgsun.grc.nia.nih.gov/cgi-bin/pro3?sname1=H3015G01-3&val=1","H3015G01-3")	Matrix/Structural Proteins						U	1
289	11729	1	1	23	6	H3015G01	H3015G01	H3015G01-3	=HYPERLINK("http://lgsun.grc.nia.nih.gov/cgi-bin/pro3?sname1=H3015G01-3&val=1","H3015G01-3")	Matrix/Structural Proteins						U	1
290	11730	1	1	23	7	H3015G07	Mus musculus secretory carrier membrane protein 4 (Scamp4), mRNA	H3015G07-3	=HYPERLINK("http://lgsun.grc.nia.nih.gov/cgi-bin/pro3?sname1=H3015G07-3&val=1","H3015G07-3")	Matrix/Structural Proteins	BG064125	=HYPERLINK("http://www.ncbi.nlm.nih.gov/entrez/query.fcgi?db=Nucleotide&cmd=Search&term=BG064125&dopt=&doptcmdl=GenBank","BG064125")	10			Y	1
290	11730	1	1	23	8	H3015G07	Mus musculus secretory carrier membrane protein 4 (Scamp4), mRNA	H3015G07-3	=HYPERLINK("http://lgsun.grc.nia.nih.gov/cgi-bin/pro3?sname1=H3015G07-3&val=1","H3015G07-3")	Matrix/Structural Proteins	BG064125	=HYPERLINK("http://www.ncbi.nlm.nih.gov/entrez/query.fcgi?db=Nucleotide&cmd=Search&term=BG064125&dopt=&doptcmdl=GenBank","BG064125")	10			Y	1
291	11731	1	1	23	9	H3016G01	weakly similar to HYPOTHETICAL PROTEIN KIAA1140 (FRAGMENT) [Homo sapiens]	H3016G01-3	=HYPERLINK("http://lgsun.grc.nia.nih.gov/cgi-bin/pro3?sname1=H3016G01-3&val=1","H3016G01-3")		BG064198	=HYPERLINK("http://www.ncbi.nlm.nih.gov/entrez/query.fcgi?db=Nucleotide&cmd=Search&term=BG064198&dopt=&doptcmdl=GenBank","BG064198")		Y	=HYPERLINK("http://lgsun.grc.nia.nih.gov/cgi-bin/pro3?sname1=H3016G01-0&val=1","Y")	Y	1
291	11731	1	1	23	10	H3016G01	weakly similar to HYPOTHETICAL PROTEIN KIAA1140 (FRAGMENT) [Homo sapiens]	H3016G01-3	=HYPERLINK("http://lgsun.grc.nia.nih.gov/cgi-bin/pro3?sname1=H3016G01-3&val=1","H3016G01-3")		BG064198	=HYPERLINK("http://www.ncbi.nlm.nih.gov/entrez/query.fcgi?db=Nucleotide&cmd=Search&term=BG064198&dopt=&doptcmdl=GenBank","BG064198")		Y	=HYPERLINK("http://lgsun.grc.nia.nih.gov/cgi-bin/pro3?sname1=H3016G01-0&val=1","Y")	Y	1
292	11732	1	1	23	11	H3016G07	Similar to: Mus musculus hypothetical protein 5033403D15 (5033403D15), mRNA	H3016G07-3	=HYPERLINK("http://lgsun.grc.nia.nih.gov/cgi-bin/pro3?sname1=H3016G07-3&val=1","H3016G07-3")		BG064203	=HYPERLINK("http://www.ncbi.nlm.nih.gov/entrez/query.fcgi?db=Nucleotide&cmd=Search&term=BG064203&dopt=&doptcmdl=GenBank","BG064203")	17			Y	1
292	11732	1	1	23	12	H3016G07	Similar to: Mus musculus hypothetical protein 5033403D15 (5033403D15), mRNA	H3016G07-3	=HYPERLINK("http://lgsun.grc.nia.nih.gov/cgi-bin/pro3?sname1=H3016G07-3&val=1","H3016G07-3")		BG064203	=HYPERLINK("http://www.ncbi.nlm.nih.gov/entrez/query.fcgi?db=Nucleotide&cmd=Search&term=BG064203&dopt=&doptcmdl=GenBank","BG064203")	17			Y	1
293	11733	1	1	23	13	H3017G01	UNKNOWN	H3017G01-3	=HYPERLINK("http://lgsun.grc.nia.nih.gov/cgi-bin/pro3?sname1=H3017G01-3&val=1","H3017G01-3")		BG064277	=HYPERLINK("http://www.ncbi.nlm.nih.gov/entrez/query.fcgi?db=Nucleotide&cmd=Search&term=BG064277&dopt=&doptcmdl=GenBank","BG064277")	12			Y	1
293	11733	1	1	23	14	H3017G01	UNKNOWN	H3017G01-3	=HYPERLINK("http://lgsun.grc.nia.nih.gov/cgi-bin/pro3?sname1=H3017G01-3&val=1","H3017G01-3")		BG064277	=HYPERLINK("http://www.ncbi.nlm.nih.gov/entrez/query.fcgi?db=Nucleotide&cmd=Search&term=BG064277&dopt=&doptcmdl=GenBank","BG064277")	12			Y	1
294	11734	1	1	23	15	H3017G07	Mus musculus similar to hypothetical protein XP_127627 [Mus musculus] (LOC211623), mRNA	H3017G07-3	=HYPERLINK("http://lgsun.grc.nia.nih.gov/cgi-bin/pro3?sname1=H3017G07-3&val=1","H3017G07-3")		BG064282	=HYPERLINK("http://www.ncbi.nlm.nih.gov/entrez/query.fcgi?db=Nucleotide&cmd=Search&term=BG064282&dopt=&doptcmdl=GenBank","BG064282")		Y	=HYPERLINK("http://lgsun.grc.nia.nih.gov/cgi-bin/pro3?sname1=H3017G07-0&val=1","Y")	Y	1
294	11734	1	1	23	16	H3017G07	Mus musculus similar to hypothetical protein XP_127627 [Mus musculus] (LOC211623), mRNA	H3017G07-3	=HYPERLINK("http://lgsun.grc.nia.nih.gov/cgi-bin/pro3?sname1=H3017G07-3&val=1","H3017G07-3")		BG064282	=HYPERLINK("http://www.ncbi.nlm.nih.gov/entrez/query.fcgi?db=Nucleotide&cmd=Search&term=BG064282&dopt=&doptcmdl=GenBank","BG064282")		Y	=HYPERLINK("http://lgsun.grc.nia.nih.gov/cgi-bin/pro3?sname1=H3017G07-0&val=1","Y")	Y	1
295	11735	1	1	23	17	H3018G01	Mus musculus DEAD (aspartate-glutamate-alanine-aspartate) box polypeptide 3 (Ddx3), mRNA	H3018G01-3	=HYPERLINK("http://lgsun.grc.nia.nih.gov/cgi-bin/pro3?sname1=H3018G01-3&val=1","H3018G01-3")	Signal Transduction	BG064364	=HYPERLINK("http://www.ncbi.nlm.nih.gov/entrez/query.fcgi?db=Nucleotide&cmd=Search&term=BG064364&dopt=&doptcmdl=GenBank","BG064364")	6	Y	=HYPERLINK("http://lgsun.grc.nia.nih.gov/cgi-bin/pro3?sname1=H3018G01-0&val=1","Y")	Y	1
295	11735	1	1	23	18	H3018G01	Mus musculus DEAD (aspartate-glutamate-alanine-aspartate) box polypeptide 3 (Ddx3), mRNA	H3018G01-3	=HYPERLINK("http://lgsun.grc.nia.nih.gov/cgi-bin/pro3?sname1=H3018G01-3&val=1","H3018G01-3")	Signal Transduction	BG064364	=HYPERLINK("http://www.ncbi.nlm.nih.gov/entrez/query.fcgi?db=Nucleotide&cmd=Search&term=BG064364&dopt=&doptcmdl=GenBank","BG064364")	6	Y	=HYPERLINK("http://lgsun.grc.nia.nih.gov/cgi-bin/pro3?sname1=H3018G01-0&val=1","Y")	Y	1
296	11736	1	1	23	19	H3018G07	Mus musculus hypothetical protein MGC27690 (MGC27690), mRNA	H3018G07-3	=HYPERLINK("http://lgsun.grc.nia.nih.gov/cgi-bin/pro3?sname1=H3018G07-3&val=1","H3018G07-3")		BG064370	=HYPERLINK("http://www.ncbi.nlm.nih.gov/entrez/query.fcgi?db=Nucleotide&cmd=Search&term=BG064370&dopt=&doptcmdl=GenBank","BG064370")	5	Y	=HYPERLINK("http://lgsun.grc.nia.nih.gov/cgi-bin/pro3?sname1=H3018G07-0&val=1","Y")	Y	1
296	11736	1	1	23	20	H3018G07	Mus musculus hypothetical protein MGC27690 (MGC27690), mRNA	H3018G07-3	=HYPERLINK("http://lgsun.grc.nia.nih.gov/cgi-bin/pro3?sname1=H3018G07-3&val=1","H3018G07-3")		BG064370	=HYPERLINK("http://www.ncbi.nlm.nih.gov/entrez/query.fcgi?db=Nucleotide&cmd=Search&term=BG064370&dopt=&doptcmdl=GenBank","BG064370")	5	Y	=HYPERLINK("http://lgsun.grc.nia.nih.gov/cgi-bin/pro3?sname1=H3018G07-0&val=1","Y")	Y	1
297	11737	1	1	23	21	H3019G01	UNKNOWN	H3019G01-3	=HYPERLINK("http://lgsun.grc.nia.nih.gov/cgi-bin/pro3?sname1=H3019G01-3&val=1","H3019G01-3")		BG064441	=HYPERLINK("http://www.ncbi.nlm.nih.gov/entrez/query.fcgi?db=Nucleotide&cmd=Search&term=BG064441&dopt=&doptcmdl=GenBank","BG064441")		Y	=HYPERLINK("http://lgsun.grc.nia.nih.gov/cgi-bin/pro3?sname1=H3019G01-0&val=1","Y")	Y	1
297	11737	1	1	23	22	H3019G01	UNKNOWN	H3019G01-3	=HYPERLINK("http://lgsun.grc.nia.nih.gov/cgi-bin/pro3?sname1=H3019G01-3&val=1","H3019G01-3")		BG064441	=HYPERLINK("http://www.ncbi.nlm.nih.gov/entrez/query.fcgi?db=Nucleotide&cmd=Search&term=BG064441&dopt=&doptcmdl=GenBank","BG064441")		Y	=HYPERLINK("http://lgsun.grc.nia.nih.gov/cgi-bin/pro3?sname1=H3019G01-0&val=1","Y")	Y	1
298	11738	1	1	23	23	H3019G07	UNKNOWN	H3019G07-3	=HYPERLINK("http://lgsun.grc.nia.nih.gov/cgi-bin/pro3?sname1=H3019G07-3&val=1","H3019G07-3")		BG064447	=HYPERLINK("http://www.ncbi.nlm.nih.gov/entrez/query.fcgi?db=Nucleotide&cmd=Search&term=BG064447&dopt=&doptcmdl=GenBank","BG064447")		Y	=HYPERLINK("http://lgsun.grc.nia.nih.gov/cgi-bin/pro3?sname1=H3019G07-0&val=1","Y")	Y	1
298	11738	1	1	23	24	H3019G07	UNKNOWN	H3019G07-3	=HYPERLINK("http://lgsun.grc.nia.nih.gov/cgi-bin/pro3?sname1=H3019G07-3&val=1","H3019G07-3")		BG064447	=HYPERLINK("http://www.ncbi.nlm.nih.gov/entrez/query.fcgi?db=Nucleotide&cmd=Search&term=BG064447&dopt=&doptcmdl=GenBank","BG064447")		Y	=HYPERLINK("http://lgsun.grc.nia.nih.gov/cgi-bin/pro3?sname1=H3019G07-0&val=1","Y")	Y	1
299	11739	1	1	23	25	H3020G01	Mus musculus RIKEN cDNA 5930415H02 gene (5930415H02Rik), mRNA	H3020G01-3	=HYPERLINK("http://lgsun.grc.nia.nih.gov/cgi-bin/pro3?sname1=H3020G01-3&val=1","H3020G01-3")		BG064522	=HYPERLINK("http://www.ncbi.nlm.nih.gov/entrez/query.fcgi?db=Nucleotide&cmd=Search&term=BG064522&dopt=&doptcmdl=GenBank","BG064522")	13	Y	=HYPERLINK("http://lgsun.grc.nia.nih.gov/cgi-bin/pro3?sname1=H3020G01-0&val=1","Y")	Y	1
299	11739	1	1	23	26	H3020G01	Mus musculus RIKEN cDNA 5930415H02 gene (5930415H02Rik), mRNA	H3020G01-3	=HYPERLINK("http://lgsun.grc.nia.nih.gov/cgi-bin/pro3?sname1=H3020G01-3&val=1","H3020G01-3")		BG064522	=HYPERLINK("http://www.ncbi.nlm.nih.gov/entrez/query.fcgi?db=Nucleotide&cmd=Search&term=BG064522&dopt=&doptcmdl=GenBank","BG064522")	13	Y	=HYPERLINK("http://lgsun.grc.nia.nih.gov/cgi-bin/pro3?sname1=H3020G01-0&val=1","Y")	Y	1
300	11714	1	1	24	1	H3007G07	UNKNOWN	H3007G07-3	=HYPERLINK("http://lgsun.grc.nia.nih.gov/cgi-bin/pro3?sname1=H3007G07-3&val=1","H3007G07-3")	Energy/Metabolism						U	1
300	11714	1	1	24	2	H3007G07	UNKNOWN	H3007G07-3	=HYPERLINK("http://lgsun.grc.nia.nih.gov/cgi-bin/pro3?sname1=H3007G07-3&val=1","H3007G07-3")	Energy/Metabolism						U	1
301	11715	1	1	24	3	H3008G01	H3008G01	H3008G01-3	=HYPERLINK("http://lgsun.grc.nia.nih.gov/cgi-bin/pro3?sname1=H3008G01-3&val=1","H3008G01-3")							U	1
301	11715	1	1	24	4	H3008G01	H3008G01	H3008G01-3	=HYPERLINK("http://lgsun.grc.nia.nih.gov/cgi-bin/pro3?sname1=H3008G01-3&val=1","H3008G01-3")							U	1
302	11716	1	1	24	5	H3008G07	UNKNOWN	H3008G07-3	=HYPERLINK("http://lgsun.grc.nia.nih.gov/cgi-bin/pro3?sname1=H3008G07-3&val=1","H3008G07-3")		BG063562	=HYPERLINK("http://www.ncbi.nlm.nih.gov/entrez/query.fcgi?db=Nucleotide&cmd=Search&term=BG063562&dopt=&doptcmdl=GenBank","BG063562")		Y	=HYPERLINK("http://lgsun.grc.nia.nih.gov/cgi-bin/pro3?sname1=H3008G07-0&val=1","Y")	Y	1
302	11716	1	1	24	6	H3008G07	UNKNOWN	H3008G07-3	=HYPERLINK("http://lgsun.grc.nia.nih.gov/cgi-bin/pro3?sname1=H3008G07-3&val=1","H3008G07-3")		BG063562	=HYPERLINK("http://www.ncbi.nlm.nih.gov/entrez/query.fcgi?db=Nucleotide&cmd=Search&term=BG063562&dopt=&doptcmdl=GenBank","BG063562")		Y	=HYPERLINK("http://lgsun.grc.nia.nih.gov/cgi-bin/pro3?sname1=H3008G07-0&val=1","Y")	Y	1
303	11717	1	1	24	7	H3009G01	Mus musculus cleavage stimulation factor, 3` pre-RNA subunit 2, 64 kDa, tau (Cstf2t-pending), mRNA	H3009G01-3	=HYPERLINK("http://lgsun.grc.nia.nih.gov/cgi-bin/pro3?sname1=H3009G01-3&val=1","H3009G01-3")		BG063640	=HYPERLINK("http://www.ncbi.nlm.nih.gov/entrez/query.fcgi?db=Nucleotide&cmd=Search&term=BG063640&dopt=&doptcmdl=GenBank","BG063640")	19	Y	=HYPERLINK("http://lgsun.grc.nia.nih.gov/cgi-bin/pro3?sname1=H3009G01-0&val=1","Y")	Y	1
303	11717	1	1	24	8	H3009G01	Mus musculus cleavage stimulation factor, 3` pre-RNA subunit 2, 64 kDa, tau (Cstf2t-pending), mRNA	H3009G01-3	=HYPERLINK("http://lgsun.grc.nia.nih.gov/cgi-bin/pro3?sname1=H3009G01-3&val=1","H3009G01-3")		BG063640	=HYPERLINK("http://www.ncbi.nlm.nih.gov/entrez/query.fcgi?db=Nucleotide&cmd=Search&term=BG063640&dopt=&doptcmdl=GenBank","BG063640")	19	Y	=HYPERLINK("http://lgsun.grc.nia.nih.gov/cgi-bin/pro3?sname1=H3009G01-0&val=1","Y")	Y	1
304	11718	1	1	24	9	H3009G07	Mus musculus RIKEN cDNA 4632428N05 gene (4632428N05Rik), mRNA	H3009G07-3	=HYPERLINK("http://lgsun.grc.nia.nih.gov/cgi-bin/pro3?sname1=H3009G07-3&val=1","H3009G07-3")		BG063645	=HYPERLINK("http://www.ncbi.nlm.nih.gov/entrez/query.fcgi?db=Nucleotide&cmd=Search&term=BG063645&dopt=&doptcmdl=GenBank","BG063645")	10			Y	1
304	11718	1	1	24	10	H3009G07	Mus musculus RIKEN cDNA 4632428N05 gene (4632428N05Rik), mRNA	H3009G07-3	=HYPERLINK("http://lgsun.grc.nia.nih.gov/cgi-bin/pro3?sname1=H3009G07-3&val=1","H3009G07-3")		BG063645	=HYPERLINK("http://www.ncbi.nlm.nih.gov/entrez/query.fcgi?db=Nucleotide&cmd=Search&term=BG063645&dopt=&doptcmdl=GenBank","BG063645")	10			Y	1
305	11719	1	1	24	11	H3010G01	SIMILAR TO EXOSOME COMPONENT RRP41.	H3010G01-3	=HYPERLINK("http://lgsun.grc.nia.nih.gov/cgi-bin/pro3?sname1=H3010G01-3&val=1","H3010G01-3")		BG063717	=HYPERLINK("http://www.ncbi.nlm.nih.gov/entrez/query.fcgi?db=Nucleotide&cmd=Search&term=BG063717&dopt=&doptcmdl=GenBank","BG063717")	15	Y	=HYPERLINK("http://lgsun.grc.nia.nih.gov/cgi-bin/pro3?sname1=H3010G01-0&val=1","Y")	Y	1
305	11719	1	1	24	12	H3010G01	SIMILAR TO EXOSOME COMPONENT RRP41.	H3010G01-3	=HYPERLINK("http://lgsun.grc.nia.nih.gov/cgi-bin/pro3?sname1=H3010G01-3&val=1","H3010G01-3")		BG063717	=HYPERLINK("http://www.ncbi.nlm.nih.gov/entrez/query.fcgi?db=Nucleotide&cmd=Search&term=BG063717&dopt=&doptcmdl=GenBank","BG063717")	15	Y	=HYPERLINK("http://lgsun.grc.nia.nih.gov/cgi-bin/pro3?sname1=H3010G01-0&val=1","Y")	Y	1
306	11720	1	1	24	13	H3010G07	Mus musculus adenylate kinase 4 (Ak4), mRNA	H3010G07-3	=HYPERLINK("http://lgsun.grc.nia.nih.gov/cgi-bin/pro3?sname1=H3010G07-3&val=1","H3010G07-3")	Signal Transduction	BG063799	=HYPERLINK("http://www.ncbi.nlm.nih.gov/entrez/query.fcgi?db=Nucleotide&cmd=Search&term=BG063799&dopt=&doptcmdl=GenBank","BG063799")	4			Y	1
306	11720	1	1	24	14	H3010G07	Mus musculus adenylate kinase 4 (Ak4), mRNA	H3010G07-3	=HYPERLINK("http://lgsun.grc.nia.nih.gov/cgi-bin/pro3?sname1=H3010G07-3&val=1","H3010G07-3")	Signal Transduction	BG063799	=HYPERLINK("http://www.ncbi.nlm.nih.gov/entrez/query.fcgi?db=Nucleotide&cmd=Search&term=BG063799&dopt=&doptcmdl=GenBank","BG063799")	4			Y	1
307	11721	1	1	24	15	H3011G01	Mus musculus RIKEN cDNA 1810013K23 gene (1810013K23Rik), mRNA	H3011G01-3	=HYPERLINK("http://lgsun.grc.nia.nih.gov/cgi-bin/pro3?sname1=H3011G01-3&val=1","H3011G01-3")		BG063869	=HYPERLINK("http://www.ncbi.nlm.nih.gov/entrez/query.fcgi?db=Nucleotide&cmd=Search&term=BG063869&dopt=&doptcmdl=GenBank","BG063869")	6			O	1
307	11721	1	1	24	16	H3011G01	Mus musculus RIKEN cDNA 1810013K23 gene (1810013K23Rik), mRNA	H3011G01-3	=HYPERLINK("http://lgsun.grc.nia.nih.gov/cgi-bin/pro3?sname1=H3011G01-3&val=1","H3011G01-3")		BG063869	=HYPERLINK("http://www.ncbi.nlm.nih.gov/entrez/query.fcgi?db=Nucleotide&cmd=Search&term=BG063869&dopt=&doptcmdl=GenBank","BG063869")	6			O	1
308	11722	1	1	24	17	H3011G07	UNKNOWN	H3011G07-3	=HYPERLINK("http://lgsun.grc.nia.nih.gov/cgi-bin/pro3?sname1=H3011G07-3&val=1","H3011G07-3")	Protein Synthesis/Translational Control							1
308	11722	1	1	24	18	H3011G07	UNKNOWN	H3011G07-3	=HYPERLINK("http://lgsun.grc.nia.nih.gov/cgi-bin/pro3?sname1=H3011G07-3&val=1","H3011G07-3")	Protein Synthesis/Translational Control							1
309	11723	1	1	24	19	H3012G01	UNKNOWN	H3012G01-3	=HYPERLINK("http://lgsun.grc.nia.nih.gov/cgi-bin/pro3?sname1=H3012G01-3&val=1","H3012G01-3")							U	1
309	11723	1	1	24	20	H3012G01	UNKNOWN	H3012G01-3	=HYPERLINK("http://lgsun.grc.nia.nih.gov/cgi-bin/pro3?sname1=H3012G01-3&val=1","H3012G01-3")							U	1
310	11724	1	1	24	21	H3012G07	Mus musculus par-3 (partitioning defective 3) homolog (C. elegans) (Pard3), mRNA	H3012G07-3	=HYPERLINK("http://lgsun.grc.nia.nih.gov/cgi-bin/pro3?sname1=H3012G07-3&val=1","H3012G07-3")		BG063787	=HYPERLINK("http://www.ncbi.nlm.nih.gov/entrez/query.fcgi?db=Nucleotide&cmd=Search&term=BG063787&dopt=&doptcmdl=GenBank","BG063787")	8	Y	=HYPERLINK("http://lgsun.grc.nia.nih.gov/cgi-bin/pro3?sname1=H3012G07-0&val=1","Y")	Y	1
310	11724	1	1	24	22	H3012G07	Mus musculus par-3 (partitioning defective 3) homolog (C. elegans) (Pard3), mRNA	H3012G07-3	=HYPERLINK("http://lgsun.grc.nia.nih.gov/cgi-bin/pro3?sname1=H3012G07-3&val=1","H3012G07-3")		BG063787	=HYPERLINK("http://www.ncbi.nlm.nih.gov/entrez/query.fcgi?db=Nucleotide&cmd=Search&term=BG063787&dopt=&doptcmdl=GenBank","BG063787")	8	Y	=HYPERLINK("http://lgsun.grc.nia.nih.gov/cgi-bin/pro3?sname1=H3012G07-0&val=1","Y")	Y	1
311	11725	1	1	24	23	H3013G01	Mus musculus RIKEN cDNA 6720485C15 gene (6720485C15Rik), mRNA	H3013G01-3	=HYPERLINK("http://lgsun.grc.nia.nih.gov/cgi-bin/pro3?sname1=H3013G01-3&val=1","H3013G01-3")		BG063948	=HYPERLINK("http://www.ncbi.nlm.nih.gov/entrez/query.fcgi?db=Nucleotide&cmd=Search&term=BG063948&dopt=&doptcmdl=GenBank","BG063948")	11			Y	1
311	11725	1	1	24	24	H3013G01	Mus musculus RIKEN cDNA 6720485C15 gene (6720485C15Rik), mRNA	H3013G01-3	=HYPERLINK("http://lgsun.grc.nia.nih.gov/cgi-bin/pro3?sname1=H3013G01-3&val=1","H3013G01-3")		BG063948	=HYPERLINK("http://www.ncbi.nlm.nih.gov/entrez/query.fcgi?db=Nucleotide&cmd=Search&term=BG063948&dopt=&doptcmdl=GenBank","BG063948")	11			Y	1
312	11726	1	1	24	25	H3013G07	Mus musculus translin (Tsn), mRNA	H3013G07-3	=HYPERLINK("http://lgsun.grc.nia.nih.gov/cgi-bin/pro3?sname1=H3013G07-3&val=1","H3013G07-3")	Protein Synthesis/Translational Control	BG063954	=HYPERLINK("http://www.ncbi.nlm.nih.gov/entrez/query.fcgi?db=Nucleotide&cmd=Search&term=BG063954&dopt=&doptcmdl=GenBank","BG063954")	1	Y	=HYPERLINK("http://lgsun.grc.nia.nih.gov/cgi-bin/pro3?sname1=H3013G07-0&val=1","Y")	Y	1
312	11726	1	1	24	26	H3013G07	Mus musculus translin (Tsn), mRNA	H3013G07-3	=HYPERLINK("http://lgsun.grc.nia.nih.gov/cgi-bin/pro3?sname1=H3013G07-3&val=1","H3013G07-3")	Protein Synthesis/Translational Control	BG063954	=HYPERLINK("http://www.ncbi.nlm.nih.gov/entrez/query.fcgi?db=Nucleotide&cmd=Search&term=BG063954&dopt=&doptcmdl=GenBank","BG063954")	1	Y	=HYPERLINK("http://lgsun.grc.nia.nih.gov/cgi-bin/pro3?sname1=H3013G07-0&val=1","Y")	Y	1
313	11701	1	1	25	1	H3001G01	H3001G01	H3001G01-3	=HYPERLINK("http://lgsun.grc.nia.nih.gov/cgi-bin/pro3?sname1=H3001G01-3&val=1","H3001G01-3")							U	1
313	11701	1	1	25	2	H3001G01	H3001G01	H3001G01-3	=HYPERLINK("http://lgsun.grc.nia.nih.gov/cgi-bin/pro3?sname1=H3001G01-3&val=1","H3001G01-3")							U	1
314	11702	1	1	25	3	H3001G07	HYPOTHETICAL RNA BINDING PROTEIN HAL845	H3001G07-3	=HYPERLINK("http://lgsun.grc.nia.nih.gov/cgi-bin/pro3?sname1=H3001G07-3&val=1","H3001G07-3")		BG063071	=HYPERLINK("http://www.ncbi.nlm.nih.gov/entrez/query.fcgi?db=Nucleotide&cmd=Search&term=BG063071&dopt=&doptcmdl=GenBank","BG063071")	8			Y	1
314	11702	1	1	25	4	H3001G07	HYPOTHETICAL RNA BINDING PROTEIN HAL845	H3001G07-3	=HYPERLINK("http://lgsun.grc.nia.nih.gov/cgi-bin/pro3?sname1=H3001G07-3&val=1","H3001G07-3")		BG063071	=HYPERLINK("http://www.ncbi.nlm.nih.gov/entrez/query.fcgi?db=Nucleotide&cmd=Search&term=BG063071&dopt=&doptcmdl=GenBank","BG063071")	8			Y	1
315	11703	1	1	25	5	H3002G01	LAMININ ALPHA-5 CHAIN PRECURSOR.	H3002G01-3	=HYPERLINK("http://lgsun.grc.nia.nih.gov/cgi-bin/pro3?sname1=H3002G01-3&val=1","H3002G01-3")	Matrix/Structural Proteins	BG062980	=HYPERLINK("http://www.ncbi.nlm.nih.gov/entrez/query.fcgi?db=Nucleotide&cmd=Search&term=BG062980&dopt=&doptcmdl=GenBank","BG062980")		Y	=HYPERLINK("http://lgsun.grc.nia.nih.gov/cgi-bin/pro3?sname1=H3002G01-0&val=1","Y")	Y	1
315	11703	1	1	25	6	H3002G01	LAMININ ALPHA-5 CHAIN PRECURSOR.	H3002G01-3	=HYPERLINK("http://lgsun.grc.nia.nih.gov/cgi-bin/pro3?sname1=H3002G01-3&val=1","H3002G01-3")	Matrix/Structural Proteins	BG062980	=HYPERLINK("http://www.ncbi.nlm.nih.gov/entrez/query.fcgi?db=Nucleotide&cmd=Search&term=BG062980&dopt=&doptcmdl=GenBank","BG062980")		Y	=HYPERLINK("http://lgsun.grc.nia.nih.gov/cgi-bin/pro3?sname1=H3002G01-0&val=1","Y")	Y	1
316	11704	1	1	25	7	H3002G07	TRANSCRIPTION FACTOR GATA-6 (GATA BINDING FACTOR-6).	H3002G07-3	=HYPERLINK("http://lgsun.grc.nia.nih.gov/cgi-bin/pro3?sname1=H3002G07-3&val=1","H3002G07-3")	Transcription/Chromatin	BG062986	=HYPERLINK("http://www.ncbi.nlm.nih.gov/entrez/query.fcgi?db=Nucleotide&cmd=Search&term=BG062986&dopt=&doptcmdl=GenBank","BG062986")	18	Y	=HYPERLINK("http://lgsun.grc.nia.nih.gov/cgi-bin/pro3?sname1=H3002G07-0&val=1","Y")	Y	1
316	11704	1	1	25	8	H3002G07	TRANSCRIPTION FACTOR GATA-6 (GATA BINDING FACTOR-6).	H3002G07-3	=HYPERLINK("http://lgsun.grc.nia.nih.gov/cgi-bin/pro3?sname1=H3002G07-3&val=1","H3002G07-3")	Transcription/Chromatin	BG062986	=HYPERLINK("http://www.ncbi.nlm.nih.gov/entrez/query.fcgi?db=Nucleotide&cmd=Search&term=BG062986&dopt=&doptcmdl=GenBank","BG062986")	18	Y	=HYPERLINK("http://lgsun.grc.nia.nih.gov/cgi-bin/pro3?sname1=H3002G07-0&val=1","Y")	Y	1
317	11705	1	1	25	9	H3003G01	UNKNOWN	H3003G01-3	=HYPERLINK("http://lgsun.grc.nia.nih.gov/cgi-bin/pro3?sname1=H3003G01-3&val=1","H3003G01-3")		BG063156	=HYPERLINK("http://www.ncbi.nlm.nih.gov/entrez/query.fcgi?db=Nucleotide&cmd=Search&term=BG063156&dopt=&doptcmdl=GenBank","BG063156")				Y	1
317	11705	1	1	25	10	H3003G01	UNKNOWN	H3003G01-3	=HYPERLINK("http://lgsun.grc.nia.nih.gov/cgi-bin/pro3?sname1=H3003G01-3&val=1","H3003G01-3")		BG063156	=HYPERLINK("http://www.ncbi.nlm.nih.gov/entrez/query.fcgi?db=Nucleotide&cmd=Search&term=BG063156&dopt=&doptcmdl=GenBank","BG063156")				Y	1
318	11706	1	1	25	11	H3003G07	Mus musculus excision repair cross-complementing rodent repair deficiency, complementation group 2 (Ercc2), mRNA	H3003G07-3	=HYPERLINK("http://lgsun.grc.nia.nih.gov/cgi-bin/pro3?sname1=H3003G07-3&val=1","H3003G07-3")		BG063161	=HYPERLINK("http://www.ncbi.nlm.nih.gov/entrez/query.fcgi?db=Nucleotide&cmd=Search&term=BG063161&dopt=&doptcmdl=GenBank","BG063161")	7	Y	=HYPERLINK("http://lgsun.grc.nia.nih.gov/cgi-bin/pro3?sname1=H3003G07-0&val=1","Y")	Y	1
318	11706	1	1	25	12	H3003G07	Mus musculus excision repair cross-complementing rodent repair deficiency, complementation group 2 (Ercc2), mRNA	H3003G07-3	=HYPERLINK("http://lgsun.grc.nia.nih.gov/cgi-bin/pro3?sname1=H3003G07-3&val=1","H3003G07-3")		BG063161	=HYPERLINK("http://www.ncbi.nlm.nih.gov/entrez/query.fcgi?db=Nucleotide&cmd=Search&term=BG063161&dopt=&doptcmdl=GenBank","BG063161")	7	Y	=HYPERLINK("http://lgsun.grc.nia.nih.gov/cgi-bin/pro3?sname1=H3003G07-0&val=1","Y")	Y	1
319	11707	1	1	25	13	H3004G01	Mus musculus guanine nucleotide binding protein, alpha q polypeptide (Gnaq), mRNA	H3004G01-3	=HYPERLINK("http://lgsun.grc.nia.nih.gov/cgi-bin/pro3?sname1=H3004G01-3&val=1","H3004G01-3")		BG063237	=HYPERLINK("http://www.ncbi.nlm.nih.gov/entrez/query.fcgi?db=Nucleotide&cmd=Search&term=BG063237&dopt=&doptcmdl=GenBank","BG063237")	19			Y	1
319	11707	1	1	25	14	H3004G01	Mus musculus guanine nucleotide binding protein, alpha q polypeptide (Gnaq), mRNA	H3004G01-3	=HYPERLINK("http://lgsun.grc.nia.nih.gov/cgi-bin/pro3?sname1=H3004G01-3&val=1","H3004G01-3")		BG063237	=HYPERLINK("http://www.ncbi.nlm.nih.gov/entrez/query.fcgi?db=Nucleotide&cmd=Search&term=BG063237&dopt=&doptcmdl=GenBank","BG063237")	19			Y	1
320	11708	1	1	25	15	H3004G07	Mus musculus tropomodulin 3 (Tmod3), mRNA	H3004G07-3	=HYPERLINK("http://lgsun.grc.nia.nih.gov/cgi-bin/pro3?sname1=H3004G07-3&val=1","H3004G07-3")	Matrix/Structural Proteins	BG063242	=HYPERLINK("http://www.ncbi.nlm.nih.gov/entrez/query.fcgi?db=Nucleotide&cmd=Search&term=BG063242&dopt=&doptcmdl=GenBank","BG063242")	9			Y	1
320	11708	1	1	25	16	H3004G07	Mus musculus tropomodulin 3 (Tmod3), mRNA	H3004G07-3	=HYPERLINK("http://lgsun.grc.nia.nih.gov/cgi-bin/pro3?sname1=H3004G07-3&val=1","H3004G07-3")	Matrix/Structural Proteins	BG063242	=HYPERLINK("http://www.ncbi.nlm.nih.gov/entrez/query.fcgi?db=Nucleotide&cmd=Search&term=BG063242&dopt=&doptcmdl=GenBank","BG063242")	9			Y	1
321	11709	1	1	25	17	H3005G01	Mus musculus glycerol phosphate dehydrogenase 1, mitochondrial (Gdm1), mRNA	H3005G01-3	=HYPERLINK("http://lgsun.grc.nia.nih.gov/cgi-bin/pro3?sname1=H3005G01-3&val=1","H3005G01-3")	Energy/Metabolism	BG063316	=HYPERLINK("http://www.ncbi.nlm.nih.gov/entrez/query.fcgi?db=Nucleotide&cmd=Search&term=BG063316&dopt=&doptcmdl=GenBank","BG063316")	2			Y	1
321	11709	1	1	25	18	H3005G01	Mus musculus glycerol phosphate dehydrogenase 1, mitochondrial (Gdm1), mRNA	H3005G01-3	=HYPERLINK("http://lgsun.grc.nia.nih.gov/cgi-bin/pro3?sname1=H3005G01-3&val=1","H3005G01-3")	Energy/Metabolism	BG063316	=HYPERLINK("http://www.ncbi.nlm.nih.gov/entrez/query.fcgi?db=Nucleotide&cmd=Search&term=BG063316&dopt=&doptcmdl=GenBank","BG063316")	2			Y	1
322	11710	1	1	25	19	H3005G07	UNKNOWN	H3005G07-3	=HYPERLINK("http://lgsun.grc.nia.nih.gov/cgi-bin/pro3?sname1=H3005G07-3&val=1","H3005G07-3")		BG063321	=HYPERLINK("http://www.ncbi.nlm.nih.gov/entrez/query.fcgi?db=Nucleotide&cmd=Search&term=BG063321&dopt=&doptcmdl=GenBank","BG063321")	17			Y	1
322	11710	1	1	25	20	H3005G07	UNKNOWN	H3005G07-3	=HYPERLINK("http://lgsun.grc.nia.nih.gov/cgi-bin/pro3?sname1=H3005G07-3&val=1","H3005G07-3")		BG063321	=HYPERLINK("http://www.ncbi.nlm.nih.gov/entrez/query.fcgi?db=Nucleotide&cmd=Search&term=BG063321&dopt=&doptcmdl=GenBank","BG063321")	17			Y	1
323	11711	1	1	25	21	H3006G01	IMMUNOGLOBULIN-BINDING PROTEIN 1 (CD79A-BINDING PROTEIN 1) (ALPHA4 PHOSPHOPROTEIN) (LYMPHOCYTE SIGNAL TRANSDUCTION MOLECULE ALPHA 4) (P52).	H3006G01-3	=HYPERLINK("http://lgsun.grc.nia.nih.gov/cgi-bin/pro3?sname1=H3006G01-3&val=1","H3006G01-3")		BG063391	=HYPERLINK("http://www.ncbi.nlm.nih.gov/entrez/query.fcgi?db=Nucleotide&cmd=Search&term=BG063391&dopt=&doptcmdl=GenBank","BG063391")	X			Y	1
323	11711	1	1	25	22	H3006G01	IMMUNOGLOBULIN-BINDING PROTEIN 1 (CD79A-BINDING PROTEIN 1) (ALPHA4 PHOSPHOPROTEIN) (LYMPHOCYTE SIGNAL TRANSDUCTION MOLECULE ALPHA 4) (P52).	H3006G01-3	=HYPERLINK("http://lgsun.grc.nia.nih.gov/cgi-bin/pro3?sname1=H3006G01-3&val=1","H3006G01-3")		BG063391	=HYPERLINK("http://www.ncbi.nlm.nih.gov/entrez/query.fcgi?db=Nucleotide&cmd=Search&term=BG063391&dopt=&doptcmdl=GenBank","BG063391")	X			Y	1
324	11712	1	1	25	23	H3006G07	Mus musculus RIKEN cDNA 3830421M04 gene (3830421M04Rik), mRNA	H3006G07-3	=HYPERLINK("http://lgsun.grc.nia.nih.gov/cgi-bin/pro3?sname1=H3006G07-3&val=1","H3006G07-3")		BG063396	=HYPERLINK("http://www.ncbi.nlm.nih.gov/entrez/query.fcgi?db=Nucleotide&cmd=Search&term=BG063396&dopt=&doptcmdl=GenBank","BG063396")	5			Y	1
324	11712	1	1	25	24	H3006G07	Mus musculus RIKEN cDNA 3830421M04 gene (3830421M04Rik), mRNA	H3006G07-3	=HYPERLINK("http://lgsun.grc.nia.nih.gov/cgi-bin/pro3?sname1=H3006G07-3&val=1","H3006G07-3")		BG063396	=HYPERLINK("http://www.ncbi.nlm.nih.gov/entrez/query.fcgi?db=Nucleotide&cmd=Search&term=BG063396&dopt=&doptcmdl=GenBank","BG063396")	5			Y	1
325	11713	1	1	25	25	H3007G01	Mus musculus hypothetical protein MGC31290 (MGC31290), mRNA	H3007G01-3	=HYPERLINK("http://lgsun.grc.nia.nih.gov/cgi-bin/pro3?sname1=H3007G01-3&val=1","H3007G01-3")	Transcription/Chromatin	BG063479	=HYPERLINK("http://www.ncbi.nlm.nih.gov/entrez/query.fcgi?db=Nucleotide&cmd=Search&term=BG063479&dopt=&doptcmdl=GenBank","BG063479")	11			Y	1
325	11713	1	1	25	26	H3007G01	Mus musculus hypothetical protein MGC31290 (MGC31290), mRNA	H3007G01-3	=HYPERLINK("http://lgsun.grc.nia.nih.gov/cgi-bin/pro3?sname1=H3007G01-3&val=1","H3007G01-3")	Transcription/Chromatin	BG063479	=HYPERLINK("http://www.ncbi.nlm.nih.gov/entrez/query.fcgi?db=Nucleotide&cmd=Search&term=BG063479&dopt=&doptcmdl=GenBank","BG063479")	11			Y	1
326	12338	1	2	1	1	H3156H01	UNKNOWN	H3156H01-3	=HYPERLINK("http://lgsun.grc.nia.nih.gov/cgi-bin/pro3?sname1=H3156H01-3&val=1","H3156H01-3")		BG076204	=HYPERLINK("http://www.ncbi.nlm.nih.gov/entrez/query.fcgi?db=Nucleotide&cmd=Search&term=BG076204&dopt=&doptcmdl=GenBank","BG076204")				Y	1
326	12338	1	2	1	2	H3156H01	UNKNOWN	H3156H01-3	=HYPERLINK("http://lgsun.grc.nia.nih.gov/cgi-bin/pro3?sname1=H3156H01-3&val=1","H3156H01-3")		BG076204	=HYPERLINK("http://www.ncbi.nlm.nih.gov/entrez/query.fcgi?db=Nucleotide&cmd=Search&term=BG076204&dopt=&doptcmdl=GenBank","BG076204")				Y	1
327	12339	1	2	1	3	H3156H07	AMINOPEPTIDASE	H3156H07-3	=HYPERLINK("http://lgsun.grc.nia.nih.gov/cgi-bin/pro3?sname1=H3156H07-3&val=1","H3156H07-3")		BG076209	=HYPERLINK("http://www.ncbi.nlm.nih.gov/entrez/query.fcgi?db=Nucleotide&cmd=Search&term=BG076209&dopt=&doptcmdl=GenBank","BG076209")	2	Y	=HYPERLINK("http://lgsun.grc.nia.nih.gov/cgi-bin/pro3?sname1=H3156H07-0&val=1","Y")	Y	1
327	12339	1	2	1	4	H3156H07	AMINOPEPTIDASE	H3156H07-3	=HYPERLINK("http://lgsun.grc.nia.nih.gov/cgi-bin/pro3?sname1=H3156H07-3&val=1","H3156H07-3")		BG076209	=HYPERLINK("http://www.ncbi.nlm.nih.gov/entrez/query.fcgi?db=Nucleotide&cmd=Search&term=BG076209&dopt=&doptcmdl=GenBank","BG076209")	2	Y	=HYPERLINK("http://lgsun.grc.nia.nih.gov/cgi-bin/pro3?sname1=H3156H07-0&val=1","Y")	Y	1
328	12340	1	2	1	5	H3157H01	hypothetical Immunoglobulin structure containing protein	H3157H01-3	=HYPERLINK("http://lgsun.grc.nia.nih.gov/cgi-bin/pro3?sname1=H3157H01-3&val=1","H3157H01-3")	Matrix/Structural Proteins	BG076283	=HYPERLINK("http://www.ncbi.nlm.nih.gov/entrez/query.fcgi?db=Nucleotide&cmd=Search&term=BG076283&dopt=&doptcmdl=GenBank","BG076283")	1	Y	=HYPERLINK("http://lgsun.grc.nia.nih.gov/cgi-bin/pro3?sname1=H3157H01-0&val=1","Y")	Y	1
328	12340	1	2	1	6	H3157H01	hypothetical Immunoglobulin structure containing protein	H3157H01-3	=HYPERLINK("http://lgsun.grc.nia.nih.gov/cgi-bin/pro3?sname1=H3157H01-3&val=1","H3157H01-3")	Matrix/Structural Proteins	BG076283	=HYPERLINK("http://www.ncbi.nlm.nih.gov/entrez/query.fcgi?db=Nucleotide&cmd=Search&term=BG076283&dopt=&doptcmdl=GenBank","BG076283")	1	Y	=HYPERLINK("http://lgsun.grc.nia.nih.gov/cgi-bin/pro3?sname1=H3157H01-0&val=1","Y")	Y	1
329	12341	1	2	1	7	H3157H07	Mus musculus RIKEN cDNA 0610010I12 gene (0610010I12Rik), mRNA	H3157H07-3	=HYPERLINK("http://lgsun.grc.nia.nih.gov/cgi-bin/pro3?sname1=H3157H07-3&val=1","H3157H07-3")		BG076285	=HYPERLINK("http://www.ncbi.nlm.nih.gov/entrez/query.fcgi?db=Nucleotide&cmd=Search&term=BG076285&dopt=&doptcmdl=GenBank","BG076285")	3	Y	=HYPERLINK("http://lgsun.grc.nia.nih.gov/cgi-bin/pro3?sname1=H3157H07-0&val=1","Y")	Y	1
329	12341	1	2	1	8	H3157H07	Mus musculus RIKEN cDNA 0610010I12 gene (0610010I12Rik), mRNA	H3157H07-3	=HYPERLINK("http://lgsun.grc.nia.nih.gov/cgi-bin/pro3?sname1=H3157H07-3&val=1","H3157H07-3")		BG076285	=HYPERLINK("http://www.ncbi.nlm.nih.gov/entrez/query.fcgi?db=Nucleotide&cmd=Search&term=BG076285&dopt=&doptcmdl=GenBank","BG076285")	3	Y	=HYPERLINK("http://lgsun.grc.nia.nih.gov/cgi-bin/pro3?sname1=H3157H07-0&val=1","Y")	Y	1
330	12342	1	2	1	9	H3158H01	SERINE/THREONINE PROTEIN PHOSPHATASE 5 (EC 3.1.3.16) (PP5) (PROTEIN PHOSPHATASE T) (PPT).	H3158H01-3	=HYPERLINK("http://lgsun.grc.nia.nih.gov/cgi-bin/pro3?sname1=H3158H01-3&val=1","H3158H01-3")	Signal Transduction	BG076363	=HYPERLINK("http://www.ncbi.nlm.nih.gov/entrez/query.fcgi?db=Nucleotide&cmd=Search&term=BG076363&dopt=&doptcmdl=GenBank","BG076363")	7			Y	1
330	12342	1	2	1	10	H3158H01	SERINE/THREONINE PROTEIN PHOSPHATASE 5 (EC 3.1.3.16) (PP5) (PROTEIN PHOSPHATASE T) (PPT).	H3158H01-3	=HYPERLINK("http://lgsun.grc.nia.nih.gov/cgi-bin/pro3?sname1=H3158H01-3&val=1","H3158H01-3")	Signal Transduction	BG076363	=HYPERLINK("http://www.ncbi.nlm.nih.gov/entrez/query.fcgi?db=Nucleotide&cmd=Search&term=BG076363&dopt=&doptcmdl=GenBank","BG076363")	7			Y	1
331	12343	1	2	1	11	H3158H07	UNKNOWN	H3158H07-3	=HYPERLINK("http://lgsun.grc.nia.nih.gov/cgi-bin/pro3?sname1=H3158H07-3&val=1","H3158H07-3")		BG076368	=HYPERLINK("http://www.ncbi.nlm.nih.gov/entrez/query.fcgi?db=Nucleotide&cmd=Search&term=BG076368&dopt=&doptcmdl=GenBank","BG076368")				Y	1
331	12343	1	2	1	12	H3158H07	UNKNOWN	H3158H07-3	=HYPERLINK("http://lgsun.grc.nia.nih.gov/cgi-bin/pro3?sname1=H3158H07-3&val=1","H3158H07-3")		BG076368	=HYPERLINK("http://www.ncbi.nlm.nih.gov/entrez/query.fcgi?db=Nucleotide&cmd=Search&term=BG076368&dopt=&doptcmdl=GenBank","BG076368")				Y	1
332	12344	1	2	1	13	H3159H01	H3159H01										1
332	12344	1	2	1	14	H3159H01	H3159H01										1
333	12345	1	2	1	15	H3159H07	H3159H07										1
333	12345	1	2	1	16	H3159H07	H3159H07										1
334	12346	1	2	1	17	H3150H01	H3150H01	H3150H01-3	=HYPERLINK("http://lgsun.grc.nia.nih.gov/cgi-bin/pro3?sname1=H3150H01-3&val=1","H3150H01-3")							U	1
334	12346	1	2	1	18	H3150H01	H3150H01	H3150H01-3	=HYPERLINK("http://lgsun.grc.nia.nih.gov/cgi-bin/pro3?sname1=H3150H01-3&val=1","H3150H01-3")							U	1
335	12347	1	2	1	19	H3150H07	UNKNOWN	H3150H07-3	=HYPERLINK("http://lgsun.grc.nia.nih.gov/cgi-bin/pro3?sname1=H3150H07-3&val=1","H3150H07-3")	Transcription/Chromatin						U	1
335	12347	1	2	1	20	H3150H07	UNKNOWN	H3150H07-3	=HYPERLINK("http://lgsun.grc.nia.nih.gov/cgi-bin/pro3?sname1=H3150H07-3&val=1","H3150H07-3")	Transcription/Chromatin						U	1
336	12348	1	2	1	21	Z3003H01	Z3003H01										1
336	12348	1	2	1	22	Z3003H01	Z3003H01										1
337	12349	1	2	1	23	Z3003H07	Z3003H07										1
337	12349	1	2	1	24	Z3003H07	Z3003H07										1
338	12350	1	2	1	25	Z3004H01	Z3004H01										1
338	12350	1	2	1	26	Z3004H01	Z3004H01										1
339	12325	1	2	2	1	H3147H07	Mus musculus DNA segment, Chr 15, ERATO Doi 785, expressed (D15Ertd785e), mRNA	H3147H07-3	=HYPERLINK("http://lgsun.grc.nia.nih.gov/cgi-bin/pro3?sname1=H3147H07-3&val=1","H3147H07-3")		BG075492	=HYPERLINK("http://www.ncbi.nlm.nih.gov/entrez/query.fcgi?db=Nucleotide&cmd=Search&term=BG075492&dopt=&doptcmdl=GenBank","BG075492")	15			Y	1
339	12325	1	2	2	2	H3147H07	Mus musculus DNA segment, Chr 15, ERATO Doi 785, expressed (D15Ertd785e), mRNA	H3147H07-3	=HYPERLINK("http://lgsun.grc.nia.nih.gov/cgi-bin/pro3?sname1=H3147H07-3&val=1","H3147H07-3")		BG075492	=HYPERLINK("http://www.ncbi.nlm.nih.gov/entrez/query.fcgi?db=Nucleotide&cmd=Search&term=BG075492&dopt=&doptcmdl=GenBank","BG075492")	15			Y	1
340	12326	1	2	2	3	H3148H01	H3148H01	H3148H01-3	=HYPERLINK("http://lgsun.grc.nia.nih.gov/cgi-bin/pro3?sname1=H3148H01-3&val=1","H3148H01-3")							U	1
340	12326	1	2	2	4	H3148H01	H3148H01	H3148H01-3	=HYPERLINK("http://lgsun.grc.nia.nih.gov/cgi-bin/pro3?sname1=H3148H01-3&val=1","H3148H01-3")							U	1
341	12327	1	2	2	5	H3148H07	Mus musculus RIKEN cDNA 2700002I20 gene (2700002I20Rik), mRNA	H3148H07-3	=HYPERLINK("http://lgsun.grc.nia.nih.gov/cgi-bin/pro3?sname1=H3148H07-3&val=1","H3148H07-3")		BG075572	=HYPERLINK("http://www.ncbi.nlm.nih.gov/entrez/query.fcgi?db=Nucleotide&cmd=Search&term=BG075572&dopt=&doptcmdl=GenBank","BG075572")	18	Y	=HYPERLINK("http://lgsun.grc.nia.nih.gov/cgi-bin/pro3?sname1=H3148H07-0&val=1","Y")	Y	1
341	12327	1	2	2	6	H3148H07	Mus musculus RIKEN cDNA 2700002I20 gene (2700002I20Rik), mRNA	H3148H07-3	=HYPERLINK("http://lgsun.grc.nia.nih.gov/cgi-bin/pro3?sname1=H3148H07-3&val=1","H3148H07-3")		BG075572	=HYPERLINK("http://www.ncbi.nlm.nih.gov/entrez/query.fcgi?db=Nucleotide&cmd=Search&term=BG075572&dopt=&doptcmdl=GenBank","BG075572")	18	Y	=HYPERLINK("http://lgsun.grc.nia.nih.gov/cgi-bin/pro3?sname1=H3148H07-0&val=1","Y")	Y	1
342	12328	1	2	2	7	H3149H01	H3149H01	H3149H01-3	=HYPERLINK("http://lgsun.grc.nia.nih.gov/cgi-bin/pro3?sname1=H3149H01-3&val=1","H3149H01-3")					Y	=HYPERLINK("http://lgsun.grc.nia.nih.gov/cgi-bin/pro3?sname1=H3149H01-0&val=1","Y")	U	1
342	12328	1	2	2	8	H3149H01	H3149H01	H3149H01-3	=HYPERLINK("http://lgsun.grc.nia.nih.gov/cgi-bin/pro3?sname1=H3149H01-3&val=1","H3149H01-3")					Y	=HYPERLINK("http://lgsun.grc.nia.nih.gov/cgi-bin/pro3?sname1=H3149H01-0&val=1","Y")	U	1
343	12329	1	2	2	9	H3149H07	Mus musculus interferon dependent positive acting transcription factor 3 gamma (Isgf3g), mRNA	H3149H07-3	=HYPERLINK("http://lgsun.grc.nia.nih.gov/cgi-bin/pro3?sname1=H3149H07-3&val=1","H3149H07-3")	Transcription/Chromatin	BG075659	=HYPERLINK("http://www.ncbi.nlm.nih.gov/entrez/query.fcgi?db=Nucleotide&cmd=Search&term=BG075659&dopt=&doptcmdl=GenBank","BG075659")	14			Y	1
343	12329	1	2	2	10	H3149H07	Mus musculus interferon dependent positive acting transcription factor 3 gamma (Isgf3g), mRNA	H3149H07-3	=HYPERLINK("http://lgsun.grc.nia.nih.gov/cgi-bin/pro3?sname1=H3149H07-3&val=1","H3149H07-3")	Transcription/Chromatin	BG075659	=HYPERLINK("http://www.ncbi.nlm.nih.gov/entrez/query.fcgi?db=Nucleotide&cmd=Search&term=BG075659&dopt=&doptcmdl=GenBank","BG075659")	14			Y	1
344	12330	1	2	2	11	H3151H01	VACUOLAR ASSEMBLY PROTEIN VPS41 HOMOLOG	H3151H01-3	=HYPERLINK("http://lgsun.grc.nia.nih.gov/cgi-bin/pro3?sname1=H3151H01-3&val=1","H3151H01-3")	Matrix/Structural Proteins	BG075793	=HYPERLINK("http://www.ncbi.nlm.nih.gov/entrez/query.fcgi?db=Nucleotide&cmd=Search&term=BG075793&dopt=&doptcmdl=GenBank","BG075793")	13			Y	1
344	12330	1	2	2	12	H3151H01	VACUOLAR ASSEMBLY PROTEIN VPS41 HOMOLOG	H3151H01-3	=HYPERLINK("http://lgsun.grc.nia.nih.gov/cgi-bin/pro3?sname1=H3151H01-3&val=1","H3151H01-3")	Matrix/Structural Proteins	BG075793	=HYPERLINK("http://www.ncbi.nlm.nih.gov/entrez/query.fcgi?db=Nucleotide&cmd=Search&term=BG075793&dopt=&doptcmdl=GenBank","BG075793")	13			Y	1
345	12331	1	2	2	13	H3151H07	Mus musculus serine/threonine kinase 19 (Stk19), mRNA	H3151H07-3	=HYPERLINK("http://lgsun.grc.nia.nih.gov/cgi-bin/pro3?sname1=H3151H07-3&val=1","H3151H07-3")	Signal Transduction	BG075795	=HYPERLINK("http://www.ncbi.nlm.nih.gov/entrez/query.fcgi?db=Nucleotide&cmd=Search&term=BG075795&dopt=&doptcmdl=GenBank","BG075795")	17	Y	=HYPERLINK("http://lgsun.grc.nia.nih.gov/cgi-bin/pro3?sname1=H3151H07-0&val=1","Y")	Y	1
345	12331	1	2	2	14	H3151H07	Mus musculus serine/threonine kinase 19 (Stk19), mRNA	H3151H07-3	=HYPERLINK("http://lgsun.grc.nia.nih.gov/cgi-bin/pro3?sname1=H3151H07-3&val=1","H3151H07-3")	Signal Transduction	BG075795	=HYPERLINK("http://www.ncbi.nlm.nih.gov/entrez/query.fcgi?db=Nucleotide&cmd=Search&term=BG075795&dopt=&doptcmdl=GenBank","BG075795")	17	Y	=HYPERLINK("http://lgsun.grc.nia.nih.gov/cgi-bin/pro3?sname1=H3151H07-0&val=1","Y")	Y	1
346	12332	1	2	2	15	H3152H01	Mus musculus ubiquitin specific protease 25 (Usp25), mRNA	H3152H01-3	=HYPERLINK("http://lgsun.grc.nia.nih.gov/cgi-bin/pro3?sname1=H3152H01-3&val=1","H3152H01-3")	Protein Synthesis/Translational Control	BG075872	=HYPERLINK("http://www.ncbi.nlm.nih.gov/entrez/query.fcgi?db=Nucleotide&cmd=Search&term=BG075872&dopt=&doptcmdl=GenBank","BG075872")	16			Y	1
346	12332	1	2	2	16	H3152H01	Mus musculus ubiquitin specific protease 25 (Usp25), mRNA	H3152H01-3	=HYPERLINK("http://lgsun.grc.nia.nih.gov/cgi-bin/pro3?sname1=H3152H01-3&val=1","H3152H01-3")	Protein Synthesis/Translational Control	BG075872	=HYPERLINK("http://www.ncbi.nlm.nih.gov/entrez/query.fcgi?db=Nucleotide&cmd=Search&term=BG075872&dopt=&doptcmdl=GenBank","BG075872")	16			Y	1
347	12333	1	2	2	17	H3152H07	Mus musculus NADH dehydrogenase (ubiquinone) 1 beta subcomplex 5 (Ndufb5), mRNA	H3152H07-3	=HYPERLINK("http://lgsun.grc.nia.nih.gov/cgi-bin/pro3?sname1=H3152H07-3&val=1","H3152H07-3")	Energy/Metabolism	BG075878	=HYPERLINK("http://www.ncbi.nlm.nih.gov/entrez/query.fcgi?db=Nucleotide&cmd=Search&term=BG075878&dopt=&doptcmdl=GenBank","BG075878")	3	Y	=HYPERLINK("http://lgsun.grc.nia.nih.gov/cgi-bin/pro3?sname1=H3152H07-0&val=1","Y")	Y	1
347	12333	1	2	2	18	H3152H07	Mus musculus NADH dehydrogenase (ubiquinone) 1 beta subcomplex 5 (Ndufb5), mRNA	H3152H07-3	=HYPERLINK("http://lgsun.grc.nia.nih.gov/cgi-bin/pro3?sname1=H3152H07-3&val=1","H3152H07-3")	Energy/Metabolism	BG075878	=HYPERLINK("http://www.ncbi.nlm.nih.gov/entrez/query.fcgi?db=Nucleotide&cmd=Search&term=BG075878&dopt=&doptcmdl=GenBank","BG075878")	3	Y	=HYPERLINK("http://lgsun.grc.nia.nih.gov/cgi-bin/pro3?sname1=H3152H07-0&val=1","Y")	Y	1
348	12334	1	2	2	19	H3153H01	Mus musculus poly(rC) binding protein 4 (Pcbp4), mRNA	H3153H01-3	=HYPERLINK("http://lgsun.grc.nia.nih.gov/cgi-bin/pro3?sname1=H3153H01-3&val=1","H3153H01-3")	Protein Synthesis/Translational Control	BG075959	=HYPERLINK("http://www.ncbi.nlm.nih.gov/entrez/query.fcgi?db=Nucleotide&cmd=Search&term=BG075959&dopt=&doptcmdl=GenBank","BG075959")	9			Y	1
348	12334	1	2	2	20	H3153H01	Mus musculus poly(rC) binding protein 4 (Pcbp4), mRNA	H3153H01-3	=HYPERLINK("http://lgsun.grc.nia.nih.gov/cgi-bin/pro3?sname1=H3153H01-3&val=1","H3153H01-3")	Protein Synthesis/Translational Control	BG075959	=HYPERLINK("http://www.ncbi.nlm.nih.gov/entrez/query.fcgi?db=Nucleotide&cmd=Search&term=BG075959&dopt=&doptcmdl=GenBank","BG075959")	9			Y	1
349	12335	1	2	2	21	H3153H07	ADAMTS EC 3.4.24.- A DISINTEGRIN AND METALLOPROTEINASE WITH THROMBOSPONDIN MOTIFS ADAM TS ADAM	H3153H07-3	=HYPERLINK("http://lgsun.grc.nia.nih.gov/cgi-bin/pro3?sname1=H3153H07-3&val=1","H3153H07-3")	Matrix/Structural Proteins	BG075964	=HYPERLINK("http://www.ncbi.nlm.nih.gov/entrez/query.fcgi?db=Nucleotide&cmd=Search&term=BG075964&dopt=&doptcmdl=GenBank","BG075964")		Y	=HYPERLINK("http://lgsun.grc.nia.nih.gov/cgi-bin/pro3?sname1=H3153H07-0&val=1","Y")	Y	1
349	12335	1	2	2	22	H3153H07	ADAMTS EC 3.4.24.- A DISINTEGRIN AND METALLOPROTEINASE WITH THROMBOSPONDIN MOTIFS ADAM TS ADAM	H3153H07-3	=HYPERLINK("http://lgsun.grc.nia.nih.gov/cgi-bin/pro3?sname1=H3153H07-3&val=1","H3153H07-3")	Matrix/Structural Proteins	BG075964	=HYPERLINK("http://www.ncbi.nlm.nih.gov/entrez/query.fcgi?db=Nucleotide&cmd=Search&term=BG075964&dopt=&doptcmdl=GenBank","BG075964")		Y	=HYPERLINK("http://lgsun.grc.nia.nih.gov/cgi-bin/pro3?sname1=H3153H07-0&val=1","Y")	Y	1
350	12336	1	2	2	23	H3154H01	H3154H01	H3154H01-3	=HYPERLINK("http://lgsun.grc.nia.nih.gov/cgi-bin/pro3?sname1=H3154H01-3&val=1","H3154H01-3")							U	1
350	12336	1	2	2	24	H3154H01	H3154H01	H3154H01-3	=HYPERLINK("http://lgsun.grc.nia.nih.gov/cgi-bin/pro3?sname1=H3154H01-3&val=1","H3154H01-3")							U	1
351	12337	1	2	2	25	H3154H07	UNKNOWN	H3154H07-3	=HYPERLINK("http://lgsun.grc.nia.nih.gov/cgi-bin/pro3?sname1=H3154H07-3&val=1","H3154H07-3")		BG076041	=HYPERLINK("http://www.ncbi.nlm.nih.gov/entrez/query.fcgi?db=Nucleotide&cmd=Search&term=BG076041&dopt=&doptcmdl=GenBank","BG076041")		Y	=HYPERLINK("http://lgsun.grc.nia.nih.gov/cgi-bin/pro3?sname1=H3154H07-0&val=1","Y")	Y	1
351	12337	1	2	2	26	H3154H07	UNKNOWN	H3154H07-3	=HYPERLINK("http://lgsun.grc.nia.nih.gov/cgi-bin/pro3?sname1=H3154H07-3&val=1","H3154H07-3")		BG076041	=HYPERLINK("http://www.ncbi.nlm.nih.gov/entrez/query.fcgi?db=Nucleotide&cmd=Search&term=BG076041&dopt=&doptcmdl=GenBank","BG076041")		Y	=HYPERLINK("http://lgsun.grc.nia.nih.gov/cgi-bin/pro3?sname1=H3154H07-0&val=1","Y")	Y	1
352	12312	1	2	3	1	H3145H01	Mus musculus nuclear RNA export factor 2 (Nxf2), mRNA	H3145H01-3	=HYPERLINK("http://lgsun.grc.nia.nih.gov/cgi-bin/pro3?sname1=H3145H01-3&val=1","H3145H01-3")		BG075317	=HYPERLINK("http://www.ncbi.nlm.nih.gov/entrez/query.fcgi?db=Nucleotide&cmd=Search&term=BG075317&dopt=&doptcmdl=GenBank","BG075317")	X			Y	1
352	12312	1	2	3	2	H3145H01	Mus musculus nuclear RNA export factor 2 (Nxf2), mRNA	H3145H01-3	=HYPERLINK("http://lgsun.grc.nia.nih.gov/cgi-bin/pro3?sname1=H3145H01-3&val=1","H3145H01-3")		BG075317	=HYPERLINK("http://www.ncbi.nlm.nih.gov/entrez/query.fcgi?db=Nucleotide&cmd=Search&term=BG075317&dopt=&doptcmdl=GenBank","BG075317")	X			Y	1
353	12313	1	2	3	3	H3145H07	UNKNOWN	H3145H07-3	=HYPERLINK("http://lgsun.grc.nia.nih.gov/cgi-bin/pro3?sname1=H3145H07-3&val=1","H3145H07-3")		BG075323	=HYPERLINK("http://www.ncbi.nlm.nih.gov/entrez/query.fcgi?db=Nucleotide&cmd=Search&term=BG075323&dopt=&doptcmdl=GenBank","BG075323")				Y	1
353	12313	1	2	3	4	H3145H07	UNKNOWN	H3145H07-3	=HYPERLINK("http://lgsun.grc.nia.nih.gov/cgi-bin/pro3?sname1=H3145H07-3&val=1","H3145H07-3")		BG075323	=HYPERLINK("http://www.ncbi.nlm.nih.gov/entrez/query.fcgi?db=Nucleotide&cmd=Search&term=BG075323&dopt=&doptcmdl=GenBank","BG075323")				Y	1
354	12314	1	2	3	5	H3141H01	H3141H01	H3141H01-3	=HYPERLINK("http://lgsun.grc.nia.nih.gov/cgi-bin/pro3?sname1=H3141H01-3&val=1","H3141H01-3")							U	1
354	12314	1	2	3	6	H3141H01	H3141H01	H3141H01-3	=HYPERLINK("http://lgsun.grc.nia.nih.gov/cgi-bin/pro3?sname1=H3141H01-3&val=1","H3141H01-3")							U	1
355	12315	1	2	3	7	H3141H07	UNKNOWN	H3141H07-3	=HYPERLINK("http://lgsun.grc.nia.nih.gov/cgi-bin/pro3?sname1=H3141H07-3&val=1","H3141H07-3")							U	1
355	12315	1	2	3	8	H3141H07	UNKNOWN	H3141H07-3	=HYPERLINK("http://lgsun.grc.nia.nih.gov/cgi-bin/pro3?sname1=H3141H07-3&val=1","H3141H07-3")							U	1
356	12316	1	2	3	9	H3142H01	UNKNOWN	H3142H01-3	=HYPERLINK("http://lgsun.grc.nia.nih.gov/cgi-bin/pro3?sname1=H3142H01-3&val=1","H3142H01-3")							U	1
356	12316	1	2	3	10	H3142H01	UNKNOWN	H3142H01-3	=HYPERLINK("http://lgsun.grc.nia.nih.gov/cgi-bin/pro3?sname1=H3142H01-3&val=1","H3142H01-3")							U	1
357	12317	1	2	3	11	H3142H07	Mus musculus UDP-Gal:betaGlcNAc beta 1,4- galactosyltransferase, polypeptide 1 (B4galt1), mRNA	H3142H07-3	=HYPERLINK("http://lgsun.grc.nia.nih.gov/cgi-bin/pro3?sname1=H3142H07-3&val=1","H3142H07-3")		BG075068	=HYPERLINK("http://www.ncbi.nlm.nih.gov/entrez/query.fcgi?db=Nucleotide&cmd=Search&term=BG075068&dopt=&doptcmdl=GenBank","BG075068")	4			Y	1
357	12317	1	2	3	12	H3142H07	Mus musculus UDP-Gal:betaGlcNAc beta 1,4- galactosyltransferase, polypeptide 1 (B4galt1), mRNA	H3142H07-3	=HYPERLINK("http://lgsun.grc.nia.nih.gov/cgi-bin/pro3?sname1=H3142H07-3&val=1","H3142H07-3")		BG075068	=HYPERLINK("http://www.ncbi.nlm.nih.gov/entrez/query.fcgi?db=Nucleotide&cmd=Search&term=BG075068&dopt=&doptcmdl=GenBank","BG075068")	4			Y	1
358	12318	1	2	3	13	H3143H01	UNKNOWN: Similar to Mus musculus similar to alpha 3 type VI collagen, isoform 2 precursor; collagen VI, alpha-3 polypeptide [Homo sapiens] (LOC245027), mRNA	H3143H01-3	=HYPERLINK("http://lgsun.grc.nia.nih.gov/cgi-bin/pro3?sname1=H3143H01-3&val=1","H3143H01-3")		BG075148	=HYPERLINK("http://www.ncbi.nlm.nih.gov/entrez/query.fcgi?db=Nucleotide&cmd=Search&term=BG075148&dopt=&doptcmdl=GenBank","BG075148")				Y	1
358	12318	1	2	3	14	H3143H01	UNKNOWN: Similar to Mus musculus similar to alpha 3 type VI collagen, isoform 2 precursor; collagen VI, alpha-3 polypeptide [Homo sapiens] (LOC245027), mRNA	H3143H01-3	=HYPERLINK("http://lgsun.grc.nia.nih.gov/cgi-bin/pro3?sname1=H3143H01-3&val=1","H3143H01-3")		BG075148	=HYPERLINK("http://www.ncbi.nlm.nih.gov/entrez/query.fcgi?db=Nucleotide&cmd=Search&term=BG075148&dopt=&doptcmdl=GenBank","BG075148")				Y	1
359	12319	1	2	3	15	H3143H07	Mus musculus osmotic stress protein 94 kDa (Osp94), mRNA	H3143H07-3	=HYPERLINK("http://lgsun.grc.nia.nih.gov/cgi-bin/pro3?sname1=H3143H07-3&val=1","H3143H07-3")	Heat Shock/Stress	BG075154	=HYPERLINK("http://www.ncbi.nlm.nih.gov/entrez/query.fcgi?db=Nucleotide&cmd=Search&term=BG075154&dopt=&doptcmdl=GenBank","BG075154")	3			Y	1
359	12319	1	2	3	16	H3143H07	Mus musculus osmotic stress protein 94 kDa (Osp94), mRNA	H3143H07-3	=HYPERLINK("http://lgsun.grc.nia.nih.gov/cgi-bin/pro3?sname1=H3143H07-3&val=1","H3143H07-3")	Heat Shock/Stress	BG075154	=HYPERLINK("http://www.ncbi.nlm.nih.gov/entrez/query.fcgi?db=Nucleotide&cmd=Search&term=BG075154&dopt=&doptcmdl=GenBank","BG075154")	3			Y	1
360	12320	1	2	3	17	H3144H01	UNKNOWN	H3144H01-3	=HYPERLINK("http://lgsun.grc.nia.nih.gov/cgi-bin/pro3?sname1=H3144H01-3&val=1","H3144H01-3")					Y	=HYPERLINK("http://lgsun.grc.nia.nih.gov/cgi-bin/pro3?sname1=H3144H01-0&val=1","Y")	U	1
360	12320	1	2	3	18	H3144H01	UNKNOWN	H3144H01-3	=HYPERLINK("http://lgsun.grc.nia.nih.gov/cgi-bin/pro3?sname1=H3144H01-3&val=1","H3144H01-3")					Y	=HYPERLINK("http://lgsun.grc.nia.nih.gov/cgi-bin/pro3?sname1=H3144H01-0&val=1","Y")	U	1
361	12321	1	2	3	19	H3144H07	UNKNOWN	H3144H07-3	=HYPERLINK("http://lgsun.grc.nia.nih.gov/cgi-bin/pro3?sname1=H3144H07-3&val=1","H3144H07-3")		BG075234	=HYPERLINK("http://www.ncbi.nlm.nih.gov/entrez/query.fcgi?db=Nucleotide&cmd=Search&term=BG075234&dopt=&doptcmdl=GenBank","BG075234")		Y	=HYPERLINK("http://lgsun.grc.nia.nih.gov/cgi-bin/pro3?sname1=H3144H07-0&val=1","Y")	Y	1
361	12321	1	2	3	20	H3144H07	UNKNOWN	H3144H07-3	=HYPERLINK("http://lgsun.grc.nia.nih.gov/cgi-bin/pro3?sname1=H3144H07-3&val=1","H3144H07-3")		BG075234	=HYPERLINK("http://www.ncbi.nlm.nih.gov/entrez/query.fcgi?db=Nucleotide&cmd=Search&term=BG075234&dopt=&doptcmdl=GenBank","BG075234")		Y	=HYPERLINK("http://lgsun.grc.nia.nih.gov/cgi-bin/pro3?sname1=H3144H07-0&val=1","Y")	Y	1
362	12322	1	2	3	21	H3146H01	Mus musculus latent transforming growth factor beta binding protein 1 (Ltbp1), mRNA	H3146H01-3	=HYPERLINK("http://lgsun.grc.nia.nih.gov/cgi-bin/pro3?sname1=H3146H01-3&val=1","H3146H01-3")	Signal Transduction	BG075408	=HYPERLINK("http://www.ncbi.nlm.nih.gov/entrez/query.fcgi?db=Nucleotide&cmd=Search&term=BG075408&dopt=&doptcmdl=GenBank","BG075408")				Y	1
362	12322	1	2	3	22	H3146H01	Mus musculus latent transforming growth factor beta binding protein 1 (Ltbp1), mRNA	H3146H01-3	=HYPERLINK("http://lgsun.grc.nia.nih.gov/cgi-bin/pro3?sname1=H3146H01-3&val=1","H3146H01-3")	Signal Transduction	BG075408	=HYPERLINK("http://www.ncbi.nlm.nih.gov/entrez/query.fcgi?db=Nucleotide&cmd=Search&term=BG075408&dopt=&doptcmdl=GenBank","BG075408")				Y	1
363	12323	1	2	3	23	H3146H07	Mus musculus tubulin, gamma complex associated protein 5 (Tubgcp5), mRNA	H3146H07-3	=HYPERLINK("http://lgsun.grc.nia.nih.gov/cgi-bin/pro3?sname1=H3146H07-3&val=1","H3146H07-3")		BG075412	=HYPERLINK("http://www.ncbi.nlm.nih.gov/entrez/query.fcgi?db=Nucleotide&cmd=Search&term=BG075412&dopt=&doptcmdl=GenBank","BG075412")	7			Y	1
363	12323	1	2	3	24	H3146H07	Mus musculus tubulin, gamma complex associated protein 5 (Tubgcp5), mRNA	H3146H07-3	=HYPERLINK("http://lgsun.grc.nia.nih.gov/cgi-bin/pro3?sname1=H3146H07-3&val=1","H3146H07-3")		BG075412	=HYPERLINK("http://www.ncbi.nlm.nih.gov/entrez/query.fcgi?db=Nucleotide&cmd=Search&term=BG075412&dopt=&doptcmdl=GenBank","BG075412")	7			Y	1
364	12324	1	2	3	25	H3147H01	H3147H01	H3147H01-3	=HYPERLINK("http://lgsun.grc.nia.nih.gov/cgi-bin/pro3?sname1=H3147H01-3&val=1","H3147H01-3")							U	1
364	12324	1	2	3	26	H3147H01	H3147H01	H3147H01-3	=HYPERLINK("http://lgsun.grc.nia.nih.gov/cgi-bin/pro3?sname1=H3147H01-3&val=1","H3147H01-3")							U	1
365	12299	1	2	4	1	H3133H07	VOLTAGE DEPENDENT ANION SELECTIVE CHANNEL PROTEIN VDAC OUTER MITOCHONDRIAL MEMBRANE PROTEIN PORIN	H3133H07-3	=HYPERLINK("http://lgsun.grc.nia.nih.gov/cgi-bin/pro3?sname1=H3133H07-3&val=1","H3133H07-3")	Energy/Metabolism	BG074338	=HYPERLINK("http://www.ncbi.nlm.nih.gov/entrez/query.fcgi?db=Nucleotide&cmd=Search&term=BG074338&dopt=&doptcmdl=GenBank","BG074338")	8			Y	1
365	12299	1	2	4	2	H3133H07	VOLTAGE DEPENDENT ANION SELECTIVE CHANNEL PROTEIN VDAC OUTER MITOCHONDRIAL MEMBRANE PROTEIN PORIN	H3133H07-3	=HYPERLINK("http://lgsun.grc.nia.nih.gov/cgi-bin/pro3?sname1=H3133H07-3&val=1","H3133H07-3")	Energy/Metabolism	BG074338	=HYPERLINK("http://www.ncbi.nlm.nih.gov/entrez/query.fcgi?db=Nucleotide&cmd=Search&term=BG074338&dopt=&doptcmdl=GenBank","BG074338")	8			Y	1
366	12300	1	2	4	3	H3134H01	UNKNOWN: Similar to Mus musculus LOC243400 (LOC243400), mRNA	H3134H01-3	=HYPERLINK("http://lgsun.grc.nia.nih.gov/cgi-bin/pro3?sname1=H3134H01-3&val=1","H3134H01-3")		BG074415	=HYPERLINK("http://www.ncbi.nlm.nih.gov/entrez/query.fcgi?db=Nucleotide&cmd=Search&term=BG074415&dopt=&doptcmdl=GenBank","BG074415")	6			Y	1
366	12300	1	2	4	4	H3134H01	UNKNOWN: Similar to Mus musculus LOC243400 (LOC243400), mRNA	H3134H01-3	=HYPERLINK("http://lgsun.grc.nia.nih.gov/cgi-bin/pro3?sname1=H3134H01-3&val=1","H3134H01-3")		BG074415	=HYPERLINK("http://www.ncbi.nlm.nih.gov/entrez/query.fcgi?db=Nucleotide&cmd=Search&term=BG074415&dopt=&doptcmdl=GenBank","BG074415")	6			Y	1
367	12301	1	2	4	5	H3134H07	Mus musculus baculoviral IAP repeat-containing 6 (Birc6), mRNA	H3134H07-3	=HYPERLINK("http://lgsun.grc.nia.nih.gov/cgi-bin/pro3?sname1=H3134H07-3&val=1","H3134H07-3")	Protein Synthesis/Translational Control	BG074419	=HYPERLINK("http://www.ncbi.nlm.nih.gov/entrez/query.fcgi?db=Nucleotide&cmd=Search&term=BG074419&dopt=&doptcmdl=GenBank","BG074419")	17			Y	1
367	12301	1	2	4	6	H3134H07	Mus musculus baculoviral IAP repeat-containing 6 (Birc6), mRNA	H3134H07-3	=HYPERLINK("http://lgsun.grc.nia.nih.gov/cgi-bin/pro3?sname1=H3134H07-3&val=1","H3134H07-3")	Protein Synthesis/Translational Control	BG074419	=HYPERLINK("http://www.ncbi.nlm.nih.gov/entrez/query.fcgi?db=Nucleotide&cmd=Search&term=BG074419&dopt=&doptcmdl=GenBank","BG074419")	17			Y	1
368	12302	1	2	4	7	H3136H01	Similar to: Mus musculus, neuroglobin, clone MGC:35839 IMAGE:5133442, mRNA, complete cds	H3136H01-3	=HYPERLINK("http://lgsun.grc.nia.nih.gov/cgi-bin/pro3?sname1=H3136H01-3&val=1","H3136H01-3")		BG074579	=HYPERLINK("http://www.ncbi.nlm.nih.gov/entrez/query.fcgi?db=Nucleotide&cmd=Search&term=BG074579&dopt=&doptcmdl=GenBank","BG074579")	12			Y	1
368	12302	1	2	4	8	H3136H01	Similar to: Mus musculus, neuroglobin, clone MGC:35839 IMAGE:5133442, mRNA, complete cds	H3136H01-3	=HYPERLINK("http://lgsun.grc.nia.nih.gov/cgi-bin/pro3?sname1=H3136H01-3&val=1","H3136H01-3")		BG074579	=HYPERLINK("http://www.ncbi.nlm.nih.gov/entrez/query.fcgi?db=Nucleotide&cmd=Search&term=BG074579&dopt=&doptcmdl=GenBank","BG074579")	12			Y	1
369	12303	1	2	4	9	H3136H07	UNKNOWN: Similar to Mus musculus, Similar to origin recognition complex, subunit 1-like (yeast), clone IMAGE:2609387, mRNA, partial cds	H3136H07-3	=HYPERLINK("http://lgsun.grc.nia.nih.gov/cgi-bin/pro3?sname1=H3136H07-3&val=1","H3136H07-3")	DNA Replication	BG074585	=HYPERLINK("http://www.ncbi.nlm.nih.gov/entrez/query.fcgi?db=Nucleotide&cmd=Search&term=BG074585&dopt=&doptcmdl=GenBank","BG074585")				Y	1
369	12303	1	2	4	10	H3136H07	UNKNOWN: Similar to Mus musculus, Similar to origin recognition complex, subunit 1-like (yeast), clone IMAGE:2609387, mRNA, partial cds	H3136H07-3	=HYPERLINK("http://lgsun.grc.nia.nih.gov/cgi-bin/pro3?sname1=H3136H07-3&val=1","H3136H07-3")	DNA Replication	BG074585	=HYPERLINK("http://www.ncbi.nlm.nih.gov/entrez/query.fcgi?db=Nucleotide&cmd=Search&term=BG074585&dopt=&doptcmdl=GenBank","BG074585")				Y	1
370	12304	1	2	4	11	H3137H01	TRANSCRIPTION FACTOR E2-ALPHA (IMMUNOGLOBULIN ENHANCER BINDING FACTOR E12/E47) (TRANSCRIPTION FACTOR-3) (TCF-3) (TRANSCRIPTION FACTOR A1) (FRAGMENT).	H3137H01-3	=HYPERLINK("http://lgsun.grc.nia.nih.gov/cgi-bin/pro3?sname1=H3137H01-3&val=1","H3137H01-3")	Transcription/Chromatin	BG074666	=HYPERLINK("http://www.ncbi.nlm.nih.gov/entrez/query.fcgi?db=Nucleotide&cmd=Search&term=BG074666&dopt=&doptcmdl=GenBank","BG074666")	10	Y	=HYPERLINK("http://lgsun.grc.nia.nih.gov/cgi-bin/pro3?sname1=H3137H01-0&val=1","Y")	Y	1
370	12304	1	2	4	12	H3137H01	TRANSCRIPTION FACTOR E2-ALPHA (IMMUNOGLOBULIN ENHANCER BINDING FACTOR E12/E47) (TRANSCRIPTION FACTOR-3) (TCF-3) (TRANSCRIPTION FACTOR A1) (FRAGMENT).	H3137H01-3	=HYPERLINK("http://lgsun.grc.nia.nih.gov/cgi-bin/pro3?sname1=H3137H01-3&val=1","H3137H01-3")	Transcription/Chromatin	BG074666	=HYPERLINK("http://www.ncbi.nlm.nih.gov/entrez/query.fcgi?db=Nucleotide&cmd=Search&term=BG074666&dopt=&doptcmdl=GenBank","BG074666")	10	Y	=HYPERLINK("http://lgsun.grc.nia.nih.gov/cgi-bin/pro3?sname1=H3137H01-0&val=1","Y")	Y	1
371	12305	1	2	4	13	H3137H07	Similar to: Mus musculus 16 days neonate thymus cDNA, RIKEN full-length enriched library, clone:A130021C03 product:unknown EST, full insert sequence	H3137H07-3	=HYPERLINK("http://lgsun.grc.nia.nih.gov/cgi-bin/pro3?sname1=H3137H07-3&val=1","H3137H07-3")		BG074672	=HYPERLINK("http://www.ncbi.nlm.nih.gov/entrez/query.fcgi?db=Nucleotide&cmd=Search&term=BG074672&dopt=&doptcmdl=GenBank","BG074672")				Y	1
371	12305	1	2	4	14	H3137H07	Similar to: Mus musculus 16 days neonate thymus cDNA, RIKEN full-length enriched library, clone:A130021C03 product:unknown EST, full insert sequence	H3137H07-3	=HYPERLINK("http://lgsun.grc.nia.nih.gov/cgi-bin/pro3?sname1=H3137H07-3&val=1","H3137H07-3")		BG074672	=HYPERLINK("http://www.ncbi.nlm.nih.gov/entrez/query.fcgi?db=Nucleotide&cmd=Search&term=BG074672&dopt=&doptcmdl=GenBank","BG074672")				Y	1
372	12306	1	2	4	15	H3138H01	UNKNOWN	H3138H01-3	=HYPERLINK("http://lgsun.grc.nia.nih.gov/cgi-bin/pro3?sname1=H3138H01-3&val=1","H3138H01-3")		BG074751	=HYPERLINK("http://www.ncbi.nlm.nih.gov/entrez/query.fcgi?db=Nucleotide&cmd=Search&term=BG074751&dopt=&doptcmdl=GenBank","BG074751")		Y	=HYPERLINK("http://lgsun.grc.nia.nih.gov/cgi-bin/pro3?sname1=H3138H01-0&val=1","Y")	Y	1
372	12306	1	2	4	16	H3138H01	UNKNOWN	H3138H01-3	=HYPERLINK("http://lgsun.grc.nia.nih.gov/cgi-bin/pro3?sname1=H3138H01-3&val=1","H3138H01-3")		BG074751	=HYPERLINK("http://www.ncbi.nlm.nih.gov/entrez/query.fcgi?db=Nucleotide&cmd=Search&term=BG074751&dopt=&doptcmdl=GenBank","BG074751")		Y	=HYPERLINK("http://lgsun.grc.nia.nih.gov/cgi-bin/pro3?sname1=H3138H01-0&val=1","Y")	Y	1
373	12307	1	2	4	17	H3138H07	TRIFUNCTIONAL ENZYME ALPHA SUBUNIT, MITOCHONDRIAL PRECURSOR TP ALPHA 78 KDA GASTRIN BINDING PROTEIN [INCLUDES: LONG CHAIN ENOYL COA HYDRATASE EC 4.2.1.17 ; LONG CHAIN 3 HYDROXYACYL COA DEHYDROGENASE EC 1.1.1.- 35	H3138H07-3	=HYPERLINK("http://lgsun.grc.nia.nih.gov/cgi-bin/pro3?sname1=H3138H07-3&val=1","H3138H07-3")	Energy/Metabolism	BG074757	=HYPERLINK("http://www.ncbi.nlm.nih.gov/entrez/query.fcgi?db=Nucleotide&cmd=Search&term=BG074757&dopt=&doptcmdl=GenBank","BG074757")				Y	1
373	12307	1	2	4	18	H3138H07	TRIFUNCTIONAL ENZYME ALPHA SUBUNIT, MITOCHONDRIAL PRECURSOR TP ALPHA 78 KDA GASTRIN BINDING PROTEIN [INCLUDES: LONG CHAIN ENOYL COA HYDRATASE EC 4.2.1.17 ; LONG CHAIN 3 HYDROXYACYL COA DEHYDROGENASE EC 1.1.1.- 35	H3138H07-3	=HYPERLINK("http://lgsun.grc.nia.nih.gov/cgi-bin/pro3?sname1=H3138H07-3&val=1","H3138H07-3")	Energy/Metabolism	BG074757	=HYPERLINK("http://www.ncbi.nlm.nih.gov/entrez/query.fcgi?db=Nucleotide&cmd=Search&term=BG074757&dopt=&doptcmdl=GenBank","BG074757")				Y	1
374	12308	1	2	4	19	H3139H01	Mus musculus DNA segment, Chr 10, Johns Hopkins University 81 expressed (D10Jhu81e), mRNA	H3139H01-3	=HYPERLINK("http://lgsun.grc.nia.nih.gov/cgi-bin/pro3?sname1=H3139H01-3&val=1","H3139H01-3")		BG074828	=HYPERLINK("http://www.ncbi.nlm.nih.gov/entrez/query.fcgi?db=Nucleotide&cmd=Search&term=BG074828&dopt=&doptcmdl=GenBank","BG074828")	10			Y	1
374	12308	1	2	4	20	H3139H01	Mus musculus DNA segment, Chr 10, Johns Hopkins University 81 expressed (D10Jhu81e), mRNA	H3139H01-3	=HYPERLINK("http://lgsun.grc.nia.nih.gov/cgi-bin/pro3?sname1=H3139H01-3&val=1","H3139H01-3")		BG074828	=HYPERLINK("http://www.ncbi.nlm.nih.gov/entrez/query.fcgi?db=Nucleotide&cmd=Search&term=BG074828&dopt=&doptcmdl=GenBank","BG074828")	10			Y	1
375	12309	1	2	4	21	H3139H07	H3139H07	H3139H07-3	=HYPERLINK("http://lgsun.grc.nia.nih.gov/cgi-bin/pro3?sname1=H3139H07-3&val=1","H3139H07-3")							U	1
375	12309	1	2	4	22	H3139H07	H3139H07	H3139H07-3	=HYPERLINK("http://lgsun.grc.nia.nih.gov/cgi-bin/pro3?sname1=H3139H07-3&val=1","H3139H07-3")							U	1
376	12310	1	2	4	23	H3140H01	Similar to: Mouse reverse mutations, agouti gene	H3140H01-3	=HYPERLINK("http://lgsun.grc.nia.nih.gov/cgi-bin/pro3?sname1=H3140H01-3&val=1","H3140H01-3")		BG074909	=HYPERLINK("http://www.ncbi.nlm.nih.gov/entrez/query.fcgi?db=Nucleotide&cmd=Search&term=BG074909&dopt=&doptcmdl=GenBank","BG074909")		Y	=HYPERLINK("http://lgsun.grc.nia.nih.gov/cgi-bin/pro3?sname1=H3140H01-0&val=1","Y")	O	1
376	12310	1	2	4	24	H3140H01	Similar to: Mouse reverse mutations, agouti gene	H3140H01-3	=HYPERLINK("http://lgsun.grc.nia.nih.gov/cgi-bin/pro3?sname1=H3140H01-3&val=1","H3140H01-3")		BG074909	=HYPERLINK("http://www.ncbi.nlm.nih.gov/entrez/query.fcgi?db=Nucleotide&cmd=Search&term=BG074909&dopt=&doptcmdl=GenBank","BG074909")		Y	=HYPERLINK("http://lgsun.grc.nia.nih.gov/cgi-bin/pro3?sname1=H3140H01-0&val=1","Y")	O	1
377	12311	1	2	4	25	H3140H07	Mus musculus RIKEN cDNA 0610011L14 gene (0610011L14Rik), mRNA	H3140H07-3	=HYPERLINK("http://lgsun.grc.nia.nih.gov/cgi-bin/pro3?sname1=H3140H07-3&val=1","H3140H07-3")		BG074913	=HYPERLINK("http://www.ncbi.nlm.nih.gov/entrez/query.fcgi?db=Nucleotide&cmd=Search&term=BG074913&dopt=&doptcmdl=GenBank","BG074913")	2			O	1
377	12311	1	2	4	26	H3140H07	Mus musculus RIKEN cDNA 0610011L14 gene (0610011L14Rik), mRNA	H3140H07-3	=HYPERLINK("http://lgsun.grc.nia.nih.gov/cgi-bin/pro3?sname1=H3140H07-3&val=1","H3140H07-3")		BG074913	=HYPERLINK("http://www.ncbi.nlm.nih.gov/entrez/query.fcgi?db=Nucleotide&cmd=Search&term=BG074913&dopt=&doptcmdl=GenBank","BG074913")	2			O	1
378	12286	1	2	5	1	H3128H01	UNKNOWN	H3128H01-3	=HYPERLINK("http://lgsun.grc.nia.nih.gov/cgi-bin/pro3?sname1=H3128H01-3&val=1","H3128H01-3")		BG073929	=HYPERLINK("http://www.ncbi.nlm.nih.gov/entrez/query.fcgi?db=Nucleotide&cmd=Search&term=BG073929&dopt=&doptcmdl=GenBank","BG073929")	14			Y	1
378	12286	1	2	5	2	H3128H01	UNKNOWN	H3128H01-3	=HYPERLINK("http://lgsun.grc.nia.nih.gov/cgi-bin/pro3?sname1=H3128H01-3&val=1","H3128H01-3")		BG073929	=HYPERLINK("http://www.ncbi.nlm.nih.gov/entrez/query.fcgi?db=Nucleotide&cmd=Search&term=BG073929&dopt=&doptcmdl=GenBank","BG073929")	14			Y	1
379	12287	1	2	5	3	H3128H07	HN1 like {Homo sapiens}	H3128H07-3	=HYPERLINK("http://lgsun.grc.nia.nih.gov/cgi-bin/pro3?sname1=H3128H07-3&val=1","H3128H07-3")		BG073935	=HYPERLINK("http://www.ncbi.nlm.nih.gov/entrez/query.fcgi?db=Nucleotide&cmd=Search&term=BG073935&dopt=&doptcmdl=GenBank","BG073935")	17			Y	1
379	12287	1	2	5	4	H3128H07	HN1 like {Homo sapiens}	H3128H07-3	=HYPERLINK("http://lgsun.grc.nia.nih.gov/cgi-bin/pro3?sname1=H3128H07-3&val=1","H3128H07-3")		BG073935	=HYPERLINK("http://www.ncbi.nlm.nih.gov/entrez/query.fcgi?db=Nucleotide&cmd=Search&term=BG073935&dopt=&doptcmdl=GenBank","BG073935")	17			Y	1
380	12288	1	2	5	5	H3129H01	UNKNOWN	H3129H01-3	=HYPERLINK("http://lgsun.grc.nia.nih.gov/cgi-bin/pro3?sname1=H3129H01-3&val=1","H3129H01-3")		BG074013	=HYPERLINK("http://www.ncbi.nlm.nih.gov/entrez/query.fcgi?db=Nucleotide&cmd=Search&term=BG074013&dopt=&doptcmdl=GenBank","BG074013")		Y	=HYPERLINK("http://lgsun.grc.nia.nih.gov/cgi-bin/pro3?sname1=H3129H01-0&val=1","Y")	Y	1
380	12288	1	2	5	6	H3129H01	UNKNOWN	H3129H01-3	=HYPERLINK("http://lgsun.grc.nia.nih.gov/cgi-bin/pro3?sname1=H3129H01-3&val=1","H3129H01-3")		BG074013	=HYPERLINK("http://www.ncbi.nlm.nih.gov/entrez/query.fcgi?db=Nucleotide&cmd=Search&term=BG074013&dopt=&doptcmdl=GenBank","BG074013")		Y	=HYPERLINK("http://lgsun.grc.nia.nih.gov/cgi-bin/pro3?sname1=H3129H01-0&val=1","Y")	Y	1
381	12289	1	2	5	7	H3129H07	H3129H07	H3129H07-3	=HYPERLINK("http://lgsun.grc.nia.nih.gov/cgi-bin/pro3?sname1=H3129H07-3&val=1","H3129H07-3")							U	1
381	12289	1	2	5	8	H3129H07	H3129H07	H3129H07-3	=HYPERLINK("http://lgsun.grc.nia.nih.gov/cgi-bin/pro3?sname1=H3129H07-3&val=1","H3129H07-3")							U	1
382	12290	1	2	5	9	H3130H01	Mus musculus nucleoplasmin 3 (Npm3), mRNA	H3130H01-3	=HYPERLINK("http://lgsun.grc.nia.nih.gov/cgi-bin/pro3?sname1=H3130H01-3&val=1","H3130H01-3")		BG074098	=HYPERLINK("http://www.ncbi.nlm.nih.gov/entrez/query.fcgi?db=Nucleotide&cmd=Search&term=BG074098&dopt=&doptcmdl=GenBank","BG074098")	6	Y	=HYPERLINK("http://lgsun.grc.nia.nih.gov/cgi-bin/pro3?sname1=H3130H01-0&val=1","Y")	Y	1
382	12290	1	2	5	10	H3130H01	Mus musculus nucleoplasmin 3 (Npm3), mRNA	H3130H01-3	=HYPERLINK("http://lgsun.grc.nia.nih.gov/cgi-bin/pro3?sname1=H3130H01-3&val=1","H3130H01-3")		BG074098	=HYPERLINK("http://www.ncbi.nlm.nih.gov/entrez/query.fcgi?db=Nucleotide&cmd=Search&term=BG074098&dopt=&doptcmdl=GenBank","BG074098")	6	Y	=HYPERLINK("http://lgsun.grc.nia.nih.gov/cgi-bin/pro3?sname1=H3130H01-0&val=1","Y")	Y	1
383	12291	1	2	5	11	H3130H07	H3130H07										1
383	12291	1	2	5	12	H3130H07	H3130H07										1
384	12292	1	2	5	13	H3135H01	Mus musculus RNA binding motif protein 5 (Rbm5), mRNA	H3135H01-3	=HYPERLINK("http://lgsun.grc.nia.nih.gov/cgi-bin/pro3?sname1=H3135H01-3&val=1","H3135H01-3")	Protein Synthesis/Translational Control	BG074496	=HYPERLINK("http://www.ncbi.nlm.nih.gov/entrez/query.fcgi?db=Nucleotide&cmd=Search&term=BG074496&dopt=&doptcmdl=GenBank","BG074496")	9			Y	1
384	12292	1	2	5	14	H3135H01	Mus musculus RNA binding motif protein 5 (Rbm5), mRNA	H3135H01-3	=HYPERLINK("http://lgsun.grc.nia.nih.gov/cgi-bin/pro3?sname1=H3135H01-3&val=1","H3135H01-3")	Protein Synthesis/Translational Control	BG074496	=HYPERLINK("http://www.ncbi.nlm.nih.gov/entrez/query.fcgi?db=Nucleotide&cmd=Search&term=BG074496&dopt=&doptcmdl=GenBank","BG074496")	9			Y	1
385	12293	1	2	5	15	H3135H07	Mus musculus RIKEN cDNA 4930563C04 gene (4930563C04Rik), mRNA	H3135H07-3	=HYPERLINK("http://lgsun.grc.nia.nih.gov/cgi-bin/pro3?sname1=H3135H07-3&val=1","H3135H07-3")		BG074501	=HYPERLINK("http://www.ncbi.nlm.nih.gov/entrez/query.fcgi?db=Nucleotide&cmd=Search&term=BG074501&dopt=&doptcmdl=GenBank","BG074501")	7	Y	=HYPERLINK("http://lgsun.grc.nia.nih.gov/cgi-bin/pro3?sname1=H3135H07-0&val=1","Y")	Y	1
385	12293	1	2	5	16	H3135H07	Mus musculus RIKEN cDNA 4930563C04 gene (4930563C04Rik), mRNA	H3135H07-3	=HYPERLINK("http://lgsun.grc.nia.nih.gov/cgi-bin/pro3?sname1=H3135H07-3&val=1","H3135H07-3")		BG074501	=HYPERLINK("http://www.ncbi.nlm.nih.gov/entrez/query.fcgi?db=Nucleotide&cmd=Search&term=BG074501&dopt=&doptcmdl=GenBank","BG074501")	7	Y	=HYPERLINK("http://lgsun.grc.nia.nih.gov/cgi-bin/pro3?sname1=H3135H07-0&val=1","Y")	Y	1
386	12294	1	2	5	17	Z3001H01	Z3001H01										1
386	12294	1	2	5	18	Z3001H01	Z3001H01										1
387	12295	1	2	5	19	Z3001H07	Z3001H07										1
387	12295	1	2	5	20	Z3001H07	Z3001H07										1
388	12296	1	2	5	21	Z3002H01	Z3002H01										1
388	12296	1	2	5	22	Z3002H01	Z3002H01										1
389	12297	1	2	5	23	Z3002H07	Z3002H07										1
389	12297	1	2	5	24	Z3002H07	Z3002H07										1
390	12298	1	2	5	25	H3133H01	heat shock 70kD protein 8	H3133H01-3	=HYPERLINK("http://lgsun.grc.nia.nih.gov/cgi-bin/pro3?sname1=H3133H01-3&val=1","H3133H01-3")	Heat Shock/Stress	BG074333	=HYPERLINK("http://www.ncbi.nlm.nih.gov/entrez/query.fcgi?db=Nucleotide&cmd=Search&term=BG074333&dopt=&doptcmdl=GenBank","BG074333")	9			O	1
390	12298	1	2	5	26	H3133H01	heat shock 70kD protein 8	H3133H01-3	=HYPERLINK("http://lgsun.grc.nia.nih.gov/cgi-bin/pro3?sname1=H3133H01-3&val=1","H3133H01-3")	Heat Shock/Stress	BG074333	=HYPERLINK("http://www.ncbi.nlm.nih.gov/entrez/query.fcgi?db=Nucleotide&cmd=Search&term=BG074333&dopt=&doptcmdl=GenBank","BG074333")	9			O	1
391	12273	1	2	6	1	H3132H07	UNKNOWN	H3132H07-3	=HYPERLINK("http://lgsun.grc.nia.nih.gov/cgi-bin/pro3?sname1=H3132H07-3&val=1","H3132H07-3")	Signal Transduction	BG074263	=HYPERLINK("http://www.ncbi.nlm.nih.gov/entrez/query.fcgi?db=Nucleotide&cmd=Search&term=BG074263&dopt=&doptcmdl=GenBank","BG074263")	7			Y	1
391	12273	1	2	6	2	H3132H07	UNKNOWN	H3132H07-3	=HYPERLINK("http://lgsun.grc.nia.nih.gov/cgi-bin/pro3?sname1=H3132H07-3&val=1","H3132H07-3")	Signal Transduction	BG074263	=HYPERLINK("http://www.ncbi.nlm.nih.gov/entrez/query.fcgi?db=Nucleotide&cmd=Search&term=BG074263&dopt=&doptcmdl=GenBank","BG074263")	7			Y	1
392	12274	1	2	6	3	H3122H01	Mus musculus transforming growth factor beta 1 induced transcript 1 (Tgfb1i1), mRNA	H3122H01-3	=HYPERLINK("http://lgsun.grc.nia.nih.gov/cgi-bin/pro3?sname1=H3122H01-3&val=1","H3122H01-3")	Signal Transduction	BG073460	=HYPERLINK("http://www.ncbi.nlm.nih.gov/entrez/query.fcgi?db=Nucleotide&cmd=Search&term=BG073460&dopt=&doptcmdl=GenBank","BG073460")	7			Y	1
392	12274	1	2	6	4	H3122H01	Mus musculus transforming growth factor beta 1 induced transcript 1 (Tgfb1i1), mRNA	H3122H01-3	=HYPERLINK("http://lgsun.grc.nia.nih.gov/cgi-bin/pro3?sname1=H3122H01-3&val=1","H3122H01-3")	Signal Transduction	BG073460	=HYPERLINK("http://www.ncbi.nlm.nih.gov/entrez/query.fcgi?db=Nucleotide&cmd=Search&term=BG073460&dopt=&doptcmdl=GenBank","BG073460")	7			Y	1
393	12275	1	2	6	5	H3122H07	UNKNOWN	H3122H07-3	=HYPERLINK("http://lgsun.grc.nia.nih.gov/cgi-bin/pro3?sname1=H3122H07-3&val=1","H3122H07-3")		BG073465	=HYPERLINK("http://www.ncbi.nlm.nih.gov/entrez/query.fcgi?db=Nucleotide&cmd=Search&term=BG073465&dopt=&doptcmdl=GenBank","BG073465")	7	Y	=HYPERLINK("http://lgsun.grc.nia.nih.gov/cgi-bin/pro3?sname1=H3122H07-0&val=1","Y")	Y	1
393	12275	1	2	6	6	H3122H07	UNKNOWN	H3122H07-3	=HYPERLINK("http://lgsun.grc.nia.nih.gov/cgi-bin/pro3?sname1=H3122H07-3&val=1","H3122H07-3")		BG073465	=HYPERLINK("http://www.ncbi.nlm.nih.gov/entrez/query.fcgi?db=Nucleotide&cmd=Search&term=BG073465&dopt=&doptcmdl=GenBank","BG073465")	7	Y	=HYPERLINK("http://lgsun.grc.nia.nih.gov/cgi-bin/pro3?sname1=H3122H07-0&val=1","Y")	Y	1
394	12276	1	2	6	7	H3123H01	Mus musculus hydroxysteroid (17-beta) dehydrogenase 10 (Hsd17b10), mRNA	H3123H01-3	=HYPERLINK("http://lgsun.grc.nia.nih.gov/cgi-bin/pro3?sname1=H3123H01-3&val=1","H3123H01-3")	Matrix/Structural Proteins	BG073539	=HYPERLINK("http://www.ncbi.nlm.nih.gov/entrez/query.fcgi?db=Nucleotide&cmd=Search&term=BG073539&dopt=&doptcmdl=GenBank","BG073539")	X	Y	=HYPERLINK("http://lgsun.grc.nia.nih.gov/cgi-bin/pro3?sname1=H3123H01-0&val=1","Y")	Y	1
394	12276	1	2	6	8	H3123H01	Mus musculus hydroxysteroid (17-beta) dehydrogenase 10 (Hsd17b10), mRNA	H3123H01-3	=HYPERLINK("http://lgsun.grc.nia.nih.gov/cgi-bin/pro3?sname1=H3123H01-3&val=1","H3123H01-3")	Matrix/Structural Proteins	BG073539	=HYPERLINK("http://www.ncbi.nlm.nih.gov/entrez/query.fcgi?db=Nucleotide&cmd=Search&term=BG073539&dopt=&doptcmdl=GenBank","BG073539")	X	Y	=HYPERLINK("http://lgsun.grc.nia.nih.gov/cgi-bin/pro3?sname1=H3123H01-0&val=1","Y")	Y	1
395	12277	1	2	6	9	H3123H07	Mus musculus genes associated with retinoid-IFN-induced mortality 19 (Grim19-pending), mRNA	H3123H07-3	=HYPERLINK("http://lgsun.grc.nia.nih.gov/cgi-bin/pro3?sname1=H3123H07-3&val=1","H3123H07-3")	Apoptosis	BG073545	=HYPERLINK("http://www.ncbi.nlm.nih.gov/entrez/query.fcgi?db=Nucleotide&cmd=Search&term=BG073545&dopt=&doptcmdl=GenBank","BG073545")	8	Y	=HYPERLINK("http://lgsun.grc.nia.nih.gov/cgi-bin/pro3?sname1=H3123H07-0&val=1","Y")	Y	1
395	12277	1	2	6	10	H3123H07	Mus musculus genes associated with retinoid-IFN-induced mortality 19 (Grim19-pending), mRNA	H3123H07-3	=HYPERLINK("http://lgsun.grc.nia.nih.gov/cgi-bin/pro3?sname1=H3123H07-3&val=1","H3123H07-3")	Apoptosis	BG073545	=HYPERLINK("http://www.ncbi.nlm.nih.gov/entrez/query.fcgi?db=Nucleotide&cmd=Search&term=BG073545&dopt=&doptcmdl=GenBank","BG073545")	8	Y	=HYPERLINK("http://lgsun.grc.nia.nih.gov/cgi-bin/pro3?sname1=H3123H07-0&val=1","Y")	Y	1
396	12278	1	2	6	11	H3124H01	NADH UBIQUINONE OXIDOREDUCTASE PDSW SUBUNIT EC 1.6.5.3 EC 1.6.99.- 3 COMPLEX I PDSW CI	H3124H01-3	=HYPERLINK("http://lgsun.grc.nia.nih.gov/cgi-bin/pro3?sname1=H3124H01-3&val=1","H3124H01-3")	Energy/Metabolism	BG073700	=HYPERLINK("http://www.ncbi.nlm.nih.gov/entrez/query.fcgi?db=Nucleotide&cmd=Search&term=BG073700&dopt=&doptcmdl=GenBank","BG073700")	17	Y	=HYPERLINK("http://lgsun.grc.nia.nih.gov/cgi-bin/pro3?sname1=H3124H01-0&val=1","Y")	Y	1
396	12278	1	2	6	12	H3124H01	NADH UBIQUINONE OXIDOREDUCTASE PDSW SUBUNIT EC 1.6.5.3 EC 1.6.99.- 3 COMPLEX I PDSW CI	H3124H01-3	=HYPERLINK("http://lgsun.grc.nia.nih.gov/cgi-bin/pro3?sname1=H3124H01-3&val=1","H3124H01-3")	Energy/Metabolism	BG073700	=HYPERLINK("http://www.ncbi.nlm.nih.gov/entrez/query.fcgi?db=Nucleotide&cmd=Search&term=BG073700&dopt=&doptcmdl=GenBank","BG073700")	17	Y	=HYPERLINK("http://lgsun.grc.nia.nih.gov/cgi-bin/pro3?sname1=H3124H01-0&val=1","Y")	Y	1
397	12279	1	2	6	13	H3124H07	Mus musculus nuclear receptor subfamily 2, group F, member 2 (Nr2f2), mRNA	H3124H07-3	=HYPERLINK("http://lgsun.grc.nia.nih.gov/cgi-bin/pro3?sname1=H3124H07-3&val=1","H3124H07-3")	Transcription/Chromatin	BG073706	=HYPERLINK("http://www.ncbi.nlm.nih.gov/entrez/query.fcgi?db=Nucleotide&cmd=Search&term=BG073706&dopt=&doptcmdl=GenBank","BG073706")	7			Y	1
397	12279	1	2	6	14	H3124H07	Mus musculus nuclear receptor subfamily 2, group F, member 2 (Nr2f2), mRNA	H3124H07-3	=HYPERLINK("http://lgsun.grc.nia.nih.gov/cgi-bin/pro3?sname1=H3124H07-3&val=1","H3124H07-3")	Transcription/Chromatin	BG073706	=HYPERLINK("http://www.ncbi.nlm.nih.gov/entrez/query.fcgi?db=Nucleotide&cmd=Search&term=BG073706&dopt=&doptcmdl=GenBank","BG073706")	7			Y	1
398	12280	1	2	6	15	H3125H01	EUKARYOTIC TRANSLATION INITIATION FACTOR 4 GAMMA EIF 4 GAMMA EIF 4G EIF4G	H3125H01-3	=HYPERLINK("http://lgsun.grc.nia.nih.gov/cgi-bin/pro3?sname1=H3125H01-3&val=1","H3125H01-3")	Protein Synthesis/Translational Control	BG073769	=HYPERLINK("http://www.ncbi.nlm.nih.gov/entrez/query.fcgi?db=Nucleotide&cmd=Search&term=BG073769&dopt=&doptcmdl=GenBank","BG073769")	4			Y	1
398	12280	1	2	6	16	H3125H01	EUKARYOTIC TRANSLATION INITIATION FACTOR 4 GAMMA EIF 4 GAMMA EIF 4G EIF4G	H3125H01-3	=HYPERLINK("http://lgsun.grc.nia.nih.gov/cgi-bin/pro3?sname1=H3125H01-3&val=1","H3125H01-3")	Protein Synthesis/Translational Control	BG073769	=HYPERLINK("http://www.ncbi.nlm.nih.gov/entrez/query.fcgi?db=Nucleotide&cmd=Search&term=BG073769&dopt=&doptcmdl=GenBank","BG073769")	4			Y	1
399	12281	1	2	6	17	H3125H07	Mus musculus hemoglobin X, alpha-like embryonic chain in Hba complex (Hba-x), mRNA	H3125H07-3	=HYPERLINK("http://lgsun.grc.nia.nih.gov/cgi-bin/pro3?sname1=H3125H07-3&val=1","H3125H07-3")		BG073608	=HYPERLINK("http://www.ncbi.nlm.nih.gov/entrez/query.fcgi?db=Nucleotide&cmd=Search&term=BG073608&dopt=&doptcmdl=GenBank","BG073608")	11	Y	=HYPERLINK("http://lgsun.grc.nia.nih.gov/cgi-bin/pro3?sname1=H3125H07-0&val=1","Y")	O	1
399	12281	1	2	6	18	H3125H07	Mus musculus hemoglobin X, alpha-like embryonic chain in Hba complex (Hba-x), mRNA	H3125H07-3	=HYPERLINK("http://lgsun.grc.nia.nih.gov/cgi-bin/pro3?sname1=H3125H07-3&val=1","H3125H07-3")		BG073608	=HYPERLINK("http://www.ncbi.nlm.nih.gov/entrez/query.fcgi?db=Nucleotide&cmd=Search&term=BG073608&dopt=&doptcmdl=GenBank","BG073608")	11	Y	=HYPERLINK("http://lgsun.grc.nia.nih.gov/cgi-bin/pro3?sname1=H3125H07-0&val=1","Y")	O	1
400	12282	1	2	6	19	H3126H01	Mus musculus hemoglobin X, alpha-like embryonic chain in Hba complex (Hba-x), mRNA	H3126H01-3	=HYPERLINK("http://lgsun.grc.nia.nih.gov/cgi-bin/pro3?sname1=H3126H01-3&val=1","H3126H01-3")		BG073679	=HYPERLINK("http://www.ncbi.nlm.nih.gov/entrez/query.fcgi?db=Nucleotide&cmd=Search&term=BG073679&dopt=&doptcmdl=GenBank","BG073679")	11	Y	=HYPERLINK("http://lgsun.grc.nia.nih.gov/cgi-bin/pro3?sname1=H3126H01-0&val=1","Y")	O	1
400	12282	1	2	6	20	H3126H01	Mus musculus hemoglobin X, alpha-like embryonic chain in Hba complex (Hba-x), mRNA	H3126H01-3	=HYPERLINK("http://lgsun.grc.nia.nih.gov/cgi-bin/pro3?sname1=H3126H01-3&val=1","H3126H01-3")		BG073679	=HYPERLINK("http://www.ncbi.nlm.nih.gov/entrez/query.fcgi?db=Nucleotide&cmd=Search&term=BG073679&dopt=&doptcmdl=GenBank","BG073679")	11	Y	=HYPERLINK("http://lgsun.grc.nia.nih.gov/cgi-bin/pro3?sname1=H3126H01-0&val=1","Y")	O	1
401	12283	1	2	6	21	H3126H07	UNKNOWN	H3126H07-3	=HYPERLINK("http://lgsun.grc.nia.nih.gov/cgi-bin/pro3?sname1=H3126H07-3&val=1","H3126H07-3")							U	1
401	12283	1	2	6	22	H3126H07	UNKNOWN	H3126H07-3	=HYPERLINK("http://lgsun.grc.nia.nih.gov/cgi-bin/pro3?sname1=H3126H07-3&val=1","H3126H07-3")							U	1
402	12284	1	2	6	23	H3127H01	UNKNOWN	H3127H01-3	=HYPERLINK("http://lgsun.grc.nia.nih.gov/cgi-bin/pro3?sname1=H3127H01-3&val=1","H3127H01-3")							U	1
402	12284	1	2	6	24	H3127H01	UNKNOWN	H3127H01-3	=HYPERLINK("http://lgsun.grc.nia.nih.gov/cgi-bin/pro3?sname1=H3127H01-3&val=1","H3127H01-3")							U	1
403	12285	1	2	6	25	H3127H07	ECOTROPIC VIRUS INTEGRATION 1 SITE	H3127H07-3	=HYPERLINK("http://lgsun.grc.nia.nih.gov/cgi-bin/pro3?sname1=H3127H07-3&val=1","H3127H07-3")		BG073854	=HYPERLINK("http://www.ncbi.nlm.nih.gov/entrez/query.fcgi?db=Nucleotide&cmd=Search&term=BG073854&dopt=&doptcmdl=GenBank","BG073854")	4			Y	1
403	12285	1	2	6	26	H3127H07	ECOTROPIC VIRUS INTEGRATION 1 SITE	H3127H07-3	=HYPERLINK("http://lgsun.grc.nia.nih.gov/cgi-bin/pro3?sname1=H3127H07-3&val=1","H3127H07-3")		BG073854	=HYPERLINK("http://www.ncbi.nlm.nih.gov/entrez/query.fcgi?db=Nucleotide&cmd=Search&term=BG073854&dopt=&doptcmdl=GenBank","BG073854")	4			Y	1
404	12260	1	2	7	1	H3116H01	septin 7	H3116H01-3	=HYPERLINK("http://lgsun.grc.nia.nih.gov/cgi-bin/pro3?sname1=H3116H01-3&val=1","H3116H01-3")		BG072948	=HYPERLINK("http://www.ncbi.nlm.nih.gov/entrez/query.fcgi?db=Nucleotide&cmd=Search&term=BG072948&dopt=&doptcmdl=GenBank","BG072948")	9			Y	1
404	12260	1	2	7	2	H3116H01	septin 7	H3116H01-3	=HYPERLINK("http://lgsun.grc.nia.nih.gov/cgi-bin/pro3?sname1=H3116H01-3&val=1","H3116H01-3")		BG072948	=HYPERLINK("http://www.ncbi.nlm.nih.gov/entrez/query.fcgi?db=Nucleotide&cmd=Search&term=BG072948&dopt=&doptcmdl=GenBank","BG072948")	9			Y	1
405	12261	1	2	7	3	H3116H07	UNKNOWN: Similar to Homo sapiens chromosome 5 clone CTC-340I23, complete sequence	H3116H07-3	=HYPERLINK("http://lgsun.grc.nia.nih.gov/cgi-bin/pro3?sname1=H3116H07-3&val=1","H3116H07-3")		BG072954	=HYPERLINK("http://www.ncbi.nlm.nih.gov/entrez/query.fcgi?db=Nucleotide&cmd=Search&term=BG072954&dopt=&doptcmdl=GenBank","BG072954")	11	Y	=HYPERLINK("http://lgsun.grc.nia.nih.gov/cgi-bin/pro3?sname1=H3116H07-0&val=1","Y")	Y	1
405	12261	1	2	7	4	H3116H07	UNKNOWN: Similar to Homo sapiens chromosome 5 clone CTC-340I23, complete sequence	H3116H07-3	=HYPERLINK("http://lgsun.grc.nia.nih.gov/cgi-bin/pro3?sname1=H3116H07-3&val=1","H3116H07-3")		BG072954	=HYPERLINK("http://www.ncbi.nlm.nih.gov/entrez/query.fcgi?db=Nucleotide&cmd=Search&term=BG072954&dopt=&doptcmdl=GenBank","BG072954")	11	Y	=HYPERLINK("http://lgsun.grc.nia.nih.gov/cgi-bin/pro3?sname1=H3116H07-0&val=1","Y")	Y	1
406	12262	1	2	7	5	H3117H01	UNKNOWN	H3117H01-3	=HYPERLINK("http://lgsun.grc.nia.nih.gov/cgi-bin/pro3?sname1=H3117H01-3&val=1","H3117H01-3")		BG073031	=HYPERLINK("http://www.ncbi.nlm.nih.gov/entrez/query.fcgi?db=Nucleotide&cmd=Search&term=BG073031&dopt=&doptcmdl=GenBank","BG073031")				Y	1
406	12262	1	2	7	6	H3117H01	UNKNOWN	H3117H01-3	=HYPERLINK("http://lgsun.grc.nia.nih.gov/cgi-bin/pro3?sname1=H3117H01-3&val=1","H3117H01-3")		BG073031	=HYPERLINK("http://www.ncbi.nlm.nih.gov/entrez/query.fcgi?db=Nucleotide&cmd=Search&term=BG073031&dopt=&doptcmdl=GenBank","BG073031")				Y	1
407	12263	1	2	7	7	H3117H07	Mus musculus RIKEN cDNA 1200014F01 gene (1200014F01Rik), mRNA	H3117H07-3	=HYPERLINK("http://lgsun.grc.nia.nih.gov/cgi-bin/pro3?sname1=H3117H07-3&val=1","H3117H07-3")		BG073037	=HYPERLINK("http://www.ncbi.nlm.nih.gov/entrez/query.fcgi?db=Nucleotide&cmd=Search&term=BG073037&dopt=&doptcmdl=GenBank","BG073037")	3			Y	1
407	12263	1	2	7	8	H3117H07	Mus musculus RIKEN cDNA 1200014F01 gene (1200014F01Rik), mRNA	H3117H07-3	=HYPERLINK("http://lgsun.grc.nia.nih.gov/cgi-bin/pro3?sname1=H3117H07-3&val=1","H3117H07-3")		BG073037	=HYPERLINK("http://www.ncbi.nlm.nih.gov/entrez/query.fcgi?db=Nucleotide&cmd=Search&term=BG073037&dopt=&doptcmdl=GenBank","BG073037")	3			Y	1
408	12264	1	2	7	9	H3118H01	H3118H01	H3118H01-3	=HYPERLINK("http://lgsun.grc.nia.nih.gov/cgi-bin/pro3?sname1=H3118H01-3&val=1","H3118H01-3")							U	1
408	12264	1	2	7	10	H3118H01	H3118H01	H3118H01-3	=HYPERLINK("http://lgsun.grc.nia.nih.gov/cgi-bin/pro3?sname1=H3118H01-3&val=1","H3118H01-3")							U	1
409	12265	1	2	7	11	H3118H07	CYCLIN	H3118H07-3	=HYPERLINK("http://lgsun.grc.nia.nih.gov/cgi-bin/pro3?sname1=H3118H07-3&val=1","H3118H07-3")		BG073127	=HYPERLINK("http://www.ncbi.nlm.nih.gov/entrez/query.fcgi?db=Nucleotide&cmd=Search&term=BG073127&dopt=&doptcmdl=GenBank","BG073127")	4	Y	=HYPERLINK("http://lgsun.grc.nia.nih.gov/cgi-bin/pro3?sname1=H3118H07-0&val=1","Y")	Y	1
409	12265	1	2	7	12	H3118H07	CYCLIN	H3118H07-3	=HYPERLINK("http://lgsun.grc.nia.nih.gov/cgi-bin/pro3?sname1=H3118H07-3&val=1","H3118H07-3")		BG073127	=HYPERLINK("http://www.ncbi.nlm.nih.gov/entrez/query.fcgi?db=Nucleotide&cmd=Search&term=BG073127&dopt=&doptcmdl=GenBank","BG073127")	4	Y	=HYPERLINK("http://lgsun.grc.nia.nih.gov/cgi-bin/pro3?sname1=H3118H07-0&val=1","Y")	Y	1
410	12266	1	2	7	13	H3119H01	UNKNOWN	H3119H01-3	=HYPERLINK("http://lgsun.grc.nia.nih.gov/cgi-bin/pro3?sname1=H3119H01-3&val=1","H3119H01-3")		BG073195	=HYPERLINK("http://www.ncbi.nlm.nih.gov/entrez/query.fcgi?db=Nucleotide&cmd=Search&term=BG073195&dopt=&doptcmdl=GenBank","BG073195")				Y	1
410	12266	1	2	7	14	H3119H01	UNKNOWN	H3119H01-3	=HYPERLINK("http://lgsun.grc.nia.nih.gov/cgi-bin/pro3?sname1=H3119H01-3&val=1","H3119H01-3")		BG073195	=HYPERLINK("http://www.ncbi.nlm.nih.gov/entrez/query.fcgi?db=Nucleotide&cmd=Search&term=BG073195&dopt=&doptcmdl=GenBank","BG073195")				Y	1
411	12267	1	2	7	15	H3119H07	Mus musculus hypothetical protein MGC38424 (MGC38424), mRNA	H3119H07-3	=HYPERLINK("http://lgsun.grc.nia.nih.gov/cgi-bin/pro3?sname1=H3119H07-3&val=1","H3119H07-3")		BG073200	=HYPERLINK("http://www.ncbi.nlm.nih.gov/entrez/query.fcgi?db=Nucleotide&cmd=Search&term=BG073200&dopt=&doptcmdl=GenBank","BG073200")	2	Y	=HYPERLINK("http://lgsun.grc.nia.nih.gov/cgi-bin/pro3?sname1=H3119H07-0&val=1","Y")	Y	1
411	12267	1	2	7	16	H3119H07	Mus musculus hypothetical protein MGC38424 (MGC38424), mRNA	H3119H07-3	=HYPERLINK("http://lgsun.grc.nia.nih.gov/cgi-bin/pro3?sname1=H3119H07-3&val=1","H3119H07-3")		BG073200	=HYPERLINK("http://www.ncbi.nlm.nih.gov/entrez/query.fcgi?db=Nucleotide&cmd=Search&term=BG073200&dopt=&doptcmdl=GenBank","BG073200")	2	Y	=HYPERLINK("http://lgsun.grc.nia.nih.gov/cgi-bin/pro3?sname1=H3119H07-0&val=1","Y")	Y	1
412	12268	1	2	7	17	H3120H01	Mus musculus prion protein dublet (Prnd), mRNA	H3120H01-3	=HYPERLINK("http://lgsun.grc.nia.nih.gov/cgi-bin/pro3?sname1=H3120H01-3&val=1","H3120H01-3")		BG073284	=HYPERLINK("http://www.ncbi.nlm.nih.gov/entrez/query.fcgi?db=Nucleotide&cmd=Search&term=BG073284&dopt=&doptcmdl=GenBank","BG073284")	2	Y	=HYPERLINK("http://lgsun.grc.nia.nih.gov/cgi-bin/pro3?sname1=H3120H01-0&val=1","Y")	Y	1
412	12268	1	2	7	18	H3120H01	Mus musculus prion protein dublet (Prnd), mRNA	H3120H01-3	=HYPERLINK("http://lgsun.grc.nia.nih.gov/cgi-bin/pro3?sname1=H3120H01-3&val=1","H3120H01-3")		BG073284	=HYPERLINK("http://www.ncbi.nlm.nih.gov/entrez/query.fcgi?db=Nucleotide&cmd=Search&term=BG073284&dopt=&doptcmdl=GenBank","BG073284")	2	Y	=HYPERLINK("http://lgsun.grc.nia.nih.gov/cgi-bin/pro3?sname1=H3120H01-0&val=1","Y")	Y	1
413	12269	1	2	7	19	H3120H07	Mus musculus, Similar to cytochrome c oxidase III, mitochondrial, clone IMAGE:4500967, mRNA	H3120H07-3	=HYPERLINK("http://lgsun.grc.nia.nih.gov/cgi-bin/pro3?sname1=H3120H07-3&val=1","H3120H07-3")		BG073290	=HYPERLINK("http://www.ncbi.nlm.nih.gov/entrez/query.fcgi?db=Nucleotide&cmd=Search&term=BG073290&dopt=&doptcmdl=GenBank","BG073290")				Y	1
413	12269	1	2	7	20	H3120H07	Mus musculus, Similar to cytochrome c oxidase III, mitochondrial, clone IMAGE:4500967, mRNA	H3120H07-3	=HYPERLINK("http://lgsun.grc.nia.nih.gov/cgi-bin/pro3?sname1=H3120H07-3&val=1","H3120H07-3")		BG073290	=HYPERLINK("http://www.ncbi.nlm.nih.gov/entrez/query.fcgi?db=Nucleotide&cmd=Search&term=BG073290&dopt=&doptcmdl=GenBank","BG073290")				Y	1
414	12270	1	2	7	21	H3131H01	RHOGDI-1.	H3131H01-3	=HYPERLINK("http://lgsun.grc.nia.nih.gov/cgi-bin/pro3?sname1=H3131H01-3&val=1","H3131H01-3")	Signal Transduction	BG074184	=HYPERLINK("http://www.ncbi.nlm.nih.gov/entrez/query.fcgi?db=Nucleotide&cmd=Search&term=BG074184&dopt=&doptcmdl=GenBank","BG074184")	11			Y	1
414	12270	1	2	7	22	H3131H01	RHOGDI-1.	H3131H01-3	=HYPERLINK("http://lgsun.grc.nia.nih.gov/cgi-bin/pro3?sname1=H3131H01-3&val=1","H3131H01-3")	Signal Transduction	BG074184	=HYPERLINK("http://www.ncbi.nlm.nih.gov/entrez/query.fcgi?db=Nucleotide&cmd=Search&term=BG074184&dopt=&doptcmdl=GenBank","BG074184")	11			Y	1
415	12271	1	2	7	23	H3131H07	UNKNOWN	H3131H07-3	=HYPERLINK("http://lgsun.grc.nia.nih.gov/cgi-bin/pro3?sname1=H3131H07-3&val=1","H3131H07-3")							U	1
415	12271	1	2	7	24	H3131H07	UNKNOWN	H3131H07-3	=HYPERLINK("http://lgsun.grc.nia.nih.gov/cgi-bin/pro3?sname1=H3131H07-3&val=1","H3131H07-3")							U	1
416	12272	1	2	7	25	H3132H01	UNKNOWN: Similar to Mus musculus, methionine aminopeptidase, clone MGC:7469 IMAGE:3490341, mRNA, complete cds	H3132H01-3	=HYPERLINK("http://lgsun.grc.nia.nih.gov/cgi-bin/pro3?sname1=H3132H01-3&val=1","H3132H01-3")	Protein Synthesis/Translational Control	BG074258	=HYPERLINK("http://www.ncbi.nlm.nih.gov/entrez/query.fcgi?db=Nucleotide&cmd=Search&term=BG074258&dopt=&doptcmdl=GenBank","BG074258")		Y	=HYPERLINK("http://lgsun.grc.nia.nih.gov/cgi-bin/pro3?sname1=H3132H01-0&val=1","Y")	Y	1
416	12272	1	2	7	26	H3132H01	UNKNOWN: Similar to Mus musculus, methionine aminopeptidase, clone MGC:7469 IMAGE:3490341, mRNA, complete cds	H3132H01-3	=HYPERLINK("http://lgsun.grc.nia.nih.gov/cgi-bin/pro3?sname1=H3132H01-3&val=1","H3132H01-3")	Protein Synthesis/Translational Control	BG074258	=HYPERLINK("http://www.ncbi.nlm.nih.gov/entrez/query.fcgi?db=Nucleotide&cmd=Search&term=BG074258&dopt=&doptcmdl=GenBank","BG074258")		Y	=HYPERLINK("http://lgsun.grc.nia.nih.gov/cgi-bin/pro3?sname1=H3132H01-0&val=1","Y")	Y	1
417	12247	1	2	8	1	H3108H07	Mus musculus cortactin (Cttn), mRNA	H3108H07-3	=HYPERLINK("http://lgsun.grc.nia.nih.gov/cgi-bin/pro3?sname1=H3108H07-3&val=1","H3108H07-3")		BG072291	=HYPERLINK("http://www.ncbi.nlm.nih.gov/entrez/query.fcgi?db=Nucleotide&cmd=Search&term=BG072291&dopt=&doptcmdl=GenBank","BG072291")	7	Y	=HYPERLINK("http://lgsun.grc.nia.nih.gov/cgi-bin/pro3?sname1=H3108H07-0&val=1","Y")	Y	1
417	12247	1	2	8	2	H3108H07	Mus musculus cortactin (Cttn), mRNA	H3108H07-3	=HYPERLINK("http://lgsun.grc.nia.nih.gov/cgi-bin/pro3?sname1=H3108H07-3&val=1","H3108H07-3")		BG072291	=HYPERLINK("http://www.ncbi.nlm.nih.gov/entrez/query.fcgi?db=Nucleotide&cmd=Search&term=BG072291&dopt=&doptcmdl=GenBank","BG072291")	7	Y	=HYPERLINK("http://lgsun.grc.nia.nih.gov/cgi-bin/pro3?sname1=H3108H07-0&val=1","Y")	Y	1
418	12248	1	2	8	3	H3109H01	p53 protein induced, with death domain	H3109H01-3	=HYPERLINK("http://lgsun.grc.nia.nih.gov/cgi-bin/pro3?sname1=H3109H01-3&val=1","H3109H01-3")		BG072376	=HYPERLINK("http://www.ncbi.nlm.nih.gov/entrez/query.fcgi?db=Nucleotide&cmd=Search&term=BG072376&dopt=&doptcmdl=GenBank","BG072376")	7	Y	=HYPERLINK("http://lgsun.grc.nia.nih.gov/cgi-bin/pro3?sname1=H3109H01-0&val=1","Y")	Y	1
418	12248	1	2	8	4	H3109H01	p53 protein induced, with death domain	H3109H01-3	=HYPERLINK("http://lgsun.grc.nia.nih.gov/cgi-bin/pro3?sname1=H3109H01-3&val=1","H3109H01-3")		BG072376	=HYPERLINK("http://www.ncbi.nlm.nih.gov/entrez/query.fcgi?db=Nucleotide&cmd=Search&term=BG072376&dopt=&doptcmdl=GenBank","BG072376")	7	Y	=HYPERLINK("http://lgsun.grc.nia.nih.gov/cgi-bin/pro3?sname1=H3109H01-0&val=1","Y")	Y	1
419	12249	1	2	8	5	H3109H07	UNKNOWN	H3109H07-3	=HYPERLINK("http://lgsun.grc.nia.nih.gov/cgi-bin/pro3?sname1=H3109H07-3&val=1","H3109H07-3")		BG072382	=HYPERLINK("http://www.ncbi.nlm.nih.gov/entrez/query.fcgi?db=Nucleotide&cmd=Search&term=BG072382&dopt=&doptcmdl=GenBank","BG072382")		Y	=HYPERLINK("http://lgsun.grc.nia.nih.gov/cgi-bin/pro3?sname1=H3109H07-0&val=1","Y")	Y	1
419	12249	1	2	8	6	H3109H07	UNKNOWN	H3109H07-3	=HYPERLINK("http://lgsun.grc.nia.nih.gov/cgi-bin/pro3?sname1=H3109H07-3&val=1","H3109H07-3")		BG072382	=HYPERLINK("http://www.ncbi.nlm.nih.gov/entrez/query.fcgi?db=Nucleotide&cmd=Search&term=BG072382&dopt=&doptcmdl=GenBank","BG072382")		Y	=HYPERLINK("http://lgsun.grc.nia.nih.gov/cgi-bin/pro3?sname1=H3109H07-0&val=1","Y")	Y	1
420	12250	1	2	8	7	H3110H01	UNKNOWN	H3110H01-3	=HYPERLINK("http://lgsun.grc.nia.nih.gov/cgi-bin/pro3?sname1=H3110H01-3&val=1","H3110H01-3")		BG072467	=HYPERLINK("http://www.ncbi.nlm.nih.gov/entrez/query.fcgi?db=Nucleotide&cmd=Search&term=BG072467&dopt=&doptcmdl=GenBank","BG072467")				Y	1
420	12250	1	2	8	8	H3110H01	UNKNOWN	H3110H01-3	=HYPERLINK("http://lgsun.grc.nia.nih.gov/cgi-bin/pro3?sname1=H3110H01-3&val=1","H3110H01-3")		BG072467	=HYPERLINK("http://www.ncbi.nlm.nih.gov/entrez/query.fcgi?db=Nucleotide&cmd=Search&term=BG072467&dopt=&doptcmdl=GenBank","BG072467")				Y	1
421	12251	1	2	8	9	H3110H07	UNKNOWN	H3110H07-3	=HYPERLINK("http://lgsun.grc.nia.nih.gov/cgi-bin/pro3?sname1=H3110H07-3&val=1","H3110H07-3")							U	1
421	12251	1	2	8	10	H3110H07	UNKNOWN	H3110H07-3	=HYPERLINK("http://lgsun.grc.nia.nih.gov/cgi-bin/pro3?sname1=H3110H07-3&val=1","H3110H07-3")							U	1
422	12252	1	2	8	11	H3111H01	H3111H01	H3111H01-3	=HYPERLINK("http://lgsun.grc.nia.nih.gov/cgi-bin/pro3?sname1=H3111H01-3&val=1","H3111H01-3")							U	1
422	12252	1	2	8	12	H3111H01	H3111H01	H3111H01-3	=HYPERLINK("http://lgsun.grc.nia.nih.gov/cgi-bin/pro3?sname1=H3111H01-3&val=1","H3111H01-3")							U	1
423	12253	1	2	8	13	H3111H07	H3111H07	H3111H07-3	=HYPERLINK("http://lgsun.grc.nia.nih.gov/cgi-bin/pro3?sname1=H3111H07-3&val=1","H3111H07-3")	Matrix/Structural Proteins				Y	=HYPERLINK("http://lgsun.grc.nia.nih.gov/cgi-bin/pro3?sname1=H3111H07-0&val=1","Y")	U	1
423	12253	1	2	8	14	H3111H07	H3111H07	H3111H07-3	=HYPERLINK("http://lgsun.grc.nia.nih.gov/cgi-bin/pro3?sname1=H3111H07-3&val=1","H3111H07-3")	Matrix/Structural Proteins				Y	=HYPERLINK("http://lgsun.grc.nia.nih.gov/cgi-bin/pro3?sname1=H3111H07-0&val=1","Y")	U	1
424	12254	1	2	8	15	H3112H01	Mus musculus N-acylsphingosine amidohydrolase 2 (Asah2), mRNA	H3112H01-3	=HYPERLINK("http://lgsun.grc.nia.nih.gov/cgi-bin/pro3?sname1=H3112H01-3&val=1","H3112H01-3")	Matrix/Structural Proteins	BG072608	=HYPERLINK("http://www.ncbi.nlm.nih.gov/entrez/query.fcgi?db=Nucleotide&cmd=Search&term=BG072608&dopt=&doptcmdl=GenBank","BG072608")	19	Y	=HYPERLINK("http://lgsun.grc.nia.nih.gov/cgi-bin/pro3?sname1=H3112H01-0&val=1","Y")	Y	1
424	12254	1	2	8	16	H3112H01	Mus musculus N-acylsphingosine amidohydrolase 2 (Asah2), mRNA	H3112H01-3	=HYPERLINK("http://lgsun.grc.nia.nih.gov/cgi-bin/pro3?sname1=H3112H01-3&val=1","H3112H01-3")	Matrix/Structural Proteins	BG072608	=HYPERLINK("http://www.ncbi.nlm.nih.gov/entrez/query.fcgi?db=Nucleotide&cmd=Search&term=BG072608&dopt=&doptcmdl=GenBank","BG072608")	19	Y	=HYPERLINK("http://lgsun.grc.nia.nih.gov/cgi-bin/pro3?sname1=H3112H01-0&val=1","Y")	Y	1
425	12255	1	2	8	17	H3112H07	Mus musculus plenty of SH3 domains (Posh-pending), mRNA	H3112H07-3	=HYPERLINK("http://lgsun.grc.nia.nih.gov/cgi-bin/pro3?sname1=H3112H07-3&val=1","H3112H07-3")		BG072612	=HYPERLINK("http://www.ncbi.nlm.nih.gov/entrez/query.fcgi?db=Nucleotide&cmd=Search&term=BG072612&dopt=&doptcmdl=GenBank","BG072612")		Y	=HYPERLINK("http://lgsun.grc.nia.nih.gov/cgi-bin/pro3?sname1=H3112H07-0&val=1","Y")	Y	1
425	12255	1	2	8	18	H3112H07	Mus musculus plenty of SH3 domains (Posh-pending), mRNA	H3112H07-3	=HYPERLINK("http://lgsun.grc.nia.nih.gov/cgi-bin/pro3?sname1=H3112H07-3&val=1","H3112H07-3")		BG072612	=HYPERLINK("http://www.ncbi.nlm.nih.gov/entrez/query.fcgi?db=Nucleotide&cmd=Search&term=BG072612&dopt=&doptcmdl=GenBank","BG072612")		Y	=HYPERLINK("http://lgsun.grc.nia.nih.gov/cgi-bin/pro3?sname1=H3112H07-0&val=1","Y")	Y	1
426	12256	1	2	8	19	H3113H01	TRANSLATIONALLY CONTROLLED TUMOR PROTEIN	H3113H01-3	=HYPERLINK("http://lgsun.grc.nia.nih.gov/cgi-bin/pro3?sname1=H3113H01-3&val=1","H3113H01-3")		BG072696	=HYPERLINK("http://www.ncbi.nlm.nih.gov/entrez/query.fcgi?db=Nucleotide&cmd=Search&term=BG072696&dopt=&doptcmdl=GenBank","BG072696")	6			Y	1
426	12256	1	2	8	20	H3113H01	TRANSLATIONALLY CONTROLLED TUMOR PROTEIN	H3113H01-3	=HYPERLINK("http://lgsun.grc.nia.nih.gov/cgi-bin/pro3?sname1=H3113H01-3&val=1","H3113H01-3")		BG072696	=HYPERLINK("http://www.ncbi.nlm.nih.gov/entrez/query.fcgi?db=Nucleotide&cmd=Search&term=BG072696&dopt=&doptcmdl=GenBank","BG072696")	6			Y	1
427	12257	1	2	8	21	H3113H07	UNKNOWN	H3113H07-3	=HYPERLINK("http://lgsun.grc.nia.nih.gov/cgi-bin/pro3?sname1=H3113H07-3&val=1","H3113H07-3")	Matrix/Structural Proteins	BG072701	=HYPERLINK("http://www.ncbi.nlm.nih.gov/entrez/query.fcgi?db=Nucleotide&cmd=Search&term=BG072701&dopt=&doptcmdl=GenBank","BG072701")	6			Y	1
427	12257	1	2	8	22	H3113H07	UNKNOWN	H3113H07-3	=HYPERLINK("http://lgsun.grc.nia.nih.gov/cgi-bin/pro3?sname1=H3113H07-3&val=1","H3113H07-3")	Matrix/Structural Proteins	BG072701	=HYPERLINK("http://www.ncbi.nlm.nih.gov/entrez/query.fcgi?db=Nucleotide&cmd=Search&term=BG072701&dopt=&doptcmdl=GenBank","BG072701")	6			Y	1
428	12258	1	2	8	23	H3155H01	UNKNOWN: Similar to Mus musculus, RIKEN cDNA 2010203J19 gene, clone MGC:35693 IMAGE:2647882, mRNA, complete cds	H3155H01-3	=HYPERLINK("http://lgsun.grc.nia.nih.gov/cgi-bin/pro3?sname1=H3155H01-3&val=1","H3155H01-3")		BG076115	=HYPERLINK("http://www.ncbi.nlm.nih.gov/entrez/query.fcgi?db=Nucleotide&cmd=Search&term=BG076115&dopt=&doptcmdl=GenBank","BG076115")	4	Y	=HYPERLINK("http://lgsun.grc.nia.nih.gov/cgi-bin/pro3?sname1=H3155H01-0&val=1","Y")	Y	1
428	12258	1	2	8	24	H3155H01	UNKNOWN: Similar to Mus musculus, RIKEN cDNA 2010203J19 gene, clone MGC:35693 IMAGE:2647882, mRNA, complete cds	H3155H01-3	=HYPERLINK("http://lgsun.grc.nia.nih.gov/cgi-bin/pro3?sname1=H3155H01-3&val=1","H3155H01-3")		BG076115	=HYPERLINK("http://www.ncbi.nlm.nih.gov/entrez/query.fcgi?db=Nucleotide&cmd=Search&term=BG076115&dopt=&doptcmdl=GenBank","BG076115")	4	Y	=HYPERLINK("http://lgsun.grc.nia.nih.gov/cgi-bin/pro3?sname1=H3155H01-0&val=1","Y")	Y	1
429	12259	1	2	8	25	H3155H07	weakly similar to LIX1 [Mus musculus]	H3155H07-3	=HYPERLINK("http://lgsun.grc.nia.nih.gov/cgi-bin/pro3?sname1=H3155H07-3&val=1","H3155H07-3")		BG076121	=HYPERLINK("http://www.ncbi.nlm.nih.gov/entrez/query.fcgi?db=Nucleotide&cmd=Search&term=BG076121&dopt=&doptcmdl=GenBank","BG076121")		Y	=HYPERLINK("http://lgsun.grc.nia.nih.gov/cgi-bin/pro3?sname1=H3155H07-0&val=1","Y")	Y	1
429	12259	1	2	8	26	H3155H07	weakly similar to LIX1 [Mus musculus]	H3155H07-3	=HYPERLINK("http://lgsun.grc.nia.nih.gov/cgi-bin/pro3?sname1=H3155H07-3&val=1","H3155H07-3")		BG076121	=HYPERLINK("http://www.ncbi.nlm.nih.gov/entrez/query.fcgi?db=Nucleotide&cmd=Search&term=BG076121&dopt=&doptcmdl=GenBank","BG076121")		Y	=HYPERLINK("http://lgsun.grc.nia.nih.gov/cgi-bin/pro3?sname1=H3155H07-0&val=1","Y")	Y	1
430	12234	1	2	9	1	H3105H01	UNKNOWN	H3105H01-3	=HYPERLINK("http://lgsun.grc.nia.nih.gov/cgi-bin/pro3?sname1=H3105H01-3&val=1","H3105H01-3")		BG072024	=HYPERLINK("http://www.ncbi.nlm.nih.gov/entrez/query.fcgi?db=Nucleotide&cmd=Search&term=BG072024&dopt=&doptcmdl=GenBank","BG072024")		Y	=HYPERLINK("http://lgsun.grc.nia.nih.gov/cgi-bin/pro3?sname1=H3105H01-0&val=1","Y")	Y	1
430	12234	1	2	9	2	H3105H01	UNKNOWN	H3105H01-3	=HYPERLINK("http://lgsun.grc.nia.nih.gov/cgi-bin/pro3?sname1=H3105H01-3&val=1","H3105H01-3")		BG072024	=HYPERLINK("http://www.ncbi.nlm.nih.gov/entrez/query.fcgi?db=Nucleotide&cmd=Search&term=BG072024&dopt=&doptcmdl=GenBank","BG072024")		Y	=HYPERLINK("http://lgsun.grc.nia.nih.gov/cgi-bin/pro3?sname1=H3105H01-0&val=1","Y")	Y	1
431	12235	1	2	9	3	H3105H07	Mus musculus T-cell immunoglobulin and mucin domain containing 2 (Timd2), mRNA	H3105H07-3	=HYPERLINK("http://lgsun.grc.nia.nih.gov/cgi-bin/pro3?sname1=H3105H07-3&val=1","H3105H07-3")		BG072030	=HYPERLINK("http://www.ncbi.nlm.nih.gov/entrez/query.fcgi?db=Nucleotide&cmd=Search&term=BG072030&dopt=&doptcmdl=GenBank","BG072030")	11	Y	=HYPERLINK("http://lgsun.grc.nia.nih.gov/cgi-bin/pro3?sname1=H3105H07-0&val=1","Y")	Y	1
431	12235	1	2	9	4	H3105H07	Mus musculus T-cell immunoglobulin and mucin domain containing 2 (Timd2), mRNA	H3105H07-3	=HYPERLINK("http://lgsun.grc.nia.nih.gov/cgi-bin/pro3?sname1=H3105H07-3&val=1","H3105H07-3")		BG072030	=HYPERLINK("http://www.ncbi.nlm.nih.gov/entrez/query.fcgi?db=Nucleotide&cmd=Search&term=BG072030&dopt=&doptcmdl=GenBank","BG072030")	11	Y	=HYPERLINK("http://lgsun.grc.nia.nih.gov/cgi-bin/pro3?sname1=H3105H07-0&val=1","Y")	Y	1
432	12236	1	2	9	5	H3114H01	Mus musculus RIKEN cDNA 1810009A15 gene (1810009A15Rik), mRNA	H3114H01-3	=HYPERLINK("http://lgsun.grc.nia.nih.gov/cgi-bin/pro3?sname1=H3114H01-3&val=1","H3114H01-3")		BG072777	=HYPERLINK("http://www.ncbi.nlm.nih.gov/entrez/query.fcgi?db=Nucleotide&cmd=Search&term=BG072777&dopt=&doptcmdl=GenBank","BG072777")	19	Y	=HYPERLINK("http://lgsun.grc.nia.nih.gov/cgi-bin/pro3?sname1=H3114H01-0&val=1","Y")	Y	1
432	12236	1	2	9	6	H3114H01	Mus musculus RIKEN cDNA 1810009A15 gene (1810009A15Rik), mRNA	H3114H01-3	=HYPERLINK("http://lgsun.grc.nia.nih.gov/cgi-bin/pro3?sname1=H3114H01-3&val=1","H3114H01-3")		BG072777	=HYPERLINK("http://www.ncbi.nlm.nih.gov/entrez/query.fcgi?db=Nucleotide&cmd=Search&term=BG072777&dopt=&doptcmdl=GenBank","BG072777")	19	Y	=HYPERLINK("http://lgsun.grc.nia.nih.gov/cgi-bin/pro3?sname1=H3114H01-0&val=1","Y")	Y	1
433	12237	1	2	9	7	H3114H07	EUKARYOTIC TRANSLATION INITIATION FACTOR 2C 2 EIF2C 2 EIF 2C	H3114H07-3	=HYPERLINK("http://lgsun.grc.nia.nih.gov/cgi-bin/pro3?sname1=H3114H07-3&val=1","H3114H07-3")		BG072783	=HYPERLINK("http://www.ncbi.nlm.nih.gov/entrez/query.fcgi?db=Nucleotide&cmd=Search&term=BG072783&dopt=&doptcmdl=GenBank","BG072783")	4			Y	1
433	12237	1	2	9	8	H3114H07	EUKARYOTIC TRANSLATION INITIATION FACTOR 2C 2 EIF2C 2 EIF 2C	H3114H07-3	=HYPERLINK("http://lgsun.grc.nia.nih.gov/cgi-bin/pro3?sname1=H3114H07-3&val=1","H3114H07-3")		BG072783	=HYPERLINK("http://www.ncbi.nlm.nih.gov/entrez/query.fcgi?db=Nucleotide&cmd=Search&term=BG072783&dopt=&doptcmdl=GenBank","BG072783")	4			Y	1
434	12238	1	2	9	9	H3115H01	60S RIBOSOMAL PROTEIN	H3115H01-3	=HYPERLINK("http://lgsun.grc.nia.nih.gov/cgi-bin/pro3?sname1=H3115H01-3&val=1","H3115H01-3")	Protein Synthesis/Translational Control	BG072863	=HYPERLINK("http://www.ncbi.nlm.nih.gov/entrez/query.fcgi?db=Nucleotide&cmd=Search&term=BG072863&dopt=&doptcmdl=GenBank","BG072863")		Y	=HYPERLINK("http://lgsun.grc.nia.nih.gov/cgi-bin/pro3?sname1=H3115H01-0&val=1","Y")	Y	1
434	12238	1	2	9	10	H3115H01	60S RIBOSOMAL PROTEIN	H3115H01-3	=HYPERLINK("http://lgsun.grc.nia.nih.gov/cgi-bin/pro3?sname1=H3115H01-3&val=1","H3115H01-3")	Protein Synthesis/Translational Control	BG072863	=HYPERLINK("http://www.ncbi.nlm.nih.gov/entrez/query.fcgi?db=Nucleotide&cmd=Search&term=BG072863&dopt=&doptcmdl=GenBank","BG072863")		Y	=HYPERLINK("http://lgsun.grc.nia.nih.gov/cgi-bin/pro3?sname1=H3115H01-0&val=1","Y")	Y	1
435	12239	1	2	9	11	H3115H07	Mus musculus periaxin (Prx), mRNA	H3115H07-3	=HYPERLINK("http://lgsun.grc.nia.nih.gov/cgi-bin/pro3?sname1=H3115H07-3&val=1","H3115H07-3")		BG072867	=HYPERLINK("http://www.ncbi.nlm.nih.gov/entrez/query.fcgi?db=Nucleotide&cmd=Search&term=BG072867&dopt=&doptcmdl=GenBank","BG072867")	7	Y	=HYPERLINK("http://lgsun.grc.nia.nih.gov/cgi-bin/pro3?sname1=H3115H07-0&val=1","Y")	Y	1
435	12239	1	2	9	12	H3115H07	Mus musculus periaxin (Prx), mRNA	H3115H07-3	=HYPERLINK("http://lgsun.grc.nia.nih.gov/cgi-bin/pro3?sname1=H3115H07-3&val=1","H3115H07-3")		BG072867	=HYPERLINK("http://www.ncbi.nlm.nih.gov/entrez/query.fcgi?db=Nucleotide&cmd=Search&term=BG072867&dopt=&doptcmdl=GenBank","BG072867")	7	Y	=HYPERLINK("http://lgsun.grc.nia.nih.gov/cgi-bin/pro3?sname1=H3115H07-0&val=1","Y")	Y	1
436	12240	1	2	9	13	H3121H01	Similar to: Mus musculus, clone IMAGE:5324476, mRNA	H3121H01-3	=HYPERLINK("http://lgsun.grc.nia.nih.gov/cgi-bin/pro3?sname1=H3121H01-3&val=1","H3121H01-3")		BG073372	=HYPERLINK("http://www.ncbi.nlm.nih.gov/entrez/query.fcgi?db=Nucleotide&cmd=Search&term=BG073372&dopt=&doptcmdl=GenBank","BG073372")		Y	=HYPERLINK("http://lgsun.grc.nia.nih.gov/cgi-bin/pro3?sname1=H3121H01-0&val=1","Y")	Y	1
436	12240	1	2	9	14	H3121H01	Similar to: Mus musculus, clone IMAGE:5324476, mRNA	H3121H01-3	=HYPERLINK("http://lgsun.grc.nia.nih.gov/cgi-bin/pro3?sname1=H3121H01-3&val=1","H3121H01-3")		BG073372	=HYPERLINK("http://www.ncbi.nlm.nih.gov/entrez/query.fcgi?db=Nucleotide&cmd=Search&term=BG073372&dopt=&doptcmdl=GenBank","BG073372")		Y	=HYPERLINK("http://lgsun.grc.nia.nih.gov/cgi-bin/pro3?sname1=H3121H01-0&val=1","Y")	Y	1
437	12241	1	2	9	15	H3121H07	Mus musculus RIKEN cDNA 2810405I11 gene (2810405I11Rik), mRNA	H3121H07-3	=HYPERLINK("http://lgsun.grc.nia.nih.gov/cgi-bin/pro3?sname1=H3121H07-3&val=1","H3121H07-3")		BG073376	=HYPERLINK("http://www.ncbi.nlm.nih.gov/entrez/query.fcgi?db=Nucleotide&cmd=Search&term=BG073376&dopt=&doptcmdl=GenBank","BG073376")	18			Y	1
437	12241	1	2	9	16	H3121H07	Mus musculus RIKEN cDNA 2810405I11 gene (2810405I11Rik), mRNA	H3121H07-3	=HYPERLINK("http://lgsun.grc.nia.nih.gov/cgi-bin/pro3?sname1=H3121H07-3&val=1","H3121H07-3")		BG073376	=HYPERLINK("http://www.ncbi.nlm.nih.gov/entrez/query.fcgi?db=Nucleotide&cmd=Search&term=BG073376&dopt=&doptcmdl=GenBank","BG073376")	18			Y	1
438	12242	1	2	9	17	H3106H01	Mus musculus expressed sequence AI449705 (AI449705), mRNA	H3106H01-3	=HYPERLINK("http://lgsun.grc.nia.nih.gov/cgi-bin/pro3?sname1=H3106H01-3&val=1","H3106H01-3")		BG072108	=HYPERLINK("http://www.ncbi.nlm.nih.gov/entrez/query.fcgi?db=Nucleotide&cmd=Search&term=BG072108&dopt=&doptcmdl=GenBank","BG072108")	10	Y	=HYPERLINK("http://lgsun.grc.nia.nih.gov/cgi-bin/pro3?sname1=H3106H01-0&val=1","Y")	Y	1
438	12242	1	2	9	18	H3106H01	Mus musculus expressed sequence AI449705 (AI449705), mRNA	H3106H01-3	=HYPERLINK("http://lgsun.grc.nia.nih.gov/cgi-bin/pro3?sname1=H3106H01-3&val=1","H3106H01-3")		BG072108	=HYPERLINK("http://www.ncbi.nlm.nih.gov/entrez/query.fcgi?db=Nucleotide&cmd=Search&term=BG072108&dopt=&doptcmdl=GenBank","BG072108")	10	Y	=HYPERLINK("http://lgsun.grc.nia.nih.gov/cgi-bin/pro3?sname1=H3106H01-0&val=1","Y")	Y	1
439	12243	1	2	9	19	H3106H07	Mus musculus solute carrier family 21 (prostaglandin transporter), member 2 (Slc21a2), mRNA	H3106H07-3	=HYPERLINK("http://lgsun.grc.nia.nih.gov/cgi-bin/pro3?sname1=H3106H07-3&val=1","H3106H07-3")		BG072114	=HYPERLINK("http://www.ncbi.nlm.nih.gov/entrez/query.fcgi?db=Nucleotide&cmd=Search&term=BG072114&dopt=&doptcmdl=GenBank","BG072114")	9			Y	1
439	12243	1	2	9	20	H3106H07	Mus musculus solute carrier family 21 (prostaglandin transporter), member 2 (Slc21a2), mRNA	H3106H07-3	=HYPERLINK("http://lgsun.grc.nia.nih.gov/cgi-bin/pro3?sname1=H3106H07-3&val=1","H3106H07-3")		BG072114	=HYPERLINK("http://www.ncbi.nlm.nih.gov/entrez/query.fcgi?db=Nucleotide&cmd=Search&term=BG072114&dopt=&doptcmdl=GenBank","BG072114")	9			Y	1
440	12244	1	2	9	21	H3107H01	junction cell adhesion molecule 3	H3107H01-3	=HYPERLINK("http://lgsun.grc.nia.nih.gov/cgi-bin/pro3?sname1=H3107H01-3&val=1","H3107H01-3")		BG072195	=HYPERLINK("http://www.ncbi.nlm.nih.gov/entrez/query.fcgi?db=Nucleotide&cmd=Search&term=BG072195&dopt=&doptcmdl=GenBank","BG072195")	9			Y	1
440	12244	1	2	9	22	H3107H01	junction cell adhesion molecule 3	H3107H01-3	=HYPERLINK("http://lgsun.grc.nia.nih.gov/cgi-bin/pro3?sname1=H3107H01-3&val=1","H3107H01-3")		BG072195	=HYPERLINK("http://www.ncbi.nlm.nih.gov/entrez/query.fcgi?db=Nucleotide&cmd=Search&term=BG072195&dopt=&doptcmdl=GenBank","BG072195")	9			Y	1
441	12245	1	2	9	23	H3107H07	UNKNOWN	H3107H07-3	=HYPERLINK("http://lgsun.grc.nia.nih.gov/cgi-bin/pro3?sname1=H3107H07-3&val=1","H3107H07-3")		BG072200	=HYPERLINK("http://www.ncbi.nlm.nih.gov/entrez/query.fcgi?db=Nucleotide&cmd=Search&term=BG072200&dopt=&doptcmdl=GenBank","BG072200")	17	Y	=HYPERLINK("http://lgsun.grc.nia.nih.gov/cgi-bin/pro3?sname1=H3107H07-0&val=1","Y")	Y	1
441	12245	1	2	9	24	H3107H07	UNKNOWN	H3107H07-3	=HYPERLINK("http://lgsun.grc.nia.nih.gov/cgi-bin/pro3?sname1=H3107H07-3&val=1","H3107H07-3")		BG072200	=HYPERLINK("http://www.ncbi.nlm.nih.gov/entrez/query.fcgi?db=Nucleotide&cmd=Search&term=BG072200&dopt=&doptcmdl=GenBank","BG072200")	17	Y	=HYPERLINK("http://lgsun.grc.nia.nih.gov/cgi-bin/pro3?sname1=H3107H07-0&val=1","Y")	Y	1
442	12246	1	2	9	25	H3108H01	Mus musculus guanine nucleotide binding protein, alpha q polypeptide (Gnaq), mRNA	H3108H01-3	=HYPERLINK("http://lgsun.grc.nia.nih.gov/cgi-bin/pro3?sname1=H3108H01-3&val=1","H3108H01-3")		BG072285	=HYPERLINK("http://www.ncbi.nlm.nih.gov/entrez/query.fcgi?db=Nucleotide&cmd=Search&term=BG072285&dopt=&doptcmdl=GenBank","BG072285")	19	Y	=HYPERLINK("http://lgsun.grc.nia.nih.gov/cgi-bin/pro3?sname1=H3108H01-0&val=1","Y")	Y	1
442	12246	1	2	9	26	H3108H01	Mus musculus guanine nucleotide binding protein, alpha q polypeptide (Gnaq), mRNA	H3108H01-3	=HYPERLINK("http://lgsun.grc.nia.nih.gov/cgi-bin/pro3?sname1=H3108H01-3&val=1","H3108H01-3")		BG072285	=HYPERLINK("http://www.ncbi.nlm.nih.gov/entrez/query.fcgi?db=Nucleotide&cmd=Search&term=BG072285&dopt=&doptcmdl=GenBank","BG072285")	19	Y	=HYPERLINK("http://lgsun.grc.nia.nih.gov/cgi-bin/pro3?sname1=H3108H01-0&val=1","Y")	Y	1
443	12221	1	2	10	1	H3096H07	GERANYLGERANYL TRANSFERASE TYPE I BETA SUBUNIT EC 2.5.1.- TYPE I PROTEIN GERANYL GERANYLTRANSFERASE BETA SUBUNIT GGTASE I	H3096H07-3	=HYPERLINK("http://lgsun.grc.nia.nih.gov/cgi-bin/pro3?sname1=H3096H07-3&val=1","H3096H07-3")		BG071276	=HYPERLINK("http://www.ncbi.nlm.nih.gov/entrez/query.fcgi?db=Nucleotide&cmd=Search&term=BG071276&dopt=&doptcmdl=GenBank","BG071276")	18	Y	=HYPERLINK("http://lgsun.grc.nia.nih.gov/cgi-bin/pro3?sname1=H3096H07-0&val=1","Y")	Y	1
443	12221	1	2	10	2	H3096H07	GERANYLGERANYL TRANSFERASE TYPE I BETA SUBUNIT EC 2.5.1.- TYPE I PROTEIN GERANYL GERANYLTRANSFERASE BETA SUBUNIT GGTASE I	H3096H07-3	=HYPERLINK("http://lgsun.grc.nia.nih.gov/cgi-bin/pro3?sname1=H3096H07-3&val=1","H3096H07-3")		BG071276	=HYPERLINK("http://www.ncbi.nlm.nih.gov/entrez/query.fcgi?db=Nucleotide&cmd=Search&term=BG071276&dopt=&doptcmdl=GenBank","BG071276")	18	Y	=HYPERLINK("http://lgsun.grc.nia.nih.gov/cgi-bin/pro3?sname1=H3096H07-0&val=1","Y")	Y	1
444	12222	1	2	10	3	H3097H01	Mus musculus LOC268450 (LOC268450), mRNA	H3097H01-3	=HYPERLINK("http://lgsun.grc.nia.nih.gov/cgi-bin/pro3?sname1=H3097H01-3&val=1","H3097H01-3")		BG071356	=HYPERLINK("http://www.ncbi.nlm.nih.gov/entrez/query.fcgi?db=Nucleotide&cmd=Search&term=BG071356&dopt=&doptcmdl=GenBank","BG071356")	11	Y	=HYPERLINK("http://lgsun.grc.nia.nih.gov/cgi-bin/pro3?sname1=H3097H01-0&val=1","Y")	Y	1
444	12222	1	2	10	4	H3097H01	Mus musculus LOC268450 (LOC268450), mRNA	H3097H01-3	=HYPERLINK("http://lgsun.grc.nia.nih.gov/cgi-bin/pro3?sname1=H3097H01-3&val=1","H3097H01-3")		BG071356	=HYPERLINK("http://www.ncbi.nlm.nih.gov/entrez/query.fcgi?db=Nucleotide&cmd=Search&term=BG071356&dopt=&doptcmdl=GenBank","BG071356")	11	Y	=HYPERLINK("http://lgsun.grc.nia.nih.gov/cgi-bin/pro3?sname1=H3097H01-0&val=1","Y")	Y	1
445	12223	1	2	10	5	H3097H07	Mus musculus apoptosis-associated speck-like protein containing a CARD (Asc-pending), mRNA	H3097H07-3	=HYPERLINK("http://lgsun.grc.nia.nih.gov/cgi-bin/pro3?sname1=H3097H07-3&val=1","H3097H07-3")		BG071362	=HYPERLINK("http://www.ncbi.nlm.nih.gov/entrez/query.fcgi?db=Nucleotide&cmd=Search&term=BG071362&dopt=&doptcmdl=GenBank","BG071362")		Y	=HYPERLINK("http://lgsun.grc.nia.nih.gov/cgi-bin/pro3?sname1=H3097H07-0&val=1","Y")	Y	1
445	12223	1	2	10	6	H3097H07	Mus musculus apoptosis-associated speck-like protein containing a CARD (Asc-pending), mRNA	H3097H07-3	=HYPERLINK("http://lgsun.grc.nia.nih.gov/cgi-bin/pro3?sname1=H3097H07-3&val=1","H3097H07-3")		BG071362	=HYPERLINK("http://www.ncbi.nlm.nih.gov/entrez/query.fcgi?db=Nucleotide&cmd=Search&term=BG071362&dopt=&doptcmdl=GenBank","BG071362")		Y	=HYPERLINK("http://lgsun.grc.nia.nih.gov/cgi-bin/pro3?sname1=H3097H07-0&val=1","Y")	Y	1
446	12224	1	2	10	7	H3098H01	H3098H01	H3098H01-3	=HYPERLINK("http://lgsun.grc.nia.nih.gov/cgi-bin/pro3?sname1=H3098H01-3&val=1","H3098H01-3")							U	1
446	12224	1	2	10	8	H3098H01	H3098H01	H3098H01-3	=HYPERLINK("http://lgsun.grc.nia.nih.gov/cgi-bin/pro3?sname1=H3098H01-3&val=1","H3098H01-3")							U	1
447	12225	1	2	10	9	H3098H07	Mus musculus hypothetical protein MGC38232 (MGC38232), mRNA	H3098H07-3	=HYPERLINK("http://lgsun.grc.nia.nih.gov/cgi-bin/pro3?sname1=H3098H07-3&val=1","H3098H07-3")		BG071431	=HYPERLINK("http://www.ncbi.nlm.nih.gov/entrez/query.fcgi?db=Nucleotide&cmd=Search&term=BG071431&dopt=&doptcmdl=GenBank","BG071431")	16			Y	1
447	12225	1	2	10	10	H3098H07	Mus musculus hypothetical protein MGC38232 (MGC38232), mRNA	H3098H07-3	=HYPERLINK("http://lgsun.grc.nia.nih.gov/cgi-bin/pro3?sname1=H3098H07-3&val=1","H3098H07-3")		BG071431	=HYPERLINK("http://www.ncbi.nlm.nih.gov/entrez/query.fcgi?db=Nucleotide&cmd=Search&term=BG071431&dopt=&doptcmdl=GenBank","BG071431")	16			Y	1
448	12226	1	2	10	11	H3101H01	UNKNOWN: Similar to Mus musculus LOC266312 (LOC266312), mRNA	H3101H01-3	=HYPERLINK("http://lgsun.grc.nia.nih.gov/cgi-bin/pro3?sname1=H3101H01-3&val=1","H3101H01-3")		BG071670	=HYPERLINK("http://www.ncbi.nlm.nih.gov/entrez/query.fcgi?db=Nucleotide&cmd=Search&term=BG071670&dopt=&doptcmdl=GenBank","BG071670")		Y	=HYPERLINK("http://lgsun.grc.nia.nih.gov/cgi-bin/pro3?sname1=H3101H01-0&val=1","Y")	Y	1
448	12226	1	2	10	12	H3101H01	UNKNOWN: Similar to Mus musculus LOC266312 (LOC266312), mRNA	H3101H01-3	=HYPERLINK("http://lgsun.grc.nia.nih.gov/cgi-bin/pro3?sname1=H3101H01-3&val=1","H3101H01-3")		BG071670	=HYPERLINK("http://www.ncbi.nlm.nih.gov/entrez/query.fcgi?db=Nucleotide&cmd=Search&term=BG071670&dopt=&doptcmdl=GenBank","BG071670")		Y	=HYPERLINK("http://lgsun.grc.nia.nih.gov/cgi-bin/pro3?sname1=H3101H01-0&val=1","Y")	Y	1
449	12227	1	2	10	13	H3101H07	UNKNOWN	H3101H07-3	=HYPERLINK("http://lgsun.grc.nia.nih.gov/cgi-bin/pro3?sname1=H3101H07-3&val=1","H3101H07-3")		BG071675	=HYPERLINK("http://www.ncbi.nlm.nih.gov/entrez/query.fcgi?db=Nucleotide&cmd=Search&term=BG071675&dopt=&doptcmdl=GenBank","BG071675")		Y	=HYPERLINK("http://lgsun.grc.nia.nih.gov/cgi-bin/pro3?sname1=H3101H07-0&val=1","Y")	Y	1
449	12227	1	2	10	14	H3101H07	UNKNOWN	H3101H07-3	=HYPERLINK("http://lgsun.grc.nia.nih.gov/cgi-bin/pro3?sname1=H3101H07-3&val=1","H3101H07-3")		BG071675	=HYPERLINK("http://www.ncbi.nlm.nih.gov/entrez/query.fcgi?db=Nucleotide&cmd=Search&term=BG071675&dopt=&doptcmdl=GenBank","BG071675")		Y	=HYPERLINK("http://lgsun.grc.nia.nih.gov/cgi-bin/pro3?sname1=H3101H07-0&val=1","Y")	Y	1
450	12228	1	2	10	15	H3102H01	Mus musculus, Similar to cytochrome c oxidase III, mitochondrial, clone IMAGE:4500967, mRNA	H3102H01-3	=HYPERLINK("http://lgsun.grc.nia.nih.gov/cgi-bin/pro3?sname1=H3102H01-3&val=1","H3102H01-3")		BG071754	=HYPERLINK("http://www.ncbi.nlm.nih.gov/entrez/query.fcgi?db=Nucleotide&cmd=Search&term=BG071754&dopt=&doptcmdl=GenBank","BG071754")		Y	=HYPERLINK("http://lgsun.grc.nia.nih.gov/cgi-bin/pro3?sname1=H3102H01-0&val=1","Y")	Y	1
450	12228	1	2	10	16	H3102H01	Mus musculus, Similar to cytochrome c oxidase III, mitochondrial, clone IMAGE:4500967, mRNA	H3102H01-3	=HYPERLINK("http://lgsun.grc.nia.nih.gov/cgi-bin/pro3?sname1=H3102H01-3&val=1","H3102H01-3")		BG071754	=HYPERLINK("http://www.ncbi.nlm.nih.gov/entrez/query.fcgi?db=Nucleotide&cmd=Search&term=BG071754&dopt=&doptcmdl=GenBank","BG071754")		Y	=HYPERLINK("http://lgsun.grc.nia.nih.gov/cgi-bin/pro3?sname1=H3102H01-0&val=1","Y")	Y	1
451	12229	1	2	10	17	H3102H07	Mus musculus 2,3-bisphosphoglycerate mutase (Bpgm), mRNA	H3102H07-3	=HYPERLINK("http://lgsun.grc.nia.nih.gov/cgi-bin/pro3?sname1=H3102H07-3&val=1","H3102H07-3")	Energy/Metabolism	BG071760	=HYPERLINK("http://www.ncbi.nlm.nih.gov/entrez/query.fcgi?db=Nucleotide&cmd=Search&term=BG071760&dopt=&doptcmdl=GenBank","BG071760")	6	Y	=HYPERLINK("http://lgsun.grc.nia.nih.gov/cgi-bin/pro3?sname1=H3102H07-0&val=1","Y")	Y	1
451	12229	1	2	10	18	H3102H07	Mus musculus 2,3-bisphosphoglycerate mutase (Bpgm), mRNA	H3102H07-3	=HYPERLINK("http://lgsun.grc.nia.nih.gov/cgi-bin/pro3?sname1=H3102H07-3&val=1","H3102H07-3")	Energy/Metabolism	BG071760	=HYPERLINK("http://www.ncbi.nlm.nih.gov/entrez/query.fcgi?db=Nucleotide&cmd=Search&term=BG071760&dopt=&doptcmdl=GenBank","BG071760")	6	Y	=HYPERLINK("http://lgsun.grc.nia.nih.gov/cgi-bin/pro3?sname1=H3102H07-0&val=1","Y")	Y	1
452	12230	1	2	10	19	H3103H01	UNKNOWN	H3103H01-3	=HYPERLINK("http://lgsun.grc.nia.nih.gov/cgi-bin/pro3?sname1=H3103H01-3&val=1","H3103H01-3")		BG071847	=HYPERLINK("http://www.ncbi.nlm.nih.gov/entrez/query.fcgi?db=Nucleotide&cmd=Search&term=BG071847&dopt=&doptcmdl=GenBank","BG071847")		Y	=HYPERLINK("http://lgsun.grc.nia.nih.gov/cgi-bin/pro3?sname1=H3103H01-0&val=1","Y")	Y	1
452	12230	1	2	10	20	H3103H01	UNKNOWN	H3103H01-3	=HYPERLINK("http://lgsun.grc.nia.nih.gov/cgi-bin/pro3?sname1=H3103H01-3&val=1","H3103H01-3")		BG071847	=HYPERLINK("http://www.ncbi.nlm.nih.gov/entrez/query.fcgi?db=Nucleotide&cmd=Search&term=BG071847&dopt=&doptcmdl=GenBank","BG071847")		Y	=HYPERLINK("http://lgsun.grc.nia.nih.gov/cgi-bin/pro3?sname1=H3103H01-0&val=1","Y")	Y	1
453	12231	1	2	10	21	H3103H07	Mus musculus elafin-like protein I (SWAM1), mRNA	H3103H07-3	=HYPERLINK("http://lgsun.grc.nia.nih.gov/cgi-bin/pro3?sname1=H3103H07-3&val=1","H3103H07-3")		BG071853	=HYPERLINK("http://www.ncbi.nlm.nih.gov/entrez/query.fcgi?db=Nucleotide&cmd=Search&term=BG071853&dopt=&doptcmdl=GenBank","BG071853")	2	Y	=HYPERLINK("http://lgsun.grc.nia.nih.gov/cgi-bin/pro3?sname1=H3103H07-0&val=1","Y")	Y	1
453	12231	1	2	10	22	H3103H07	Mus musculus elafin-like protein I (SWAM1), mRNA	H3103H07-3	=HYPERLINK("http://lgsun.grc.nia.nih.gov/cgi-bin/pro3?sname1=H3103H07-3&val=1","H3103H07-3")		BG071853	=HYPERLINK("http://www.ncbi.nlm.nih.gov/entrez/query.fcgi?db=Nucleotide&cmd=Search&term=BG071853&dopt=&doptcmdl=GenBank","BG071853")	2	Y	=HYPERLINK("http://lgsun.grc.nia.nih.gov/cgi-bin/pro3?sname1=H3103H07-0&val=1","Y")	Y	1
454	12232	1	2	10	23	H3104H01	Mus musculus LOC212249 (LOC212249), mRNA	H3104H01-3	=HYPERLINK("http://lgsun.grc.nia.nih.gov/cgi-bin/pro3?sname1=H3104H01-3&val=1","H3104H01-3")		BG071934	=HYPERLINK("http://www.ncbi.nlm.nih.gov/entrez/query.fcgi?db=Nucleotide&cmd=Search&term=BG071934&dopt=&doptcmdl=GenBank","BG071934")		Y	=HYPERLINK("http://lgsun.grc.nia.nih.gov/cgi-bin/pro3?sname1=H3104H01-0&val=1","Y")	Y	1
454	12232	1	2	10	24	H3104H01	Mus musculus LOC212249 (LOC212249), mRNA	H3104H01-3	=HYPERLINK("http://lgsun.grc.nia.nih.gov/cgi-bin/pro3?sname1=H3104H01-3&val=1","H3104H01-3")		BG071934	=HYPERLINK("http://www.ncbi.nlm.nih.gov/entrez/query.fcgi?db=Nucleotide&cmd=Search&term=BG071934&dopt=&doptcmdl=GenBank","BG071934")		Y	=HYPERLINK("http://lgsun.grc.nia.nih.gov/cgi-bin/pro3?sname1=H3104H01-0&val=1","Y")	Y	1
455	12233	1	2	10	25	H3104H07	UNKNOWN	H3104H07-3	=HYPERLINK("http://lgsun.grc.nia.nih.gov/cgi-bin/pro3?sname1=H3104H07-3&val=1","H3104H07-3")		BG071939	=HYPERLINK("http://www.ncbi.nlm.nih.gov/entrez/query.fcgi?db=Nucleotide&cmd=Search&term=BG071939&dopt=&doptcmdl=GenBank","BG071939")		Y	=HYPERLINK("http://lgsun.grc.nia.nih.gov/cgi-bin/pro3?sname1=H3104H07-0&val=1","Y")	Y	1
455	12233	1	2	10	26	H3104H07	UNKNOWN	H3104H07-3	=HYPERLINK("http://lgsun.grc.nia.nih.gov/cgi-bin/pro3?sname1=H3104H07-3&val=1","H3104H07-3")		BG071939	=HYPERLINK("http://www.ncbi.nlm.nih.gov/entrez/query.fcgi?db=Nucleotide&cmd=Search&term=BG071939&dopt=&doptcmdl=GenBank","BG071939")		Y	=HYPERLINK("http://lgsun.grc.nia.nih.gov/cgi-bin/pro3?sname1=H3104H07-0&val=1","Y")	Y	1
456	12208	1	2	11	1	H3100H01	Mus musculus microspherule protein 1 (Mcrs1), mRNA	H3100H01-3	=HYPERLINK("http://lgsun.grc.nia.nih.gov/cgi-bin/pro3?sname1=H3100H01-3&val=1","H3100H01-3")		BG071587	=HYPERLINK("http://www.ncbi.nlm.nih.gov/entrez/query.fcgi?db=Nucleotide&cmd=Search&term=BG071587&dopt=&doptcmdl=GenBank","BG071587")	15	Y	=HYPERLINK("http://lgsun.grc.nia.nih.gov/cgi-bin/pro3?sname1=H3100H01-0&val=1","Y")	Y	1
456	12208	1	2	11	2	H3100H01	Mus musculus microspherule protein 1 (Mcrs1), mRNA	H3100H01-3	=HYPERLINK("http://lgsun.grc.nia.nih.gov/cgi-bin/pro3?sname1=H3100H01-3&val=1","H3100H01-3")		BG071587	=HYPERLINK("http://www.ncbi.nlm.nih.gov/entrez/query.fcgi?db=Nucleotide&cmd=Search&term=BG071587&dopt=&doptcmdl=GenBank","BG071587")	15	Y	=HYPERLINK("http://lgsun.grc.nia.nih.gov/cgi-bin/pro3?sname1=H3100H01-0&val=1","Y")	Y	1
457	12209	1	2	11	3	H3100H07	UNKNOWN	H3100H07-3	=HYPERLINK("http://lgsun.grc.nia.nih.gov/cgi-bin/pro3?sname1=H3100H07-3&val=1","H3100H07-3")		BG071592	=HYPERLINK("http://www.ncbi.nlm.nih.gov/entrez/query.fcgi?db=Nucleotide&cmd=Search&term=BG071592&dopt=&doptcmdl=GenBank","BG071592")		Y	=HYPERLINK("http://lgsun.grc.nia.nih.gov/cgi-bin/pro3?sname1=H3100H07-0&val=1","Y")	Y	1
457	12209	1	2	11	4	H3100H07	UNKNOWN	H3100H07-3	=HYPERLINK("http://lgsun.grc.nia.nih.gov/cgi-bin/pro3?sname1=H3100H07-3&val=1","H3100H07-3")		BG071592	=HYPERLINK("http://www.ncbi.nlm.nih.gov/entrez/query.fcgi?db=Nucleotide&cmd=Search&term=BG071592&dopt=&doptcmdl=GenBank","BG071592")		Y	=HYPERLINK("http://lgsun.grc.nia.nih.gov/cgi-bin/pro3?sname1=H3100H07-0&val=1","Y")	Y	1
458	12210	1	2	11	5	H3091H01	Mus musculus RIKEN cDNA 1200004M23 gene (1200004M23Rik), mRNA	H3091H01-3	=HYPERLINK("http://lgsun.grc.nia.nih.gov/cgi-bin/pro3?sname1=H3091H01-3&val=1","H3091H01-3")		BG070929	=HYPERLINK("http://www.ncbi.nlm.nih.gov/entrez/query.fcgi?db=Nucleotide&cmd=Search&term=BG070929&dopt=&doptcmdl=GenBank","BG070929")	19	Y	=HYPERLINK("http://lgsun.grc.nia.nih.gov/cgi-bin/pro3?sname1=H3091H01-0&val=1","Y")	Y	1
458	12210	1	2	11	6	H3091H01	Mus musculus RIKEN cDNA 1200004M23 gene (1200004M23Rik), mRNA	H3091H01-3	=HYPERLINK("http://lgsun.grc.nia.nih.gov/cgi-bin/pro3?sname1=H3091H01-3&val=1","H3091H01-3")		BG070929	=HYPERLINK("http://www.ncbi.nlm.nih.gov/entrez/query.fcgi?db=Nucleotide&cmd=Search&term=BG070929&dopt=&doptcmdl=GenBank","BG070929")	19	Y	=HYPERLINK("http://lgsun.grc.nia.nih.gov/cgi-bin/pro3?sname1=H3091H01-0&val=1","Y")	Y	1
459	12211	1	2	11	7	H3091H07	Similar to: Mus musculus deiodinase, iodothyronine type III (Dio3), mRNA	H3091H07-3	=HYPERLINK("http://lgsun.grc.nia.nih.gov/cgi-bin/pro3?sname1=H3091H07-3&val=1","H3091H07-3")	Energy/Metabolism	BG070934	=HYPERLINK("http://www.ncbi.nlm.nih.gov/entrez/query.fcgi?db=Nucleotide&cmd=Search&term=BG070934&dopt=&doptcmdl=GenBank","BG070934")	12	Y	=HYPERLINK("http://lgsun.grc.nia.nih.gov/cgi-bin/pro3?sname1=H3091H07-0&val=1","Y")	Y	1
459	12211	1	2	11	8	H3091H07	Similar to: Mus musculus deiodinase, iodothyronine type III (Dio3), mRNA	H3091H07-3	=HYPERLINK("http://lgsun.grc.nia.nih.gov/cgi-bin/pro3?sname1=H3091H07-3&val=1","H3091H07-3")	Energy/Metabolism	BG070934	=HYPERLINK("http://www.ncbi.nlm.nih.gov/entrez/query.fcgi?db=Nucleotide&cmd=Search&term=BG070934&dopt=&doptcmdl=GenBank","BG070934")	12	Y	=HYPERLINK("http://lgsun.grc.nia.nih.gov/cgi-bin/pro3?sname1=H3091H07-0&val=1","Y")	Y	1
460	12212	1	2	11	9	H3092H01	Mus musculus ATPase, H+ transporting, lysosomal 70kD, V1 subunit A, isoform 1 (Atp6v1a1), mRNA	H3092H01-3	=HYPERLINK("http://lgsun.grc.nia.nih.gov/cgi-bin/pro3?sname1=H3092H01-3&val=1","H3092H01-3")	Energy/Metabolism	BG070846	=HYPERLINK("http://www.ncbi.nlm.nih.gov/entrez/query.fcgi?db=Nucleotide&cmd=Search&term=BG070846&dopt=&doptcmdl=GenBank","BG070846")	16	Y	=HYPERLINK("http://lgsun.grc.nia.nih.gov/cgi-bin/pro3?sname1=H3092H01-0&val=1","Y")	Y	1
460	12212	1	2	11	10	H3092H01	Mus musculus ATPase, H+ transporting, lysosomal 70kD, V1 subunit A, isoform 1 (Atp6v1a1), mRNA	H3092H01-3	=HYPERLINK("http://lgsun.grc.nia.nih.gov/cgi-bin/pro3?sname1=H3092H01-3&val=1","H3092H01-3")	Energy/Metabolism	BG070846	=HYPERLINK("http://www.ncbi.nlm.nih.gov/entrez/query.fcgi?db=Nucleotide&cmd=Search&term=BG070846&dopt=&doptcmdl=GenBank","BG070846")	16	Y	=HYPERLINK("http://lgsun.grc.nia.nih.gov/cgi-bin/pro3?sname1=H3092H01-0&val=1","Y")	Y	1
461	12213	1	2	11	11	H3092H07	Mus musculus ATP-binding cassette, sub-family G (WHITE), member 4 (Abcg4), mRNA	H3092H07-3	=HYPERLINK("http://lgsun.grc.nia.nih.gov/cgi-bin/pro3?sname1=H3092H07-3&val=1","H3092H07-3")		BG070852	=HYPERLINK("http://www.ncbi.nlm.nih.gov/entrez/query.fcgi?db=Nucleotide&cmd=Search&term=BG070852&dopt=&doptcmdl=GenBank","BG070852")	9	Y	=HYPERLINK("http://lgsun.grc.nia.nih.gov/cgi-bin/pro3?sname1=H3092H07-0&val=1","Y")	Y	1
461	12213	1	2	11	12	H3092H07	Mus musculus ATP-binding cassette, sub-family G (WHITE), member 4 (Abcg4), mRNA	H3092H07-3	=HYPERLINK("http://lgsun.grc.nia.nih.gov/cgi-bin/pro3?sname1=H3092H07-3&val=1","H3092H07-3")		BG070852	=HYPERLINK("http://www.ncbi.nlm.nih.gov/entrez/query.fcgi?db=Nucleotide&cmd=Search&term=BG070852&dopt=&doptcmdl=GenBank","BG070852")	9	Y	=HYPERLINK("http://lgsun.grc.nia.nih.gov/cgi-bin/pro3?sname1=H3092H07-0&val=1","Y")	Y	1
462	12214	1	2	11	13	H3093H01	Mus musculus hypothetical protein MGC37173 (MGC37173), mRNA	H3093H01-3	=HYPERLINK("http://lgsun.grc.nia.nih.gov/cgi-bin/pro3?sname1=H3093H01-3&val=1","H3093H01-3")	Energy/Metabolism	BG071021	=HYPERLINK("http://www.ncbi.nlm.nih.gov/entrez/query.fcgi?db=Nucleotide&cmd=Search&term=BG071021&dopt=&doptcmdl=GenBank","BG071021")	12	Y	=HYPERLINK("http://lgsun.grc.nia.nih.gov/cgi-bin/pro3?sname1=H3093H01-0&val=1","Y")	Y	1
462	12214	1	2	11	14	H3093H01	Mus musculus hypothetical protein MGC37173 (MGC37173), mRNA	H3093H01-3	=HYPERLINK("http://lgsun.grc.nia.nih.gov/cgi-bin/pro3?sname1=H3093H01-3&val=1","H3093H01-3")	Energy/Metabolism	BG071021	=HYPERLINK("http://www.ncbi.nlm.nih.gov/entrez/query.fcgi?db=Nucleotide&cmd=Search&term=BG071021&dopt=&doptcmdl=GenBank","BG071021")	12	Y	=HYPERLINK("http://lgsun.grc.nia.nih.gov/cgi-bin/pro3?sname1=H3093H01-0&val=1","Y")	Y	1
463	12215	1	2	11	15	H3093H07	UNKNOWN	H3093H07-3	=HYPERLINK("http://lgsun.grc.nia.nih.gov/cgi-bin/pro3?sname1=H3093H07-3&val=1","H3093H07-3")		BG071027	=HYPERLINK("http://www.ncbi.nlm.nih.gov/entrez/query.fcgi?db=Nucleotide&cmd=Search&term=BG071027&dopt=&doptcmdl=GenBank","BG071027")		Y	=HYPERLINK("http://lgsun.grc.nia.nih.gov/cgi-bin/pro3?sname1=H3093H07-0&val=1","Y")	Y	1
463	12215	1	2	11	16	H3093H07	UNKNOWN	H3093H07-3	=HYPERLINK("http://lgsun.grc.nia.nih.gov/cgi-bin/pro3?sname1=H3093H07-3&val=1","H3093H07-3")		BG071027	=HYPERLINK("http://www.ncbi.nlm.nih.gov/entrez/query.fcgi?db=Nucleotide&cmd=Search&term=BG071027&dopt=&doptcmdl=GenBank","BG071027")		Y	=HYPERLINK("http://lgsun.grc.nia.nih.gov/cgi-bin/pro3?sname1=H3093H07-0&val=1","Y")	Y	1
464	12216	1	2	11	17	H3094H01	UNKNOWN	H3094H01-3	=HYPERLINK("http://lgsun.grc.nia.nih.gov/cgi-bin/pro3?sname1=H3094H01-3&val=1","H3094H01-3")		BG071114	=HYPERLINK("http://www.ncbi.nlm.nih.gov/entrez/query.fcgi?db=Nucleotide&cmd=Search&term=BG071114&dopt=&doptcmdl=GenBank","BG071114")	2	Y	=HYPERLINK("http://lgsun.grc.nia.nih.gov/cgi-bin/pro3?sname1=H3094H01-0&val=1","Y")	Y	1
464	12216	1	2	11	18	H3094H01	UNKNOWN	H3094H01-3	=HYPERLINK("http://lgsun.grc.nia.nih.gov/cgi-bin/pro3?sname1=H3094H01-3&val=1","H3094H01-3")		BG071114	=HYPERLINK("http://www.ncbi.nlm.nih.gov/entrez/query.fcgi?db=Nucleotide&cmd=Search&term=BG071114&dopt=&doptcmdl=GenBank","BG071114")	2	Y	=HYPERLINK("http://lgsun.grc.nia.nih.gov/cgi-bin/pro3?sname1=H3094H01-0&val=1","Y")	Y	1
465	12217	1	2	11	19	H3094H07	Mus musculus centrin 3 (Cetn3), mRNA	H3094H07-3	=HYPERLINK("http://lgsun.grc.nia.nih.gov/cgi-bin/pro3?sname1=H3094H07-3&val=1","H3094H07-3")	Cell Cycle	BG071120	=HYPERLINK("http://www.ncbi.nlm.nih.gov/entrez/query.fcgi?db=Nucleotide&cmd=Search&term=BG071120&dopt=&doptcmdl=GenBank","BG071120")	13	Y	=HYPERLINK("http://lgsun.grc.nia.nih.gov/cgi-bin/pro3?sname1=H3094H07-0&val=1","Y")	Y	1
465	12217	1	2	11	20	H3094H07	Mus musculus centrin 3 (Cetn3), mRNA	H3094H07-3	=HYPERLINK("http://lgsun.grc.nia.nih.gov/cgi-bin/pro3?sname1=H3094H07-3&val=1","H3094H07-3")	Cell Cycle	BG071120	=HYPERLINK("http://www.ncbi.nlm.nih.gov/entrez/query.fcgi?db=Nucleotide&cmd=Search&term=BG071120&dopt=&doptcmdl=GenBank","BG071120")	13	Y	=HYPERLINK("http://lgsun.grc.nia.nih.gov/cgi-bin/pro3?sname1=H3094H07-0&val=1","Y")	Y	1
466	12218	1	2	11	21	H3095H01	Mus musculus hypothetical protein MGC11659 (MGC11659), mRNA	H3095H01-3	=HYPERLINK("http://lgsun.grc.nia.nih.gov/cgi-bin/pro3?sname1=H3095H01-3&val=1","H3095H01-3")		BG071200	=HYPERLINK("http://www.ncbi.nlm.nih.gov/entrez/query.fcgi?db=Nucleotide&cmd=Search&term=BG071200&dopt=&doptcmdl=GenBank","BG071200")	6	Y	=HYPERLINK("http://lgsun.grc.nia.nih.gov/cgi-bin/pro3?sname1=H3095H01-0&val=1","Y")	Y	1
466	12218	1	2	11	22	H3095H01	Mus musculus hypothetical protein MGC11659 (MGC11659), mRNA	H3095H01-3	=HYPERLINK("http://lgsun.grc.nia.nih.gov/cgi-bin/pro3?sname1=H3095H01-3&val=1","H3095H01-3")		BG071200	=HYPERLINK("http://www.ncbi.nlm.nih.gov/entrez/query.fcgi?db=Nucleotide&cmd=Search&term=BG071200&dopt=&doptcmdl=GenBank","BG071200")	6	Y	=HYPERLINK("http://lgsun.grc.nia.nih.gov/cgi-bin/pro3?sname1=H3095H01-0&val=1","Y")	Y	1
467	12219	1	2	11	23	H3095H07	H3095H07	H3095H07-3	=HYPERLINK("http://lgsun.grc.nia.nih.gov/cgi-bin/pro3?sname1=H3095H07-3&val=1","H3095H07-3")							U	1
467	12219	1	2	11	24	H3095H07	H3095H07	H3095H07-3	=HYPERLINK("http://lgsun.grc.nia.nih.gov/cgi-bin/pro3?sname1=H3095H07-3&val=1","H3095H07-3")							U	1
468	12220	1	2	11	25	H3096H01	H3096H01	H3096H01-3	=HYPERLINK("http://lgsun.grc.nia.nih.gov/cgi-bin/pro3?sname1=H3096H01-3&val=1","H3096H01-3")							U	1
468	12220	1	2	11	26	H3096H01	H3096H01	H3096H01-3	=HYPERLINK("http://lgsun.grc.nia.nih.gov/cgi-bin/pro3?sname1=H3096H01-3&val=1","H3096H01-3")							U	1
469	12195	1	2	12	1	H3085H07	Mus musculus vacuolar protein sorting 26 (yeast) (Vps26), mRNA	H3085H07-3	=HYPERLINK("http://lgsun.grc.nia.nih.gov/cgi-bin/pro3?sname1=H3085H07-3&val=1","H3085H07-3")		BG070305	=HYPERLINK("http://www.ncbi.nlm.nih.gov/entrez/query.fcgi?db=Nucleotide&cmd=Search&term=BG070305&dopt=&doptcmdl=GenBank","BG070305")	10			Y	1
469	12195	1	2	12	2	H3085H07	Mus musculus vacuolar protein sorting 26 (yeast) (Vps26), mRNA	H3085H07-3	=HYPERLINK("http://lgsun.grc.nia.nih.gov/cgi-bin/pro3?sname1=H3085H07-3&val=1","H3085H07-3")		BG070305	=HYPERLINK("http://www.ncbi.nlm.nih.gov/entrez/query.fcgi?db=Nucleotide&cmd=Search&term=BG070305&dopt=&doptcmdl=GenBank","BG070305")	10			Y	1
470	12196	1	2	12	3	H3086H01	Mus musculus RIKEN cDNA 1200016B17 gene (1200016B17Rik), mRNA	H3086H01-3	=HYPERLINK("http://lgsun.grc.nia.nih.gov/cgi-bin/pro3?sname1=H3086H01-3&val=1","H3086H01-3")		BG070391	=HYPERLINK("http://www.ncbi.nlm.nih.gov/entrez/query.fcgi?db=Nucleotide&cmd=Search&term=BG070391&dopt=&doptcmdl=GenBank","BG070391")	6	Y	=HYPERLINK("http://lgsun.grc.nia.nih.gov/cgi-bin/pro3?sname1=H3086H01-0&val=1","Y")	Y	1
470	12196	1	2	12	4	H3086H01	Mus musculus RIKEN cDNA 1200016B17 gene (1200016B17Rik), mRNA	H3086H01-3	=HYPERLINK("http://lgsun.grc.nia.nih.gov/cgi-bin/pro3?sname1=H3086H01-3&val=1","H3086H01-3")		BG070391	=HYPERLINK("http://www.ncbi.nlm.nih.gov/entrez/query.fcgi?db=Nucleotide&cmd=Search&term=BG070391&dopt=&doptcmdl=GenBank","BG070391")	6	Y	=HYPERLINK("http://lgsun.grc.nia.nih.gov/cgi-bin/pro3?sname1=H3086H01-0&val=1","Y")	Y	1
471	12197	1	2	12	5	H3086H07	H3086H07			Matrix/Structural Proteins							1
471	12197	1	2	12	6	H3086H07	H3086H07			Matrix/Structural Proteins							1
472	12198	1	2	12	7	H3087H01	UNKNOWN	H3087H01-3	=HYPERLINK("http://lgsun.grc.nia.nih.gov/cgi-bin/pro3?sname1=H3087H01-3&val=1","H3087H01-3")		BG070483	=HYPERLINK("http://www.ncbi.nlm.nih.gov/entrez/query.fcgi?db=Nucleotide&cmd=Search&term=BG070483&dopt=&doptcmdl=GenBank","BG070483")	16	Y	=HYPERLINK("http://lgsun.grc.nia.nih.gov/cgi-bin/pro3?sname1=H3087H01-0&val=1","Y")	Y	1
472	12198	1	2	12	8	H3087H01	UNKNOWN	H3087H01-3	=HYPERLINK("http://lgsun.grc.nia.nih.gov/cgi-bin/pro3?sname1=H3087H01-3&val=1","H3087H01-3")		BG070483	=HYPERLINK("http://www.ncbi.nlm.nih.gov/entrez/query.fcgi?db=Nucleotide&cmd=Search&term=BG070483&dopt=&doptcmdl=GenBank","BG070483")	16	Y	=HYPERLINK("http://lgsun.grc.nia.nih.gov/cgi-bin/pro3?sname1=H3087H01-0&val=1","Y")	Y	1
473	12199	1	2	12	9	H3087H07	UNKNOWN	H3087H07-3	=HYPERLINK("http://lgsun.grc.nia.nih.gov/cgi-bin/pro3?sname1=H3087H07-3&val=1","H3087H07-3")		BG070489	=HYPERLINK("http://www.ncbi.nlm.nih.gov/entrez/query.fcgi?db=Nucleotide&cmd=Search&term=BG070489&dopt=&doptcmdl=GenBank","BG070489")		Y	=HYPERLINK("http://lgsun.grc.nia.nih.gov/cgi-bin/pro3?sname1=H3087H07-0&val=1","Y")	Y	1
473	12199	1	2	12	10	H3087H07	UNKNOWN	H3087H07-3	=HYPERLINK("http://lgsun.grc.nia.nih.gov/cgi-bin/pro3?sname1=H3087H07-3&val=1","H3087H07-3")		BG070489	=HYPERLINK("http://www.ncbi.nlm.nih.gov/entrez/query.fcgi?db=Nucleotide&cmd=Search&term=BG070489&dopt=&doptcmdl=GenBank","BG070489")		Y	=HYPERLINK("http://lgsun.grc.nia.nih.gov/cgi-bin/pro3?sname1=H3087H07-0&val=1","Y")	Y	1
474	12200	1	2	12	11	H3088H01	Similar to: Mus musculus similar to hypothetical protein FLJ90396 [Homo sapiens] (LOC272378), mRNA	H3088H01-3	=HYPERLINK("http://lgsun.grc.nia.nih.gov/cgi-bin/pro3?sname1=H3088H01-3&val=1","H3088H01-3")	Transcription/Chromatin	BG070576	=HYPERLINK("http://www.ncbi.nlm.nih.gov/entrez/query.fcgi?db=Nucleotide&cmd=Search&term=BG070576&dopt=&doptcmdl=GenBank","BG070576")		Y	=HYPERLINK("http://lgsun.grc.nia.nih.gov/cgi-bin/pro3?sname1=H3088H01-0&val=1","Y")	Y	1
474	12200	1	2	12	12	H3088H01	Similar to: Mus musculus similar to hypothetical protein FLJ90396 [Homo sapiens] (LOC272378), mRNA	H3088H01-3	=HYPERLINK("http://lgsun.grc.nia.nih.gov/cgi-bin/pro3?sname1=H3088H01-3&val=1","H3088H01-3")	Transcription/Chromatin	BG070576	=HYPERLINK("http://www.ncbi.nlm.nih.gov/entrez/query.fcgi?db=Nucleotide&cmd=Search&term=BG070576&dopt=&doptcmdl=GenBank","BG070576")		Y	=HYPERLINK("http://lgsun.grc.nia.nih.gov/cgi-bin/pro3?sname1=H3088H01-0&val=1","Y")	Y	1
475	12201	1	2	12	13	H3088H07	UNKNOWN	H3088H07-3	=HYPERLINK("http://lgsun.grc.nia.nih.gov/cgi-bin/pro3?sname1=H3088H07-3&val=1","H3088H07-3")		BG070582	=HYPERLINK("http://www.ncbi.nlm.nih.gov/entrez/query.fcgi?db=Nucleotide&cmd=Search&term=BG070582&dopt=&doptcmdl=GenBank","BG070582")		Y	=HYPERLINK("http://lgsun.grc.nia.nih.gov/cgi-bin/pro3?sname1=H3088H07-0&val=1","Y")	Y	1
475	12201	1	2	12	14	H3088H07	UNKNOWN	H3088H07-3	=HYPERLINK("http://lgsun.grc.nia.nih.gov/cgi-bin/pro3?sname1=H3088H07-3&val=1","H3088H07-3")		BG070582	=HYPERLINK("http://www.ncbi.nlm.nih.gov/entrez/query.fcgi?db=Nucleotide&cmd=Search&term=BG070582&dopt=&doptcmdl=GenBank","BG070582")		Y	=HYPERLINK("http://lgsun.grc.nia.nih.gov/cgi-bin/pro3?sname1=H3088H07-0&val=1","Y")	Y	1
476	12202	1	2	12	15	H3089H01	UNKNOWN	H3089H01-3	=HYPERLINK("http://lgsun.grc.nia.nih.gov/cgi-bin/pro3?sname1=H3089H01-3&val=1","H3089H01-3")		BG070669	=HYPERLINK("http://www.ncbi.nlm.nih.gov/entrez/query.fcgi?db=Nucleotide&cmd=Search&term=BG070669&dopt=&doptcmdl=GenBank","BG070669")		Y	=HYPERLINK("http://lgsun.grc.nia.nih.gov/cgi-bin/pro3?sname1=H3089H01-0&val=1","Y")	Y	1
476	12202	1	2	12	16	H3089H01	UNKNOWN	H3089H01-3	=HYPERLINK("http://lgsun.grc.nia.nih.gov/cgi-bin/pro3?sname1=H3089H01-3&val=1","H3089H01-3")		BG070669	=HYPERLINK("http://www.ncbi.nlm.nih.gov/entrez/query.fcgi?db=Nucleotide&cmd=Search&term=BG070669&dopt=&doptcmdl=GenBank","BG070669")		Y	=HYPERLINK("http://lgsun.grc.nia.nih.gov/cgi-bin/pro3?sname1=H3089H01-0&val=1","Y")	Y	1
477	12203	1	2	12	17	H3089H07	Mus musculus yes-associated protein, 65 kDa (Yap), mRNA	H3089H07-3	=HYPERLINK("http://lgsun.grc.nia.nih.gov/cgi-bin/pro3?sname1=H3089H07-3&val=1","H3089H07-3")		BG070675	=HYPERLINK("http://www.ncbi.nlm.nih.gov/entrez/query.fcgi?db=Nucleotide&cmd=Search&term=BG070675&dopt=&doptcmdl=GenBank","BG070675")	9	Y	=HYPERLINK("http://lgsun.grc.nia.nih.gov/cgi-bin/pro3?sname1=H3089H07-0&val=1","Y")	Y	1
477	12203	1	2	12	18	H3089H07	Mus musculus yes-associated protein, 65 kDa (Yap), mRNA	H3089H07-3	=HYPERLINK("http://lgsun.grc.nia.nih.gov/cgi-bin/pro3?sname1=H3089H07-3&val=1","H3089H07-3")		BG070675	=HYPERLINK("http://www.ncbi.nlm.nih.gov/entrez/query.fcgi?db=Nucleotide&cmd=Search&term=BG070675&dopt=&doptcmdl=GenBank","BG070675")	9	Y	=HYPERLINK("http://lgsun.grc.nia.nih.gov/cgi-bin/pro3?sname1=H3089H07-0&val=1","Y")	Y	1
478	12204	1	2	12	19	H3090H01	Mus musculus suppressor of Ty 4 homolog (S. cerevisiae) (Supt4h), mRNA	H3090H01-3	=HYPERLINK("http://lgsun.grc.nia.nih.gov/cgi-bin/pro3?sname1=H3090H01-3&val=1","H3090H01-3")	Transcription/Chromatin	BG070758	=HYPERLINK("http://www.ncbi.nlm.nih.gov/entrez/query.fcgi?db=Nucleotide&cmd=Search&term=BG070758&dopt=&doptcmdl=GenBank","BG070758")	11	Y	=HYPERLINK("http://lgsun.grc.nia.nih.gov/cgi-bin/pro3?sname1=H3090H01-0&val=1","Y")	Y	1
478	12204	1	2	12	20	H3090H01	Mus musculus suppressor of Ty 4 homolog (S. cerevisiae) (Supt4h), mRNA	H3090H01-3	=HYPERLINK("http://lgsun.grc.nia.nih.gov/cgi-bin/pro3?sname1=H3090H01-3&val=1","H3090H01-3")	Transcription/Chromatin	BG070758	=HYPERLINK("http://www.ncbi.nlm.nih.gov/entrez/query.fcgi?db=Nucleotide&cmd=Search&term=BG070758&dopt=&doptcmdl=GenBank","BG070758")	11	Y	=HYPERLINK("http://lgsun.grc.nia.nih.gov/cgi-bin/pro3?sname1=H3090H01-0&val=1","Y")	Y	1
479	12205	1	2	12	21	H3090H07	UNKNOWN	H3090H07-3	=HYPERLINK("http://lgsun.grc.nia.nih.gov/cgi-bin/pro3?sname1=H3090H07-3&val=1","H3090H07-3")		BG070764	=HYPERLINK("http://www.ncbi.nlm.nih.gov/entrez/query.fcgi?db=Nucleotide&cmd=Search&term=BG070764&dopt=&doptcmdl=GenBank","BG070764")		Y	=HYPERLINK("http://lgsun.grc.nia.nih.gov/cgi-bin/pro3?sname1=H3090H07-0&val=1","Y")	Y	1
479	12205	1	2	12	22	H3090H07	UNKNOWN	H3090H07-3	=HYPERLINK("http://lgsun.grc.nia.nih.gov/cgi-bin/pro3?sname1=H3090H07-3&val=1","H3090H07-3")		BG070764	=HYPERLINK("http://www.ncbi.nlm.nih.gov/entrez/query.fcgi?db=Nucleotide&cmd=Search&term=BG070764&dopt=&doptcmdl=GenBank","BG070764")		Y	=HYPERLINK("http://lgsun.grc.nia.nih.gov/cgi-bin/pro3?sname1=H3090H07-0&val=1","Y")	Y	1
480	12206	1	2	12	23	H3099H01	H3099H01	H3099H01-3	=HYPERLINK("http://lgsun.grc.nia.nih.gov/cgi-bin/pro3?sname1=H3099H01-3&val=1","H3099H01-3")							U	1
480	12206	1	2	12	24	H3099H01	H3099H01	H3099H01-3	=HYPERLINK("http://lgsun.grc.nia.nih.gov/cgi-bin/pro3?sname1=H3099H01-3&val=1","H3099H01-3")							U	1
481	12207	1	2	12	25	H3099H07	UNKNOWN	H3099H07-3	=HYPERLINK("http://lgsun.grc.nia.nih.gov/cgi-bin/pro3?sname1=H3099H07-3&val=1","H3099H07-3")		BG071519	=HYPERLINK("http://www.ncbi.nlm.nih.gov/entrez/query.fcgi?db=Nucleotide&cmd=Search&term=BG071519&dopt=&doptcmdl=GenBank","BG071519")	14			Y	1
481	12207	1	2	12	26	H3099H07	UNKNOWN	H3099H07-3	=HYPERLINK("http://lgsun.grc.nia.nih.gov/cgi-bin/pro3?sname1=H3099H07-3&val=1","H3099H07-3")		BG071519	=HYPERLINK("http://www.ncbi.nlm.nih.gov/entrez/query.fcgi?db=Nucleotide&cmd=Search&term=BG071519&dopt=&doptcmdl=GenBank","BG071519")	14			Y	1
482	12182	1	2	13	1	H3079H01	Mus musculus RIKEN cDNA 2810409H07 gene (2810409H07Rik), mRNA	H3079H01-3	=HYPERLINK("http://lgsun.grc.nia.nih.gov/cgi-bin/pro3?sname1=H3079H01-3&val=1","H3079H01-3")		BG069761	=HYPERLINK("http://www.ncbi.nlm.nih.gov/entrez/query.fcgi?db=Nucleotide&cmd=Search&term=BG069761&dopt=&doptcmdl=GenBank","BG069761")	2	Y	=HYPERLINK("http://lgsun.grc.nia.nih.gov/cgi-bin/pro3?sname1=H3079H01-0&val=1","Y")	Y	1
482	12182	1	2	13	2	H3079H01	Mus musculus RIKEN cDNA 2810409H07 gene (2810409H07Rik), mRNA	H3079H01-3	=HYPERLINK("http://lgsun.grc.nia.nih.gov/cgi-bin/pro3?sname1=H3079H01-3&val=1","H3079H01-3")		BG069761	=HYPERLINK("http://www.ncbi.nlm.nih.gov/entrez/query.fcgi?db=Nucleotide&cmd=Search&term=BG069761&dopt=&doptcmdl=GenBank","BG069761")	2	Y	=HYPERLINK("http://lgsun.grc.nia.nih.gov/cgi-bin/pro3?sname1=H3079H01-0&val=1","Y")	Y	1
483	12183	1	2	13	3	H3079H07	Mus musculus ribosomal protein S3 (Rps3), mRNA	H3079H07-3	=HYPERLINK("http://lgsun.grc.nia.nih.gov/cgi-bin/pro3?sname1=H3079H07-3&val=1","H3079H07-3")	Protein Synthesis/Translational Control	BG069767	=HYPERLINK("http://www.ncbi.nlm.nih.gov/entrez/query.fcgi?db=Nucleotide&cmd=Search&term=BG069767&dopt=&doptcmdl=GenBank","BG069767")	7	Y	=HYPERLINK("http://lgsun.grc.nia.nih.gov/cgi-bin/pro3?sname1=H3079H07-0&val=1","Y")	Y	1
483	12183	1	2	13	4	H3079H07	Mus musculus ribosomal protein S3 (Rps3), mRNA	H3079H07-3	=HYPERLINK("http://lgsun.grc.nia.nih.gov/cgi-bin/pro3?sname1=H3079H07-3&val=1","H3079H07-3")	Protein Synthesis/Translational Control	BG069767	=HYPERLINK("http://www.ncbi.nlm.nih.gov/entrez/query.fcgi?db=Nucleotide&cmd=Search&term=BG069767&dopt=&doptcmdl=GenBank","BG069767")	7	Y	=HYPERLINK("http://lgsun.grc.nia.nih.gov/cgi-bin/pro3?sname1=H3079H07-0&val=1","Y")	Y	1
484	12184	1	2	13	5	H3080H01	Mus musculus ubiquinol-cytochrome c reductase core protein 1 (Uqcrc1), mRNA	H3080H01-3	=HYPERLINK("http://lgsun.grc.nia.nih.gov/cgi-bin/pro3?sname1=H3080H01-3&val=1","H3080H01-3")		BG069853	=HYPERLINK("http://www.ncbi.nlm.nih.gov/entrez/query.fcgi?db=Nucleotide&cmd=Search&term=BG069853&dopt=&doptcmdl=GenBank","BG069853")	9			Y	1
484	12184	1	2	13	6	H3080H01	Mus musculus ubiquinol-cytochrome c reductase core protein 1 (Uqcrc1), mRNA	H3080H01-3	=HYPERLINK("http://lgsun.grc.nia.nih.gov/cgi-bin/pro3?sname1=H3080H01-3&val=1","H3080H01-3")		BG069853	=HYPERLINK("http://www.ncbi.nlm.nih.gov/entrez/query.fcgi?db=Nucleotide&cmd=Search&term=BG069853&dopt=&doptcmdl=GenBank","BG069853")	9			Y	1
485	12185	1	2	13	7	H3080H07	Mus musculus zinc finger protein 207 (Zfp207), mRNA	H3080H07-3	=HYPERLINK("http://lgsun.grc.nia.nih.gov/cgi-bin/pro3?sname1=H3080H07-3&val=1","H3080H07-3")		BG069859	=HYPERLINK("http://www.ncbi.nlm.nih.gov/entrez/query.fcgi?db=Nucleotide&cmd=Search&term=BG069859&dopt=&doptcmdl=GenBank","BG069859")	11	Y	=HYPERLINK("http://lgsun.grc.nia.nih.gov/cgi-bin/pro3?sname1=H3080H07-0&val=1","Y")	Y	1
485	12185	1	2	13	8	H3080H07	Mus musculus zinc finger protein 207 (Zfp207), mRNA	H3080H07-3	=HYPERLINK("http://lgsun.grc.nia.nih.gov/cgi-bin/pro3?sname1=H3080H07-3&val=1","H3080H07-3")		BG069859	=HYPERLINK("http://www.ncbi.nlm.nih.gov/entrez/query.fcgi?db=Nucleotide&cmd=Search&term=BG069859&dopt=&doptcmdl=GenBank","BG069859")	11	Y	=HYPERLINK("http://lgsun.grc.nia.nih.gov/cgi-bin/pro3?sname1=H3080H07-0&val=1","Y")	Y	1
486	12186	1	2	13	9	H3081H01	UNKNOWN: Similar to Homo sapiens hypothetical protein FLJ10337 (KIAA1437), mRNA	H3081H01-3	=HYPERLINK("http://lgsun.grc.nia.nih.gov/cgi-bin/pro3?sname1=H3081H01-3&val=1","H3081H01-3")		BG070023	=HYPERLINK("http://www.ncbi.nlm.nih.gov/entrez/query.fcgi?db=Nucleotide&cmd=Search&term=BG070023&dopt=&doptcmdl=GenBank","BG070023")		Y	=HYPERLINK("http://lgsun.grc.nia.nih.gov/cgi-bin/pro3?sname1=H3081H01-0&val=1","Y")	Y	1
486	12186	1	2	13	10	H3081H01	UNKNOWN: Similar to Homo sapiens hypothetical protein FLJ10337 (KIAA1437), mRNA	H3081H01-3	=HYPERLINK("http://lgsun.grc.nia.nih.gov/cgi-bin/pro3?sname1=H3081H01-3&val=1","H3081H01-3")		BG070023	=HYPERLINK("http://www.ncbi.nlm.nih.gov/entrez/query.fcgi?db=Nucleotide&cmd=Search&term=BG070023&dopt=&doptcmdl=GenBank","BG070023")		Y	=HYPERLINK("http://lgsun.grc.nia.nih.gov/cgi-bin/pro3?sname1=H3081H01-0&val=1","Y")	Y	1
487	12187	1	2	13	11	H3081H07	RIKEN cDNA 2010305A19 gene	H3081H07-3	=HYPERLINK("http://lgsun.grc.nia.nih.gov/cgi-bin/pro3?sname1=H3081H07-3&val=1","H3081H07-3")		BG070026	=HYPERLINK("http://www.ncbi.nlm.nih.gov/entrez/query.fcgi?db=Nucleotide&cmd=Search&term=BG070026&dopt=&doptcmdl=GenBank","BG070026")	4	Y	=HYPERLINK("http://lgsun.grc.nia.nih.gov/cgi-bin/pro3?sname1=H3081H07-0&val=1","Y")	Y	1
487	12187	1	2	13	12	H3081H07	RIKEN cDNA 2010305A19 gene	H3081H07-3	=HYPERLINK("http://lgsun.grc.nia.nih.gov/cgi-bin/pro3?sname1=H3081H07-3&val=1","H3081H07-3")		BG070026	=HYPERLINK("http://www.ncbi.nlm.nih.gov/entrez/query.fcgi?db=Nucleotide&cmd=Search&term=BG070026&dopt=&doptcmdl=GenBank","BG070026")	4	Y	=HYPERLINK("http://lgsun.grc.nia.nih.gov/cgi-bin/pro3?sname1=H3081H07-0&val=1","Y")	Y	1
488	12188	1	2	13	13	H3082H01	RIKEN cDNA 9130011J04 gene	H3082H01-3	=HYPERLINK("http://lgsun.grc.nia.nih.gov/cgi-bin/pro3?sname1=H3082H01-3&val=1","H3082H01-3")		BG069941	=HYPERLINK("http://www.ncbi.nlm.nih.gov/entrez/query.fcgi?db=Nucleotide&cmd=Search&term=BG069941&dopt=&doptcmdl=GenBank","BG069941")	3	Y	=HYPERLINK("http://lgsun.grc.nia.nih.gov/cgi-bin/pro3?sname1=H3082H01-0&val=1","Y")	Y	1
488	12188	1	2	13	14	H3082H01	RIKEN cDNA 9130011J04 gene	H3082H01-3	=HYPERLINK("http://lgsun.grc.nia.nih.gov/cgi-bin/pro3?sname1=H3082H01-3&val=1","H3082H01-3")		BG069941	=HYPERLINK("http://www.ncbi.nlm.nih.gov/entrez/query.fcgi?db=Nucleotide&cmd=Search&term=BG069941&dopt=&doptcmdl=GenBank","BG069941")	3	Y	=HYPERLINK("http://lgsun.grc.nia.nih.gov/cgi-bin/pro3?sname1=H3082H01-0&val=1","Y")	Y	1
489	12189	1	2	13	15	H3082H07	UNKNOWN	H3082H07-3	=HYPERLINK("http://lgsun.grc.nia.nih.gov/cgi-bin/pro3?sname1=H3082H07-3&val=1","H3082H07-3")		BG069947	=HYPERLINK("http://www.ncbi.nlm.nih.gov/entrez/query.fcgi?db=Nucleotide&cmd=Search&term=BG069947&dopt=&doptcmdl=GenBank","BG069947")		Y	=HYPERLINK("http://lgsun.grc.nia.nih.gov/cgi-bin/pro3?sname1=H3082H07-0&val=1","Y")	Y	1
489	12189	1	2	13	16	H3082H07	UNKNOWN	H3082H07-3	=HYPERLINK("http://lgsun.grc.nia.nih.gov/cgi-bin/pro3?sname1=H3082H07-3&val=1","H3082H07-3")		BG069947	=HYPERLINK("http://www.ncbi.nlm.nih.gov/entrez/query.fcgi?db=Nucleotide&cmd=Search&term=BG069947&dopt=&doptcmdl=GenBank","BG069947")		Y	=HYPERLINK("http://lgsun.grc.nia.nih.gov/cgi-bin/pro3?sname1=H3082H07-0&val=1","Y")	Y	1
490	12190	1	2	13	17	H3083H01	H3083H01										1
490	12190	1	2	13	18	H3083H01	H3083H01										1
491	12191	1	2	13	19	H3083H07	H3083H07	H3083H07-3	=HYPERLINK("http://lgsun.grc.nia.nih.gov/cgi-bin/pro3?sname1=H3083H07-3&val=1","H3083H07-3")							U	1
491	12191	1	2	13	20	H3083H07	H3083H07	H3083H07-3	=HYPERLINK("http://lgsun.grc.nia.nih.gov/cgi-bin/pro3?sname1=H3083H07-3&val=1","H3083H07-3")							U	1
492	12192	1	2	13	21	H3084H01	Mus musculus ribosomal protein S20 (Rps20), mRNA	H3084H01-3	=HYPERLINK("http://lgsun.grc.nia.nih.gov/cgi-bin/pro3?sname1=H3084H01-3&val=1","H3084H01-3")	Protein Synthesis/Translational Control	BG070206	=HYPERLINK("http://www.ncbi.nlm.nih.gov/entrez/query.fcgi?db=Nucleotide&cmd=Search&term=BG070206&dopt=&doptcmdl=GenBank","BG070206")	4	Y	=HYPERLINK("http://lgsun.grc.nia.nih.gov/cgi-bin/pro3?sname1=H3084H01-0&val=1","Y")	Y	1
492	12192	1	2	13	22	H3084H01	Mus musculus ribosomal protein S20 (Rps20), mRNA	H3084H01-3	=HYPERLINK("http://lgsun.grc.nia.nih.gov/cgi-bin/pro3?sname1=H3084H01-3&val=1","H3084H01-3")	Protein Synthesis/Translational Control	BG070206	=HYPERLINK("http://www.ncbi.nlm.nih.gov/entrez/query.fcgi?db=Nucleotide&cmd=Search&term=BG070206&dopt=&doptcmdl=GenBank","BG070206")	4	Y	=HYPERLINK("http://lgsun.grc.nia.nih.gov/cgi-bin/pro3?sname1=H3084H01-0&val=1","Y")	Y	1
493	12193	1	2	13	23	H3084H07	Mus musculus similar to protein kinase, lysine deficient 1 [Rattus norvegicus] (LOC232341), mRNA	H3084H07-3	=HYPERLINK("http://lgsun.grc.nia.nih.gov/cgi-bin/pro3?sname1=H3084H07-3&val=1","H3084H07-3")		BG070212	=HYPERLINK("http://www.ncbi.nlm.nih.gov/entrez/query.fcgi?db=Nucleotide&cmd=Search&term=BG070212&dopt=&doptcmdl=GenBank","BG070212")	6	Y	=HYPERLINK("http://lgsun.grc.nia.nih.gov/cgi-bin/pro3?sname1=H3084H07-0&val=1","Y")	Y	1
493	12193	1	2	13	24	H3084H07	Mus musculus similar to protein kinase, lysine deficient 1 [Rattus norvegicus] (LOC232341), mRNA	H3084H07-3	=HYPERLINK("http://lgsun.grc.nia.nih.gov/cgi-bin/pro3?sname1=H3084H07-3&val=1","H3084H07-3")		BG070212	=HYPERLINK("http://www.ncbi.nlm.nih.gov/entrez/query.fcgi?db=Nucleotide&cmd=Search&term=BG070212&dopt=&doptcmdl=GenBank","BG070212")	6	Y	=HYPERLINK("http://lgsun.grc.nia.nih.gov/cgi-bin/pro3?sname1=H3084H07-0&val=1","Y")	Y	1
494	12194	1	2	13	25	H3085H01	UNKNOWN	H3085H01-3	=HYPERLINK("http://lgsun.grc.nia.nih.gov/cgi-bin/pro3?sname1=H3085H01-3&val=1","H3085H01-3")		BG070299	=HYPERLINK("http://www.ncbi.nlm.nih.gov/entrez/query.fcgi?db=Nucleotide&cmd=Search&term=BG070299&dopt=&doptcmdl=GenBank","BG070299")		Y	=HYPERLINK("http://lgsun.grc.nia.nih.gov/cgi-bin/pro3?sname1=H3085H01-0&val=1","Y")	Y	1
494	12194	1	2	13	26	H3085H01	UNKNOWN	H3085H01-3	=HYPERLINK("http://lgsun.grc.nia.nih.gov/cgi-bin/pro3?sname1=H3085H01-3&val=1","H3085H01-3")		BG070299	=HYPERLINK("http://www.ncbi.nlm.nih.gov/entrez/query.fcgi?db=Nucleotide&cmd=Search&term=BG070299&dopt=&doptcmdl=GenBank","BG070299")		Y	=HYPERLINK("http://lgsun.grc.nia.nih.gov/cgi-bin/pro3?sname1=H3085H01-0&val=1","Y")	Y	1
495	12169	1	2	14	1	H3072H07	Similar to: Mus musculus adult male olfactory brain cDNA, RIKEN full-length enriched library, clone:6430505D04 product:unknown EST, full insert sequence	H3072H07-3	=HYPERLINK("http://lgsun.grc.nia.nih.gov/cgi-bin/pro3?sname1=H3072H07-3&val=1","H3072H07-3")		BG069115	=HYPERLINK("http://www.ncbi.nlm.nih.gov/entrez/query.fcgi?db=Nucleotide&cmd=Search&term=BG069115&dopt=&doptcmdl=GenBank","BG069115")				Y	1
495	12169	1	2	14	2	H3072H07	Similar to: Mus musculus adult male olfactory brain cDNA, RIKEN full-length enriched library, clone:6430505D04 product:unknown EST, full insert sequence	H3072H07-3	=HYPERLINK("http://lgsun.grc.nia.nih.gov/cgi-bin/pro3?sname1=H3072H07-3&val=1","H3072H07-3")		BG069115	=HYPERLINK("http://www.ncbi.nlm.nih.gov/entrez/query.fcgi?db=Nucleotide&cmd=Search&term=BG069115&dopt=&doptcmdl=GenBank","BG069115")				Y	1
496	12170	1	2	14	3	H3073H01	BA108L7.8 (NOVEL PROTEIN (TRANSLATION OF CDNA FLJ10512 (EM:AK001374))) (CDNA FLJ10512 FIS, CLONE NT2RP2000658) homolog [Homo sapiens]	H3073H01-3	=HYPERLINK("http://lgsun.grc.nia.nih.gov/cgi-bin/pro3?sname1=H3073H01-3&val=1","H3073H01-3")		BG069201	=HYPERLINK("http://www.ncbi.nlm.nih.gov/entrez/query.fcgi?db=Nucleotide&cmd=Search&term=BG069201&dopt=&doptcmdl=GenBank","BG069201")	19	Y	=HYPERLINK("http://lgsun.grc.nia.nih.gov/cgi-bin/pro3?sname1=H3073H01-0&val=1","Y")	Y	1
496	12170	1	2	14	4	H3073H01	BA108L7.8 (NOVEL PROTEIN (TRANSLATION OF CDNA FLJ10512 (EM:AK001374))) (CDNA FLJ10512 FIS, CLONE NT2RP2000658) homolog [Homo sapiens]	H3073H01-3	=HYPERLINK("http://lgsun.grc.nia.nih.gov/cgi-bin/pro3?sname1=H3073H01-3&val=1","H3073H01-3")		BG069201	=HYPERLINK("http://www.ncbi.nlm.nih.gov/entrez/query.fcgi?db=Nucleotide&cmd=Search&term=BG069201&dopt=&doptcmdl=GenBank","BG069201")	19	Y	=HYPERLINK("http://lgsun.grc.nia.nih.gov/cgi-bin/pro3?sname1=H3073H01-0&val=1","Y")	Y	1
497	12171	1	2	14	5	H3073H07	Mus musculus myeloblastosis oncogene-like 2 (Mybl2), mRNA	H3073H07-3	=HYPERLINK("http://lgsun.grc.nia.nih.gov/cgi-bin/pro3?sname1=H3073H07-3&val=1","H3073H07-3")	Signal Transduction	BG069207	=HYPERLINK("http://www.ncbi.nlm.nih.gov/entrez/query.fcgi?db=Nucleotide&cmd=Search&term=BG069207&dopt=&doptcmdl=GenBank","BG069207")	2	Y	=HYPERLINK("http://lgsun.grc.nia.nih.gov/cgi-bin/pro3?sname1=H3073H07-0&val=1","Y")	Y	1
497	12171	1	2	14	6	H3073H07	Mus musculus myeloblastosis oncogene-like 2 (Mybl2), mRNA	H3073H07-3	=HYPERLINK("http://lgsun.grc.nia.nih.gov/cgi-bin/pro3?sname1=H3073H07-3&val=1","H3073H07-3")	Signal Transduction	BG069207	=HYPERLINK("http://www.ncbi.nlm.nih.gov/entrez/query.fcgi?db=Nucleotide&cmd=Search&term=BG069207&dopt=&doptcmdl=GenBank","BG069207")	2	Y	=HYPERLINK("http://lgsun.grc.nia.nih.gov/cgi-bin/pro3?sname1=H3073H07-0&val=1","Y")	Y	1
498	12172	1	2	14	7	H3074H01	weakly similar to THYRO1000381 PROTEIN (FRAGMENT) [Homo sapiens]	H3074H01-3	=HYPERLINK("http://lgsun.grc.nia.nih.gov/cgi-bin/pro3?sname1=H3074H01-3&val=1","H3074H01-3")		BG069296	=HYPERLINK("http://www.ncbi.nlm.nih.gov/entrez/query.fcgi?db=Nucleotide&cmd=Search&term=BG069296&dopt=&doptcmdl=GenBank","BG069296")	3			Y	1
498	12172	1	2	14	8	H3074H01	weakly similar to THYRO1000381 PROTEIN (FRAGMENT) [Homo sapiens]	H3074H01-3	=HYPERLINK("http://lgsun.grc.nia.nih.gov/cgi-bin/pro3?sname1=H3074H01-3&val=1","H3074H01-3")		BG069296	=HYPERLINK("http://www.ncbi.nlm.nih.gov/entrez/query.fcgi?db=Nucleotide&cmd=Search&term=BG069296&dopt=&doptcmdl=GenBank","BG069296")	3			Y	1
499	12173	1	2	14	9	H3074H07	Mus musculus RIKEN cDNA 1600012F09 gene (1600012F09Rik), mRNA	H3074H07-3	=HYPERLINK("http://lgsun.grc.nia.nih.gov/cgi-bin/pro3?sname1=H3074H07-3&val=1","H3074H07-3")		BG069301	=HYPERLINK("http://www.ncbi.nlm.nih.gov/entrez/query.fcgi?db=Nucleotide&cmd=Search&term=BG069301&dopt=&doptcmdl=GenBank","BG069301")	13	Y	=HYPERLINK("http://lgsun.grc.nia.nih.gov/cgi-bin/pro3?sname1=H3074H07-0&val=1","Y")	Y	1
499	12173	1	2	14	10	H3074H07	Mus musculus RIKEN cDNA 1600012F09 gene (1600012F09Rik), mRNA	H3074H07-3	=HYPERLINK("http://lgsun.grc.nia.nih.gov/cgi-bin/pro3?sname1=H3074H07-3&val=1","H3074H07-3")		BG069301	=HYPERLINK("http://www.ncbi.nlm.nih.gov/entrez/query.fcgi?db=Nucleotide&cmd=Search&term=BG069301&dopt=&doptcmdl=GenBank","BG069301")	13	Y	=HYPERLINK("http://lgsun.grc.nia.nih.gov/cgi-bin/pro3?sname1=H3074H07-0&val=1","Y")	Y	1
500	12174	1	2	14	11	H3075H01	Mus musculus cell division cycle 5-like (S. pombe) (Cdc5l), mRNA	H3075H01-3	=HYPERLINK("http://lgsun.grc.nia.nih.gov/cgi-bin/pro3?sname1=H3075H01-3&val=1","H3075H01-3")	Cell Cycle	BG069455	=HYPERLINK("http://www.ncbi.nlm.nih.gov/entrez/query.fcgi?db=Nucleotide&cmd=Search&term=BG069455&dopt=&doptcmdl=GenBank","BG069455")	17	Y	=HYPERLINK("http://lgsun.grc.nia.nih.gov/cgi-bin/pro3?sname1=H3075H01-0&val=1","Y")	Y	1
500	12174	1	2	14	12	H3075H01	Mus musculus cell division cycle 5-like (S. pombe) (Cdc5l), mRNA	H3075H01-3	=HYPERLINK("http://lgsun.grc.nia.nih.gov/cgi-bin/pro3?sname1=H3075H01-3&val=1","H3075H01-3")	Cell Cycle	BG069455	=HYPERLINK("http://www.ncbi.nlm.nih.gov/entrez/query.fcgi?db=Nucleotide&cmd=Search&term=BG069455&dopt=&doptcmdl=GenBank","BG069455")	17	Y	=HYPERLINK("http://lgsun.grc.nia.nih.gov/cgi-bin/pro3?sname1=H3075H01-0&val=1","Y")	Y	1
501	12175	1	2	14	13	H3075H07	HYPOTHETICAL 82.9 KDA PROTEIN.	H3075H07-3	=HYPERLINK("http://lgsun.grc.nia.nih.gov/cgi-bin/pro3?sname1=H3075H07-3&val=1","H3075H07-3")		CK334650	=HYPERLINK("http://www.ncbi.nlm.nih.gov/entrez/query.fcgi?db=Nucleotide&cmd=Search&term=CK334650&dopt=&doptcmdl=GenBank","CK334650")		Y	=HYPERLINK("http://lgsun.grc.nia.nih.gov/cgi-bin/pro3?sname1=H3075H07-0&val=1","Y")		1
501	12175	1	2	14	14	H3075H07	HYPOTHETICAL 82.9 KDA PROTEIN.	H3075H07-3	=HYPERLINK("http://lgsun.grc.nia.nih.gov/cgi-bin/pro3?sname1=H3075H07-3&val=1","H3075H07-3")		CK334650	=HYPERLINK("http://www.ncbi.nlm.nih.gov/entrez/query.fcgi?db=Nucleotide&cmd=Search&term=CK334650&dopt=&doptcmdl=GenBank","CK334650")		Y	=HYPERLINK("http://lgsun.grc.nia.nih.gov/cgi-bin/pro3?sname1=H3075H07-0&val=1","Y")		1
502	12176	1	2	14	15	H3076H01	PAI-1 MRNA-BINDING PROTEIN homolog [Homo sapiens]	H3076H01-3	=HYPERLINK("http://lgsun.grc.nia.nih.gov/cgi-bin/pro3?sname1=H3076H01-3&val=1","H3076H01-3")		BG069392	=HYPERLINK("http://www.ncbi.nlm.nih.gov/entrez/query.fcgi?db=Nucleotide&cmd=Search&term=BG069392&dopt=&doptcmdl=GenBank","BG069392")	6	Y	=HYPERLINK("http://lgsun.grc.nia.nih.gov/cgi-bin/pro3?sname1=H3076H01-0&val=1","Y")	Y	1
502	12176	1	2	14	16	H3076H01	PAI-1 MRNA-BINDING PROTEIN homolog [Homo sapiens]	H3076H01-3	=HYPERLINK("http://lgsun.grc.nia.nih.gov/cgi-bin/pro3?sname1=H3076H01-3&val=1","H3076H01-3")		BG069392	=HYPERLINK("http://www.ncbi.nlm.nih.gov/entrez/query.fcgi?db=Nucleotide&cmd=Search&term=BG069392&dopt=&doptcmdl=GenBank","BG069392")	6	Y	=HYPERLINK("http://lgsun.grc.nia.nih.gov/cgi-bin/pro3?sname1=H3076H01-0&val=1","Y")	Y	1
503	12177	1	2	14	17	H3076H07	UNKNOWN	H3076H07-3	=HYPERLINK("http://lgsun.grc.nia.nih.gov/cgi-bin/pro3?sname1=H3076H07-3&val=1","H3076H07-3")		BG069398	=HYPERLINK("http://www.ncbi.nlm.nih.gov/entrez/query.fcgi?db=Nucleotide&cmd=Search&term=BG069398&dopt=&doptcmdl=GenBank","BG069398")				Y	1
503	12177	1	2	14	18	H3076H07	UNKNOWN	H3076H07-3	=HYPERLINK("http://lgsun.grc.nia.nih.gov/cgi-bin/pro3?sname1=H3076H07-3&val=1","H3076H07-3")		BG069398	=HYPERLINK("http://www.ncbi.nlm.nih.gov/entrez/query.fcgi?db=Nucleotide&cmd=Search&term=BG069398&dopt=&doptcmdl=GenBank","BG069398")				Y	1
504	12178	1	2	14	19	H3077H01	UNKNOWN	H3077H01-3	=HYPERLINK("http://lgsun.grc.nia.nih.gov/cgi-bin/pro3?sname1=H3077H01-3&val=1","H3077H01-3")		BG069576	=HYPERLINK("http://www.ncbi.nlm.nih.gov/entrez/query.fcgi?db=Nucleotide&cmd=Search&term=BG069576&dopt=&doptcmdl=GenBank","BG069576")	9			Y	1
504	12178	1	2	14	20	H3077H01	UNKNOWN	H3077H01-3	=HYPERLINK("http://lgsun.grc.nia.nih.gov/cgi-bin/pro3?sname1=H3077H01-3&val=1","H3077H01-3")		BG069576	=HYPERLINK("http://www.ncbi.nlm.nih.gov/entrez/query.fcgi?db=Nucleotide&cmd=Search&term=BG069576&dopt=&doptcmdl=GenBank","BG069576")	9			Y	1
505	12179	1	2	14	21	H3077H07	UNKNOWN	H3077H07-3	=HYPERLINK("http://lgsun.grc.nia.nih.gov/cgi-bin/pro3?sname1=H3077H07-3&val=1","H3077H07-3")		BG069582	=HYPERLINK("http://www.ncbi.nlm.nih.gov/entrez/query.fcgi?db=Nucleotide&cmd=Search&term=BG069582&dopt=&doptcmdl=GenBank","BG069582")	1	Y	=HYPERLINK("http://lgsun.grc.nia.nih.gov/cgi-bin/pro3?sname1=H3077H07-0&val=1","Y")	Y	1
505	12179	1	2	14	22	H3077H07	UNKNOWN	H3077H07-3	=HYPERLINK("http://lgsun.grc.nia.nih.gov/cgi-bin/pro3?sname1=H3077H07-3&val=1","H3077H07-3")		BG069582	=HYPERLINK("http://www.ncbi.nlm.nih.gov/entrez/query.fcgi?db=Nucleotide&cmd=Search&term=BG069582&dopt=&doptcmdl=GenBank","BG069582")	1	Y	=HYPERLINK("http://lgsun.grc.nia.nih.gov/cgi-bin/pro3?sname1=H3077H07-0&val=1","Y")	Y	1
506	12180	1	2	14	23	H3078H01	Mus musculus RIKEN cDNA 2410007P03 gene (2410007P03Rik), mRNA	H3078H01-3	=HYPERLINK("http://lgsun.grc.nia.nih.gov/cgi-bin/pro3?sname1=H3078H01-3&val=1","H3078H01-3")		BG069669	=HYPERLINK("http://www.ncbi.nlm.nih.gov/entrez/query.fcgi?db=Nucleotide&cmd=Search&term=BG069669&dopt=&doptcmdl=GenBank","BG069669")	4	Y	=HYPERLINK("http://lgsun.grc.nia.nih.gov/cgi-bin/pro3?sname1=H3078H01-0&val=1","Y")	Y	1
506	12180	1	2	14	24	H3078H01	Mus musculus RIKEN cDNA 2410007P03 gene (2410007P03Rik), mRNA	H3078H01-3	=HYPERLINK("http://lgsun.grc.nia.nih.gov/cgi-bin/pro3?sname1=H3078H01-3&val=1","H3078H01-3")		BG069669	=HYPERLINK("http://www.ncbi.nlm.nih.gov/entrez/query.fcgi?db=Nucleotide&cmd=Search&term=BG069669&dopt=&doptcmdl=GenBank","BG069669")	4	Y	=HYPERLINK("http://lgsun.grc.nia.nih.gov/cgi-bin/pro3?sname1=H3078H01-0&val=1","Y")	Y	1
507	12181	1	2	14	25	H3078H07	Mus musculus frizzled homolog 3 (Drosophila) (Fzd3), mRNA	H3078H07-3	=HYPERLINK("http://lgsun.grc.nia.nih.gov/cgi-bin/pro3?sname1=H3078H07-3&val=1","H3078H07-3")	Transcription/Chromatin	BG069675	=HYPERLINK("http://www.ncbi.nlm.nih.gov/entrez/query.fcgi?db=Nucleotide&cmd=Search&term=BG069675&dopt=&doptcmdl=GenBank","BG069675")	14	Y	=HYPERLINK("http://lgsun.grc.nia.nih.gov/cgi-bin/pro3?sname1=H3078H07-0&val=1","Y")	Y	1
507	12181	1	2	14	26	H3078H07	Mus musculus frizzled homolog 3 (Drosophila) (Fzd3), mRNA	H3078H07-3	=HYPERLINK("http://lgsun.grc.nia.nih.gov/cgi-bin/pro3?sname1=H3078H07-3&val=1","H3078H07-3")	Transcription/Chromatin	BG069675	=HYPERLINK("http://www.ncbi.nlm.nih.gov/entrez/query.fcgi?db=Nucleotide&cmd=Search&term=BG069675&dopt=&doptcmdl=GenBank","BG069675")	14	Y	=HYPERLINK("http://lgsun.grc.nia.nih.gov/cgi-bin/pro3?sname1=H3078H07-0&val=1","Y")	Y	1
508	12156	1	2	15	1	H3066H01	Mus musculus phosphatidylinositol glycan, class F (Pigf), mRNA	H3066H01-3	=HYPERLINK("http://lgsun.grc.nia.nih.gov/cgi-bin/pro3?sname1=H3066H01-3&val=1","H3066H01-3")	Matrix/Structural Proteins	BG068556	=HYPERLINK("http://www.ncbi.nlm.nih.gov/entrez/query.fcgi?db=Nucleotide&cmd=Search&term=BG068556&dopt=&doptcmdl=GenBank","BG068556")	17	Y	=HYPERLINK("http://lgsun.grc.nia.nih.gov/cgi-bin/pro3?sname1=H3066H01-0&val=1","Y")	Y	1
508	12156	1	2	15	2	H3066H01	Mus musculus phosphatidylinositol glycan, class F (Pigf), mRNA	H3066H01-3	=HYPERLINK("http://lgsun.grc.nia.nih.gov/cgi-bin/pro3?sname1=H3066H01-3&val=1","H3066H01-3")	Matrix/Structural Proteins	BG068556	=HYPERLINK("http://www.ncbi.nlm.nih.gov/entrez/query.fcgi?db=Nucleotide&cmd=Search&term=BG068556&dopt=&doptcmdl=GenBank","BG068556")	17	Y	=HYPERLINK("http://lgsun.grc.nia.nih.gov/cgi-bin/pro3?sname1=H3066H01-0&val=1","Y")	Y	1
509	12157	1	2	15	3	H3066H07	UNKNOWN	H3066H07-3	=HYPERLINK("http://lgsun.grc.nia.nih.gov/cgi-bin/pro3?sname1=H3066H07-3&val=1","H3066H07-3")	Energy/Metabolism	BG068562	=HYPERLINK("http://www.ncbi.nlm.nih.gov/entrez/query.fcgi?db=Nucleotide&cmd=Search&term=BG068562&dopt=&doptcmdl=GenBank","BG068562")	16	Y	=HYPERLINK("http://lgsun.grc.nia.nih.gov/cgi-bin/pro3?sname1=H3066H07-0&val=1","Y")	Y	1
509	12157	1	2	15	4	H3066H07	UNKNOWN	H3066H07-3	=HYPERLINK("http://lgsun.grc.nia.nih.gov/cgi-bin/pro3?sname1=H3066H07-3&val=1","H3066H07-3")	Energy/Metabolism	BG068562	=HYPERLINK("http://www.ncbi.nlm.nih.gov/entrez/query.fcgi?db=Nucleotide&cmd=Search&term=BG068562&dopt=&doptcmdl=GenBank","BG068562")	16	Y	=HYPERLINK("http://lgsun.grc.nia.nih.gov/cgi-bin/pro3?sname1=H3066H07-0&val=1","Y")	Y	1
510	12158	1	2	15	5	H3067H01	UNKNOWN	H3067H01-3	=HYPERLINK("http://lgsun.grc.nia.nih.gov/cgi-bin/pro3?sname1=H3067H01-3&val=1","H3067H01-3")		BG068647	=HYPERLINK("http://www.ncbi.nlm.nih.gov/entrez/query.fcgi?db=Nucleotide&cmd=Search&term=BG068647&dopt=&doptcmdl=GenBank","BG068647")				Y	1
510	12158	1	2	15	6	H3067H01	UNKNOWN	H3067H01-3	=HYPERLINK("http://lgsun.grc.nia.nih.gov/cgi-bin/pro3?sname1=H3067H01-3&val=1","H3067H01-3")		BG068647	=HYPERLINK("http://www.ncbi.nlm.nih.gov/entrez/query.fcgi?db=Nucleotide&cmd=Search&term=BG068647&dopt=&doptcmdl=GenBank","BG068647")				Y	1
511	12159	1	2	15	7	H3067H07	UNKNOWN	H3067H07-3	=HYPERLINK("http://lgsun.grc.nia.nih.gov/cgi-bin/pro3?sname1=H3067H07-3&val=1","H3067H07-3")		BG068653	=HYPERLINK("http://www.ncbi.nlm.nih.gov/entrez/query.fcgi?db=Nucleotide&cmd=Search&term=BG068653&dopt=&doptcmdl=GenBank","BG068653")		Y	=HYPERLINK("http://lgsun.grc.nia.nih.gov/cgi-bin/pro3?sname1=H3067H07-0&val=1","Y")	Y	1
511	12159	1	2	15	8	H3067H07	UNKNOWN	H3067H07-3	=HYPERLINK("http://lgsun.grc.nia.nih.gov/cgi-bin/pro3?sname1=H3067H07-3&val=1","H3067H07-3")		BG068653	=HYPERLINK("http://www.ncbi.nlm.nih.gov/entrez/query.fcgi?db=Nucleotide&cmd=Search&term=BG068653&dopt=&doptcmdl=GenBank","BG068653")		Y	=HYPERLINK("http://lgsun.grc.nia.nih.gov/cgi-bin/pro3?sname1=H3067H07-0&val=1","Y")	Y	1
512	12160	1	2	15	9	H3068H01	UNKNOWN: Similar to Mus musculus similar to KIAA1074 protein [Homo sapiens] (LOC215484), mRNA	H3068H01-3	=HYPERLINK("http://lgsun.grc.nia.nih.gov/cgi-bin/pro3?sname1=H3068H01-3&val=1","H3068H01-3")		BG068742	=HYPERLINK("http://www.ncbi.nlm.nih.gov/entrez/query.fcgi?db=Nucleotide&cmd=Search&term=BG068742&dopt=&doptcmdl=GenBank","BG068742")	6	Y	=HYPERLINK("http://lgsun.grc.nia.nih.gov/cgi-bin/pro3?sname1=H3068H01-0&val=1","Y")	Y	1
512	12160	1	2	15	10	H3068H01	UNKNOWN: Similar to Mus musculus similar to KIAA1074 protein [Homo sapiens] (LOC215484), mRNA	H3068H01-3	=HYPERLINK("http://lgsun.grc.nia.nih.gov/cgi-bin/pro3?sname1=H3068H01-3&val=1","H3068H01-3")		BG068742	=HYPERLINK("http://www.ncbi.nlm.nih.gov/entrez/query.fcgi?db=Nucleotide&cmd=Search&term=BG068742&dopt=&doptcmdl=GenBank","BG068742")	6	Y	=HYPERLINK("http://lgsun.grc.nia.nih.gov/cgi-bin/pro3?sname1=H3068H01-0&val=1","Y")	Y	1
513	12161	1	2	15	11	H3068H07	UNKNOWN	H3068H07-3	=HYPERLINK("http://lgsun.grc.nia.nih.gov/cgi-bin/pro3?sname1=H3068H07-3&val=1","H3068H07-3")		BG068748	=HYPERLINK("http://www.ncbi.nlm.nih.gov/entrez/query.fcgi?db=Nucleotide&cmd=Search&term=BG068748&dopt=&doptcmdl=GenBank","BG068748")		Y	=HYPERLINK("http://lgsun.grc.nia.nih.gov/cgi-bin/pro3?sname1=H3068H07-0&val=1","Y")	Y	1
513	12161	1	2	15	12	H3068H07	UNKNOWN	H3068H07-3	=HYPERLINK("http://lgsun.grc.nia.nih.gov/cgi-bin/pro3?sname1=H3068H07-3&val=1","H3068H07-3")		BG068748	=HYPERLINK("http://www.ncbi.nlm.nih.gov/entrez/query.fcgi?db=Nucleotide&cmd=Search&term=BG068748&dopt=&doptcmdl=GenBank","BG068748")		Y	=HYPERLINK("http://lgsun.grc.nia.nih.gov/cgi-bin/pro3?sname1=H3068H07-0&val=1","Y")	Y	1
514	12162	1	2	15	13	H3069H01	UNKNOWN	H3069H01-3	=HYPERLINK("http://lgsun.grc.nia.nih.gov/cgi-bin/pro3?sname1=H3069H01-3&val=1","H3069H01-3")		BG068836	=HYPERLINK("http://www.ncbi.nlm.nih.gov/entrez/query.fcgi?db=Nucleotide&cmd=Search&term=BG068836&dopt=&doptcmdl=GenBank","BG068836")				Y	1
514	12162	1	2	15	14	H3069H01	UNKNOWN	H3069H01-3	=HYPERLINK("http://lgsun.grc.nia.nih.gov/cgi-bin/pro3?sname1=H3069H01-3&val=1","H3069H01-3")		BG068836	=HYPERLINK("http://www.ncbi.nlm.nih.gov/entrez/query.fcgi?db=Nucleotide&cmd=Search&term=BG068836&dopt=&doptcmdl=GenBank","BG068836")				Y	1
515	12163	1	2	15	15	H3069H07	UNKNOWN	H3069H07-3	=HYPERLINK("http://lgsun.grc.nia.nih.gov/cgi-bin/pro3?sname1=H3069H07-3&val=1","H3069H07-3")		BG068841	=HYPERLINK("http://www.ncbi.nlm.nih.gov/entrez/query.fcgi?db=Nucleotide&cmd=Search&term=BG068841&dopt=&doptcmdl=GenBank","BG068841")		Y	=HYPERLINK("http://lgsun.grc.nia.nih.gov/cgi-bin/pro3?sname1=H3069H07-0&val=1","Y")	Y	1
515	12163	1	2	15	16	H3069H07	UNKNOWN	H3069H07-3	=HYPERLINK("http://lgsun.grc.nia.nih.gov/cgi-bin/pro3?sname1=H3069H07-3&val=1","H3069H07-3")		BG068841	=HYPERLINK("http://www.ncbi.nlm.nih.gov/entrez/query.fcgi?db=Nucleotide&cmd=Search&term=BG068841&dopt=&doptcmdl=GenBank","BG068841")		Y	=HYPERLINK("http://lgsun.grc.nia.nih.gov/cgi-bin/pro3?sname1=H3069H07-0&val=1","Y")	Y	1
516	12164	1	2	15	17	H3070H01	UNKNOWN	H3070H01-3	=HYPERLINK("http://lgsun.grc.nia.nih.gov/cgi-bin/pro3?sname1=H3070H01-3&val=1","H3070H01-3")		BG068930	=HYPERLINK("http://www.ncbi.nlm.nih.gov/entrez/query.fcgi?db=Nucleotide&cmd=Search&term=BG068930&dopt=&doptcmdl=GenBank","BG068930")				Y	1
516	12164	1	2	15	18	H3070H01	UNKNOWN	H3070H01-3	=HYPERLINK("http://lgsun.grc.nia.nih.gov/cgi-bin/pro3?sname1=H3070H01-3&val=1","H3070H01-3")		BG068930	=HYPERLINK("http://www.ncbi.nlm.nih.gov/entrez/query.fcgi?db=Nucleotide&cmd=Search&term=BG068930&dopt=&doptcmdl=GenBank","BG068930")				Y	1
517	12165	1	2	15	19	H3070H07	UNKNOWN	H3070H07-3	=HYPERLINK("http://lgsun.grc.nia.nih.gov/cgi-bin/pro3?sname1=H3070H07-3&val=1","H3070H07-3")		BG068936	=HYPERLINK("http://www.ncbi.nlm.nih.gov/entrez/query.fcgi?db=Nucleotide&cmd=Search&term=BG068936&dopt=&doptcmdl=GenBank","BG068936")				Y	1
517	12165	1	2	15	20	H3070H07	UNKNOWN	H3070H07-3	=HYPERLINK("http://lgsun.grc.nia.nih.gov/cgi-bin/pro3?sname1=H3070H07-3&val=1","H3070H07-3")		BG068936	=HYPERLINK("http://www.ncbi.nlm.nih.gov/entrez/query.fcgi?db=Nucleotide&cmd=Search&term=BG068936&dopt=&doptcmdl=GenBank","BG068936")				Y	1
518	12166	1	2	15	21	H3071H01	UNKNOWN	H3071H01-3	=HYPERLINK("http://lgsun.grc.nia.nih.gov/cgi-bin/pro3?sname1=H3071H01-3&val=1","H3071H01-3")		BG069019	=HYPERLINK("http://www.ncbi.nlm.nih.gov/entrez/query.fcgi?db=Nucleotide&cmd=Search&term=BG069019&dopt=&doptcmdl=GenBank","BG069019")	1	Y	=HYPERLINK("http://lgsun.grc.nia.nih.gov/cgi-bin/pro3?sname1=H3071H01-0&val=1","Y")	Y	1
518	12166	1	2	15	22	H3071H01	UNKNOWN	H3071H01-3	=HYPERLINK("http://lgsun.grc.nia.nih.gov/cgi-bin/pro3?sname1=H3071H01-3&val=1","H3071H01-3")		BG069019	=HYPERLINK("http://www.ncbi.nlm.nih.gov/entrez/query.fcgi?db=Nucleotide&cmd=Search&term=BG069019&dopt=&doptcmdl=GenBank","BG069019")	1	Y	=HYPERLINK("http://lgsun.grc.nia.nih.gov/cgi-bin/pro3?sname1=H3071H01-0&val=1","Y")	Y	1
519	12167	1	2	15	23	H3071H07	UNKNOWN	H3071H07-3	=HYPERLINK("http://lgsun.grc.nia.nih.gov/cgi-bin/pro3?sname1=H3071H07-3&val=1","H3071H07-3")		BG069024	=HYPERLINK("http://www.ncbi.nlm.nih.gov/entrez/query.fcgi?db=Nucleotide&cmd=Search&term=BG069024&dopt=&doptcmdl=GenBank","BG069024")				Y	1
519	12167	1	2	15	24	H3071H07	UNKNOWN	H3071H07-3	=HYPERLINK("http://lgsun.grc.nia.nih.gov/cgi-bin/pro3?sname1=H3071H07-3&val=1","H3071H07-3")		BG069024	=HYPERLINK("http://www.ncbi.nlm.nih.gov/entrez/query.fcgi?db=Nucleotide&cmd=Search&term=BG069024&dopt=&doptcmdl=GenBank","BG069024")				Y	1
520	12168	1	2	15	25	H3072H01	UNKNOWN	H3072H01-3	=HYPERLINK("http://lgsun.grc.nia.nih.gov/cgi-bin/pro3?sname1=H3072H01-3&val=1","H3072H01-3")		BG069110	=HYPERLINK("http://www.ncbi.nlm.nih.gov/entrez/query.fcgi?db=Nucleotide&cmd=Search&term=BG069110&dopt=&doptcmdl=GenBank","BG069110")		Y	=HYPERLINK("http://lgsun.grc.nia.nih.gov/cgi-bin/pro3?sname1=H3072H01-0&val=1","Y")	Y	1
520	12168	1	2	15	26	H3072H01	UNKNOWN	H3072H01-3	=HYPERLINK("http://lgsun.grc.nia.nih.gov/cgi-bin/pro3?sname1=H3072H01-3&val=1","H3072H01-3")		BG069110	=HYPERLINK("http://www.ncbi.nlm.nih.gov/entrez/query.fcgi?db=Nucleotide&cmd=Search&term=BG069110&dopt=&doptcmdl=GenBank","BG069110")		Y	=HYPERLINK("http://lgsun.grc.nia.nih.gov/cgi-bin/pro3?sname1=H3072H01-0&val=1","Y")	Y	1
521	12143	1	2	16	1	H3059H07	UNKNOWN	H3059H07-3	=HYPERLINK("http://lgsun.grc.nia.nih.gov/cgi-bin/pro3?sname1=H3059H07-3&val=1","H3059H07-3")		BG067940	=HYPERLINK("http://www.ncbi.nlm.nih.gov/entrez/query.fcgi?db=Nucleotide&cmd=Search&term=BG067940&dopt=&doptcmdl=GenBank","BG067940")		Y	=HYPERLINK("http://lgsun.grc.nia.nih.gov/cgi-bin/pro3?sname1=H3059H07-0&val=1","Y")	Y	1
521	12143	1	2	16	2	H3059H07	UNKNOWN	H3059H07-3	=HYPERLINK("http://lgsun.grc.nia.nih.gov/cgi-bin/pro3?sname1=H3059H07-3&val=1","H3059H07-3")		BG067940	=HYPERLINK("http://www.ncbi.nlm.nih.gov/entrez/query.fcgi?db=Nucleotide&cmd=Search&term=BG067940&dopt=&doptcmdl=GenBank","BG067940")		Y	=HYPERLINK("http://lgsun.grc.nia.nih.gov/cgi-bin/pro3?sname1=H3059H07-0&val=1","Y")	Y	1
522	12144	1	2	16	3	H3060H01	UNKNOWN	H3060H01-3	=HYPERLINK("http://lgsun.grc.nia.nih.gov/cgi-bin/pro3?sname1=H3060H01-3&val=1","H3060H01-3")		BG068017	=HYPERLINK("http://www.ncbi.nlm.nih.gov/entrez/query.fcgi?db=Nucleotide&cmd=Search&term=BG068017&dopt=&doptcmdl=GenBank","BG068017")		Y	=HYPERLINK("http://lgsun.grc.nia.nih.gov/cgi-bin/pro3?sname1=H3060H01-0&val=1","Y")	Y	1
522	12144	1	2	16	4	H3060H01	UNKNOWN	H3060H01-3	=HYPERLINK("http://lgsun.grc.nia.nih.gov/cgi-bin/pro3?sname1=H3060H01-3&val=1","H3060H01-3")		BG068017	=HYPERLINK("http://www.ncbi.nlm.nih.gov/entrez/query.fcgi?db=Nucleotide&cmd=Search&term=BG068017&dopt=&doptcmdl=GenBank","BG068017")		Y	=HYPERLINK("http://lgsun.grc.nia.nih.gov/cgi-bin/pro3?sname1=H3060H01-0&val=1","Y")	Y	1
523	12145	1	2	16	5	H3060H07	Mus musculus spermatid-specific thioredoxin 1 (Sptrx1), mRNA	H3060H07-3	=HYPERLINK("http://lgsun.grc.nia.nih.gov/cgi-bin/pro3?sname1=H3060H07-3&val=1","H3060H07-3")	Energy/Metabolism	BG068022	=HYPERLINK("http://www.ncbi.nlm.nih.gov/entrez/query.fcgi?db=Nucleotide&cmd=Search&term=BG068022&dopt=&doptcmdl=GenBank","BG068022")	17	Y	=HYPERLINK("http://lgsun.grc.nia.nih.gov/cgi-bin/pro3?sname1=H3060H07-0&val=1","Y")	Y	1
523	12145	1	2	16	6	H3060H07	Mus musculus spermatid-specific thioredoxin 1 (Sptrx1), mRNA	H3060H07-3	=HYPERLINK("http://lgsun.grc.nia.nih.gov/cgi-bin/pro3?sname1=H3060H07-3&val=1","H3060H07-3")	Energy/Metabolism	BG068022	=HYPERLINK("http://www.ncbi.nlm.nih.gov/entrez/query.fcgi?db=Nucleotide&cmd=Search&term=BG068022&dopt=&doptcmdl=GenBank","BG068022")	17	Y	=HYPERLINK("http://lgsun.grc.nia.nih.gov/cgi-bin/pro3?sname1=H3060H07-0&val=1","Y")	Y	1
524	12146	1	2	16	7	H3061H01	UNKNOWN	H3061H01-3	=HYPERLINK("http://lgsun.grc.nia.nih.gov/cgi-bin/pro3?sname1=H3061H01-3&val=1","H3061H01-3")		BG068108	=HYPERLINK("http://www.ncbi.nlm.nih.gov/entrez/query.fcgi?db=Nucleotide&cmd=Search&term=BG068108&dopt=&doptcmdl=GenBank","BG068108")		Y	=HYPERLINK("http://lgsun.grc.nia.nih.gov/cgi-bin/pro3?sname1=H3061H01-0&val=1","Y")	Y	1
524	12146	1	2	16	8	H3061H01	UNKNOWN	H3061H01-3	=HYPERLINK("http://lgsun.grc.nia.nih.gov/cgi-bin/pro3?sname1=H3061H01-3&val=1","H3061H01-3")		BG068108	=HYPERLINK("http://www.ncbi.nlm.nih.gov/entrez/query.fcgi?db=Nucleotide&cmd=Search&term=BG068108&dopt=&doptcmdl=GenBank","BG068108")		Y	=HYPERLINK("http://lgsun.grc.nia.nih.gov/cgi-bin/pro3?sname1=H3061H01-0&val=1","Y")	Y	1
525	12147	1	2	16	9	H3061H07	Mus musculus RIKEN cDNA 5730583K22 gene (5730583K22Rik), mRNA	H3061H07-3	=HYPERLINK("http://lgsun.grc.nia.nih.gov/cgi-bin/pro3?sname1=H3061H07-3&val=1","H3061H07-3")		BG068113	=HYPERLINK("http://www.ncbi.nlm.nih.gov/entrez/query.fcgi?db=Nucleotide&cmd=Search&term=BG068113&dopt=&doptcmdl=GenBank","BG068113")	12	Y	=HYPERLINK("http://lgsun.grc.nia.nih.gov/cgi-bin/pro3?sname1=H3061H07-0&val=1","Y")	Y	1
525	12147	1	2	16	10	H3061H07	Mus musculus RIKEN cDNA 5730583K22 gene (5730583K22Rik), mRNA	H3061H07-3	=HYPERLINK("http://lgsun.grc.nia.nih.gov/cgi-bin/pro3?sname1=H3061H07-3&val=1","H3061H07-3")		BG068113	=HYPERLINK("http://www.ncbi.nlm.nih.gov/entrez/query.fcgi?db=Nucleotide&cmd=Search&term=BG068113&dopt=&doptcmdl=GenBank","BG068113")	12	Y	=HYPERLINK("http://lgsun.grc.nia.nih.gov/cgi-bin/pro3?sname1=H3061H07-0&val=1","Y")	Y	1
526	12148	1	2	16	11	H3062H01	UNKNOWN: Similar to Mus musculus GATA binding protein 6 (Gata6), mRNA	H3062H01-3	=HYPERLINK("http://lgsun.grc.nia.nih.gov/cgi-bin/pro3?sname1=H3062H01-3&val=1","H3062H01-3")	Transcription/Chromatin	BG068200	=HYPERLINK("http://www.ncbi.nlm.nih.gov/entrez/query.fcgi?db=Nucleotide&cmd=Search&term=BG068200&dopt=&doptcmdl=GenBank","BG068200")	18			Y	1
526	12148	1	2	16	12	H3062H01	UNKNOWN: Similar to Mus musculus GATA binding protein 6 (Gata6), mRNA	H3062H01-3	=HYPERLINK("http://lgsun.grc.nia.nih.gov/cgi-bin/pro3?sname1=H3062H01-3&val=1","H3062H01-3")	Transcription/Chromatin	BG068200	=HYPERLINK("http://www.ncbi.nlm.nih.gov/entrez/query.fcgi?db=Nucleotide&cmd=Search&term=BG068200&dopt=&doptcmdl=GenBank","BG068200")	18			Y	1
527	12149	1	2	16	13	H3062H07	Mus musculus inositol 1,4,5-triphosphate receptor 1 (Itpr1), mRNA	H3062H07-3	=HYPERLINK("http://lgsun.grc.nia.nih.gov/cgi-bin/pro3?sname1=H3062H07-3&val=1","H3062H07-3")	Signal Transduction	BG068206	=HYPERLINK("http://www.ncbi.nlm.nih.gov/entrez/query.fcgi?db=Nucleotide&cmd=Search&term=BG068206&dopt=&doptcmdl=GenBank","BG068206")	6			Y	1
527	12149	1	2	16	14	H3062H07	Mus musculus inositol 1,4,5-triphosphate receptor 1 (Itpr1), mRNA	H3062H07-3	=HYPERLINK("http://lgsun.grc.nia.nih.gov/cgi-bin/pro3?sname1=H3062H07-3&val=1","H3062H07-3")	Signal Transduction	BG068206	=HYPERLINK("http://www.ncbi.nlm.nih.gov/entrez/query.fcgi?db=Nucleotide&cmd=Search&term=BG068206&dopt=&doptcmdl=GenBank","BG068206")	6			Y	1
528	12150	1	2	16	15	H3063H01	Mus musculus RIKEN cDNA 4432405K22 gene (4432405K22Rik), mRNA	H3063H01-3	=HYPERLINK("http://lgsun.grc.nia.nih.gov/cgi-bin/pro3?sname1=H3063H01-3&val=1","H3063H01-3")		BG068291	=HYPERLINK("http://www.ncbi.nlm.nih.gov/entrez/query.fcgi?db=Nucleotide&cmd=Search&term=BG068291&dopt=&doptcmdl=GenBank","BG068291")	10			Y	1
528	12150	1	2	16	16	H3063H01	Mus musculus RIKEN cDNA 4432405K22 gene (4432405K22Rik), mRNA	H3063H01-3	=HYPERLINK("http://lgsun.grc.nia.nih.gov/cgi-bin/pro3?sname1=H3063H01-3&val=1","H3063H01-3")		BG068291	=HYPERLINK("http://www.ncbi.nlm.nih.gov/entrez/query.fcgi?db=Nucleotide&cmd=Search&term=BG068291&dopt=&doptcmdl=GenBank","BG068291")	10			Y	1
529	12151	1	2	16	17	H3063H07	UNKNOWN	H3063H07-3	=HYPERLINK("http://lgsun.grc.nia.nih.gov/cgi-bin/pro3?sname1=H3063H07-3&val=1","H3063H07-3")							U	1
529	12151	1	2	16	18	H3063H07	UNKNOWN	H3063H07-3	=HYPERLINK("http://lgsun.grc.nia.nih.gov/cgi-bin/pro3?sname1=H3063H07-3&val=1","H3063H07-3")							U	1
530	12152	1	2	16	19	H3064H01	UNKNOWN: Similar to Human DNA sequence from clone RP11-435O5 on chromosome 9q22.1-22.33, complete sequence [Homo sapiens]	H3064H01-3	=HYPERLINK("http://lgsun.grc.nia.nih.gov/cgi-bin/pro3?sname1=H3064H01-3&val=1","H3064H01-3")		BG068380	=HYPERLINK("http://www.ncbi.nlm.nih.gov/entrez/query.fcgi?db=Nucleotide&cmd=Search&term=BG068380&dopt=&doptcmdl=GenBank","BG068380")				Y	1
530	12152	1	2	16	20	H3064H01	UNKNOWN: Similar to Human DNA sequence from clone RP11-435O5 on chromosome 9q22.1-22.33, complete sequence [Homo sapiens]	H3064H01-3	=HYPERLINK("http://lgsun.grc.nia.nih.gov/cgi-bin/pro3?sname1=H3064H01-3&val=1","H3064H01-3")		BG068380	=HYPERLINK("http://www.ncbi.nlm.nih.gov/entrez/query.fcgi?db=Nucleotide&cmd=Search&term=BG068380&dopt=&doptcmdl=GenBank","BG068380")				Y	1
531	12153	1	2	16	21	H3064H07	UNKNOWN	H3064H07-3	=HYPERLINK("http://lgsun.grc.nia.nih.gov/cgi-bin/pro3?sname1=H3064H07-3&val=1","H3064H07-3")		BG068386	=HYPERLINK("http://www.ncbi.nlm.nih.gov/entrez/query.fcgi?db=Nucleotide&cmd=Search&term=BG068386&dopt=&doptcmdl=GenBank","BG068386")		Y	=HYPERLINK("http://lgsun.grc.nia.nih.gov/cgi-bin/pro3?sname1=H3064H07-0&val=1","Y")	Y	1
531	12153	1	2	16	22	H3064H07	UNKNOWN	H3064H07-3	=HYPERLINK("http://lgsun.grc.nia.nih.gov/cgi-bin/pro3?sname1=H3064H07-3&val=1","H3064H07-3")		BG068386	=HYPERLINK("http://www.ncbi.nlm.nih.gov/entrez/query.fcgi?db=Nucleotide&cmd=Search&term=BG068386&dopt=&doptcmdl=GenBank","BG068386")		Y	=HYPERLINK("http://lgsun.grc.nia.nih.gov/cgi-bin/pro3?sname1=H3064H07-0&val=1","Y")	Y	1
532	12154	1	2	16	23	H3065H01	UNKNOWN	H3065H01-3	=HYPERLINK("http://lgsun.grc.nia.nih.gov/cgi-bin/pro3?sname1=H3065H01-3&val=1","H3065H01-3")		BG068466	=HYPERLINK("http://www.ncbi.nlm.nih.gov/entrez/query.fcgi?db=Nucleotide&cmd=Search&term=BG068466&dopt=&doptcmdl=GenBank","BG068466")		Y	=HYPERLINK("http://lgsun.grc.nia.nih.gov/cgi-bin/pro3?sname1=H3065H01-0&val=1","Y")	Y	1
532	12154	1	2	16	24	H3065H01	UNKNOWN	H3065H01-3	=HYPERLINK("http://lgsun.grc.nia.nih.gov/cgi-bin/pro3?sname1=H3065H01-3&val=1","H3065H01-3")		BG068466	=HYPERLINK("http://www.ncbi.nlm.nih.gov/entrez/query.fcgi?db=Nucleotide&cmd=Search&term=BG068466&dopt=&doptcmdl=GenBank","BG068466")		Y	=HYPERLINK("http://lgsun.grc.nia.nih.gov/cgi-bin/pro3?sname1=H3065H01-0&val=1","Y")	Y	1
533	12155	1	2	16	25	H3065H07	Mus musculus LOC232217 (LOC232217), mRNA	H3065H07-3	=HYPERLINK("http://lgsun.grc.nia.nih.gov/cgi-bin/pro3?sname1=H3065H07-3&val=1","H3065H07-3")		BG068471	=HYPERLINK("http://www.ncbi.nlm.nih.gov/entrez/query.fcgi?db=Nucleotide&cmd=Search&term=BG068471&dopt=&doptcmdl=GenBank","BG068471")	6			Y	1
533	12155	1	2	16	26	H3065H07	Mus musculus LOC232217 (LOC232217), mRNA	H3065H07-3	=HYPERLINK("http://lgsun.grc.nia.nih.gov/cgi-bin/pro3?sname1=H3065H07-3&val=1","H3065H07-3")		BG068471	=HYPERLINK("http://www.ncbi.nlm.nih.gov/entrez/query.fcgi?db=Nucleotide&cmd=Search&term=BG068471&dopt=&doptcmdl=GenBank","BG068471")	6			Y	1
534	12130	1	2	17	1	H3053H01	H3053H01	H3053H01-3	=HYPERLINK("http://lgsun.grc.nia.nih.gov/cgi-bin/pro3?sname1=H3053H01-3&val=1","H3053H01-3")							U	1
534	12130	1	2	17	2	H3053H01	H3053H01	H3053H01-3	=HYPERLINK("http://lgsun.grc.nia.nih.gov/cgi-bin/pro3?sname1=H3053H01-3&val=1","H3053H01-3")							U	1
535	12131	1	2	17	3	H3053H07	UNKNOWN	H3053H07-3	=HYPERLINK("http://lgsun.grc.nia.nih.gov/cgi-bin/pro3?sname1=H3053H07-3&val=1","H3053H07-3")	Protein Synthesis/Translational Control						U	1
535	12131	1	2	17	4	H3053H07	UNKNOWN	H3053H07-3	=HYPERLINK("http://lgsun.grc.nia.nih.gov/cgi-bin/pro3?sname1=H3053H07-3&val=1","H3053H07-3")	Protein Synthesis/Translational Control						U	1
536	12132	1	2	17	5	H3054H01	UNKNOWN	H3054H01-3	=HYPERLINK("http://lgsun.grc.nia.nih.gov/cgi-bin/pro3?sname1=H3054H01-3&val=1","H3054H01-3")		BG067476	=HYPERLINK("http://www.ncbi.nlm.nih.gov/entrez/query.fcgi?db=Nucleotide&cmd=Search&term=BG067476&dopt=&doptcmdl=GenBank","BG067476")		Y	=HYPERLINK("http://lgsun.grc.nia.nih.gov/cgi-bin/pro3?sname1=H3054H01-0&val=1","Y")	Y	1
536	12132	1	2	17	6	H3054H01	UNKNOWN	H3054H01-3	=HYPERLINK("http://lgsun.grc.nia.nih.gov/cgi-bin/pro3?sname1=H3054H01-3&val=1","H3054H01-3")		BG067476	=HYPERLINK("http://www.ncbi.nlm.nih.gov/entrez/query.fcgi?db=Nucleotide&cmd=Search&term=BG067476&dopt=&doptcmdl=GenBank","BG067476")		Y	=HYPERLINK("http://lgsun.grc.nia.nih.gov/cgi-bin/pro3?sname1=H3054H01-0&val=1","Y")	Y	1
537	12133	1	2	17	7	H3054H07	hypothetical mbt repeat containing protein	H3054H07-3	=HYPERLINK("http://lgsun.grc.nia.nih.gov/cgi-bin/pro3?sname1=H3054H07-3&val=1","H3054H07-3")		BG067482	=HYPERLINK("http://www.ncbi.nlm.nih.gov/entrez/query.fcgi?db=Nucleotide&cmd=Search&term=BG067482&dopt=&doptcmdl=GenBank","BG067482")	10	Y	=HYPERLINK("http://lgsun.grc.nia.nih.gov/cgi-bin/pro3?sname1=H3054H07-0&val=1","Y")	Y	1
537	12133	1	2	17	8	H3054H07	hypothetical mbt repeat containing protein	H3054H07-3	=HYPERLINK("http://lgsun.grc.nia.nih.gov/cgi-bin/pro3?sname1=H3054H07-3&val=1","H3054H07-3")		BG067482	=HYPERLINK("http://www.ncbi.nlm.nih.gov/entrez/query.fcgi?db=Nucleotide&cmd=Search&term=BG067482&dopt=&doptcmdl=GenBank","BG067482")	10	Y	=HYPERLINK("http://lgsun.grc.nia.nih.gov/cgi-bin/pro3?sname1=H3054H07-0&val=1","Y")	Y	1
538	12134	1	2	17	9	H3055H01	UNKNOWN	H3055H01-3	=HYPERLINK("http://lgsun.grc.nia.nih.gov/cgi-bin/pro3?sname1=H3055H01-3&val=1","H3055H01-3")		BG067570	=HYPERLINK("http://www.ncbi.nlm.nih.gov/entrez/query.fcgi?db=Nucleotide&cmd=Search&term=BG067570&dopt=&doptcmdl=GenBank","BG067570")		Y	=HYPERLINK("http://lgsun.grc.nia.nih.gov/cgi-bin/pro3?sname1=H3055H01-0&val=1","Y")	Y	1
538	12134	1	2	17	10	H3055H01	UNKNOWN	H3055H01-3	=HYPERLINK("http://lgsun.grc.nia.nih.gov/cgi-bin/pro3?sname1=H3055H01-3&val=1","H3055H01-3")		BG067570	=HYPERLINK("http://www.ncbi.nlm.nih.gov/entrez/query.fcgi?db=Nucleotide&cmd=Search&term=BG067570&dopt=&doptcmdl=GenBank","BG067570")		Y	=HYPERLINK("http://lgsun.grc.nia.nih.gov/cgi-bin/pro3?sname1=H3055H01-0&val=1","Y")	Y	1
539	12135	1	2	17	11	H3055H07	UNKNOWN	H3055H07-3	=HYPERLINK("http://lgsun.grc.nia.nih.gov/cgi-bin/pro3?sname1=H3055H07-3&val=1","H3055H07-3")		BG067575	=HYPERLINK("http://www.ncbi.nlm.nih.gov/entrez/query.fcgi?db=Nucleotide&cmd=Search&term=BG067575&dopt=&doptcmdl=GenBank","BG067575")				Y	1
539	12135	1	2	17	12	H3055H07	UNKNOWN	H3055H07-3	=HYPERLINK("http://lgsun.grc.nia.nih.gov/cgi-bin/pro3?sname1=H3055H07-3&val=1","H3055H07-3")		BG067575	=HYPERLINK("http://www.ncbi.nlm.nih.gov/entrez/query.fcgi?db=Nucleotide&cmd=Search&term=BG067575&dopt=&doptcmdl=GenBank","BG067575")				Y	1
540	12136	1	2	17	13	H3056H01	Mus musculus hypothetical protein MGC11654 (MGC11654), mRNA	H3056H01-3	=HYPERLINK("http://lgsun.grc.nia.nih.gov/cgi-bin/pro3?sname1=H3056H01-3&val=1","H3056H01-3")		BG067663	=HYPERLINK("http://www.ncbi.nlm.nih.gov/entrez/query.fcgi?db=Nucleotide&cmd=Search&term=BG067663&dopt=&doptcmdl=GenBank","BG067663")	5			Y	1
540	12136	1	2	17	14	H3056H01	Mus musculus hypothetical protein MGC11654 (MGC11654), mRNA	H3056H01-3	=HYPERLINK("http://lgsun.grc.nia.nih.gov/cgi-bin/pro3?sname1=H3056H01-3&val=1","H3056H01-3")		BG067663	=HYPERLINK("http://www.ncbi.nlm.nih.gov/entrez/query.fcgi?db=Nucleotide&cmd=Search&term=BG067663&dopt=&doptcmdl=GenBank","BG067663")	5			Y	1
541	12137	1	2	17	15	H3056H07	UNKNOWN	H3056H07-3	=HYPERLINK("http://lgsun.grc.nia.nih.gov/cgi-bin/pro3?sname1=H3056H07-3&val=1","H3056H07-3")		BG067669	=HYPERLINK("http://www.ncbi.nlm.nih.gov/entrez/query.fcgi?db=Nucleotide&cmd=Search&term=BG067669&dopt=&doptcmdl=GenBank","BG067669")				Y	1
541	12137	1	2	17	16	H3056H07	UNKNOWN	H3056H07-3	=HYPERLINK("http://lgsun.grc.nia.nih.gov/cgi-bin/pro3?sname1=H3056H07-3&val=1","H3056H07-3")		BG067669	=HYPERLINK("http://www.ncbi.nlm.nih.gov/entrez/query.fcgi?db=Nucleotide&cmd=Search&term=BG067669&dopt=&doptcmdl=GenBank","BG067669")				Y	1
542	12138	1	2	17	17	H3057H01	Mus musculus cDNA sequence BC010245 (BC010245), mRNA	H3057H01-3	=HYPERLINK("http://lgsun.grc.nia.nih.gov/cgi-bin/pro3?sname1=H3057H01-3&val=1","H3057H01-3")		BG067757	=HYPERLINK("http://www.ncbi.nlm.nih.gov/entrez/query.fcgi?db=Nucleotide&cmd=Search&term=BG067757&dopt=&doptcmdl=GenBank","BG067757")	9	Y	=HYPERLINK("http://lgsun.grc.nia.nih.gov/cgi-bin/pro3?sname1=H3057H01-0&val=1","Y")	Y	1
542	12138	1	2	17	18	H3057H01	Mus musculus cDNA sequence BC010245 (BC010245), mRNA	H3057H01-3	=HYPERLINK("http://lgsun.grc.nia.nih.gov/cgi-bin/pro3?sname1=H3057H01-3&val=1","H3057H01-3")		BG067757	=HYPERLINK("http://www.ncbi.nlm.nih.gov/entrez/query.fcgi?db=Nucleotide&cmd=Search&term=BG067757&dopt=&doptcmdl=GenBank","BG067757")	9	Y	=HYPERLINK("http://lgsun.grc.nia.nih.gov/cgi-bin/pro3?sname1=H3057H01-0&val=1","Y")	Y	1
543	12139	1	2	17	19	H3057H07	UNKNOWN	H3057H07-3	=HYPERLINK("http://lgsun.grc.nia.nih.gov/cgi-bin/pro3?sname1=H3057H07-3&val=1","H3057H07-3")		BG067762	=HYPERLINK("http://www.ncbi.nlm.nih.gov/entrez/query.fcgi?db=Nucleotide&cmd=Search&term=BG067762&dopt=&doptcmdl=GenBank","BG067762")		Y	=HYPERLINK("http://lgsun.grc.nia.nih.gov/cgi-bin/pro3?sname1=H3057H07-0&val=1","Y")	Y	1
543	12139	1	2	17	20	H3057H07	UNKNOWN	H3057H07-3	=HYPERLINK("http://lgsun.grc.nia.nih.gov/cgi-bin/pro3?sname1=H3057H07-3&val=1","H3057H07-3")		BG067762	=HYPERLINK("http://www.ncbi.nlm.nih.gov/entrez/query.fcgi?db=Nucleotide&cmd=Search&term=BG067762&dopt=&doptcmdl=GenBank","BG067762")		Y	=HYPERLINK("http://lgsun.grc.nia.nih.gov/cgi-bin/pro3?sname1=H3057H07-0&val=1","Y")	Y	1
544	12140	1	2	17	21	H3058H01	Mus musculus 2`-5` oligoadenylate synthetase 1C (Oas1c), mRNA	H3058H01-3	=HYPERLINK("http://lgsun.grc.nia.nih.gov/cgi-bin/pro3?sname1=H3058H01-3&val=1","H3058H01-3")	Matrix/Structural Proteins	BG067845	=HYPERLINK("http://www.ncbi.nlm.nih.gov/entrez/query.fcgi?db=Nucleotide&cmd=Search&term=BG067845&dopt=&doptcmdl=GenBank","BG067845")	5	Y	=HYPERLINK("http://lgsun.grc.nia.nih.gov/cgi-bin/pro3?sname1=H3058H01-0&val=1","Y")	Y	1
544	12140	1	2	17	22	H3058H01	Mus musculus 2`-5` oligoadenylate synthetase 1C (Oas1c), mRNA	H3058H01-3	=HYPERLINK("http://lgsun.grc.nia.nih.gov/cgi-bin/pro3?sname1=H3058H01-3&val=1","H3058H01-3")	Matrix/Structural Proteins	BG067845	=HYPERLINK("http://www.ncbi.nlm.nih.gov/entrez/query.fcgi?db=Nucleotide&cmd=Search&term=BG067845&dopt=&doptcmdl=GenBank","BG067845")	5	Y	=HYPERLINK("http://lgsun.grc.nia.nih.gov/cgi-bin/pro3?sname1=H3058H01-0&val=1","Y")	Y	1
545	12141	1	2	17	23	H3058H07	weakly similar to HYPOTHETICAL 9.7 KDA PROTEIN (FRAGMENT) [Homo sapiens]	H3058H07-3	=HYPERLINK("http://lgsun.grc.nia.nih.gov/cgi-bin/pro3?sname1=H3058H07-3&val=1","H3058H07-3")		BG067851	=HYPERLINK("http://www.ncbi.nlm.nih.gov/entrez/query.fcgi?db=Nucleotide&cmd=Search&term=BG067851&dopt=&doptcmdl=GenBank","BG067851")	5	Y	=HYPERLINK("http://lgsun.grc.nia.nih.gov/cgi-bin/pro3?sname1=H3058H07-0&val=1","Y")	Y	1
545	12141	1	2	17	24	H3058H07	weakly similar to HYPOTHETICAL 9.7 KDA PROTEIN (FRAGMENT) [Homo sapiens]	H3058H07-3	=HYPERLINK("http://lgsun.grc.nia.nih.gov/cgi-bin/pro3?sname1=H3058H07-3&val=1","H3058H07-3")		BG067851	=HYPERLINK("http://www.ncbi.nlm.nih.gov/entrez/query.fcgi?db=Nucleotide&cmd=Search&term=BG067851&dopt=&doptcmdl=GenBank","BG067851")	5	Y	=HYPERLINK("http://lgsun.grc.nia.nih.gov/cgi-bin/pro3?sname1=H3058H07-0&val=1","Y")	Y	1
546	12142	1	2	17	25	H3059H01	Mus musculus RIKEN cDNA 2810452K22 gene (2810452K22Rik), mRNA	H3059H01-3	=HYPERLINK("http://lgsun.grc.nia.nih.gov/cgi-bin/pro3?sname1=H3059H01-3&val=1","H3059H01-3")		BG067934	=HYPERLINK("http://www.ncbi.nlm.nih.gov/entrez/query.fcgi?db=Nucleotide&cmd=Search&term=BG067934&dopt=&doptcmdl=GenBank","BG067934")	12	Y	=HYPERLINK("http://lgsun.grc.nia.nih.gov/cgi-bin/pro3?sname1=H3059H01-0&val=1","Y")	Y	1
546	12142	1	2	17	26	H3059H01	Mus musculus RIKEN cDNA 2810452K22 gene (2810452K22Rik), mRNA	H3059H01-3	=HYPERLINK("http://lgsun.grc.nia.nih.gov/cgi-bin/pro3?sname1=H3059H01-3&val=1","H3059H01-3")		BG067934	=HYPERLINK("http://www.ncbi.nlm.nih.gov/entrez/query.fcgi?db=Nucleotide&cmd=Search&term=BG067934&dopt=&doptcmdl=GenBank","BG067934")	12	Y	=HYPERLINK("http://lgsun.grc.nia.nih.gov/cgi-bin/pro3?sname1=H3059H01-0&val=1","Y")	Y	1
547	12117	1	2	18	1	H3041H07	UNKNOWN	H3041H07-3	=HYPERLINK("http://lgsun.grc.nia.nih.gov/cgi-bin/pro3?sname1=H3041H07-3&val=1","H3041H07-3")								1
547	12117	1	2	18	2	H3041H07	UNKNOWN	H3041H07-3	=HYPERLINK("http://lgsun.grc.nia.nih.gov/cgi-bin/pro3?sname1=H3041H07-3&val=1","H3041H07-3")								1
548	12118	1	2	18	3	H3042H01	Mus musculus transcription elongation factor B (SIII), polypeptide 3 (110kD) (Tceb3), mRNA	H3042H01-3	=HYPERLINK("http://lgsun.grc.nia.nih.gov/cgi-bin/pro3?sname1=H3042H01-3&val=1","H3042H01-3")	Transcription/Chromatin	BG066424	=HYPERLINK("http://www.ncbi.nlm.nih.gov/entrez/query.fcgi?db=Nucleotide&cmd=Search&term=BG066424&dopt=&doptcmdl=GenBank","BG066424")	4			Y	1
548	12118	1	2	18	4	H3042H01	Mus musculus transcription elongation factor B (SIII), polypeptide 3 (110kD) (Tceb3), mRNA	H3042H01-3	=HYPERLINK("http://lgsun.grc.nia.nih.gov/cgi-bin/pro3?sname1=H3042H01-3&val=1","H3042H01-3")	Transcription/Chromatin	BG066424	=HYPERLINK("http://www.ncbi.nlm.nih.gov/entrez/query.fcgi?db=Nucleotide&cmd=Search&term=BG066424&dopt=&doptcmdl=GenBank","BG066424")	4			Y	1
549	12119	1	2	18	5	H3042H07	Mus musculus SWI/SNF related, matrix associated, actin dependent regulator of chromatin, subfamily c, member 1 (Smarcc1), mRNA	H3042H07-3	=HYPERLINK("http://lgsun.grc.nia.nih.gov/cgi-bin/pro3?sname1=H3042H07-3&val=1","H3042H07-3")	Transcription/Chromatin	BG066429	=HYPERLINK("http://www.ncbi.nlm.nih.gov/entrez/query.fcgi?db=Nucleotide&cmd=Search&term=BG066429&dopt=&doptcmdl=GenBank","BG066429")	9	Y	=HYPERLINK("http://lgsun.grc.nia.nih.gov/cgi-bin/pro3?sname1=H3042H07-0&val=1","Y")	Y	1
549	12119	1	2	18	6	H3042H07	Mus musculus SWI/SNF related, matrix associated, actin dependent regulator of chromatin, subfamily c, member 1 (Smarcc1), mRNA	H3042H07-3	=HYPERLINK("http://lgsun.grc.nia.nih.gov/cgi-bin/pro3?sname1=H3042H07-3&val=1","H3042H07-3")	Transcription/Chromatin	BG066429	=HYPERLINK("http://www.ncbi.nlm.nih.gov/entrez/query.fcgi?db=Nucleotide&cmd=Search&term=BG066429&dopt=&doptcmdl=GenBank","BG066429")	9	Y	=HYPERLINK("http://lgsun.grc.nia.nih.gov/cgi-bin/pro3?sname1=H3042H07-0&val=1","Y")	Y	1
550	12120	1	2	18	7	H3043H01	H3043H01										1
550	12120	1	2	18	8	H3043H01	H3043H01										1
551	12121	1	2	18	9	H3043H07	UNKNOWN	H3043H07-3	=HYPERLINK("http://lgsun.grc.nia.nih.gov/cgi-bin/pro3?sname1=H3043H07-3&val=1","H3043H07-3")							U	1
551	12121	1	2	18	10	H3043H07	UNKNOWN	H3043H07-3	=HYPERLINK("http://lgsun.grc.nia.nih.gov/cgi-bin/pro3?sname1=H3043H07-3&val=1","H3043H07-3")							U	1
552	12122	1	2	18	11	H3046H01	UNKNOWN	H3046H01-3	=HYPERLINK("http://lgsun.grc.nia.nih.gov/cgi-bin/pro3?sname1=H3046H01-3&val=1","H3046H01-3")		BG066778	=HYPERLINK("http://www.ncbi.nlm.nih.gov/entrez/query.fcgi?db=Nucleotide&cmd=Search&term=BG066778&dopt=&doptcmdl=GenBank","BG066778")				Y	1
552	12122	1	2	18	12	H3046H01	UNKNOWN	H3046H01-3	=HYPERLINK("http://lgsun.grc.nia.nih.gov/cgi-bin/pro3?sname1=H3046H01-3&val=1","H3046H01-3")		BG066778	=HYPERLINK("http://www.ncbi.nlm.nih.gov/entrez/query.fcgi?db=Nucleotide&cmd=Search&term=BG066778&dopt=&doptcmdl=GenBank","BG066778")				Y	1
553	12123	1	2	18	13	H3046H07	UNKNOWN	H3046H07-3	=HYPERLINK("http://lgsun.grc.nia.nih.gov/cgi-bin/pro3?sname1=H3046H07-3&val=1","H3046H07-3")		BG066784	=HYPERLINK("http://www.ncbi.nlm.nih.gov/entrez/query.fcgi?db=Nucleotide&cmd=Search&term=BG066784&dopt=&doptcmdl=GenBank","BG066784")		Y	=HYPERLINK("http://lgsun.grc.nia.nih.gov/cgi-bin/pro3?sname1=H3046H07-0&val=1","Y")	Y	1
553	12123	1	2	18	14	H3046H07	UNKNOWN	H3046H07-3	=HYPERLINK("http://lgsun.grc.nia.nih.gov/cgi-bin/pro3?sname1=H3046H07-3&val=1","H3046H07-3")		BG066784	=HYPERLINK("http://www.ncbi.nlm.nih.gov/entrez/query.fcgi?db=Nucleotide&cmd=Search&term=BG066784&dopt=&doptcmdl=GenBank","BG066784")		Y	=HYPERLINK("http://lgsun.grc.nia.nih.gov/cgi-bin/pro3?sname1=H3046H07-0&val=1","Y")	Y	1
554	12124	1	2	18	15	H3047H01	NULP1 homolog [Mus musculus]	H3047H01-3	=HYPERLINK("http://lgsun.grc.nia.nih.gov/cgi-bin/pro3?sname1=H3047H01-3&val=1","H3047H01-3")		BG066863	=HYPERLINK("http://www.ncbi.nlm.nih.gov/entrez/query.fcgi?db=Nucleotide&cmd=Search&term=BG066863&dopt=&doptcmdl=GenBank","BG066863")	8	Y	=HYPERLINK("http://lgsun.grc.nia.nih.gov/cgi-bin/pro3?sname1=H3047H01-0&val=1","Y")	Y	1
554	12124	1	2	18	16	H3047H01	NULP1 homolog [Mus musculus]	H3047H01-3	=HYPERLINK("http://lgsun.grc.nia.nih.gov/cgi-bin/pro3?sname1=H3047H01-3&val=1","H3047H01-3")		BG066863	=HYPERLINK("http://www.ncbi.nlm.nih.gov/entrez/query.fcgi?db=Nucleotide&cmd=Search&term=BG066863&dopt=&doptcmdl=GenBank","BG066863")	8	Y	=HYPERLINK("http://lgsun.grc.nia.nih.gov/cgi-bin/pro3?sname1=H3047H01-0&val=1","Y")	Y	1
555	12125	1	2	18	17	H3047H07	H3047H07	H3047H07-3	=HYPERLINK("http://lgsun.grc.nia.nih.gov/cgi-bin/pro3?sname1=H3047H07-3&val=1","H3047H07-3")							U	1
555	12125	1	2	18	18	H3047H07	H3047H07	H3047H07-3	=HYPERLINK("http://lgsun.grc.nia.nih.gov/cgi-bin/pro3?sname1=H3047H07-3&val=1","H3047H07-3")							U	1
556	12126	1	2	18	19	H3048H01	Mus musculus heterogeneous nuclear ribonucleoprotein C (Hnrpc), mRNA	H3048H01-3	=HYPERLINK("http://lgsun.grc.nia.nih.gov/cgi-bin/pro3?sname1=H3048H01-3&val=1","H3048H01-3")		BG066948	=HYPERLINK("http://www.ncbi.nlm.nih.gov/entrez/query.fcgi?db=Nucleotide&cmd=Search&term=BG066948&dopt=&doptcmdl=GenBank","BG066948")	14			Y	1
556	12126	1	2	18	20	H3048H01	Mus musculus heterogeneous nuclear ribonucleoprotein C (Hnrpc), mRNA	H3048H01-3	=HYPERLINK("http://lgsun.grc.nia.nih.gov/cgi-bin/pro3?sname1=H3048H01-3&val=1","H3048H01-3")		BG066948	=HYPERLINK("http://www.ncbi.nlm.nih.gov/entrez/query.fcgi?db=Nucleotide&cmd=Search&term=BG066948&dopt=&doptcmdl=GenBank","BG066948")	14			Y	1
557	12127	1	2	18	21	H3048H07	UNKNOWN	H3048H07-3	=HYPERLINK("http://lgsun.grc.nia.nih.gov/cgi-bin/pro3?sname1=H3048H07-3&val=1","H3048H07-3")		BG066954	=HYPERLINK("http://www.ncbi.nlm.nih.gov/entrez/query.fcgi?db=Nucleotide&cmd=Search&term=BG066954&dopt=&doptcmdl=GenBank","BG066954")				Y	1
557	12127	1	2	18	22	H3048H07	UNKNOWN	H3048H07-3	=HYPERLINK("http://lgsun.grc.nia.nih.gov/cgi-bin/pro3?sname1=H3048H07-3&val=1","H3048H07-3")		BG066954	=HYPERLINK("http://www.ncbi.nlm.nih.gov/entrez/query.fcgi?db=Nucleotide&cmd=Search&term=BG066954&dopt=&doptcmdl=GenBank","BG066954")				Y	1
558	12128	1	2	18	23	H3049H01	UNKNOWN	H3049H01-3	=HYPERLINK("http://lgsun.grc.nia.nih.gov/cgi-bin/pro3?sname1=H3049H01-3&val=1","H3049H01-3")		BG067035	=HYPERLINK("http://www.ncbi.nlm.nih.gov/entrez/query.fcgi?db=Nucleotide&cmd=Search&term=BG067035&dopt=&doptcmdl=GenBank","BG067035")		Y	=HYPERLINK("http://lgsun.grc.nia.nih.gov/cgi-bin/pro3?sname1=H3049H01-0&val=1","Y")	Y	1
558	12128	1	2	18	24	H3049H01	UNKNOWN	H3049H01-3	=HYPERLINK("http://lgsun.grc.nia.nih.gov/cgi-bin/pro3?sname1=H3049H01-3&val=1","H3049H01-3")		BG067035	=HYPERLINK("http://www.ncbi.nlm.nih.gov/entrez/query.fcgi?db=Nucleotide&cmd=Search&term=BG067035&dopt=&doptcmdl=GenBank","BG067035")		Y	=HYPERLINK("http://lgsun.grc.nia.nih.gov/cgi-bin/pro3?sname1=H3049H01-0&val=1","Y")	Y	1
559	12129	1	2	18	25	H3049H07	UNKNOWN	H3049H07-3	=HYPERLINK("http://lgsun.grc.nia.nih.gov/cgi-bin/pro3?sname1=H3049H07-3&val=1","H3049H07-3")		BG067041	=HYPERLINK("http://www.ncbi.nlm.nih.gov/entrez/query.fcgi?db=Nucleotide&cmd=Search&term=BG067041&dopt=&doptcmdl=GenBank","BG067041")	12	Y	=HYPERLINK("http://lgsun.grc.nia.nih.gov/cgi-bin/pro3?sname1=H3049H07-0&val=1","Y")	Y	1
559	12129	1	2	18	26	H3049H07	UNKNOWN	H3049H07-3	=HYPERLINK("http://lgsun.grc.nia.nih.gov/cgi-bin/pro3?sname1=H3049H07-3&val=1","H3049H07-3")		BG067041	=HYPERLINK("http://www.ncbi.nlm.nih.gov/entrez/query.fcgi?db=Nucleotide&cmd=Search&term=BG067041&dopt=&doptcmdl=GenBank","BG067041")	12	Y	=HYPERLINK("http://lgsun.grc.nia.nih.gov/cgi-bin/pro3?sname1=H3049H07-0&val=1","Y")	Y	1
560	12104	1	2	19	1	H3045H01	Mus musculus RIKEN cDNA 0610039N19 gene (0610039N19Rik), mRNA	H3045H01-3	=HYPERLINK("http://lgsun.grc.nia.nih.gov/cgi-bin/pro3?sname1=H3045H01-3&val=1","H3045H01-3")		BG066600	=HYPERLINK("http://www.ncbi.nlm.nih.gov/entrez/query.fcgi?db=Nucleotide&cmd=Search&term=BG066600&dopt=&doptcmdl=GenBank","BG066600")	6	Y	=HYPERLINK("http://lgsun.grc.nia.nih.gov/cgi-bin/pro3?sname1=H3045H01-0&val=1","Y")	Y	1
560	12104	1	2	19	2	H3045H01	Mus musculus RIKEN cDNA 0610039N19 gene (0610039N19Rik), mRNA	H3045H01-3	=HYPERLINK("http://lgsun.grc.nia.nih.gov/cgi-bin/pro3?sname1=H3045H01-3&val=1","H3045H01-3")		BG066600	=HYPERLINK("http://www.ncbi.nlm.nih.gov/entrez/query.fcgi?db=Nucleotide&cmd=Search&term=BG066600&dopt=&doptcmdl=GenBank","BG066600")	6	Y	=HYPERLINK("http://lgsun.grc.nia.nih.gov/cgi-bin/pro3?sname1=H3045H01-0&val=1","Y")	Y	1
561	12105	1	2	19	3	H3045H07	Similar to: Mus musculus adult male testis cDNA, RIKEN full-length enriched library, clone:4930572N12 product:unknown EST, full insert sequence	H3045H07-3	=HYPERLINK("http://lgsun.grc.nia.nih.gov/cgi-bin/pro3?sname1=H3045H07-3&val=1","H3045H07-3")		BG066694	=HYPERLINK("http://www.ncbi.nlm.nih.gov/entrez/query.fcgi?db=Nucleotide&cmd=Search&term=BG066694&dopt=&doptcmdl=GenBank","BG066694")		Y	=HYPERLINK("http://lgsun.grc.nia.nih.gov/cgi-bin/pro3?sname1=H3045H07-0&val=1","Y")	Y	1
561	12105	1	2	19	4	H3045H07	Similar to: Mus musculus adult male testis cDNA, RIKEN full-length enriched library, clone:4930572N12 product:unknown EST, full insert sequence	H3045H07-3	=HYPERLINK("http://lgsun.grc.nia.nih.gov/cgi-bin/pro3?sname1=H3045H07-3&val=1","H3045H07-3")		BG066694	=HYPERLINK("http://www.ncbi.nlm.nih.gov/entrez/query.fcgi?db=Nucleotide&cmd=Search&term=BG066694&dopt=&doptcmdl=GenBank","BG066694")		Y	=HYPERLINK("http://lgsun.grc.nia.nih.gov/cgi-bin/pro3?sname1=H3045H07-0&val=1","Y")	Y	1
562	12106	1	2	19	5	H3036H01	Mus musculus endothelial differentiation, lysophosphatidic acid G-protein-coupled receptor, 2 (Edg2), mRNA	H3036H01-3	=HYPERLINK("http://lgsun.grc.nia.nih.gov/cgi-bin/pro3?sname1=H3036H01-3&val=1","H3036H01-3")	Signal Transduction	BG065919	=HYPERLINK("http://www.ncbi.nlm.nih.gov/entrez/query.fcgi?db=Nucleotide&cmd=Search&term=BG065919&dopt=&doptcmdl=GenBank","BG065919")	4			Y	1
562	12106	1	2	19	6	H3036H01	Mus musculus endothelial differentiation, lysophosphatidic acid G-protein-coupled receptor, 2 (Edg2), mRNA	H3036H01-3	=HYPERLINK("http://lgsun.grc.nia.nih.gov/cgi-bin/pro3?sname1=H3036H01-3&val=1","H3036H01-3")	Signal Transduction	BG065919	=HYPERLINK("http://www.ncbi.nlm.nih.gov/entrez/query.fcgi?db=Nucleotide&cmd=Search&term=BG065919&dopt=&doptcmdl=GenBank","BG065919")	4			Y	1
563	12107	1	2	19	7	H3036H07	Mus musculus similar to RIKEN cDNA 2310016E02 [Mus musculus] (LOC269012), mRNA	H3036H07-3	=HYPERLINK("http://lgsun.grc.nia.nih.gov/cgi-bin/pro3?sname1=H3036H07-3&val=1","H3036H07-3")		BG065923	=HYPERLINK("http://www.ncbi.nlm.nih.gov/entrez/query.fcgi?db=Nucleotide&cmd=Search&term=BG065923&dopt=&doptcmdl=GenBank","BG065923")	5	Y	=HYPERLINK("http://lgsun.grc.nia.nih.gov/cgi-bin/pro3?sname1=H3036H07-0&val=1","Y")	Y	1
563	12107	1	2	19	8	H3036H07	Mus musculus similar to RIKEN cDNA 2310016E02 [Mus musculus] (LOC269012), mRNA	H3036H07-3	=HYPERLINK("http://lgsun.grc.nia.nih.gov/cgi-bin/pro3?sname1=H3036H07-3&val=1","H3036H07-3")		BG065923	=HYPERLINK("http://www.ncbi.nlm.nih.gov/entrez/query.fcgi?db=Nucleotide&cmd=Search&term=BG065923&dopt=&doptcmdl=GenBank","BG065923")	5	Y	=HYPERLINK("http://lgsun.grc.nia.nih.gov/cgi-bin/pro3?sname1=H3036H07-0&val=1","Y")	Y	1
564	12108	1	2	19	9	H3037H01	Mus musculus transmembrane protease, serine 2 (Tmprss2), mRNA	H3037H01-3	=HYPERLINK("http://lgsun.grc.nia.nih.gov/cgi-bin/pro3?sname1=H3037H01-3&val=1","H3037H01-3")		BG066006	=HYPERLINK("http://www.ncbi.nlm.nih.gov/entrez/query.fcgi?db=Nucleotide&cmd=Search&term=BG066006&dopt=&doptcmdl=GenBank","BG066006")	16			Y	1
564	12108	1	2	19	10	H3037H01	Mus musculus transmembrane protease, serine 2 (Tmprss2), mRNA	H3037H01-3	=HYPERLINK("http://lgsun.grc.nia.nih.gov/cgi-bin/pro3?sname1=H3037H01-3&val=1","H3037H01-3")		BG066006	=HYPERLINK("http://www.ncbi.nlm.nih.gov/entrez/query.fcgi?db=Nucleotide&cmd=Search&term=BG066006&dopt=&doptcmdl=GenBank","BG066006")	16			Y	1
565	12109	1	2	19	11	H3037H07	UNKNOWN	H3037H07-3	=HYPERLINK("http://lgsun.grc.nia.nih.gov/cgi-bin/pro3?sname1=H3037H07-3&val=1","H3037H07-3")		BG066011	=HYPERLINK("http://www.ncbi.nlm.nih.gov/entrez/query.fcgi?db=Nucleotide&cmd=Search&term=BG066011&dopt=&doptcmdl=GenBank","BG066011")		Y	=HYPERLINK("http://lgsun.grc.nia.nih.gov/cgi-bin/pro3?sname1=H3037H07-0&val=1","Y")	Y	1
565	12109	1	2	19	12	H3037H07	UNKNOWN	H3037H07-3	=HYPERLINK("http://lgsun.grc.nia.nih.gov/cgi-bin/pro3?sname1=H3037H07-3&val=1","H3037H07-3")		BG066011	=HYPERLINK("http://www.ncbi.nlm.nih.gov/entrez/query.fcgi?db=Nucleotide&cmd=Search&term=BG066011&dopt=&doptcmdl=GenBank","BG066011")		Y	=HYPERLINK("http://lgsun.grc.nia.nih.gov/cgi-bin/pro3?sname1=H3037H07-0&val=1","Y")	Y	1
566	12110	1	2	19	13	H3038H01	H3038H01	H3038H01-3	=HYPERLINK("http://lgsun.grc.nia.nih.gov/cgi-bin/pro3?sname1=H3038H01-3&val=1","H3038H01-3")							U	1
566	12110	1	2	19	14	H3038H01	H3038H01	H3038H01-3	=HYPERLINK("http://lgsun.grc.nia.nih.gov/cgi-bin/pro3?sname1=H3038H01-3&val=1","H3038H01-3")							U	1
567	12111	1	2	19	15	H3038H07	Similar to: Mus musculus strain C57BL/6J cytokine gene cluster, partial sequence	H3038H07-3	=HYPERLINK("http://lgsun.grc.nia.nih.gov/cgi-bin/pro3?sname1=H3038H07-3&val=1","H3038H07-3")		BG066099	=HYPERLINK("http://www.ncbi.nlm.nih.gov/entrez/query.fcgi?db=Nucleotide&cmd=Search&term=BG066099&dopt=&doptcmdl=GenBank","BG066099")		Y	=HYPERLINK("http://lgsun.grc.nia.nih.gov/cgi-bin/pro3?sname1=H3038H07-0&val=1","Y")	Y	1
567	12111	1	2	19	16	H3038H07	Similar to: Mus musculus strain C57BL/6J cytokine gene cluster, partial sequence	H3038H07-3	=HYPERLINK("http://lgsun.grc.nia.nih.gov/cgi-bin/pro3?sname1=H3038H07-3&val=1","H3038H07-3")		BG066099	=HYPERLINK("http://www.ncbi.nlm.nih.gov/entrez/query.fcgi?db=Nucleotide&cmd=Search&term=BG066099&dopt=&doptcmdl=GenBank","BG066099")		Y	=HYPERLINK("http://lgsun.grc.nia.nih.gov/cgi-bin/pro3?sname1=H3038H07-0&val=1","Y")	Y	1
568	12112	1	2	19	17	H3039H01	Mus musculus calponin 2 (Cnn2), mRNA	H3039H01-3	=HYPERLINK("http://lgsun.grc.nia.nih.gov/cgi-bin/pro3?sname1=H3039H01-3&val=1","H3039H01-3")	Signal Transduction	BG066179	=HYPERLINK("http://www.ncbi.nlm.nih.gov/entrez/query.fcgi?db=Nucleotide&cmd=Search&term=BG066179&dopt=&doptcmdl=GenBank","BG066179")	10	Y	=HYPERLINK("http://lgsun.grc.nia.nih.gov/cgi-bin/pro3?sname1=H3039H01-0&val=1","Y")	Y	1
568	12112	1	2	19	18	H3039H01	Mus musculus calponin 2 (Cnn2), mRNA	H3039H01-3	=HYPERLINK("http://lgsun.grc.nia.nih.gov/cgi-bin/pro3?sname1=H3039H01-3&val=1","H3039H01-3")	Signal Transduction	BG066179	=HYPERLINK("http://www.ncbi.nlm.nih.gov/entrez/query.fcgi?db=Nucleotide&cmd=Search&term=BG066179&dopt=&doptcmdl=GenBank","BG066179")	10	Y	=HYPERLINK("http://lgsun.grc.nia.nih.gov/cgi-bin/pro3?sname1=H3039H01-0&val=1","Y")	Y	1
569	12113	1	2	19	19	H3039H07	UNKNOWN	H3039H07-3	=HYPERLINK("http://lgsun.grc.nia.nih.gov/cgi-bin/pro3?sname1=H3039H07-3&val=1","H3039H07-3")		BG066185	=HYPERLINK("http://www.ncbi.nlm.nih.gov/entrez/query.fcgi?db=Nucleotide&cmd=Search&term=BG066185&dopt=&doptcmdl=GenBank","BG066185")	14	Y	=HYPERLINK("http://lgsun.grc.nia.nih.gov/cgi-bin/pro3?sname1=H3039H07-0&val=1","Y")	Y	1
569	12113	1	2	19	20	H3039H07	UNKNOWN	H3039H07-3	=HYPERLINK("http://lgsun.grc.nia.nih.gov/cgi-bin/pro3?sname1=H3039H07-3&val=1","H3039H07-3")		BG066185	=HYPERLINK("http://www.ncbi.nlm.nih.gov/entrez/query.fcgi?db=Nucleotide&cmd=Search&term=BG066185&dopt=&doptcmdl=GenBank","BG066185")	14	Y	=HYPERLINK("http://lgsun.grc.nia.nih.gov/cgi-bin/pro3?sname1=H3039H07-0&val=1","Y")	Y	1
570	12114	1	2	19	21	H3040H01	H3040H01	H3040H01-3	=HYPERLINK("http://lgsun.grc.nia.nih.gov/cgi-bin/pro3?sname1=H3040H01-3&val=1","H3040H01-3")							U	1
570	12114	1	2	19	22	H3040H01	H3040H01	H3040H01-3	=HYPERLINK("http://lgsun.grc.nia.nih.gov/cgi-bin/pro3?sname1=H3040H01-3&val=1","H3040H01-3")							U	1
571	12115	1	2	19	23	H3040H07	UNKNOWN: Similar to Mus musculus similar to hypothetical protein FLJ21919 (LOC229543), mRNA	H3040H07-3	=HYPERLINK("http://lgsun.grc.nia.nih.gov/cgi-bin/pro3?sname1=H3040H07-3&val=1","H3040H07-3")								1
571	12115	1	2	19	24	H3040H07	UNKNOWN: Similar to Mus musculus similar to hypothetical protein FLJ21919 (LOC229543), mRNA	H3040H07-3	=HYPERLINK("http://lgsun.grc.nia.nih.gov/cgi-bin/pro3?sname1=H3040H07-3&val=1","H3040H07-3")								1
572	12116	1	2	19	25	H3041H01	UNKNOWN	H3041H01-3	=HYPERLINK("http://lgsun.grc.nia.nih.gov/cgi-bin/pro3?sname1=H3041H01-3&val=1","H3041H01-3")		BG066341	=HYPERLINK("http://www.ncbi.nlm.nih.gov/entrez/query.fcgi?db=Nucleotide&cmd=Search&term=BG066341&dopt=&doptcmdl=GenBank","BG066341")		Y	=HYPERLINK("http://lgsun.grc.nia.nih.gov/cgi-bin/pro3?sname1=H3041H01-0&val=1","Y")	Y	1
572	12116	1	2	19	26	H3041H01	UNKNOWN	H3041H01-3	=HYPERLINK("http://lgsun.grc.nia.nih.gov/cgi-bin/pro3?sname1=H3041H01-3&val=1","H3041H01-3")		BG066341	=HYPERLINK("http://www.ncbi.nlm.nih.gov/entrez/query.fcgi?db=Nucleotide&cmd=Search&term=BG066341&dopt=&doptcmdl=GenBank","BG066341")		Y	=HYPERLINK("http://lgsun.grc.nia.nih.gov/cgi-bin/pro3?sname1=H3041H01-0&val=1","Y")	Y	1
[truncated: 30,056 more rows]
