# Supplementary material for: CARMA: A platform for analyzing microarray datasets that incorporate replicate measures
Source: BMC Bioinformatics. 2006 Mar 17;7:149. doi: 10.1186/1471-2105-7-149 (PMC1450302; doi:10.1186/1471-2105-7-149)
Supplement: Additional File 4 — CARMAAquaporin1.zip The configuration files used to process the aquaporin-1 example dataset using CARMA. [file 1471-2105-7-149-S4.zip › Microarray/ArrayLayouts/Mouse15K/Mouse15KParameter.txt]

DataFileSeperator	,	The character that seperates fields in the data files
ReplicateCount	2	Number of replicates
RowSpacing	165	Spacing between spot rows (in microns)
ColumnSpacing	165	Spacing between spot columns (in microns)
SetRowSpacing	4500	Spacing between spot set rows (in microns)
SetColumnSpacing	4500	Spacing between spot set rows (in microns)
Ch0Number	Number	Number column name
Ch0Row	Row	Row column name
Ch0Column	Column	Column column name
Ch0SetRow	Set.Row	Set row column name
Ch0SetColumn	Set.Column	Set column column name
Ch0Flag	Flagged.As	Flag column name
Ch1Status	Detection.Status..w595.	Channel 1 detection status column name
Ch1Spot	Spot.Mean.Intensity..w595.	Channel 1 spot intensity column name
Ch1Background	Background.Median.Intensity..w595.	Channel 1 background intensity column name
Ch1BackgroundSD	Background.Standard.Deviation..w595.	Channel 1 background intensity standard deviation column name
Ch2Status	Detection.Status..w685.	Channel 2 detection status column name
Ch2Spot	Spot.Mean.Intensity..w685.	Channel 2 spot intensity column name
Ch2Background	Background.Median.Intensity..w685.	Channel 2 background intensity column name
Ch2BackgroundSD	Background.Standard.Deviation..w685.	Channel 2 background intensity standard deviation column name
Ch3Status		Channel 3 detection status column name
Ch3Spot		Channel 3 spot intensity column name
Ch3Background		Channel 3 background intensity column name
Ch3BackgroundSD		Channel 3 background intensity standard deviation column name
Ch4Status		Channel 4 detection status column name
Ch4Spot		Channel 4 spot intensity column name
Ch4Background		Channel 4 background intensity column name
Ch4BackgroundSD		Channel 4 background intensity standard deviation column name
