# Supplementary material for: CARMA: A platform for analyzing microarray datasets that incorporate replicate measures
Source: BMC Bioinformatics. 2006 Mar 17;7:149. doi: 10.1186/1471-2105-7-149 (PMC1450302; doi:10.1186/1471-2105-7-149)
Supplement: Additional File 4 — CARMAAquaporin1.zip The configuration files used to process the aquaporin-1 example dataset using CARMA. [file 1471-2105-7-149-S4.zip › Microarray/readme.txt]

CARMA Aquaporin-1 Knockout Example Analysis

This document contains a brief description of how to use CARMA with this example dataset. For a more detailed description of how to install CARMA and a description of the input and output files please refer to the CARMA User Manual. For a more detailed description of this dataset and the underlying principles of CARMA, please refer the journal article entitled "CARMA: A platform for analyzing microarray datasets that incorporate replicate measures". 

It is important to note that executing this example will take at least 2 hours to run on most computers. However, included in the .zip file are abbreviated versions of the output files, which can be used to understand the results of the analysis without have to run the analysis in R.

Before executing R, it is a good idea to increase the maximum memory available to R. Please refer to the R frequently asked question 

After installing CARMA, and unzipping the CARMAAquaporin1.zip file, simply type the following commands at the R prompt:

library(CARMA)
CARMA()

I dialogue box will then appear from which you can select the Input.txt file in the input folder of the directory that was created upon unzipping the CARMAAquaporin1.zip file. Upon completion CARMA will create a number of files in the output folder specified in the Input.txt file, and the R session will return to the R prompt. At this point you can close R and open the files in the Output folder using Adobe Acrobat Reader, and Excel (or another program that will properly display tab delimited files).
