# Supplementary material for: CARMA: A platform for analyzing microarray datasets that incorporate replicate measures
Source: BMC Bioinformatics. 2006 Mar 17;7:149. doi: 10.1186/1471-2105-7-149 (PMC1450302; doi:10.1186/1471-2105-7-149)
Supplement: Additional File 5 — Data1.zip Comma separated value data files containing the microarray experimental data. [file 1471-2105-7-149-S5.zip › Readme.txt]

Please unzip these files and move them to the data subfolder of the Aquaporin1 Folder.
