# Supplementary material for: CARMA: A platform for analyzing microarray datasets that incorporate replicate measures
Source: BMC Bioinformatics. 2006 Mar 17;7:149. doi: 10.1186/1471-2105-7-149 (PMC1450302; doi:10.1186/1471-2105-7-149)
Supplement: Additional File 5 — Data1.zip Comma separated value data files containing the microarray experimental data. [file 1471-2105-7-149-S5.zip › 102con2Gko1R072303.csv]

Number	Array/Plate	Flagged As	Set	Set Row	Set Column	Row	Column	Detection Status (w595)	Detection Status (w685)	Spot Mean Intensity (w595)	Spot Mean Intensity (w685)	Spot Median Intensity (w595)	Spot Median Intensity (w685)	Spot Standard Deviation (w595)	Spot Standard Deviation (w685)	Background Mean Intensity (w595)	Background Mean Intensity (w685)	Background Median Intensity (w595)	Background Median Intensity (w685)	Background Standard Deviation (w595)	Background Standard Deviation (w685)	Spot Confidence (w595)	Spot Confidence (w685)	Spot Normalized Intensity (w595)	Spot Normalized Intensity (w685)	Spot Ratio (w595)	Spot Ratio (w685)	Spot SNR (w595)	Spot SNR (w685)	Spot CV (%) (w595)	Spot CV (%) (w685)
1	102con2Gko1R072303	NORMAL	A	1	1	1	1	LOW_SIGNAL	LOW_SIGNAL	1475.090332	3732.645752	1471	3728	45.79858	44.2089	1446.031738	3728.626953	1445	3728	27.196758	42.002419	100	100	5.797055	2.302577	2.517638	0.397198	1.068458	0.09568	126.809196	343.191162
2	102con2Gko1R072303	NORMAL	A	1	1	1	2	LOW_SIGNAL	LOW_SIGNAL	1453.290527	3732.547363	1448	3725	45.964832	53.010113	1423.577637	3725.922363	1423	3725	32.311024	39.463615	100	100	5.927584	3.795803	1.561615	0.640363	0.91959	0.167876	110.026154	534.240479
3	102con2Gko1R072303	NORMAL	A	1	1	1	3	DETECTED	DETECTED	2418.123779	4074.685791	2390	3947	239.378677	338.193848	1425.287476	3713.074951	1421	3705	30.328243	43.842281	100	100	198.066254	207.185455	0.955985	1.046041	32.736359	8.247993	23.916296	92.735062
4	102con2Gko1R072303	NORMAL	A	1	1	1	4	DETECTED	DETECTED	2353.75	3979.474121	2333	3882	272.799011	271.052582	1429.086914	3702.956543	1423	3696	30.776583	44.685974	100	100	184.466003	158.431137	1.164329	0.858864	30.044371	6.188017	29.314177	96.682358
5	102con2Gko1R072303	NORMAL	A	1	1	1	5	LOW_SIGNAL	LOW_SIGNAL	1423.735107	3721.384033	1413	3715	74.190445	94.046143	1429.744019	3704.47998	1430	3706	28.541677	40.923527	100	100	-1.19875	9.685202	-0.123771	0	-0.210531	0.413064	0	500.918365
6	102con2Gko1R072303	NORMAL	A	1	1	1	6	LOW_SIGNAL	LOW_SIGNAL	1395.456909	3697.721924	1392	3698	29.289757	41.300224	1409.744019	3708.736084	1408	3711	29.784412	40.780121	100	100	-2.850212	-6.310579	0	0	-0.479684	-0.270086	0	0
7	102con2Gko1R072303	NORMAL	A	1	1	1	7	LOW_SIGNAL	LOW_SIGNAL	1513.847656	3716.768311	1520	3715	74.593254	51.200191	1404.319946	3696.087891	1408	3701	26.625719	46.070068	100	100	21.850271	11.848876	1.84408	0.542276	4.113605	0.448891	63.618095	108.017632
8	102con2Gko1R072303	NORMAL	A	1	1	1	8	LOW_SIGNAL	LOW_SIGNAL	1489.190796	3703.743408	1499	3703	72.296829	54.636127	1390.359985	3675.184082	1390	3672	29.097553	43.381901	100	100	19.71629	16.363108	1.204923	0.829928	3.396533	0.658324	66.965767	116.295486
9	102con2Gko1R072303	NORMAL	A	1	1	1	9	LOW_SIGNAL	LOW_SIGNAL	1362.856201	3672.37915	1363	3667	28.573177	39.164295	1369.94397	3666.231934	1367	3666	31.662867	44.667976	100	100	-1.413977	3.522057	-0.401463	0	-0.223851	0.13762	0	349.424805
10	102con2Gko1R072303	NORMAL	A	1	1	1	10	LOW_SIGNAL	LOW_SIGNAL	1359.512939	3675.727295	1356	3678	25.964838	38.710461	1358.887939	3663.023926	1358	3664	26.645893	35.601841	100	100	0.124685	7.278414	0.017131	58.374596	0.023456	0.356818	957.741455	119.64518
11	102con2Gko1R072303	NORMAL	A	1	1	1	11	LOW_SIGNAL	LOW_SIGNAL	1387.830078	3664.738525	1386	3663	27.495869	41.472847	1367.911987	3663.47998	1368	3662	28.534084	43.196213	100	100	3.973567	0.721085	5.510538	0.18147	0.698046	0.029136	38.291847	959.80365
12	102con2Gko1R072303	NORMAL	A	1	1	1	12	LOW_SIGNAL	LOW_SIGNAL	1384.189575	3663.509766	1384	3660	28.762581	42.063721	1373.57605	3656.560059	1377	3657	27.918453	41.300514	100	100	2.117349	3.981845	0.531751	1.88058	0.380162	0.168272	65.172363	114.774254
13	102con2Gko1R072303	NORMAL	A	1	1	1	13	LOW_SIGNAL	LOW_SIGNAL	1564.117676	3681.365967	1585	3680	78.267159	50.468956	1384.895996	3663.447998	1384	3664	25.634167	38.03616	100	100	35.753895	10.266126	3.482706	0.287133	6.991516	0.471077	41.261879	185.131302
14	102con2Gko1R072303	NORMAL	A	1	1	1	14	LOW_SIGNAL	LOW_SIGNAL	1576.361816	3687.723633	1596	3687	73.048973	54.713856	1394.94397	3667.016113	1394	3667	23.216131	38.473705	100	100	36.19202	11.864403	3.050471	0.327818	7.814301	0.538225	38.177917	187.865005
15	102con2Gko1R072303	NORMAL	A	1	1	1	15	LOW_SIGNAL	LOW_SIGNAL	1406.278198	3689.390625	1405	3692	27.902252	45.627659	1391.864014	3674.023926	1391	3680	28.289213	45.480663	100	100	2.875563	8.804373	0.326606	3.061791	0.509529	0.337873	32.350319	23.81505
16	102con2Gko1R072303	NORMAL	A	1	1	1	16	LOW_SIGNAL	LOW_SIGNAL	1403.960205	3685.417236	1404	3691	24.837574	40.527088	1389.552002	3674.352051	1389	3669	25.275408	41.119263	100	100	2.87437	6.339814	0.453384	2.205636	0.570048	0.2691	32.510223	62.839836
17	102con2Gko1R072303	NORMAL	A	1	1	1	17	LOW_SIGNAL	LOW_SIGNAL	1406.65332	3677.646729	1408	3675	31.55649	38.196091	1395.280029	3688.384033	1394	3688	26.998981	39.640686	100	100	2.268919	-6.151954	0	-2.711403	0.421249	-0.270866	143.635361	0
18	102con2Gko1R072303	NORMAL	A	1	1	1	18	LOW_SIGNAL	LOW_SIGNAL	1406.818848	3683.127441	1405	3681	28.330349	39.985012	1407.960327	3687.714355	1405	3686	27.553989	39.251366	100	100	-0.22772	-2.628079	0	0	-0.041427	-0.11686	0	0
19	102con2Gko1R072303	NORMAL	A	1	1	1	19	LOW_SIGNAL	LOW_SIGNAL	1422.68457	3674.825439	1422	3670	31.363396	42.715233	1429.608032	3667.447998	1428	3670	30.601734	37.274376	100	100	-1.381199	4.226916	-0.326763	0	-0.226244	0.197923	0	282.777344
20	102con2Gko1R072303	NORMAL	A	1	1	1	20	LOW_SIGNAL	LOW_SIGNAL	1451.12085	3676.892578	1446	3672	47.909954	39.147167	1448.728027	3676.864014	1451	3674	29.022615	46.029854	100	100	0.477357	0.016366	29.167522	0.034285	0.082447	0.000621	1593.052368	84764.5625
21	102con2Gko1R072303	NORMAL	A	1	1	1	21	LOW_SIGNAL	LOW_SIGNAL	1469.432373	3678.567627	1460	3680	38.576923	47.244934	1454.095703	3678.617432	1455	3674	29.963991	41.977974	100	100	3.059595	-0.028536	0	-0.009327	0.511837	-0.001186	158.423431	0
22	102con2Gko1R072303	NORMAL	A	1	1	1	22	LOW_SIGNAL	LOW_SIGNAL	1474.080566	3692.033447	1472	3696	36.166565	42.750916	1461.285767	3688.214355	1459	3690	33.75745	39.781532	100	100	2.552503	2.188154	1.16651	0.857258	0.379022	0.096002	101.439804	409.907043
23	102con2Gko1R072303	NORMAL	A	1	1	1	23	LOW_SIGNAL	LOW_SIGNAL	1456.060791	3692.716309	1456	3693	29.699453	43.889786	1454.839966	3692.679932	1456	3692	29.239109	50.057964	100	100	0.243549	0.020842	11.685362	0.085577	0.041753	0.000727	426.666016	66175.210938
24	102con2Gko1R072303	NORMAL	A	1	1	1	24	LOW_SIGNAL	LOW_SIGNAL	1449.932007	3692.639404	1450	3689	24.060326	41.333916	1456.896851	3701.714355	1457	3704	31.418423	42.158718	100	100	-1.389454	-5.199506	0	0	-0.22168	-0.215257	0	0
25	102con2Gko1R072303	NORMAL	A	1	1	1	25	LOW_SIGNAL	LOW_SIGNAL	1483.534302	3695.547852	1485	3695	33.382248	40.091114	1465.80957	3696.214355	1466	3696	32.616001	44.952705	100	100	3.536002	-0.381874	0	-0.107996	0.543437	-0.014827	40.120911	0
26	102con2Gko1R072303	NORMAL	A	1	1	1	26	LOW_SIGNAL	LOW_SIGNAL	1463.931519	3677.780762	1464	3673	28.042984	38.471039	1463.338623	3687.834717	1462	3685	30.050016	41.661667	100	100	0.11828	-5.760428	0	-48.70166	0.01973	-0.241324	1821.213867	0
27	102con2Gko1R072303	NORMAL	A	1	1	2	1	LOW_SIGNAL	LOW_SIGNAL	1479.201416	3726.895752	1482	3722	34.668777	39.362709	1444.222168	3718.452393	1442	3713	29.359533	41.156601	100	100	6.978198	4.837635	1.442481	0.69325	1.19141	0.205152	52.709862	142.341965
28	102con2Gko1R072303	NORMAL	A	1	1	2	2	LOW_SIGNAL	LOW_SIGNAL	1454.205444	3719.493164	1452	3719	31.885765	46.485191	1444.671997	3728.072021	1429	3725	92.097321	53.158043	100	100	1.901879	-4.915269	0	-2.584428	0.103515	-0.161384	906.298279	0
29	102con2Gko1R072303	NORMAL	A	1	1	2	3	LOW_SIGNAL	LOW_SIGNAL	1448.180054	3721.5	1447	3723	27.193827	41.844509	1434.070435	3719.718262	1426	3724	67.661827	43.088947	100	100	2.814804	1.020849	2.757315	0.362672	0.208531	0.04135	439.108856	577.008484
30	102con2Gko1R072303	NORMAL	A	1	1	2	4	LOW_SIGNAL	LOW_SIGNAL	1454.384155	3716.357666	1449	3715	43.16293	44.466068	1434.050049	3716.966553	1433	3711	25.768478	44.77018	100	100	4.05656	-0.348863	0	-0.086	0.789108	-0.0136	170.289886	0
31	102con2Gko1R072303	NORMAL	A	1	1	2	5	LOW_SIGNAL	LOW_SIGNAL	1432.781494	3720.562988	1431	3720	30.281107	44.402637	1432.463989	3716.687988	1435	3721	33.598316	39.746658	100	100	0.063341	2.220187	0.028529	35.051472	0.00945	0.097492	4584.758789	510.80957
32	102con2Gko1R072303	NORMAL	A	1	1	2	6	LOW_SIGNAL	LOW_SIGNAL	1417.80127	3723.033203	1415	3726	31.33263	42.907265	1416.343994	3714.104004	1412	3718	30.324085	46.723942	100	100	0.29072	5.115997	0.056826	17.597698	0.048057	0.191105	541.123108	207.138031
33	102con2Gko1R072303	NORMAL	A	1	1	2	7	LOW_SIGNAL	LOW_SIGNAL	1381.483398	3674.185547	1378	3672	32.215076	46.837921	1399.560059	3672.072021	1399	3676	27.946787	47.042053	100	100	-3.60621	1.210947	-2.978007	0	-0.646824	0.044928	0	207.126816
34	102con2Gko1R072303	NORMAL	A	1	1	2	8	LOW_SIGNAL	LOW_SIGNAL	1372.085571	3662.394775	1374	3661	28.849218	42.356918	1384.095947	3664.543945	1384	3665	36.478985	44.531338	100	100	-2.396014	-1.23137	0	0	-0.329241	-0.048262	0	0
35	102con2Gko1R072303	NORMAL	A	1	1	2	9	LOW_SIGNAL	LOW_SIGNAL	1357.111084	3652.084961	1357	3650	25.303827	39.000153	1363.088013	3653.887939	1363	3656	31.027308	42.197727	100	100	-1.19237	-1.033019	0	0	-0.192634	-0.042727	0	0
36	102con2Gko1R072303	NORMAL	A	1	1	2	10	LOW_SIGNAL	LOW_SIGNAL	1357.137207	3654.908447	1358	3657	27.853252	36.79287	1363.407959	3658.095947	1364	3655	29.414469	39.792488	100	100	-1.250986	-1.826283	0	0	-0.213186	-0.080103	0	0
37	102con2Gko1R072303	NORMAL	A	1	1	2	11	LOW_SIGNAL	LOW_SIGNAL	1404.322388	3651.572266	1404	3652	29.16194	40.804581	1367.647949	3661.087891	1364	3662	27.589222	42.562843	100	100	7.316381	-5.451991	0	-0.745176	1.329303	-0.223566	25.760202	0
38	102con2Gko1R072303	NORMAL	A	1	1	2	12	LOW_SIGNAL	LOW_SIGNAL	1411.572388	3657.953857	1408	3656	31.971138	45.256493	1377.880005	3660.87207	1380	3666	28.689827	39.442894	100	100	6.721475	-1.671994	0	-0.248754	1.174367	-0.073986	41.87421	0
39	102con2Gko1R072303	NORMAL	A	1	1	2	13	LOW_SIGNAL	LOW_SIGNAL	1426.151367	3661.605225	1427	3658	33.871342	45.167557	1385.439941	3655.47998	1386	3653	26.219427	45.710262	100	100	8.121741	3.509467	2.314238	0.432108	1.55272	0.134002	52.671131	114.653511
40	102con2Gko1R072303	NORMAL	A	1	1	2	14	LOW_SIGNAL	LOW_SIGNAL	1440.118408	3666.052734	1440	3663	34.29303	43.811119	1390.784058	3660.12793	1390	3661	30.462717	41.502228	100	100	9.841975	3.394625	2.899282	0.344913	1.619499	0.142759	31.923231	236.884247
41	102con2Gko1R072303	NORMAL	A	1	1	2	15	LOW_SIGNAL	LOW_SIGNAL	1610.013306	3713.033203	1628	3716	121.76371	46.797939	1405.52002	3684.288086	1408	3682	26.964304	44.768551	100	100	40.795464	16.469557	2.477023	0.40371	7.583852	0.642083	58.065765	47.422756
42	102con2Gko1R072303	NORMAL	A	1	1	2	16	LOW_SIGNAL	LOW_SIGNAL	1625.331177	3699.278076	1653	3705	102.139046	54.049133	1410.33606	3668.800049	1409	3663	30.96693	42.692829	100	100	42.890533	17.462429	2.456161	0.407139	6.942733	0.713891	45.271523	108.752472
43	102con2Gko1R072303	NORMAL	A	1	1	2	17	LOW_SIGNAL	LOW_SIGNAL	1499.706665	3687.553223	1503	3683	39.890209	46.286171	1409.805542	3678.120361	1407	3675	31.820307	42.796562	100	100	17.934858	5.404572	3.318461	0.301345	2.825275	0.220412	26.758417	186.91394
44	102con2Gko1R072303	NORMAL	A	1	1	2	18	DETECTED	DETECTED	1624.023804	3717.198486	1541	3706	539.542542	94.781013	1424.578125	3683.15625	1426	3676	27.230242	32.465462	100	100	39.78849	19.504549	2.039959	0.490206	7.324418	1.048568	270.1763	261.579102
45	102con2Gko1R072303	NORMAL	A	1	1	2	19	LOW_SIGNAL	LOW_SIGNAL	1574.630859	3690.503418	1581	3691	67.781174	43.067299	1441.104004	3673.583984	1440	3678	26.72073	39.506477	100	100	26.637991	9.694014	2.74788	0.363917	4.997126	0.42827	46.651272	101.346878
46	102con2Gko1R072303	NORMAL	A	1	1	2	20	LOW_SIGNAL	LOW_SIGNAL	1586.783813	3685.783691	1601	3680	67.056328	44.934643	1457.310303	3668.922363	1455	3668	27.281918	40.02438	100	100	25.829367	9.660722	2.673648	0.374021	4.745763	0.421276	47.311295	121.133804
47	102con2Gko1R072303	NORMAL	A	1	1	2	21	DETECTED	DETECTED	2521.924316	3784.697021	2515	3753	313.898926	114.278755	1479.139526	3684.232666	1478	3685	29.866035	45.846447	100	100	208.030746	57.561195	3.61408	0.276696	34.915409	2.191323	29.965424	104.195374
48	102con2Gko1R072303	NORMAL	A	1	1	2	22	DETECTED	DETECTED	2475.655273	3776.931152	2464	3757	190.006546	100.18129	1488.177734	3689.844482	1485	3693	31.668943	36.865211	100	100	196.997208	49.896431	3.948122	0.253285	31.181259	2.362299	18.97246	106.964409
49	102con2Gko1R072303	NORMAL	A	1	1	2	23	LOW_SIGNAL	LOW_SIGNAL	1474.506714	3697.006836	1471	3693	28.630531	40.053967	1462.287964	3702.656006	1461	3703	30.969755	43.720165	100	100	2.437584	-3.2367	0	-1.327831	0.394538	-0.129212	96.634735	0
50	102con2Gko1R072303	NORMAL	A	1	1	2	24	LOW_SIGNAL	LOW_SIGNAL	1482.858154	3693.918945	1478	3696	40.072388	45.120628	1461.283447	3689.787354	1462	3690	33.194683	44.130508	100	100	4.304054	2.367202	1.818204	0.549993	0.649945	0.093622	104.047409	227.527145
51	102con2Gko1R072303	NORMAL	A	1	1	2	25	DETECTED	DETECTED	1823.025635	3862.256348	1821	3845	46.342255	113.256981	1467.82605	3668.864014	1461	3665	43.322807	40.457733	100	100	70.860672	110.804413	0.639511	1.563694	8.198905	4.780108	4.632366	54.699318
52	102con2Gko1R072303	NORMAL	A	1	1	2	26	DETECTED	DETECTED	1830.473633	3882.263184	1822	3859	49.467575	128.882736	1488.576904	3669.701904	1467	3666	71.782974	40.959354	100	100	68.206818	121.787292	0.560049	1.785559	4.762922	5.189566	15.214204	57.489788
53	102con2Gko1R072303	NORMAL	A	1	1	3	1	LOW_SIGNAL	LOW_SIGNAL	1455.253418	3705.246582	1457	3699	25.460657	42.394463	1462.126953	3712.896729	1465	3714	27.743389	40.990501	100	100	-1.371238	-4.383162	0	0	-0.247754	-0.186632	0	0
54	102con2Gko1R072303	NORMAL	A	1	1	3	2	LOW_SIGNAL	LOW_SIGNAL	1447.278931	3714.197266	1447	3716	28.04199	42.068531	1445.552002	3713.791992	1446	3716	29.962738	41.174751	100	100	0.344514	0.232202	1.483684	0.673998	0.057636	0.009843	611.212891	2128.344727
55	102con2Gko1R072303	NORMAL	A	1	1	3	3	LOW_SIGNAL	LOW_SIGNAL	1449.561646	3719.636963	1451	3718	27.77446	40.78672	1438.631958	3717.320068	1441	3719	31.781898	38.114552	100	100	2.180422	1.327468	1.642542	0.608812	0.343897	0.060788	141.348038	626.711548
56	102con2Gko1R072303	NORMAL	A	1	1	3	4	LOW_SIGNAL	LOW_SIGNAL	1441.713379	3721.780029	1445	3717	29.866903	47.116299	1431.591553	3718.035156	1435	3720	27.36104	42.295906	100	100	2.019258	2.14563	0.941102	1.062584	0.369936	0.08854	118.310654	554.373474
57	102con2Gko1R072303	NORMAL	A	1	1	3	5	LOW_SIGNAL	LOW_SIGNAL	1415.649048	3719.218506	1413	3717	27.216953	46.607414	1426.215942	3717.312012	1430	3719	30.904011	37.171452	100	100	-2.108047	1.092329	-1.929865	0	-0.341926	0.051289	0	1474.771851
58	102con2Gko1R072303	NORMAL	A	1	1	3	6	LOW_SIGNAL	LOW_SIGNAL	1413.536377	3702.052979	1414	3697	28.880625	44.95224	1418.248047	3689.063965	1417	3685	30.19578	45.293804	100	100	-0.939956	7.442074	-0.126303	0	-0.156037	0.286772	0	42.743988
59	102con2Gko1R072303	NORMAL	A	1	1	3	7	LOW_SIGNAL	LOW_SIGNAL	1494.185425	3669.450439	1498	3668	36.68504	48.26009	1417.656006	3661.303955	1417	3660	31.395529	42.73912	100	100	15.267265	4.66754	3.270945	0.305722	2.43759	0.19061	24.79653	275.141632
60	102con2Gko1R072303	NORMAL	A	1	1	3	8	LOW_SIGNAL	LOW_SIGNAL	1499.748291	3659.688721	1504	3660	44.771297	44.702602	1410.151978	3651.904053	1411	3649	36.87928	45.526733	100	100	17.87405	4.460237	4.007422	0.249537	2.429449	0.170991	28.332409	110.772438
61	102con2Gko1R072303	NORMAL	A	1	1	3	9	LOW_SIGNAL	LOW_SIGNAL	1432.346436	3650.516357	1437	3649	34.347164	38.982471	1395.407959	3647.23999	1396	3649	35.096664	45.221035	100	100	7.369055	1.877199	3.925558	0.254741	1.052478	0.072452	19.530977	699.54364
62	102con2Gko1R072303	NORMAL	A	1	1	3	10	LOW_SIGNAL	LOW_SIGNAL	1437.437866	3647.091553	1437	3648	36.121109	42.77948	1400.352051	3649.719971	1405	3646	32.98735	42.10923	100	100	7.398448	-1.505956	0	-0.20355	1.124243	-0.062419	39.681725	0
63	102con2Gko1R072303	NORMAL	A	1	1	3	11	LOW_SIGNAL	LOW_SIGNAL	1495.190796	3658.394775	1495	3657	43.896442	43.951687	1414.303955	3652.144043	1417	3654	34.109936	39.730289	100	100	16.136551	3.581366	4.505697	0.221941	2.371357	0.157329	34.158676	300.685974
64	102con2Gko1R072303	NORMAL	A	1	1	3	12	LOW_SIGNAL	LOW_SIGNAL	1509.328979	3659.822266	1505	3657	87.557877	54.459572	1408.76001	3654.488037	1409	3650	35.355198	42.841911	100	100	20.063044	3.056254	6.564587	0.152333	2.844531	0.12451	79.649208	630.300232
65	102con2Gko1R072303	NORMAL	A	1	1	3	13	LOW_SIGNAL	LOW_SIGNAL	1409.463623	3659.470215	1410	3657	29.08534	41.169056	1411.312012	3656.167969	1408	3651	35.330097	44.582981	100	100	-0.368745	1.892027	-0.194894	0	-0.052318	0.07407	0	518.131287
66	102con2Gko1R072303	NORMAL	A	1	1	3	14	LOW_SIGNAL	LOW_SIGNAL	1408.251709	3665.973389	1408	3664	30.299881	47.220894	1402.144043	3656.639893	1405	3658	31.104589	46.637489	100	100	1.218451	5.34764	0.227848	4.388884	0.196359	0.200129	115.091721	79.282394
67	102con2Gko1R072303	NORMAL	A	1	1	3	15	LOW_SIGNAL	LOW_SIGNAL	1449.582764	3665.304688	1448	3668	31.352484	41.11351	1419.469604	3659.086914	1421	3658	30.80509	47.855507	100	100	6.007436	3.562482	1.686306	0.593012	0.977538	0.129928	19.370489	393.893494
68	102con2Gko1R072303	NORMAL	A	1	1	3	16	LOW_SIGNAL	LOW_SIGNAL	1470.946655	3675.379883	1469	3675	33.573875	46.601788	1426.638672	3668.479004	1428	3666	30.228416	44.181786	100	100	8.839238	3.953868	2.235592	0.447309	1.465773	0.156193	32.973419	214.786545
69	102con2Gko1R072303	NORMAL	A	1	1	3	17	LOW_SIGNAL	LOW_SIGNAL	1427.751709	3660.651123	1425	3658	27.918053	43.416424	1432.658691	3665.833252	1433	3662	29.912985	42.090706	100	100	-0.97892	-2.969108	0	0	-0.164042	-0.123118	0	0
70	102con2Gko1R072303	NORMAL	A	1	1	3	18	LOW_SIGNAL	LOW_SIGNAL	1444.114868	3656.682373	1444	3654	27.949793	41.193592	1447.504395	3671.104248	1449	3671	23.576439	40.783417	100	100	-0.676195	-8.263034	0	0	-0.143768	-0.353621	0	0
71	102con2Gko1R072303	NORMAL	A	1	1	3	19	LOW_SIGNAL	LOW_SIGNAL	1451.702759	3683	1453	3681	25.731598	42.105633	1454.560059	3676.912109	1456	3677	27.669252	44.009876	100	100	-0.570018	3.488066	-0.16342	0	-0.103266	0.13833	0	210.346451
72	102con2Gko1R072303	NORMAL	A	1	1	3	20	LOW_SIGNAL	LOW_SIGNAL	1465.959473	3682.702637	1465	3683	25.962265	40.117931	1463.656006	3681.280029	1466	3682	31.478127	37.316345	100	100	0.459531	0.815085	0.563783	1.773732	0.073177	0.038123	772.740051	1035.341187
73	102con2Gko1R072303	NORMAL	A	1	1	3	21	LOW_SIGNAL	LOW_SIGNAL	1508.695923	3694.256836	1508	3696	29.603884	45.806473	1476.72644	3686.940186	1473	3685	28.991861	41.92672	100	100	6.377764	4.192085	1.521382	0.657297	1.102705	0.17451	18.731876	252.157364
74	102con2Gko1R072303	NORMAL	A	1	1	3	22	LOW_SIGNAL	LOW_SIGNAL	1517.966187	3701.006836	1516	3701	33.612923	49.224537	1479.779785	3690.568848	1481	3691	34.004181	48.195278	100	100	7.618011	5.98046	1.273817	0.785042	1.122991	0.216577	13.46948	95.933159
75	102con2Gko1R072303	NORMAL	A	1	1	3	23	LOW_SIGNAL	LOW_SIGNAL	1456.283813	3670.689209	1458	3669	29.462074	47.881779	1483.269897	3688.468262	1465	3684	127.528412	83.559578	100	100	-5.383599	-10.186534	0	0	-0.211608	-0.212771	0	0
76	102con2Gko1R072303	NORMAL	A	1	1	3	24	LOW_SIGNAL	LOW_SIGNAL	1456.331055	3650.5271	1457	3652	28.064171	41.601849	1460.400024	3663.464111	1462	3667	28.751717	46.18206	100	100	-0.811741	-7.41228	0	0	-0.141521	-0.280131	0	0
77	102con2Gko1R072303	NORMAL	A	1	1	3	25	LOW_SIGNAL	LOW_SIGNAL	1457.711426	3664.68457	1460	3666	28.540941	39.237843	1450.571411	3663.142822	1450	3667	26.705938	36.097805	100	100	1.4244	0.883347	1.612504	0.620154	0.267357	0.04271	141.017548	997.595032
78	102con2Gko1R072303	NORMAL	A	1	1	3	26	LOW_SIGNAL	LOW_SIGNAL	1453.557007	3660.859131	1452	3662	26.239893	39.688995	1450.889771	3663.889648	1449	3661	27.902676	40.336334	100	100	0.532101	-1.736339	0	-3.263174	0.095591	-0.075131	355.734253	0
79	102con2Gko1R072303	NORMAL	A	1	1	4	1	LOW_SIGNAL	LOW_SIGNAL	1464.23291	3705.616455	1460	3708	26.671185	41.400856	1480.110229	3706.574707	1481	3703	29.256182	39.975105	100	100	-3.167452	-0.549032	0	0	-0.5427	-0.023971	0	0
80	102con2Gko1R072303	NORMAL	A	1	1	4	2	LOW_SIGNAL	LOW_SIGNAL	1461.897949	3718.945557	1464	3719	30.80578	84.854897	1467.656006	3700.783936	1467	3702	27.869543	36.066605	100	100	-1.148706	10.405726	-0.110392	0	-0.206608	0.503558	0	422.916809
81	102con2Gko1R072303	NORMAL	A	1	1	4	3	LOW_SIGNAL	LOW_SIGNAL	1558.863892	3726.415039	1568	3721	56.247208	46.483891	1451.647949	3702.224121	1452	3703	29.323622	41.661831	100	100	21.389084	13.860221	1.543199	0.648004	3.656299	0.580649	44.76823	85.224533
82	102con2Gko1R072303	NORMAL	A	1	1	4	4	LOW_SIGNAL	LOW_SIGNAL	1543.401367	3716.632568	1547	3716	55.485733	41.810902	1443.880005	3701.815918	1442	3702	27.927502	37.822674	100	100	19.854052	8.489222	2.338736	0.427581	3.563561	0.39174	48.175568	120.278503
83	102con2Gko1R072303	NORMAL	A	1	1	4	5	LOW_SIGNAL	LOW_SIGNAL	1453.816284	3694.9729	1447	3697	34.797264	44.901558	1433.284424	3696.862061	1433	3698	31.395319	42.4823	100	100	4.096011	-1.082397	0	-0.264256	0.653978	-0.044469	73.086983	0
84	102con2Gko1R072303	NORMAL	A	1	1	4	6	LOW_SIGNAL	LOW_SIGNAL	1440	3672.730225	1440	3671	30.664387	43.536846	1429.396851	3676.261963	1430	3681	26.928076	46.262589	100	100	2.115279	-2.023515	0	-0.956618	0.393758	-0.076341	138.346909	0
85	102con2Gko1R072303	NORMAL	A	1	1	4	7	LOW_SIGNAL	LOW_SIGNAL	1442.463623	3655.933838	1444	3659	27.161928	43.217232	1424.015991	3662.63208	1426	3662	27.611649	42.797451	100	100	3.680217	-3.837767	0	-1.04281	0.66811	-0.15651	26.903969	0
86	102con2Gko1R072303	NORMAL	A	1	1	4	8	LOW_SIGNAL	LOW_SIGNAL	1444.006592	3653.019775	1443	3656	27.405479	39.857994	1428.031982	3649.864014	1429	3653	26.815063	41.979511	100	100	3.186861	1.808098	1.762549	0.56736	0.595733	0.075174	35.418556	417.537384
87	102con2Gko1R072303	NORMAL	A	1	1	4	9	LOW_SIGNAL	LOW_SIGNAL	1430.684204	3652.769775	1430	3659	28.677797	43.920525	1433.531738	3646.396729	1435	3647	29.998051	43.156845	100	100	-0.56807	3.651446	-0.155574	0	-0.094924	0.147672	0	127.956085
88	102con2Gko1R072303	NORMAL	A	1	1	4	10	LOW_SIGNAL	LOW_SIGNAL	1432.065796	3643.164551	1433	3644	27.372015	39.591026	1436.024048	3649.447998	1436	3647	29.832182	44.621613	100	100	-0.789653	-3.60011	0	0	-0.132684	-0.140816	0	0
89	102con2Gko1R072303	NORMAL	A	1	1	4	11	LOW_SIGNAL	LOW_SIGNAL	1428.467163	3646.098633	1426	3646	30.791958	42.064709	1429.543945	3644.36792	1426	3647	24.420868	40.293591	100	100	-0.214813	0.991614	-0.21663	0	-0.044093	0.042953	0	697.834351
90	102con2Gko1R072303	NORMAL	A	1	1	4	12	LOW_SIGNAL	LOW_SIGNAL	1433.529785	3642.344482	1433	3643	24.946829	39.336845	1429.05603	3643	1430	3642	27.671257	41.182716	100	100	0.892493	-0.37558	0	-0.420821	0.161675	-0.015917	267.628906	0
91	102con2Gko1R072303	NORMAL	A	1	1	4	13	LOW_SIGNAL	LOW_SIGNAL	1433.05957	3644.298096	1432	3644	27.929955	41.747936	1425.887939	3645.055908	1424	3649	27.978163	40.441376	100	100	1.430707	-0.43419	0	-0.303479	0.25633	-0.018739	22.891893	0
92	102con2Gko1R072303	NORMAL	A	1	1	4	14	LOW_SIGNAL	LOW_SIGNAL	1421.582764	3643.986816	1424	3644	25.968281	42.782551	1414.347412	3641.805176	1414	3634	28.762327	47.46843	100	100	1.443419	1.249974	1.154759	0.865981	0.251557	0.04596	170.911911	942.623413
93	102con2Gko1R072303	NORMAL	A	1	1	4	15	DETECTED	DETECTED	4083.423096	4396.869141	4002	4156	1162.967529	747.641846	1435.452393	3640.523926	1428	3641	34.028111	47.416801	100	100	528.257935	433.349091	1.219012	0.820336	77.817154	15.950996	43.900394	98.650284
94	102con2Gko1R072303	NORMAL	A	1	1	4	16	DETECTED	DETECTED	4219.054688	4347.085938	4038	4207	744.960327	549.292297	1452.543457	3669.521729	1446	3666	36.150738	49.311138	100	100	551.906189	388.211395	1.421664	0.703401	76.5271	13.740592	26.896065	80.741348
95	102con2Gko1R072303	NORMAL	A	1	1	4	17	DETECTED	DETECTED	1723.1698	3700.622559	1720	3693	44.330898	60.326317	1444	3653.380371	1442	3645	34.99168	46.786362	100	100	55.693085	27.06748	2.057564	0.486012	7.978177	1.009743	9.749565	80.611877
96	102con2Gko1R072303	NORMAL	A	1	1	4	18	DETECTED	DETECTED	1744.844482	3705.666748	1740	3691	37.840561	59.116341	1446.079224	3655.722656	1445	3653	28.375582	40.902603	100	100	59.602287	28.61554	2.082864	0.480108	10.528956	1.221049	8.379375	85.458755
97	102con2Gko1R072303	NORMAL	A	1	1	4	19	LOW_SIGNAL	LOW_SIGNAL	1545.202759	3679.094482	1554	3680	57.186295	37.568501	1453.615967	3672.808105	1451	3672	30.420385	38.043617	100	100	18.271141	3.601789	5.072796	0.19713	3.010705	0.165241	52.872124	95.344429
98	102con2Gko1R072303	NORMAL	A	1	1	4	20	LOW_SIGNAL	LOW_SIGNAL	1547.837891	3683.716309	1547	3681	52.983631	41.927872	1464.310303	3679.051758	1463	3677	28.735205	38.764133	100	100	16.663368	2.672561	6.234981	0.160385	2.906803	0.120332	53.293339	342.535553
99	102con2Gko1R072303	NORMAL	A	1	1	4	21	DETECTED	DETECTED	7692.900879	5179.98584	8206	4594	2036.270264	2159.347656	1480.064575	3688.935547	1477	3692	30.21582	40.18037	100	100	1239.432129	854.299377	1.450817	0.689267	205.615341	37.108925	32.771603	144.795517
100	102con2Gko1R072303	NORMAL	A	1	1	4	22	DETECTED	DETECTED	8060.506836	5308.034668	8580	4759	2051.689697	2148.453613	1494.90625	3690.75	1498	3689	26.551662	48.350868	100	100	1309.807007	926.625549	1.413524	0.707452	247.276443	33.448929	31.246462	132.809601
101	102con2Gko1R072303	NORMAL	A	1	1	4	23	DETECTED	DETECTED	2549.255859	3754.546631	2581	3759	219.712372	47.055321	1491.378662	3688.116455	1478	3675	128.683762	88.783752	100	100	211.041611	38.061264	5.544787	0.18035	8.220751	0.748224	16.83412	113.334717
102	102con2Gko1R072303	NORMAL	A	1	1	4	24	DETECTED	DETECTED	2527.056641	3720.282959	2586	3721	301.072968	48.601341	1468.595459	3652.24707	1469	3652	27.114962	43.397549	100	100	211.158112	38.981258	5.416914	0.184607	39.036057	1.567736	28.328814	32.159786
103	102con2Gko1R072303	NORMAL	A	1	1	4	25	LOW_SIGNAL	LOW_SIGNAL	1487.12085	3651.859131	1486	3651	32.084328	40.833874	1461.368042	3654	1463	3659	25.241264	39.789566	100	100	5.137566	-1.226614	0	-0.238754	1.020266	-0.053805	76.908615	0
104	102con2Gko1R072303	NORMAL	A	1	1	4	26	LOW_SIGNAL	LOW_SIGNAL	1487.389282	3653.80542	1485	3652	35.772312	44.116501	1457.095215	3663.428467	1457	3660	30.486835	46.803146	100	100	6.043526	-5.513538	0	-0.912305	0.993677	-0.205607	61.774242	0
105	102con2Gko1R072303	NORMAL	A	1	1	5	1	DETECTED	DETECTED	1841.780518	3745.097656	1847	3736	109.889847	87.080162	1524.752197	3706.290527	1494	3704	79.774994	41.199692	100	100	63.245686	22.2346	2.844471	0.351559	3.974031	0.941928	23.838873	197.688599
106	102con2Gko1R072303	NORMAL	A	1	1	5	2	LOW_SIGNAL	LOW_SIGNAL	1743.598633	3732.578125	1776	3724	153.41185	60.943829	1494.515869	3705.341309	1477	3706	67.913795	39.033566	100	100	49.690861	15.605373	3.184215	0.314049	3.667631	0.697779	55.226856	171.837662
107	102con2Gko1R072303	NORMAL	A	1	1	5	3	LOW_SIGNAL	LOW_SIGNAL	1445.82312	3693	1448	3697	28.297035	38.760769	1440.896851	3683.523926	1440	3685	28.010807	41.17606	100	100	0.982768	5.42933	0.181011	5.524529	0.17587	0.230136	81.493538	146.632309
108	102con2Gko1R072303	NORMAL	A	1	1	5	4	LOW_SIGNAL	LOW_SIGNAL	1450.802734	3688.496582	1445	3686	29.566645	41.770638	1436.305054	3690	1438	3691	26.856218	39.703602	100	100	2.89222	-0.861385	0	-0.297828	0.539826	-0.037866	85.299759	0
109	102con2Gko1R072303	NORMAL	A	1	1	5	5	DETECTED	DETECTED	3859.45752	4242.477051	4210	4118	855.724731	583.206299	1437.064575	3695.419434	1436	3699	31.057941	41.128883	100	100	483.256226	313.437439	1.541795	0.648595	77.995934	13.301057	35.302319	106.342415
110	102con2Gko1R072303	NORMAL	A	1	1	5	6	DETECTED	DETECTED	4134.827637	4236.384277	4355	4067	888.413818	599.155334	1443.542847	3678.600098	1446	3683	37.108223	47.2672	100	100	536.898865	319.583252	1.679997	0.595239	72.525291	11.80066	32.98196	107.082268
111	102con2Gko1R072303	NORMAL	A	1	1	5	7	LOW_SIGNAL	LOW_SIGNAL	1449.019775	3667.302734	1449	3665	29.30372	46.902046	1447.911255	3653.258057	1446	3650	30.234051	42.459709	100	100	0.221145	8.046918	0.027482	36.387566	0.036665	0.330777	671.38446	141.863235
112	102con2Gko1R072303	NORMAL	A	1	1	5	8	LOW_SIGNAL	LOW_SIGNAL	1442.888184	3658.098633	1446	3656	30.646353	41.80571	1446.551758	3648.120605	1444	3649	32.7943	41.781448	100	100	-0.730866	5.716925	-0.127843	0	-0.111714	0.238815	0	14.271984
113	102con2Gko1R072303	NORMAL	A	1	1	5	9	DETECTED	DETECTED	1693.913086	3721.565186	1678	3711	45.772079	60.703323	1459.033691	3652.567383	1452	3650	42.085884	40.550613	100	100	46.857353	39.532391	1.18529	0.843675	5.580954	1.701523	7.66187	65.469261
114	102con2Gko1R072303	NORMAL	A	1	1	5	10	LOW_SIGNAL	LOW_SIGNAL	1563.888184	3664.986816	1555	3662	82.802048	51.87645	1444.208008	3646.199951	1447	3647	30.317757	37.499893	100	100	23.875641	10.763962	2.218109	0.450834	3.947527	0.500984	64.381607	190.802643
115	102con2Gko1R072303	NORMAL	A	1	1	5	11	LOW_SIGNAL	LOW_SIGNAL	1446.933716	3648.344482	1446	3645	31.990139	41.91198	1447.140137	3649.074707	1447	3644	32.90136	42.312782	100	100	-0.04118	-0.418383	0	0	-0.006274	-0.017258	0	0
116	102con2Gko1R072303	NORMAL	A	1	1	5	12	LOW_SIGNAL	LOW_SIGNAL	1462.34436	3648.192139	1454	3649	49.905254	37.827282	1464.043823	3650.517578	1457	3647	49.201843	38.228294	100	100	-0.339035	-1.332364	0	0	-0.034541	-0.06083	0	0
117	102con2Gko1R072303	NORMAL	A	1	1	5	13	LOW_SIGNAL	LOW_SIGNAL	1481.244995	3653.86084	1476	3650	77.692642	72.694519	1430.696045	3642.864014	1431	3642	29.705877	39.49078	100	100	10.084282	6.300647	1.600515	0.624799	1.701648	0.278466	142.019424	555.001465
118	102con2Gko1R072303	NORMAL	A	1	1	5	14	LOW_SIGNAL	LOW_SIGNAL	1452.625	3645.335449	1453	3649	36.446789	40.55851	1410.008057	3642.320068	1413	3646	30.846788	43.991676	100	100	8.501884	1.727667	4.921021	0.20321	1.381568	0.068544	45.551067	565.018372
119	102con2Gko1R072303	NORMAL	A	1	1	5	15	LOW_SIGNAL	LOW_SIGNAL	1428.894775	3641.611816	1430	3637	29.877043	42.104576	1420.895996	3649.095947	1419	3647	32.490654	43.387493	100	100	1.595719	-4.288043	0	-2.687217	0.246187	-0.172495	159.616074	0
120	102con2Gko1R072303	NORMAL	A	1	1	5	16	LOW_SIGNAL	LOW_SIGNAL	1443.390747	3655.291504	1440	3653	33.140907	45.741096	1425.617432	3652.095703	1424	3649	35.212284	42.488594	100	100	3.545694	1.831039	1.936439	0.516412	0.504748	0.075215	66.948448	530.073914
121	102con2Gko1R072303	NORMAL	A	1	1	5	17	LOW_SIGNAL	LOW_SIGNAL	1420.167725	3643.255127	1421	3645	29.373507	39.183239	1417.911987	3639.335938	1419	3639	32.5569	41.416988	100	100	0.450009	2.245505	0.200404	4.98991	0.069286	0.094628	622.455994	342.364838
122	102con2Gko1R072303	NORMAL	A	1	1	5	18	LOW_SIGNAL	LOW_SIGNAL	1424.533813	3647.520264	1423	3644	28.502398	39.203892	1426.031982	3644.407959	1427	3642	30.348501	40.292297	100	100	-0.298878	1.783199	-0.167608	0	-0.049366	0.077243	0	298.872955
123	102con2Gko1R072303	NORMAL	A	1	1	5	19	LOW_SIGNAL	LOW_SIGNAL	1421.256714	3659.540527	1419	3658	35.801437	41.558643	1427.192017	3654.199951	1427	3657	29.607025	38.016975	100	100	-1.184065	3.059891	-0.386963	0	-0.200469	0.140479	0	314.344452
124	102con2Gko1R072303	NORMAL	A	1	1	5	20	LOW_SIGNAL	LOW_SIGNAL	1429.581055	3659.074219	1430	3657	26.974661	39.759499	1435.703979	3656.568115	1433	3655	28.050365	39.786396	100	100	-1.221495	1.435876	-0.850697	0	-0.218283	0.062989	0	58.365986
125	102con2Gko1R072303	NORMAL	A	1	1	5	21	LOW_SIGNAL	LOW_SIGNAL	1437.912109	3661.743164	1435	3656	29.649405	44.37381	1446.393188	3664.478516	1444	3658	33.545639	41.656967	100	100	-1.691936	-1.567224	0	0	-0.252822	-0.065664	0	0
126	102con2Gko1R072303	NORMAL	A	1	1	5	22	LOW_SIGNAL	LOW_SIGNAL	1439.121582	3666.317627	1438	3664	30.991972	41.932732	1459.982422	3666.368408	1454	3664	33.334988	41.245274	100	100	-4.161641	-0.029095	0	0	-0.625794	-0.001231	0	0
127	102con2Gko1R072303	NORMAL	A	1	1	5	23	LOW_SIGNAL	LOW_SIGNAL	1441.520264	3649.168945	1441	3651	32.853924	40.214622	1449.745972	3660.373047	1446	3662	30.2948	38.362217	100	100	-1.640991	-6.419406	0	0	-0.271522	-0.292061	0	0
128	102con2Gko1R072303	NORMAL	A	1	1	5	24	LOW_SIGNAL	LOW_SIGNAL	1452.898682	3649.939209	1452	3641	28.469282	45.690651	1451.341309	3647.277832	1451	3651	29.571922	43.877586	100	100	0.310689	1.52484	0.203752	4.907934	0.052664	0.060655	513.679871	478.825409
129	102con2Gko1R072303	NORMAL	A	1	1	5	25	LOW_SIGNAL	LOW_SIGNAL	1535.587891	3667.668945	1543	3665	51.345829	50.95248	1448.936035	3642.815918	1447	3641	29.770292	39.963158	100	100	17.286644	14.239577	1.213986	0.823733	2.910682	0.621898	48.278805	127.181946
130	102con2Gko1R072303	NORMAL	A	1	1	5	26	LOW_SIGNAL	LOW_SIGNAL	1512.5	3663.418945	1513	3664	43.774857	48.288383	1444.714233	3643.761963	1442	3642	24.83219	38.799881	100	100	13.522947	11.262496	1.200706	0.832843	2.729754	0.506625	53.182217	146.238525
131	102con2Gko1R072303	NORMAL	A	1	1	6	1	LOW_SIGNAL	LOW_SIGNAL	1820.459473	3752.851318	1818	3757	56.692917	39.358521	1703.91272	3731.785645	1717	3727	58.053349	40.285309	100	100	23.250538	12.069608	1.926371	0.519111	2.00758	0.522912	10.720305	40.784115
132	102con2Gko1R072303	NORMAL	A	1	1	6	2	LOW_SIGNAL	LOW_SIGNAL	1813.149658	3753.35376	1816	3758	58.893967	42.581245	1666.640015	3730.855957	1702	3730	95.887306	41.92057	100	100	29.227997	12.890148	2.267468	0.441021	1.527936	0.536677	51.648151	33.21138
133	102con2Gko1R072303	NORMAL	A	1	1	6	3	DETECTED	DETECTED	1812.769287	3750.076904	1824	3746	43.49934	61.925308	1564.613525	3694.299561	1545	3692	127.725441	44.046841	100	100	49.505928	31.957708	1.549108	0.645533	1.942884	1.266319	48.392971	78.037476
134	102con2Gko1R072303	NORMAL	A	1	1	6	4	DETECTED	DETECTED	1751.208984	3694.492432	1755	3697	49.205986	38.708065	1422.56958	3680.695313	1423	3684	28.575634	39.678719	100	100	65.562042	7.905079	8.29366	0.120574	11.500687	0.347721	12.189116	63.221558
135	102con2Gko1R072303	NORMAL	A	1	1	6	5	LOW_SIGNAL	LOW_SIGNAL	1421.095215	3673.095215	1416	3673	30.360693	41.779972	1414.991455	3667.735107	1411	3667	29.565968	45.134743	100	100	1.217672	3.071081	0.396496	2.522093	0.206445	0.118758	113.063171	318.569794
136	102con2Gko1R072303	NORMAL	A	1	1	6	6	LOW_SIGNAL	LOW_SIGNAL	1424.802734	3665.496582	1424	3666	28.721766	42.217537	1425.833374	3664.14917	1425	3666	34.745834	41.838131	100	100	-0.205608	0.772002	-0.266331	0	-0.029662	0.032205	0	419.116943
137	102con2Gko1R072303	NORMAL	A	1	1	6	7	DETECTED	DETECTED	8702.155273	5102.658203	9859	4521	2680.807861	2170.510498	1467.958374	3664.291748	1466	3669	31.86586	39.96899	100	100	1443.188843	824.114136	1.7512	0.571037	227.020294	35.987061	37.054817	150.875504
138	102con2Gko1R072303	NORMAL	A	1	1	6	8	DETECTED	DETECTED	9152.864258	5258.195313	10195	4762	3087.891846	2054.174561	1475.800049	3662.320068	1479	3665	28.24299	44.777893	100	100	1531.538818	914.359009	1.674986	0.59702	271.82193	35.639801	40.220615	128.687164
139	102con2Gko1R072303	NORMAL	A	1	1	6	9	LOW_SIGNAL	LOW_SIGNAL	1458.105225	3662.013184	1457	3664	26.681879	41.839645	1454.77002	3662.51001	1454	3657	26.881657	49.482681	100	100	0.665358	-0.284657	0	-0.427826	0.12407	-0.01004	98.081184	0
140	102con2Gko1R072303	NORMAL	A	1	1	6	10	LOW_SIGNAL	LOW_SIGNAL	1472.15686	3663.071777	1472	3666	30.61392	38.598656	1473.10376	3664.452881	1467	3664	36.579708	40.371635	100	100	-0.188902	-0.791305	0	0	-0.025886	-0.03421	0	0
141	102con2Gko1R072303	NORMAL	A	1	1	6	11	DETECTED	DETECTED	16260.56543	5664.496582	18101	4772	7425.916504	2414.172852	1507.699951	3650.866699	1508	3642	46.665462	46.722763	100	100	2943.128418	1153.712158	2.551008	0.392002	316.140991	43.097404	50.334427	119.869133
142	102con2Gko1R072303	NORMAL	A	1	1	6	12	DETECTED	DETECTED	14879.172852	5413.444336	16306	4746	8031.768555	2323.076904	1526.384644	3661.269287	1517	3664	36.646503	42.124157	100	100	2663.81958	1003.911194	2.653441	0.376869	364.36731	41.595493	60.149872	132.560669
143	102con2Gko1R072303	NORMAL	A	1	1	6	13	LOW_SIGNAL	LOW_SIGNAL	1506.453979	3656.947266	1507	3658	47.457035	49.823891	1452.072021	3646.375977	1448	3646	33.357346	40.429684	100	100	10.848949	6.056835	1.791191	0.558288	1.630284	0.261473	62.071785	275.444641
144	102con2Gko1R072303	NORMAL	A	1	1	6	14	LOW_SIGNAL	LOW_SIGNAL	1473.039429	3655.039551	1469	3655	45.293278	43.065464	1423.42395	3650.191895	1420	3656	31.37989	46.68782	100	100	9.898059	2.777472	3.563694	0.280608	1.581123	0.103831	65.829559	371.953857
145	102con2Gko1R072303	NORMAL	A	1	1	6	15	LOW_SIGNAL	LOW_SIGNAL	1446.578979	3658.5	1449	3659	42.660145	44.37767	1424.729004	3650.635498	1424	3653	30.895924	44.411327	100	100	4.358969	4.505978	0.967375	1.033726	0.707212	0.177083	134.629395	21.981049
146	102con2Gko1R072303	NORMAL	A	1	1	6	16	LOW_SIGNAL	LOW_SIGNAL	1393.880005	3641.486572	1392	3642	30.165962	42.589783	1405.443481	3636.617432	1406	3637	29.563541	41.241596	100	100	-2.30686	2.789781	-0.826896	0	-0.39114	0.118064	0	218.336365
147	102con2Gko1R072303	NORMAL	A	1	1	6	17	LOW_SIGNAL	LOW_SIGNAL	1413.046997	3642.31543	1412	3644	37.453453	37.955883	1403.079956	3645.615967	1403	3642	27.178802	38.746235	100	100	1.988379	-1.891047	0	-0.95105	0.366721	-0.085183	258.548431	0
148	102con2Gko1R072303	NORMAL	A	1	1	6	18	LOW_SIGNAL	LOW_SIGNAL	1417.76355	3643.412109	1415	3644	38.767994	42.959072	1421.208008	3643.016113	1416	3647	30.456821	34.913254	100	100	-0.687153	0.226887	-3.028622	0	-0.113093	0.011342	0	6321.000488
149	102con2Gko1R072303	NORMAL	A	1	1	6	19	LOW_SIGNAL	LOW_SIGNAL	1425.906006	3649.570557	1426	3652	31.206022	38.791237	1432.119995	3651.248047	1432	3648	29.828161	39.790909	100	100	-1.239662	-0.96112	0	0	-0.208326	-0.042158	0	0
150	102con2Gko1R072303	NORMAL	A	1	1	6	20	LOW_SIGNAL	LOW_SIGNAL	1438.358154	3655.831055	1437	3651	32.483799	39.966549	1444.303955	3654.535889	1440	3656	30.906528	40.77803	100	100	-1.18616	0.742067	-1.598453	0	-0.19238	0.031761	0	624.986206
151	102con2Gko1R072303	NORMAL	A	1	1	6	21	LOW_SIGNAL	LOW_SIGNAL	1477.473022	3666.297363	1473	3669	37.075665	40.820896	1453.658691	3661.603271	1453	3658	30.185871	36.77523	100	100	4.750849	2.689487	1.766452	0.566107	0.788923	0.127643	90.395767	377.453491
152	102con2Gko1R072303	NORMAL	A	1	1	6	22	LOW_SIGNAL	LOW_SIGNAL	1481.939209	3661.567627	1479	3663	36.811935	44.278828	1456.407959	3659.303955	1453	3658	31.471207	43.205853	100	100	5.093366	1.296974	3.927115	0.25464	0.811257	0.052393	74.797127	428.00354
153	102con2Gko1R072303	NORMAL	A	1	1	6	23	LOW_SIGNAL	LOW_SIGNAL	1518.148682	3670.290527	1521	3669	41.422382	46.201752	1459.991943	3662.832031	1464	3656	36.32436	41.381351	100	100	11.602	4.273356	2.714962	0.368329	1.60104	0.180238	34.232761	275.486542
154	102con2Gko1R072303	NORMAL	A	1	1	6	24	LOW_SIGNAL	LOW_SIGNAL	1512.810791	3653.709473	1510	3656	39.862919	43.459141	1455.280029	3648.008057	1460	3648	36.207203	44.996868	100	100	11.477121	3.266634	3.513439	0.284621	1.588931	0.126707	28.986322	204.559952
155	102con2Gko1R072303	NORMAL	A	1	1	6	25	LOW_SIGNAL	LOW_SIGNAL	1456.385132	3646.412109	1455	3646	30.009188	40.218945	1450.128052	3637.072021	1453	3637	26.160172	43.023647	100	100	1.248259	5.351417	0.233258	4.287106	0.239183	0.217092	234.991898	163.593185
156	102con2Gko1R072303	NORMAL	A	1	1	6	26	LOW_SIGNAL	LOW_SIGNAL	1462.398682	3636.675781	1456	3637	32.838242	37.313717	1447.547607	3639.460205	1448	3638	30.946821	38.733269	100	100	2.962721	-1.59534	0	-0.538471	0.47989	-0.071887	73.959778	0
157	102con2Gko1R072303	NORMAL	A	1	1	7	1	LOW_SIGNAL	LOW_SIGNAL	1780.729736	3748.006836	1784	3753	39.989552	36.479156	1736.960327	3734.071533	1736	3731	28.144884	39.856377	100	100	8.731794	7.984251	1.093627	0.914388	1.555146	0.349638	64.904388	115.219666
158	102con2Gko1R072303	NORMAL	A	1	1	7	2	LOW_SIGNAL	LOW_SIGNAL	1774.452759	3737.006836	1778	3736	41.287991	35.378719	1720.975952	3734.768066	1723	3732	35.305	40.068123	100	100	10.668376	1.282706	8.317084	0.120234	1.514709	0.055874	40.030243	840.175354
159	102con2Gko1R072303	NORMAL	A	1	1	7	3	LOW_SIGNAL	LOW_SIGNAL	1920.442139	3719.374268	1948	3712	262.011078	62.478512	1587.462769	3701.272705	1665	3697	137.051758	46.110737	100	100	66.427841	10.371316	6.404958	0.156129	2.429589	0.392567	67.063721	232.901459
160	102con2Gko1R072303	NORMAL	A	1	1	7	4	DETECTED	DETECTED	1902.93335	3721.022217	1900	3715	61.910275	63.994846	1452.510254	3668.210938	1430	3667	87.040565	39.421913	100	100	89.857323	30.258299	2.969675	0.336737	5.174864	1.339643	13.583121	95.454689
161	102con2Gko1R072303	NORMAL	A	1	1	7	5	LOW_SIGNAL	LOW_SIGNAL	1424.310791	3667.006836	1422	3665	29.430845	42.144966	1424.261963	3667.555664	1425	3665	29.1301	41.748119	100	100	0.009741	-0.314452	0	-32.281322	0.001676	-0.013146	8594.755859	0
162	102con2Gko1R072303	NORMAL	A	1	1	7	6	LOW_SIGNAL	LOW_SIGNAL	1426.439209	3651.196045	1423	3653	28.87464	34.891022	1423.015991	3665.696045	1422	3665	32.187698	36.394173	100	100	0.682916	-8.307796	0	-12.165177	0.106352	-0.398415	415.495972	0
163	102con2Gko1R072303	NORMAL	A	1	1	7	7	LOW_SIGNAL	LOW_SIGNAL	1422.743286	3664.121582	1423	3664	27.921682	39.210564	1420.896606	3665.456787	1422	3660	31.196817	43.276939	100	100	0.368404	-0.765008	0	-2.076545	0.059194	-0.030853	753.502502	0
164	102con2Gko1R072303	NORMAL	A	1	1	7	8	LOW_SIGNAL	LOW_SIGNAL	1438.673462	3671.864014	1436	3674	31.035366	39.01012	1435.734497	3663.389404	1434	3665	30.653303	42.605423	100	100	0.58631	4.85554	0.120751	8.281525	0.095878	0.198909	165.187012	202.131699
165	102con2Gko1R072303	NORMAL	A	1	1	7	9	DETECTED	DETECTED	3480.702148	3759.553223	3599	3729	477.533386	124.075111	1467.527832	3673.194336	1471	3671	30.130653	46.118992	100	100	401.618958	49.479446	8.116884	0.1232	66.814827	1.872523	23.673155	133.379883
166	102con2Gko1R072303	NORMAL	A	1	1	7	10	DETECTED	DETECTED	3603.224121	3771.656006	3628	3746	293.077972	103.838593	1473.54541	3677.022705	1473	3686	31.457947	43.313618	100	100	424.861053	54.220287	7.835832	0.127619	67.699226	2.184839	13.682101	99.725616
167	102con2Gko1R072303	NORMAL	A	1	1	7	11	DETECTED	DETECTED	3058.797119	3839.470947	3152	3794	340.701721	189.543228	1483.088867	3656.51123	1483	3660	35.564171	40.618858	100	100	314.346497	104.827034	2.998716	0.333476	44.306061	4.504305	21.504009	101.191566
168	102con2Gko1R072303	NORMAL	A	1	1	7	12	DETECTED	DETECTED	3145.683105	3847.323975	3204	3791	255.491348	203.279068	1492.3125	3663.78125	1483	3661	37.89922	43.691532	100	100	329.839783	105.161064	3.13652	0.318825	43.625454	4.200876	15.281797	108.164543
169	102con2Gko1R072303	NORMAL	A	1	1	7	13	LOW_SIGNAL	LOW_SIGNAL	1458.594727	3655.320313	1457	3659	28.262974	42.294857	1462.608032	3655.303955	1464	3655	31.512384	39.658676	100	100	-0.800636	0.009372	-85.428429	0	-0.127356	0.000412	0	89857.984375
170	102con2Gko1R072303	NORMAL	A	1	1	7	14	LOW_SIGNAL	LOW_SIGNAL	1471.071899	3656.437988	1469	3655	42.386864	45.822571	1467.196289	3658.187012	1467	3655	44.005665	41.158489	100	100	0.773166	-1.002105	0	-1.296106	0.088071	-0.042495	305.136871	0
171	102con2Gko1R072303	NORMAL	A	1	1	7	15	DETECTED	DETECTED	6662.070313	4087.982422	7375	3893	1875.103149	551.903931	1467.666626	3639.055664	1459	3633	51.709599	37.445602	100	100	1036.259521	257.213226	4.028796	0.248213	100.453377	11.988771	36.084797	122.655228
172	102con2Gko1R072303	NORMAL	A	1	1	7	16	DETECTED	DETECTED	6700.454102	4089.251465	7440	3910	1914.117676	567.986145	1462.481445	3637.037109	1452	3633	50.961807	41.660236	100	100	1044.951294	259.096863	4.033052	0.247951	102.782318	10.854819	36.530148	125.262772
173	102con2Gko1R072303	NORMAL	A	1	1	7	17	LOW_SIGNAL	LOW_SIGNAL	1437.939575	3647.275146	1437	3645	32.196655	41.600719	1424.453003	3644.281982	1425	3641	30.32653	35.154793	100	100	2.690509	1.714938	1.568867	0.637403	0.444712	0.085142	80.177834	743.133667
174	102con2Gko1R072303	NORMAL	A	1	1	7	18	LOW_SIGNAL	LOW_SIGNAL	1415.446655	3647.626709	1413	3649	27.171478	36.778233	1420.712036	3645.936035	1421	3646	29.199757	38.668728	100	100	-1.050419	0.968674	-1.084389	0	-0.180323	0.043722	0	706.396912
175	102con2Gko1R072303	NORMAL	A	1	1	7	19	LOW_SIGNAL	LOW_SIGNAL	1428.348999	3648.442871	1429	3647	27.856274	42.925354	1424.599976	3651.248047	1425	3650	29.233488	37.741615	100	100	0.747913	-1.607229	0	-2.148953	0.128244	-0.074326	236.516617	0
176	102con2Gko1R072303	NORMAL	A	1	1	7	20	LOW_SIGNAL	LOW_SIGNAL	1439.445923	3655.716309	1438	3657	28.309101	35.282158	1445.388916	3657.253906	1443	3659	35.856369	36.180637	100	100	-1.1856	-0.880969	0	0	-0.165744	-0.042498	0	0
177	102con2Gko1R072303	NORMAL	A	1	1	7	21	LOW_SIGNAL	LOW_SIGNAL	1565.175659	3666.405518	1572	3662	51.59177	42.353363	1453.135986	3656.855957	1453	3654	31.183987	40.499046	100	100	22.351397	5.471435	4.085107	0.244792	3.592859	0.235797	36.684082	129.795959
178	102con2Gko1R072303	NORMAL	A	1	1	7	22	LOW_SIGNAL	LOW_SIGNAL	1590.01355	3661.682373	1592	3661	41.868443	44.757858	1452.991943	3658.711914	1451	3659	31.27054	37.320927	100	100	27.335176	1.701929	16.061293	0.062261	4.381811	0.079592	20.318674	831.74231
179	102con2Gko1R072303	NORMAL	A	1	1	7	23	LOW_SIGNAL	LOW_SIGNAL	1509.243286	3664.662109	1511	3665	40.910332	51.718971	1454.952026	3655.191895	1454	3652	29.641909	41.248592	100	100	10.830855	5.425973	1.996113	0.500974	1.831571	0.229589	51.934635	329.448181
180	102con2Gko1R072303	NORMAL	A	1	1	7	24	LOW_SIGNAL	LOW_SIGNAL	1503.972778	3646.897949	1505	3645	42.33865	48.729431	1441.696045	3646.135986	1443	3645	32.457973	42.524632	100	100	12.423921	0.436568	28.458176	0.035139	1.918688	0.017918	43.652439	3122.885986
181	102con2Gko1R072303	NORMAL	A	1	1	7	25	LOW_SIGNAL	LOW_SIGNAL	1429.479736	3642.351318	1429	3641	29.737736	42.295826	1437	3639.087891	1438	3642	29.970415	41.370461	100	100	-1.500258	1.869786	-0.802369	0	-0.250923	0.078883	0	269.623566
182	102con2Gko1R072303	NORMAL	A	1	1	7	26	LOW_SIGNAL	LOW_SIGNAL	1424.938721	3634.857178	1423	3634	23.508438	39.593826	1436.031738	3641.238037	1432	3641	30.171761	41.090233	100	100	-2.213006	-3.655923	0	0	-0.367662	-0.155289	0	0
183	102con2Gko1R072303	NORMAL	A	1	1	8	1	LOW_SIGNAL	LOW_SIGNAL	1747.293335	3737.580078	1746	3738	33.019123	38.29002	1724.849243	3729.246094	1724	3727	30.161449	37.338829	100	100	4.477492	4.774968	0.937701	1.066438	0.744132	0.223199	59.868176	101.771225
184	102con2Gko1R072303	NORMAL	A	1	1	8	2	LOW_SIGNAL	LOW_SIGNAL	1742.34668	3735.333252	1745	3737	35.84193	36.935402	1705.328003	3725.496094	1715	3725	59.071285	42.145821	100	100	7.385055	5.636214	1.310286	0.763192	0.626678	0.233408	126.841408	206.349472
185	102con2Gko1R072303	NORMAL	A	1	1	8	3	LOW_SIGNAL	LOW_SIGNAL	1491.513306	3680.560059	1460	3678	85.709892	41.926834	1532.407959	3694.639893	1464	3696	124.942635	45.779522	100	100	-8.158295	-8.067061	0	0	-0.327307	-0.307557	0	0
186	102con2Gko1R072303	NORMAL	A	1	1	8	4	LOW_SIGNAL	LOW_SIGNAL	1442.959717	3670.429443	1440	3666	31.5618	40.593948	1482.952026	3671.560059	1437	3673	364.433167	39.333233	100	100	-7.978281	-0.647788	0	0	-0.109738	-0.028745	0	0
187	102con2Gko1R072303	NORMAL	A	1	1	8	5	LOW_SIGNAL	LOW_SIGNAL	1430.221436	3671.228271	1432	3674	27.797009	38.315208	1444.952026	3666.664063	1439	3672	54.847424	47.691505	100	100	-2.938685	2.61507	-1.12375	0	-0.268574	0.095703	0	622.18042
188	102con2Gko1R072303	NORMAL	A	1	1	8	6	LOW_SIGNAL	LOW_SIGNAL	1439.503296	3676.818848	1436	3674	34.25	40.673721	1432.968018	3678.496094	1427	3676	31.355904	38.670811	100	100	1.303758	-0.960981	0	-0.737085	0.208423	-0.043372	210.845276	0
189	102con2Gko1R072303	NORMAL	A	1	1	8	7	LOW_SIGNAL	LOW_SIGNAL	1427.432373	3660.952637	1426	3662	27.257442	42.499676	1407.135986	3666.664063	1403	3665	24.050125	39.835907	100	100	4.049035	-3.27237	0	-0.808185	0.84392	-0.143374	63.203773	0
190	102con2Gko1R072303	NORMAL	A	1	1	8	8	LOW_SIGNAL	LOW_SIGNAL	1441	3664.401367	1443	3664	28.944445	37.680283	1415.552002	3666.983887	1418	3671	28.767553	38.501358	100	100	5.076758	-1.479658	0	-0.291457	0.884608	-0.067076	12.555455	0
191	102con2Gko1R072303	NORMAL	A	1	1	8	9	LOW_SIGNAL	LOW_SIGNAL	1463.317627	3666.696045	1461	3660	28.428463	43.147377	1453.968262	3674.682617	1454	3679	34.338776	45.171432	100	100	1.865155	-4.575918	0	-2.453372	0.272268	-0.176806	206.01062	0
192	102con2Gko1R072303	NORMAL	A	1	1	8	10	LOW_SIGNAL	LOW_SIGNAL	1483.641846	3683.898682	1485	3682	29.313694	40.204029	1481.871948	3689.951904	1482	3693	30.916639	39.553326	100	100	0.353086	-3.468203	0	-9.822534	0.057247	-0.15304	555.160828	0
193	102con2Gko1R072303	NORMAL	A	1	1	8	11	LOW_SIGNAL	LOW_SIGNAL	1461.337646	3666.474121	1460	3669	26.991703	41.30426	1467.704956	3659.852539	1469	3660	28.6863	36.481789	100	100	-1.270249	3.793845	-0.334818	0	-0.221963	0.181504	0	292.498688
194	102con2Gko1R072303	NORMAL	A	1	1	8	12	LOW_SIGNAL	LOW_SIGNAL	1463.805176	3664.564941	1462	3663	29.554878	40.811043	1477.072144	3661.68042	1476	3663	28.089607	38.694733	100	100	-2.646699	1.652691	-1.601448	0	-0.472309	0.074546	0	449.692108
195	102con2Gko1R072303	NORMAL	A	1	1	8	13	LOW_SIGNAL	LOW_SIGNAL	1563.103882	3670.350586	1562	3672	53.987549	44.752407	1462.552002	3668.543945	1463	3671	28.105062	39.649986	100	100	20.059635	1.035117	19.379091	0.051602	3.577714	0.045565	45.842136	1148.665894
196	102con2Gko1R072303	NORMAL	A	1	1	8	14	LOW_SIGNAL	LOW_SIGNAL	1570.753296	3691.428467	1572	3690	50.064838	40.672108	1490.678955	3672.862305	1488	3674	45.079945	40.943375	100	100	15.974461	10.637509	1.501711	0.665907	1.776274	0.45346	27.197378	25.343304
197	102con2Gko1R072303	NORMAL	A	1	1	8	15	DETECTED	DETECTED	2994.991943	3815.672119	3027	3783	273.53006	202.096573	1485.289429	3656.078857	1487	3656	42.11433	41.104599	100	100	301.17868	91.439186	3.293759	0.303604	35.847713	3.882613	17.902105	123.985352
198	102con2Gko1R072303	NORMAL	A	1	1	8	16	DETECTED	DETECTED	2981.461426	3785.892334	3013	3745	339.625275	157.307648	1444.807007	3632	1444	3636	45.784992	38.438728	100	100	306.55545	88.172836	3.476756	0.287624	33.562405	4.003575	21.899849	99.120628
199	102con2Gko1R072303	NORMAL	A	1	1	8	17	LOW_SIGNAL	LOW_SIGNAL	1412.490112	3630.105957	1410	3632	24.371801	38.340782	1421.511963	3632.431885	1422	3635	30.870071	38.823502	100	100	-1.799817	-1.332644	0	0	-0.292252	-0.05991	0	0
200	102con2Gko1R072303	NORMAL	A	1	1	8	18	LOW_SIGNAL	LOW_SIGNAL	1420.703979	3634.710449	1416	3635	25.335844	38.480339	1421.472046	3639.864014	1423	3642	26.132591	39.043884	100	100	-0.153226	-2.952742	0	0	-0.029391	-0.131994	0	0
201	102con2Gko1R072303	NORMAL	A	1	1	8	19	LOW_SIGNAL	LOW_SIGNAL	1418.726685	3640.06665	1417	3640	33.288628	42.4398	1425.579346	3641.36499	1425	3640	27.757051	38.791046	100	100	-1.367074	-0.743886	0	0	-0.24688	-0.03347	0	0
202	102con2Gko1R072303	NORMAL	A	1	1	8	20	LOW_SIGNAL	LOW_SIGNAL	1426.046997	3641.939697	1424	3644	35.288258	42.44379	1441.857178	3643.674561	1440	3641	35.09956	41.282211	100	100	-3.154058	-0.993992	0	0	-0.450438	-0.042024	0	0
203	102con2Gko1R072303	NORMAL	A	1	1	8	21	LOW_SIGNAL	LOW_SIGNAL	1437.422852	3641.033447	1437	3641	29.427229	39.888432	1452.017212	3637.715576	1451	3637	29.012445	35.820766	100	100	-2.911507	1.900979	-1.531583	0	-0.503038	0.092624	0	528.916809
204	102con2Gko1R072303	NORMAL	A	1	1	8	22	LOW_SIGNAL	LOW_SIGNAL	1452.644287	3647.832275	1454	3651	27.343184	40.622921	1454.371948	3643.661133	1454	3649	32.34531	43.481319	100	100	-0.34466	2.389862	-0.144218	0	-0.053413	0.09593	0	371.719452
205	102con2Gko1R072303	NORMAL	A	1	1	8	23	LOW_SIGNAL	LOW_SIGNAL	1490.637573	3656.275146	1490	3658	40.37748	44.9286	1442.839966	3652.288086	1442	3650	27.94072	43.878643	100	100	9.535401	2.284392	4.174153	0.23957	1.710679	0.090866	60.983967	242.190491
206	102con2Gko1R072303	NORMAL	A	1	1	8	24	LOW_SIGNAL	LOW_SIGNAL	1487.061279	3655.584961	1485	3650	42.479359	44.923656	1440.777832	3654.904785	1440	3652	25.446064	41.723171	100	100	9.233334	0.389708	23.692972	0.042207	1.818884	0.016302	73.491959	2448.291016
207	102con2Gko1R072303	NORMAL	A	1	1	8	25	DETECTED	DETECTED	1990.657837	3824.026367	1950	3785	89.106758	160.054642	1455.795044	3649.024902	1449	3647	54.677246	41.887432	100	100	106.702652	100.267342	1.064182	0.939689	9.782183	4.177899	13.15462	88.271446
208	102con2Gko1R072303	NORMAL	A	1	1	8	26	DETECTED	DETECTED	1996.382935	3786.148926	1988	3720	82.200851	154.549118	1456.137695	3642	1453	3644	45.4618	41.078537	100	100	107.776428	82.590332	1.304952	0.766312	11.883499	3.509106	12.676663	103.358299
209	102con2Gko1R072303	NORMAL	A	1	1	9	1	LOW_SIGNAL	LOW_SIGNAL	1508.93335	3696	1474	3700	89.66198	43.231236	1536.507935	3699.793701	1481	3699	118.425194	41.010693	100	100	-5.501002	-2.173607	0	0	-0.232844	-0.092505	0	0
210	102con2Gko1R072303	NORMAL	A	1	1	9	2	LOW_SIGNAL	LOW_SIGNAL	1468.946655	3688.286621	1454	3693	61.275787	41.836109	1513.42395	3696.327881	1465	3699	110.463783	46.275082	100	100	-8.873014	-4.607251	0	0	-0.402641	-0.173771	0	0
211	102con2Gko1R072303	NORMAL	A	1	1	9	3	LOW_SIGNAL	LOW_SIGNAL	1497.833374	3687.860107	1497	3685	36.508228	42.438114	1439.015991	3681.944092	1437	3683	25.773516	39.597839	100	100	11.733796	3.38959	3.461716	0.288874	2.282086	0.149402	43.961235	258.019745
212	102con2Gko1R072303	NORMAL	A	1	1	9	4	LOW_SIGNAL	LOW_SIGNAL	1570.550293	3682.093994	1500	3682	893.593384	47.158066	1483.208008	3674.743896	1439	3678	364.255463	41.737644	100	100	17.424381	4.211249	4.13758	0.241687	0.239783	0.176102	934.235107	298.650879
213	102con2Gko1R072303	NORMAL	A	1	1	9	5	LOW_SIGNAL	LOW_SIGNAL	1423.228149	3671.416016	1425	3671	27.852684	40.363071	1426.696045	3667.968018	1427	3666	27.30805	37.920959	100	100	-0.691829	1.975535	-0.350198	0	-0.126992	0.090926	0	401.007355
214	102con2Gko1R072303	NORMAL	A	1	1	9	6	LOW_SIGNAL	LOW_SIGNAL	1418.608154	3667.817627	1418	3668	29.738459	42.617596	1424.66394	3668.352051	1423	3666	28.922014	38.188244	100	100	-1.208101	-0.306199	0	0	-0.209383	-0.013994	0	0
215	102con2Gko1R072303	NORMAL	A	1	1	9	7	LOW_SIGNAL	LOW_SIGNAL	1411.675659	3664.547363	1413	3666	28.647562	43.955036	1416.536011	3667.52002	1417	3667	31.334442	38.244034	100	100	-0.969618	-1.703188	0	0	-0.155112	-0.077729	0	0
216	102con2Gko1R072303	NORMAL	A	1	1	9	8	LOW_SIGNAL	LOW_SIGNAL	1426.401367	3661.557861	1428	3660	27.696907	43.77356	1423.259277	3665.990723	1425	3669	28.616495	41.299801	100	100	0.626832	-2.539814	0	-4.051824	0.1098	-0.107334	229.025604	0
217	102con2Gko1R072303	NORMAL	A	1	1	9	9	DETECTED	DETECTED	2774.280762	4270.228027	2794	4280	357.798492	160.393051	1518.210938	3675.46875	1481	3675	131.804688	41.752342	100	100	250.580124	340.768188	0.735339	1.359917	9.529781	14.244932	26.482355	26.037996
218	102con2Gko1R072303	NORMAL	A	1	1	9	10	LOW_SIGNAL	LOW_SIGNAL	1520.209473	3712.412109	1505	3696	116.28907	101.615784	1499.27124	3693.152588	1499	3692	32.46817	39.546494	100	100	4.177081	11.034771	0.378538	2.641742	0.644885	0.48701	533.304443	486.017853
219	102con2Gko1R072303	NORMAL	A	1	1	9	11	DETECTED	DETECTED	12710.847656	9154.231445	14511	7969	4423.759277	5397.533203	1492.107178	3696.321533	1489	3700	33.599316	37.178303	100	100	2238.08667	3127.117432	0.715703	1.397228	333.897888	146.803635	39.430737	98.891426
220	102con2Gko1R072303	NORMAL	A	1	1	9	12	DETECTED	DETECTED	12392.876953	8640.305664	14518	7583	4742.732422	5060.05127	1492.478271	3696.260986	1502	3690	36.603363	41.091049	100	100	2174.579102	2832.697754	0.767671	1.302642	297.797729	120.319267	43.508423	102.34301
221	102con2Gko1R072303	NORMAL	A	1	1	9	13	LOW_SIGNAL	LOW_SIGNAL	1507.636353	3671.753174	1507	3668	35.215641	42.630394	1470.151978	3676.271973	1470	3676	36.79697	44.952732	100	100	7.47796	-2.589052	0	-0.346224	1.018681	-0.100523	28.468533	0
222	102con2Gko1R072303	NORMAL	A	1	1	9	14	LOW_SIGNAL	LOW_SIGNAL	1540.381592	3678.078857	1547	3678	47.43597	41.23917	1473.800049	3678.895996	1466	3676	43.410088	58.958275	100	100	13.28271	-0.468181	0	-0.035247	1.53378	-0.01386	28.723001	0
223	102con2Gko1R072303	NORMAL	A	1	1	9	15	LOW_SIGNAL	LOW_SIGNAL	1433.684204	3648.046143	1434	3649	29.364893	43.167366	1443.303955	3652.535889	1440	3654	34.445904	44.814419	100	100	-1.919096	-2.572407	0	0	-0.279271	-0.100185	0	0
224	102con2Gko1R072303	NORMAL	A	1	1	9	16	LOW_SIGNAL	LOW_SIGNAL	1434.052979	3640.417236	1427	3636	54.525806	40.633709	1419.823975	3639.791992	1417	3641	34.373672	44.051895	100	100	2.83862	0.358235	7.923916	0.1262	0.413951	0.014193	297.464844	2721.153564
225	102con2Gko1R072303	NORMAL	A	1	1	9	17	LOW_SIGNAL	LOW_SIGNAL	1414.37085	3631.927246	1415	3632	29.008877	36.677719	1413.407959	3632.63208	1414	3635	28.45882	44.290379	100	100	0.192092	-0.403836	0	-2.102301	0.033835	-0.015914	583.900085	0
226	102con2Gko1R072303	NORMAL	A	1	1	9	18	LOW_SIGNAL	LOW_SIGNAL	1422.289429	3639.730225	1419	3641	28.373249	35.95858	1416.095215	3635.36499	1419	3640	30.84787	44.001564	100	100	1.235717	2.501067	0.494076	2.023981	0.200799	0.099206	195.436844	580.94873
227	102con2Gko1R072303	NORMAL	A	1	1	9	19	LOW_SIGNAL	LOW_SIGNAL	1422.473633	3646.532959	1419	3648	29.51437	42.633492	1425.531738	3646	1428	3646	30.198986	41.077877	100	100	-0.610078	0.30536	-1.9979	0	-0.101265	0.012974	0	2141.161865
228	102con2Gko1R072303	NORMAL	A	1	1	9	20	LOW_SIGNAL	LOW_SIGNAL	1439.417236	3640.894043	1440	3648	31.426178	37.012821	1436.93396	3647.386719	1437	3648	26.736908	41.831532	100	100	0.495402	-3.719988	0	-7.509027	0.092878	-0.15521	665.04541	0
229	102con2Gko1R072303	NORMAL	A	1	1	9	21	DETECTED	DETECTED	10042.175781	5385.395996	11112	4722	3452.564209	2547.14209	1471.516113	3657.32251	1470	3649	39.97155	49.047863	100	100	1709.807007	990.102173	1.7269	0.579072	214.419006	35.232391	40.280827	147.370468
230	102con2Gko1R072303	NORMAL	A	1	1	9	22	DETECTED	DETECTED	10456.03125	5309.364746	11881	4836	3397.884033	2220.449219	1498.47998	3669.360107	1495	3670	35.117798	41.053707	100	100	1786.98999	939.643005	1.901775	0.525824	255.071533	39.947784	37.931156	135.36972
231	102con2Gko1R072303	NORMAL	A	1	1	9	23	LOW_SIGNAL	LOW_SIGNAL	1569.783813	3667.878418	1567	3667	47.745003	47.266926	1461.047974	3651.912109	1465	3657	31.022068	44.598194	100	100	21.692297	9.14792	2.371282	0.421713	3.505113	0.358003	33.377659	98.067108
232	102con2Gko1R072303	NORMAL	A	1	1	9	24	LOW_SIGNAL	LOW_SIGNAL	1539.959229	3668.204102	1544	3665	37.479836	44.954006	1441.456055	3650.263916	1442	3654	28.27643	44.062302	100	100	19.650928	10.278855	1.911782	0.523072	3.483579	0.407155	24.974258	49.66132
233	102con2Gko1R072303	NORMAL	A	1	1	9	25	LOW_SIGNAL	LOW_SIGNAL	1566.258545	3660.142822	1572	3654	74.246536	51.885281	1444.476196	3641.222168	1442	3638	28.657339	37.091862	100	100	24.295015	10.840616	2.24111	0.446207	4.249604	0.510103	56.242226	191.750885
234	102con2Gko1R072303	NORMAL	A	1	1	9	26	LOW_SIGNAL	LOW_SIGNAL	1572.878418	3658.486572	1582	3648	82.593414	55.128971	1448.944824	3634.763672	1450	3633	27.002447	42.046745	100	100	24.724178	13.59207	1.819015	0.549748	4.589717	0.564203	62.981087	150.297546
235	102con2Gko1R072303	NORMAL	A	1	1	10	1	LOW_SIGNAL	LOW_SIGNAL	1452.359985	3692.91333	1454	3688	26.451748	44.539696	1452.904785	3679.857178	1453	3679	30.445082	37.918797	100	100	-0.108685	7.480541	-0.014529	0	-0.017895	0.344319	0	178.962067
236	102con2Gko1R072303	NORMAL	A	1	1	10	2	LOW_SIGNAL	LOW_SIGNAL	1437.93335	3687.073242	1435	3683	26.660101	38.95327	1444.05603	3691.1521	1444	3692	26.689461	38.468685	100	100	-1.221447	-2.336987	0	0	-0.229404	-0.106031	0	0
237	102con2Gko1R072303	NORMAL	A	1	1	10	3	LOW_SIGNAL	LOW_SIGNAL	1449.966675	3683.366699	1452	3683	26.225252	39.851467	1437.823975	3686.991943	1437	3688	28.62439	44.410389	100	100	2.422413	-2.077089	0	-0.857446	0.424208	-0.081631	94.471161	0
238	102con2Gko1R072303	NORMAL	A	1	1	10	4	LOW_SIGNAL	LOW_SIGNAL	1446.699951	3683.699951	1443	3681	31.689716	42.670383	1444.079956	3682.248047	1440	3681	29.918062	38.12598	100	100	0.522677	0.831871	0.628315	1.591558	0.087572	0.038082	398.755524	1319.76416
239	102con2Gko1R072303	NORMAL	A	1	1	10	5	LOW_SIGNAL	LOW_SIGNAL	1426.141846	3681.405518	1424	3678	26.936058	44.269402	1440.807983	3679.783936	1430	3679	83.081062	54.172001	100	100	-2.925827	0.929088	-3.149139	0	-0.176528	0.029934	0	1925.416016
240	102con2Gko1R072303	NORMAL	A	1	1	10	6	LOW_SIGNAL	LOW_SIGNAL	1412.047241	3674.939209	1415	3673	27.85442	41.600666	1417.608032	3673.288086	1419	3675	31.21386	46.644814	100	100	-1.109352	0.946013	-1.17266	0	-0.178151	0.035398	0	1277.793457
241	102con2Gko1R072303	NORMAL	A	1	1	10	7	LOW_SIGNAL	LOW_SIGNAL	1426.816284	3680.721191	1428	3680	26.65226	42.140793	1421.592041	3666.639893	1420	3667	30.598358	40.191357	100	100	1.042212	8.067901	0.12918	7.741129	0.170736	0.350356	287.707153	89.969772
242	102con2Gko1R072303	NORMAL	A	1	1	10	8	LOW_SIGNAL	LOW_SIGNAL	1425.510254	3659.510254	1426	3653	30.115162	36.928356	1436.467773	3658.717773	1433	3660	29.41917	45.601231	100	100	-2.185974	0.454053	-4.814361	0	-0.372462	0.017378	0	3375.963623
243	102con2Gko1R072303	NORMAL	A	1	1	10	9	DETECTED	DETECTED	2128.875	3821.225098	2132	3799	44.692215	80.419884	1704.642212	3697.926514	1608	3697	196.419083	46.631084	100	100	84.632477	70.644104	1.198012	0.834716	2.159835	2.644129	45.085388	53.139481
244	102con2Gko1R072303	NORMAL	A	1	1	10	10	DETECTED	DETECTED	2149.638916	3830.527832	2148	3825	45.62027	87.614899	1668.642212	3704.027588	1570	3704	220.037476	43.108494	100	100	95.956619	72.478493	1.323932	0.755326	2.185976	2.934462	44.75214	60.297119
245	102con2Gko1R072303	NORMAL	A	1	1	10	11	LOW_SIGNAL	LOW_SIGNAL	1485.697998	3685.375732	1490	3680	38.787483	41.703831	1442.720337	3665.194824	1440	3665	31.244526	43.895996	100	100	8.573845	11.56268	0.74151	1.348599	1.375526	0.459744	53.478146	67.87854
246	102con2Gko1R072303	NORMAL	A	1	1	10	12	LOW_SIGNAL	LOW_SIGNAL	1506.08728	3692.348877	1497	3688	57.778339	48.897701	1445.730469	3668.93042	1443	3672	33.295155	42.766747	100	100	12.040905	13.417639	0.897394	1.114338	1.812781	0.547586	78.235466	101.229294
247	102con2Gko1R072303	NORMAL	A	1	1	10	13	LOW_SIGNAL	LOW_SIGNAL	1477.026855	3668.463135	1475	3669	34.898682	42.099388	1454.008057	3666.815918	1449	3666	34.91753	43.587387	100	100	4.592144	0.943775	4.865718	0.20552	0.659233	0.037791	4.983469	685.5
248	102con2Gko1R072303	NORMAL	A	1	1	10	14	LOW_SIGNAL	LOW_SIGNAL	1428.736816	3662.901367	1427	3661	31.171326	43.527515	1434.447998	3667.184082	1427	3663	39.572201	38.107735	100	100	-1.139354	-2.453788	0	0	-0.144323	-0.112384	0	0
249	102con2Gko1R072303	NORMAL	A	1	1	10	15	LOW_SIGNAL	LOW_SIGNAL	1416.565796	3658.921143	1417	3657	30.610928	46.088238	1413.079956	3650.112061	1409	3650	31.396168	41.647564	100	100	0.695409	5.047176	0.137782	7.257854	0.111028	0.211515	200.177216	224.06926
250	102con2Gko1R072303	NORMAL	A	1	1	10	16	LOW_SIGNAL	LOW_SIGNAL	1431.821167	3645.562988	1434	3645	36.696793	38.844238	1408.312012	3643.543945	1407	3643	30.003061	39.800007	100	100	4.689968	1.156814	4.054212	0.246657	0.783559	0.05073	89.879265	429.402069
251	102con2Gko1R072303	NORMAL	A	1	1	10	17	LOW_SIGNAL	LOW_SIGNAL	1402.331177	3639.595947	1401	3640	27.688919	38.791439	1409	3640.224121	1409	3643	25.9671	41.411171	100	100	-1.330399	-0.359913	0	0	-0.256818	-0.015169	0	0
252	102con2Gko1R072303	NORMAL	A	1	1	10	18	LOW_SIGNAL	LOW_SIGNAL	1402.940796	3634.756592	1403	3636	27.679871	41.297817	1409.206299	3631.785645	1407	3630	27.639484	40.041306	100	100	-1.249939	1.702209	-0.734304	0	-0.226687	0.074197	0	340.281372
253	102con2Gko1R072303	NORMAL	A	1	1	10	19	LOW_SIGNAL	LOW_SIGNAL	1430.503296	3645.046387	1430	3646	28.936453	38.674252	1423.328003	3641.12793	1420	3639	30.801596	42.604519	100	100	1.431438	2.245085	0.637587	1.568413	0.232952	0.091973	147.109909	456.125641
254	102con2Gko1R072303	NORMAL	A	1	1	10	20	LOW_SIGNAL	LOW_SIGNAL	1442.264893	3646.609375	1442	3647	26.997948	38.798832	1435.079956	3646.52002	1434	3646	29.474867	37.859802	100	100	1.433362	0.051196	27.997343	0.035718	0.243765	0.00236	164.608673	9495.09082
255	102con2Gko1R072303	NORMAL	A	1	1	10	21	LOW_SIGNAL	LOW_SIGNAL	1449.08728	3658.469727	1450	3659	35.229156	41.803677	1457.852173	3673.286865	1457	3676	42.747776	44.270454	100	100	-1.748556	-8.489501	0	0	-0.205037	-0.334696	0	0
256	102con2Gko1R072303	NORMAL	A	1	1	10	22	LOW_SIGNAL	LOW_SIGNAL	1479.187866	3674.953125	1476	3675	34.837921	45.018497	1470.388306	3668.223389	1471	3659	39.858387	41.694489	100	100	1.755472	3.855812	0.455279	2.196454	0.220771	0.161406	220.06987	252.275528
257	102con2Gko1R072303	NORMAL	A	1	1	10	23	LOW_SIGNAL	LOW_SIGNAL	1441.442993	3662.617432	1445	3665	31.409105	41.789303	1451.895996	3664.736084	1449	3666	31.079983	41.478748	100	100	-2.085326	-1.213885	0	0	-0.336326	-0.051078	0	0
258	102con2Gko1R072303	NORMAL	A	1	1	10	24	LOW_SIGNAL	LOW_SIGNAL	1425.340088	3651.204102	1423	3653	27.793139	39.66745	1436.615967	3647.560059	1439	3650	30.158398	40.203999	100	100	-2.249486	2.08786	-1.077412	0	-0.373889	0.090639	0	179.645584
259	102con2Gko1R072303	NORMAL	A	1	1	10	25	LOW_SIGNAL	LOW_SIGNAL	1440.587891	3641.587891	1438	3639	31.763134	40.179008	1425.839966	3636.743896	1424	3635	28.392805	46.606792	100	100	2.942143	2.775373	1.060089	0.943317	0.519425	0.103933	96.548264	487.586121
260	102con2Gko1R072303	NORMAL	A	1	1	10	26	LOW_SIGNAL	LOW_SIGNAL	1432.28186	3626.02002	1431	3624	28.678808	41.825165	1428.865112	3626.880859	1428	3626	27.549328	41.829292	100	100	0.681625	-0.493219	0	-0.723593	0.124023	-0.02058	233.240158	0
261	102con2Gko1R072303	NORMAL	A	1	1	11	1	LOW_SIGNAL	LOW_SIGNAL	1464.359985	3692.733398	1463	3689	36.578907	46.073574	1449.261963	3685.071533	1451	3685	30.668076	45.313698	100	100	3.011986	4.389877	0.686121	1.457469	0.492304	0.169085	132.050674	108.762535
262	102con2Gko1R072303	NORMAL	A	1	1	11	2	LOW_SIGNAL	LOW_SIGNAL	1437.15332	3694.833252	1436	3697	27.861301	39.544792	1436.079956	3692.104004	1436	3696	26.555363	40.954704	100	100	0.214131	1.563727	0.136936	7.302656	0.04042	0.066641	785.380676	390.346039
263	102con2Gko1R072303	NORMAL	A	1	1	11	3	LOW_SIGNAL	LOW_SIGNAL	1440.02002	3693.713379	1440	3691	31.268591	42.443226	1425.904053	3694.016113	1426	3690	26.534948	41.789993	100	100	2.81607	-0.173452	0	-0.061594	0.531976	-0.007244	117.18293	0
264	102con2Gko1R072303	NORMAL	A	1	1	11	4	LOW_SIGNAL	LOW_SIGNAL	1439.624146	3701.093994	1433	3694	84.393585	84.486557	1420.656006	3692.600098	1420	3690	32.602718	38.953651	100	100	3.784056	4.86659	0.777558	1.286078	0.581796	0.218051	410.381653	882.640869
265	102con2Gko1R072303	NORMAL	A	1	1	11	5	LOW_SIGNAL	LOW_SIGNAL	1396.317627	3707.993164	1397	3706	27.690475	40.942059	1442.040039	3709.52002	1425	3701	119.750771	96.428116	100	100	-9.121409	-0.874814	0	0	-0.381813	-0.015834	0	0
266	102con2Gko1R072303	NORMAL	A	1	1	11	6	LOW_SIGNAL	LOW_SIGNAL	1395.223022	3684.371582	1393	3677	31.87344	49.297009	1421.527954	3688.447998	1421	3687	29.537176	46.836269	100	100	-5.247712	-2.335588	0	0	-0.89057	-0.087035	0	0
267	102con2Gko1R072303	NORMAL	A	1	1	11	7	LOW_SIGNAL	LOW_SIGNAL	1406.108887	3656.789063	1407	3656	27.633402	46.060165	1418.583984	3662.375977	1417	3661	26.44902	49.356777	100	100	-2.488724	-3.20103	0	0	-0.471666	-0.113194	0	0
268	102con2Gko1R072303	NORMAL	A	1	1	11	8	LOW_SIGNAL	LOW_SIGNAL	1413.850342	3647.591797	1413	3652	29.304108	42.197952	1428.936035	3661.639893	1426	3660	33.787708	44.182247	100	100	-3.009526	-8.048877	0	0	-0.446485	-0.317958	0	0
269	102con2Gko1R072303	NORMAL	A	1	1	11	9	DETECTED	DETECTED	7995.43457	6731.808594	8242	5758	782.009216	2801.45166	1483.571411	3661.857178	1464	3660	99.298805	53.269901	100	100	1299.086548	1758.933105	0.738565	1.353977	65.578468	57.630131	11.911786	91.237442
270	102con2Gko1R072303	NORMAL	A	1	1	11	10	DETECTED	DETECTED	7438.404297	6290.148926	8176	5402	1715.884644	2738.987061	1440.45459	3637.969727	1412	3627	89.195053	66.948898	100	100	1196.563232	1519.569824	0.787436	1.269945	67.245316	39.614979	28.569176	103.242218
271	102con2Gko1R072303	NORMAL	A	1	1	11	11	LOW_SIGNAL	LOW_SIGNAL	1417.256714	3666.209473	1416	3667	26.627722	41.658508	1428.474609	3651.440674	1428	3651	31.397303	42.839104	100	100	-2.237918	8.461804	-0.264473	0	-0.357289	0.34475	0	67.628189
272	102con2Gko1R072303	NORMAL	A	1	1	11	12	LOW_SIGNAL	LOW_SIGNAL	1421.395996	3665.536865	1420	3669	26.683786	43.443901	1429.312012	3661.855957	1428	3663	29.637434	39.641281	100	100	-1.579208	2.108982	-0.748801	0	-0.267095	0.092855	0	482.890076
273	102con2Gko1R072303	NORMAL	A	1	1	11	13	LOW_SIGNAL	LOW_SIGNAL	1432.591797	3667.088379	1435	3668	31.640911	47.776573	1435.952026	3664.36792	1435	3669	28.929518	43.407585	100	100	-0.67035	1.558691	-0.430073	0	-0.116152	0.062672	0	733.681946
274	102con2Gko1R072303	NORMAL	A	1	1	11	14	LOW_SIGNAL	LOW_SIGNAL	1418.625854	3666.802734	1416	3669	32.304249	42.574108	1444.592041	3670.191895	1428	3671	56.0219	40.429482	100	100	-5.180134	-1.941824	0	0	-0.463501	-0.083829	0	0
275	102con2Gko1R072303	NORMAL	A	1	1	11	15	LOW_SIGNAL	LOW_SIGNAL	1510.388184	3676.611816	1511	3676	51.652565	47.28426	1461.535156	3665.746582	1472	3664	58.684837	43.830494	100	100	9.745953	6.225252	1.565552	0.638753	0.832464	0.247892	57.018753	163.268265
276	102con2Gko1R072303	NORMAL	A	1	1	11	16	LOW_SIGNAL	LOW_SIGNAL	1487.65564	3653.595947	1484	3652	53.369659	43.857071	1448.343994	3658.464111	1428	3659	72.446312	44.53027	100	100	7.842492	-2.789222	0	-0.355655	0.542631	-0.109323	124.622871	0
277	102con2Gko1R072303	NORMAL	A	1	1	11	17	LOW_SIGNAL	LOW_SIGNAL	1418.613281	3657.43335	1383	3646	237.472794	113.684502	1403.571411	3644.444336	1400	3643	33.024944	41.541035	100	100	3.000783	7.442074	0.403219	2.480044	0.45547	0.312679	1563.404175	814.711609
278	102con2Gko1R072303	NORMAL	A	1	1	11	18	LOW_SIGNAL	LOW_SIGNAL	1396.238403	3638.768311	1399	3641	29.174574	38.70993	1409.384033	3647.263916	1410	3648	27.753172	42.165215	100	100	-2.622492	-4.867569	0	0	-0.473662	-0.201484	0	0
279	102con2Gko1R072303	NORMAL	A	1	1	11	19	LOW_SIGNAL	LOW_SIGNAL	1539.860962	3667.92041	1545	3663	46.798717	52.200954	1425.463989	3647.167969	1423	3645	31.051346	38.352329	100	100	22.821667	11.890141	1.919377	0.521002	3.684123	0.5411	30.606873	170.64212
280	102con2Gko1R072303	NORMAL	A	1	1	11	20	LOW_SIGNAL	LOW_SIGNAL	1538.894043	3664.953613	1542	3663	53.529701	52.099319	1427.492065	3642.80957	1424	3636	29.960974	41.494232	100	100	22.22418	12.687461	1.751665	0.570885	3.718236	0.533666	39.819351	142.273224
281	102con2Gko1R072303	NORMAL	A	1	1	11	21	DETECTED	DETECTED	1757.18396	3735.563232	1746	3717	50.975037	83.808014	1428.902222	3649.891357	1421	3651	26.495306	44.240467	100	100	65.490692	49.085823	1.334208	0.749508	12.390184	1.936505	13.265522	83.084213
282	102con2Gko1R072303	NORMAL	A	1	1	11	22	DETECTED	DETECTED	1791.808716	3755.773926	1799	3747	54.018986	87.170746	1426.737549	3656.524902	1428	3657	25.099171	47.027325	100	100	72.830009	56.864872	1.280756	0.780789	14.545149	2.110454	13.102625	73.952705
283	102con2Gko1R072303	NORMAL	A	1	1	11	23	LOW_SIGNAL	LOW_SIGNAL	1422.133301	3665.806641	1421	3660	24.711945	47.971428	1428.303955	3657.647949	1426	3660	29.495279	44.654266	100	100	-1.231017	4.674534	-0.263345	0	-0.209208	0.182708	0	214.846573
284	102con2Gko1R072303	NORMAL	A	1	1	11	24	LOW_SIGNAL	LOW_SIGNAL	1419.651001	3626.697998	1418	3627	32.597443	44.04324	1422.57605	3639.639893	1425	3643	27.134455	43.701225	100	100	-0.583534	-7.415077	0	0	-0.107798	-0.296145	0	0
285	102con2Gko1R072303	NORMAL	A	1	1	11	25	LOW_SIGNAL	LOW_SIGNAL	1451.060425	3635.214844	1451	3635	30.114922	42.255241	1417.079956	3629.407959	1419	3629	25.35541	40.521214	100	100	6.778946	3.327063	2.037517	0.490794	1.340166	0.143305	47.81699	206.318481
286	102con2Gko1R072303	NORMAL	A	1	1	11	26	LOW_SIGNAL	LOW_SIGNAL	1445.577148	3626.731445	1445	3621	29.739676	39.447639	1423.301636	3621.119141	1424	3616	29.966719	42.290535	100	100	4.443862	3.215578	1.381979	0.7236	0.743342	0.132708	16.52862	271.61377
287	102con2Gko1R072303	NORMAL	A	1	1	12	1	TOO_SMALL	TOO_SMALL	1715.593384	3843.899902	1452	3692	1392.64502	877.033508	1427.08728	3680.991943	1427	3682	28.045969	39.868889	100	100	57.555634	93.338348	0.616634	1.621707	10.286901	4.086092	482.611115	537.80481
288	102con2Gko1R072303	NORMAL	A	1	1	12	2	LOW_SIGNAL	LOW_SIGNAL	1433.248291	3684.906006	1433	3681	28.567348	41.425179	1419.031982	3674.095947	1418	3676	24.817057	35.997631	100	100	2.836088	6.193639	0.457903	2.183867	0.572844	0.300299	99.529739	189.630508
289	102con2Gko1R072303	NORMAL	A	1	1	12	3	LOW_SIGNAL	LOW_SIGNAL	1410.973145	3681.617432	1409	3681	29.571932	41.092773	1406.511963	3678.936035	1406	3684	30.342293	43.346642	100	100	0.889985	1.53631	0.5793	1.72622	0.147028	0.061859	152.286774	514.488525
290	102con2Gko1R072303	NORMAL	A	1	1	12	4	LOW_SIGNAL	LOW_SIGNAL	1394.295288	3691.986572	1396	3692	28.589239	48.03532	1391.936035	3686.592041	1393	3688	29.361145	42.749851	100	100	0.47066	3.090804	0.152278	6.566957	0.080353	0.126188	283.488739	406.064972
291	102con2Gko1R072303	NORMAL	A	1	1	12	5	LOW_SIGNAL	LOW_SIGNAL	1385.006714	3689.416016	1384	3694	28.84968	46.799198	1393.303955	3687.879883	1394	3687	29.348911	44.155079	100	100	-1.655261	0.88013	-1.880702	0	-0.28271	0.034789	0	1009.539673
292	102con2Gko1R072303	NORMAL	A	1	1	12	6	LOW_SIGNAL	LOW_SIGNAL	1416.734741	3696.156494	1396	3695	64.269379	56.245636	1397.567993	3690.184082	1392	3686	52.271217	52.035561	100	100	3.823678	3.421902	1.117413	0.894924	0.366679	0.114776	195.095642	357.496429
293	102con2Gko1R072303	NORMAL	A	1	1	12	7	LOW_SIGNAL	LOW_SIGNAL	1401.816284	3665.35376	1402	3665	27.649233	41.848362	1414.341309	3672.777832	1403	3666	48.170059	51.606342	100	100	-2.498684	-4.253633	0	0	-0.260017	-0.14386	0	0
294	102con2Gko1R072303	NORMAL	A	1	1	12	8	LOW_SIGNAL	LOW_SIGNAL	1399.680298	3652.789063	1400	3652	30.248508	43.005627	1398.375977	3652.728027	1398	3659	31.258205	41.811863	100	100	0.260206	0.03497	7.440799	0.134394	0.041727	0.00146	604.187866	16486.240234
295	102con2Gko1R072303	NORMAL	A	1	1	12	9	LOW_SIGNAL	LOW_SIGNAL	1320.98645	3626.425781	1319	3624	33.549431	50.81435	1345.173584	3618.50415	1345	3617	54.815247	50.423561	100	100	-4.825222	4.53871	-1.063126	0	-0.441248	0.157102	0	79.401482
296	102con2Gko1R072303	NORMAL	A	1	1	12	10	LOW_SIGNAL	LOW_SIGNAL	1331.635132	3602.466309	1328	3605	36.290802	40.635658	1339.560303	3608.431152	1326	3611	62.513901	48.521305	100	100	-1.581035	-3.417566	0	0	-0.126775	-0.122932	0	0
297	102con2Gko1R072303	NORMAL	A	1	1	12	11	LOW_SIGNAL	LOW_SIGNAL	1438.817627	3652.256836	1440	3651	27.700058	40.460632	1436.680054	3652.352051	1439	3653	33.155693	36.926304	100	100	0.426436	-0.054553	0	-0.127929	0.064471	-0.002579	852.417664	0
298	102con2Gko1R072303	NORMAL	A	1	1	12	12	LOW_SIGNAL	LOW_SIGNAL	1431.714233	3653.346924	1431	3652	29.433231	42.799892	1431.128052	3651.1521	1430	3645	28.798521	42.353558	100	100	0.116941	1.257528	0.092992	10.753566	0.020355	0.051821	1037.135986	280.887115
299	102con2Gko1R072303	NORMAL	A	1	1	12	13	LOW_SIGNAL	LOW_SIGNAL	1432.959229	3662.48291	1427	3658	67.649361	83.991058	1427.728027	3645.936035	1427	3645	29.829451	40.083336	100	100	1.0436	9.480556	0.110078	9.084469	0.17537	0.412812	1160.683838	446.062347
300	102con2Gko1R072303	NORMAL	A	1	1	12	14	LOW_SIGNAL	LOW_SIGNAL	1526.98645	3689.448975	1527	3690	31.466436	39.742867	1507.088013	3685.919922	1518	3690	59.184513	43.490559	100	100	3.969646	2.021976	1.963251	0.509359	0.33621	0.081145	251.911942	500.463776
301	102con2Gko1R072303	NORMAL	A	1	1	12	15	LOW_SIGNAL	LOW_SIGNAL	1569.623291	3706.794434	1567	3707	45.668999	47.118038	1544.375977	3696.855957	1541	3697	39.269058	48.898132	100	100	5.036723	5.694264	0.884526	1.13055	0.642932	0.203249	92.347244	131.544815
302	102con2Gko1R072303	NORMAL	A	1	1	12	16	LOW_SIGNAL	LOW_SIGNAL	1546.26001	3691.293213	1547	3693	32.092865	41.276855	1541.349609	3688.594482	1542	3693	26.374126	40.109047	100	100	0.979602	1.546242	0.633538	1.578438	0.186182	0.067285	372.381927	361.244324
303	102con2Gko1R072303	NORMAL	A	1	1	12	17	LOW_SIGNAL	LOW_SIGNAL	1737.280029	3708.753418	1753	3699	124.147728	88.602791	1465.01709	3655.136719	1450	3654	63.606281	44.09919	100	100	54.315197	30.719765	1.768086	0.565583	4.280441	1.215821	39.159081	143.329697
304	102con2Gko1R072303	NORMAL	A	1	1	12	18	DETECTED	DETECTED	1686.660767	3708.964355	1688	3699	66.872955	79.576347	1408.333374	3643.044434	1409	3645	28.007225	48.671085	100	100	55.525028	37.768913	1.470125	0.680214	9.937699	1.354396	21.818014	95.504509
305	102con2Gko1R072303	NORMAL	A	1	1	12	19	LOW_SIGNAL	LOW_SIGNAL	1481.105957	3655.417236	1482	3657	37.757145	44.960331	1411.296021	3647.736084	1413	3648	30.21723	39.955853	100	100	13.92676	4.400927	3.164506	0.316005	2.310269	0.192241	32.429379	268.378876
306	102con2Gko1R072303	NORMAL	A	1	1	12	20	LOW_SIGNAL	LOW_SIGNAL	1498.986816	3662.835449	1499	3652	34.932858	46.618992	1422.640015	3645.615967	1422	3642	32.101757	42.889355	100	100	15.230834	9.865927	1.543781	0.64776	2.378275	0.401486	18.044147	106.107224
307	102con2Gko1R072303	NORMAL	A	1	1	12	21	LOW_SIGNAL	LOW_SIGNAL	1429.5	3647.243408	1432	3647	28.245611	44.019714	1432.150024	3636.758301	1433	3634	27.40259	40.968933	100	100	-0.528668	6.007457	-0.088002	0	-0.096707	0.255928	0	153.572372
308	102con2Gko1R072303	NORMAL	A	1	1	12	22	LOW_SIGNAL	LOW_SIGNAL	1416.15332	3644.973389	1418	3649	26.602163	43.202808	1422.615356	3635.264893	1423	3633	28.026726	44.269623	100	100	-1.289146	5.562497	-0.231757	0	-0.230567	0.219304	0	99.501167
309	102con2Gko1R072303	NORMAL	A	1	1	12	23	LOW_SIGNAL	LOW_SIGNAL	1423.280029	3647.939941	1420	3644	24.769844	47.616371	1426.735962	3639.52002	1427	3637	29.921978	43.396812	100	100	-0.689443	4.824206	-0.142913	0	-0.115498	0.194022	0	232.743546
310	102con2Gko1R072303	NORMAL	A	1	1	12	24	LOW_SIGNAL	LOW_SIGNAL	1416.422852	3637.154297	1414	3636	29.354124	42.121735	1418.176025	3631.39209	1417	3633	26.16081	42.527584	100	100	-0.34975	3.301465	-0.105938	0	-0.067015	0.135493	0	101.719917
311	102con2Gko1R072303	NORMAL	A	1	1	12	25	LOW_SIGNAL	LOW_SIGNAL	1438.060425	3635.68457	1438	3634	27.920067	42.038757	1421.920044	3625.783936	1424	3625	27.72957	45.39994	100	100	3.219931	5.672583	0.567631	1.761709	0.582064	0.218076	20.172565	173.154938
312	102con2Gko1R072303	NORMAL	A	1	1	12	26	LOW_SIGNAL	LOW_SIGNAL	1449.375854	3644.899414	1452	3645	29.787189	41.871708	1423.833374	3637.341309	1426	3636	27.174032	46.226955	100	100	5.095607	4.330427	1.176698	0.849835	0.939959	0.1635	47.764954	259.166077
313	102con2Gko1R072303	NORMAL	A	1	1	13	1	LOW_SIGNAL	LOW_SIGNAL	1421.335571	3680.187988	1420	3686	30.514196	43.235439	1421.984131	3676.777832	1421	3671	27.981709	36.187706	100	100	-0.129385	1.953854	-0.06622	0	-0.023178	0.094235	0	693.783569
314	102con2Gko1R072303	NORMAL	A	1	1	13	2	LOW_SIGNAL	LOW_SIGNAL	1418.382568	3670.19458	1419	3666	26.819866	44.547077	1440.33606	3673.016113	1422	3671	71.221474	40.602123	100	100	-4.37962	-1.616601	0	0	-0.308243	-0.069492	0	0
315	102con2Gko1R072303	NORMAL	A	1	1	13	3	LOW_SIGNAL	LOW_SIGNAL	1457.322144	3686.362305	1458	3684	34.746239	37.487335	1471.615967	3692.375977	1420	3689	109.117416	46.041653	100	100	-2.851552	-3.445542	0	0	-0.130995	-0.130614	0	0
316	102con2Gko1R072303	NORMAL	A	1	1	13	4	LOW_SIGNAL	LOW_SIGNAL	1442.100708	3688.19458	1443	3684	32.323479	39.246052	1395.592041	3674.944092	1396	3674	32.606918	40.273323	100	100	9.278264	7.591887	1.222129	0.818244	1.426344	0.329014	9.224045	68.209869
317	102con2Gko1R072303	NORMAL	A	1	1	13	5	LOW_SIGNAL	LOW_SIGNAL	1470.657715	3681.530273	1476	3682	46.094608	45.891842	1391.887939	3672.104004	1390	3675	29.367582	42.660675	100	100	15.714206	5.400795	2.90961	0.343689	2.682202	0.220959	45.103939	179.448654
318	102con2Gko1R072303	NORMAL	A	1	1	13	6	LOW_SIGNAL	LOW_SIGNAL	1478.19043	3680.986328	1482	3679	52.741596	47.310844	1392.008057	3659.983887	1390	3658	27.978533	42.372768	100	100	17.192986	12.033379	1.428775	0.6999	3.080303	0.495659	51.876976	100.199516
319	102con2Gko1R072303	NORMAL	A	1	1	13	7	DETECTED	DETECTED	1715.865723	3723.164063	1713	3714	36.481586	52.818024	1403.747803	3659.855957	1400	3660	41.900639	38.389355	100	100	62.266083	36.272469	1.716621	0.58254	7.449001	1.649106	6.603159	57.301872
320	102con2Gko1R072303	NORMAL	A	1	1	13	8	LOW_SIGNAL	LOW_SIGNAL	1633.088379	3678.435303	1656	3673	105.839577	58.815025	1404.777832	3658.531738	1397	3663	52.455376	40.586636	100	100	45.546898	11.403776	3.994019	0.250374	4.352472	0.490397	40.263721	213.865204
321	102con2Gko1R072303	NORMAL	A	1	1	13	9	LOW_SIGNAL	LOW_SIGNAL	1337.054077	3624.641846	1337	3622	33.097828	46.506088	1350.199951	3622.208008	1349	3629	41.605091	48.675579	100	100	-2.622541	1.394471	-1.880671	0	-0.315968	0.050001	0	590.424011
322	102con2Gko1R072303	NORMAL	A	1	1	13	10	LOW_SIGNAL	LOW_SIGNAL	1337.898682	3601.952637	1336	3605	36.096573	40.710922	1343.680054	3603.808105	1339	3599	51.774422	49.199841	100	100	-1.153357	-1.063094	0	0	-0.111665	-0.037713	0	0
323	102con2Gko1R072303	NORMAL	A	1	1	13	11	LOW_SIGNAL	LOW_SIGNAL	1424.027222	3642.653076	1425	3639	27.428852	37.429138	1426.428589	3647.230225	1421	3647	34.003632	38.941833	100	100	-0.479062	-2.622484	0	0	-0.070621	-0.117538	0	0
324	102con2Gko1R072303	NORMAL	A	1	1	13	12	LOW_SIGNAL	LOW_SIGNAL	1416.911011	3643.349365	1416	3641	29.131073	40.554535	1427.007935	3644.253906	1425	3644	28.62796	36.922375	100	100	-2.01429	-0.518258	0	0	-0.352694	-0.024498	0	0
325	102con2Gko1R072303	NORMAL	A	1	1	13	13	LOW_SIGNAL	LOW_SIGNAL	1410.431519	3640.849365	1409	3638	27.350319	43.477043	1411.696045	3640.191895	1413	3639	27.603542	40.801186	100	100	-0.252267	0.376699	-0.669679	0	-0.04581	0.016114	0	2284.088135
326	102con2Gko1R072303	NORMAL	A	1	1	13	14	LOW_SIGNAL	LOW_SIGNAL	1532.424683	3689.212402	1532	3685	29.541515	41.977371	1504.744019	3684.191895	1514	3686	55.593407	47.293125	100	100	5.522164	2.876507	1.919747	0.520902	0.497913	0.106157	170.136307	433.899078
327	102con2Gko1R072303	NORMAL	A	1	1	13	15	LOW_SIGNAL	LOW_SIGNAL	1558.691772	3698.020508	1556	3696	31.387802	44.946335	1564.563477	3693.341309	1568	3694	32.295013	44.090122	100	100	-1.171378	2.680954	-0.436926	0	-0.181815	0.106128	0	186.596359
328	102con2Gko1R072303	NORMAL	A	1	1	13	16	LOW_SIGNAL	LOW_SIGNAL	1562.400024	3689.248291	1564	3694	31.009272	38.865067	1552.539673	3690.484131	1552	3692	27.360889	41.219952	100	100	1.967095	-0.708076	0	-0.35996	0.360381	-0.029982	147.997101	0
329	102con2Gko1R072303	NORMAL	A	1	1	13	17	LOW_SIGNAL	LOW_SIGNAL	1633.075806	3671.813721	1643	3677	60.413273	43.126106	1499.504028	3667.384033	1516	3668	56.991596	43.424534	100	100	26.646952	2.537996	10.49921	0.095245	2.34371	0.102009	15.005407	114.731209
330	102con2Gko1R072303	NORMAL	A	1	1	13	18	LOW_SIGNAL	LOW_SIGNAL	1521.039429	3642.664551	1526	3646	47.722969	40.399155	1415.336182	3641.853516	1410	3642	29.880905	43.145702	100	100	21.087309	0.464684	45.379913	0.022036	3.537485	0.018798	35.202694	1867.728638
331	102con2Gko1R072303	NORMAL	A	1	1	13	19	LOW_SIGNAL	LOW_SIGNAL	1405.111816	3635.052734	1407	3635	28.614483	38.232773	1411.135986	3640.295898	1412	3641	28.010174	36.967506	100	100	-1.201794	-3.004078	0	0	-0.215071	-0.141832	0	0
332	102con2Gko1R072303	NORMAL	A	1	1	13	20	LOW_SIGNAL	LOW_SIGNAL	1406.605225	3642.157959	1402	3643	27.256491	42.996395	1415.456055	3642.439941	1416	3641	28.478201	42.728401	100	100	-1.7657	-0.161562	0	0	-0.310793	-0.006599	0	0
333	102con2Gko1R072303	NORMAL	A	1	1	13	21	LOW_SIGNAL	LOW_SIGNAL	1407.138184	3638.144775	1405	3637	28.264139	37.074547	1418.319946	3638.912109	1422	3636	28.914946	44.096291	100	100	-2.23071	-0.439645	0	0	-0.386712	-0.017401	0	0
334	102con2Gko1R072303	NORMAL	A	1	1	13	22	LOW_SIGNAL	LOW_SIGNAL	1404.642334	3635.152344	1403	3637	26.371277	38.340706	1419.624023	3625.575928	1423	3627	29.431898	34.224655	100	100	-2.988778	5.486821	-0.544719	0	-0.509029	0.27981	0	180.468765
335	102con2Gko1R072303	NORMAL	A	1	1	13	23	LOW_SIGNAL	LOW_SIGNAL	1501.046631	3652.033447	1504	3647	39.375549	43.2994	1424.703979	3638.063965	1424	3636	27.77125	40.48312	100	100	15.230006	8.003835	1.902839	0.525531	2.748981	0.345069	36.564098	109.959877
336	102con2Gko1R072303	NORMAL	A	1	1	13	24	LOW_SIGNAL	LOW_SIGNAL	1508.583862	3650.530273	1495	3640	94.191589	81.527687	1415.536011	3628.375977	1416	3632	25.377962	41.568966	100	100	18.562616	12.693336	1.462391	0.683812	3.666482	0.532953	97.485756	316.570862
337	102con2Gko1R072303	NORMAL	A	1	1	13	25	LOW_SIGNAL	LOW_SIGNAL	1411.798706	3629.107422	1412	3624	29.223965	41.502529	1424.040039	3631.39209	1425	3630	26.989656	43.170128	100	100	-2.442089	-1.309004	0	0	-0.453556	-0.052922	0	0
338	102con2Gko1R072303	NORMAL	A	1	1	13	26	LOW_SIGNAL	LOW_SIGNAL	1415.986572	3628.859131	1417	3630	28.727987	41.189907	1424.888916	3632.404785	1427	3632	27.543486	38.371277	100	100	-1.775976	-2.031488	0	0	-0.323211	-0.092404	0	0
339	102con2Gko1R072303	NORMAL	A	1	1	14	1	LOW_SIGNAL	LOW_SIGNAL	1430.671143	3683.496582	1418	3680	65.947197	41.597103	1484.785767	3693.436523	1435	3691	115.795235	44.021172	100	100	-10.795617	-5.695104	0	0	-0.46733	-0.225799	0	0
340	102con2Gko1R072303	NORMAL	A	1	1	14	2	LOW_SIGNAL	LOW_SIGNAL	1684.449707	3746.912842	1687	3747	35.806438	40.739437	1631.05603	3731.120117	1684	3735	118.630035	44.688099	100	100	10.651792	9.048464	1.177193	0.849478	0.450086	0.353399	211.817642	116.296539
341	102con2Gko1R072303	NORMAL	A	1	1	14	3	LOW_SIGNAL	LOW_SIGNAL	1733.275146	3763.731445	1731	3765	33.617058	36.673244	1704.855957	3751.647949	1709	3751	46.776188	43.866043	100	100	5.669497	6.923256	0.818906	1.221141	0.607557	0.275464	114.448921	199.186646
342	102con2Gko1R072303	NORMAL	A	1	1	14	4	LOW_SIGNAL	LOW_SIGNAL	1586.28186	3714.322266	1617	3715	156.156998	59.044563	1578.463989	3710.120117	1655	3710	156.737747	59.55624	100	100	1.559629	2.407627	0.647787	1.543718	0.049879	0.070558	172.426636	185.383194
343	102con2Gko1R072303	NORMAL	A	1	1	14	5	LOW_SIGNAL	LOW_SIGNAL	1384.496704	3657.97998	1385	3656	26.665503	42.286743	1390.040039	3662.231934	1388	3660	27.06455	38.869751	100	100	-1.10587	-2.436163	0	0	-0.204819	-0.10939	0	0
344	102con2Gko1R072303	NORMAL	A	1	1	14	6	LOW_SIGNAL	LOW_SIGNAL	1369.952759	3654.040527	1370	3654	26.990387	40.162571	1382.800049	3651.159912	1381	3653	25.337078	39.010006	100	100	-2.562975	1.650453	-1.552892	0	-0.507055	0.073843	0	331.615601
345	102con2Gko1R072303	NORMAL	A	1	1	14	7	LOW_SIGNAL	LOW_SIGNAL	1515.006836	3677.775391	1525	3676	60.361542	41.291931	1396.151978	3664.360107	1395	3666	31.154413	43.870296	100	100	23.710995	7.686306	3.084836	0.324166	3.815025	0.305794	43.498661	110.457672
346	102con2Gko1R072303	NORMAL	A	1	1	14	8	LOW_SIGNAL	LOW_SIGNAL	1510.095215	3679.489746	1518	3674	70.664398	47.188107	1394.536011	3666.375977	1384	3659	89.77549	49.0215	100	100	23.053526	7.513553	3.068259	0.325918	1.287202	0.267511	47.917526	101.276711
347	102con2Gko1R072303	NORMAL	A	1	1	14	9	LOW_SIGNAL	LOW_SIGNAL	1350.081055	3634.0271	1347	3633	29.275959	48.987572	1375.567993	3640.335938	1362	3641	96.119576	49.586315	100	100	-5.084527	-3.614658	0	0	-0.265159	-0.127229	0	0
348	102con2Gko1R072303	NORMAL	A	1	1	14	10	LOW_SIGNAL	LOW_SIGNAL	1347.191772	3621.417725	1345	3622	32.353077	44.43993	1360.215942	3622.832031	1356	3617	39.284027	41.777798	100	100	-2.598262	-0.810329	0	0	-0.331539	-0.033853	0	0
349	102con2Gko1R072303	NORMAL	A	1	1	14	11	DETECTED	DETECTED	2749.768066	3741.1521	2721	3716	399.241913	109.852257	1417.076904	3655.215332	1415	3662	33.037533	41.069866	100	100	265.865723	49.237595	5.399649	0.185197	40.338699	2.092453	29.854826	118.559425
350	102con2Gko1R072303	NORMAL	A	1	1	14	12	DETECTED	DETECTED	2945.79126	3759.530518	2938	3720	335.18219	140.404938	1420.623169	3638.6521	1423	3638	28.922361	41.350307	100	100	304.263977	69.257462	4.39323	0.227623	52.733181	2.923277	21.89477	111.002327
351	102con2Gko1R072303	NORMAL	A	1	1	14	13	LOW_SIGNAL	LOW_SIGNAL	1453.424683	3652.322021	1444	3649	65.597816	53.047794	1408.460327	3636.388916	1406	3637	28.043293	41.631901	100	100	8.970181	9.128896	0.982614	1.017694	1.603391	0.382714	131.885193	206.339783
352	102con2Gko1R072303	NORMAL	A	1	1	14	14	LOW_SIGNAL	LOW_SIGNAL	1497.890381	3661.561523	1493	3663	56.92004	43.387901	1450.359985	3656.224121	1434	3654	62.974823	46.535599	100	100	9.482094	3.058072	3.100677	0.32251	0.754752	0.114695	56.68631	315.212341
353	102con2Gko1R072303	NORMAL	A	1	1	14	15	LOW_SIGNAL	LOW_SIGNAL	1547.55481	3685.828857	1547	3683	28.524649	40.844589	1543.611084	3683.928467	1544	3686	45.701111	41.86171	100	100	0.786755	1.088832	0.722568	1.383952	0.086294	0.045397	905.393738	482.627869
354	102con2Gko1R072303	NORMAL	A	1	1	14	16	LOW_SIGNAL	LOW_SIGNAL	1557.21228	3686.041016	1558	3686	29.384771	37.987816	1539.232056	3676.352051	1545	3679	45.431293	41.094746	100	100	3.586972	5.551306	0.646149	1.54763	0.395767	0.235771	192.70491	161.781448
355	102con2Gko1R072303	NORMAL	A	1	1	14	17	LOW_SIGNAL	LOW_SIGNAL	1442.123291	3651.212402	1433	3652	40.394932	40.601212	1481.800049	3662.864014	1462	3659	58.810246	40.183514	100	100	-7.915329	-6.675807	0	0	-0.674657	-0.28996	0	0
356	102con2Gko1R072303	NORMAL	A	1	1	14	18	LOW_SIGNAL	LOW_SIGNAL	1420.435425	3643.197266	1417	3642	27.73951	38.665676	1430.94397	3646.560059	1430	3650	25.456892	45.133392	100	100	-2.096406	-1.926717	0	0	-0.412798	-0.074508	0	0
357	102con2Gko1R072303	NORMAL	A	1	1	14	19	LOW_SIGNAL	LOW_SIGNAL	1429.263184	3646.789551	1427	3645	29.140154	42.802433	1425.098633	3642.049316	1422	3641	26.314314	39.083347	100	100	0.830809	2.715924	0.305903	3.269013	0.158262	0.121285	300.589569	368.14801
358	102con2Gko1R072303	NORMAL	A	1	1	14	20	LOW_SIGNAL	LOW_SIGNAL	1422.348633	3634.032959	1422	3636	27.669592	37.829418	1419.735962	3641.664063	1417	3645	29.027279	42.76149	100	100	0.521216	-4.372252	0	-8.388564	0.090007	-0.178457	335.810852	0
359	102con2Gko1R072303	NORMAL	A	1	1	14	21	LOW_SIGNAL	LOW_SIGNAL	1444.703979	3644.013184	1444	3643	27.261993	44.219208	1421.784058	3639.352051	1423	3639	27.953758	44.451904	100	100	4.572418	2.670603	1.71213	0.584068	0.819923	0.104858	26.964815	97.452766
360	102con2Gko1R072303	NORMAL	A	1	1	14	22	LOW_SIGNAL	LOW_SIGNAL	1444.841064	3743.516602	1440	3639	34.385868	992.385742	1427.959961	3636.39209	1425	3644	27.668657	40.319073	100	100	3.367702	61.377144	0.054869	18.225229	0.610116	2.656919	120.942902	925.620422
361	102con2Gko1R072303	NORMAL	A	1	1	14	23	LOW_SIGNAL	LOW_SIGNAL	1422.278198	3627.993408	1421	3627	25.846254	50.024738	1425.57605	3632.352051	1427	3633	26.508451	43.192226	100	100	-0.657906	-2.497291	0	0	-0.124408	-0.100913	0	0
362	102con2Gko1R072303	NORMAL	A	1	1	14	24	LOW_SIGNAL	LOW_SIGNAL	1425.393311	3643.120117	1426	3645	30.036863	41.353436	1432.952026	3638.968018	1433	3636	27.824583	42.101437	100	100	-1.507929	2.378952	-0.633863	0	-0.271656	0.098621	0	190.287003
363	102con2Gko1R072303	NORMAL	A	1	1	14	25	LOW_SIGNAL	LOW_SIGNAL	1502.59729	3652.92627	1505	3655	37.81086	45.927391	1436.76001	3634.384033	1431	3636	25.335615	41.562973	100	100	13.134233	10.623801	1.236302	0.808864	2.598606	0.446124	42.631168	105.385574
364	102con2Gko1R072303	NORMAL	A	1	1	14	26	LOW_SIGNAL	LOW_SIGNAL	1497.825562	3655.953125	1504	3655	40.199631	44.048077	1437.5	3643.301514	1437	3642	26.910147	41.407879	100	100	12.034671	7.248759	1.660239	0.602323	2.24174	0.305536	49.504604	118.725372
365	102con2Gko1R072303	NORMAL	A	1	1	15	1	LOW_SIGNAL	LOW_SIGNAL	1564.664429	3716.496582	1499	3711	208.082336	75.18119	1532.698364	3709.626953	1457	3704	136.274506	51.574844	100	100	6.377082	3.935964	1.620209	0.617204	0.234571	0.133197	491.92749	796.279358
366	102con2Gko1R072303	NORMAL	A	1	1	15	2	LOW_SIGNAL	LOW_SIGNAL	1705.543579	3753.228271	1702	3753	31.482618	37.289791	1716.807983	3747.743896	1714	3747	33.74255	38.050247	100	100	-2.247197	3.142281	-0.715148	0	-0.333834	0.144135	0	138.013824
367	102con2Gko1R072303	NORMAL	A	1	1	15	3	LOW_SIGNAL	LOW_SIGNAL	1866.328857	3778.261719	1870	3772	64.274055	65.592865	1742.119995	3755.543945	1743	3758	33.105545	40.528664	100	100	24.779093	13.016181	1.903715	0.525289	3.751905	0.560536	44.354679	227.019363
368	102con2Gko1R072303	NORMAL	A	1	1	15	4	LOW_SIGNAL	LOW_SIGNAL	1833.583862	3759.348877	1834	3766	55.125671	40.593727	1680.719971	3734.503906	1727	3739	112.991432	54.545433	100	100	30.49564	14.234962	2.142306	0.466787	1.35288	0.455491	64.522598	146.640808
369	102con2Gko1R072303	NORMAL	A	1	1	15	5	LOW_SIGNAL	LOW_SIGNAL	1380.006714	3653.689209	1377	3656	25.60891	39.290276	1405.855957	3654.855957	1401	3654	39.11557	38.876301	100	100	-5.156805	-0.66849	0	0	-0.660843	-0.030012	0	0
370	102con2Gko1R072303	NORMAL	A	1	1	15	6	LOW_SIGNAL	LOW_SIGNAL	1378.675659	3651.398682	1379	3653	27.758488	38.43251	1383.57605	3643.104004	1382	3644	26.549185	41.452045	100	100	-0.977605	4.752448	-0.205706	0	-0.184578	0.200103	0	187.24144
371	102con2Gko1R072303	NORMAL	A	1	1	15	7	LOW_SIGNAL	LOW_SIGNAL	1400.897949	3679.945557	1382	3669	159.966507	64.711143	1382.312012	3662.23999	1383	3662	36.165924	39.270435	100	100	3.707808	10.14443	0.365502	2.735964	0.513907	0.450862	838.400635	290.491211
372	102con2Gko1R072303	NORMAL	A	1	1	15	8	LOW_SIGNAL	LOW_SIGNAL	1377.842407	3667.856201	1374	3670	37.600018	38.7407	1377.703979	3667.439941	1377	3669	24.735052	39.325031	100	100	0.027616	0.238497	0.115791	8.636272	0.005596	0.010585	20457.257813	1622.54126
373	102con2Gko1R072303	NORMAL	A	1	1	15	9	LOW_SIGNAL	LOW_SIGNAL	1355.650635	3642.452148	1356	3639	28.993122	39.172489	1359.791992	3646.439941	1359	3647	27.393877	42.259838	100	100	-0.826182	-2.284812	0	0	-0.151178	-0.094364	0	0
374	102con2Gko1R072303	NORMAL	A	1	1	15	10	LOW_SIGNAL	LOW_SIGNAL	1355.310303	3637.234375	1353	3636	26.403	38.016468	1363.880005	3632.095947	1361	3632	34.050621	39.855267	100	100	-1.709616	2.94407	-0.580698	0	-0.251675	0.128927	0	232.877075
375	102con2Gko1R072303	NORMAL	A	1	1	15	11	DETECTED	DETECTED	1849.743408	3704.406982	1839	3687	82.023705	78.755348	1408.58667	3653.23999	1409	3651	31.402395	34.907146	100	100	88.008728	29.316202	3.002051	0.333106	14.048506	1.465803	17.176327	137.973145
376	102con2Gko1R072303	NORMAL	A	1	1	15	12	DETECTED	DETECTED	1841.467163	3706.336182	1831	3687	115.422928	87.481247	1411.384644	3642.743652	1414	3638	25.302446	35.248451	100	100	85.799477	36.435432	2.354836	0.424658	16.997665	1.804123	26.184614	125.904251
377	102con2Gko1R072303	NORMAL	A	1	1	15	13	LOW_SIGNAL	LOW_SIGNAL	1488.136108	3645.680176	1488	3643	55.616055	46.278042	1405.619019	3639.36499	1405	3641	26.580547	39.863087	100	100	16.461779	3.618295	4.549596	0.2198	3.104417	0.158422	59.203548	372.233948
378	102con2Gko1R072303	NORMAL	A	1	1	15	14	LOW_SIGNAL	LOW_SIGNAL	1521.925171	3657.789063	1521	3653	65.389771	46.409191	1424.603149	3645.158691	1426	3648	29.432524	39.475643	100	100	19.415293	7.236589	2.682934	0.372726	3.306615	0.319954	59.998077	193.205673
379	102con2Gko1R072303	NORMAL	A	1	1	15	15	DETECTED	DETECTED	1965.789429	3702.263184	1964	3691	48.994328	58.73275	1458.181763	3659.5354	1451	3655	46.335812	48.519154	100	100	101.265381	24.480946	4.136498	0.24175	10.954975	0.880637	3.136221	77.460716
380	102con2Gko1R072303	NORMAL	A	1	1	15	16	DETECTED	DETECTED	1949.366699	3717.01123	1950	3709	71.814438	67.665154	1450.625	3657.990479	1449	3655	40.915066	38.275578	100	100	99.496666	33.816025	2.942293	0.339871	12.189683	1.541995	11.833629	94.541702
381	102con2Gko1R072303	NORMAL	A	1	1	15	17	DETECTED	DETECTED	2734.253906	3725.68457	2850	3712	336.682587	91.380875	1442.018921	3648.981201	1446	3645	24.353558	36.229767	100	100	257.794891	43.947304	5.866	0.170474	53.061447	2.117137	25.986034	109.371986
382	102con2Gko1R072303	NORMAL	A	1	1	15	18	DETECTED	DETECTED	2839.686035	3772.347168	2903	3743	302.164001	142.092072	1437.092651	3645.426025	1437	3646	29.20343	37.34621	100	100	279.810883	72.71965	3.847803	0.259889	48.028378	3.398501	21.442385	108.016968
383	102con2Gko1R072303	NORMAL	A	1	1	15	19	LOW_SIGNAL	LOW_SIGNAL	1427.244873	3649.557861	1428	3650	24.926622	38.801235	1435.102539	3646.803467	1436	3647	28.729534	40.015572	100	100	-1.567568	1.578134	-0.993305	0	-0.273505	0.068833	0	355.183411
384	102con2Gko1R072303	NORMAL	A	1	1	15	20	LOW_SIGNAL	LOW_SIGNAL	1424.149658	3642.346924	1426	3640	26.507517	53.249947	1426.343994	3647.511963	1424	3647	28.392727	38.924992	100	100	-0.43776	-2.959316	0	0	-0.077285	-0.132692	0	0
385	102con2Gko1R072303	NORMAL	A	1	1	15	21	LOW_SIGNAL	LOW_SIGNAL	1449.888184	3643.210449	1455	3641	32.092484	40.591427	1429.495972	3633.815918	1428	3642	24.944658	39.977085	100	100	4.068152	5.38261	0.755795	1.32311	0.817498	0.234998	99.015114	74.888046
386	102con2Gko1R072303	NORMAL	A	1	1	15	22	LOW_SIGNAL	LOW_SIGNAL	1444.993408	3635.609375	1449	3635	34.566555	36.05925	1427.895996	3633.575928	1427	3636	26.860708	38.354298	100	100	3.410855	1.165066	2.927605	0.341576	0.636521	0.053017	127.250755	642.671265
387	102con2Gko1R072303	NORMAL	A	1	1	15	23	LOW_SIGNAL	LOW_SIGNAL	1428.947021	3635.145752	1430	3638	29.844658	40.485123	1431.088013	3635.656006	1430	3636	27.077248	38.072533	100	100	-0.427118	-0.292351	0	0	-0.07907	-0.013402	0	0
388	102con2Gko1R072303	NORMAL	A	1	1	15	24	LOW_SIGNAL	LOW_SIGNAL	1431.319946	3640.806641	1429	3638	28.335081	41.374649	1434.248047	3638.728027	1430	3637	28.422979	45.80505	100	100	-0.584143	1.190944	-0.490487	0	-0.103019	0.04538	0	945.486816
389	102con2Gko1R072303	NORMAL	A	1	1	15	25	LOW_SIGNAL	LOW_SIGNAL	1431.328857	3629.134277	1429	3633	27.676079	38.792355	1440.095947	3640.343994	1443	3643	29.201307	38.338711	100	100	-1.748994	-6.422623	0	0	-0.300229	-0.292386	0	0
390	102con2Gko1R072303	NORMAL	A	1	1	15	26	LOW_SIGNAL	LOW_SIGNAL	1427.885864	3635.281982	1430	3636	28.657228	39.020969	1428.642822	3640.253906	1430	3632	30.43247	37.250057	100	100	-0.15101	-2.848671	0	0	-0.024873	-0.133474	0	0
391	102con2Gko1R072303	NORMAL	A	1	1	16	1	LOW_SIGNAL	LOW_SIGNAL	1450.624146	3680.114014	1422	3680	87.689598	49.224876	1478.769897	3690.857178	1434	3684	110.40892	49.816254	100	100	-5.614947	-6.155311	0	0	-0.254923	-0.215656	0	0
392	102con2Gko1R072303	NORMAL	A	1	1	16	2	LOW_SIGNAL	LOW_SIGNAL	1699.161133	3743.899414	1699	3742	31.561197	37.827801	1670.05603	3736.375977	1693	3736	88.461617	46.499336	100	100	5.806334	4.310565	1.347001	0.74239	0.329014	0.161797	283.936005	359.430847
393	102con2Gko1R072303	NORMAL	A	1	1	16	3	LOW_SIGNAL	LOW_SIGNAL	1776.87915	3753.697998	1775	3754	41.951694	37.922703	1729.76001	3743.528076	1729	3743	30.93578	39.370979	100	100	9.40005	5.826871	1.613224	0.619877	1.523128	0.25831	60.136669	104.035164
394	102con2Gko1R072303	NORMAL	A	1	1	16	4	LOW_SIGNAL	LOW_SIGNAL	1680.229736	3726.060791	1749	3724	150.772934	57.498558	1605.871948	3709.384033	1695	3713	156.978546	55.008915	100	100	14.834035	9.554973	1.552494	0.644125	0.473681	0.303165	58.771366	100.357002
395	102con2Gko1R072303	NORMAL	A	1	1	16	5	LOW_SIGNAL	LOW_SIGNAL	1389.040771	3656.952393	1389	3658	23.028236	37.262371	1394.887939	3655.288086	1393	3655	32.175732	39.580009	100	100	-1.166483	0.953567	-1.223284	0	-0.181726	0.042049	0	801.844116
396	102con2Gko1R072303	NORMAL	A	1	1	16	6	LOW_SIGNAL	LOW_SIGNAL	1378.897949	3649.938721	1377	3648	26.618753	39.639507	1376.511963	3656.976074	1375	3659	34.930943	39.432762	100	100	0.475993	-4.032062	0	-8.470838	0.068306	-0.178465	947.987732	0
397	102con2Gko1R072303	NORMAL	A	1	1	16	7	LOW_SIGNAL	LOW_SIGNAL	1376.224487	3671.918457	1377	3668	31.930529	40.238247	1379.128052	3668.343994	1374	3667	33.152138	41.340271	100	100	-0.579248	2.047994	-0.282837	0	-0.087583	0.086464	0	265.260712
398	102con2Gko1R072303	NORMAL	A	1	1	16	8	LOW_SIGNAL	LOW_SIGNAL	1363.841431	3667.365479	1365	3674	27.151237	40.902462	1366.904053	3663.503906	1367	3669	24.445269	37.004528	100	100	-0.610979	2.212493	-0.27615	0	-0.125285	0.104354	0	451.274994
399	102con2Gko1R072303	NORMAL	A	1	1	16	9	LOW_SIGNAL	LOW_SIGNAL	1352.655151	3644.875977	1353	3644	25.617483	39.600052	1362.791992	3653.135986	1363	3652	26.263342	40.651814	100	100	-2.022253	-4.732584	0	0	-0.385969	-0.203189	0	0
400	102con2Gko1R072303	NORMAL	A	1	1	16	10	LOW_SIGNAL	LOW_SIGNAL	1356.186157	3643.462158	1354	3643	26.196634	35.443817	1361.208008	3640.711914	1361	3636	27.332579	37.701893	100	100	-1.001836	1.575756	-0.635781	0	-0.183731	0.072947	0	467.296448
401	102con2Gko1R072303	NORMAL	A	1	1	16	11	LOW_SIGNAL	LOW_SIGNAL	1390.219238	3645.671143	1389	3643	34.957413	42.876583	1394.791992	3651.023926	1396	3652	32.824394	35.7799	100	100	-0.912243	-3.066885	0	0	-0.13931	-0.149603	0	0
402	102con2Gko1R072303	NORMAL	A	1	1	16	12	LOW_SIGNAL	LOW_SIGNAL	1420.479492	3649.308105	1419	3653	27.827351	40.886147	1404.008667	3649.206787	1403	3649	26.515459	38.509521	100	100	3.285853	0.05805	56.603363	0.017667	0.621178	0.002631	51.263073	13557.842773
403	102con2Gko1R072303	NORMAL	A	1	1	16	13	LOW_SIGNAL	LOW_SIGNAL	1416.959229	3651.612305	1418	3655	29.827562	39.31353	1413.444458	3646.087402	1412	3646	27.39535	41.80278	100	100	0.70118	3.165501	0.221507	4.514531	0.128298	0.132166	335.651611	257.19574
404	102con2Gko1R072303	NORMAL	A	1	1	16	14	LOW_SIGNAL	LOW_SIGNAL	1421.442139	3659.421875	1423	3651	26.951286	81.943314	1418.769897	3646	1418	3649	26.100163	38.435192	100	100	0.5331	7.690083	0.069323	14.425222	0.102384	0.349208	251.460159	539.19574
405	102con2Gko1R072303	NORMAL	A	1	1	16	15	LOW_SIGNAL	LOW_SIGNAL	1476.746582	3663.082275	1469	3664	64.660362	49.48333	1429.682495	3658.444336	1429	3660	30.477961	42.571278	100	100	9.389068	2.657314	3.533293	0.283022	1.544201	0.108945	121.168404	543.877563
406	102con2Gko1R072303	NORMAL	A	1	1	16	16	LOW_SIGNAL	LOW_SIGNAL	1518.431519	3679.794434	1479	3659	296.067474	174.635162	1441.30957	3661.412598	1444	3660	28.307596	35.394978	100	100	15.385472	10.531899	1.460845	0.684535	2.724426	0.519335	382.136475	930.324036
407	102con2Gko1R072303	NORMAL	A	1	1	16	17	LOW_SIGNAL	LOW_SIGNAL	1431.01355	3647.122559	1433	3647	26.442232	36.648632	1437.110229	3648.24585	1436	3651	25.615761	38.311565	100	100	-1.216259	-0.643591	0	0	-0.238005	-0.02932	0	0
408	102con2Gko1R072303	NORMAL	A	1	1	16	18	LOW_SIGNAL	LOW_SIGNAL	1431.829956	3651.761963	1432	3648	26.934057	37.784241	1438.170898	3649.786377	1439	3646	25.303759	41.030224	100	100	-1.264989	1.131915	-1.117565	0	-0.250593	0.04815	0	809.618042
409	102con2Gko1R072303	NORMAL	A	1	1	16	19	LOW_SIGNAL	LOW_SIGNAL	1433.884399	3648.19043	1434	3644	22.978704	42.45293	1432.488037	3638.951904	1433	3638	26.944866	36.172714	100	100	0.278568	5.293226	0.052627	19.001572	0.051823	0.2554	1007.720032	240.528625
410	102con2Gko1R072303	NORMAL	A	1	1	16	20	LOW_SIGNAL	LOW_SIGNAL	1432.755127	3638.29248	1431	3637	31.475927	35.777317	1428.391968	3638.104004	1431	3638	26.631569	38.418716	100	100	0.87043	0.107988	8.060439	0.124063	0.163834	0.004906	384.532593	7427.627441
411	102con2Gko1R072303	NORMAL	A	1	1	16	21	LOW_SIGNAL	LOW_SIGNAL	1425.408203	3631.945557	1425	3628	27.775227	35.010525	1431.832031	3641.719971	1433	3639	26.944603	39.181049	100	100	-1.281524	-5.600265	0	0	-0.238409	-0.249468	0	0
412	102con2Gko1R072303	NORMAL	A	1	1	16	22	LOW_SIGNAL	LOW_SIGNAL	1427.5	3630.434326	1427	3627	25.601894	41.795734	1429.280029	3632.919922	1427	3635	27.814648	39.647964	100	100	-0.355108	-1.424126	0	0	-0.063996	-0.062692	0	0
413	102con2Gko1R072303	NORMAL	A	1	1	16	23	LOW_SIGNAL	LOW_SIGNAL	1450.218506	3635.132568	1450	3637	53.253857	40.634735	1442.05603	3632.800049	1439	3634	32.547558	39.806992	100	100	1.628376	1.33642	1.218461	0.820707	0.250786	0.058596	516.388489	349.83493
414	102con2Gko1R072303	NORMAL	A	1	1	16	24	LOW_SIGNAL	LOW_SIGNAL	1440.768188	3646.721924	1439	3644	27.348482	40.260185	1440.615967	3644.087891	1440	3646	30.192608	43.965515	100	100	0.030368	1.509173	0.020122	49.696949	0.005042	0.059911	8404.017578	670.678711
415	102con2Gko1R072303	NORMAL	A	1	1	16	25	LOW_SIGNAL	LOW_SIGNAL	1445.610718	3643.912842	1446	3643	26.984411	36.403133	1452.647949	3653.543945	1451	3655	34.08392	39.552032	100	100	-1.403895	-5.518155	0	0	-0.206468	-0.243505	0	0
416	102con2Gko1R072303	NORMAL	A	1	1	16	26	LOW_SIGNAL	LOW_SIGNAL	1471.28186	3662.362305	1472	3663	35.203861	40.692032	1463.888916	3654.753906	1467	3652	35.63105	42.377491	100	100	1.474858	4.359243	0.338329	2.955703	0.207486	0.179539	74.407417	155.520157
417	102con2Gko1R072303	NORMAL	A	1	1	17	1	LOW_SIGNAL	LOW_SIGNAL	1424.378418	3667.202637	1425	3666	26.185732	43.867146	1417	3662.484131	1414	3660	26.484411	40.340111	100	100	1.47196	2.703475	0.54447	1.836649	0.278595	0.116968	53.755272	365.237274
418	102con2Gko1R072303	NORMAL	A	1	1	17	2	LOW_SIGNAL	LOW_SIGNAL	1438.095215	3668.619141	1428	3665	44.373775	43.162552	1469.583984	3674.592041	1424	3668	111.403603	52.717598	100	100	-6.281864	-3.422182	0	0	-0.282655	-0.1133	0	0
419	102con2Gko1R072303	NORMAL	A	1	1	17	3	LOW_SIGNAL	LOW_SIGNAL	1456.693848	3681.299316	1422	3682	93.999962	42.934223	1516.703979	3694.352051	1440	3691	136.07019	51.923222	100	100	-11.971744	-7.478583	0	0	-0.441023	-0.251385	0	0
420	102con2Gko1R072303	NORMAL	A	1	1	17	4	LOW_SIGNAL	LOW_SIGNAL	1396.294556	3666.890381	1396	3669	27.353413	38.47868	1433.855957	3666.016113	1416	3665	70.492363	46.449245	100	100	-7.493326	0.500913	-14.95934	0	-0.532844	0.018822	0	2975.948975
421	102con2Gko1R072303	NORMAL	A	1	1	17	5	LOW_SIGNAL	LOW_SIGNAL	1383.315063	3668.383545	1381	3669	28.352398	38.102631	1390.439941	3657.87207	1392	3658	28.873869	41.052483	100	100	-1.42138	6.022564	-0.236009	0	-0.246759	0.25605	0	145.370377
422	102con2Gko1R072303	NORMAL	A	1	1	17	6	LOW_SIGNAL	LOW_SIGNAL	1375.678101	3658.424561	1375	3659	28.58983	39.473228	1380.072021	3663.47998	1380	3663	32.305042	42.925587	100	100	-0.876567	-2.89651	0	0	-0.136013	-0.117772	0	0
423	102con2Gko1R072303	NORMAL	A	1	1	17	7	LOW_SIGNAL	LOW_SIGNAL	1371.758667	3666.082764	1373	3661	23.68581	40.836319	1376.264038	3665.280029	1374	3663	28.195211	44.755352	100	100	-0.898801	0.459928	-1.954221	0	-0.159792	0.017936	0	2281.567383
424	102con2Gko1R072303	NORMAL	A	1	1	17	8	LOW_SIGNAL	LOW_SIGNAL	1374.413818	3663.47583	1373	3660	27.464012	39.843628	1374.696045	3660.887939	1375	3664	27.259869	40.809792	100	100	-0.056303	1.482736	-0.037972	0	-0.010353	0.063413	0	341.107239
425	102con2Gko1R072303	NORMAL	A	1	1	17	9	LOW_SIGNAL	LOW_SIGNAL	1363.597168	3651.256836	1362	3646	28.169151	37.305901	1372.280029	3649.76001	1373	3652	28.031546	40.553913	100	100	-1.732191	0.857609	-2.019792	0	-0.309753	0.03691	0	1062.414917
426	102con2Gko1R072303	NORMAL	A	1	1	17	10	LOW_SIGNAL	LOW_SIGNAL	1392.793091	3651.855225	1393	3651	28.828732	41.349457	1386.927979	3645.768066	1390	3648	26.954014	41.472328	100	100	1.170063	3.487646	0.335488	2.980734	0.217597	0.146776	174.357864	52.406155
427	102con2Gko1R072303	NORMAL	A	1	1	17	11	LOW_SIGNAL	LOW_SIGNAL	1401.993164	3651.979248	1403	3652	25.529543	39.28466	1404	3646.095947	1403	3646	27.325989	36.990715	100	100	-0.400354	3.370846	-0.11877	0	-0.073441	0.159048	0	224.834351
428	102con2Gko1R072303	NORMAL	A	1	1	17	12	LOW_SIGNAL	LOW_SIGNAL	1397.413818	3650.062012	1396	3651	27.365984	45.715488	1404.825439	3645.857178	1406	3642	28.795023	38.924274	100	100	-1.478584	2.409166	-0.613733	0	-0.257392	0.108026	0	570.180115
429	102con2Gko1R072303	NORMAL	A	1	1	17	13	LOW_SIGNAL	LOW_SIGNAL	1510.924683	3672.253418	1509	3673	44.687286	43.916821	1419.396851	3649.579346	1414	3650	45.348091	38.330429	100	100	18.259378	12.991142	1.405525	0.711478	2.018339	0.591542	8.427333	94.535919
430	102con2Gko1R072303	NORMAL	A	1	1	17	14	LOW_SIGNAL	LOW_SIGNAL	1497.780762	3664.280762	1493	3661	38.51852	41.728302	1408.656006	3647.399902	1408	3648	36.276295	40.508858	100	100	17.779976	9.671912	1.83831	0.543978	2.456832	0.41672	14.53038	59.322659
431	102con2Gko1R072303	NORMAL	A	1	1	17	15	LOW_SIGNAL	LOW_SIGNAL	1411.034424	3654.261963	1411	3656	26.212648	41.378838	1416.776001	3656.656006	1421	3658	31.851686	40.785851	100	100	-1.145418	-1.37167	0	0	-0.18026	-0.058698	0	0
432	102con2Gko1R072303	NORMAL	A	1	1	17	16	LOW_SIGNAL	LOW_SIGNAL	1419.834473	3646.627686	1422	3645	25.318813	36.142258	1426.400024	3646.280029	1423	3642	29.700655	43.129139	100	100	-1.309797	0.19919	-6.575612	0	-0.221057	0.008061	0	6769.395508
433	102con2Gko1R072303	NORMAL	A	1	1	17	17	LOW_SIGNAL	LOW_SIGNAL	1434.73291	3645.424561	1436	3645	25.399515	42.134243	1430.832031	3648.575928	1431	3651	29.381731	41.178066	100	100	0.778207	-1.80558	0	-2.320179	0.132765	-0.07653	378.630737	0
434	102con2Gko1R072303	NORMAL	A	1	1	17	18	LOW_SIGNAL	LOW_SIGNAL	1435.006836	3643.102783	1436	3640	25.799107	41.149303	1436.583984	3638.159912	1437	3638	28.356367	36.997036	100	100	-0.314634	2.832025	-0.111099	0	-0.055619	0.133602	0	364.432983
435	102con2Gko1R072303	NORMAL	A	1	1	17	19	LOW_SIGNAL	LOW_SIGNAL	1476.150635	3640.452148	1478	3641	31.598417	39.154167	1437.119995	3636.488037	1436	3634	25.033072	39.354591	100	100	7.786432	2.271243	3.428269	0.291692	1.559163	0.100728	49.402863	100.066185
436	102con2Gko1R072303	NORMAL	A	1	1	17	20	LOW_SIGNAL	LOW_SIGNAL	1472.849365	3641.520508	1470	3647	35.974392	39.996933	1432.352051	3630.360107	1434	3630	25.574444	40.028492	100	100	8.079027	6.394367	1.26346	0.791477	1.583507	0.278811	62.473991	14.239509
437	102con2Gko1R072303	NORMAL	A	1	1	17	21	LOW_SIGNAL	LOW_SIGNAL	1604.301392	3639.047852	1622	3635	85.117226	44.57391	1430.215942	3630.159912	1431	3631	27.107786	36.996819	100	100	34.72924	5.092358	6.819875	0.14663	6.421972	0.240235	46.348072	279.716034
438	102con2Gko1R072303	NORMAL	A	1	1	17	22	LOW_SIGNAL	LOW_SIGNAL	1599.452026	3630.931396	1627	3632	92.324173	38.484863	1436.904053	3628.47998	1435	3627	30.893791	38.152611	100	100	32.42757	1.404542	23.087643	0.043313	5.261509	0.064253	53.523815	205.843826
439	102con2Gko1R072303	NORMAL	A	1	1	17	23	LOW_SIGNAL	LOW_SIGNAL	1447.953369	3622.886719	1448	3627	28.710855	42.792542	1438.394409	3630.105713	1438	3625	25.644587	40.848221	100	100	1.906968	-4.136133	0	-2.168957	0.372748	-0.176727	135.056656	0
440	102con2Gko1R072303	NORMAL	A	1	1	17	24	LOW_SIGNAL	LOW_SIGNAL	1458.339966	3653.47998	1459	3649	27.643175	41.414371	1448.167969	3643.656006	1450	3641	27.47249	42.006165	100	100	2.029266	5.62866	0.360524	2.773741	0.370261	0.23387	30.15288	71.521088
441	102con2Gko1R072303	NORMAL	A	1	1	17	25	LOW_SIGNAL	LOW_SIGNAL	1484.832275	3667.107422	1488	3665	33.045303	39.204426	1480.911987	3662.76001	1487	3661	36.831795	44.146271	100	100	0.782079	2.490856	0.31398	3.184915	0.106438	0.098477	414.92337	466.840302
442	102con2Gko1R072303	NORMAL	A	1	1	17	26	LOW_SIGNAL	LOW_SIGNAL	1495.506714	3675.398682	1492	3674	27.168777	41.604836	1500.245972	3669.841309	1500	3665	28.821569	38.376114	100	100	-0.94546	3.184105	-0.296931	0	-0.164434	0.144813	0	289.160522
443	102con2Gko1R072303	NORMAL	A	1	1	18	1	LOW_SIGNAL	LOW_SIGNAL	1404.870728	3655.625732	1402	3655	27.970453	38.111622	1417.738037	3667.047607	1418	3670	29.0765	39.315716	100	100	-2.566969	-6.54418	0	0	-0.442533	-0.290517	0	0
444	102con2Gko1R072303	NORMAL	A	1	1	18	2	LOW_SIGNAL	LOW_SIGNAL	1397.516968	3652.455811	1397	3653	25.753401	37.085285	1410.063965	3658.159912	1410	3662	31.459082	39.42437	100	100	-2.503068	-3.268173	0	0	-0.398835	-0.144685	0	0
445	102con2Gko1R072303	NORMAL	A	1	1	18	3	LOW_SIGNAL	LOW_SIGNAL	1410.346924	3675.0271	1410	3676	25.585379	38.526802	1414.416016	3671.639893	1413	3665	25.225491	42.776127	100	100	-0.811765	1.940705	-0.418284	0	-0.161309	0.079185	0	548.745911
446	102con2Gko1R072303	NORMAL	A	1	1	18	4	LOW_SIGNAL	LOW_SIGNAL	1411.226074	3668.609619	1412	3664	28.075214	43.694923	1415.784058	3665.360107	1414	3662	26.532572	43.967621	100	100	-0.909297	1.861812	-0.488393	0	-0.171788	0.073907	0	150.463058
447	102con2Gko1R072303	NORMAL	A	1	1	18	5	LOW_SIGNAL	LOW_SIGNAL	1398.308228	3673.068604	1399	3674	26.666155	42.732632	1400.232056	3674.191895	1400	3674	24.958719	42.780514	100	100	-0.383795	-0.643591	0	0	-0.07708	-0.026257	0	0
448	102con2Gko1R072303	NORMAL	A	1	1	18	6	LOW_SIGNAL	LOW_SIGNAL	1438.813843	3685.503418	1436	3683	42.811283	46.276966	1394.135986	3672.552002	1392	3670	24.953938	39.520813	100	100	8.913026	7.420532	1.20113	0.832549	1.790413	0.327711	77.860924	185.89621
449	102con2Gko1R072303	NORMAL	A	1	1	18	7	LOW_SIGNAL	LOW_SIGNAL	1386.952026	3664.273926	1388	3664	30.961008	41.890087	1374.631958	3671.496094	1376	3674	29.442822	42.791084	100	100	2.457797	-4.137951	0	-1.683602	0.41844	-0.168777	77.728752	0
450	102con2Gko1R072303	NORMAL	A	1	1	18	8	LOW_SIGNAL	LOW_SIGNAL	1387.220703	3660.924072	1380	3663	37.817802	41.347454	1380.671997	3661.343994	1375	3666	38.846008	40.34211	100	100	1.306437	-0.240595	0	-0.184161	0.168581	-0.010409	135.575027	0
451	102con2Gko1R072303	NORMAL	A	1	1	18	9	LOW_SIGNAL	LOW_SIGNAL	1385.444458	3647.520752	1382	3648	30.034197	35.571846	1384.248047	3652.303955	1380	3650	40.253952	46.887169	100	100	0.238678	-2.740543	0	-11.482154	0.029722	-0.102015	2240.169434	0
452	102con2Gko1R072303	NORMAL	A	1	1	18	10	LOW_SIGNAL	LOW_SIGNAL	1390.793091	3647.04126	1391	3649	28.025755	42.33036	1389.504028	3642.832031	1389	3644	27.445137	38.142101	100	100	0.257162	2.411684	0.106632	9.378071	0.046969	0.110356	440.254547	436.151978
453	102con2Gko1R072303	NORMAL	A	1	1	18	11	LOW_SIGNAL	LOW_SIGNAL	1514.731079	3654.868896	1515	3653	39.377846	39.018917	1408.744019	3644.783936	1408	3648	28.691603	37.075687	100	100	21.143929	5.778193	3.659263	0.273279	3.69401	0.27201	25.446953	120.577072
454	102con2Gko1R072303	NORMAL	A	1	1	18	12	LOW_SIGNAL	LOW_SIGNAL	1508.4552	3663.641357	1512	3665	36.357784	41.30336	1410.460327	3649.904785	1405	3647	28.192102	40.195808	100	100	19.549524	7.870389	2.483934	0.402587	3.475969	0.341741	23.428289	69.164017
455	102con2Gko1R072303	NORMAL	A	1	1	18	13	LOW_SIGNAL	LOW_SIGNAL	1419.144775	3649.020752	1422	3648	28.021809	37.958759	1410.144043	3651.280029	1410	3649	29.346571	43.117725	100	100	1.795604	-1.294456	0	-0.720903	0.306705	-0.052398	96.856224	0
456	102con2Gko1R072303	NORMAL	A	1	1	18	14	LOW_SIGNAL	LOW_SIGNAL	1407.102783	3650.650635	1406	3654	27.137636	42.396255	1412.271973	3647.216064	1410	3649	32.148438	40.629639	100	100	-1.031229	1.967842	-0.524041	0	-0.160791	0.084534	0	352.618866
457	102con2Gko1R072303	NORMAL	A	1	1	18	15	LOW_SIGNAL	LOW_SIGNAL	1406.165527	3652.379395	1403	3652	26.813667	40.420715	1413.848022	3645.055908	1417	3649	31.393719	41.993721	100	100	-1.532622	4.196002	-0.365258	0	-0.244714	0.174395	0	155.470856
458	102con2Gko1R072303	NORMAL	A	1	1	18	16	LOW_SIGNAL	LOW_SIGNAL	1400.537964	3648.020752	1397	3650	26.689579	40.323254	1410.527954	3650.815918	1409	3652	28.767576	36.512787	100	100	-1.992957	-1.601494	0	0	-0.347266	-0.076553	0	0
459	102con2Gko1R072303	NORMAL	A	1	1	18	17	LOW_SIGNAL	LOW_SIGNAL	1442.541138	3650.150635	1429	3645	82.242462	49.78524	1416.592041	3645.184082	1415	3647	27.47817	44.168915	100	100	5.176725	2.845593	1.819207	0.54969	0.944353	0.112445	298.724365	462.518433
460	102con2Gko1R072303	NORMAL	A	1	1	18	18	LOW_SIGNAL	LOW_SIGNAL	1430.006836	3642.061523	1428	3644	28.211899	41.427994	1424.303955	3635.968018	1426	3639	25.848888	41.695892	100	100	1.137698	3.491283	0.325868	3.068724	0.220624	0.146142	198.189087	77.442818
461	102con2Gko1R072303	NORMAL	A	1	1	18	19	DETECTED	DETECTED	1897.884644	3923.115479	1884	3874	77.812767	185.845367	1510.234985	3645.552002	1450	3642	137.057175	43.470036	100	100	77.334312	159.030396	0.486286	2.056401	2.828379	6.385168	29.105303	65.098602
462	102con2Gko1R072303	NORMAL	A	1	1	18	20	DETECTED	DETECTED	1904.615356	3890.346191	1905	3779	64.058769	220.320663	1491.561157	3639.355469	1449	3638	124.606606	40.986267	100	100	82.402405	143.805496	0.573013	1.745161	3.314866	6.123776	25.875477	86.248116
463	102con2Gko1R072303	NORMAL	A	1	1	18	21	LOW_SIGNAL	LOW_SIGNAL	1440.691772	3638.23291	1443	3635	28.160759	41.839764	1431.904785	3637.111084	1432	3633	26.892511	37.985733	100	100	1.752963	0.642752	2.727278	0.366666	0.326745	0.029533	95.094101	1563.5177
464	102con2Gko1R072303	NORMAL	A	1	1	18	22	LOW_SIGNAL	LOW_SIGNAL	1443.328735	3647.061523	1445	3645	25.407875	42.883991	1443.040039	3637.040039	1443	3639	27.645035	46.536728	100	100	0.057594	5.741824	0.010031	99.695564	0.010443	0.215346	3773.651855	180.34169
465	102con2Gko1R072303	NORMAL	A	1	1	18	23	LOW_SIGNAL	LOW_SIGNAL	1439.951782	3653.655273	1441	3653	27.853867	40.987347	1443.352051	3644.583984	1443	3647	27.31543	39.742153	100	100	-0.678338	5.197408	-0.130515	0	-0.124482	0.228254	0	110.52626
466	102con2Gko1R072303	NORMAL	A	1	1	18	24	LOW_SIGNAL	LOW_SIGNAL	1459.317261	3644.117188	1463	3645	30.465759	36.356571	1455.839966	3646.991943	1457	3645	30.39031	41.274944	100	100	0.693704	-1.647095	0	-2.374348	0.114421	-0.069649	61.621944	0
467	102con2Gko1R072303	NORMAL	A	1	1	18	25	LOW_SIGNAL	LOW_SIGNAL	1530.838867	3657.751709	1527	3655	46.379616	53.511929	1495.744019	3660.072021	1494	3658	54.68943	52.584824	100	100	7.00126	-1.329426	0	-0.189884	0.641712	-0.044125	82.577431	0
468	102con2Gko1R072303	NORMAL	A	1	1	18	26	LOW_SIGNAL	LOW_SIGNAL	1548.297241	3666.283691	1546	3668	41.624245	41.165508	1511.444458	3664.523926	1511	3668	41.693848	41.161678	100	100	7.35196	1.00826	7.291728	0.137142	0.88389	0.042753	6.534518	31.908943
469	102con2Gko1R072303	NORMAL	A	1	1	19	1	LOW_SIGNAL	LOW_SIGNAL	1421.775513	3658.040771	1422	3657	28.375854	39.516407	1426.559082	3670.417236	1426	3670	28.53727	46.303432	100	100	-0.9543	-7.091113	0	0	-0.167625	-0.26729	0	0
470	102con2Gko1R072303	NORMAL	A	1	1	19	2	LOW_SIGNAL	LOW_SIGNAL	1407.795898	3654.625732	1407	3658	30.086166	39.262589	1414.896851	3662.246094	1414	3662	31.42173	42.711258	100	100	-1.416607	-4.366097	0	0	-0.225989	-0.178416	0	0
471	102con2Gko1R072303	NORMAL	A	1	1	19	3	LOW_SIGNAL	LOW_SIGNAL	1423.349365	3667.383545	1422	3660	26.783312	39.603077	1417.472046	3674.936035	1419	3675	26.602684	38.666847	100	100	1.172498	-4.32721	0	-3.690591	0.22093	-0.195322	52.835464	0
472	102con2Gko1R072303	NORMAL	A	1	1	19	4	LOW_SIGNAL	LOW_SIGNAL	1424.184937	3679.109619	1426	3681	26.166046	42.678768	1419.880005	3675.687988	1420	3679	27.564756	38.583683	100	100	0.858814	1.960428	0.438075	2.282716	0.156175	0.088681	201.376709	533.142517
473	102con2Gko1R072303	NORMAL	A	1	1	19	5	LOW_SIGNAL	LOW_SIGNAL	1389.178101	3676.842529	1390	3678	29.525362	43.779335	1410.079956	3681.407959	1411	3686	26.701036	42.026886	100	100	-4.169824	-2.615769	0	0	-0.782811	-0.108631	0	0
474	102con2Gko1R072303	NORMAL	A	1	1	19	6	LOW_SIGNAL	LOW_SIGNAL	1380.369873	3690.924561	1380	3687	29.365007	43.696301	1392.751953	3687.976074	1392	3687	25.101952	38.490772	100	100	-2.470168	1.68934	-1.462209	0	-0.493272	0.076602	0	701.511902
475	102con2Gko1R072303	NORMAL	A	1	1	19	7	LOW_SIGNAL	LOW_SIGNAL	1375.226074	3670.869873	1374	3671	27.97974	36.95892	1379.303955	3665.488037	1380	3664	28.84	45.105007	100	100	-0.813518	3.083531	-0.263827	0	-0.141397	0.119318	0	480.419037
476	102con2Gko1R072303	NORMAL	A	1	1	19	8	LOW_SIGNAL	LOW_SIGNAL	1377.59314	3659.068848	1377	3657	27.993679	41.531887	1384.552002	3659.768066	1381	3661	39.045975	37.435139	100	100	-1.388261	-0.400618	0	0	-0.178222	-0.018678	0	0
477	102con2Gko1R072303	NORMAL	A	1	1	19	9	LOW_SIGNAL	LOW_SIGNAL	1390.565552	3653.703369	1389	3659	31.674524	41.094254	1390.456055	3652.840088	1388	3650	37.966133	45.943409	100	100	0.021844	0.494618	0.044164	22.643042	0.002884	0.01879	19116.560547	2379.766602
478	102con2Gko1R072303	NORMAL	A	1	1	19	10	LOW_SIGNAL	LOW_SIGNAL	1399.130981	3654.027588	1388	3653	80.5989	45.790878	1387.57605	3645.895996	1390	3643	26.629557	44.060413	100	100	2.305156	4.659007	0.494774	2.021125	0.433914	0.184556	658.356567	153.34436
479	102con2Gko1R072303	NORMAL	A	1	1	19	11	LOW_SIGNAL	LOW_SIGNAL	1418	3661.944824	1417	3664	25.643387	44.019852	1407.317505	3651.19043	1406	3648	29.395681	39.628216	100	100	2.131108	6.161746	0.345861	2.891334	0.363404	0.271382	134.527557	178.219452
480	102con2Gko1R072303	NORMAL	A	1	1	19	12	LOW_SIGNAL	LOW_SIGNAL	1420.048218	3654.199951	1418	3656	32.52763	39.477417	1417.088013	3656.904053	1415	3659	34.242027	41.138912	100	100	0.590547	-1.549319	0	-2.623531	0.086449	-0.065731	361.429443	0
481	102con2Gko1R072303	NORMAL	A	1	1	19	13	LOW_SIGNAL	LOW_SIGNAL	1416.848267	3668.52417	1416	3669	32.874832	40.876518	1423.848022	3669.120117	1419	3670	36.688538	42.842655	100	100	-1.396419	-0.341449	0	0	-0.190789	-0.01391	0	0
482	102con2Gko1R072303	NORMAL	A	1	1	19	14	LOW_SIGNAL	LOW_SIGNAL	1395.917847	3658.349365	1396	3658	27.724136	42.647003	1398.303955	3652.135986	1403	3654	26.804319	43.084751	100	100	-0.476018	3.559964	-0.133714	0	-0.08902	0.144213	0	98.595085
483	102con2Gko1R072303	NORMAL	A	1	1	19	15	LOW_SIGNAL	LOW_SIGNAL	1410.848267	3663.261963	1410	3664	32.990601	43.545799	1398.407959	3654.031982	1399	3652	27.442928	42.222519	100	100	2.481784	5.288331	0.469294	2.130859	0.453316	0.218603	147.184906	115.421982
484	102con2Gko1R072303	NORMAL	A	1	1	19	16	LOW_SIGNAL	LOW_SIGNAL	1423.841431	3650.172363	1424	3650	28.226927	42.648487	1401.599976	3649.424072	1400	3647	26.128407	41.233845	100	100	4.437068	0.428734	10.349221	0.096626	0.851237	0.018147	48.019154	1455.753906
485	102con2Gko1R072303	NORMAL	A	1	1	19	17	LOW_SIGNAL	LOW_SIGNAL	1413.842407	3638.239746	1415	3639	28.226099	39.334686	1404.42395	3638.736084	1404	3639	26.164572	39.633018	100	100	1.878939	-0.284378	0	-0.15135	0.35997	-0.012523	112.428627	0
486	102con2Gko1R072303	NORMAL	A	1	1	19	18	LOW_SIGNAL	LOW_SIGNAL	1407.73291	3634.739746	1409	3638	24.985603	40.879646	1411.687988	3632.488037	1411	3629	26.874981	43.026363	100	100	-0.78902	1.29012	-0.611586	0	-0.147166	0.052333	0	596.034851
487	102con2Gko1R072303	NORMAL	A	1	1	19	19	LOW_SIGNAL	LOW_SIGNAL	1433.260254	3648.945313	1431	3651	31.291967	39.896355	1427.238037	3634.023926	1429	3635	32.747139	39.94025	100	100	1.201404	8.54923	0.140528	7.11603	0.183901	0.373593	160.296265	12.545988
488	102con2Gko1R072303	NORMAL	A	1	1	19	20	LOW_SIGNAL	LOW_SIGNAL	1432.595947	3643.095947	1432	3633	26.330677	43.133526	1424.754028	3635.626953	1425	3637	30.206139	40.712601	100	100	1.564427	4.279371	0.365574	2.735425	0.259613	0.183457	188.757858	190.752441
489	102con2Gko1R072303	NORMAL	A	1	1	19	21	LOW_SIGNAL	LOW_SIGNAL	1431	3648.117188	1428	3651	26.099171	40.691868	1430.463989	3647.1521	1432	3641	28.336838	41.681797	100	100	0.106932	0.552948	0.193384	5.171045	0.018916	0.023154	2059.05249	935.684204
490	102con2Gko1R072303	NORMAL	A	1	1	19	22	LOW_SIGNAL	LOW_SIGNAL	1438.696533	3651.068848	1438	3652	28.281158	44.984661	1438.552002	3649.12793	1438	3653	26.115889	37.818748	100	100	0.028833	1.112052	0.025928	38.568291	0.005534	0.051322	7508.997559	1255.026001
491	102con2Gko1R072303	NORMAL	A	1	1	19	23	LOW_SIGNAL	LOW_SIGNAL	1458.124146	3652.186279	1461	3655	27.310432	44.766212	1443.712036	3652.199951	1447	3654	29.579258	39.866302	100	100	2.875149	-0.007833	0	-0.002724	0.487237	-0.000343	78.829674	0
492	102con2Gko1R072303	NORMAL	A	1	1	19	24	LOW_SIGNAL	LOW_SIGNAL	1464.590332	3647.152832	1462	3646	30.84688	41.293472	1442.52002	3639.47998	1437	3639	28.535374	43.181274	100	100	4.402925	4.396171	1.001536	0.998466	0.773437	0.177689	53.084461	164.582947
493	102con2Gko1R072303	NORMAL	A	1	1	19	25	LOW_SIGNAL	LOW_SIGNAL	1454.412598	3623.958008	1450	3623	28.351004	43.624809	1461.223999	3635.312012	1459	3634	31.505468	43.483109	100	100	-1.358843	-6.505293	0	0	-0.216197	-0.261113	0	0
494	102con2Gko1R072303	NORMAL	A	1	1	19	26	LOW_SIGNAL	LOW_SIGNAL	1494.25	3659.324219	1491	3652	46.082428	54.099194	1488.603149	3650.698486	1491	3658	39.902901	43.575825	100	100	1.126521	4.942126	0.227943	4.387071	0.141515	0.197948	408.209869	371.68338
495	102con2Gko1R072303	NORMAL	A	1	1	20	1	DETECTED	DETECTED	3406.747559	4224.187012	3565	4012	676.657776	844.870361	1476.640015	3691.546631	1481	3683	41.514778	46.694023	100	100	385.047516	305.177063	1.261718	0.79257	46.492062	11.407036	34.991989	158.376846
496	102con2Gko1R072303	NORMAL	A	1	1	20	2	DETECTED	DETECTED	3459.366455	4221.821777	3627	4019	580.389465	702.761658	1473.175049	3695.625	1468	3688	44.326969	48.744846	100	100	396.235992	301.485199	1.31428	0.760873	44.807743	10.794921	29.135876	133.233261
497	102con2Gko1R072303	NORMAL	A	1	1	20	3	LOW_SIGNAL	LOW_SIGNAL	1453.506714	3703.25	1450	3698	31.21431	41.281326	1443.158691	3704.484131	1442	3704	32.029087	41.937241	100	100	2.064383	-0.707097	0	-0.342522	0.323082	-0.029428	69.36969	0
498	102con2Gko1R072303	NORMAL	A	1	1	20	4	LOW_SIGNAL	LOW_SIGNAL	1434.217651	3697.700684	1435	3699	25.313791	41.632507	1429.208008	3697.983887	1428	3704	27.000994	46.499043	100	100	0.999401	-0.162262	0	-0.162359	0.185536	-0.006091	187.537857	0
499	102con2Gko1R072303	NORMAL	A	1	1	20	5	LOW_SIGNAL	LOW_SIGNAL	1422.714233	3708.367432	1419	3709	35.940781	43.829536	1417.849243	3703.674561	1415	3704	27.722073	45.804077	100	100	0.970543	2.688787	0.360959	2.770395	0.175492	0.102455	470.178619	283.484772
500	102con2Gko1R072303	NORMAL	A	1	1	20	6	LOW_SIGNAL	LOW_SIGNAL	1404.35376	3694.993164	1406	3689	29.646275	50.247139	1404.198364	3694.230225	1403	3695	27.103363	40.021626	100	100	0.031001	0.437127	0.070919	14.100568	0.005733	0.019063	7730.520508	3982.18335
501	102con2Gko1R072303	NORMAL	A	1	1	20	7	LOW_SIGNAL	LOW_SIGNAL	1424.186157	3653.399902	1422	3654	37.224724	51.368126	1403.456909	3657.215576	1405	3662	33.199638	42.173515	100	100	4.135389	-2.186196	0	-0.528655	0.624382	-0.090476	81.220474	0
502	102con2Gko1R072303	NORMAL	A	1	1	20	8	LOW_SIGNAL	LOW_SIGNAL	1402.206909	3634.668945	1403	3637	27.628464	39.50758	1411.230103	3651.746094	1406	3653	32.157898	45.09314	100	100	-1.800085	-9.784377	0	0	-0.28059	-0.378708	0	0
503	102con2Gko1R072303	NORMAL	A	1	1	20	9	LOW_SIGNAL	LOW_SIGNAL	1406.282715	3645.358643	1403	3651	32.261021	41.654774	1413.47998	3648.60791	1414	3649	33.741566	46.707203	100	100	-1.435821	-1.861673	0	0	-0.213306	-0.069567	0	0
504	102con2Gko1R072303	NORMAL	A	1	1	20	10	LOW_SIGNAL	LOW_SIGNAL	1409.855225	3646.179199	1410	3648	31.583874	43.045143	1409.920654	3648.761963	1412	3650	28.576523	40.745735	100	100	-0.013053	-1.479798	0	0	-0.00229	-0.063387	0	0
505	102con2Gko1R072303	NORMAL	A	1	1	20	11	LOW_SIGNAL	LOW_SIGNAL	1410.096558	3646.234375	1409	3645	26.735155	43.627888	1419.579346	3653.333252	1417	3652	32.780323	38.510262	100	100	-1.891772	-4.067312	0	0	-0.289283	-0.184337	0	0
506	102con2Gko1R072303	NORMAL	A	1	1	20	12	LOW_SIGNAL	LOW_SIGNAL	1409.599976	3659.95874	1408	3660	27.971811	41.018436	1422.167969	3657.672119	1422	3659	31.167286	40.131802	100	100	-2.507257	1.310123	-1.913757	0	-0.403243	0.056978	0	370.956421
507	102con2Gko1R072303	NORMAL	A	1	1	20	13	LOW_SIGNAL	LOW_SIGNAL	1513.337891	3674.937988	1512	3678	34.031898	46.445927	1429.255981	3662.951904	1424	3662	33.995705	40.001385	100	100	16.773952	6.867444	2.442532	0.409411	2.47331	0.299642	1.866234	196.922089
508	102con2Gko1R072303	NORMAL	A	1	1	20	14	LOW_SIGNAL	LOW_SIGNAL	1519.061646	3681.780762	1525	3682	42.380096	48.649696	1427.784058	3665.840088	1427	3664	35.066891	37.387981	100	100	18.209457	9.133232	1.993758	0.501565	2.602956	0.426358	26.073063	195.271973
509	102con2Gko1R072303	NORMAL	A	1	1	20	15	LOW_SIGNAL	LOW_SIGNAL	1418.855225	3648.944824	1418	3650	31.453001	44.119759	1415.624023	3647.647949	1417	3649	34.126583	38.141125	100	100	0.64461	0.743046	0.867523	1.152707	0.094683	0.034002	409.79541	1710.01355
510	102con2Gko1R072303	NORMAL	A	1	1	20	16	LOW_SIGNAL	LOW_SIGNAL	1498.590332	3658.75	1442	3655	142.961655	52.52179	1443.952026	3651.023926	1425	3649	90.385269	46.675003	100	100	10.900089	4.426665	2.46237	0.406113	0.604505	0.165529	202.721207	311.708435
511	102con2Gko1R072303	NORMAL	A	1	1	20	17	LOW_SIGNAL	LOW_SIGNAL	1420.317261	3642.889648	1415	3643	42.978306	43.325504	1455.832031	3648.352051	1425	3647	114.70472	51.137737	100	100	-7.085032	-3.129691	0	0	-0.309619	-0.106817	0	0
512	102con2Gko1R072303	NORMAL	A	1	1	20	18	LOW_SIGNAL	LOW_SIGNAL	1415.365479	3634.137939	1414	3636	27.302525	39.836575	1417.312012	3637.416016	1417	3640	28.25843	45.081505	100	100	-0.388324	-1.878178	0	0	-0.068883	-0.072714	0	0
513	102con2Gko1R072303	NORMAL	A	1	1	20	19	LOW_SIGNAL	LOW_SIGNAL	1419.489624	3637.006836	1420	3637	28.459305	46.894321	1427.656006	3642.271973	1424	3648	27.901354	42.714233	100	100	-1.629155	-3.016668	0	0	-0.292688	-0.123264	0	0
514	102con2Gko1R072303	NORMAL	A	1	1	20	20	LOW_SIGNAL	LOW_SIGNAL	1429.503418	3642.689697	1427	3642	29.251095	43.387394	1429.751953	3648.248047	1434	3649	32.107349	40.109447	100	100	-0.049582	-3.184664	0	0	-0.007741	-0.13858	0	0
515	102con2Gko1R072303	NORMAL	A	1	1	20	21	LOW_SIGNAL	LOW_SIGNAL	1523.296509	3655.034424	1527	3654	52.597557	43.539951	1430.280029	3643.52002	1432	3644	26.153578	37.200756	100	100	18.556358	6.597195	2.812765	0.355522	3.556549	0.309521	49.060493	196.481598
516	102con2Gko1R072303	NORMAL	A	1	1	20	22	LOW_SIGNAL	LOW_SIGNAL	1512.372437	3656.310303	1518	3654	43.985939	45.942379	1436.391968	3645.031982	1438	3647	27.265984	49.103245	100	100	15.157752	6.46193	2.345701	0.426312	2.786639	0.229686	45.426979	153.682587
517	102con2Gko1R072303	NORMAL	A	1	1	20	23	LOW_SIGNAL	LOW_SIGNAL	1479.075806	3643.648193	1477	3644	29.357965	42.12952	1441.839966	3636.592041	1443	3641	27.6672	43.519382	100	100	7.428378	4.042833	1.837419	0.544242	1.345848	0.162138	26.370226	154.62468
518	102con2Gko1R072303	NORMAL	A	1	1	20	24	LOW_SIGNAL	LOW_SIGNAL	1486.472168	3638.583252	1488	3640	31.609055	46.583778	1445.040039	3637.184082	1445	3633	28.40757	46.32082	100	100	8.265518	0.801656	10.31055	0.096988	1.458489	0.030206	33.456013	353.256927
519	102con2Gko1R072303	NORMAL	A	1	1	20	25	LOW_SIGNAL	LOW_SIGNAL	1461.636353	3629.741211	1462	3629	28.74721	49.816956	1448.567993	3629.47998	1448	3629	30.333185	43.208534	100	100	2.607077	0.149672	17.41856	0.05741	0.430827	0.006046	74.071121	9491.306641
520	102con2Gko1R072303	NORMAL	A	1	1	20	26	LOW_SIGNAL	LOW_SIGNAL	1473.111938	3624.643311	1472	3626	30.150351	46.812691	1455.104004	3639.944092	1454	3643	33.060268	45.846748	100	100	3.5925	-8.766604	0	-2.440252	0.5447	-0.333738	75.313263	0
521	102con2Gko1R072303	NORMAL	A	1	1	21	1	LOW_SIGNAL	LOW_SIGNAL	1512.033569	3725.885986	1510	3724	35.713844	52.828064	1501.572632	3702.341797	1501	3702	30.294907	41.053596	100	100	2.086909	13.489677	0.154704	6.463952	0.345304	0.573499	180.795319	141.213837
522	102con2Gko1R072303	NORMAL	A	1	1	21	2	LOW_SIGNAL	LOW_SIGNAL	1498.054077	3715.148682	1501	3711	29.131361	37.145855	1499.176514	3713.50415	1494	3720	29.777319	41.476738	100	100	-0.223921	0.942237	-0.237648	0	-0.037694	0.039649	0	1122.069458
523	102con2Gko1R072303	NORMAL	A	1	1	21	3	LOW_SIGNAL	LOW_SIGNAL	1541.337891	3711.5271	1545	3711	49.874073	39.247593	1467.103149	3708.523926	1471	3702	35.271469	39.888195	100	100	14.809487	1.720673	8.606801	0.116187	2.104668	0.07529	47.499485	237.082932
524	102con2Gko1R072303	NORMAL	A	1	1	21	4	LOW_SIGNAL	LOW_SIGNAL	1511.224487	3703.87085	1515	3704	49.838058	42.465015	1447.039673	3697.888916	1446	3700	34.41172	40.671017	100	100	12.804574	3.427357	3.73599	0.267667	1.865202	0.147081	56.167294	204.156967
525	102con2Gko1R072303	NORMAL	A	1	1	21	5	DETECTED	DETECTED	1940.617676	3834.088135	1831	3774	481.493256	256.487732	1495.64502	3697.520752	1438	3702	137.2491	46.255257	100	100	88.769989	78.246475	1.134492	0.881452	3.242081	2.952473	103.718178	184.731079
526	102con2Gko1R072303	NORMAL	A	1	1	21	6	DETECTED	DETECTED	1831.794556	3767.041016	1832	3755	36.56765	92.031921	1423.265991	3665.680908	1421	3666	38.025791	48.219078	100	100	81.499557	58.074421	1.403364	0.712573	10.74346	2.102075	2.552865	77.336884
527	102con2Gko1R072303	NORMAL	A	1	1	21	7	DETECTED	DETECTED	5383.772949	4731.212891	5749	4403	1136.43103	1243.613281	1430.085693	3648.057129	1435	3646	29.776001	36.623642	100	100	788.74231	620.595642	1.270944	0.786817	132.781006	29.575315	28.733707	114.764091
528	102con2Gko1R072303	NORMAL	A	1	1	21	8	DETECTED	DETECTED	5575.290527	4775.758301	5765	4493	968.8349	1143.332275	1421.595215	3640.547607	1422	3639	30.459934	41.178493	100	100	828.643005	650.420593	1.274011	0.784923	136.36586	27.568048	23.31312	100.650078
529	102con2Gko1R072303	NORMAL	A	1	1	21	9	LOW_SIGNAL	LOW_SIGNAL	1438.938354	3653.349365	1440	3654	30.961205	44.35104	1423.261963	3640.960205	1423	3640	30.958599	43.489292	100	100	3.127368	7.098387	0.440574	2.269764	0.506366	0.284878	2.562079	70.225594
530	102con2Gko1R072303	NORMAL	A	1	1	21	10	LOW_SIGNAL	LOW_SIGNAL	1438.612305	3652.387695	1437	3657	30.37875	43.355236	1421.769897	3644.761963	1423	3646	26.600199	42.756134	100	100	3.359982	4.369174	0.76902	1.300356	0.633168	0.178354	87.119576	94.188744
531	102con2Gko1R072303	NORMAL	A	1	1	21	11	LOW_SIGNAL	LOW_SIGNAL	1430.420654	3655.04126	1431	3654	27.429882	41.501648	1437.488037	3660.159912	1439	3654	32.291416	43.829838	100	100	-1.40991	-2.932739	0	0	-0.218863	-0.116785	0	0
532	102con2Gko1R072303	NORMAL	A	1	1	21	12	LOW_SIGNAL	LOW_SIGNAL	1454.793091	3659.841309	1455	3659	27.54287	41.764664	1455.687988	3670.063965	1456	3671	33.328621	42.60107	100	100	-0.178528	-5.857086	0	0	-0.026851	-0.239962	0	0
533	102con2Gko1R072303	NORMAL	A	1	1	21	13	LOW_SIGNAL	LOW_SIGNAL	1523.986084	3679.277832	1506	3678	60.219067	52.038776	1473.296021	3662.879883	1473	3664	28.787884	46.090485	100	100	10.112433	9.395228	1.076337	0.929077	1.760812	0.355777	104.344482	147.334976
534	102con2Gko1R072303	NORMAL	A	1	1	21	14	LOW_SIGNAL	LOW_SIGNAL	1487.465332	3668.763916	1489	3667	27.800465	48.147499	1468.631958	3664.343994	1472	3660	31.384846	42.782478	100	100	3.757171	2.532401	1.48364	0.674018	0.600079	0.103311	77.336754	499.71759
535	102con2Gko1R072303	NORMAL	A	1	1	21	15	LOW_SIGNAL	LOW_SIGNAL	1608.763916	3665.291748	1618	3665	53.734394	42.956779	1464.104004	3655.552002	1464	3654	31.421904	38.347832	100	100	28.858984	5.580401	5.171489	0.193368	4.603792	0.253984	30.132433	198.751709
536	102con2Gko1R072303	NORMAL	A	1	1	21	16	LOW_SIGNAL	LOW_SIGNAL	1618.625	3661.798584	1621	3657	52.898975	41.040249	1464.52002	3646.600098	1467	3648	29.393761	39.291508	100	100	30.743231	8.707994	3.530461	0.283249	5.242779	0.386814	28.53949	77.984077
537	102con2Gko1R072303	NORMAL	A	1	1	21	17	LOW_SIGNAL	LOW_SIGNAL	1450.917236	3649.124023	1449	3646	29.293421	40.181847	1457.504028	3647.031982	1457	3647	30.784794	42.244667	100	100	-1.314035	1.198638	-1.096273	0	-0.213963	0.049522	0	623.295532
538	102con2Gko1R072303	NORMAL	A	1	1	21	18	LOW_SIGNAL	LOW_SIGNAL	1455.372437	3634.075928	1454	3632	27.389666	41.353836	1457.504028	3646.135986	1457	3638	44.232635	54.869682	100	100	-0.425243	-6.909828	0	0	-0.04819	-0.219795	0	0
539	102con2Gko1R072303	NORMAL	A	1	1	21	19	LOW_SIGNAL	LOW_SIGNAL	1457.241333	3639.503418	1455	3639	36.602451	38.353642	1462.008057	3647.647949	1453	3644	64.164551	49.52634	100	100	-0.950939	-4.666421	0	0	-0.074289	-0.164448	0	0
540	102con2Gko1R072303	NORMAL	A	1	1	21	20	LOW_SIGNAL	LOW_SIGNAL	1455.296509	3646.972412	1458	3644	32.935997	37.068436	1458.447998	3652.919922	1455	3649	37.606506	48.048965	100	100	-0.628708	-3.407634	0	0	-0.083802	-0.12378	0	0
541	102con2Gko1R072303	NORMAL	A	1	1	21	21	LOW_SIGNAL	LOW_SIGNAL	1431.572388	3638.172363	1431	3640	27.453434	42.068619	1449.767944	3643.647949	1446	3641	32.791653	42.232498	100	100	-3.629929	-3.137245	0	0	-0.554884	-0.129653	0	0
542	102con2Gko1R072303	NORMAL	A	1	1	21	22	LOW_SIGNAL	LOW_SIGNAL	1427.848267	3643.317139	1428	3640	28.594467	44.014786	1436.751953	3646.583984	1434	3640	27.210556	50.90871	100	100	-1.776244	-1.871744	0	0	-0.327214	-0.064171	0	0
543	102con2Gko1R072303	NORMAL	A	1	1	21	23	LOW_SIGNAL	LOW_SIGNAL	1436.662109	3634.730957	1437	3634	29.477676	43.560833	1435.18396	3635.47998	1434	3636	31.38969	43.254974	100	100	0.294884	-0.429154	0	-1.455332	0.04709	-0.017316	729.826294	0
544	102con2Gko1R072303	NORMAL	A	1	1	21	24	LOW_SIGNAL	LOW_SIGNAL	1441.493042	3629.756836	1440	3628	26.549332	40.706741	1442.303955	3639.280029	1443	3639	28.234114	44.884907	100	100	-0.161773	-5.456327	0	0	-0.028721	-0.212169	0	0
545	102con2Gko1R072303	NORMAL	A	1	1	21	25	LOW_SIGNAL	LOW_SIGNAL	1442.006958	3631.650391	1444	3630	25.38756	41.6838	1448.864014	3626.736084	1447	3629	30.300732	46.617027	100	100	-1.367951	2.815659	-0.485837	0	-0.2263	0.105419	0	424.703369
546	102con2Gko1R072303	NORMAL	A	1	1	21	26	LOW_SIGNAL	LOW_SIGNAL	1479.783203	3645.244873	1465	3621	149.013382	213.782867	1457.920044	3621.456055	1457	3628	29.636129	38.895119	100	100	4.361599	13.629838	0.320004	3.124964	0.73772	0.611614	667.957458	883.670837
547	102con2Gko1R072303	NORMAL	A	1	1	22	1	DETECTED	DETECTED	3605.618408	4105.564941	3704	3909	469.928589	646.415344	1522.849976	3695.800049	1528	3695	29.762781	40.110229	100	100	415.502686	234.775391	1.769788	0.565039	69.978966	10.21597	22.517391	157.448761
548	102con2Gko1R072303	NORMAL	A	1	1	22	2	DETECTED	DETECTED	3684.063721	4067.97876	3813	3956	567.321228	422.108368	1525.142822	3707.314209	1525	3712	27.991743	40.861153	100	100	430.694733	206.643265	2.084243	0.479791	77.12706	8.826588	26.245995	116.486626
549	102con2Gko1R072303	NORMAL	A	1	1	22	3	DETECTED	DETECTED	5842.87793	5305.480957	6655	4721	1682.652222	2063.886719	1505.865356	3703.269287	1501	3707	31.692781	43.777565	100	100	865.213989	917.989502	0.94251	1.060997	136.845444	36.598923	38.790611	128.785873
550	102con2Gko1R072303	NORMAL	A	1	1	22	4	DETECTED	DETECTED	5997.549316	5230.967285	6705	4547	1413.171509	1990.693726	1468.365356	3684.596191	1469	3684	31.338148	37.029533	100	100	903.55127	885.995544	1.019815	0.98057	144.526215	41.760479	31.193785	128.710968
551	102con2Gko1R072303	NORMAL	A	1	1	22	5	DETECTED	DETECTED	2017.75	3812.682617	2024	3777	67.025536	117.440285	1440.965088	3672.267334	1439	3670	31.045488	41.333767	100	100	115.065926	80.451141	1.430259	0.699174	18.578703	3.397108	10.298817	78.2864
552	102con2Gko1R072303	NORMAL	A	1	1	22	6	DETECTED	DETECTED	2041.354126	3813.4375	2045	3780	59.500027	140.405563	1422.625	3663.524902	1421	3666	25.066177	42.117374	100	100	123.433601	85.892639	1.437068	0.695861	24.683825	3.5594	8.721489	89.345215
553	102con2Gko1R072303	NORMAL	A	1	1	22	7	LOW_SIGNAL	LOW_SIGNAL	1420.993164	3661.9104	1420	3664	31.083796	46.937298	1430.983032	3661.398193	1430	3658	26.568407	40.452812	100	100	-1.992932	0.29347	-6.790929	0	-0.376006	0.012662	0	4647.541992
554	102con2Gko1R072303	NORMAL	A	1	1	22	8	LOW_SIGNAL	LOW_SIGNAL	1423.441406	3658.931152	1422	3660	25.347832	39.807461	1424.286987	3658.173828	1423	3658	28.798683	41.398621	100	100	-0.16869	0.43391	-0.388766	0	-0.029362	0.018293	0	1500.96106
555	102con2Gko1R072303	NORMAL	A	1	1	22	9	LOW_SIGNAL	LOW_SIGNAL	1469.110352	3659.675781	1452	3659	172.941879	51.53178	1429.849243	3651.928467	1429	3652	27.391409	39.270992	100	100	7.832409	4.438835	1.764519	0.566727	1.433337	0.197278	434.931458	430.682861
556	102con2Gko1R072303	NORMAL	A	1	1	22	10	LOW_SIGNAL	LOW_SIGNAL	1435.328735	3647.369873	1436	3649	28.482323	43.357059	1440.880005	3650.575928	1439	3651	29.055174	42.363876	100	100	-1.107453	-1.836914	0	0	-0.19106	-0.075679	0	0
557	102con2Gko1R072303	NORMAL	A	1	1	22	11	LOW_SIGNAL	LOW_SIGNAL	1587.820679	3671.179199	1603	3667	82.377739	51.166893	1447.904053	3656.592041	1449	3653	29.948994	38.763153	100	100	27.91272	8.357733	3.339748	0.299424	4.671831	0.376315	54.847515	228.959167
558	102con2Gko1R072303	NORMAL	A	1	1	22	12	LOW_SIGNAL	LOW_SIGNAL	1596.855225	3665.179199	1614	3661	80.884087	42.237038	1473.703979	3655.560059	1474	3656	27.839409	39.240868	100	100	24.568104	5.511301	4.457769	0.224327	4.42363	0.245131	61.665718	162.430252
559	102con2Gko1R072303	NORMAL	A	1	1	22	13	LOW_SIGNAL	LOW_SIGNAL	1537.786255	3662.158691	1533	3663	31.894402	42.401142	1492.776001	3653.895996	1488	3652	32.65184	40.196064	100	100	8.979338	4.734123	1.896727	0.527224	1.378491	0.20556	15.534519	163.332626
560	102con2Gko1R072303	NORMAL	A	1	1	22	14	LOW_SIGNAL	LOW_SIGNAL	1541.409668	3657.020752	1544	3659	35.567799	38.75771	1500.671997	3647.52002	1499	3646	32.710304	38.184101	100	100	8.126977	5.443458	1.49298	0.669801	1.245408	0.248814	34.287605	69.924843
561	102con2Gko1R072303	NORMAL	A	1	1	22	15	LOW_SIGNAL	LOW_SIGNAL	1490.5448	3657.689697	1488	3659	27.776382	42.878628	1494.447998	3656.375977	1491	3655	32.89854	44.914387	100	100	-0.77867	0.752698	-1.034505	0	-0.118644	0.029249	0	1017.630615
562	102con2Gko1R072303	NORMAL	A	1	1	22	16	LOW_SIGNAL	LOW_SIGNAL	1488.551758	3669.365479	1490	3671	29.007633	39.16291	1483.167969	3663.399902	1485	3662	25.636639	38.513088	100	100	1.074041	3.417985	0.314232	3.18236	0.210004	0.154897	252.094482	119.093559
563	102con2Gko1R072303	NORMAL	A	1	1	22	17	LOW_SIGNAL	LOW_SIGNAL	1480.5448	3651.172363	1480	3652	27.000767	40.481026	1485.871948	3656.224121	1487	3656	25.515329	38.6506	100	100	-1.062742	-2.894412	0	0	-0.208782	-0.130703	0	0
564	102con2Gko1R072303	NORMAL	A	1	1	22	18	LOW_SIGNAL	LOW_SIGNAL	1474.855225	3659.537842	1473	3658	25.668823	38.741673	1479.328003	3656.552002	1480	3655	24.099852	40.119877	100	100	-0.892299	1.710741	-0.521586	0	-0.185594	0.074423	0	349.15863
565	102con2Gko1R072303	NORMAL	A	1	1	22	19	LOW_SIGNAL	LOW_SIGNAL	1467.082764	3648.786133	1465	3651	26.525019	39.012852	1472.160034	3646.959961	1472	3642	27.729511	36.541489	100	100	-1.012892	1.046308	-0.968063	0	-0.1831	0.049975	0	748.266479
566	102con2Gko1R072303	NORMAL	A	1	1	22	20	LOW_SIGNAL	LOW_SIGNAL	1462.296509	3656.282715	1462	3661	27.286833	42.100853	1470.128052	3650.320068	1469	3649	33.457714	47.830948	100	100	-1.562357	3.416307	-0.457323	0	-0.234073	0.124661	0	380.713684
567	102con2Gko1R072303	NORMAL	A	1	1	22	21	LOW_SIGNAL	LOW_SIGNAL	1466.075806	3649.193115	1455	3645	106.766098	44.785332	1454.687988	3646.887939	1457	3646	29.080088	42.815472	100	100	2.271817	1.320754	1.720091	0.581365	0.391602	0.05384	902.099915	569.859253
568	102con2Gko1R072303	NORMAL	A	1	1	22	22	LOW_SIGNAL	LOW_SIGNAL	1443.724121	3643.593018	1445	3644	26.805485	40.377308	1441.680054	3646.280029	1440	3643	29.003225	40.518734	100	100	0.407782	-1.539527	0	-3.775368	0.070477	-0.066315	541.806274	0
569	102con2Gko1R072303	NORMAL	A	1	1	22	23	LOW_SIGNAL	LOW_SIGNAL	1435.40686	3633.868896	1435	3632	27.585096	38.630779	1444.527954	3643.535889	1448	3640	28.500589	41.73777	100	100	-1.819616	-5.538717	0	0	-0.320032	-0.231613	0	0
570	102con2Gko1R072303	NORMAL	A	1	1	22	24	LOW_SIGNAL	LOW_SIGNAL	1442.5625	3626.4375	1443	3624	27.496376	46.658329	1445.864014	3633.144043	1446	3632	27.580185	43.022823	100	100	-0.658637	-3.842523	0	0	-0.119706	-0.155883	0	0
571	102con2Gko1R072303	NORMAL	A	1	1	22	25	LOW_SIGNAL	LOW_SIGNAL	1449.433594	3625.664307	1450	3626	28.280418	38.500946	1454.18396	3635.823975	1455	3634	26.408203	38.416241	100	100	-0.947676	-5.820996	0	0	-0.179882	-0.264463	0	0
572	102con2Gko1R072303	NORMAL	A	1	1	22	26	LOW_SIGNAL	LOW_SIGNAL	1457.853149	3623.937012	1456	3626	28.419382	43.067127	1465.33606	3626.63208	1465	3628	25.651493	39.758659	100	100	-1.492806	-1.544143	0	0	-0.291714	-0.067786	0	0
573	102con2Gko1R072303	NORMAL	A	1	1	23	1	DETECTED	DETECTED	5034.383301	5236.052734	5530	4747	1157.629761	1629.704102	1525.71106	3706.111084	1528	3700	30.196039	45.03949	100	100	699.963928	876.582275	0.798515	1.252325	116.196442	33.968895	32.982159	106.479988
574	102con2Gko1R072303	NORMAL	A	1	1	23	2	DETECTED	DETECTED	5077.902344	5168.503906	5562	4743	1119.290527	1533.172852	1519.390259	3700.317139	1520	3698	29.536312	42.493195	100	100	709.906738	841.199707	0.843922	1.184944	120.479233	34.551102	31.442938	104.386162
575	102con2Gko1R072303	NORMAL	A	1	1	23	3	LOW_SIGNAL	LOW_SIGNAL	1638.575317	3717.561523	1664	3717	73.840157	48.522156	1485.881348	3686.983154	1489	3685	36.005737	43.629169	100	100	30.46174	17.51992	1.738692	0.575145	4.240823	0.70087	42.219543	69.442207
576	102con2Gko1R072303	NORMAL	A	1	1	23	4	LOW_SIGNAL	LOW_SIGNAL	1598.506836	3694.226074	1622	3688	84.181602	58.55793	1467.095703	3674.269531	1461	3674	38.664082	38.616257	100	100	26.215914	11.43413	2.292777	0.436152	3.398791	0.516791	56.903252	220.582443
577	102con2Gko1R072303	NORMAL	A	1	1	23	5	LOW_SIGNAL	LOW_SIGNAL	1481.220703	3667.43457	1480	3667	41.296936	41.802746	1432.199951	3663.288086	1430	3663	29.270702	40.167355	100	100	9.779413	2.375734	4.116375	0.242932	1.674738	0.10323	59.427525	279.227753
578	102con2Gko1R072303	NORMAL	A	1	1	23	6	LOW_SIGNAL	LOW_SIGNAL	1461.772461	3654.551758	1462	3650	42.302277	43.952923	1423.887939	3660.663818	1421	3662	26.147995	40.269516	100	100	7.557787	-3.501914	0	-0.463352	1.44885	-0.151779	87.77475	0
579	102con2Gko1R072303	NORMAL	A	1	1	23	7	LOW_SIGNAL	LOW_SIGNAL	1475.703491	3680.179199	1482	3682	38.793106	45.881588	1421.751953	3662.280029	1421	3658	26.102987	39.968861	100	100	10.763083	10.255355	1.049509	0.952827	2.066872	0.447828	53.191013	125.872932
580	102con2Gko1R072303	NORMAL	A	1	1	23	8	LOW_SIGNAL	LOW_SIGNAL	1478.710327	3674.462158	1487	3671	47.98494	41.974869	1418.055542	3663.19043	1418	3663	28.525162	39.718948	100	100	12.100349	6.458153	1.873655	0.533716	2.126361	0.283787	63.615547	120.43869
581	102con2Gko1R072303	NORMAL	A	1	1	23	9	LOW_SIGNAL	LOW_SIGNAL	1421.082764	3654.482666	1420	3655	28.868595	41.847961	1423.031738	3660.857178	1420	3657	34.766178	37.718891	100	100	-0.388811	-3.652286	0	0	-0.05606	-0.169001	0	0
582	102con2Gko1R072303	NORMAL	A	1	1	23	10	LOW_SIGNAL	LOW_SIGNAL	1455.383545	3667.924561	1456	3669	25.584549	37.677773	1446.560059	3658.327881	1445	3651	30.757223	38.142941	100	100	1.760245	5.498431	0.320136	3.123674	0.286875	0.251598	193.478455	61.883961
583	102con2Gko1R072303	NORMAL	A	1	1	23	11	LOW_SIGNAL	LOW_SIGNAL	1558.178101	3675.787598	1563	3674	51.07056	44.829525	1456.05603	3663.687988	1460	3659	27.112164	38.149193	100	100	20.372881	6.932488	2.938754	0.34028	3.766651	0.317166	42.380363	194.585739
584	102con2Gko1R072303	NORMAL	A	1	1	23	12	LOW_SIGNAL	LOW_SIGNAL	1590.703491	3673.261963	1600	3668	59.969334	42.329895	1484.279297	3663.279297	1482	3662	32.666958	39.906494	100	100	21.231134	5.719583	3.712007	0.269396	3.257854	0.250151	47.255291	141.415863
585	102con2Gko1R072303	NORMAL	A	1	1	23	13	DETECTED	DETECTED	10349.350586	7615.044434	12035	6690	3283.124268	3667.671143	1526.482788	3677.068848	1520	3682	50.447014	35.91053	100	100	1760.121338	2256.268799	0.780103	1.281883	174.893768	109.660751	37.207138	93.131493
586	102con2Gko1R072303	NORMAL	A	1	1	23	14	DETECTED	DETECTED	10819.958984	7666.013672	12114	6624	2742.525391	3560.37085	1569.06897	3674.379395	1568	3678	45.888008	49.517971	100	100	1845.509644	2287.012695	0.806952	1.239231	201.597107	80.60981	29.64192	89.187195
587	102con2Gko1R072303	NORMAL	A	1	1	23	15	LOW_SIGNAL	LOW_SIGNAL	1545.668945	3672.413818	1548	3672	34.108509	46.209904	1521.849243	3660.444336	1519	3662	38.017483	42.279377	100	100	4.75192	6.857932	0.692909	1.443192	0.626546	0.283105	70.49218	155.809998
588	102con2Gko1R072303	NORMAL	A	1	1	23	16	LOW_SIGNAL	LOW_SIGNAL	1538.565552	3670.868896	1537	3668	28.281282	37.341198	1506.633301	3663.324951	1504	3662	30.908081	36.911694	100	100	6.370337	4.322314	1.473825	0.678506	1.033136	0.204378	39.048618	74.858673
589	102con2Gko1R072303	NORMAL	A	1	1	23	17	DETECTED	DETECTED	2864.579834	3831.874023	2847	3789	210.28009	171.845306	1531.380981	3671.023926	1534	3667	41.46756	43.310272	100	100	265.96701	92.159294	2.885949	0.346506	32.150406	3.713902	15.46287	103.386955
590	102con2Gko1R072303	NORMAL	A	1	1	23	18	DETECTED	DETECTED	2791.055664	3842.5	2826	3798	245.852646	169.001907	1516.22583	3671.919434	1508	3672	41.444187	41.919632	100	100	254.322662	97.734383	2.602182	0.384293	30.76016	4.069229	19.009148	95.978378
591	102con2Gko1R072303	NORMAL	A	1	1	23	19	LOW_SIGNAL	LOW_SIGNAL	1519.411011	3668.226074	1516	3666	35.365803	40.007721	1512.039673	3665.023926	1505	3660	54.354465	59.278519	100	100	1.470548	1.834676	0.80153	1.247614	0.135616	0.054019	559.945984	1366.00708
592	102con2Gko1R072303	NORMAL	A	1	1	23	20	LOW_SIGNAL	LOW_SIGNAL	1507.191772	3664.876709	1507	3668	29.968332	35.699303	1505.463989	3659.471924	1492	3655	60.922817	59.193581	100	100	0.344685	3.096679	0.111308	8.984092	0.02836	0.091307	3069.964355	873.613647
593	102con2Gko1R072303	NORMAL	A	1	1	23	21	LOW_SIGNAL	LOW_SIGNAL	1487.726074	3657.746582	1475	3652	91.630859	62.290401	1474.583984	3647.983887	1472	3646	28.510366	41.334587	100	100	2.621786	5.59355	0.468716	2.133488	0.460958	0.236187	662.623413	477.325653
594	102con2Gko1R072303	NORMAL	A	1	1	23	22	LOW_SIGNAL	LOW_SIGNAL	1456.717285	3653.61377	1457	3649	27.841234	42.922596	1445.959961	3638.887939	1447	3635	26.963047	45.298145	100	100	2.146036	8.437185	0.254355	3.93152	0.398965	0.325087	64.490616	98.307693
595	102con2Gko1R072303	NORMAL	A	1	1	23	23	LOW_SIGNAL	LOW_SIGNAL	1445.93103	3634.868896	1445	3634	29.319992	42.611176	1444.94397	3632.303955	1442	3631	26.480761	45.332325	100	100	0.196914	1.469587	0.133993	7.463089	0.037275	0.056581	1275.19519	603.115784
596	102con2Gko1R072303	NORMAL	A	1	1	23	24	LOW_SIGNAL	LOW_SIGNAL	1452.765503	3649.282715	1456	3650	28.9667	41.566326	1445.23999	3635.696045	1445	3633	27.877434	46.285618	100	100	1.501305	7.784502	0.192858	5.185157	0.26995	0.29354	104.561974	149.86528
597	102con2Gko1R072303	NORMAL	A	1	1	23	25	LOW_SIGNAL	LOW_SIGNAL	1538.370605	3648.587402	1537	3654	33.471584	42.456665	1456.312012	3639.231934	1456	3636	27.940437	42.600388	100	100	16.37031	5.360229	3.054032	0.327436	2.936912	0.21961	22.460024	37.372482
598	102con2Gko1R072303	NORMAL	A	1	1	23	26	LOW_SIGNAL	LOW_SIGNAL	1536.706299	3636.272705	1541	3635	34.746937	41.411572	1456.800049	3634.60791	1455	3635	24.638674	41.296116	100	100	15.940928	0.953847	16.712254	0.059836	3.243123	0.040314	30.661833	185.617889
599	102con2Gko1R072303	NORMAL	A	1	1	24	1	DETECTED	DETECTED	8699.43457	6373.623047	9270	4937	2869.577148	4094.229248	1520.423096	3706.269287	1515	3700	28.805191	42.84222	100	100	1432.179688	1528.26416	0.937128	1.06709	249.226318	62.259933	39.969746	153.485641
600	102con2Gko1R072303	NORMAL	A	1	1	24	2	DETECTED	DETECTED	8706.074219	6276.016602	9424	5041	2647.943115	3766.219482	1517.599976	3696.399902	1523	3691	34.884064	32.280651	100	100	1434.067383	1477.995117	0.970279	1.030632	206.067566	79.912163	36.83276	145.99382
601	102con2Gko1R072303	NORMAL	A	1	1	24	3	LOW_SIGNAL	LOW_SIGNAL	1492.897217	3688.417725	1491	3684	33.963615	56.130363	1474.41272	3684.484131	1470	3683	30.966116	38.305038	100	100	3.687572	2.253758	1.636188	0.611177	0.596927	0.102691	75.473381	1043.029541
602	102con2Gko1R072303	NORMAL	A	1	1	24	4	LOW_SIGNAL	LOW_SIGNAL	1501.655151	3684.551758	1473	3676	185.77626	87.145386	1447.280029	3671.144043	1446	3673	24.259552	39.058006	100	100	10.847586	7.68197	1.412084	0.708173	2.24139	0.343277	338.731171	581.026978
603	102con2Gko1R072303	NORMAL	A	1	1	24	5	LOW_SIGNAL	LOW_SIGNAL	1417.648315	3660.206787	1415	3660	29.674747	41.166821	1426.104004	3663.248047	1427	3668	25.949656	40.579792	100	100	-1.686871	-1.742494	0	0	-0.32585	-0.074945	0	0
604	102con2Gko1R072303	NORMAL	A	1	1	24	6	LOW_SIGNAL	LOW_SIGNAL	1404.317261	3658.489746	1406	3657	29.522993	37.220646	1414.160034	3656.711914	1413	3660	27.038322	43.36507	100	100	-1.963588	1.018611	-1.92771	0	-0.36403	0.040997	0	1251.638428
605	102con2Gko1R072303	NORMAL	A	1	1	24	7	LOW_SIGNAL	LOW_SIGNAL	1632	3706.124023	1663	3704	86.891373	58.62141	1425.539673	3672.230225	1424	3669	34.98243	40.517284	100	100	41.187881	19.4195	2.120955	0.471486	5.901829	0.836527	38.524734	124.99427
606	102con2Gko1R072303	NORMAL	A	1	1	24	8	DETECTED	DETECTED	1688.264404	3727.919434	1685	3718	34.633785	62.096363	1435.633057	3674.467773	1439	3679	31.855476	39.568886	100	100	50.398785	30.625206	1.645663	0.607658	7.930547	1.350851	5.379956	89.532631
607	102con2Gko1R072303	NORMAL	A	1	1	24	9	LOW_SIGNAL	LOW_SIGNAL	1438.696533	3666.544922	1439	3672	32.818382	37.871326	1440.873047	3661.523926	1442	3660	36.143723	40.233467	100	100	-0.434204	2.876787	-0.150934	0	-0.060218	0.124797	0	270.521515
608	102con2Gko1R072303	NORMAL	A	1	1	24	10	LOW_SIGNAL	LOW_SIGNAL	1439.337891	3660.586182	1436	3654	24.394667	37.114044	1446.784058	3657.471924	1449	3659	28.43033	37.295376	100	100	-1.485476	1.784318	-0.832517	0	-0.261909	0.083503	0	117.949593
609	102con2Gko1R072303	NORMAL	A	1	1	24	11	LOW_SIGNAL	LOW_SIGNAL	1492.979492	3667.582275	1495	3664	29.676996	40.960835	1463.536011	3659.679932	1462	3662	24.708477	35.47139	100	100	5.873838	4.527659	1.297323	0.770818	1.191635	0.222781	55.829765	259.206879
610	102con2Gko1R072303	NORMAL	A	1	1	24	12	LOW_SIGNAL	LOW_SIGNAL	1515.531006	3661.668945	1513	3659	30.701986	36.94762	1491.174316	3660.45874	1491	3664	36.98019	41.032848	100	100	4.859047	0.693389	7.00768	0.142701	0.658642	0.029494	84.632385	1474.830444
611	102con2Gko1R072303	NORMAL	A	1	1	24	13	DETECTED	DETECTED	17402.488281	4779.712402	19429	4505	5704.428711	1310.41687	1568.349976	3674.949951	1566	3670	34.89122	36.800282	100	100	3158.837402	632.97522	4.99046	0.200382	453.814423	30.020489	36.025463	118.568481
612	102con2Gko1R072303	NORMAL	A	1	1	24	14	DETECTED	DETECTED	16588.769531	4695.012207	19283	4395	6284.825195	1256.299072	1616.086914	3679.086914	1624	3679	38.646317	42.534386	100	100	2986.980957	582.075867	5.131601	0.194871	387.428467	23.8848	41.974487	123.589684
613	102con2Gko1R072303	NORMAL	A	1	1	24	15	LOW_SIGNAL	LOW_SIGNAL	1540.354126	3670.145752	1540	3670	31.655813	38.704174	1554.103149	3672.349121	1551	3673	42.740677	39.623684	100	100	-2.742867	-1.262424	0	0	-0.321685	-0.055607	0	0
614	102con2Gko1R072303	NORMAL	A	1	1	24	16	LOW_SIGNAL	LOW_SIGNAL	1538.268921	3669.689697	1537	3671	34.331974	43.472622	1537.052612	3670.254395	1533	3672	34.147484	35.104351	100	100	0.242648	-0.323544	0	-1.333389	0.035619	-0.016086	292.228821	0
615	102con2Gko1R072303	NORMAL	A	1	1	24	17	DETECTED	DETECTED	14735.180664	7131.598633	18286	5917	6446.867188	5028.026367	1576.590942	3674.272705	1577	3671	29.297585	34.438602	100	100	2625.077881	1980.879883	1.325208	0.754598	449.135651	100.391006	48.993099	145.427673
616	102con2Gko1R072303	NORMAL	A	1	1	24	18	DETECTED	DETECTED	17194.224609	9240.307617	19355	7985	5359.59668	5490.320801	1589	3689.975098	1586	3683	29.592966	32.575348	100	100	3113.170166	3180.071045	0.978962	1.02149	527.328857	170.384445	34.344364	98.91703
617	102con2Gko1R072303	NORMAL	A	1	1	24	19	DETECTED	DETECTED	10061.713867	7592.214355	11267	6616	2817.677246	3542.402588	1565.461548	3683.307617	1566	3691	30.542078	39.441872	100	100	1694.963013	2239.61377	0.75681	1.321335	278.181854	99.105507	33.161819	90.618256
618	102con2Gko1R072303	NORMAL	A	1	1	24	20	DETECTED	DETECTED	9571.927734	7006.266602	11089	6425	3277.494873	3478.845947	1535.319946	3663.280029	1540	3656	32.63015	48.339531	100	100	1603.266113	1915.368896	0.837053	1.194667	246.29393	69.156372	40.780048	104.053963
619	102con2Gko1R072303	NORMAL	A	1	1	24	21	LOW_SIGNAL	LOW_SIGNAL	1618.55481	3726.089111	1620	3710	68.242165	82.808449	1496.277832	3654.5	1494	3657	39.573864	41.367764	100	100	24.393692	41.017086	0.59472	1.681463	3.089842	1.730553	45.467175	100.204147
620	102con2Gko1R072303	NORMAL	A	1	1	24	22	LOW_SIGNAL	LOW_SIGNAL	1560.705444	3661.897217	1567	3655	51.343765	50.101509	1463.871948	3642.864014	1462	3640	28.243177	40.118435	100	100	19.317835	10.905101	1.771449	0.564509	3.428562	0.474425	44.279919	157.678162
621	102con2Gko1R072303	NORMAL	A	1	1	24	23	LOW_SIGNAL	LOW_SIGNAL	1466.150635	3633.068604	1463	3635	28.060614	47.31649	1453.208008	3637.552002	1453	3637	28.908455	41.439907	100	100	2.581994	-2.568769	0	-0.994878	0.447711	-0.10819	53.697571	0
622	102con2Gko1R072303	NORMAL	A	1	1	24	24	LOW_SIGNAL	LOW_SIGNAL	1462.671265	3647.5	1462	3646	29.668537	43.617817	1459.400024	3643.936035	1461	3648	26.690578	44.075043	100	100	0.652597	2.041979	0.319591	3.129003	0.122562	0.080861	396.030823	177.670029
623	102con2Gko1R072303	NORMAL	A	1	1	24	25	DETECTED	DETECTED	1884.481934	3705.144531	1885	3695	45.084297	63.73806	1470.043457	3643.06958	1473	3640	24.294743	42.088192	100	100	82.678558	35.565933	2.324656	0.430171	17.058771	1.474878	9.163822	77.109512
624	102con2Gko1R072303	NORMAL	A	1	1	24	26	DETECTED	DETECTED	1902.864868	3732.135254	1905	3726	47.046173	73.295883	1549.850952	3647.869629	1489	3653	147.756607	38.914833	100	100	70.424644	48.280109	1.458668	0.685557	2.389158	2.165386	39.677383	73.709976
625	102con2Gko1R072303	NORMAL	A	1	1	25	1	LOW_SIGNAL	LOW_SIGNAL	1532.965698	3694.753418	1512	3694	164.60022	34.514282	1481.041382	3690.933838	1482	3690	30.677736	43.164169	100	100	10.358661	2.188434	4.733367	0.211266	1.692573	0.08849	311.445862	678.640625
626	102con2Gko1R072303	NORMAL	A	1	1	25	2	LOW_SIGNAL	LOW_SIGNAL	1510.273926	3693.897217	1511	3693	30.313189	39.084648	1485.068359	3685.632568	1488	3683	26.843321	40.383636	100	100	5.028394	4.735242	1.061908	0.941701	0.938988	0.204653	55.871819	122.934898
627	102con2Gko1R072303	NORMAL	A	1	1	25	3	LOW_SIGNAL	LOW_SIGNAL	1485.124146	3682.47583	1476	3683	75.622864	41.879799	1466.039673	3681.111084	1464	3676	25.325531	41.777164	100	100	3.807264	0.781933	4.86904	0.205379	0.753567	0.032667	373.372223	214.707977
628	102con2Gko1R072303	NORMAL	A	1	1	25	4	LOW_SIGNAL	LOW_SIGNAL	1455.482788	3678.441406	1454	3678	27.54015	40.926559	1449.674561	3679.484131	1447	3676	32.507431	38.9627	100	100	1.158715	-0.597431	0	-0.515598	0.178674	-0.026762	297.346954	0
629	102con2Gko1R072303	NORMAL	A	1	1	25	5	LOW_SIGNAL	LOW_SIGNAL	1424.965576	3663.841309	1425	3665	24.564091	38.671631	1431.007935	3667.293701	1434	3664	28.420696	40.895981	100	100	-1.205423	-1.978053	0	0	-0.212604	-0.084419	0	0
630	102con2Gko1R072303	NORMAL	A	1	1	25	6	LOW_SIGNAL	LOW_SIGNAL	1423.213745	3665.296631	1426	3669	27.935741	40.455254	1421.341309	3669.333252	1419	3666	32.530888	43.086704	100	100	0.373542	-2.312788	0	-6.1915	0.057559	-0.093686	890.226379	0
631	102con2Gko1R072303	NORMAL	A	1	1	25	7	LOW_SIGNAL	LOW_SIGNAL	1424.489624	3660.586182	1424	3658	29.072731	46.004311	1429.238037	3663.896729	1427	3664	30.23996	38.272247	100	100	-0.947286	-1.896783	0	0	-0.157024	-0.0865	0	0
632	102con2Gko1R072303	NORMAL	A	1	1	25	8	LOW_SIGNAL	LOW_SIGNAL	1438.9104	3666.269043	1440	3668	26.417831	46.940018	1445.634888	3666	1448	3665	35.492783	40.349075	100	100	-1.341504	0.154149	-8.702671	0	-0.189461	0.006668	0	8915.220703
633	102con2Gko1R072303	NORMAL	A	1	1	25	9	LOW_SIGNAL	LOW_SIGNAL	1433.317261	3657.882813	1429	3659	27.99745	39.421799	1456.296021	3661.568115	1455	3660	30.457008	38.881199	100	100	-4.584157	-2.1115	0	0	-0.754465	-0.094784	0	0
634	102con2Gko1R072303	NORMAL	A	1	1	25	10	LOW_SIGNAL	LOW_SIGNAL	1447.075806	3658.668945	1449	3662	25.705618	39.118961	1445.119995	3653.447998	1447	3652	26.548672	39.033585	100	100	0.390175	2.991349	0.130435	7.666683	0.073669	0.133755	339.36087	49.475536
635	102con2Gko1R072303	NORMAL	A	1	1	25	11	LOW_SIGNAL	LOW_SIGNAL	1486.972656	3664.157471	1487	3666	27.077894	43.629108	1467.719971	3657.248047	1469	3656	28.537071	42.359756	100	100	3.840822	3.958764	0.970207	1.030708	0.674655	0.163113	46.790592	151.206451
636	102con2Gko1R072303	NORMAL	A	1	1	25	12	LOW_SIGNAL	LOW_SIGNAL	1505.041138	3661.315186	1503	3664	26.845888	36.927841	1489.751953	3659.055908	1491	3661	28.516174	41.44746	100	100	3.050122	1.294456	2.356296	0.424395	0.536158	0.054509	62.895157	833.049927
637	102con2Gko1R072303	NORMAL	A	1	1	25	13	LOW_SIGNAL	LOW_SIGNAL	1549.951782	3666.806885	1548	3662	40.481529	46.480473	1528.767822	3662.178467	1524	3661	44.032543	38.014038	100	100	4.226102	2.651859	1.593638	0.627495	0.481098	0.121755	81.777458	577.872375
638	102con2Gko1R072303	NORMAL	A	1	1	25	14	LOW_SIGNAL	LOW_SIGNAL	1578.020874	3674.340332	1579	3674	33.602875	38.729504	1553.613892	3671.099121	1547	3672	48.042892	43.655365	100	100	4.86908	1.857056	2.621934	0.381398	0.508025	0.074245	140.681396	621.523438
639	102con2Gko1R072303	NORMAL	A	1	1	25	15	LOW_SIGNAL	LOW_SIGNAL	1544.201416	3662.951416	1544	3663	30.282494	42.754189	1540.871948	3673.535889	1539	3671	37.050968	39.320137	100	100	0.664213	-6.064389	0	-9.130181	0.089862	-0.269187	641.189026	0
640	102con2Gko1R072303	NORMAL	A	1	1	25	16	LOW_SIGNAL	LOW_SIGNAL	1526.951782	3667.179199	1524	3666	32.841648	38.273792	1537.735962	3665.656006	1538	3669	29.143457	38.992577	100	100	-2.151394	0.872716	-2.465171	0	-0.370038	0.039064	0	489.259735
641	102con2Gko1R072303	NORMAL	A	1	1	25	17	LOW_SIGNAL	LOW_SIGNAL	1558.349365	3664.53418	1558	3665	36.168686	38.492313	1532.900024	3665.820068	1524	3667	36.109962	38.564751	100	100	5.077026	-0.736752	0	-0.145115	0.704773	-0.033344	8.095261	0
642	102con2Gko1R072303	NORMAL	A	1	1	25	18	LOW_SIGNAL	LOW_SIGNAL	1580.349365	3678.561523	1568	3676	53.013535	38.00943	1533.27832	3672.206299	1527	3672	42.698246	39.099216	100	100	9.390456	3.641235	2.578921	0.387759	1.102412	0.162541	66.752808	144.241882
643	102con2Gko1R072303	NORMAL	A	1	1	25	19	LOW_SIGNAL	LOW_SIGNAL	1648.828735	3685.630127	1668	3683	74.775558	46.586227	1528.759644	3664.913574	1526	3673	38.221252	35.890091	100	100	23.953228	11.869578	2.018035	0.495531	3.141422	0.577222	53.526779	143.370773
644	102con2Gko1R072303	NORMAL	A	1	1	25	20	LOW_SIGNAL	LOW_SIGNAL	1648.075317	3683.863037	1666	3683	80.951843	55.321957	1509.970337	3656.168213	1507	3662	32.105904	43.170609	100	100	27.551306	15.867789	1.736304	0.575936	4.301545	0.64152	53.809013	124.915207
645	102con2Gko1R072303	NORMAL	A	1	1	25	21	LOW_SIGNAL	LOW_SIGNAL	1573.205444	3654.69873	1580	3648	60.664249	54.105179	1486.671997	3641.47998	1485	3639	32.734951	44.006886	100	100	17.263023	7.573702	2.279338	0.438724	2.643457	0.300379	59.022499	238.119415
646	102con2Gko1R072303	NORMAL	A	1	1	25	22	LOW_SIGNAL	LOW_SIGNAL	1542	3647.020508	1552	3642	53.871624	37.925976	1467.119995	3641.895996	1465	3639	27.921721	42.441578	100	100	14.938214	2.936096	5.08778	0.196549	2.681783	0.120743	61.526325	371.745483
647	102con2Gko1R072303	NORMAL	A	1	1	25	23	LOW_SIGNAL	LOW_SIGNAL	1499.705444	3656.26709	1498	3654	40.516861	44.393589	1454.040039	3636.496094	1453	3635	29.714605	43.048882	100	100	9.110037	11.327821	0.804218	1.243444	1.5368	0.459269	60.316448	54.846214
648	102con2Gko1R072303	NORMAL	A	1	1	25	24	LOW_SIGNAL	LOW_SIGNAL	1494.780762	3651.130127	1494	3653	36.724041	47.210934	1455.328003	3635.016113	1455	3631	31.308758	41.73592	100	100	7.870643	9.232547	0.852489	1.173036	1.260119	0.386095	48.651066	136.94754
649	102con2Gko1R072303	NORMAL	A	1	1	25	25	LOW_SIGNAL	LOW_SIGNAL	1491.770874	3654.5625	1490	3652	32.023094	35.92601	1465.142822	3636.468262	1466	3636	27.216093	37.728432	100	100	5.312173	10.36712	0.512406	1.951578	0.978394	0.479592	63.372704	63.677692
650	102con2Gko1R072303	NORMAL	A	1	1	25	26	DETECTED	DETECTED	1716.105225	3735.631592	1718	3732	36.63755	34.98756	1476.287476	3640.493652	1474	3635	27.009756	41.211983	100	100	47.842533	54.509418	0.877693	1.139351	8.878931	2.308502	10.322196	22.891378
651	102con2Gko1R072303	NORMAL	B	1	2	1	1	LOW_SIGNAL	LOW_SIGNAL	1503.427612	3677.269043	1506	3677	30.489464	38.133953	1487.165405	3678.102295	1486	3679	31.166416	37.766167	100	100	3.244235	-0.477413	0	-0.147157	0.521786	-0.022063	39.7271	0
652	102con2Gko1R072303	NORMAL	B	1	2	1	2	LOW_SIGNAL	LOW_SIGNAL	1513.965576	3677.765625	1514	3678	29.330593	40.174992	1493.126953	3674.611084	1495	3675	29.823208	37.562099	100	100	4.157209	1.807399	2.300106	0.434763	0.698738	0.083982	25.904537	451.792206
653	102con2Gko1R072303	NORMAL	B	1	2	1	3	LOW_SIGNAL	LOW_SIGNAL	1506.97937	3683.241455	1507	3683	28.021936	40.042038	1498.785767	3680.5	1499	3682	26.787935	40.338913	100	100	1.634586	1.570721	1.04066	0.960929	0.305869	0.067961	100.371956	178.189789
654	102con2Gko1R072303	NORMAL	B	1	2	1	4	LOW_SIGNAL	LOW_SIGNAL	1511.572388	3703.124023	1509	3701	31.862278	40.942852	1507.182495	3701.436523	1503	3701	29.127419	41.138302	100	100	0.875763	0.966856	0.905785	1.104015	0.150713	0.04102	294.199463	237.353317
655	102con2Gko1R072303	NORMAL	B	1	2	1	5	LOW_SIGNAL	LOW_SIGNAL	1546.737915	3711.806885	1547	3710	46.242424	44.075741	1513.595215	3693.357178	1514	3691	30.258398	41.349911	100	100	6.611815	10.570786	0.62548	1.598772	1.095322	0.446185	105.50869	82.709251
656	102con2Gko1R072303	NORMAL	B	1	2	1	6	LOW_SIGNAL	LOW_SIGNAL	1560.282715	3711.303467	1559	3712	33.361794	52.261002	1530.404785	3704.674561	1531	3704	27.146173	41.537228	100	100	5.960509	3.798041	1.569364	0.637201	1.100631	0.15959	64.907974	478.441986
657	102con2Gko1R072303	NORMAL	B	1	2	1	7	LOW_SIGNAL	LOW_SIGNAL	1731.965576	3710.393066	1738	3704	86.949661	42.365688	1544.732178	3698.678467	1542	3702	31.349516	43.101437	100	100	37.352196	6.711897	5.565073	0.179692	5.972449	0.271791	43.315716	67.691925
658	102con2Gko1R072303	NORMAL	B	1	2	1	8	LOW_SIGNAL	LOW_SIGNAL	1721.448242	3703.738037	1736	3707	69.238106	42.77087	1553.739136	3693.321777	1552	3695	37.306248	39.457855	100	100	33.457191	5.968011	5.606088	0.178378	4.49547	0.263984	34.779289	158.457077
659	102con2Gko1R072303	NORMAL	B	1	2	1	9	LOW_SIGNAL	LOW_SIGNAL	1585.986206	3700.351807	1587	3697	34.227379	39.19529	1545.745972	3689.904785	1545	3689	32.846294	40.239967	100	100	8.02774	5.985636	1.341168	0.745619	1.225107	0.259618	23.918043	87.197769
660	102con2Gko1R072303	NORMAL	B	1	2	1	10	LOW_SIGNAL	LOW_SIGNAL	1576.517212	3709.531006	1573	3712	35.552406	38.416218	1529.476196	3700.785645	1527	3705	31.219149	42.616356	100	100	9.384465	5.010667	1.872897	0.533932	1.5068	0.205211	36.159824	210.952118
661	102con2Gko1R072303	NORMAL	B	1	2	1	11	LOW_SIGNAL	LOW_SIGNAL	1541.993042	3700.013916	1541	3695	35.41946	45.603024	1599.754028	3691.269775	1530	3693	376.688873	42.463242	100	100	-11.523049	5.009968	-2.300025	0	-0.153339	0.205923	0	190.167999
662	102con2Gko1R072303	NORMAL	B	1	2	1	12	LOW_SIGNAL	LOW_SIGNAL	1514.895142	3705.685303	1515	3704	30.741249	46.971886	1528.055542	3711.658691	1510	3712	132.2845	40.805122	100	100	-2.625439	-3.422462	0	0	-0.099486	-0.146388	0	0
663	102con2Gko1R072303	NORMAL	B	1	2	1	13	LOW_SIGNAL	LOW_SIGNAL	1500.979004	3715.937012	1500	3713	31.153975	44.464142	1484.992065	3713.650879	1484	3710	30.541382	42.841156	100	100	3.18932	1.309843	2.434887	0.410697	0.523452	0.053363	38.454475	520.686462
664	102con2Gko1R072303	NORMAL	B	1	2	1	14	LOW_SIGNAL	LOW_SIGNAL	1496.483032	3706.584961	1496	3703	30.840807	38.402496	1476.976196	3698.206299	1478	3701	28.391397	37.941284	100	100	3.891524	4.800567	0.810638	1.233596	0.687069	0.220832	61.74799	70.821091
665	102con2Gko1R072303	NORMAL	B	1	2	1	15	LOW_SIGNAL	LOW_SIGNAL	1537.054443	3704.428467	1537	3704	44.914501	36.72295	1480.672363	3700.146484	1482	3696	27.17696	39.911259	100	100	11.247964	2.453368	4.584703	0.218117	2.074628	0.107288	63.423103	365.045166
666	102con2Gko1R072303	NORMAL	B	1	2	1	16	LOW_SIGNAL	LOW_SIGNAL	1548.278931	3712.244873	1547	3711	38.083321	44.308624	1485.91272	3704.13501	1486	3703	31.673592	37.022884	100	100	12.441771	4.646558	2.677632	0.373464	1.969029	0.21905	33.905025	300.159943
667	102con2Gko1R072303	NORMAL	B	1	2	1	17	LOW_SIGNAL	LOW_SIGNAL	1514.938721	3739.306152	1514	3737	27.978767	39.966175	1499.880981	3722.071533	1499	3721	24.619217	41.796299	100	100	3.003949	9.874599	0.30421	3.287206	0.611625	0.412348	88.280617	70.976669
668	102con2Gko1R072303	NORMAL	B	1	2	1	18	LOW_SIGNAL	LOW_SIGNAL	1502.653076	3707.040771	1503	3710	33.093193	42.683758	1489.134888	3705.341309	1487	3703	33.555767	40.074364	100	100	2.696816	0.97371	2.76963	0.361059	0.402857	0.042408	41.074173	864.696167
669	102con2Gko1R072303	NORMAL	B	1	2	1	19	LOW_SIGNAL	LOW_SIGNAL	1519.163208	3708.047607	1517	3707	30.245584	40.472103	1496.119019	3699.928467	1491	3702	35.484673	41.722935	100	100	4.597209	4.651873	0.988249	1.011891	0.649413	0.194597	80.528404	124.885536
670	102con2Gko1R072303	NORMAL	B	1	2	1	20	LOW_SIGNAL	LOW_SIGNAL	1500.034058	3706.0271	1499	3707	33.900017	41.302917	1492.269897	3705.150879	1489	3704	32.17363	37.512466	100	100	1.548914	0.502032	3.08529	0.324119	0.241321	0.023358	137.558929	1972.592651
671	102con2Gko1R072303	NORMAL	B	1	2	1	21	LOW_SIGNAL	LOW_SIGNAL	1480.911621	3709.931885	1477	3712	31.935698	39.787048	1479.968262	3711.103271	1478	3713	30.133558	42.802586	100	100	0.188196	-0.671148	0	-3.56622	0.031306	-0.027367	1121.128418	0
672	102con2Gko1R072303	NORMAL	B	1	2	1	22	LOW_SIGNAL	LOW_SIGNAL	1486.033081	3708.993408	1485	3707	28.318527	36.182781	1476.811157	3709.314697	1473	3710	29.470671	40.417263	100	100	1.839731	-0.184083	0	-0.10006	0.312919	-0.007949	88.482056	0
673	102con2Gko1R072303	NORMAL	B	1	2	1	23	LOW_SIGNAL	LOW_SIGNAL	1466.827759	3699.37085	1463	3700	27.718288	43.00692	1472.839966	3695.120117	1474	3696	27.946815	40.841228	100	100	-1.199407	2.435463	-0.492476	0	-0.21513	0.104079	0	317.016083
674	102con2Gko1R072303	NORMAL	B	1	2	1	24	LOW_SIGNAL	LOW_SIGNAL	1473.22522	3694.423828	1473	3695	27.886475	39.892742	1468.56189	3694.619141	1468	3700	29.192307	40.371456	100	100	0.930313	-0.111905	0	-0.120287	0.159745	-0.004838	185.133408	0
675	102con2Gko1R072303	NORMAL	B	1	2	1	25	LOW_SIGNAL	LOW_SIGNAL	1468.350952	3689.51001	1466	3690	31.939152	37.802269	1469.095947	3694.815918	1467	3698	27.441553	37.655991	100	100	-0.148623	-3.040028	0	0	-0.027148	-0.140905	0	0
676	102con2Gko1R072303	NORMAL	B	1	2	1	26	LOW_SIGNAL	LOW_SIGNAL	1453.418335	3700.758057	1452	3698	26.652147	39.475174	1457.047607	3702.991943	1457	3698	30.063894	40.985561	100	100	-0.724023	-1.279909	0	0	-0.120719	-0.054504	0	0
677	102con2Gko1R072303	NORMAL	B	1	2	2	1	LOW_SIGNAL	LOW_SIGNAL	1471.291626	3673.611084	1472	3670	27.507374	39.105934	1463.650757	3664.531738	1466	3660	28.230566	40.156631	100	100	1.524318	5.202024	0.293024	3.412689	0.270659	0.226098	83.092026	100.512123
678	102con2Gko1R072303	NORMAL	B	1	2	2	2	LOW_SIGNAL	LOW_SIGNAL	1489.743042	3668.451416	1488	3672	31.674866	37.893822	1477.504028	3664.1521	1477	3665	31.050335	42.948784	100	100	2.441627	2.4633	0.991202	1.008876	0.394167	0.100103	51.138924	470.196808
679	102con2Gko1R072303	NORMAL	B	1	2	2	3	LOW_SIGNAL	LOW_SIGNAL	1492.868042	3676.291748	1489	3680	27.381081	40.858425	1486.303955	3677.60791	1485	3673	31.279499	43.314285	100	100	1.309505	-0.754097	0	-0.575864	0.209853	-0.030386	230.379089	0
680	102con2Gko1R072303	NORMAL	B	1	2	2	4	LOW_SIGNAL	LOW_SIGNAL	1503.130981	3710.186279	1504	3706	28.984488	41.569885	1497.615967	3702.199951	1495	3705	28.848829	44.659824	100	100	1.10022	4.575778	0.240444	4.158967	0.191169	0.178826	50.788559	204.388367
681	102con2Gko1R072303	NORMAL	B	1	2	2	5	LOW_SIGNAL	LOW_SIGNAL	1599.310303	3705.965576	1603	3708	37.740246	43.975124	1507.416016	3701.751953	1509	3701	30.857157	38.665985	100	100	18.332485	2.414201	7.593603	0.13169	2.978054	0.108975	23.645964	497.112244
682	102con2Gko1R072303	NORMAL	B	1	2	2	6	LOW_SIGNAL	LOW_SIGNAL	1632.234497	3694.979248	1633	3689	42.206833	45.115814	1532.800049	3696.528076	1535	3692	31.944002	40.685974	100	100	19.836712	-0.887403	0	-0.044735	3.112774	-0.038068	27.743086	0
683	102con2Gko1R072303	NORMAL	B	1	2	2	7	DETECTED	DETECTED	6475.528809	4106.936523	6889	4070	1739.001831	322.890137	1589.590942	3704.681885	1589	3696	27.03377	29.759974	100	100	974.722046	230.472366	4.229236	0.236449	180.734619	13.516633	35.587673	79.928413
684	102con2Gko1R072303	NORMAL	B	1	2	2	8	DETECTED	DETECTED	6432.673828	4104.18457	6579	4024	1292.682861	351.475189	1598.5	3687.5	1597	3686	28.816355	19.823486	100	100	964.395325	238.740021	4.039521	0.247554	167.757996	21.019743	26.73387	84.216148
685	102con2Gko1R072303	NORMAL	B	1	2	2	9	LOW_SIGNAL	LOW_SIGNAL	1615.151733	3703.399902	1612	3704	36.489979	43.532612	1572.688843	3689.477783	1570	3688	35.840675	44.700054	100	100	8.47115	7.976698	1.061987	0.941631	1.184768	0.311456	16.138968	72.89994
686	102con2Gko1R072303	NORMAL	B	1	2	2	10	LOW_SIGNAL	LOW_SIGNAL	1584.793091	3709.206787	1584	3707	37.850384	40.456745	1547.876099	3693.451416	1548	3693	31.258465	45.869572	100	100	7.364769	9.027062	0.815854	1.225709	1.181024	0.343482	57.815792	137.200287
687	102con2Gko1R072303	NORMAL	B	1	2	2	11	LOW_SIGNAL	LOW_SIGNAL	1582.395874	3698.361084	1589	3704	48.389336	46.497704	1528.513062	3698.113037	1527	3697	31.653654	43.25116	100	100	10.749372	0.142119	75.636513	0.013221	1.702262	0.005735	67.925545	6881.629883
688	102con2Gko1R072303	NORMAL	B	1	2	2	12	LOW_SIGNAL	LOW_SIGNAL	1579.321655	3722.356689	1581	3721	44.919113	50.585632	1511.925659	3711.057861	1510	3714	31.505861	43.05719	100	100	13.445189	6.47368	2.0769	0.481487	2.139157	0.262414	47.506233	234.993805
689	102con2Gko1R072303	NORMAL	B	1	2	2	13	LOW_SIGNAL	LOW_SIGNAL	1676.244751	3732.321777	1689	3727	101.152122	62.606709	1506.904053	3711.919922	1502	3709	44.491825	46.379845	100	100	33.782684	11.689272	2.890059	0.346014	3.806108	0.439886	53.64439	206.126617
690	102con2Gko1R072303	NORMAL	B	1	2	2	14	LOW_SIGNAL	LOW_SIGNAL	1665.958008	3715.755127	1678	3717	55.751316	44.667828	1498.352051	3692.248047	1496	3695	36.941368	38.047001	100	100	33.436615	13.468415	2.482594	0.402804	4.53708	0.617843	24.913059	99.551804
691	102con2Gko1R072303	NORMAL	B	1	2	2	15	DETECTED	DETECTED	2366.682129	3845.233643	2367	3776	168.737625	231.301315	1492.574951	3695.975098	1491	3686	29.654459	37.427387	100	100	174.380341	85.517899	2.039109	0.49041	29.476416	3.98795	19.003551	152.924667
692	102con2Gko1R072303	NORMAL	B	1	2	2	16	DETECTED	DETECTED	2371.455566	3812.144531	2399	3791	144.935562	89.481972	1504.717651	3701.105957	1507	3697	33.056091	38.105434	100	100	172.910202	63.619709	2.717872	0.367935	26.220219	2.913983	16.281231	72.914261
693	102con2Gko1R072303	NORMAL	B	1	2	2	17	DETECTED	DETECTED	2265.3125	3818.479248	2237	3786	294.630005	176.799927	1528.623169	3725.536133	1528	3725	29.637566	45.976528	100	100	146.96611	53.251892	2.759829	0.362341	24.856607	2.021534	39.790932	183.679276
694	102con2Gko1R072303	NORMAL	B	1	2	2	18	DETECTED	DETECTED	2239.320313	3745.553467	2220	3748	106.661209	46.265587	1527.849976	3711.149902	1528	3707	32.958538	33.788391	100	100	141.935043	19.711571	7.200595	0.138877	21.58683	1.018207	14.257988	91.86425
695	102con2Gko1R072303	NORMAL	B	1	2	2	19	LOW_SIGNAL	LOW_SIGNAL	1705.795898	3731.673584	1717	3725	90.1567	56.653858	1535.248047	3871.343994	1525	3712	46.842495	1269.540527	100	100	34.023506	-80.024361	0	-2.352031	3.640879	-0.110017	45.167694	0
696	102con2Gko1R072303	NORMAL	B	1	2	2	20	LOW_SIGNAL	LOW_SIGNAL	1676.938721	3714.843506	1676	3715	59.429848	46.416027	1522.784058	3881.560059	1514	3703	69.693062	1275.880737	100	100	30.753141	-95.520485	0	-3.10604	2.211908	-0.130668	23.614931	0
697	102con2Gko1R072303	NORMAL	B	1	2	2	21	LOW_SIGNAL	LOW_SIGNAL	1504.308228	3712.260254	1500	3711	31.670633	43.941662	1480.463989	3701.39209	1478	3704	36.720295	58.481998	100	100	4.756815	6.22693	0.76391	1.309054	0.649348	0.185838	77.937576	355.084045
698	102con2Gko1R072303	NORMAL	B	1	2	2	22	LOW_SIGNAL	LOW_SIGNAL	1491.609253	3714.675537	1489	3717	31.688055	40.435062	1489.277832	3715.920654	1480	3706	64.946083	74.989983	100	100	0.465108	-0.713392	0	-1.53382	0.035898	-0.016604	2431.604004	0
699	102con2Gko1R072303	NORMAL	B	1	2	2	23	DETECTED	DETECTED	3049.141602	3889.831787	3086	3831	280.976837	239.138962	1500.212158	3693.302979	1497	3696	36.792355	37.987431	100	100	309.004272	112.601463	2.74423	0.364401	42.09922	5.173522	17.983877	120.136337
700	102con2Gko1R072303	NORMAL	B	1	2	2	24	DETECTED	DETECTED	2994.179443	3907.615479	3023	3840	291.008514	300.117218	1500.875	3693.25	1502	3692	34.186687	42.856739	100	100	297.907318	122.821007	2.42554	0.412279	43.680874	5.001908	19.352615	138.56778
701	102con2Gko1R072303	NORMAL	B	1	2	2	25	LOW_SIGNAL	LOW_SIGNAL	1526.576172	3680.291504	1529	3680	32.470985	41.161415	1491.569946	3694.161377	1492	3703	29.628639	46.525188	100	100	6.98358	-7.946764	0	-1.137921	1.1815	-0.298115	37.952259	0
702	102con2Gko1R072303	NORMAL	B	1	2	2	26	LOW_SIGNAL	LOW_SIGNAL	1526.026367	3710.164551	1524	3705	35.805389	42.828236	1484.63208	3693.405762	1479	3693	29.851803	46.513451	100	100	8.257969	9.601973	0.860028	1.162752	1.38666	0.3603	47.762833	108.271904
703	102con2Gko1R072303	NORMAL	B	1	2	3	1	LOW_SIGNAL	LOW_SIGNAL	1449.270874	3667.652832	1449	3667	28.18079	44.128281	1459.896851	3662.991943	1459	3669	25.682316	43.400188	100	100	-2.119833	2.670463	-0.793807	0	-0.413747	0.107393	0	171.276978
704	102con2Gko1R072303	NORMAL	B	1	2	3	2	LOW_SIGNAL	LOW_SIGNAL	1447.4552	3661.420654	1450	3662	29.025848	44.011627	1455.671997	3666.048096	1458	3667	28.673574	37.604023	100	100	-1.639213	-2.651299	0	0	-0.286563	-0.123057	0	0
705	102con2Gko1R072303	NORMAL	B	1	2	3	3	LOW_SIGNAL	LOW_SIGNAL	1450.284668	3674.819336	1448	3678	32.0257	42.272121	1462.199951	3678.447998	1459	3673	31.709112	43.861858	100	100	-2.377044	-2.079047	0	0	-0.375768	-0.082729	0	0
706	102con2Gko1R072303	NORMAL	B	1	2	3	4	LOW_SIGNAL	LOW_SIGNAL	1467.468994	3685.220703	1467	3684	31.262785	48.931553	1472.112061	3672.135986	1470	3668	31.260149	52.200817	100	100	-0.92627	7.496907	-0.123554	0	-0.14853	0.250661	0	138.965118
707	102con2Gko1R072303	NORMAL	B	1	2	3	5	LOW_SIGNAL	LOW_SIGNAL	1603.779297	3698.324219	1623	3698	80.080048	61.563522	1501.975952	3676.535889	1497	3670	47.090416	50.216713	100	100	20.309296	12.483655	1.626871	0.614677	2.16187	0.433886	63.623829	163.453964
708	102con2Gko1R072303	NORMAL	B	1	2	3	6	LOW_SIGNAL	LOW_SIGNAL	1645.724121	3707.275879	1661	3701	67.156891	54.11388	1522.215942	3681	1518	3682	32.1866	44.128845	100	100	24.639311	15.054803	1.636641	0.611007	3.837255	0.595435	47.722546	119.197662
709	102con2Gko1R072303	NORMAL	B	1	2	3	7	DETECTED	DETECTED	7999.077148	5126.820313	8442	4601	1758.646729	1648.815552	1550.476196	3676.333252	1548	3675	37.87429	44.526775	100	100	1286.466064	831.058655	1.547985	0.646001	170.26329	32.575615	27.26543	113.631775
710	102con2Gko1R072303	NORMAL	B	1	2	3	8	DETECTED	DETECTED	8025.422363	5173.329102	8534	4609	1884.064453	1641.586426	1592.06665	3685.399902	1597	3684	34.757256	36.007542	100	100	1283.424683	852.511169	1.505464	0.664247	185.093887	41.322708	29.280891	110.300377
711	102con2Gko1R072303	NORMAL	B	1	2	3	9	DETECTED	DETECTED	6134.792969	4818.579102	6464	4346	1126.063965	1376.138062	1577.640015	3677.159912	1580	3684	32.398407	55.080009	100	100	909.13092	653.977783	1.390156	0.719344	140.659775	20.722931	24.699583	120.467171
712	102con2Gko1R072303	NORMAL	B	1	2	3	10	DETECTED	DETECTED	5762.547852	4573.140137	6205	4203	1290.142212	1182.147827	1556.260864	3665.6521	1564	3669	27.42795	44.379158	100	100	839.134827	519.946594	1.613887	0.619622	153.357697	20.448519	30.664825	130.174118
713	102con2Gko1R072303	NORMAL	B	1	2	3	11	DETECTED	DETECTED	2609.554443	3882.227783	2585	3821	157.812256	199.468994	1502.84375	3692.125	1501	3688	31.527359	38.400356	100	100	220.783661	108.919662	2.027032	0.493332	35.103184	4.950547	13.972122	102.964203
714	102con2Gko1R072303	NORMAL	B	1	2	3	12	DETECTED	DETECTED	2496.275879	3930.474121	2523	3819	192.938705	324.002899	1481.701538	3691.164063	1482	3684	33.150719	55.040359	100	100	202.402893	137.113037	1.476175	0.677426	30.604897	4.347901	18.733906	133.422577
715	102con2Gko1R072303	NORMAL	B	1	2	3	13	LOW_SIGNAL	LOW_SIGNAL	1497.566406	3690.391602	1499	3685	32.697411	54.844601	1474.189697	3687.982666	1474	3683	29.353886	51.192047	100	100	4.663545	1.380203	3.378883	0.295956	0.796375	0.047057	61.616116	816.96051
716	102con2Gko1R072303	NORMAL	B	1	2	3	14	LOW_SIGNAL	LOW_SIGNAL	1493.860107	3692.377686	1495	3692	34.622841	42.644421	1473.855957	3681.52002	1475	3686	33.78006	44.921364	100	100	3.990736	6.220915	0.641503	1.558839	0.592188	0.241704	37.955486	130.04895
717	102con2Gko1R072303	NORMAL	B	1	2	3	15	DETECTED	DETECTED	1852.285767	3702.022461	1847	3706	90.190079	41.341423	1477.508179	3679.016357	1483	3679	34.256691	46.035671	100	100	74.766396	13.18138	5.672122	0.176301	10.940274	0.499745	22.261465	88.031616
718	102con2Gko1R072303	NORMAL	B	1	2	3	16	DETECTED	DETECTED	1879.478271	3713.826172	1869	3718	90.850891	47.952129	1502.204102	3689.408203	1502	3694	31.702372	50.435982	100	100	75.26445	13.990311	5.379755	0.185882	11.900503	0.484138	22.567181	64.021332
719	102con2Gko1R072303	NORMAL	B	1	2	3	17	DETECTED	DETECTED	8612.420898	5105.875977	9125	4667	2095.354492	1521.907837	1529.527832	3701.333252	1526	3706	32.823761	56.037739	100	100	1413.004395	804.734741	1.755864	0.56952	215.785538	25.06423	29.579685	108.282631
720	102con2Gko1R072303	NORMAL	B	1	2	3	18	DETECTED	DETECTED	8784.178711	4864.806152	9067	4400	1898.922485	1605.466309	1549.114258	3709.028564	1554	3701	29.505501	48.896336	100	100	1443.361938	662.204407	2.179632	0.458793	245.210693	23.637304	26.242935	138.84346
721	102con2Gko1R072303	NORMAL	B	1	2	3	19	LOW_SIGNAL	LOW_SIGNAL	1543.606934	3707.47583	1543	3707	32.519291	44.023201	1519.616699	3703.125	1518	3701	34.121181	43.303806	100	100	4.785941	2.492814	1.919895	0.520862	0.703089	0.100472	43.067627	182.173813
722	102con2Gko1R072303	NORMAL	B	1	2	3	20	LOW_SIGNAL	LOW_SIGNAL	1513.616455	3698.96582	1515	3701	30.632477	48.821194	1503.52002	3709.343994	1509	3709	30.576336	52.032734	100	100	2.014192	-5.946189	0	-2.952146	0.330204	-0.199455	18.36031	0
723	102con2Gko1R072303	NORMAL	B	1	2	3	21	LOW_SIGNAL	LOW_SIGNAL	1499.246704	3702.746582	1503	3701	28.890192	40.661671	1496.911987	3698.104004	1496	3696	30.860779	54.821686	100	100	0.465765	2.659972	0.175102	5.710971	0.075653	0.084685	464.767883	792.02063
724	102con2Gko1R072303	NORMAL	B	1	2	3	22	LOW_SIGNAL	LOW_SIGNAL	1482.880737	3676.86084	1484	3677	27.99522	45.692886	1491.079956	3687.968018	1483	3686	53.121071	54.253139	100	100	-1.635706	-6.363873	0	0	-0.15435	-0.204729	0	0
725	102con2Gko1R072303	NORMAL	B	1	2	3	23	LOW_SIGNAL	LOW_SIGNAL	1541.364258	3701.450439	1528	3686	79.215012	105.153206	1518.687988	3688.664063	1508	3687	47.379108	44.824348	100	100	4.523811	7.325973	0.617503	1.619425	0.478613	0.285255	279.958557	743.92334
726	102con2Gko1R072303	NORMAL	B	1	2	3	24	LOW_SIGNAL	LOW_SIGNAL	1586.993408	3698.145752	1587	3700	50.124043	42.600216	1539.023804	3684.039795	1543	3681	46.168465	49.668083	100	100	9.569715	8.082028	1.184073	0.844542	1.039012	0.284004	40.685078	181.037231
727	102con2Gko1R072303	NORMAL	B	1	2	3	25	DETECTED	DETECTED	2964.99292	3912.274658	3067	3820	390.229645	316.92984	1486.179443	3690.05127	1486	3702	29.62384	47.970356	100	100	295.016449	127.323212	2.317067	0.43158	49.919708	4.632515	26.311876	140.974548
728	102con2Gko1R072303	NORMAL	B	1	2	3	26	DETECTED	DETECTED	2865.171631	3880.977539	2947	3828	287.31723	195.323563	1478.447388	3671.763184	1478	3668	27.846777	49.905006	100	100	276.645081	119.869667	2.307882	0.433298	49.798374	4.192252	20.621592	90.261787
729	102con2Gko1R072303	NORMAL	B	1	2	4	1	DETECTED	DETECTED	2162.539307	3796.483154	2176	3745	102.719284	148.124786	1460.681763	3656.390869	1463	3656	29.154737	42.39333	100	100	140.017334	80.266075	1.744415	0.573258	24.073534	3.304583	14.033465	101.310867
730	102con2Gko1R072303	NORMAL	B	1	2	4	2	DETECTED	DETECTED	2114.552979	3803.282471	2109	3780	78.086723	127.714027	1443.453003	3663.760742	1444	3667	26.832977	47.367172	100	100	133.881348	79.939178	1.67479	0.59709	25.010269	2.945536	10.927079	85.008499
731	102con2Gko1R072303	NORMAL	B	1	2	4	3	LOW_SIGNAL	LOW_SIGNAL	1565.503418	3692.393066	1571	3695	45.966949	44.527187	1445.206299	3668.111084	1444	3667	28.892996	46.952614	100	100	23.998718	13.912396	1.724988	0.579714	4.163539	0.517159	29.719164	61.344048
732	102con2Gko1R072303	NORMAL	B	1	2	4	4	LOW_SIGNAL	LOW_SIGNAL	1578.965698	3671.684814	1582	3668	40.116287	46.228188	1455.031982	3650.447998	1456	3648	28.962696	44.792259	100	100	24.724203	12.167665	2.03196	0.492136	4.279081	0.474118	22.397053	53.832764
733	102con2Gko1R072303	NORMAL	B	1	2	4	5	LOW_SIGNAL	LOW_SIGNAL	1527.547974	3653.602783	1527	3652	33.360741	41.060337	1475.784058	3647.256104	1474	3648	33.401417	39.858192	100	100	10.326662	3.636339	2.839851	0.352131	1.549752	0.159231	3.183564	155.401688
734	102con2Gko1R072303	NORMAL	B	1	2	4	6	LOW_SIGNAL	LOW_SIGNAL	1551.911011	3669.958984	1552	3671	33.171635	44.664246	1500.024048	3652.47998	1499	3653	29.9517	45.133778	100	100	10.351209	10.014621	1.03361	0.967483	1.732355	0.387271	27.476421	37.149204
735	102con2Gko1R072303	NORMAL	B	1	2	4	7	LOW_SIGNAL	LOW_SIGNAL	1525.739746	3660.96582	1526	3656	30.362646	40.605999	1519.495605	3674.965332	1518	3674	33.431885	50.08886	100	100	1.245677	-8.02104	0	-6.4391	0.186772	-0.279494	224.096146	0
736	102con2Gko1R072303	NORMAL	B	1	2	4	8	LOW_SIGNAL	LOW_SIGNAL	1535.296509	3680.234375	1536	3682	31.343777	44.499439	1533.443359	3690.29248	1536	3691	33.107059	43.137642	100	100	0.369695	-5.762806	0	-15.588012	0.055974	-0.233163	575.260925	0
737	102con2Gko1R072303	NORMAL	B	1	2	4	9	LOW_SIGNAL	LOW_SIGNAL	1525.5448	3673.800049	1527	3671	31.17535	44.433556	1525.523804	3677.174561	1524	3673	31.341654	44.555241	100	100	0.004189	-1.933431	0	-461.591095	0.00067	-0.075738	15357.167969	0
738	102con2Gko1R072303	NORMAL	B	1	2	4	10	LOW_SIGNAL	LOW_SIGNAL	1519.013794	3665.199951	1517	3666	32.671547	38.127632	1519.922363	3670.655273	1521	3668	37.762917	44.317833	100	100	-0.181255	-3.125635	0	0	-0.02406	-0.123095	0	0
739	102con2Gko1R072303	NORMAL	B	1	2	4	11	LOW_SIGNAL	LOW_SIGNAL	1528.868042	3677.229248	1525	3674	38.92709	41.491707	1487.031738	3668.571533	1487	3668	32.548786	40.577713	100	100	8.346149	4.96045	1.682539	0.59434	1.285341	0.213361	51.036285	100.036659
740	102con2Gko1R072303	NORMAL	B	1	2	4	12	LOW_SIGNAL	LOW_SIGNAL	1495.426514	3658.188721	1493	3658	30.334629	42.944767	1465.095215	3664.444336	1467	3666	31.565664	40.674232	100	100	6.050954	-3.584164	0	-0.59233	0.960895	-0.153798	28.779991	0
741	102con2Gko1R072303	NORMAL	B	1	2	4	13	LOW_SIGNAL	LOW_SIGNAL	1445.014038	3655.111816	1445	3654	27.633919	41.118023	1455.703979	3656.983887	1458	3657	30.180109	43.502502	100	100	-2.132594	-1.072605	0	0	-0.354205	-0.043034	0	0
742	102con2Gko1R072303	NORMAL	B	1	2	4	14	LOW_SIGNAL	LOW_SIGNAL	1440.615356	3657.419678	1439	3662	27.722704	37.210556	1452.199951	3664.1521	1452	3659	29.980371	42.434971	100	100	-2.311073	-3.857351	0	0	-0.386406	-0.158653	0	0
743	102con2Gko1R072303	NORMAL	B	1	2	4	15	LOW_SIGNAL	LOW_SIGNAL	1467.657349	3674.888184	1466	3676	27.770716	39.248047	1465.158691	3674.261963	1468	3673	33.880585	43.163162	100	100	0.498471	0.358794	1.389294	0.71979	0.073749	0.014508	776.748474	2868.388672
744	102con2Gko1R072303	NORMAL	B	1	2	4	16	LOW_SIGNAL	LOW_SIGNAL	1472.450684	3670.908447	1473	3670	28.904966	45.742718	1469.247803	3667.931641	1470	3670	28.617245	39.816772	100	100	0.63896	1.705566	0.374632	2.669284	0.111921	0.074763	127.017288	756.418762
745	102con2Gko1R072303	NORMAL	B	1	2	4	17	LOW_SIGNAL	LOW_SIGNAL	1483.76062	3629.99292	1488	3626	32.657459	40.293869	1484.365112	3647.904785	1483	3647	31.316353	37.7966	100	100	-0.120593	-10.262629	0	0	-0.019303	-0.473901	0	0
746	102con2Gko1R072303	NORMAL	B	1	2	4	18	LOW_SIGNAL	LOW_SIGNAL	1523.583374	3677.875	1523	3674	30.595825	41.507076	1556.034424	3688.086182	1527	3687	138.044662	59.291412	100	100	-6.473835	-5.850511	0	0	-0.235076	-0.17222	0	0
747	102con2Gko1R072303	NORMAL	B	1	2	4	19	LOW_SIGNAL	LOW_SIGNAL	1620.993042	3694.104248	1628	3694	57.90279	41.834961	1519.647949	3695.399902	1515	3694	33.177486	41.639576	100	100	20.217876	-0.742347	0	-0.036717	3.054634	-0.031116	46.825268	0
748	102con2Gko1R072303	NORMAL	B	1	2	4	20	LOW_SIGNAL	LOW_SIGNAL	1597.405396	3692.270264	1600	3693	52.466366	44.59959	1511.807983	3682.912109	1509	3687	29.914854	47.109676	100	100	17.076288	5.361768	3.184824	0.313989	2.861368	0.198646	50.354851	162.128998
749	102con2Gko1R072303	NORMAL	B	1	2	4	21	LOW_SIGNAL	LOW_SIGNAL	1495.486694	3667.506592	1497	3671	31.690989	41.08083	1498.008057	3666.704102	1496	3669	32.509678	48.911041	100	100	-0.503	0.459788	-1.093983	0	-0.077557	0.016407	0	3307.871826
750	102con2Gko1R072303	NORMAL	B	1	2	4	22	LOW_SIGNAL	LOW_SIGNAL	1494.331177	3665.841064	1493	3667	28.1493	40.643669	1492.400024	3669.624023	1495	3672	30.07893	43.602982	100	100	0.385256	-2.167452	0	-5.626005	0.064203	-0.086759	548.892517	0
751	102con2Gko1R072303	NORMAL	B	1	2	4	23	LOW_SIGNAL	LOW_SIGNAL	1500.920532	3668.072754	1501	3669	28.212646	43.251377	1500.063965	3666.832031	1495	3667	31.739813	42.565289	100	100	0.170881	0.710874	0.240382	4.160047	0.026987	0.029149	1697.676392	618.445068
752	102con2Gko1R072303	NORMAL	B	1	2	4	24	LOW_SIGNAL	LOW_SIGNAL	1507.861816	3672.467041	1508	3666	30.613819	42.239136	1505.959961	3666.384033	1502	3667	33.080151	42.167446	100	100	0.379411	3.485268	0.108861	9.185987	0.057492	0.144258	659.018188	40.438599
753	102con2Gko1R072303	NORMAL	B	1	2	4	25	LOW_SIGNAL	LOW_SIGNAL	1510.828979	3686.730225	1510	3691	31.028244	41.530647	1498.728027	3677.352051	1495	3678	33.327885	46.429138	100	100	2.414084	5.373238	0.449279	2.225788	0.363088	0.201989	100.532249	221.337463
754	102con2Gko1R072303	NORMAL	B	1	2	4	26	LOW_SIGNAL	LOW_SIGNAL	1506.605225	3664.039551	1506	3665	29.157974	34.03405	1493.650757	3663.468262	1492	3661	28.074846	48.281128	100	100	2.584356	0.327321	7.895482	0.126655	0.461426	0.011833	60.777481	5994.416992
755	102con2Gko1R072303	NORMAL	B	1	2	5	1	LOW_SIGNAL	LOW_SIGNAL	1451.263916	3646.895752	1450	3645	32.277634	45.260666	1449.133911	3656.787354	1448	3654	33.197189	40.622269	100	100	0.424926	-5.667408	0	-13.337395	0.064162	-0.243502	364.288635	0
756	102con2Gko1R072303	NORMAL	B	1	2	5	2	LOW_SIGNAL	LOW_SIGNAL	1446.813843	3648.241455	1448	3647	28.921825	41.462551	1444.134888	3653.968262	1440	3650	44.52224	51.220924	100	100	0.534439	-3.281182	0	-6.139487	0.060171	-0.111806	1263.516724	0
757	102con2Gko1R072303	NORMAL	B	1	2	5	3	LOW_SIGNAL	LOW_SIGNAL	1567.958618	3662.38623	1577	3661	71.840858	44.540115	1449.791992	3644.679932	1447	3647	32.626019	41.595123	100	100	23.573696	10.14485	2.323711	0.430346	3.621852	0.425682	54.165115	89.950737
758	102con2Gko1R072303	NORMAL	B	1	2	5	4	LOW_SIGNAL	LOW_SIGNAL	1591.23291	3654.020508	1606	3653	67.981949	43.53746	1459.567993	3643.535889	1460	3644	27.171598	48.625885	100	100	26.266542	6.007178	4.372526	0.228701	4.845682	0.215618	47.329029	206.546661
759	102con2Gko1R072303	NORMAL	B	1	2	5	5	LOW_SIGNAL	LOW_SIGNAL	1489.041138	3651.424561	1488	3655	29.010071	39.138279	1472.025879	3651.103516	1471	3654	32.860035	41.040031	100	100	3.394465	0.183943	18.453884	0.054189	0.51781	0.007823	90.704781	3846.268066
760	102con2Gko1R072303	NORMAL	B	1	2	5	6	LOW_SIGNAL	LOW_SIGNAL	1510.849365	3653.397217	1508	3657	29.625093	39.733852	1499.751953	3649.535889	1498	3650	32.593948	36.891853	100	100	2.213882	2.212353	1.000691	0.999309	0.340475	0.104666	122.471321	382.175262
761	102con2Gko1R072303	NORMAL	B	1	2	5	7	DETECTED	DETECTED	6755.914063	4506.382813	7110	4140	1632.533447	1076.17627	1521.416626	3663.277832	1519	3651	30.396778	38.938496	100	100	1044.258057	483.058197	2.161764	0.462585	172.205673	21.652224	31.182562	127.560814
762	102con2Gko1R072303	NORMAL	B	1	2	5	8	DETECTED	DETECTED	7164.39502	4594.79834	7608	4208	1226.384766	1066.728638	1531.255859	3663.837158	1530	3664	31.571619	38.176243	100	100	1123.785156	533.395569	2.106851	0.474642	178.424149	24.385878	21.763678	114.510178
763	102con2Gko1R072303	NORMAL	B	1	2	5	9	LOW_SIGNAL	LOW_SIGNAL	1566.890381	3662.493164	1565	3662	40.112793	42.198914	1509.152344	3658.733398	1509	3660	30.078995	40.123432	100	100	11.518472	2.154163	5.347075	0.187018	1.919547	0.093705	45.963577	347.662262
764	102con2Gko1R072303	NORMAL	B	1	2	5	10	LOW_SIGNAL	LOW_SIGNAL	1562.006836	3663.458984	1567	3667	42.253845	39.796734	1496.968018	3654.335938	1498	3648	33.357536	46.949326	100	100	12.974943	5.227063	2.482263	0.402858	1.949749	0.194317	39.877312	273.033997
765	102con2Gko1R072303	NORMAL	B	1	2	5	11	LOW_SIGNAL	LOW_SIGNAL	1483.657593	3659.184814	1485	3657	29.822565	42.912582	1479.400024	3652.048096	1481	3652	28.713264	45.771671	100	100	0.849365	4.088993	0.20772	4.814176	0.148279	0.15592	189.266556	223.119995
766	102con2Gko1R072303	NORMAL	B	1	2	5	12	LOW_SIGNAL	LOW_SIGNAL	1477.846191	3644.664307	1476	3640	28.652193	44.004475	1467.352051	3648.751953	1472	3648	31.029444	41.422607	100	100	2.093533	-2.342023	0	-1.118694	0.338199	-0.098682	113.503937	0
767	102con2Gko1R072303	NORMAL	B	1	2	5	13	LOW_SIGNAL	LOW_SIGNAL	1460.985962	3652.790283	1464	3649	27.368893	44.499382	1458.57605	3644.944092	1461	3641	31.169485	40.204781	100	100	0.480766	4.495487	0.106944	9.350669	0.077316	0.195156	618.934631	243.083145
768	102con2Gko1R072303	NORMAL	B	1	2	5	14	LOW_SIGNAL	LOW_SIGNAL	1456.587402	3658.09082	1454	3659	26.244339	39.024357	1455.712036	3658.775879	1454	3654	28.209133	40.155518	100	100	0.174632	-0.392505	0	-2.24762	0.031031	-0.01706	1181.630127	0
769	102con2Gko1R072303	NORMAL	B	1	2	5	15	LOW_SIGNAL	LOW_SIGNAL	1473.524536	3661.89502	1475	3661	25.491739	39.511578	1464.696045	3662.832031	1463	3661	33.395779	43.196259	100	100	1.761243	-0.536862	0	-0.30482	0.26436	-0.021692	244.371017	0
770	102con2Gko1R072303	NORMAL	B	1	2	5	16	LOW_SIGNAL	LOW_SIGNAL	1478.380249	3660.802734	1477	3662	27.656128	43.904171	1471.42395	3660.39209	1470	3662	28.736923	40.479565	100	100	1.387749	0.235279	5.898304	0.16954	0.242068	0.010144	112.229309	4139.696777
771	102con2Gko1R072303	NORMAL	B	1	2	5	17	LOW_SIGNAL	LOW_SIGNAL	1480.821411	3632.285645	1481	3631	29.7017	37.281986	1480.199951	3640.624023	1476	3643	32.884449	43.944187	100	100	0.123978	-4.777486	0	-38.534832	0.018898	-0.189749	2271.052246	0
772	102con2Gko1R072303	NORMAL	B	1	2	5	18	LOW_SIGNAL	LOW_SIGNAL	1516.050049	3661.278564	1513	3666	29.497059	40.21365	1511.05603	3664.048096	1511	3661	34.926723	41.831432	100	100	0.996284	-1.586807	0	-1.592726	0.142986	-0.066207	374.506561	0
773	102con2Gko1R072303	NORMAL	B	1	2	5	19	LOW_SIGNAL	LOW_SIGNAL	1537.878418	3670.560791	1534	3675	37.18531	41.622082	1532.26001	3675.379883	1529	3681	29.496088	41.852188	100	100	1.120847	-2.761106	0	-2.463411	0.19048	-0.115146	403.023407	0
774	102con2Gko1R072303	NORMAL	B	1	2	5	20	LOW_SIGNAL	LOW_SIGNAL	1535.824341	3675.094482	1532	3676	28.448717	38.539555	1544.453735	3671.428467	1544	3675	29.376213	39.538132	100	100	-1.721524	2.100449	-0.819598	0	-0.293754	0.092721	0	240.857513
775	102con2Gko1R072303	NORMAL	B	1	2	5	21	LOW_SIGNAL	LOW_SIGNAL	1566.713379	3652.473389	1565	3657	41.591553	45.067837	1539.009644	3665.538574	1536	3664	37.412029	42.647106	100	100	5.526767	-7.485717	0	-1.354448	0.740503	-0.306356	65.591637	0
776	102con2Gko1R072303	NORMAL	B	1	2	5	22	LOW_SIGNAL	LOW_SIGNAL	1567.813354	3667.613281	1568	3666	30.761343	41.699757	1539.85083	3666.815674	1541	3661	43.721004	41.516293	100	100	5.578394	0.45699	12.206811	0.081921	0.639567	0.019212	111.108467	489.881073
777	102con2Gko1R072303	NORMAL	B	1	2	5	23	LOW_SIGNAL	LOW_SIGNAL	1531.34436	3667.417236	1531	3666	31.978544	38.146618	1535.549072	3666.509766	1534	3668	39.147007	44.195957	100	100	-0.838821	0.519937	-1.613313	0	-0.107408	0.020533	0	2459.425049
778	102con2Gko1R072303	NORMAL	B	1	2	5	24	LOW_SIGNAL	LOW_SIGNAL	1521.264893	3674.251709	1519	3674	39.060581	40.009533	1518.368408	3668.307129	1515	3673	33.888744	40.430237	100	100	0.577835	3.405956	0.169654	5.894337	0.08547	0.147033	670.597351	97.859367
779	102con2Gko1R072303	NORMAL	B	1	2	5	25	LOW_SIGNAL	LOW_SIGNAL	1552.973511	3675.735107	1558	3676	47.283112	40.238903	1500.375977	3662.36792	1501	3662	28.584534	39.656906	100	100	10.492965	7.658749	1.370062	0.729894	1.84007	0.337071	71.608932	51.013187
780	102con2Gko1R072303	NORMAL	B	1	2	5	26	LOW_SIGNAL	LOW_SIGNAL	1550.388184	3659.447266	1548	3661	46.844124	42.161911	1501.674561	3659.198486	1500	3659	31.932636	44.940147	100	100	9.718143	0.142538	68.179092	0.014667	1.525512	0.005536	70.357292	6252.944336
781	102con2Gko1R072303	NORMAL	B	1	2	6	1	LOW_SIGNAL	LOW_SIGNAL	1597.659668	3659.166748	1605	3659	63.281269	40.655468	1459.745972	3645.103271	1458	3642	36.348957	43.964859	100	100	27.513145	8.057689	3.414521	0.292867	3.794158	0.31988	37.559948	118.992249
782	102con2Gko1R072303	NORMAL	B	1	2	6	2	LOW_SIGNAL	LOW_SIGNAL	1607.958374	3665.215332	1610	3666	55.769733	46.416363	1456.151978	3651.656006	1453	3654	33.316917	39.878662	100	100	30.284674	7.768836	3.898226	0.256527	4.556436	0.340015	29.461285	175.17305
783	102con2Gko1R072303	NORMAL	B	1	2	6	3	LOW_SIGNAL	LOW_SIGNAL	1462.794556	3650.342529	1463	3649	31.775921	39.868141	1466.927979	3649.775879	1465	3647	32.496689	38.295509	100	100	-0.824599	0.324663	-2.539859	0	-0.127195	0.014797	0	1956.593872
784	102con2Gko1R072303	NORMAL	B	1	2	6	4	LOW_SIGNAL	LOW_SIGNAL	1468.280762	3648.958984	1467	3650	27.874281	39.166824	1477.104004	3641.919922	1472	3639	37.914341	42.074352	100	100	-1.760196	4.033041	-0.436444	0	-0.232715	0.167301	0	218.340942
785	102con2Gko1R072303	NORMAL	B	1	2	6	5	DETECTED	DETECTED	3101.640381	3794.184326	3181	3778	403.367279	115.337715	1492.111084	3642.873047	1489	3636	42.450775	43.944424	100	100	321.093658	86.694016	3.703758	0.269996	37.915192	3.443242	24.922022	70.475952
786	102con2Gko1R072303	NORMAL	B	1	2	6	6	DETECTED	DETECTED	3075.405273	3830.870605	3137	3788	459.734283	189.087219	1522.405762	3647.333252	1523	3648	39.294254	41.153107	100	100	309.816223	105.15799	2.946198	0.339421	39.522305	4.459867	29.494661	100.554245
787	102con2Gko1R072303	NORMAL	B	1	2	6	7	LOW_SIGNAL	LOW_SIGNAL	1665.595947	3658.602783	1694	3658	98.440437	43.062828	1523.054077	3656.31543	1525	3656	32.900352	42.064007	100	100	28.436443	1.310542	21.698223	0.046087	4.332533	0.054378	65.089485	403.128784
788	102con2Gko1R072303	NORMAL	B	1	2	6	8	LOW_SIGNAL	LOW_SIGNAL	1673.452026	3668.842529	1684	3671	72.869667	35.651123	1527.095215	3664.547607	1527	3664	32.512505	38.81662	100	100	29.197508	2.460782	11.865136	0.084281	4.501554	0.110646	44.558537	357.478394
789	102con2Gko1R072303	NORMAL	B	1	2	6	9	LOW_SIGNAL	LOW_SIGNAL	1542.472656	3647.808105	1544	3645	35.6758	34.164165	1512.807983	3658.271973	1509	3660	36.810047	38.997803	100	100	5.917965	-5.995288	0	-1.013066	0.805885	-0.268319	30.56617	0
790	102con2Gko1R072303	NORMAL	B	1	2	6	10	LOW_SIGNAL	LOW_SIGNAL	1535.376709	3643.705566	1535	3646	31.592258	41.703911	1505.800049	3657.072021	1505	3651	38.707336	43.533669	100	100	5.900407	-7.658329	0	-1.297933	0.76411	-0.307037	75.6166	0
791	102con2Gko1R072303	NORMAL	B	1	2	6	11	DETECTED	DETECTED	1869.263184	3723.789551	1798	3675	217.284714	174.767014	1546.285767	3645.290527	1538	3647	67.199303	43.787609	100	100	64.432503	44.976128	1.432593	0.698035	4.806262	1.792722	63.977318	215.534729
792	102con2Gko1R072303	NORMAL	B	1	2	6	12	LOW_SIGNAL	LOW_SIGNAL	1684.423584	3654.0625	1705	3650	75.440384	44.610359	1508.658691	3642.626953	1502	3643	42.615711	39.662918	100	100	35.064281	6.552013	5.351681	0.186857	4.124415	0.288318	35.417042	178.557571
793	102con2Gko1R072303	NORMAL	B	1	2	6	13	LOW_SIGNAL	LOW_SIGNAL	1513.819458	3658.020752	1512	3659	32.429298	46.397102	1501.952026	3660.399902	1497	3659	53.521004	44.915154	100	100	2.367498	-1.363138	0	-0.575771	0.221734	-0.05297	358.775513	0
794	102con2Gko1R072303	NORMAL	B	1	2	6	14	LOW_SIGNAL	LOW_SIGNAL	1517.804199	3663.629395	1521	3667	36.401768	42.316334	1486.719971	3665.312012	1480	3664	46.79237	39.874481	100	100	6.20116	-0.964058	0	-0.155464	0.664301	-0.042198	94.585945	0
795	102con2Gko1R072303	NORMAL	B	1	2	6	15	LOW_SIGNAL	LOW_SIGNAL	1474.202759	3674	1473	3672	30.237921	37.920784	1484.352051	3668.592041	1482	3666	40.233036	45.634087	100	100	-2.024737	3.098498	-0.653458	0	-0.252263	0.118507	0	469.432037
796	102con2Gko1R072303	NORMAL	B	1	2	6	16	LOW_SIGNAL	LOW_SIGNAL	1496.218262	3666.366211	1491	3665	34.098335	41.152798	1505.927979	3660.592041	1498	3658	48.934322	40.241829	100	100	-1.937044	3.308319	-0.585507	0	-0.198423	0.143487	0	149.128281
797	102con2Gko1R072303	NORMAL	B	1	2	6	17	DETECTED	DETECTED	2831.422119	3729.199951	2868	3713	212.185013	81.731697	1530.107788	3654.960693	1518	3655	58.795486	44.942196	100	100	259.606201	42.535488	6.103285	0.163846	22.132895	1.651883	15.666957	91.954269
798	102con2Gko1R072303	NORMAL	B	1	2	6	18	DETECTED	DETECTED	2865.474365	3756.410156	2876	3734	157.294556	78.789124	1576.418091	3678.983643	1564	3672	52.9818	41.457733	100	100	257.160767	44.361633	5.796918	0.172505	24.330172	1.867601	11.48926	86.533501
799	102con2Gko1R072303	NORMAL	B	1	2	6	19	DETECTED	DETECTED	2718.364746	3722.21167	2696	3708	147.224152	77.540321	1589.053711	3674.795654	1574	3679	66.326324	41.240166	100	100	225.292328	27.167074	8.292845	0.120586	17.026588	1.149753	11.638717	138.48468
800	102con2Gko1R072303	NORMAL	B	1	2	6	20	DETECTED	DETECTED	3097.513916	4270.972168	2804	3746	1024.011719	1915.682739	1607.15625	3684.09375	1598	3684	70.081841	36.920124	100	100	297.319458	336.252838	0.884214	1.130948	21.265961	15.895895	68.548027	326.358368
801	102con2Gko1R072303	NORMAL	B	1	2	6	21	DETECTED	DETECTED	8738.389648	5624.669434	8858	4788	1035.454102	2343.45459	1656.5625	3699.125	1682	3698	74.299515	41.109417	100	100	1412.791748	1103.243408	1.28058	0.780896	95.314583	46.839497	14.583595	121.684753
802	102con2Gko1R072303	NORMAL	B	1	2	6	22	DETECTED	DETECTED	8194.40332	5475.054199	8649	4761	1778.9552	2221.967529	1642.319946	3681.679932	1616	3683	64.644539	39.054352	100	100	1307.110352	1027.516357	1.272107	0.786098	101.35556	45.91996	27.133053	123.87957
803	102con2Gko1R072303	NORMAL	B	1	2	6	23	DETECTED	DETECTED	10787.042969	5089.776855	11912	4550	3264.017578	2311.544434	1620.902466	3673.975586	1611	3674	71.757156	44.067844	100	100	1828.602661	811.185364	2.254235	0.443609	127.73835	32.127762	35.600903	163.2379
804	102con2Gko1R072303	NORMAL	B	1	2	6	24	DETECTED	DETECTED	10560.711914	4944.219727	11807	4557	2850.427734	1535.816528	1606.571411	3684.571533	1572	3683	83.535339	54.057392	100	100	1786.309692	721.717224	2.475083	0.404027	107.18985	23.302053	31.819954	121.848694
805	102con2Gko1R072303	NORMAL	B	1	2	6	25	LOW_SIGNAL	LOW_SIGNAL	1619.91394	3687.43042	1614	3691	48.825119	41.678852	1573.663086	3673.423828	1558	3676	62.727615	41.650078	100	100	9.226831	8.025097	1.149747	0.869757	0.737328	0.336292	85.146484	11.05517
806	102con2Gko1R072303	NORMAL	B	1	2	6	26	LOW_SIGNAL	LOW_SIGNAL	1600.847656	3666.271484	1604	3667	41.596901	45.734432	1560.247803	3665.371582	1541	3668	68.509712	42.045719	100	100	8.099483	0.5156	15.708839	0.063658	0.592615	0.021403	134.079315	1999.586304
807	102con2Gko1R072303	NORMAL	B	1	2	7	1	LOW_SIGNAL	LOW_SIGNAL	1465.458374	3648.368164	1464	3644	31.025789	55.756687	1462.150757	3645.396729	1461	3646	34.806683	42.975918	100	100	0.659854	1.702488	0.387582	2.580097	0.095028	0.069142	476.982056	1195.480469
808	102con2Gko1R072303	NORMAL	B	1	2	7	2	LOW_SIGNAL	LOW_SIGNAL	1467.965332	3643.763916	1468	3647	35.705559	40.182278	1469.800049	3640.471924	1473	3638	36.386806	40.977489	100	100	-0.366018	1.886152	-0.194055	0	-0.050423	0.080337	0	244.035461
809	102con2Gko1R072303	NORMAL	B	1	2	7	3	LOW_SIGNAL	LOW_SIGNAL	1482.472656	3649.938477	1481	3650	35.977062	45.240078	1478.079956	3644.063965	1480	3644	37.011463	41.8451	100	100	0.876323	3.36581	0.26036	3.840831	0.118685	0.140387	197.806305	292.697357
810	102con2Gko1R072303	NORMAL	B	1	2	7	4	LOW_SIGNAL	LOW_SIGNAL	1500.869873	3663.157471	1494	3657	71.847565	72.438576	1484.680054	3648.360107	1483	3646	38.912762	43.251965	100	100	3.229794	8.47817	0.380954	2.624988	0.416054	0.34212	373.059113	392.695953
811	102con2Gko1R072303	NORMAL	B	1	2	7	5	LOW_SIGNAL	LOW_SIGNAL	1478.863037	3643.410889	1479	3640	33.623398	41.631332	1495.380981	3645.103271	1491	3644	43.939201	39.825783	100	100	-3.295254	-0.969653	0	0	-0.375927	-0.042495	0	0
812	102con2Gko1R072303	NORMAL	B	1	2	7	6	LOW_SIGNAL	LOW_SIGNAL	1496.465698	3648.897217	1492	3649	45.268116	43.257637	1514.523804	3643.841309	1512	3648	44.544575	37.333824	100	100	-3.602509	2.89679	-1.243621	0	-0.405394	0.135424	0	432.161407
813	102con2Gko1R072303	NORMAL	B	1	2	7	7	LOW_SIGNAL	LOW_SIGNAL	1551.356201	3648.780762	1557	3648	59.582657	37.619965	1510.864014	3647.1521	1510	3648	34.767044	35.378834	100	100	8.078004	0.933144	8.656757	0.115517	1.164672	0.046035	119.498245	785.344971
814	102con2Gko1R072303	NORMAL	B	1	2	7	8	LOW_SIGNAL	LOW_SIGNAL	1563.171265	3649.424561	1567	3649	52.083927	37.463699	1517.511963	3659.248047	1514	3659	37.939812	41.088932	100	100	9.10882	-5.628381	0	-0.617904	1.203467	-0.239079	78.151466	0
815	102con2Gko1R072303	NORMAL	B	1	2	7	9	LOW_SIGNAL	LOW_SIGNAL	1649.931519	3656.335693	1642	3658	122.789734	45.556824	1523.043091	3652.189697	1525	3647	37.65551	39.168732	100	100	25.313654	2.375454	10.656342	0.093841	3.369717	0.10585	92.107178	561.130432
816	102con2Gko1R072303	NORMAL	B	1	2	7	10	LOW_SIGNAL	LOW_SIGNAL	1663.828735	3660.322021	1657	3660	118.602005	51.219738	1525.407959	3650.040039	1520	3650	42.464607	38.963661	100	100	27.614305	5.891077	4.68748	0.213334	3.259674	0.263886	80.001938	323.342072
817	102con2Gko1R072303	NORMAL	B	1	2	7	11	LOW_SIGNAL	LOW_SIGNAL	1662.575317	3673.671143	1678	3674	76.885025	44.577114	1557.920654	3650.063477	1548	3650	105.639587	47.615421	100	100	20.87812	13.526046	1.543549	0.647857	0.990677	0.495799	69.223808	70.89418
818	102con2Gko1R072303	NORMAL	B	1	2	7	12	LOW_SIGNAL	LOW_SIGNAL	1676.173584	3674.583252	1679	3672	53.626175	44.387287	1554.199951	3659.159912	1555	3656	45.33691	38.437923	100	100	24.333176	8.836824	2.753611	0.36316	2.690382	0.401253	23.481651	143.925613
819	102con2Gko1R072303	NORMAL	B	1	2	7	13	LOW_SIGNAL	LOW_SIGNAL	1503.531494	3653.930176	1500	3653	39.651085	39.480358	1545.079956	3665.976074	1548	3669	51.868256	47.490314	100	100	-8.288726	-6.901715	0	0	-0.801038	-0.25365	0	0
820	102con2Gko1R072303	NORMAL	B	1	2	7	14	LOW_SIGNAL	LOW_SIGNAL	1503.104858	3655.076904	1498	3656	37.292473	40.942951	1527.119995	3664.063965	1520	3671	45.239792	45.719479	100	100	-4.790909	-5.149149	0	0	-0.530841	-0.19657	0	0
821	102con2Gko1R072303	NORMAL	B	1	2	7	15	LOW_SIGNAL	LOW_SIGNAL	1534.685303	3661.916016	1532	3662	39.112946	38.44558	1525.472046	3667.672119	1526	3668	41.477467	44.061867	100	100	1.838002	-3.297968	0	-1.794322	0.222127	-0.130637	149.83046	0
822	102con2Gko1R072303	NORMAL	B	1	2	7	16	LOW_SIGNAL	LOW_SIGNAL	1560.755249	3675.629395	1557	3673	43.584827	39.187466	1558.599976	3671.719971	1544	3672	65.223312	45.970821	100	100	0.429967	2.23991	0.191957	5.209492	0.033045	0.085041	2251.343262	614.784607
823	102con2Gko1R072303	NORMAL	B	1	2	7	17	LOW_SIGNAL	LOW_SIGNAL	1578.880249	3658.880371	1561	3654	98.150726	78.941986	1601.277832	3664.063477	1591	3660	101.121117	41.909767	100	100	-4.468214	-2.969668	0	0	-0.221493	-0.123673	0	0
824	102con2Gko1R072303	NORMAL	B	1	2	7	18	LOW_SIGNAL	LOW_SIGNAL	1589.124146	3672.903564	1584	3670	39.245472	49.569023	1625.104004	3673.592041	1609	3671	101.767929	45.711941	100	100	-7.177815	-0.394464	0	0	-0.353548	-0.015061	0	0
825	102con2Gko1R072303	NORMAL	B	1	2	7	19	DETECTED	DETECTED	22816.371094	5983.059082	23068	5173	3266.436523	2171.952881	1690.857178	3680.428467	1683	3678	43.007309	38.749931	100	100	4214.442383	1319.295532	3.194464	0.313042	491.20752	59.422832	15.460706	94.309837
826	102con2Gko1R072303	NORMAL	B	1	2	7	20	DETECTED	DETECTED	22288.050781	5849.44873	23156	5262	5629.259766	1758.437622	1735.764648	3692.117676	1744	3694	36.282795	32.042709	100	100	4100.085938	1236.045898	3.317098	0.301468	566.447144	67.326736	27.389378	81.49633
827	102con2Gko1R072303	NORMAL	B	1	2	7	21	LOW_SIGNAL	LOW_SIGNAL	1851.691772	3704.479492	1868	3697	234.306717	81.085495	1699.030884	3685.494873	1687	3686	83.239037	45.814194	100	100	30.455141	10.877265	2.79989	0.357157	1.834006	0.414383	143.470016	352.402649
828	102con2Gko1R072303	NORMAL	B	1	2	7	22	LOW_SIGNAL	LOW_SIGNAL	1881.306641	3720.139893	1924	3717	146.149887	58.955566	1680.261963	3690.238037	1663	3690	67.697945	43.936039	100	100	40.107483	17.132311	2.341043	0.42716	2.969731	0.680577	64.426071	131.467972
829	102con2Gko1R072303	NORMAL	B	1	2	7	23	DETECTED	DETECTED	4084.98291	4227.358887	4181	4051	536.360779	611.799683	1680.23999	3686	1685	3683	52.94492	39.106342	100	100	479.735077	310.172363	1.546673	0.646549	45.419712	13.84325	22.195354	112.780746
830	102con2Gko1R072303	NORMAL	B	1	2	7	24	DETECTED	DETECTED	4107.90918	4308.710938	4288	4072	503.611816	674.989624	1673.970581	3691.088135	1670	3685	50.443176	58.173389	100	100	485.559479	353.867859	1.372149	0.728784	48.251095	10.61693	20.587175	108.881691
831	102con2Gko1R072303	NORMAL	B	1	2	7	25	DETECTED	DETECTED	7232.152832	5212.611328	7567	4596	1472.526367	1820.209595	1652	3679.439941	1656	3670	36.455452	34.700001	100	100	1113.214722	878.432739	1.267274	0.789096	153.067719	44.183613	26.38055	118.700287
832	102con2Gko1R072303	NORMAL	B	1	2	7	26	DETECTED	DETECTED	6832.702148	4885.221191	7084	4534	1039.483276	1481.245728	1635.388916	3686.111084	1630	3683	38.668022	37.685753	100	100	1036.839966	687.03186	1.509158	0.662621	134.408569	31.818659	19.986553	123.488762
833	102con2Gko1R072303	NORMAL	B	1	2	8	1	DETECTED	DETECTED	1692.25	3736.125	1689	3718	41.781178	95.079529	1483.53772	3640.731201	1455	3641	79.900375	38.685123	100	100	41.637135	54.656013	0.761803	1.312675	2.612156	2.465904	32.631439	91.047607
834	102con2Gko1R072303	NORMAL	B	1	2	8	2	LOW_SIGNAL	LOW_SIGNAL	1617.513916	3654.375	1630	3653	76.176445	51.144623	1450.031738	3632.960205	1451	3631	31.726067	37.653244	100	100	33.411919	12.269637	2.723138	0.367223	5.279008	0.568737	41.350895	161.627594
835	102con2Gko1R072303	NORMAL	B	1	2	8	3	LOW_SIGNAL	LOW_SIGNAL	1469.331055	3639.124023	1468	3637	32.424511	40.017498	1456.975952	3632.199951	1456	3631	29.2824	34.958496	100	100	2.464786	3.967157	0.621298	1.609534	0.421929	0.198066	112.701897	281.275543
836	102con2Gko1R072303	NORMAL	B	1	2	8	4	LOW_SIGNAL	LOW_SIGNAL	1470.746582	3638.03418	1469	3637	33.014263	39.523094	1454	3638.815918	1457	3633	28.1677	42.040565	100	100	3.340866	-0.447898	0	-0.134066	0.594531	-0.018595	102.825874	0
837	102con2Gko1R072303	NORMAL	B	1	2	8	5	LOW_SIGNAL	LOW_SIGNAL	1468.917847	3646.890381	1467	3647	26.884554	43.027992	1464.271973	3641.23999	1465	3649	31.30788	42.830006	100	100	0.92683	3.237399	0.286289	3.492979	0.148393	0.131926	345.334778	72.9674
838	102con2Gko1R072303	NORMAL	B	1	2	8	6	LOW_SIGNAL	LOW_SIGNAL	1471.273926	3638.828857	1473	3638	27.291656	37.215374	1476.287964	3642.791992	1479	3644	27.837896	40.664902	100	100	-1.000277	-2.270684	0	0	-0.180116	-0.097458	0	0
839	102con2Gko1R072303	NORMAL	B	1	2	8	7	LOW_SIGNAL	LOW_SIGNAL	1626.438354	3667.054688	1630	3662	71.346947	50.855404	1484.887939	3645.087891	1484	3640	29.669746	43.53751	100	100	28.238653	12.585908	2.243672	0.445698	4.770867	0.504549	45.838955	119.645409
840	102con2Gko1R072303	NORMAL	B	1	2	8	8	LOW_SIGNAL	LOW_SIGNAL	1636.349365	3661.589111	1639	3654	66.012489	51.438705	1490.047974	3643.496094	1489	3644	29.515404	40.246578	100	100	29.186451	10.366421	2.81548	0.355179	4.956781	0.449554	40.359497	177.049667
841	102con2Gko1R072303	NORMAL	B	1	2	8	9	DETECTED	DETECTED	2897.179199	3991.849121	2967	3809	387.591278	437.88739	1499.602783	3638.30127	1500	3642	28.997482	42.369957	100	100	278.810028	202.56575	1.376393	0.726537	48.196476	8.344305	27.655378	123.274033
842	102con2Gko1R072303	NORMAL	B	1	2	8	10	DETECTED	DETECTED	2859.195801	3972.72168	2777	3763	388.643402	647.343933	1498.621948	3632.207275	1497	3631	27.119598	38.024921	100	100	271.428192	195.098221	1.391239	0.718784	50.169395	8.955032	28.495039	189.779404
843	102con2Gko1R072303	NORMAL	B	1	2	8	11	LOW_SIGNAL	LOW_SIGNAL	1504.903442	3638.337891	1505	3642	31.774012	36.536182	1510.706299	3642.650879	1498	3639	102.91597	48.54628	100	100	-1.157643	-2.471133	0	0	-0.056384	-0.088843	0	0
844	102con2Gko1R072303	NORMAL	B	1	2	8	12	LOW_SIGNAL	LOW_SIGNAL	1506.832153	3644.594482	1513	3646	30.162224	41.616665	1504.495972	3649.736084	1503	3648	34.509373	39.266281	100	100	0.466057	-2.945888	0	-6.320869	0.067697	-0.130942	717.715759	0
845	102con2Gko1R072303	NORMAL	B	1	2	8	13	LOW_SIGNAL	LOW_SIGNAL	1500.342651	3655.342773	1504	3656	30.184898	43.739334	1494.66394	3646.176025	1492	3646	30.578016	44.911934	100	100	1.132877	5.252101	0.2157	4.636076	0.185712	0.204105	86.065819	111.224876
846	102con2Gko1R072303	NORMAL	B	1	2	8	14	LOW_SIGNAL	LOW_SIGNAL	1507.132813	3662.741211	1506	3661	27.544147	41.295864	1490.407959	3654.687988	1489	3656	25.896845	37.301392	100	100	3.336531	4.614106	0.723115	1.382905	0.645826	0.215896	56.099846	220.020782
847	102con2Gko1R072303	NORMAL	B	1	2	8	15	LOW_SIGNAL	LOW_SIGNAL	1596.643311	3680.950928	1583	3675	147.678299	76.485046	1500.904053	3655.36792	1500	3654	34.943134	34.354542	100	100	19.099539	14.657821	1.303027	0.767444	2.739859	0.744676	149.870285	267.112488
848	102con2Gko1R072303	NORMAL	B	1	2	8	16	LOW_SIGNAL	LOW_SIGNAL	1598.083862	3671.629395	1603	3669	47.410923	42.533775	1515.472046	3654.704102	1511	3655	31.825523	40.788597	100	100	16.480675	9.697371	1.699499	0.588409	2.595773	0.414952	42.538216	71.246681
849	102con2Gko1R072303	NORMAL	B	1	2	8	17	LOW_SIGNAL	LOW_SIGNAL	1539.308228	3646.109619	1538	3641	30.903765	34.93227	1536.488037	3655.832031	1527	3660	54.257244	40.905441	100	100	0.562615	-5.57047	0	-9.901033	0.051978	-0.23768	1581.312744	0
850	102con2Gko1R072303	NORMAL	B	1	2	8	18	LOW_SIGNAL	LOW_SIGNAL	1787.054443	3721.986328	1566	3664	1404.027954	467.845612	1568.456055	3663.303955	1568	3659	50.114799	50.776272	100	100	43.609367	33.62215	1.297043	0.770985	4.361953	1.155705	641.877258	792.54126
851	102con2Gko1R072303	NORMAL	B	1	2	8	19	DETECTED	DETECTED	3574.614258	3866.039307	3556	3782	287.717896	292.100525	1625.666626	3666.777832	1619	3668	56.927021	46.276875	100	100	388.80603	114.167145	3.405586	0.293635	34.235897	4.305854	14.470885	144.740204
852	102con2Gko1R072303	NORMAL	B	1	2	8	20	DETECTED	DETECTED	3575.111084	3859.506836	3584	3777	457.153656	280.319336	1663.380981	3660.595215	1658	3654	47.635284	42.771687	100	100	381.381317	113.966698	3.346428	0.298826	40.132648	4.650544	23.782913	139.276443
853	102con2Gko1R072303	NORMAL	B	1	2	8	21	LOW_SIGNAL	LOW_SIGNAL	1757.802734	3660.687012	1769	3657	106.456848	44.407333	1628.854492	3659.54541	1628	3654	39.30143	43.591434	100	100	25.724579	0.654082	39.329273	0.025426	3.281006	0.026189	76.725853	742.235779
854	102con2Gko1R072303	NORMAL	B	1	2	8	22	LOW_SIGNAL	LOW_SIGNAL	1749.64624	3702.734619	1759	3702	101.621971	43.024902	1606.696045	3672.768066	1607	3672	32.377625	38.24268	100	100	28.517902	17.16938	1.660975	0.602056	4.415092	0.783589	67.384369	65.786499
855	102con2Gko1R072303	NORMAL	B	1	2	8	23	DETECTED	DETECTED	2741.929932	3791.560059	2742	3766	142.258911	114.144806	1607.126709	3684.549316	1605	3690	36.010288	39.711739	100	100	226.388	61.311958	3.692395	0.270827	31.513306	2.694688	12.127722	100.00312
856	102con2Gko1R072303	NORMAL	B	1	2	8	24	DETECTED	DETECTED	2748.973633	3793.666748	2791	3760	276.854645	163.29335	1581.260254	3684.23291	1580	3676	36.158615	54.813454	100	100	232.953415	62.700275	3.715349	0.269154	32.294197	1.996478	23.506046	140.55867
857	102con2Gko1R072303	NORMAL	B	1	2	8	25	DETECTED	DETECTED	2162.292236	3831.538574	2164	3819	114.629402	81.254059	1611.581055	3677.108154	1592	3675	67.960495	39.454697	100	100	109.864334	88.481133	1.24167	0.805367	8.103401	3.91412	16.762094	45.996136
858	102con2Gko1R072303	NORMAL	B	1	2	8	26	DETECTED	DETECTED	2179.5	3845.638916	2165	3791	98.537735	179.256104	1709.06665	3672.911133	1631	3672	161.205917	38.49345	100	100	93.849281	98.96463	0.948311	1.054506	2.918214	4.487199	27.120514	101.358498
859	102con2Gko1R072303	NORMAL	B	1	2	9	1	LOW_SIGNAL	LOW_SIGNAL	1443.715332	3643.236084	1438	3640	41.601948	42.721085	1453.64563	3651.771729	1441	3650	67.275734	58.057739	100	100	-1.981048	-4.89051	0	0	-0.147606	-0.14702	0	0
860	102con2Gko1R072303	NORMAL	B	1	2	9	2	LOW_SIGNAL	LOW_SIGNAL	1442.416626	3633.229248	1442	3637	27.266747	39.821056	1451.031982	3629.855957	1448	3623	33.42709	50.144581	100	100	-1.718724	1.932732	-0.889272	0	-0.257736	0.067271	0	903.438354
861	102con2Gko1R072303	NORMAL	B	1	2	9	3	LOW_SIGNAL	LOW_SIGNAL	1460.710327	3640.213867	1460	3641	27.777119	38.41914	1452.94397	3639.399902	1452	3639	31.346222	36.382591	100	100	1.549352	0.466362	3.322207	0.301005	0.247761	0.022372	187.043106	1516.343018
862	102con2Gko1R072303	NORMAL	B	1	2	9	4	LOW_SIGNAL	LOW_SIGNAL	1463.424683	3643.890381	1464	3641	26.220242	42.633827	1458.160034	3644.008057	1460	3647	28.14776	39.531635	100	100	1.050273	-0.067423	0	-0.064195	0.187036	-0.002977	194.447174	0
863	102con2Gko1R072303	NORMAL	B	1	2	9	5	LOW_SIGNAL	LOW_SIGNAL	1528.705444	3649.746582	1535	3650	45.157524	39.889122	1467.52002	3640.927979	1468	3636	40.348797	43.675701	100	100	12.206209	5.052631	2.415812	0.413939	1.516413	0.201911	33.141048	201.71373
864	102con2Gko1R072303	NORMAL	B	1	2	9	6	LOW_SIGNAL	LOW_SIGNAL	1545.588989	3651.280762	1548	3655	41.52269	41.840542	1476.719971	3642.736084	1482	3641	31.282173	38.580902	100	100	13.739051	4.895685	2.806359	0.356334	2.201542	0.221474	39.647633	189.485123
865	102con2Gko1R072303	NORMAL	B	1	2	9	7	LOW_SIGNAL	LOW_SIGNAL	1624.102783	3682.5	1622	3674	112.054108	55.575142	1488.176025	3643.231934	1482	3640	36.302284	38.949963	100	100	27.11676	22.498695	1.205259	0.829697	3.744303	1.008167	77.991043	100.952538
866	102con2Gko1R072303	NORMAL	B	1	2	9	8	LOW_SIGNAL	LOW_SIGNAL	1627.849365	3676.260254	1633	3676	49.645966	46.502213	1488.18396	3642.8479	1489	3645	26.251076	41.166084	100	100	27.862602	19.143656	1.455448	0.687074	5.320369	0.811648	30.17061	64.733246
867	102con2Gko1R072303	NORMAL	B	1	2	9	9	DETECTED	DETECTED	3063.071533	3803.412598	3137	3765	350.532288	177.817139	1497.568604	3632.646973	1502	3637	29.613684	39.047058	100	100	312.310608	97.840408	3.192041	0.313279	52.864174	4.373329	22.310986	101.587761
868	102con2Gko1R072303	NORMAL	B	1	2	9	10	DETECTED	DETECTED	2995.672363	3763.025879	3043	3730	295.611938	127.541801	1500.181763	3633.54541	1502	3632	33.329494	38.280548	100	100	298.343445	74.18602	4.021559	0.24866	44.869884	3.382409	19.640846	93.961243
869	102con2Gko1R072303	NORMAL	B	1	2	9	11	LOW_SIGNAL	LOW_SIGNAL	1486.558594	3641.9104	1486	3640	28.287931	43.512596	1492.401855	3639	1497	3639	25.998501	38.627392	100	100	-1.165704	1.667518	-0.699065	0	-0.224754	0.075346	0	688.28125
870	102con2Gko1R072303	NORMAL	B	1	2	9	12	LOW_SIGNAL	LOW_SIGNAL	1496.277832	3648.006836	1494	3652	31.272423	45.274696	1484.543945	3646.615967	1486	3646	27.455389	38.663731	100	100	2.340856	0.7969	2.937451	0.340431	0.42738	0.035973	127.59774	1693.661377
871	102con2Gko1R072303	NORMAL	B	1	2	9	13	LOW_SIGNAL	LOW_SIGNAL	1511.083862	3657.034912	1510	3661	28.323454	40.408028	1493.583984	3652.535889	1494	3650	29.7197	46.34174	100	100	3.491145	2.577722	1.354353	0.73836	0.588831	0.097084	51.442432	504.288605
872	102con2Gko1R072303	NORMAL	B	1	2	9	14	LOW_SIGNAL	LOW_SIGNAL	1531.118896	3663.398682	1533	3665	29.575274	37.867657	1502.94397	3657.216064	1502	3654	26.315489	41.325336	100	100	5.620768	3.542339	1.586739	0.630223	1.070659	0.149608	47.907295	267.647644
873	102con2Gko1R072303	NORMAL	B	1	2	9	15	LOW_SIGNAL	LOW_SIGNAL	1502.461548	3652.874023	1503	3649	26.14633	37.030048	1509.457886	3655.24292	1507	3654	40.706097	40.743294	100	100	-1.395737	-1.357263	0	0	-0.171874	-0.058142	0	0
874	102con2Gko1R072303	NORMAL	B	1	2	9	16	LOW_SIGNAL	LOW_SIGNAL	1506.157593	3652.26709	1506	3651	28.77755	39.729664	1517.315796	3654.20166	1513	3653	42.349644	44.319466	100	100	-2.22601	-1.108415	0	0	-0.263478	-0.043651	0	0
875	102con2Gko1R072303	NORMAL	B	1	2	9	17	LOW_SIGNAL	LOW_SIGNAL	1528.333374	3646.598633	1530	3648	30.562834	37.217735	1523.04834	3646.733887	1522	3646	28.140432	40.816086	100	100	1.05434	-0.077494	0	-0.0735	0.187809	-0.003314	225.634964	0
876	102con2Gko1R072303	NORMAL	B	1	2	9	18	LOW_SIGNAL	LOW_SIGNAL	1547.659912	3664.428467	1548	3653	29.225266	156.292801	1546.880005	3660.216064	1544	3654	32.906906	45.83149	100	100	0.155588	2.413502	0.064466	15.512146	0.0237	0.091911	1939.26001	3547.19043
877	102con2Gko1R072303	NORMAL	B	1	2	9	19	DETECTED	DETECTED	2477.897461	3864.410156	2490	3775	184.989914	307.914276	1579.365601	3659.849365	1575	3660	34.641884	42.825974	100	100	179.252945	117.2034	1.529418	0.653844	25.937731	4.776559	20.223812	149.061569
878	102con2Gko1R072303	NORMAL	B	1	2	9	20	DETECTED	DETECTED	2499.153809	3899.285645	2505	3779	227.142242	393.296295	1593.847778	3661.315186	1593	3663	34.868652	40.915329	100	100	180.60437	136.34552	1.324608	0.75494	25.963322	5.816169	24.792713	164.374298
879	102con2Gko1R072303	NORMAL	B	1	2	9	21	LOW_SIGNAL	LOW_SIGNAL	1667.516968	3684.918457	1671	3688	36.815781	38.869732	1596.287109	3669.485107	1597	3667	32.391151	43.028034	100	100	14.210028	8.84256	1.607004	0.622276	2.199053	0.358681	24.566948	119.573204
880	102con2Gko1R072303	NORMAL	B	1	2	9	22	LOW_SIGNAL	LOW_SIGNAL	1640.170044	3672.83667	1641	3670	38.206615	41.108112	1576.568604	3670.480469	1571	3665	36.308773	33.902237	100	100	12.688193	1.349989	9.39874	0.106397	1.751682	0.0695	18.697611	986.714722
881	102con2Gko1R072303	NORMAL	B	1	2	9	23	LOW_SIGNAL	LOW_SIGNAL	1547.843506	3666.979492	1544	3667	32.242596	52.085346	1553.52002	3663.416016	1552	3664	46.919384	46.452751	100	100	-1.132438	2.041699	-0.554655	0	-0.120984	0.076712	0	661.12323
882	102con2Gko1R072303	NORMAL	B	1	2	9	24	LOW_SIGNAL	LOW_SIGNAL	1526.408203	3655.959229	1524	3654	36.84486	40.658932	1529.511963	3659.496094	1529	3663	38.796955	41.834686	100	100	-0.619186	-2.026452	0	0	-0.08	-0.084544	0	0
883	102con2Gko1R072303	NORMAL	B	1	2	9	25	DETECTED	DETECTED	1809.548096	3682.817383	1807	3680	37.954216	49.161079	1556.20752	3657.075439	1556	3653	32.856319	42.827381	100	100	50.540272	14.748883	3.426718	0.291824	7.710558	0.601063	7.499627	93.767868
884	102con2Gko1R072303	NORMAL	B	1	2	9	26	LOW_SIGNAL	LOW_SIGNAL	1767.417236	3659.05957	1787	3660	76.25766	44.513992	1552	3644.301514	1550	3643	29.858868	40.759647	100	100	42.974743	8.455649	5.08237	0.196759	7.214515	0.362075	32.573498	121.239815
885	102con2Gko1R072303	NORMAL	B	1	2	10	1	LOW_SIGNAL	LOW_SIGNAL	1561.3125	3687.347168	1559	3683	64.767708	51.125423	1448.801636	3636.888916	1441	3634	61.994198	48.851482	100	100	22.445396	28.910128	0.776385	1.28802	1.814861	1.032891	16.665363	29.88183
886	102con2Gko1R072303	NORMAL	B	1	2	10	2	LOW_SIGNAL	LOW_SIGNAL	1560.645874	3661.277832	1564	3658	36.904427	50.66391	1459.119995	3625.719971	1461	3625	29.996122	39.348442	100	100	20.253942	20.372929	0.99416	1.005875	3.384634	0.903666	21.175018	89.753555
887	102con2Gko1R072303	NORMAL	B	1	2	10	3	LOW_SIGNAL	LOW_SIGNAL	1454.02063	3638.38623	1452	3640	27.676571	38.539333	1454.144043	3636.360107	1455	3636	30.628557	38.766129	100	100	-0.02462	1.16087	-0.021209	0	-0.004029	0.052265	0	206.659668
888	102con2Gko1R072303	NORMAL	B	1	2	10	4	LOW_SIGNAL	LOW_SIGNAL	1456.506836	3651.842529	1457	3649	27.248602	38.999859	1451.456055	3645.23999	1453	3647	29.122242	43.488853	100	100	1.007607	3.782934	0.266356	3.754373	0.173434	0.151821	203.475327	291.447815
889	102con2Gko1R072303	NORMAL	B	1	2	10	5	LOW_SIGNAL	LOW_SIGNAL	1449.76709	3648.691895	1449	3648	27.60111	40.463963	1451.671997	3654.63208	1449	3659	31.641838	42.478371	100	100	-0.38002	-3.403438	0	0	-0.060202	-0.13984	0	0
890	102con2Gko1R072303	NORMAL	B	1	2	10	6	LOW_SIGNAL	LOW_SIGNAL	1462.027344	3641.452148	1462	3640	27.293018	41.712822	1460.744019	3645.399902	1459	3642	25.625061	43.93066	100	100	0.256017	-2.261871	0	-8.834833	0.050081	-0.089863	732.078857	0
891	102con2Gko1R072303	NORMAL	B	1	2	10	7	LOW_SIGNAL	LOW_SIGNAL	1647.657593	3676.520508	1662	3673	78.588791	56.62365	1479.104004	3638.895996	1474	3640	42.71225	44.301548	100	100	33.62566	21.557018	1.559847	0.641088	3.946259	0.849282	39.138084	93.728424
892	102con2Gko1R072303	NORMAL	B	1	2	10	8	LOW_SIGNAL	LOW_SIGNAL	1670.579346	3672.800049	1674	3662	68.130661	71.405396	1478.167969	3640.031982	1479	3641	30.246759	40.385429	100	100	38.385181	18.774511	2.044537	0.489108	6.361388	0.811383	31.728119	179.710281
893	102con2Gko1R072303	NORMAL	B	1	2	10	9	LOW_SIGNAL	LOW_SIGNAL	1483.951782	3636.351807	1483	3632	27.849627	35.100159	1486.113037	3638.356445	1484	3639	28.49308	36.674301	100	100	-0.43116	-1.148561	0	0	-0.075852	-0.054661	0	0
894	102con2Gko1R072303	NORMAL	B	1	2	10	10	LOW_SIGNAL	LOW_SIGNAL	1493.648315	3629.56543	1492	3626	26.347704	38.256771	1489.709106	3636.708984	1490	3638	30.659821	39.717884	100	100	0.785854	-4.09291	0	-5.208232	0.128481	-0.179857	398.017639	0
895	102con2Gko1R072303	NORMAL	B	1	2	10	11	LOW_SIGNAL	LOW_SIGNAL	1490.103394	3644.61377	1491	3646	28.116997	42.313831	1493.839966	3652.095947	1491	3656	30.492567	36.824436	100	100	-0.745429	-4.286924	0	0	-0.12254	-0.203185	0	0
896	102con2Gko1R072303	NORMAL	B	1	2	10	12	LOW_SIGNAL	LOW_SIGNAL	1487.736084	3654.333252	1487	3654	29.057451	40.721642	1486.368042	3655.936035	1486	3653	34.113785	43.823833	100	100	0.272918	-0.918317	0	-3.364809	0.040102	-0.036573	1306.406006	0
897	102con2Gko1R072303	NORMAL	B	1	2	10	13	LOW_SIGNAL	LOW_SIGNAL	1486.426514	3661.54541	1492	3663	29.269871	45.908623	1488.024048	3660.095947	1490	3661	31.942354	38.900909	100	100	-0.318701	0.830472	-0.383759	0	-0.050013	0.03726	0	1681.912476
898	102con2Gko1R072303	NORMAL	B	1	2	10	14	LOW_SIGNAL	LOW_SIGNAL	1495.377563	3655.727295	1495	3649	28.57725	40.047714	1502.687988	3651.968018	1501	3647	28.901503	43.125648	100	100	-1.458396	2.153883	-0.677101	0	-0.252943	0.08717	0	425.615448
899	102con2Gko1R072303	NORMAL	B	1	2	10	15	DETECTED	DETECTED	4015.705566	3776.356201	4116	3742	831.724304	158.675491	1514.481445	3648.073975	1514	3647	33.487507	36.609089	100	100	498.982635	73.499489	6.788927	0.147299	74.691261	3.504109	33.225727	120.355392
900	102con2Gko1R072303	NORMAL	B	1	2	10	16	DETECTED	DETECTED	4108.629395	3872.696289	4208	3767	629.219177	314.984192	1515.090942	3647.969727	1514	3647	30.296825	33.648434	100	100	517.398926	128.757401	4.018402	0.248855	85.604301	6.678663	24.232891	139.361252
901	102con2Gko1R072303	NORMAL	B	1	2	10	17	LOW_SIGNAL	LOW_SIGNAL	1689.387695	3683.224609	1695	3680	89.712059	54.351429	1538.912598	3645.592285	1537	3644	29.953259	38.424477	100	100	30.019087	21.561495	1.392254	0.71826	5.023664	0.979384	56.197945	102.146355
902	102con2Gko1R072303	NORMAL	B	1	2	10	18	LOW_SIGNAL	LOW_SIGNAL	1721.278931	3693.87085	1731	3684	65.447235	59.676678	1544.167969	3652	1542	3653	29.931568	40.986427	100	100	35.332817	23.989964	1.472817	0.678971	5.917196	1.021578	32.861736	103.593132
903	102con2Gko1R072303	NORMAL	B	1	2	10	19	LOW_SIGNAL	LOW_SIGNAL	1550.448975	3663.632568	1549	3665	29.597105	41.967381	1550.991333	3669.189697	1553	3672	32.823235	44.998341	100	100	-0.108198	-3.183965	0	0	-0.016524	-0.123496	0	0
904	102con2Gko1R072303	NORMAL	B	1	2	10	20	LOW_SIGNAL	LOW_SIGNAL	1550.46936	3663.619141	1553	3662	30.152199	39.581097	1553.547607	3664.452393	1553	3665	34.168201	38.932278	100	100	-0.614096	-0.477413	0	0	-0.090091	-0.021403	0	0
905	102con2Gko1R072303	NORMAL	B	1	2	10	21	DETECTED	DETECTED	4087.778564	3764.358887	4051	3734	498.497559	121.284546	1561.862061	3666.793213	1563	3665	26.892275	35.153114	100	100	503.908661	55.900394	9.014402	0.110934	93.927216	2.775449	19.706577	118.974655
906	102con2Gko1R072303	NORMAL	B	1	2	10	22	DETECTED	DETECTED	3990.606934	3750.751709	4002	3732	656.679932	98.843834	1557.645142	3654.290283	1566	3661	32.227882	38.655048	100	100	485.364655	55.267712	8.782065	0.113868	75.492455	2.495442	26.958441	94.30912
907	102con2Gko1R072303	NORMAL	B	1	2	10	23	LOW_SIGNAL	LOW_SIGNAL	1506.591797	3658.70752	1507	3661	31.825663	40.440929	1510.796143	3654.747559	1513	3653	45.367641	40.750252	100	100	-0.838748	2.268865	-0.369677	0	-0.092673	0.097176	0	126.552071
908	102con2Gko1R072303	NORMAL	B	1	2	10	24	LOW_SIGNAL	LOW_SIGNAL	1483.095215	3646.319824	1481	3648	29.774576	34.713696	1488.791992	3645.87207	1488	3646	34.499256	41.653332	100	100	-1.136481	0.256541	-4.430011	0	-0.165128	0.01075	0	5141.405762
909	102con2Gko1R072303	NORMAL	B	1	2	10	25	LOW_SIGNAL	LOW_SIGNAL	1542.01355	3641.537354	1545	3648	27.527067	37.784042	1534.687988	3637.271973	1538	3636	30.146523	41.2841	100	100	1.461416	2.443856	0.597996	1.672253	0.242999	0.103318	167.784958	390.014221
910	102con2Gko1R072303	NORMAL	B	1	2	10	26	LOW_SIGNAL	LOW_SIGNAL	1541.565796	3647.105225	1542	3647	27.670408	40.899677	1539.039673	3640.920654	1536	3640	27.805729	39.741287	100	100	0.50395	3.543458	0.14222	7.031371	0.090849	0.155621	108.462852	156.277252
911	102con2Gko1R072303	NORMAL	B	1	2	11	1	LOW_SIGNAL	LOW_SIGNAL	1445.034424	3637.61377	1444	3639	32.24654	40.696911	1433.952393	3643.317383	1433	3644	33.130493	44.912479	100	100	2.210814	-3.267893	0	-1.47814	0.334496	-0.126994	68.597389	0
912	102con2Gko1R072303	NORMAL	B	1	2	11	2	LOW_SIGNAL	LOW_SIGNAL	1460.222168	3633.041748	1461	3632	32.021725	41.781799	1441.287964	3634.399902	1442	3631	30.15519	41.319172	100	100	3.777286	-0.778156	0	-0.206009	0.627892	-0.03287	56.896515	0
913	102con2Gko1R072303	NORMAL	B	1	2	11	3	LOW_SIGNAL	LOW_SIGNAL	1444.165527	3650.0896	1441	3647	31.057529	41.422268	1445.280029	3645.535889	1445	3645	40.640156	47.770378	100	100	-0.222338	2.609055	-0.085218	0	-0.027424	0.095325	0	522.542114
914	102con2Gko1R072303	NORMAL	B	1	2	11	4	LOW_SIGNAL	LOW_SIGNAL	1454.731079	3648.261963	1452	3653	33.670021	45.58189	1442.640015	3643.679932	1443	3644	29.608847	41.953045	100	100	2.412112	2.625281	0.918801	1.088375	0.40836	0.109218	132.583847	388.970703
915	102con2Gko1R072303	NORMAL	B	1	2	11	5	LOW_SIGNAL	LOW_SIGNAL	1492.143799	3652.335693	1491	3651	32.728767	44.877041	1450.712036	3641.936035	1450	3644	31.296663	43.156273	100	100	8.265445	5.958499	1.387169	0.720893	1.32384	0.240977	23.11161	118.349304
916	102con2Gko1R072303	NORMAL	B	1	2	11	6	LOW_SIGNAL	LOW_SIGNAL	1507.641357	3644.765625	1506	3643	33.589783	44.747192	1457.687988	3634.471924	1458	3632	31.141563	41.63195	100	100	9.965466	5.897791	1.689695	0.591823	1.604074	0.247255	25.200996	159.359848
917	102con2Gko1R072303	NORMAL	B	1	2	11	7	LOW_SIGNAL	LOW_SIGNAL	1472.482788	3644.503418	1467	3635	50.812988	54.26685	1460.751953	3637.944092	1460	3640	27.327963	45.162125	100	100	2.340247	3.758175	0.622708	1.605888	0.429261	0.14524	365.179108	458.701996
918	102con2Gko1R072303	NORMAL	B	1	2	11	8	LOW_SIGNAL	LOW_SIGNAL	1463.199951	3638.855225	1462	3635	30.014715	44.304966	1466.072021	3638.736084	1465	3637	30.358389	41.647358	100	100	-0.572965	0.068262	-8.393637	0	-0.094605	0.002861	0	12685.700195
919	102con2Gko1R072303	NORMAL	B	1	2	11	9	DETECTED	DETECTED	2340.370361	3703.657471	2340	3698	76.981926	60.083145	1479.5	3639.470703	1481	3633	28.774731	40.023674	100	100	171.739655	36.775902	4.669897	0.214138	29.917582	1.60372	8.294152	69.814568
920	102con2Gko1R072303	NORMAL	B	1	2	11	10	DETECTED	DETECTED	2340.263184	3691.271973	2338	3687	80.433784	59.006409	1481.544067	3641.455811	1478	3645	28.007692	41.728489	100	100	171.310486	28.542242	6.001998	0.166611	30.660116	1.193817	8.780521	83.746262
921	102con2Gko1R072303	NORMAL	B	1	2	11	11	LOW_SIGNAL	LOW_SIGNAL	1480.986206	3644.158691	1483	3645	26.706474	44.77298	1487.90271	3648.141602	1487	3647	29.849607	41.861355	100	100	-1.379811	-2.282014	0	0	-0.231712	-0.095145	0	0
922	102con2Gko1R072303	NORMAL	B	1	2	11	12	LOW_SIGNAL	LOW_SIGNAL	1480.784668	3659.930664	1480	3659	32.530598	41.028843	1488.807983	3662.271973	1488	3662	32.350822	48.855171	100	100	-1.600614	-1.341456	0	0	-0.24801	-0.047923	0	0
923	102con2Gko1R072303	NORMAL	B	1	2	11	13	LOW_SIGNAL	LOW_SIGNAL	1659.985962	3676.853027	1672	3672	74.629608	47.480457	1494.463989	3667.208008	1493	3668	35.987129	39.819412	100	100	33.020866	5.526128	5.975408	0.167353	4.599477	0.242219	39.499107	268.131409
924	102con2Gko1R072303	NORMAL	B	1	2	11	14	DETECTED	DETECTED	2271.399902	4019.100098	1816	3745	1104.123413	574.261841	1543.764404	3658.61499	1528	3657	64.36795	39.15134	100	100	145.159912	206.540466	0.702816	1.422848	11.304314	9.207478	151.483215	158.931854
925	102con2Gko1R072303	NORMAL	B	1	2	11	15	LOW_SIGNAL	LOW_SIGNAL	1503.135132	3655.851318	1503	3658	31.227203	41.143909	1507.86438	3653.822021	1508	3649	30.92448	40.271004	100	100	-0.943463	1.162689	-0.811449	0	-0.152929	0.050391	0	415.422455
926	102con2Gko1R072303	NORMAL	B	1	2	11	16	LOW_SIGNAL	LOW_SIGNAL	1510.326538	3647.394531	1510	3646	28.726427	42.856319	1518.543945	3651.936035	1518	3650	31.864508	40.291435	100	100	-1.639335	-2.602061	0	0	-0.257886	-0.112716	0	0
927	102con2Gko1R072303	NORMAL	B	1	2	11	17	LOW_SIGNAL	LOW_SIGNAL	1612.414917	3668.48291	1619	3675	56.199604	46.292152	1537.984009	3656.656006	1532	3655	33.051033	38.264385	100	100	14.848622	6.776242	2.191277	0.456355	2.251999	0.309084	61.068104	220.292587
928	102con2Gko1R072303	NORMAL	B	1	2	11	18	LOW_SIGNAL	LOW_SIGNAL	1619.959229	3668.401367	1628	3667	44.677517	43.097004	1541.232056	3657.271973	1541	3658	32.912678	43.917694	100	100	15.705707	6.376603	2.463021	0.406005	2.392001	0.253415	38.377064	75.930107
929	102con2Gko1R072303	NORMAL	B	1	2	11	19	DETECTED	DETECTED	2166.282715	3739.767578	2167	3720	97.564003	78.604637	1533.866699	3670.040039	1535	3671	32.501289	40.931194	100	100	126.16407	39.950493	3.15801	0.316655	19.458183	1.703531	14.546012	96.241493
930	102con2Gko1R072303	NORMAL	B	1	2	11	20	DETECTED	DETECTED	2179.508545	3750.847412	2171	3740	78.744392	63.25037	1533.567627	3668.405518	1529	3664	31.672153	43.841843	100	100	128.862228	47.235203	2.728097	0.366556	20.3946	1.880439	11.161093	55.30027
931	102con2Gko1R072303	NORMAL	B	1	2	11	21	LOW_SIGNAL	LOW_SIGNAL	1521.224487	3682.231201	1522	3680	29.787325	40.865143	1529.258667	3682.163818	1526	3680	29.010981	45.817204	100	100	-1.602782	0.038607	-41.515228	0	-0.276936	0.001471	0	30747.455078
932	102con2Gko1R072303	NORMAL	B	1	2	11	22	LOW_SIGNAL	LOW_SIGNAL	1546.333374	3652.35376	1547	3653	31.5035	44.289028	1547.255981	3658.528076	1546	3662	31.614592	45.139149	100	100	-0.184056	-3.537583	0	0	-0.029183	-0.136784	0	0
933	102con2Gko1R072303	NORMAL	B	1	2	11	23	LOW_SIGNAL	LOW_SIGNAL	1510.625854	3649.564697	1510	3650	43.980408	42.910717	1510.29126	3655.514648	1517	3654	58.570995	45.676155	100	100	0.06675	-3.409033	0	-51.071579	0.005713	-0.130264	11560.805664	0
934	102con2Gko1R072303	NORMAL	B	1	2	11	24	LOW_SIGNAL	LOW_SIGNAL	1487.918335	3645.857178	1491	3649	35.554802	36.283886	1469.897217	3637.541992	1466	3641	41.017696	41.53046	100	100	3.59513	4.764197	0.754614	1.325181	0.43935	0.200219	113.492218	242.994171
935	102con2Gko1R072303	NORMAL	B	1	2	11	25	LOW_SIGNAL	LOW_SIGNAL	1540.204102	3647.48291	1537	3647	26.990854	39.150276	1540.495972	3646.768066	1532	3647	77.891121	46.305988	100	100	-0.058227	0.409571	-0.142165	0	-0.003747	0.015437	0	3459.29248
936	102con2Gko1R072303	NORMAL	B	1	2	11	26	LOW_SIGNAL	LOW_SIGNAL	1546.297241	3648.202637	1543	3649	28.90036	38.656868	1533.719971	3642.447998	1532	3642	27.721132	35.5084	100	100	2.509107	3.297128	0.760998	1.314064	0.453707	0.162064	64.968552	265.541168
937	102con2Gko1R072303	NORMAL	B	1	2	12	1	LOW_SIGNAL	LOW_SIGNAL	1434.627563	3630.806885	1434	3633	27.754869	39.652542	1431.484131	3636.111084	1433	3638	25.11311	46.065041	100	100	0.6271	-3.039049	0	-4.846192	0.125171	-0.115146	375.957581	0
938	102con2Gko1R072303	NORMAL	B	1	2	12	2	LOW_SIGNAL	LOW_SIGNAL	1426.722168	3653.125	1423	3650	31.458147	43.186516	1427.880005	3635.687988	1428	3636	29.212126	46.990635	100	100	-0.230983	9.990561	-0.02312	0	-0.039635	0.371074	0	106.219261
939	102con2Gko1R072303	NORMAL	B	1	2	12	3	LOW_SIGNAL	LOW_SIGNAL	1482.110352	3648.593018	1481	3646	34.792465	43.268139	1439.807983	3646.503906	1437	3646	42.459976	47.688122	100	100	8.439127	1.196959	7.050471	0.141834	0.996288	0.043808	57.533215	959.765198
940	102con2Gko1R072303	NORMAL	B	1	2	12	4	LOW_SIGNAL	LOW_SIGNAL	1498.354126	3656.8125	1498	3653	39.134068	44.325672	1439.920044	3641.815918	1440	3642	28.835629	43.607006	100	100	11.65733	8.592313	1.356716	0.737074	2.026454	0.343903	45.276947	53.008656
941	102con2Gko1R072303	NORMAL	B	1	2	12	5	LOW_SIGNAL	LOW_SIGNAL	1444.648315	3634.468994	1442	3637	28.996054	46.063377	1439.715576	3632.491455	1435	3634	31.192755	42.929363	100	100	0.984059	1.133034	0.868517	1.151389	0.158137	0.046065	233.106964	844.505981
942	102con2Gko1R072303	NORMAL	B	1	2	12	6	LOW_SIGNAL	LOW_SIGNAL	1449.055176	3632.206787	1449	3634	27.284969	41.886906	1447.712036	3631.063965	1447	3633	30.256649	36.884464	100	100	0.26795	0.654782	0.409221	2.44367	0.044392	0.030984	973.578247	1736.986572
943	102con2Gko1R072303	NORMAL	B	1	2	12	7	LOW_SIGNAL	LOW_SIGNAL	1476.834473	3634.696533	1480	3637	31.717512	47.719265	1450.040039	3633.511963	1450	3632	28.065414	48.200291	100	100	5.345366	0.678701	7.875874	0.12697	0.954714	0.024576	55.146149	573.426086
944	102con2Gko1R072303	NORMAL	B	1	2	12	8	LOW_SIGNAL	LOW_SIGNAL	1490.048218	3649.937988	1491	3651	33.591778	41.987293	1453.23999	3636.031982	1450	3639	30.943077	43.257469	100	100	7.343071	7.967466	0.921632	1.085032	1.189546	0.321471	35.519661	74.827888
945	102con2Gko1R072303	NORMAL	B	1	2	12	9	LOW_SIGNAL	LOW_SIGNAL	1464.289673	3645.675781	1464	3646	24.98247	40.191517	1468.277832	3642.991943	1470	3642	30.527275	39.210716	100	100	-0.795619	1.537709	-0.517406	0	-0.130642	0.068447	0	328.814209
946	102con2Gko1R072303	NORMAL	B	1	2	12	10	LOW_SIGNAL	LOW_SIGNAL	1464.737915	3645.993164	1465	3641	30.272608	43.011234	1470.91272	3644.619141	1472	3646	28.867704	41.843502	100	100	-1.231845	0.787249	-1.564747	0	-0.2139	0.032837	0	724.462036
947	102con2Gko1R072303	NORMAL	B	1	2	12	11	LOW_SIGNAL	LOW_SIGNAL	1468.075806	3646.503418	1472	3648	29.551523	40.471035	1468.119995	3644.63208	1469	3644	28.03845	44.425461	100	100	-0.008816	1.072186	-0.008222	0	-0.001576	0.042123	0	979.116638
948	102con2Gko1R072303	NORMAL	B	1	2	12	12	LOW_SIGNAL	LOW_SIGNAL	1464.965332	3642.541748	1465	3640	29.808107	37.132133	1472.400024	3658	1472	3660	25.684502	43.537155	100	100	-1.483187	-8.856828	0	0	-0.289462	-0.355059	0	0
949	102con2Gko1R072303	NORMAL	B	1	2	12	13	LOW_SIGNAL	LOW_SIGNAL	1484.657349	3646.405518	1482	3647	30.239206	42.111561	1490.94397	3646.191895	1490	3645	33.060623	42.703533	100	100	-1.254152	0.122396	-10.246704	0	-0.190154	0.005002	0	3316.954102
950	102con2Gko1R072303	NORMAL	B	1	2	12	14	LOW_SIGNAL	LOW_SIGNAL	1504.101318	3645.655518	1502	3640	36.490562	61.822723	1499.076904	3650.832275	1502	3649	32.572582	39.14167	100	100	1.002347	-2.966031	0	-2.959085	0.154253	-0.132257	327.392609	0
951	102con2Gko1R072303	NORMAL	B	1	2	12	15	LOW_SIGNAL	LOW_SIGNAL	1509.122437	3658.115723	1510	3655	28.990524	47.689137	1514.615967	3661.1521	1507	3652	67.050034	74.646049	100	100	-1.095934	-1.739697	0	0	-0.081932	-0.040677	0	0
952	102con2Gko1R072303	NORMAL	B	1	2	12	16	LOW_SIGNAL	LOW_SIGNAL	1509.448975	3669.938721	1510	3672	30.089174	37.913963	1510.839966	3655.464111	1510	3649	30.180208	45.098915	100	100	-0.277496	8.293248	-0.033461	0	-0.04609	0.320953	0	168.72435
953	102con2Gko1R072303	NORMAL	B	1	2	12	17	LOW_SIGNAL	LOW_SIGNAL	1545.551025	3677.938721	1546	3675	30.132166	48.216152	1527.751953	3675.87207	1522	3673	35.516392	43.120609	100	100	3.550833	1.18409	2.998785	0.333468	0.501151	0.047927	105.627457	1043.881104
954	102con2Gko1R072303	NORMAL	B	1	2	12	18	LOW_SIGNAL	LOW_SIGNAL	1557.333374	3667.29248	1559	3668	29.055056	38.715717	1533.767944	3664.008057	1534	3659	29.642801	43.721348	100	100	4.701194	1.881815	2.498223	0.400285	0.79498	0.075122	24.924746	618.488342
955	102con2Gko1R072303	NORMAL	B	1	2	12	19	LOW_SIGNAL	LOW_SIGNAL	1847.587891	3700.108154	1865	3699	102.970047	45.849518	1554.887939	3675.927979	1548	3672	49.700912	63.629993	100	100	58.392288	13.854067	4.214812	0.237259	5.889227	0.380012	30.81012	182.464615
956	102con2Gko1R072303	NORMAL	B	1	2	12	20	DETECTED	DETECTED	1929.428589	3782.571533	1897	3768	100.344574	69.522232	1719.013306	3695.774902	1738	3692	168.799759	59.187962	100	100	41.976875	49.730255	0.844091	1.184706	1.246538	1.466457	64.508736	42.018791
957	102con2Gko1R072303	NORMAL	B	1	2	12	21	LOW_SIGNAL	LOW_SIGNAL	1555.653076	3669.748291	1556	3674	29.74979	46.37294	1538.301025	3668.320313	1538	3668	30.457893	46.095234	100	100	3.461654	0.818162	4.231011	0.23635	0.569706	0.030979	37.629086	354.868134
958	102con2Gko1R072303	NORMAL	B	1	2	12	22	LOW_SIGNAL	LOW_SIGNAL	1575.743286	3666.141846	1575	3664	35.886841	41.590172	1549.961182	3655.504883	1551	3654	31.188839	41.484676	100	100	5.143411	6.094463	0.843948	1.184907	0.826645	0.256407	68.852669	27.831364
959	102con2Gko1R072303	NORMAL	B	1	2	12	23	DETECTED	DETECTED	4018	3885.381592	4024	3842	571.345581	199.169067	1568.900024	3651.899902	1570	3652	96.660568	47.795799	100	100	488.584137	133.773666	3.652319	0.273799	25.337116	4.884984	22.992514	82.811249
960	102con2Gko1R072303	NORMAL	B	1	2	12	24	DETECTED	DETECTED	4076.228027	3919	3990	3863	589.530029	190.65155	1560.096802	3645.77417	1544	3645	107.685455	45.048649	100	100	501.956573	156.545135	3.206465	0.31187	23.365564	6.065128	23.03582	67.802109
961	102con2Gko1R072303	NORMAL	B	1	2	12	25	LOW_SIGNAL	LOW_SIGNAL	1553.48645	3658.831055	1543	3660	42.122833	39.697212	1559.960815	3666.362793	1562	3665	40.346745	41.569401	100	100	-1.291606	-4.31532	0	0	-0.160468	-0.181185	0	0
962	102con2Gko1R072303	NORMAL	B	1	2	12	26	LOW_SIGNAL	LOW_SIGNAL	1529.210938	3668.360596	1529	3667	30.801249	45.058552	1536.400024	3666.343994	1536	3664	28.753962	42.378689	100	100	-1.43419	1.155415	-1.241277	0	-0.250021	0.047585	0	759.074524
963	102con2Gko1R072303	NORMAL	B	1	2	13	1	LOW_SIGNAL	LOW_SIGNAL	1431.241333	3623.413818	1432	3627	28.969637	41.764645	1435.984131	3631.523926	1435	3632	29.51284	37.671577	100	100	-0.946166	-4.646698	0	0	-0.160703	-0.215285	0	0
964	102con2Gko1R072303	NORMAL	B	1	2	13	2	LOW_SIGNAL	LOW_SIGNAL	1418.166626	3631.743164	1415	3632	28.520884	39.971966	1431.911987	3636.488037	1433	3636	29.88554	46.125805	100	100	-2.742136	-2.718582	0	0	-0.459934	-0.102868	0	0
965	102con2Gko1R072303	NORMAL	B	1	2	13	3	LOW_SIGNAL	LOW_SIGNAL	1611.451416	3657.805664	1631	3650	79.875412	57.467331	1440.303955	3633.927979	1439	3636	29.086699	38.712795	100	100	34.143127	13.680755	2.495705	0.400688	5.884046	0.616791	43.466122	177.870361
966	102con2Gko1R072303	NORMAL	B	1	2	13	4	LOW_SIGNAL	LOW_SIGNAL	1631.027832	3663.138916	1656	3655	78.993309	58.865932	1454.015991	3633.303955	1458	3636	25.938509	42.008301	100	100	35.313042	17.093985	2.065817	0.48407	6.824287	0.710216	42.151554	138.217468
967	102con2Gko1R072303	NORMAL	B	1	2	13	5	DETECTED	DETECTED	1934.605591	3681.844971	1932	3673	57.419128	59.870014	1494.247192	3635.202148	1466	3636	114.280792	48.552258	100	100	87.849464	26.724072	3.287278	0.304203	3.853302	0.960673	22.438227	75.102531
968	102con2Gko1R072303	NORMAL	B	1	2	13	6	DETECTED	DETECTED	1950.282349	3693.811768	1946	3679	78.225655	61.016289	1476.785034	3631.607422	1459	3628	89.09462	44.326778	100	100	94.460526	35.640068	2.650403	0.377301	5.314544	1.403313	9.006392	67.406853
969	102con2Gko1R072303	NORMAL	B	1	2	13	7	LOW_SIGNAL	LOW_SIGNAL	1499.786255	3634.875977	1496	3630	52.279057	48.51086	1460.285767	3625.63501	1459	3622	25.384674	43.852589	100	100	7.880165	5.294625	1.488333	0.671893	1.556076	0.210728	115.701088	224.463135
970	102con2Gko1R072303	NORMAL	B	1	2	13	8	LOW_SIGNAL	LOW_SIGNAL	1501.496582	3640.179199	1504	3635	31.259912	40.941971	1465.407959	3633.488037	1467	3636	26.272173	40.603237	100	100	7.199513	3.833711	1.877949	0.532496	1.373644	0.164794	46.939304	78.546448
971	102con2Gko1R072303	NORMAL	B	1	2	13	9	DETECTED	DETECTED	1778.530151	3656.421631	1781	3648	55.456486	50.608524	1497.349609	3646.487793	1480	3644	74.021599	39.89872	100	100	56.094219	5.691607	9.855604	0.101465	3.798628	0.248976	17.436596	313.411804
972	102con2Gko1R072303	NORMAL	B	1	2	13	10	DETECTED	DETECTED	1783.223511	3673.235352	1782	3669	39.263264	56.22736	1485.009888	3648.791992	1483	3648	46.844742	45.671726	100	100	59.492237	14.004858	4.247972	0.235406	6.366	0.535197	8.567839	134.173401
973	102con2Gko1R072303	NORMAL	B	1	2	13	11	LOW_SIGNAL	LOW_SIGNAL	1530.130127	3643.636963	1530	3644	32.789036	44.428768	1482.099121	3641.09082	1483	3640	30.153891	42.572884	100	100	9.581964	1.458816	6.568315	0.152246	1.592863	0.059807	26.813532	499.064209
974	102con2Gko1R072303	NORMAL	B	1	2	13	12	LOW_SIGNAL	LOW_SIGNAL	1540.082764	3651.186279	1538	3654	33.570721	44.947495	1485.744019	3644.199951	1483	3647	29.846624	44.552429	100	100	10.840328	4.002827	2.708168	0.369253	1.820599	0.156811	28.281658	85.113129
975	102con2Gko1R072303	NORMAL	B	1	2	13	13	LOW_SIGNAL	LOW_SIGNAL	1710.126709	3659.893311	1741	3658	99.203362	50.804024	1502.950684	3643.753418	1498	3642	35.021236	41.180321	100	100	41.330658	9.247375	4.469448	0.223741	5.915726	0.391932	44.800579	184.343323
976	102con2Gko1R072303	NORMAL	B	1	2	13	14	LOW_SIGNAL	LOW_SIGNAL	1751.724854	3662.436279	1775	3661	91.387787	48.525604	1513	3641.543945	1517	3639	30.937502	43.054634	100	100	47.624504	11.970293	3.978558	0.251347	7.716359	0.485252	36.021324	107.138641
977	102con2Gko1R072303	NORMAL	B	1	2	13	15	LOW_SIGNAL	LOW_SIGNAL	1515.979736	3650.033691	1517	3652	29.651371	40.486401	1528.336426	3670.812988	1519	3654	69.103142	116.301331	100	100	-2.465102	-11.905528	0	0	-0.178815	-0.178668	0	0
978	102con2Gko1R072303	NORMAL	B	1	2	13	16	LOW_SIGNAL	LOW_SIGNAL	1519.912109	3660.959473	1519	3665	28.617786	40.694633	1520.18689	3649.364502	1516	3650	26.577808	36.948048	100	100	-0.054817	6.643355	-0.008251	0	-0.010339	0.313818	0	147.0952
979	102con2Gko1R072303	NORMAL	B	1	2	13	17	LOW_SIGNAL	LOW_SIGNAL	1533.026978	3670.168945	1533	3666	28.331839	38.954079	1532.432007	3662.048096	1531	3658	30.567045	37.505878	100	100	0.118694	4.652853	0.02551	39.200436	0.019464	0.216522	1928.487427	129.577606
980	102con2Gko1R072303	NORMAL	B	1	2	13	18	LOW_SIGNAL	LOW_SIGNAL	1539.751709	3667.516846	1540	3666	32.146187	42.215919	1536.848022	3658.895996	1542	3657	31.661274	38.164288	100	100	0.579272	4.939328	0.117277	8.526785	0.091711	0.225888	191.565689	209.333878
981	102con2Gko1R072303	NORMAL	B	1	2	13	19	LOW_SIGNAL	LOW_SIGNAL	1654.733276	3680.23999	1662	3679	61.362019	54.5784	1549.952026	3661.976074	1552	3662	35.881714	46.07296	100	100	20.903376	10.464337	1.997582	0.500605	2.920185	0.396413	47.506119	160.200668
982	102con2Gko1R072303	NORMAL	B	1	2	13	20	LOW_SIGNAL	LOW_SIGNAL	1688.453369	3709.120117	1694	3691	64.306679	86.93483	1553.848022	3657.719971	1554	3658	31.534941	44.411854	100	100	26.853144	29.449787	0.911828	1.096698	4.268451	1.157352	41.635567	145.397522
983	102con2Gko1R072303	NORMAL	B	1	2	13	21	DETECTED	DETECTED	2648.914063	3805.9375	2669	3766	177.394272	141.105743	1559.63269	3653.693848	1560	3649	30.539383	45.97744	100	100	217.306595	87.228218	2.491242	0.401406	35.668087	3.311269	16.042295	87.626015
984	102con2Gko1R072303	NORMAL	B	1	2	13	22	DETECTED	DETECTED	2744.483154	3883.762695	2740	3811	81.892136	194.540115	1570.95166	3658.95166	1570	3653	31.299417	42.668156	100	100	234.114105	128.805801	1.817574	0.550184	37.493717	5.268825	6.448463	84.427917
985	102con2Gko1R072303	NORMAL	B	1	2	13	23	DETECTED	DETECTED	8481.123047	5403.953125	9212	4789	2330.753662	2481.939697	1654	3672.6875	1638	3666	72.75988	43.025139	100	100	1361.979492	991.931152	1.373058	0.728301	93.830872	40.238468	34.122978	143.338303
986	102con2Gko1R072303	NORMAL	B	1	2	13	24	DETECTED	DETECTED	8721.5	5525.523438	9473	4929	2374.052734	2485.528809	1657.529419	3666.353027	1663	3668	32.747364	41.268848	100	100	1409.229492	1065.214355	1.322954	0.755884	215.711121	45.050213	33.60471	133.671783
987	102con2Gko1R072303	NORMAL	B	1	2	13	25	LOW_SIGNAL	LOW_SIGNAL	1575.810791	3669.412109	1572	3667	34.604546	38.040421	1580.762939	3670	1575	3663	34.917397	36.658047	100	100	-0.987931	-0.336833	0	0	-0.141825	-0.016037	0	0
988	102con2Gko1R072303	NORMAL	B	1	2	13	26	LOW_SIGNAL	LOW_SIGNAL	1545.435425	3664.095215	1544	3661	28.765009	41.284069	1551.463989	3658.719971	1551	3658	31.156612	35.868389	100	100	-1.202671	3.079754	-0.390509	0	-0.193492	0.14986	0	380.279724
989	102con2Gko1R072303	NORMAL	B	1	2	14	1	LOW_SIGNAL	LOW_SIGNAL	1447.344849	3633.786133	1446	3631	29.367496	44.300144	1465.103394	3641.887939	1447	3636	130.320694	62.692589	100	100	-3.542747	-4.641942	0	0	-0.136268	-0.129231	0	0
990	102con2Gko1R072303	NORMAL	B	1	2	14	2	LOW_SIGNAL	LOW_SIGNAL	1446.130981	3631.137939	1448	3632	28.107004	40.504219	1444.280029	3640.751953	1443	3644	28.463215	40.314213	100	100	0.369256	-5.508363	0	-14.917447	0.06503	-0.238477	242.522736	0
991	102con2Gko1R072303	NORMAL	B	1	2	14	3	LOW_SIGNAL	LOW_SIGNAL	1494.062012	3632.234375	1493	3635	31.635994	42.391735	1450.112061	3630.63208	1448	3635	27.987381	38.63279	100	100	8.767812	0.918037	9.550607	0.104705	1.570349	0.041475	33.559368	1089.177856
992	102con2Gko1R072303	NORMAL	B	1	2	14	4	LOW_SIGNAL	LOW_SIGNAL	1500.358643	3627.310303	1498	3624	32.076229	43.337582	1460.447998	3626.944092	1461	3620	28.621971	42.071812	100	100	7.961989	0.209821	37.946564	0.026353	1.394406	0.008704	36.280781	2839.218994
993	102con2Gko1R072303	NORMAL	B	1	2	14	5	LOW_SIGNAL	LOW_SIGNAL	1482.144775	3654.855225	1482	3653	28.683365	41.91045	1462.761963	3635.452393	1461	3635	29.325333	41.969246	100	100	3.866781	11.11688	0.34783	2.87497	0.660958	0.462311	31.483757	11.445532
994	102con2Gko1R072303	NORMAL	B	1	2	14	6	LOW_SIGNAL	LOW_SIGNAL	1490.760254	3638.705566	1488	3639	30.115931	41.802517	1464.539673	3638.388916	1467	3641	28.221025	40.692604	100	100	5.230885	0.181425	28.832167	0.034683	0.929115	0.007782	40.098061	3021.888916
995	102con2Gko1R072303	NORMAL	B	1	2	14	7	LOW_SIGNAL	LOW_SIGNAL	1477.726074	3629.061523	1476	3626	27.643169	40.486553	1467.407959	3634.919922	1466	3639	28.596775	39.92868	100	100	2.058416	-3.356578	0	-1.63066	0.360814	-0.146722	70.975182	0
996	102con2Gko1R072303	NORMAL	B	1	2	14	8	LOW_SIGNAL	LOW_SIGNAL	1476.773926	3637.452148	1475	3641	26.538658	40.213066	1470.439941	3637	1471	3634	28.580227	40.537914	100	100	1.263601	0.259059	4.877654	0.205017	0.221621	0.011154	167.47702	1132.747559
997	102con2Gko1R072303	NORMAL	B	1	2	14	9	LOW_SIGNAL	LOW_SIGNAL	1536.068481	3648.328857	1537	3652	35.51487	40.2393	1484.563477	3639.595215	1483	3636	30.95842	42.45697	100	100	10.27501	5.003953	2.053379	0.487002	1.663683	0.205706	33.789936	155.05867
998	102con2Gko1R072303	NORMAL	B	1	2	14	10	LOW_SIGNAL	LOW_SIGNAL	1534.315063	3653.993164	1534	3651	31.293219	41.347233	1484.079346	3649.047607	1481	3648	28.944525	41.672791	100	100	10.021793	2.833564	3.536816	0.28274	1.735586	0.118676	23.677448	105.121223
999	102con2Gko1R072303	NORMAL	B	1	2	14	11	LOW_SIGNAL	LOW_SIGNAL	1603.794556	3653.931396	1611	3656	47.246658	43.367661	1499.391968	3644.312012	1501	3646	31.116045	41.842335	100	100	20.827833	5.51144	3.779018	0.264619	3.355265	0.229896	34.054062	118.516632
1000	102con2Gko1R072303	NORMAL	B	1	2	14	12	LOW_SIGNAL	LOW_SIGNAL	1629.165527	3664.317139	1635	3665	47.601948	44.806946	1506.255981	3647.224121	1504	3642	31.204556	43.787586	100	100	24.519886	9.793469	2.503698	0.399409	3.938833	0.390362	29.247099	55.596626
1001	102con2Gko1R072303	NORMAL	B	1	2	14	13	LOW_SIGNAL	LOW_SIGNAL	1608.319946	3670.060059	1604	3664	114.725662	57.453602	1509.784058	3651.679932	1507	3652	34.883812	38.552765	100	100	19.657454	10.53092	1.866642	0.535721	2.824688	0.476752	110.91758	231.761887
1002	102con2Gko1R072303	NORMAL	B	1	2	14	14	LOW_SIGNAL	LOW_SIGNAL	1596.473389	3658.620117	1606	3654	46.130634	43.251972	1515.735962	3649.983887	1517	3649	31.12232	38.838787	100	100	16.106743	4.948141	3.25511	0.307209	2.594197	0.222361	42.174366	220.393616
1003	102con2Gko1R072303	NORMAL	B	1	2	14	15	DETECTED	DETECTED	2403.661621	3761.992432	2420	3735	173.016327	108.523102	1523.54541	3651.181885	1520	3646	27.957518	40.894665	100	100	175.579117	63.489063	2.765502	0.361598	31.480484	2.709658	19.400003	90.716164
1004	102con2Gko1R072303	NORMAL	B	1	2	14	16	DETECTED	DETECTED	2435.390869	3811.947266	2448	3761	195.575882	147.609863	1538.592651	3645.629639	1535	3649	34.532742	38.702198	100	100	178.907104	95.291924	1.877463	0.532634	25.969505	4.297369	21.46559	85.646858
1005	102con2Gko1R072303	NORMAL	B	1	2	14	17	LOW_SIGNAL	LOW_SIGNAL	1533.973145	3659.630859	1531	3660	32.026157	40.950897	1548.763184	3661.675537	1541	3656	68.556839	57.50021	100	100	-2.950544	-1.171501	0	0	-0.215734	-0.035559	0	0
1006	102con2Gko1R072303	NORMAL	B	1	2	14	18	LOW_SIGNAL	LOW_SIGNAL	1527.657715	3659.97998	1526	3660	30.573515	40.353584	1531.391968	3654.583984	1530	3651	24.82029	42.223335	100	100	-0.744966	3.091644	-0.240961	0	-0.150452	0.127797	0	230.27652
1007	102con2Gko1R072303	NORMAL	B	1	2	14	19	LOW_SIGNAL	LOW_SIGNAL	1528.58667	3652.060059	1529	3653	27.32312	44.270855	1531.160034	3649.864014	1533	3651	30.768227	40.031506	100	100	-0.513374	1.258227	-0.408014	0	-0.083637	0.054858	0	860.85144
1008	102con2Gko1R072303	NORMAL	B	1	2	14	20	LOW_SIGNAL	LOW_SIGNAL	1536.886719	3657.853271	1536	3655	26.948256	41.098572	1542.848022	3660.303955	1545	3658	27.956778	38.837593	100	100	-1.189252	-1.404123	0	0	-0.213233	-0.063101	0	0
1009	102con2Gko1R072303	NORMAL	B	1	2	14	21	LOW_SIGNAL	LOW_SIGNAL	1591.660034	3666.926758	1595	3669	38.957012	42.697483	1553.592041	3658.184082	1556	3659	29.739481	43.065659	100	100	7.594388	5.009129	1.51611	0.659583	1.280049	0.203008	66.102005	64.273758
1010	102con2Gko1R072303	NORMAL	B	1	2	14	22	LOW_SIGNAL	LOW_SIGNAL	1614.806641	3678.953369	1603	3674	137.024597	52.136681	1567.104004	3652.63208	1569	3652	31.119141	44.172779	100	100	9.516456	15.08082	0.63103	1.58471	1.532903	0.595871	279.741638	105.218056
1011	102con2Gko1R072303	NORMAL	B	1	2	14	23	LOW_SIGNAL	LOW_SIGNAL	1601.711426	3670.543701	1601	3668	39.016163	46.679691	1601.631958	3664.288086	1591	3668	61.912853	41.550747	100	100	0.015853	3.584164	0.004423	226.080948	0.001284	0.150554	60492.75	340.058167
1012	102con2Gko1R072303	NORMAL	B	1	2	14	24	LOW_SIGNAL	LOW_SIGNAL	1636.851318	3669.006836	1637	3670	38.708641	42.367615	1627.024048	3666.023926	1622	3667	41.611004	39.468742	100	100	1.960495	1.709063	1.147117	0.871751	0.23617	0.075577	155.365219	516.354004
1013	102con2Gko1R072303	NORMAL	B	1	2	14	25	LOW_SIGNAL	LOW_SIGNAL	1573.554077	3661.837891	1572	3662	25.509577	36.989426	1577.287964	3659.248047	1580	3665	35.207638	38.449924	100	100	-0.744893	1.483855	-0.501999	0	-0.106053	0.067356	0	405.299438
1014	102con2Gko1R072303	NORMAL	B	1	2	14	26	LOW_SIGNAL	LOW_SIGNAL	1545.904785	3665.51709	1546	3665	30.182854	41.664734	1549.592041	3660.36792	1550	3659	31.459415	45.470577	100	100	-0.735591	2.950224	-0.249334	0	-0.117207	0.113242	0	353.659515
1015	102con2Gko1R072303	NORMAL	B	1	2	15	1	DETECTED	DETECTED	1684.422363	3656.862061	1679	3657	90.165466	42.686707	1447.379761	3641.405029	1446	3637	22.639481	55.862816	100	100	47.288902	8.856129	5.339681	0.187277	10.47032	0.276696	36.819099	233.128204
1016	102con2Gko1R072303	NORMAL	B	1	2	15	2	LOW_SIGNAL	LOW_SIGNAL	1638.372437	3648.103516	1658	3644	74.502419	43.622536	1448.875977	3626.661133	1449	3625	26.769241	33.711651	100	100	37.803669	12.285444	3.077111	0.32498	7.078888	0.636053	36.690449	129.112686
1017	102con2Gko1R072303	NORMAL	B	1	2	15	3	LOW_SIGNAL	LOW_SIGNAL	1457.294556	3631.102783	1454	3633	31.534145	42.071491	1452.063965	3623.087891	1452	3624	25.077543	40.855545	100	100	1.043479	4.592144	0.227231	4.400803	0.208577	0.196176	365.514252	125.28746
1018	102con2Gko1R072303	NORMAL	B	1	2	15	4	LOW_SIGNAL	LOW_SIGNAL	1468.599976	3632.379395	1464	3629	53.307205	46.152237	1460.66394	3620.176025	1461	3616	27.781101	41.330894	100	100	1.583202	6.991938	0.226433	4.416326	0.285663	0.29526	573.281311	168.293167
1019	102con2Gko1R072303	NORMAL	B	1	2	15	5	LOW_SIGNAL	LOW_SIGNAL	1460.59314	3645.648193	1459	3646	33.305511	43.801247	1458.839966	3640.36792	1460	3641	29.326969	40.408512	100	100	0.34975	3.02534	0.115607	8.650006	0.05978	0.130672	900.402771	320.110321
1020	102con2Gko1R072303	NORMAL	B	1	2	15	6	LOW_SIGNAL	LOW_SIGNAL	1460.034302	3637.904053	1460	3634	26.649555	41.140854	1465.368042	3637.647949	1462	3639	28.450729	37.212605	100	100	-1.064057	0.146735	-7.251558	0	-0.187473	0.006882	0	6850.354492
1021	102con2Gko1R072303	NORMAL	B	1	2	15	7	LOW_SIGNAL	LOW_SIGNAL	1463.520508	3636.130127	1467	3635	26.13023	36.515514	1472.895996	3637.375977	1469	3633	45.762684	42.229156	100	100	-1.870367	-0.713811	0	0	-0.204872	-0.029502	0	0
1022	102con2Gko1R072303	NORMAL	B	1	2	15	8	LOW_SIGNAL	LOW_SIGNAL	1469.616455	3636.410889	1468	3637	27.480721	40.476074	1470.959961	3638.295898	1469	3640	27.000414	36.922543	100	100	-0.268023	-1.080019	0	0	-0.049759	-0.051053	0	0
1023	102con2Gko1R072303	NORMAL	B	1	2	15	9	LOW_SIGNAL	LOW_SIGNAL	1473.691772	3640.643799	1474	3642	27.73982	38.440052	1477.271973	3642.208008	1478	3648	26.230787	39.868202	100	100	-0.714233	-0.896216	0	0	-0.136488	-0.039235	0	0
1024	102con2Gko1R072303	NORMAL	B	1	2	15	10	LOW_SIGNAL	LOW_SIGNAL	1484.849365	3635.287598	1483	3632	27.032892	39.718483	1482.880005	3652.12793	1481	3649	25.843384	52.870506	100	100	0.392878	-9.648692	0	-24.558985	0.076204	-0.31852	402.706879	0
1025	102con2Gko1R072303	NORMAL	B	1	2	15	11	LOW_SIGNAL	LOW_SIGNAL	1489.36731	3637.204102	1487	3634	28.294216	41.51992	1492.128052	3635.647949	1490	3636	25.808224	42.663017	100	100	-0.550755	0.8916	-0.617716	0	-0.106971	0.036475	0	630.37854
1026	102con2Gko1R072303	NORMAL	B	1	2	15	12	LOW_SIGNAL	LOW_SIGNAL	1499.993408	3641.172119	1496	3640	29.782885	46.111137	1497.375977	3638.424072	1496	3637	26.611504	39.407154	100	100	0.522166	1.574497	0.331639	3.015322	0.098357	0.069735	510.93634	871.308289
1027	102con2Gko1R072303	NORMAL	B	1	2	15	13	LOW_SIGNAL	LOW_SIGNAL	1497.708618	3648.648926	1496	3651	29.147118	43.531628	1503.527954	3643.832031	1504	3642	27.796667	44.139767	100	100	-1.160931	2.759847	-0.42065	0	-0.209354	0.109128	0	151.587463
1028	102con2Gko1R072303	NORMAL	B	1	2	15	14	LOW_SIGNAL	LOW_SIGNAL	1499.543579	3653.483154	1501	3656	26.715338	40.475319	1505.063965	3650.271973	1507	3651	31.438309	46.627438	100	100	-1.101291	1.839851	-0.598576	0	-0.175594	0.068869	0	720.880737
1029	102con2Gko1R072303	NORMAL	B	1	2	15	15	LOW_SIGNAL	LOW_SIGNAL	1498.731567	3643.852295	1503	3647	26.52883	33.793762	1503.823975	3647.840088	1509	3647	33.767254	40.049442	100	100	-1.015912	-2.284812	0	0	-0.150809	-0.099572	0	0
1030	102con2Gko1R072303	NORMAL	B	1	2	15	16	LOW_SIGNAL	LOW_SIGNAL	1511.966431	3660.033447	1509	3661	29.724279	39.471241	1508.671997	3652.288086	1514	3657	29.485849	39.388023	100	100	0.657224	4.437716	0.1481	6.75221	0.111729	0.196643	114.05072	33.074478
1031	102con2Gko1R072303	NORMAL	B	1	2	15	17	LOW_SIGNAL	LOW_SIGNAL	1533.637573	3664.409424	1530	3662	50.98333	58.181335	1532.904053	3662.664063	1524	3664	65.076309	50.297626	100	100	0.146334	1.000007	0.146333	6.833734	0.011272	0.034701	5513.529785	1675.53186
1032	102con2Gko1R072303	NORMAL	B	1	2	15	18	LOW_SIGNAL	LOW_SIGNAL	1524.926147	3651.429443	1523	3652	27.774693	39.185322	1521.880005	3649.016113	1521	3651	24.690536	37.966663	100	100	0.607691	1.382721	0.43949	2.275367	0.123373	0.063564	417.593445	401.78894
1033	102con2Gko1R072303	NORMAL	B	1	2	15	19	LOW_SIGNAL	LOW_SIGNAL	1518.58667	3648.100098	1518	3647	30.021057	39.840919	1522.895996	3641.728027	1524	3640	28.655308	35.356342	100	100	-0.859691	3.650887	-0.235474	0	-0.150385	0.180224	0	288.191498
1034	102con2Gko1R072303	NORMAL	B	1	2	15	20	LOW_SIGNAL	LOW_SIGNAL	1524.633301	3647.133301	1521	3643	30.16674	41.078037	1531.823975	3648.263916	1533	3647	31.191673	38.073174	100	100	-1.434506	-0.647788	0	0	-0.230532	-0.029696	0	0
1035	102con2Gko1R072303	NORMAL	B	1	2	15	21	LOW_SIGNAL	LOW_SIGNAL	1570.526611	3656.026611	1569	3657	36.055634	47.186321	1538.744019	3643.295898	1537	3647	31.488323	39.148598	100	100	6.34048	7.29408	0.869264	1.150399	1.009345	0.32519	55.262959	206.92218
1036	102con2Gko1R072303	NORMAL	B	1	2	15	22	LOW_SIGNAL	LOW_SIGNAL	1582.780029	3672.91333	1580	3677	35.916172	44.425632	1552.599976	3659.679932	1553	3660	30.795895	38.114334	100	100	6.020781	7.582095	0.794079	1.259321	0.980003	0.347203	61.239117	172.472595
1037	102con2Gko1R072303	NORMAL	B	1	2	15	23	LOW_SIGNAL	LOW_SIGNAL	1565.223022	3670.466309	1564	3674	25.594646	39.437267	1567.832031	3666.528076	1568	3671	31.846609	38.420547	100	100	-0.520485	2.256416	-0.230669	0	-0.081924	0.102503	0	225.917892
1038	102con2Gko1R072303	NORMAL	B	1	2	15	24	LOW_SIGNAL	LOW_SIGNAL	1578.479736	3665.966309	1577	3663	32.941399	44.599266	1578.472046	3657.936035	1579	3658	29.34516	38.410091	100	100	0.001534	4.600957	0.000333	2998.918945	0.000262	0.209067	194612.5625	282.260162
1039	102con2Gko1R072303	NORMAL	B	1	2	15	25	LOW_SIGNAL	LOW_SIGNAL	1549.189209	3656.162109	1545	3657	30.833399	36.767891	1562.151978	3655.464111	1560	3652	28.968853	37.319366	100	100	-2.586012	0.399919	-6.466341	0	-0.447473	0.018703	0	915.757813
1040	102con2Gko1R072303	NORMAL	B	1	2	15	26	LOW_SIGNAL	LOW_SIGNAL	1540.027222	3662.319824	1541	3663	26.000246	40.005814	1551.015991	3660.080078	1551	3662	29.425682	42.143684	100	100	-2.192209	1.283266	-1.708305	0	-0.373441	0.053145	0	591.690186
1041	102con2Gko1R072303	NORMAL	B	1	2	16	1	LOW_SIGNAL	LOW_SIGNAL	1455.896606	3632.758545	1455	3634	27.827524	36.952541	1451.472412	3629.307129	1449	3629	26.541027	37.982555	100	100	0.882606	1.977494	0.446326	2.240516	0.166693	0.090868	189.035767	254.546356
1042	102con2Gko1R072303	NORMAL	B	1	2	16	2	LOW_SIGNAL	LOW_SIGNAL	1454.103394	3634.57251	1454	3636	28.532568	39.586533	1449.176025	3628.968018	1447	3623	30.911701	41.25803	100	100	0.982987	3.211102	0.306121	3.266677	0.159401	0.13584	241.351151	207.415863
1043	102con2Gko1R072303	NORMAL	B	1	2	16	3	LOW_SIGNAL	LOW_SIGNAL	1449.568481	3630.308105	1453	3628	27.392397	37.90234	1451.784058	3622.887939	1455	3628	28.820801	42.489128	100	100	-0.441997	4.251395	-0.103965	0	-0.076874	0.174637	0	258.78894
1044	102con2Gko1R072303	NORMAL	B	1	2	16	4	LOW_SIGNAL	LOW_SIGNAL	1458.565552	3634.04126	1459	3633	29.181147	46.69194	1456.560059	3632.647949	1458	3633	28.053354	39.689968	100	100	0.400087	0.798299	0.501174	1.995316	0.071489	0.035105	400.610535	1765.117554
1045	102con2Gko1R072303	NORMAL	B	1	2	16	5	LOW_SIGNAL	LOW_SIGNAL	1484.034424	3632.310303	1482	3630	49.939884	44.404476	1471.264038	3639.511963	1466	3640	37.89909	42.4687	100	100	2.547633	-4.126202	0	-1.619622	0.336958	-0.169576	254.663773	0
1046	102con2Gko1R072303	NORMAL	B	1	2	16	6	LOW_SIGNAL	LOW_SIGNAL	1482.972412	3635.055176	1483	3636	29.350832	41.874786	1466.328003	3635.087891	1464	3638	29.576248	36.141731	100	100	3.320483	-0.018744	0	-0.005645	0.562763	-0.000905	21.89687	0
1047	102con2Gko1R072303	NORMAL	B	1	2	16	7	LOW_SIGNAL	LOW_SIGNAL	1466.630127	3631.760254	1465	3630	29.433271	38.398506	1471.656006	3634.095947	1470	3639	31.527281	35.855534	100	100	-1.00264	-1.338239	0	0	-0.159414	-0.065142	0	0
1048	102con2Gko1R072303	NORMAL	B	1	2	16	8	LOW_SIGNAL	LOW_SIGNAL	1471.299316	3628.727783	1470	3628	30.011049	37.932091	1477.680054	3626.159912	1476	3630	29.090132	35.414688	100	100	-1.272928	1.471265	-0.865192	0	-0.219344	0.072509	0	529.168213
1049	102con2Gko1R072303	NORMAL	B	1	2	16	9	LOW_SIGNAL	LOW_SIGNAL	1491.775513	3628.210938	1488	3626	31.846542	38.566498	1473.287964	3626.399902	1473	3628	26.301237	40.345879	100	100	3.68818	1.037635	3.55441	0.281341	0.702916	0.044888	97.129242	654.30481
1050	102con2Gko1R072303	NORMAL	B	1	2	16	10	LOW_SIGNAL	LOW_SIGNAL	1492.659912	3636.945557	1488	3639	34.152054	38.412285	1482.319946	3635.208008	1483	3634	26.306387	39.139191	100	100	2.062775	0.995531	2.072035	0.482617	0.393059	0.044394	210.631973	432.112549
1051	102con2Gko1R072303	NORMAL	B	1	2	16	11	LOW_SIGNAL	LOW_SIGNAL	1491.473633	3633.421143	1494	3633	27.939125	36.444378	1489.795776	3632.155029	1492	3631	29.42198	37.578342	100	100	0.334725	0.725421	0.461421	2.167219	0.057027	0.033693	549.671448	723.618896
1052	102con2Gko1R072303	NORMAL	B	1	2	16	12	LOW_SIGNAL	LOW_SIGNAL	1507.377441	3635	1493	3635	146.607849	44.339298	1499.248047	3636.312012	1495	3640	27.512657	37.39035	100	100	1.621777	-0.751719	0	-0.463516	0.295478	-0.03509	1771.388672	0
1053	102con2Gko1R072303	NORMAL	B	1	2	16	13	LOW_SIGNAL	LOW_SIGNAL	1493.675537	3643.695313	1494	3644	32.029892	40.80246	1502.823975	3643.080078	1504	3644	30.957323	41.646858	100	100	-1.825071	0.352499	-5.177515	0	-0.295518	0.014773	0	1356.209595
1054	102con2Gko1R072303	NORMAL	B	1	2	16	14	LOW_SIGNAL	LOW_SIGNAL	1501.885864	3650.771729	1500	3650	31.084568	40.600582	1507.920044	3655.303955	1507	3655	30.791866	40.795174	100	100	-1.203791	-2.596746	0	0	-0.195967	-0.111097	0	0
1055	102con2Gko1R072303	NORMAL	B	1	2	16	15	LOW_SIGNAL	LOW_SIGNAL	1501.093994	3645.053711	1501	3640	25.808382	36.867146	1503.047974	3646.672119	1501	3646	31.088547	38.572678	100	100	-0.38981	-0.927269	0	0	-0.062852	-0.041957	0	0
1056	102con2Gko1R072303	NORMAL	B	1	2	16	16	LOW_SIGNAL	LOW_SIGNAL	1507.657715	3644.697998	1508	3643	26.423201	40.575535	1513.008057	3652.832031	1508	3654	35.406513	42.990028	100	100	-1.067368	-4.660406	0	0	-0.151112	-0.189207	0	0
1057	102con2Gko1R072303	NORMAL	B	1	2	16	17	TOO_SMALL	TOO_SMALL	1573.422852	3761.395996	1522	3657	328.781616	1122.133911	1519.280029	3658.144043	1518	3661	28.69264	36.637661	100	100	10.801243	59.158356	0.182582	5.476995	1.886993	2.818192	604.931946	1086.212524
1058	102con2Gko1R072303	NORMAL	B	1	2	16	18	LOW_SIGNAL	LOW_SIGNAL	1520.046631	3641.93335	1519	3642	30.120193	38.726311	1511.567993	3647.768066	1514	3649	25.831442	37.830513	100	100	1.691449	-3.343009	0	-1.976418	0.328229	-0.154233	182.703049	0
1059	102con2Gko1R072303	NORMAL	B	1	2	16	19	LOW_SIGNAL	LOW_SIGNAL	1514.573364	3635.573242	1511	3633	25.588467	35.425957	1516.208008	3643.488037	1518	3643	26.030476	36.351242	100	100	-0.326104	-4.534793	0	0	-0.062797	-0.217731	0	0
1060	102con2Gko1R072303	NORMAL	B	1	2	16	20	LOW_SIGNAL	LOW_SIGNAL	1520.953369	3637.533447	1522	3632	27.784002	39.5	1528.927979	3642.751953	1529	3644	29.144295	37.106781	100	100	-1.590898	-2.98995	0	0	-0.273625	-0.140635	0	0
1061	102con2Gko1R072303	NORMAL	B	1	2	16	21	LOW_SIGNAL	LOW_SIGNAL	1532.973145	3650.114014	1532	3655	28.785536	41.765034	1533.343994	3644.991943	1537	3643	28.958292	38.498745	100	100	-0.073983	2.934698	-0.02521	0	-0.012806	0.133045	0	316.112396
1062	102con2Gko1R072303	NORMAL	B	1	2	16	22	LOW_SIGNAL	LOW_SIGNAL	1538.865723	3667.771729	1539	3667	29.414019	40.171108	1540.800049	3653.560059	1541	3657	29.209749	41.757832	100	100	-0.385889	8.142596	-0.047391	0	-0.066222	0.340335	0	80.227692
1063	102con2Gko1R072303	NORMAL	B	1	2	16	23	LOW_SIGNAL	LOW_SIGNAL	1560.959717	3665.100586	1556	3660	44.824715	43.748329	1554.215942	3662.583984	1556	3662	28.663399	40.385487	100	100	1.345352	1.44189	0.933047	1.071757	0.235275	0.062315	511.027008	668.38092
1064	102con2Gko1R072303	NORMAL	B	1	2	16	24	LOW_SIGNAL	LOW_SIGNAL	1570.202759	3663.006836	1566	3662	32.194771	43.163128	1560.040039	3657.832031	1564	3654	28.262695	39.939644	100	100	2.027416	2.964912	0.683803	1.462409	0.359581	0.129566	151.714096	316.283539
1065	102con2Gko1R072303	NORMAL	B	1	2	16	25	LOW_SIGNAL	LOW_SIGNAL	1548.197266	3651.530518	1548	3653	26.067514	41.304138	1555.095947	3656.615967	1555	3659	28.727142	38.316128	100	100	-1.376255	-2.913715	0	0	-0.240145	-0.132723	0	0
1066	102con2Gko1R072303	NORMAL	B	1	2	16	26	LOW_SIGNAL	LOW_SIGNAL	1544.476196	3655.795898	1541	3654	26.629967	34.85664	1545.255981	3652.575928	1543	3656	29.663958	40.151989	100	100	-0.155564	1.844887	-0.084321	0	-0.026287	0.080195	0	618.943542
1067	102con2Gko1R072303	NORMAL	B	1	2	17	1	LOW_SIGNAL	LOW_SIGNAL	1458.675903	3633.57251	1457	3633	27.138502	41.45475	1455.976196	3630.984131	1456	3632	28.058359	34.9081	100	100	0.538579	1.483015	0.363165	2.753571	0.096218	0.074148	263.937347	863.819092
1068	102con2Gko1R072303	NORMAL	B	1	2	17	2	LOW_SIGNAL	LOW_SIGNAL	1452.013794	3633.903564	1453	3630	26.190004	43.50708	1450.150757	3629.626953	1452	3630	26.724991	39.788586	100	100	0.371667	2.450291	0.151683	6.592699	0.069711	0.107483	285.587708	411.523773
1069	102con2Gko1R072303	NORMAL	B	1	2	17	3	LOW_SIGNAL	LOW_SIGNAL	1462.479492	3638.410889	1463	3638	26.32062	40.608418	1452.968018	3625.303955	1453	3629	30.091509	35.821972	100	100	1.897495	7.509636	0.252675	3.957658	0.316085	0.365891	153.34169	145.927979
1070	102con2Gko1R072303	NORMAL	B	1	2	17	4	LOW_SIGNAL	LOW_SIGNAL	1462.265259	3643.48291	1463	3641	28.203598	42.833435	1459.984009	3633.47998	1458	3635	27.091246	41.269489	100	100	0.455099	5.731193	0.079407	12.593293	0.084206	0.242381	343.787842	114.653969
1071	102con2Gko1R072303	NORMAL	B	1	2	17	5	LOW_SIGNAL	LOW_SIGNAL	1488.78772	3631.643799	1483	3631	75.369911	39.58313	1480.81604	3631.823975	1481	3630	26.302021	39.969959	100	100	1.590313	-0.103232	0	-0.064913	0.303082	-0.004508	886.031982	0
1072	102con2Gko1R072303	NORMAL	B	1	2	17	6	LOW_SIGNAL	LOW_SIGNAL	1484.94519	3633.541016	1484	3633	28.367239	37.399258	1477.42395	3635.303955	1474	3638	27.260473	36.790871	100	100	1.500453	-1.010079	0	-0.673183	0.275903	-0.047918	104.323936	0
1073	102con2Gko1R072303	NORMAL	B	1	2	17	7	LOW_SIGNAL	LOW_SIGNAL	1481.884399	3627.959229	1480	3630	25.030539	35.866745	1478.472046	3632.399902	1479	3628	27.503836	39.416508	100	100	0.680749	-2.544291	0	-3.737488	0.124068	-0.11266	334.045776	0
1074	102con2Gko1R072303	NORMAL	B	1	2	17	8	LOW_SIGNAL	LOW_SIGNAL	1480.734741	3622.333252	1477	3623	26.221748	40.326805	1483.343994	3633.416016	1482	3632	29.623474	37.888458	100	100	-0.520534	-6.349885	0	0	-0.088081	-0.29251	0	0
1075	102con2Gko1R072303	NORMAL	B	1	2	17	9	LOW_SIGNAL	LOW_SIGNAL	1571.149658	3633.802734	1577	3641	54.352764	38.869389	1485.696045	3621.8479	1483	3625	29.51687	41.190174	100	100	17.0476	6.849539	2.488868	0.401789	2.895077	0.290235	53.408676	114.019897
1076	102con2Gko1R072303	NORMAL	B	1	2	17	10	LOW_SIGNAL	LOW_SIGNAL	1582.131592	3627.493408	1588	3630	56.41423	42.383305	1496.183105	3630.852051	1496	3630	25.387949	40.048897	100	100	17.146326	-1.924339	0	-0.11223	3.385405	-0.083864	58.61504	0
1077	102con2Gko1R072303	NORMAL	B	1	2	17	11	LOW_SIGNAL	LOW_SIGNAL	1504.973633	3630.144775	1505	3632	29.88653	38.649277	1500.712036	3634.919922	1500	3637	27.537016	41.738548	100	100	0.850169	-2.735927	0	-3.218099	0.154759	-0.114406	272.559723	0
1078	102con2Gko1R072303	NORMAL	B	1	2	17	12	LOW_SIGNAL	LOW_SIGNAL	1499.039795	3636.132568	1499	3634	25.235924	39.982277	1507.968018	3635.552002	1510	3640	27.463448	42.024662	100	100	-1.781139	0.332636	-5.354613	0	-0.325095	0.013815	0	2229.165039
1079	102con2Gko1R072303	NORMAL	B	1	2	17	13	LOW_SIGNAL	LOW_SIGNAL	1507.543091	3647.238525	1505	3647	26.861555	42.211643	1507.57605	3645.983887	1505	3647	26.912428	41.323269	100	100	-0.006575	0.718847	-0.009147	0	-0.001225	0.030362	0	686.615356
1080	102con2Gko1R072303	NORMAL	B	1	2	17	14	LOW_SIGNAL	LOW_SIGNAL	1511.422852	3657.718018	1511	3658	29.197645	40.372265	1507.271973	3656.144043	1506	3654	30.42001	39.797012	100	100	0.828081	0.901811	0.918242	1.089037	0.136452	0.03955	205.659027	431.454926
1081	102con2Gko1R072303	NORMAL	B	1	2	17	15	LOW_SIGNAL	LOW_SIGNAL	1508.563721	3653.536865	1504	3657	27.403965	36.679684	1505.47998	3654.167969	1508	3650	30.246992	39.768044	100	100	0.615192	-0.361592	0	-0.58777	0.101952	-0.01587	415.160492	0
1082	102con2Gko1R072303	NORMAL	B	1	2	17	16	LOW_SIGNAL	LOW_SIGNAL	1516.342285	3658.208008	1515	3659	30.17421	43.990993	1516.57605	3647.736084	1520	3641	30.797535	41.553135	100	100	-0.046635	5.999904	-0.007773	0	-0.00759	0.252013	0	137.902756
1083	102con2Gko1R072303	NORMAL	B	1	2	17	17	LOW_SIGNAL	LOW_SIGNAL	1617.006714	3665.161133	1628	3662	64.361374	54.563389	1527.391968	3649.63208	1528	3647	31.828396	37.367947	100	100	17.877728	8.897393	2.009322	0.49768	2.81556	0.415571	62.423317	256.031555
1084	102con2Gko1R072303	NORMAL	B	1	2	17	18	LOW_SIGNAL	LOW_SIGNAL	1620.959961	3652.693359	1629	3643	55.536892	43.209816	1527.119995	3647.144043	1530	3648	28.607632	37.599052	100	100	18.720638	3.179489	5.887939	0.169839	3.280242	0.147592	50.72678	383.70816
1085	102con2Gko1R072303	NORMAL	B	1	2	17	19	LOW_SIGNAL	LOW_SIGNAL	1526.813354	3642.806641	1526	3647	28.818661	36.146545	1528.927979	3637.471924	1527	3638	25.819527	37.52388	100	100	-0.421858	3.056534	-0.138018	0	-0.0819	0.142169	0	188.823059
1086	102con2Gko1R072303	NORMAL	B	1	2	17	20	LOW_SIGNAL	LOW_SIGNAL	1538.812134	3649.711426	1535	3650	39.364777	46.073437	1536.031982	3635.60791	1537	3637	25.706451	39.996952	100	100	0.554627	8.080629	0.068637	14.569475	0.10815	0.352615	1072.320923	162.153244
1087	102con2Gko1R072303	NORMAL	B	1	2	17	21	LOW_SIGNAL	LOW_SIGNAL	1544.71814	3651.953125	1544	3649	30.654371	41.32505	1543.791992	3646.743896	1545	3645	31.505842	43.12508	100	100	0.184762	2.984635	0.061904	16.153931	0.029396	0.120793	785.526794	236.6828
1088	102con2Gko1R072303	NORMAL	B	1	2	17	22	LOW_SIGNAL	LOW_SIGNAL	1547.724854	3672.214844	1544	3664	33.382885	64.266693	1551.328003	3668.855957	1547	3663	31.793123	57.393055	100	100	-0.718812	1.924479	-0.37351	0	-0.113331	0.058524	0	860.937256
1089	102con2Gko1R072303	NORMAL	B	1	2	17	23	LOW_SIGNAL	LOW_SIGNAL	1650.214722	3667.906006	1658	3667	48.586304	43.730652	1551.271973	3656.60791	1553	3657	28.79694	40.036858	100	100	19.738621	6.47326	3.049255	0.327949	3.435877	0.282192	39.550812	155.692932
1090	102con2Gko1R072303	NORMAL	B	1	2	17	24	LOW_SIGNAL	LOW_SIGNAL	1660.074341	3665.932373	1661	3661	50.118107	42.146919	1560.05603	3650.208008	1560	3648	27.800062	45.567093	100	100	19.95319	9.009297	2.214733	0.451522	3.597773	0.345082	41.693462	110.150223
1091	102con2Gko1R072303	NORMAL	B	1	2	17	25	LOW_SIGNAL	LOW_SIGNAL	1556.666626	3648.80957	1559	3649	27.220142	38.149372	1558.615967	3652.343994	1559	3656	30.619883	42.672249	100	100	-0.388884	-2.025053	0	0	-0.063663	-0.082827	0	0
1092	102con2Gko1R072303	NORMAL	B	1	2	17	26	LOW_SIGNAL	LOW_SIGNAL	1550.265259	3655.170166	1551	3655	32.263329	36.970993	1550.33606	3649.815918	1548	3655	27.220409	43.310829	100	100	-0.014124	3.067724	-0.004604	0	-0.002601	0.123624	0	421.355927
1093	102con2Gko1R072303	NORMAL	B	1	2	18	1	LOW_SIGNAL	LOW_SIGNAL	1503.479492	3629.184814	1503	3628	33.141739	40.395805	1468.855957	3628.031982	1465	3627	33.812984	41.881161	100	100	6.907235	0.660517	10.45732	0.095627	1.023972	0.027526	19.362419	958.933167
1094	102con2Gko1R072303	NORMAL	B	1	2	18	2	LOW_SIGNAL	LOW_SIGNAL	1500.801392	3630.397217	1502	3628	33.716595	41.561329	1467.359985	3622.39209	1470	3617	28.091263	42.811836	100	100	6.671406	4.586549	1.454559	0.687494	1.190456	0.186984	55.758537	128.314819
1095	102con2Gko1R072303	NORMAL	B	1	2	18	3	LOW_SIGNAL	LOW_SIGNAL	1473.945557	3633.687012	1476	3635	29.255793	42.519909	1461.539673	3624.484131	1462	3623	30.45249	36.83102	100	100	2.474916	5.272804	0.469374	2.130498	0.407385	0.249868	68.13678	230.869141
1096	102con2Gko1R072303	NORMAL	B	1	2	18	4	LOW_SIGNAL	LOW_SIGNAL	1467.435425	3631.0271	1469	3631	29.914042	46.323162	1463.015869	3630	1464	3634	27.709341	37.500935	100	100	0.881681	0.588478	1.498239	0.66745	0.159497	0.027389	255.032516	2647.652832
1097	102con2Gko1R072303	NORMAL	B	1	2	18	5	LOW_SIGNAL	LOW_SIGNAL	1481.5	3646.575439	1482	3650	25.603138	36.843723	1486.352051	3641.055908	1487	3641	25.873524	41.040165	100	100	-0.967962	3.162423	-0.306082	0	-0.18753	0.134491	0	327.538391
1098	102con2Gko1R072303	NORMAL	B	1	2	18	6	LOW_SIGNAL	LOW_SIGNAL	1484.609619	3641.253418	1481	3637	32.15638	40.083328	1485.303955	3636.983887	1483	3638	28.987827	40.527573	100	100	-0.138517	2.446234	-0.056625	0	-0.023953	0.105349	0	140.161102
1099	102con2Gko1R072303	NORMAL	B	1	2	18	7	LOW_SIGNAL	LOW_SIGNAL	1497.006836	3634.315186	1497	3635	27.77013	39.218002	1493.144043	3635.072021	1492	3637	25.666193	35.875725	100	100	0.770609	-0.43363	0	-0.562711	0.150501	-0.021096	274.494202	0
1100	102con2Gko1R072303	NORMAL	B	1	2	18	8	LOW_SIGNAL	LOW_SIGNAL	1499.163208	3624.081543	1500	3629	27.626183	40.284512	1498.463989	3628.743896	1498	3627	25.29903	37.416553	100	100	0.139491	-2.671302	0	-19.150368	0.027638	-0.124607	1587.195923	0
1101	102con2Gko1R072303	NORMAL	B	1	2	18	9	LOW_SIGNAL	LOW_SIGNAL	1501.721069	3626.401367	1502	3628	28.951254	39.780163	1504.615967	3630.335938	1505	3637	28.501499	40.506428	100	100	-0.577519	-2.254318	0	0	-0.10157	-0.097134	0	0
1102	102con2Gko1R072303	NORMAL	B	1	2	18	10	LOW_SIGNAL	LOW_SIGNAL	1513.019775	3632.835449	1513	3633	29.578152	42.279812	1503.015991	3637.399902	1502	3632	28.846647	41.675972	100	100	1.995709	-2.61521	0	-1.310417	0.346792	-0.109522	65.349609	0
1103	102con2Gko1R072303	NORMAL	B	1	2	18	11	LOW_SIGNAL	LOW_SIGNAL	1514.236816	3639.394775	1512	3637	30.656345	36.593555	1514.76001	3637.12793	1513	3635	28.020264	39.225975	100	100	-0.104375	1.298792	-0.080363	0	-0.018672	0.057789	0	623.226868
1104	102con2Gko1R072303	NORMAL	B	1	2	18	12	LOW_SIGNAL	LOW_SIGNAL	1517.874146	3646.211914	1519	3644	29.456474	40.37896	1519.119995	3649.191895	1520	3653	25.301598	46.730122	100	100	-0.248541	-1.707384	0	0	-0.04924	-0.06377	0	0
1105	102con2Gko1R072303	NORMAL	B	1	2	18	13	LOW_SIGNAL	LOW_SIGNAL	1510.719971	3660.226563	1508	3662	26.077101	40.216042	1518.631958	3654.575928	1516	3660	27.719954	41.675064	100	100	-1.578405	3.237539	-0.487532	0	-0.285426	0.135588	0	193.442596
1106	102con2Gko1R072303	NORMAL	B	1	2	18	14	LOW_SIGNAL	LOW_SIGNAL	1512.166626	3658.373291	1513	3657	28.451164	42.412254	1516.776001	3650.864014	1517	3648	30.179537	38.74073	100	100	-0.919549	4.302451	-0.213727	0	-0.152732	0.193834	0	229.867325
1107	102con2Gko1R072303	NORMAL	B	1	2	18	15	LOW_SIGNAL	LOW_SIGNAL	1693.067139	3670.946289	1725	3667	96.270638	59.958294	1520.952026	3653.728027	1520	3653	26.472708	38.561085	100	100	34.33617	9.865228	3.480525	0.287313	6.501606	0.446519	53.77758	266.655212
1108	102con2Gko1R072303	NORMAL	B	1	2	18	16	LOW_SIGNAL	LOW_SIGNAL	1724.590576	3688.892578	1749	3674	84.910912	62.239296	1534.151978	3652.543945	1530	3651	26.691202	39.697746	100	100	37.991619	20.826002	1.82424	0.548174	7.134883	0.915635	42.326878	131.877228
1109	102con2Gko1R072303	NORMAL	B	1	2	18	17	LOW_SIGNAL	LOW_SIGNAL	1541.08728	3648.241699	1540	3647	29.135738	36.571224	1540.991943	3650.904053	1542	3652	26.882215	38.13715	100	100	0.019019	-1.525399	0	-80.202812	0.003546	-0.06981	11785.106445	0
1110	102con2Gko1R072303	NORMAL	B	1	2	18	18	LOW_SIGNAL	LOW_SIGNAL	1538.26001	3649.806641	1538	3646	27.912001	39.27116	1538.23999	3657.23999	1540	3652	36.092258	59.29266	100	100	0.003994	-4.258948	0	-1066.388916	0.000555	-0.125367	114296.789063	0
1111	102con2Gko1R072303	NORMAL	B	1	2	18	19	LOW_SIGNAL	LOW_SIGNAL	1652.369141	3666.657715	1664	3662	63.742645	49.451691	1549.911987	3664.743896	1543	3652	42.27388	125.809692	100	100	20.439728	1.096525	18.640459	0.053647	2.423651	0.015212	46.563759	6044.629395
1112	102con2Gko1R072303	NORMAL	B	1	2	18	20	LOW_SIGNAL	LOW_SIGNAL	1661.550293	3689.671143	1659	3670	82.263382	130.903076	1548.536011	3656.184082	1542	3658	33.982098	42.659832	100	100	22.545826	19.186459	1.175091	0.850998	3.325701	0.784979	66.289406	369.566132
1113	102con2Gko1R072303	NORMAL	B	1	2	18	21	LOW_SIGNAL	LOW_SIGNAL	1615.395996	3667.214844	1619	3666	41.883331	53.464355	1556.991943	3662.927979	1551	3663	32.122372	36.351151	100	100	11.651339	2.456166	4.743711	0.210805	1.818174	0.117929	46.018864	914.537476
1114	102con2Gko1R072303	NORMAL	B	1	2	18	22	LOW_SIGNAL	LOW_SIGNAL	1613.859009	3667.248291	1617	3668	37.627625	42.405998	1558.439941	3664.728027	1559	3662	30.286383	44.164165	100	100	11.055847	1.443989	7.656464	0.130609	1.829834	0.057066	40.290741	489.517517
1115	102con2Gko1R072303	NORMAL	B	1	2	18	23	LOW_SIGNAL	LOW_SIGNAL	1561.932861	3652.268555	1562	3654	27.619928	47.274582	1565.560059	3653.823975	1564	3650	27.295698	38.709023	100	100	-0.723609	-0.89118	0	0	-0.132885	-0.040182	0	0
1116	102con2Gko1R072303	NORMAL	B	1	2	18	24	LOW_SIGNAL	LOW_SIGNAL	1568.655396	3653.553955	1566	3656	28.93782	41.069588	1570.52002	3655.280029	1570	3652	27.501785	39.852875	100	100	-0.371984	-0.988957	0	0	-0.0678	-0.043311	0	0
1117	102con2Gko1R072303	NORMAL	B	1	2	18	25	LOW_SIGNAL	LOW_SIGNAL	1571.619019	3649.278809	1570	3648	31.802761	44.175365	1563.543945	3650.624023	1565	3647	27.445103	40.52631	100	100	1.61094	-0.770743	0	-0.478443	0.294226	-0.033194	198.983215	0
1118	102con2Gko1R072303	NORMAL	B	1	2	18	26	LOW_SIGNAL	LOW_SIGNAL	1555.755127	3641.9729	1555	3639	28.741074	37.86673	1562.287964	3649.063965	1565	3654	28.454494	43.109715	100	100	-1.303271	-4.062836	0	0	-0.229589	-0.164489	0	0
1119	102con2Gko1R072303	NORMAL	B	1	2	19	1	LOW_SIGNAL	LOW_SIGNAL	1593.684937	3638.068604	1592	3636	36.316948	41.129169	1466.776001	3634.919922	1468	3631	28.09255	42.635853	100	100	25.317745	1.804042	14.033903	0.071256	4.51753	0.073851	18.135719	356.790802
1120	102con2Gko1R072303	NORMAL	B	1	2	19	2	LOW_SIGNAL	LOW_SIGNAL	1583.94519	3640.308105	1589	3635	43.432991	48.148426	1469.751953	3635.303955	1476	3637	30.884447	40.345333	100	100	22.781023	2.867135	7.94557	0.125856	3.697435	0.124033	26.742477	525.121033
1121	102con2Gko1R072303	NORMAL	B	1	2	19	3	LOW_SIGNAL	LOW_SIGNAL	1475.278931	3632.415039	1474	3623	27.521051	46.937134	1479.920044	3633.295898	1481	3633	28.8957	32.687424	100	100	-0.925881	-0.50469	0	0	-0.160616	-0.026948	0	0
1122	102con2Gko1R072303	NORMAL	B	1	2	19	4	LOW_SIGNAL	LOW_SIGNAL	1476.795898	3647.35376	1475	3644	29.961843	37.841923	1474.857178	3638.69043	1474	3638	25.678854	42.024658	100	100	0.386766	4.963667	0.077919	12.83378	0.075499	0.206149	796.259277	210.973495
1123	102con2Gko1R072303	NORMAL	B	1	2	19	5	LOW_SIGNAL	LOW_SIGNAL	1484.761963	3647.687012	1486	3651	25.284233	39.617664	1482.08728	3640.508057	1481	3639	27.925619	44.862762	100	100	0.533587	4.113193	0.129726	7.708572	0.095779	0.16002	443.240845	293.220032
1124	102con2Gko1R072303	NORMAL	B	1	2	19	6	LOW_SIGNAL	LOW_SIGNAL	1490.76709	3633.890381	1489	3634	29.807671	38.89032	1487.416016	3638.719971	1488	3639	27.649347	41.152664	100	100	0.668524	-2.76712	0	-4.13915	0.121199	-0.117358	332.311859	0
1125	102con2Gko1R072303	NORMAL	B	1	2	19	7	DETECTED	DETECTED	1914.352417	3653.723877	1909	3651	57.599239	41.741302	1496.573364	3628.106689	1497	3632	28.888962	39.59613	100	100	83.344986	14.677404	5.678455	0.176104	14.461546	0.646962	11.927528	51.563793
1126	102con2Gko1R072303	NORMAL	B	1	2	19	8	DETECTED	DETECTED	1918.447632	3651.019043	1908	3646	57.523899	44.764977	1505.037964	3635.974609	1506	3635	26.156551	38.836269	100	100	82.47332	8.61973	9.56797	0.104515	15.805205	0.387381	12.392824	147.982544
1127	102con2Gko1R072303	NORMAL	B	1	2	19	9	LOW_SIGNAL	LOW_SIGNAL	1546.532837	3634.460449	1545	3630	31.012478	42.539879	1508.162354	3628.555664	1512	3629	28.273588	40.546585	100	100	7.654734	3.383155	2.262602	0.441969	1.357114	0.14563	33.209805	217.944885
1128	102con2Gko1R072303	NORMAL	B	1	2	19	10	LOW_SIGNAL	LOW_SIGNAL	1546.473633	3630.335449	1549	3629	34.151176	40.705685	1507.008057	3639.887939	1505	3640	29.684769	43.769783	100	100	7.8732	-5.473113	0	-0.695157	1.329489	-0.218244	42.785179	0
1129	102con2Gko1R072303	NORMAL	B	1	2	19	11	LOW_SIGNAL	LOW_SIGNAL	1512.361816	3645.730225	1511	3646	27.515821	41.269905	1512.991943	3638.375977	1512	3641	28.285273	45.910091	100	100	-0.125707	4.213627	-0.029834	0	-0.022278	0.160188	0	273.487762
1130	102con2Gko1R072303	NORMAL	B	1	2	19	12	LOW_SIGNAL	LOW_SIGNAL	1514.417236	3660.728516	1514	3657	28.371666	42.122494	1516.864014	3650.800049	1515	3654	29.291451	40.893448	100	100	-0.488121	5.688529	-0.085808	0	-0.083532	0.242789	0	101.737854
1131	102con2Gko1R072303	NORMAL	B	1	2	19	13	LOW_SIGNAL	LOW_SIGNAL	1514.373291	3661.699951	1512	3659	58.103188	45.061886	1514.416016	3654.583984	1513	3654	27.900505	41.411823	100	100	-0.008523	4.077104	-0.002091	0	-0.001531	0.171834	0	249.665375
1132	102con2Gko1R072303	NORMAL	B	1	2	19	14	LOW_SIGNAL	LOW_SIGNAL	1514.91333	3652.246582	1514	3653	29.621763	38.021538	1519.608032	3648.647949	1518	3654	32.136276	43.477325	100	100	-0.936571	2.061842	-0.45424	0	-0.146087	0.08277	0	585.958618
1133	102con2Gko1R072303	NORMAL	B	1	2	19	15	LOW_SIGNAL	LOW_SIGNAL	1515.067139	3646.147705	1515	3649	28.300673	43.287434	1541.05603	3656.224121	1524	3649	120.712418	69.993187	100	100	-5.184664	-5.773297	0	0	-0.215296	-0.143963	0	0
1134	102con2Gko1R072303	NORMAL	B	1	2	19	16	LOW_SIGNAL	LOW_SIGNAL	1529.342285	3651.080566	1527	3650	29.725716	34.92318	1533.472046	3654.488037	1534	3656	29.591999	41.106007	100	100	-0.823868	-1.952315	0	0	-0.139557	-0.082895	0	0
1135	102con2Gko1R072303	NORMAL	B	1	2	19	17	LOW_SIGNAL	LOW_SIGNAL	1611.328857	3662.97998	1618	3661	42.302391	41.169636	1548.536011	3649.216064	1550	3647	31.575193	35.012806	100	100	12.526882	7.886055	1.588485	0.629531	1.988677	0.393111	44.832123	157.348999
1136	102con2Gko1R072303	NORMAL	B	1	2	19	18	LOW_SIGNAL	LOW_SIGNAL	1619.013428	3660.040283	1623	3654	39.02182	42.483521	1546.855957	3645.104004	1547	3648	31.343241	40.08194	100	100	14.395082	8.557763	1.682108	0.594492	2.30217	0.372644	32.213482	94.276909
1137	102con2Gko1R072303	NORMAL	B	1	2	19	19	LOW_SIGNAL	LOW_SIGNAL	1546.342285	3653.07373	1547	3653	25.926023	40.673069	1549.952026	3658.944092	1547	3659	26.975752	39.820225	100	100	-0.720127	-3.363432	0	0	-0.133814	-0.147422	0	0
1138	102con2Gko1R072303	NORMAL	B	1	2	19	20	LOW_SIGNAL	LOW_SIGNAL	1554.845581	3662.919434	1548	3656	68.904327	56.798546	1557.095947	3670.048096	1552	3669	37.588055	42.236252	100	100	-0.448938	-4.084377	0	0	-0.059869	-0.168781	0	0
1139	102con2Gko1R072303	NORMAL	B	1	2	19	21	LOW_SIGNAL	LOW_SIGNAL	1547.583862	3663.342285	1547	3667	30.855391	39.361588	1549.271973	3665.656006	1545	3664	32.187046	39.325382	100	100	-0.33677	-1.32565	0	0	-0.052447	-0.058835	0	0
1140	102con2Gko1R072303	NORMAL	B	1	2	19	22	LOW_SIGNAL	LOW_SIGNAL	1562.71814	3663.429443	1563	3661	31.272358	43.255257	1557.66394	3662.095947	1560	3661	28.979675	45.340542	100	100	1.008289	0.764028	1.319701	0.757747	0.174405	0.029411	232.544189	1019.289307
1141	102con2Gko1R072303	NORMAL	B	1	2	19	23	LOW_SIGNAL	LOW_SIGNAL	1582.906006	3646.818848	1584	3643	31.796513	38.994114	1565.631958	3647.120117	1566	3647	29.516409	41.120125	100	100	3.446093	-0.172613	0	-0.050089	0.585235	-0.007327	68.447746	0
1142	102con2Gko1R072303	NORMAL	B	1	2	19	24	LOW_SIGNAL	LOW_SIGNAL	1590.790527	3656.2229	1589	3652	29.996195	46.055546	1571.719971	3647.208008	1570	3648	33.413006	42.017727	100	100	3.804488	5.165096	0.736576	1.357632	0.570753	0.21455	77.183281	209.187103
1143	102con2Gko1R072303	NORMAL	B	1	2	19	25	LOW_SIGNAL	LOW_SIGNAL	1565.483032	3641.12915	1566	3637	25.946299	42.108196	1565.728027	3647.424072	1563	3647	28.916836	42.899597	100	100	-0.048875	-3.606684	0	0	-0.008472	-0.146736	0	0
1144	102con2Gko1R072303	NORMAL	B	1	2	19	26	LOW_SIGNAL	LOW_SIGNAL	1560.761963	3643.700684	1562	3647	26.436108	41.480377	1563.359985	3646.456055	1563	3649	30.035835	39.562222	100	100	-0.518293	-1.578694	0	0	-0.086497	-0.069647	0	0
1145	102con2Gko1R072303	NORMAL	B	1	2	20	1	LOW_SIGNAL	LOW_SIGNAL	1469.275879	3635.896484	1468	3635	31.32723	44.365376	1471.616699	3635.875	1472	3636	26.011372	43.913696	100	100	-0.466983	0.01231	-37.936771	0	-0.089992	0.000489	0	29391.449219
1146	102con2Gko1R072303	NORMAL	B	1	2	20	2	LOW_SIGNAL	LOW_SIGNAL	1464.924194	3643.758545	1460	3642	32.769409	46.451782	1467.42395	3639.991943	1469	3640	27.704159	40.710918	100	100	-0.49869	2.15808	-0.23108	0	-0.09023	0.092521	0	593.887573
1147	102con2Gko1R072303	NORMAL	B	1	2	20	3	LOW_SIGNAL	LOW_SIGNAL	1467.534302	3646.26709	1467	3643	26.604942	40.892517	1471.81604	3646.647949	1471	3648	27.538647	41.811832	100	100	-0.854187	-0.218214	0	0	-0.155481	-0.009109	0	0
1148	102con2Gko1R072303	NORMAL	B	1	2	20	4	LOW_SIGNAL	LOW_SIGNAL	1483.280762	3643	1482	3637	28.328299	45.137489	1482.735962	3650.072021	1485	3643	32.810589	52.231834	100	100	0.108685	-4.051925	0	-37.281349	0.016604	-0.135397	3038.588135	0
1149	102con2Gko1R072303	NORMAL	B	1	2	20	5	LOW_SIGNAL	LOW_SIGNAL	1517.013672	3644.356201	1517	3651	34.124733	42.875076	1488.166626	3645.682617	1487	3649	26.625624	43.011379	100	100	5.754852	-0.759972	0	-0.132058	1.083432	-0.030839	73.990829	0
1150	102con2Gko1R072303	NORMAL	B	1	2	20	6	LOW_SIGNAL	LOW_SIGNAL	1526.186157	3635.827637	1525	3633	34.165844	39.521683	1492.825439	3632.063477	1493	3633	27.528044	40.480473	100	100	6.655309	2.156681	3.085903	0.324054	1.211881	0.092987	60.659355	232.672287
1151	102con2Gko1R072303	NORMAL	B	1	2	20	7	LOW_SIGNAL	LOW_SIGNAL	1508.696533	3640.027588	1510	3641	33.407066	39.684685	1506.428589	3631.36499	1508	3634	29.057579	41.712269	100	100	0.452444	4.963248	0.091159	10.969851	0.07805	0.207675	726.781433	148.301453
1152	102con2Gko1R072303	NORMAL	B	1	2	20	8	LOW_SIGNAL	LOW_SIGNAL	1520.092773	3639.854248	1519	3641	30.667105	46.52417	1511.006958	3640.188721	1511	3641	29.417225	43.995502	100	100	1.812578	-0.191637	0	-0.105726	0.30886	-0.007602	95.378586	0
1153	102con2Gko1R072303	NORMAL	B	1	2	20	9	LOW_SIGNAL	LOW_SIGNAL	1519.269775	3648.763184	1517	3648	30.739449	42.694008	1516.072021	3640.583984	1517	3646	31.870245	45.625614	100	100	0.637937	4.686284	0.136129	7.345997	0.100337	0.179268	263.12854	196.730042
1154	102con2Gko1R072303	NORMAL	B	1	2	20	10	LOW_SIGNAL	LOW_SIGNAL	1511.776367	3649.348633	1514	3652	32.865612	41.209415	1515.495972	3640.535889	1514	3637	28.434877	41.778519	100	100	-0.742044	5.049274	-0.14696	0	-0.130811	0.21094	0	77.981499
1155	102con2Gko1R072303	NORMAL	B	1	2	20	11	LOW_SIGNAL	LOW_SIGNAL	1500.657837	3645.657959	1501	3648	30.188835	42.271606	1504.959961	3654.080078	1501	3658	27.434782	43.14521	100	100	-0.858254	-4.825465	0	0	-0.156813	-0.195204	0	0
1156	102con2Gko1R072303	NORMAL	B	1	2	20	12	LOW_SIGNAL	LOW_SIGNAL	1499.847656	3657.417236	1497	3662	31.86236	41.311398	1503.52002	3662.256104	1502	3664	27.389538	40.403984	100	100	-0.732619	-2.772436	0	0	-0.134079	-0.119762	0	0
1157	102con2Gko1R072303	NORMAL	B	1	2	20	13	LOW_SIGNAL	LOW_SIGNAL	1524.726685	3656.67334	1521	3657	32.824299	49.27985	1511.345825	3653.953369	1513	3653	27.46081	42.50713	100	100	2.66942	1.558411	1.712911	0.583802	0.487271	0.063989	134.383118	916.65918
1158	102con2Gko1R072303	NORMAL	B	1	2	20	14	LOW_SIGNAL	LOW_SIGNAL	1528.160034	3649.166748	1529	3647	26.946394	43.774807	1524.286987	3650.034668	1524	3651	29.421547	44.359364	100	100	0.772655	-0.497276	0	-0.643594	0.13164	-0.019566	304.975098	0
1159	102con2Gko1R072303	NORMAL	B	1	2	20	15	LOW_SIGNAL	LOW_SIGNAL	1534.161133	3652.80542	1530	3651	28.870888	43.62767	1536.142822	3649.55249	1532	3650	33.622742	41.736813	100	100	-0.395338	1.863771	-0.212117	0	-0.058939	0.077939	0	390.565033
1160	102con2Gko1R072303	NORMAL	B	1	2	20	16	LOW_SIGNAL	LOW_SIGNAL	1550.317627	3653.533691	1549	3654	29.566721	39.341064	1549.68103	3656.801758	1550	3657	28.537874	39.781635	100	100	0.126998	-1.872443	0	-14.743869	0.022307	-0.08215	1214.552124	0
1161	102con2Gko1R072303	NORMAL	B	1	2	20	17	LOW_SIGNAL	LOW_SIGNAL	1566.758423	3670.187988	1560	3656	102.24617	104.103401	1559.407959	3662.528076	1560	3664	29.569792	39.593616	100	100	1.466384	4.388758	0.334123	2.992913	0.24858	0.193463	1331.575806	1256.935303
1162	102con2Gko1R072303	NORMAL	B	1	2	20	18	LOW_SIGNAL	LOW_SIGNAL	1555.872437	3658.080566	1554	3654	32.76107	37.750156	1556.567993	3659.431885	1557	3661	32.723019	45.870495	100	100	-0.13876	-0.77424	0	0	-0.021256	-0.029459	0	0
1163	102con2Gko1R072303	NORMAL	B	1	2	20	19	LOW_SIGNAL	LOW_SIGNAL	1562.832275	3669.302002	1561	3664	28.637859	47.443237	1560.615967	3677.959961	1557	3675	37.536392	45.778984	100	100	0.442143	-4.96059	0	-11.219416	0.059044	-0.189125	1094.897461	0
1164	102con2Gko1R072303	NORMAL	B	1	2	20	20	LOW_SIGNAL	LOW_SIGNAL	1564.382568	3679.939697	1562	3680	31.629957	39.403873	1561.05603	3671.040039	1560	3667	30.731747	40.515301	100	100	0.663629	5.099072	0.130147	7.683619	0.108244	0.219662	224.985977	105.899193
1165	102con2Gko1R072303	NORMAL	B	1	2	20	21	LOW_SIGNAL	LOW_SIGNAL	1555.241577	3676.771729	1556	3673	28.499088	47.507484	1557.384033	3671.447998	1556	3673	29.828756	41.120296	100	100	-0.42741	3.050239	-0.140123	0	-0.071825	0.129467	0	446.913788
1166	102con2Gko1R072303	NORMAL	B	1	2	20	22	LOW_SIGNAL	LOW_SIGNAL	1558.503296	3646.476563	1560	3646	28.584774	42.238052	1557.66394	3662.424072	1558	3661	31.019487	42.210163	100	100	0.167448	-9.137149	0	-54.567234	0.027059	-0.377812	1435.214111	0
1167	102con2Gko1R072303	NORMAL	B	1	2	20	23	LOW_SIGNAL	LOW_SIGNAL	1677.851318	3655.912109	1688	3658	61.573288	38.105087	1571.484131	3650.682617	1573	3654	32.928715	38.127293	100	100	21.219763	2.996245	7.082119	0.141201	3.230226	0.137159	48.914093	24.879219
1168	102con2Gko1R072303	NORMAL	B	1	2	20	24	LOW_SIGNAL	LOW_SIGNAL	1692.088379	3664.238037	1699	3670	51.804935	40.241787	1562.391968	3653.951904	1560	3653	27.057552	40.523357	100	100	25.873835	5.893455	4.390266	0.227777	4.793354	0.253832	34.062138	46.361073
1169	102con2Gko1R072303	NORMAL	B	1	2	20	25	LOW_SIGNAL	LOW_SIGNAL	1567.034058	3652.931885	1564	3651	31.404865	38.639118	1560.167969	3648.407959	1558	3649	27.599882	36.755096	100	100	1.369753	2.59199	0.528456	1.892305	0.248772	0.123083	218.227982	263.448944
1170	102con2Gko1R072303	NORMAL	B	1	2	20	26	LOW_SIGNAL	LOW_SIGNAL	1569.671265	3650.376709	1571	3654	29.968521	41.943504	1561.839966	3657.271973	1558	3657	31.558037	44.401642	100	100	1.562308	-3.950651	0	-2.528728	0.248155	-0.155293	126.278648	0
1171	102con2Gko1R072303	NORMAL	B	1	2	21	1	DETECTED	DETECTED	2824.300049	4248.891602	2915	4172	342.294556	435.328094	1477.222168	3634.93335	1482	3631	27.49371	38.93433	100	100	268.735809	351.76825	0.763957	1.308974	48.995857	15.769072	25.328053	70.62101
1172	102con2Gko1R072303	NORMAL	B	1	2	21	2	DETECTED	DETECTED	2815.310547	4110	2823	3998	310.401245	401.834381	1475.829224	3637.658447	1476	3646	23.268974	38.386589	100	100	267.220337	270.628784	0.987405	1.012755	57.565121	12.304858	23.108036	84.683777
1173	102con2Gko1R072303	NORMAL	B	1	2	21	3	LOW_SIGNAL	LOW_SIGNAL	1482.123291	3653.808105	1479	3651	45.093754	44.364674	1474.703979	3645.600098	1473	3647	28.060711	42.215839	100	100	1.480118	4.70279	0.314732	3.177306	0.264402	0.19443	475.776428	166.17807
1174	102con2Gko1R072303	NORMAL	B	1	2	21	4	LOW_SIGNAL	LOW_SIGNAL	1490.849365	3639.322021	1493	3639	29.493504	41.933594	1485.040039	3643.855957	1485	3638	30.921434	52.093544	100	100	1.158934	-2.597725	0	-2.241478	0.187874	-0.087035	159.882172	0
1175	102con2Gko1R072303	NORMAL	B	1	2	21	5	LOW_SIGNAL	LOW_SIGNAL	1579.308228	3637.993164	1583	3633	56.433743	44.361145	1492.088013	3634.855957	1492	3635	27.550549	40.931633	100	100	17.40003	1.797467	9.680305	0.103303	3.165825	0.076645	56.468269	545.166382
1176	102con2Gko1R072303	NORMAL	B	1	2	21	6	LOW_SIGNAL	LOW_SIGNAL	1591.958618	3645.234375	1598	3643	44.105442	81.622017	1502.319946	3630.080078	1499	3630	28.001036	41.032951	100	100	17.8825	8.682676	2.059561	0.48554	3.201263	0.36932	38.015797	465.598206
1177	102con2Gko1R072303	NORMAL	B	1	2	21	7	LOW_SIGNAL	LOW_SIGNAL	1528.800049	3646.633301	1522	3645	66.040665	44.089203	1513.751831	3642.421143	1513	3639	33.984493	39.818569	100	100	3.00205	2.413362	1.243929	0.803905	0.442797	0.105784	376.292358	449.409851
1178	102con2Gko1R072303	NORMAL	B	1	2	21	8	LOW_SIGNAL	LOW_SIGNAL	1521.32666	3653.726563	1518	3657	26.261589	41.491669	1523.950439	3644.826416	1522	3643	32.544037	44.603565	100	100	-0.523432	5.099352	-0.102647	0	-0.080622	0.199539	0	183.909836
1179	102con2Gko1R072303	NORMAL	B	1	2	21	9	LOW_SIGNAL	LOW_SIGNAL	1574.516602	3659.092773	1576	3653	47.816711	49.314407	1523.167969	3649.327881	1523	3647	30.285934	39.61097	100	100	10.243814	5.594809	1.83095	0.546165	1.695461	0.24652	72.061714	300.821045
1180	102con2Gko1R072303	NORMAL	B	1	2	21	10	LOW_SIGNAL	LOW_SIGNAL	1582.860962	3660.748291	1582	3662	48.249634	46.242142	1527.008057	3649.968018	1525	3649	29.529785	42.172443	100	100	11.142396	6.176573	1.803977	0.554331	1.891409	0.255624	68.318405	175.959732
1181	102con2Gko1R072303	NORMAL	B	1	2	21	11	LOW_SIGNAL	LOW_SIGNAL	1515.165527	3654.19873	1517	3653	26.747078	40.305004	1519.728027	3652.040039	1514	3649	77.404816	38.545193	100	100	-0.910198	1.236825	-0.735914	0	-0.058943	0.056004	0	545.687378
1182	102con2Gko1R072303	NORMAL	B	1	2	21	12	LOW_SIGNAL	LOW_SIGNAL	1505.610718	3655.100586	1508	3654	29.104124	44.464195	1514.504028	3648.535889	1514	3648	30.432796	41.818645	100	100	-1.774174	3.761253	-0.471698	0	-0.292228	0.15698	0	230.147125
1183	102con2Gko1R072303	NORMAL	B	1	2	21	13	DETECTED	DETECTED	2637.576904	3772.384521	2676	3738	161.461578	127.908676	1528.105225	3645.013184	1524	3653	27.644688	48.802597	100	100	221.334473	72.977592	3.03291	0.329716	40.13327	2.60993	14.33812	92.825081
1184	102con2Gko1R072303	NORMAL	B	1	2	21	14	DETECTED	DETECTED	2743.383057	3823.095703	2743	3766	135.055389	180.778549	1536.597534	3643.670654	1539	3645	29.313065	46.387009	100	100	240.748123	102.801842	2.341866	0.42701	41.168861	3.868002	10.92455	97.380981
1185	102con2Gko1R072303	NORMAL	B	1	2	21	15	DETECTED	DETECTED	2458.566406	3746.663818	2456	3728	132.502487	99.191711	1550.387085	3647.67749	1549	3645	28.5441	41.680984	100	100	181.177582	56.714359	3.194563	0.313032	31.81671	2.374856	14.247344	90.931145
1186	102con2Gko1R072303	NORMAL	B	1	2	21	16	DETECTED	DETECTED	2478.636475	3777.481934	2478	3744	98.21608	139.077927	1558.75	3652.930664	1555	3650	26.353903	41.673897	100	100	183.513092	71.361832	2.571586	0.388865	34.905132	2.988712	10.285435	106.532387
1187	102con2Gko1R072303	NORMAL	B	1	2	21	17	LOW_SIGNAL	LOW_SIGNAL	1559.182373	3653.331055	1558	3648	37.380207	42.761551	1555.365234	3654.573975	1555	3650	29.331539	41.072262	100	100	0.761501	-0.712133	0	-0.935169	0.130138	-0.030262	607.051086	0
1188	102con2Gko1R072303	NORMAL	B	1	2	21	18	LOW_SIGNAL	LOW_SIGNAL	1565.723022	3666.567627	1567	3666	31.517366	35.419582	1559.312012	3667.1521	1557	3665	33.305386	44.589535	100	100	1.278967	-0.334874	0	-0.261832	0.192492	-0.013108	167.928055	0
1189	102con2Gko1R072303	NORMAL	B	1	2	21	19	LOW_SIGNAL	LOW_SIGNAL	1559.925659	3671.459473	1562	3675	31.014828	41.917061	1565.167969	3675.808105	1565	3673	30.762562	39.383904	100	100	-1.045817	-2.491555	0	0	-0.170412	-0.110417	0	0
1190	102con2Gko1R072303	NORMAL	B	1	2	21	20	LOW_SIGNAL	LOW_SIGNAL	1556.506714	3675.398682	1557	3673	28.251907	42.358486	1566.176025	3673.87207	1567	3675	31.02862	38.859337	100	100	-1.928983	0.874674	-2.205373	0	-0.311626	0.039286	0	1104.277954
1191	102con2Gko1R072303	NORMAL	B	1	2	21	21	LOW_SIGNAL	LOW_SIGNAL	1582.76355	3688.912109	1569	3662	82.348801	137.113525	1562.728027	3665.639893	1562	3664	28.467686	43.946705	100	100	3.996994	13.33385	0.299763	3.335969	0.703799	0.529555	385.673523	558.090271
1192	102con2Gko1R072303	NORMAL	B	1	2	21	22	LOW_SIGNAL	LOW_SIGNAL	1576.905396	3653.141846	1573	3655	29.961044	42.169891	1568.128052	3655.063965	1567	3649	31.741386	37.860687	100	100	1.75104	-1.101281	0	-0.62893	0.276527	-0.050768	119.409744	0
1193	102con2Gko1R072303	NORMAL	B	1	2	21	23	DETECTED	DETECTED	1775.31665	3770.466553	1777	3748	34.077919	89.770599	1582.453857	3656.439697	1579	3656	49.977203	46.514729	100	100	38.475235	65.331848	0.58892	1.698023	3.859015	2.451414	18.954941	67.334862
1194	102con2Gko1R072303	NORMAL	B	1	2	21	24	LOW_SIGNAL	LOW_SIGNAL	1733.782349	3687.911621	1755	3688	76.843674	55.412506	1569.023804	3655.769775	1566	3654	31.905724	40.663132	100	100	32.868568	18.415716	1.784811	0.560283	5.163918	0.790442	42.429909	117.117729
1195	102con2Gko1R072303	NORMAL	B	1	2	21	25	LOW_SIGNAL	LOW_SIGNAL	1566.795898	3659.006836	1565	3656	27.770576	42.267826	1565.280029	3656.728027	1567	3654	30.471987	40.921124	100	100	0.302409	1.305647	0.231616	4.317488	0.049746	0.055688	827.473022	464.473328
1196	102con2Gko1R072303	NORMAL	B	1	2	21	26	LOW_SIGNAL	LOW_SIGNAL	1566.657593	3656.835693	1567	3658	30.513182	40.387955	1566.647949	3651.424072	1565	3653	28.763	42.729885	100	100	0.001924	3.100596	0.00062	1611.666626	0.000335	0.126647	105619.601563	257.814178
1197	102con2Gko1R072303	NORMAL	B	1	2	22	1	LOW_SIGNAL	LOW_SIGNAL	1567.918945	3650.533691	1583	3651	62.815292	47.91396	1475.063477	3627.238037	1477	3624	27.383436	42.557152	100	100	18.524237	13.347279	1.387866	0.720531	3.390936	0.547397	60.882111	94.500275
1198	102con2Gko1R072303	NORMAL	B	1	2	22	2	LOW_SIGNAL	LOW_SIGNAL	1584.156494	3653.095215	1590	3654	59.385288	50.932446	1485.376099	3637.042725	1485	3639	29.328613	36.535389	100	100	19.706232	9.197297	2.142611	0.46672	3.368055	0.439368	52.275181	221.064316
1199	102con2Gko1R072303	NORMAL	B	1	2	22	3	DETECTED	DETECTED	1767.142822	3707	1779	3705	31.959795	58.901611	1545.27832	3647.22168	1509	3645	100.43689	45.506908	100	100	44.260941	34.250076	1.292287	0.773822	2.208994	1.31361	42.916409	62.559151
1200	102con2Gko1R072303	NORMAL	B	1	2	22	4	LOW_SIGNAL	LOW_SIGNAL	1711.034058	3656.081543	1744	3651	101.344872	54.014648	1497.333374	3642.777832	1498	3641	30.527369	40.915314	100	100	42.632298	7.62238	5.593042	0.178794	7.000298	0.325152	45.221096	265.065643
1201	102con2Gko1R072303	NORMAL	B	1	2	22	5	DETECTED	DETECTED	1831.406738	3699.466064	1834	3687	51.496777	64.356995	1501	3640.022461	1501	3639	31.198776	43.367615	100	100	65.914619	34.058296	1.935347	0.516703	10.590375	1.370691	12.399919	79.993027
1202	102con2Gko1R072303	NORMAL	B	1	2	22	6	DETECTED	DETECTED	1873.577271	3703.257813	1873	3692	52.719151	63.43784	1520.988647	3644.863525	1516	3644	30.605196	45.034897	100	100	70.339798	33.457092	2.102388	0.47565	11.520548	1.296645	12.174493	76.512711
1203	102con2Gko1R072303	NORMAL	B	1	2	22	7	DETECTED	DETECTED	6798.318359	5694.348145	7630	4780	2260.697021	2724.275635	1550.739136	3652.065186	1547	3658	37.757374	33.845005	100	100	1046.867798	1170.128906	0.89466	1.117743	138.981567	60.342228	43.074749	133.383347
1204	102con2Gko1R072303	NORMAL	B	1	2	22	8	DETECTED	DETECTED	6961.196777	5840.259766	7775	4736	2221.810303	2794.170898	1567.095215	3665.380859	1563	3667	31.54808	41.735508	100	100	1076.098267	1246.099976	0.863573	1.15798	170.980347	52.110996	41.185478	128.460449
1205	102con2Gko1R072303	NORMAL	B	1	2	22	9	LOW_SIGNAL	LOW_SIGNAL	1591.993408	3656.364258	1595	3657	40.884632	44.13863	1542.396851	3649.857178	1541	3650	33.61454	37.923435	100	100	9.894284	3.728241	2.653875	0.376808	1.47545	0.171585	46.923904	347.066284
1206	102con2Gko1R072303	NORMAL	B	1	2	22	10	LOW_SIGNAL	LOW_SIGNAL	1587.291382	3654.317871	1588	3655	39.083942	40.461075	1540.735962	3645.647949	1539	3643	28.551916	37.417274	100	100	9.287591	4.967444	1.869692	0.534847	1.630553	0.231709	57.328983	177.582993
1207	102con2Gko1R072303	NORMAL	B	1	2	22	11	LOW_SIGNAL	LOW_SIGNAL	1531.741699	3646.052979	1533	3641	33.410267	42.129608	1528.52002	3648.895996	1526	3652	29.161278	45.0784	100	100	0.64271	-1.628911	0	-2.534441	0.110478	-0.063068	506.114655	0
1208	102con2Gko1R072303	NORMAL	B	1	2	22	12	LOW_SIGNAL	LOW_SIGNAL	1525.40271	3639.308838	1522	3643	30.121584	44.839489	1522.904053	3646.271973	1524	3644	30.004143	44.005749	100	100	0.498471	-3.989538	0	-8.003557	0.083277	-0.158232	106.34893	0
1209	102con2Gko1R072303	NORMAL	B	1	2	22	13	LOW_SIGNAL	LOW_SIGNAL	1579.751709	3665.449707	1580	3666	34.608017	46.929863	1533.031982	3640.535889	1533	3645	28.157091	40.106224	100	100	9.32037	14.274408	0.652943	1.531528	1.659253	0.621196	43.069504	97.817703
1210	102con2Gko1R072303	NORMAL	B	1	2	22	14	LOW_SIGNAL	LOW_SIGNAL	1587.405396	3658.614746	1590	3658	34.425278	41.888496	1536.359985	3648.768066	1536	3651	28.021132	40.764305	100	100	10.183323	5.641669	1.805019	0.554011	1.821676	0.241552	39.176682	97.894699
1211	102con2Gko1R072303	NORMAL	B	1	2	22	15	LOW_SIGNAL	LOW_SIGNAL	1553.129272	3647.244873	1553	3645	29.022493	41.483547	1551.719971	3646.191895	1552	3646	29.133896	42.205662	100	100	0.281149	0.603306	0.466015	2.145856	0.048373	0.024949	180.610062	738.275391
1212	102con2Gko1R072303	NORMAL	B	1	2	22	16	LOW_SIGNAL	LOW_SIGNAL	1556.544189	3643.319824	1558	3645	28.003481	43.410748	1555.296021	3648.552002	1558	3651	28.715515	41.952061	100	100	0.249004	-2.997784	0	-12.039102	0.043467	-0.124718	509.144775	0
1213	102con2Gko1R072303	NORMAL	B	1	2	22	17	LOW_SIGNAL	LOW_SIGNAL	1554.682373	3651.243164	1553	3647	26.453663	37.876396	1549.416016	3649.295898	1549	3646	29.927103	39.716129	100	100	1.050614	1.115689	0.941673	1.06194	0.175973	0.04903	265.726624	613.567444
1214	102con2Gko1R072303	NORMAL	B	1	2	22	18	LOW_SIGNAL	LOW_SIGNAL	1561.074341	3655.412109	1560	3657	29.012335	37.356701	1563.719971	3656.840088	1561	3658	29.530357	41.571625	100	100	-0.527791	-0.818162	0	0	-0.08959	-0.03435	0	0
1215	102con2Gko1R072303	NORMAL	B	1	2	22	19	LOW_SIGNAL	LOW_SIGNAL	1574.034058	3664.081543	1575	3663	30.207138	35.7542	1573.921753	3665.20874	1578	3667	30.126678	36.862835	100	100	0.022404	-0.645829	0	-28.826176	0.003728	-0.030578	1961.874756	0
1216	102con2Gko1R072303	NORMAL	B	1	2	22	20	LOW_SIGNAL	LOW_SIGNAL	1579.489746	3667.802734	1581	3668	30.769444	42.66058	1583.058838	3659.445313	1583	3660	31.680422	45.216938	100	100	-0.712017	4.788397	-0.148696	0	-0.112659	0.184829	0	179.340134
1217	102con2Gko1R072303	NORMAL	B	1	2	22	21	LOW_SIGNAL	LOW_SIGNAL	1589.319702	3653.802734	1586	3653	33.305347	46.978649	1582.151978	3660.1521	1580	3658	30.319016	43.408051	100	100	1.429928	-3.637878	0	-2.544099	0.23641	-0.146272	192.30896	0
1218	102con2Gko1R072303	NORMAL	B	1	2	22	22	LOW_SIGNAL	LOW_SIGNAL	1607.821899	3672.979492	1602	3673	61.810127	50.166965	1590.927979	3659.791992	1589	3661	32.842285	44.113369	100	100	3.370259	7.555797	0.446049	2.241904	0.514395	0.298946	309.951294	181.15686
1219	102con2Gko1R072303	NORMAL	B	1	2	22	23	LOW_SIGNAL	LOW_SIGNAL	1582.486328	3662.123291	1584	3660	28.936861	40.921265	1585.33606	3664.687988	1586	3666	32.148079	41.034882	100	100	-0.568508	-1.469447	0	0	-0.088644	-0.0625	0	0
1220	102con2Gko1R072303	NORMAL	B	1	2	22	24	LOW_SIGNAL	LOW_SIGNAL	1580.006836	3654.76709	1578	3651	29.322828	37.632351	1586.832031	3651.855957	1587	3652	28.176493	44.016621	100	100	-1.361595	1.667938	-0.816334	0	-0.24223	0.066137	0	784.276062
1221	102con2Gko1R072303	NORMAL	B	1	2	22	25	LOW_SIGNAL	LOW_SIGNAL	1578.606934	3661.827637	1576	3661	27.992144	37.5121	1573.015991	3657.176025	1576	3654	28.582647	44.305405	100	100	1.115367	2.665147	0.418501	2.38948	0.195606	0.10499	103.380249	506.827545
1222	102con2Gko1R072303	NORMAL	B	1	2	22	26	LOW_SIGNAL	LOW_SIGNAL	1571.472656	3651.157471	1573	3653	27.606148	37.80051	1565.439941	3648.736084	1561	3646	30.313267	41.285034	100	100	1.203499	1.387337	0.867488	1.152753	0.199012	0.05865	207.564484	685.576965
1223	102con2Gko1R072303	NORMAL	B	1	2	23	1	LOW_SIGNAL	LOW_SIGNAL	1473.459473	3634.918945	1475	3637	28.508121	37.06778	1474.33606	3624.167969	1475	3624	25.366329	39.515373	100	100	-0.174875	6.159788	-0.02839	0	-0.034557	0.272071	0	127.346901
1224	102con2Gko1R072303	NORMAL	B	1	2	23	2	LOW_SIGNAL	LOW_SIGNAL	1492.229736	3638.635254	1488	3632	68.5382	41.761738	1483.563477	3632.317383	1480	3637	28.269135	41.720917	100	100	1.728879	3.619833	0.477613	2.093746	0.306563	0.151432	720.457214	29.219221
1225	102con2Gko1R072303	NORMAL	B	1	2	23	3	DETECTED	DETECTED	2928.982666	4189.29541	3102	4005	465.450806	638.169922	1496.5177	3640.317627	1495	3648	24.734594	33.000435	100	100	285.770142	314.537598	0.90854	1.100666	57.913422	16.635471	32.447086	116.091423
1226	102con2Gko1R072303	NORMAL	B	1	2	23	4	DETECTED	DETECTED	2985.281494	4271.252441	3114	4027	385.190094	679.279358	1506.879517	3634.710938	1508	3638	31.678797	37.791634	100	100	294.934357	364.707367	0.808688	1.236571	46.668503	16.843451	25.966228	106.548798
1227	102con2Gko1R072303	NORMAL	B	1	2	23	5	LOW_SIGNAL	LOW_SIGNAL	1500.217651	3647.721191	1497	3648	28.935808	39.230927	1505.603149	3641.769775	1504	3642	25.81971	39.103588	100	100	-1.074382	3.409872	-0.31508	0	-0.208581	0.152196	0	53.068356
1228	102con2Gko1R072303	NORMAL	B	1	2	23	6	LOW_SIGNAL	LOW_SIGNAL	1513.552612	3644.276367	1511	3644	27.12365	41.798992	1514.992065	3642.753906	1515	3642	29.030325	41.280064	100	100	-0.287164	0.872296	-0.329205	0	-0.049584	0.036881	0	431.273956
1229	102con2Gko1R072303	NORMAL	B	1	2	23	7	DETECTED	DETECTED	5661.480957	4937.153809	5773	4271	1238.600098	1772.526855	1538.197021	3654.742432	1536	3652	37.855686	38.208458	100	100	822.576111	734.75946	1.119518	0.893242	108.921135	33.563545	30.025131	138.186157
1230	102con2Gko1R072303	NORMAL	B	1	2	23	8	DETECTED	DETECTED	5889.788086	5077.303223	6082	4385	1105.14563	1890.10022	1561.15625	3666.375	1564	3667	36.473167	43.878799	100	100	863.542053	808.393372	1.06822	0.936137	118.679901	32.155125	25.517153	133.925369
1231	102con2Gko1R072303	NORMAL	B	1	2	23	9	LOW_SIGNAL	LOW_SIGNAL	1701.006592	3670	1708	3661	63.279011	54.806324	1545.698364	3659.730225	1544	3655	28.839493	35.620766	100	100	30.983273	5.884083	5.265608	0.189912	5.385262	0.288309	36.266655	405.579102
1232	102con2Gko1R072303	NORMAL	B	1	2	23	10	LOW_SIGNAL	LOW_SIGNAL	1700.171021	3674.039551	1713	3669	71.344131	51.084137	1540.317505	3652.396729	1536	3653	32.313625	36.233044	100	100	31.890038	12.400286	2.571718	0.388845	4.946939	0.597323	39.790627	166.385391
1233	102con2Gko1R072303	NORMAL	B	1	2	23	11	LOW_SIGNAL	LOW_SIGNAL	1552	3654.348633	1553	3656	28.613663	38.789856	1542.226074	3651.260986	1544	3656	30.280291	42.818897	100	100	1.949853	1.769071	1.10219	0.907285	0.322782	0.072109	101.364433	587.275208
1234	102con2Gko1R072303	NORMAL	B	1	2	23	12	LOW_SIGNAL	LOW_SIGNAL	1546.246704	3657.426758	1548	3657	28.722448	36.871696	1548.650024	3654.449951	1549	3652	32.661144	47.042236	100	100	-0.479451	1.705566	-0.28111	0	-0.073583	0.063279	0	981.38269
1235	102con2Gko1R072303	NORMAL	B	1	2	23	13	LOW_SIGNAL	LOW_SIGNAL	1611.382568	3666.664551	1613	3662	36.633984	45.420204	1543.530396	3650.573975	1541	3652	32.874111	40.11935	100	100	13.536195	9.219119	1.468274	0.681072	2.064	0.401068	23.825415	132.338058
1236	102con2Gko1R072303	NORMAL	B	1	2	23	14	LOW_SIGNAL	LOW_SIGNAL	1607.355713	3656.664551	1610	3660	36.273746	43.637733	1544.940186	3647.94873	1543	3650	30.843399	35.830502	100	100	12.451609	4.993742	2.493443	0.401052	2.023627	0.243251	30.58707	285.783447
1237	102con2Gko1R072303	NORMAL	B	1	2	23	15	LOW_SIGNAL	LOW_SIGNAL	1552.335571	3650.328857	1552	3650	27.727831	36.372223	1557.328003	3647.335938	1556	3649	27.069136	35.102116	100	100	-0.995967	1.714798	-0.580807	0	-0.184433	0.085263	0	318.346497
1238	102con2Gko1R072303	NORMAL	B	1	2	23	16	LOW_SIGNAL	LOW_SIGNAL	1558.102783	3654.157471	1556	3660	26.363962	39.51511	1559.823975	3659.936035	1560	3656	27.700899	53.120037	100	100	-0.34337	-3.310837	0	0	-0.062135	-0.108783	0	0
1239	102con2Gko1R072303	NORMAL	B	1	2	23	17	LOW_SIGNAL	LOW_SIGNAL	1596.081665	3661.35376	1598	3657	41.566338	38.575451	1549.873047	3650.904785	1545	3648	26.822077	41.686344	100	100	9.218406	5.986755	1.5398	0.649435	1.722783	0.250657	68.719467	151.224915
1240	102con2Gko1R072303	NORMAL	B	1	2	23	18	LOW_SIGNAL	LOW_SIGNAL	1612.585083	3671.938721	1611	3671	35.802704	39.103172	1567.214233	3651.976074	1565	3649	32.619408	39.153938	100	100	9.051274	11.437627	0.791359	1.263648	1.390916	0.50985	32.528187	9.984563
1241	102con2Gko1R072303	NORMAL	B	1	2	23	19	DETECTED	DETECTED	7523.595215	5274.244141	8612	4779	2167.213379	2175.556152	1595.807007	3668	1597	3671	34.136513	38.932632	100	100	1182.566284	920.299866	1.284979	0.778223	173.64949	41.257015	36.555702	135.421982
1242	102con2Gko1R072303	NORMAL	B	1	2	23	20	DETECTED	DETECTED	7810.600098	5643.312012	8832	4960	1929.56189	2355.802246	1621.852417	3670.983643	1620	3682	36.231129	40.934296	100	100	1234.626465	1130.04834	1.092543	0.915296	170.812988	48.182785	31.173056	119.424667
1243	102con2Gko1R072303	NORMAL	B	1	2	23	21	LOW_SIGNAL	LOW_SIGNAL	1643.278931	3684.591797	1632	3677	75.019608	79.759125	1621.547607	3677.380859	1616	3667	41.051308	82.401741	100	100	4.335299	4.131517	1.049324	0.952995	0.52937	0.08751	288.943176	287.076935
1244	102con2Gko1R072303	NORMAL	B	1	2	23	22	LOW_SIGNAL	LOW_SIGNAL	1615.547974	3659.712402	1615	3656	28.403515	36.45932	1604.839966	3663.335938	1603	3662	29.002615	40.254986	100	100	2.136198	-2.07611	0	-0.971871	0.369208	-0.090015	54.767162	0
1245	102con2Gko1R072303	NORMAL	B	1	2	23	23	LOW_SIGNAL	LOW_SIGNAL	1612.678101	3670.369873	1614	3667	28.757469	36.308643	1621.93042	3683.565186	1613	3671	42.654816	88.661301	100	100	-1.845795	-7.560273	0	0	-0.216911	-0.148828	0	0
1246	102con2Gko1R072303	NORMAL	B	1	2	23	24	LOW_SIGNAL	LOW_SIGNAL	1609.198608	3666.815186	1605	3666	32.13755	44.172386	1613.941162	3683.083984	1613	3679	41.185047	64.740883	100	100	-0.946118	-9.321232	0	0	-0.115152	-0.251291	0	0
1247	102con2Gko1R072303	NORMAL	B	1	2	23	25	LOW_SIGNAL	LOW_SIGNAL	1582.849365	3662.561523	1586	3665	29.201637	38.399349	1590.728027	3665.887939	1588	3665	30.052198	40.56739	100	100	-1.571757	-1.905875	0	0	-0.262166	-0.081997	0	0
1248	102con2Gko1R072303	NORMAL	B	1	2	23	26	LOW_SIGNAL	LOW_SIGNAL	1587.558594	3664.606934	1585	3664	29.771795	44.159321	1583.23999	3661.87207	1582	3662	29.189974	38.023338	100	100	0.861541	1.566944	0.549823	1.818768	0.147948	0.071926	135.6241	821.100952
1249	102con2Gko1R072303	NORMAL	B	1	2	24	1	LOW_SIGNAL	LOW_SIGNAL	1490.155396	3642.074219	1487	3643	31.788143	52.64566	1482.432007	3635.055908	1485	3633	27.783823	38.28191	100	100	1.54078	4.021151	0.383169	2.609815	0.277981	0.183332	199.975815	514.931152
1250	102con2Gko1R072303	NORMAL	B	1	2	24	2	LOW_SIGNAL	LOW_SIGNAL	1497.26355	3638.756836	1497	3640	28.686525	36.444279	1489.911987	3635	1490	3637	25.320848	41.060341	100	100	1.466603	2.152485	0.681353	1.467667	0.290336	0.091495	183.393127	503.474396
1251	102con2Gko1R072303	NORMAL	B	1	2	24	3	LOW_SIGNAL	LOW_SIGNAL	1567.825562	3667.369141	1571	3660	47.446663	64.466965	1497.801636	3637	1496	3638	28.28513	39.127281	100	100	13.969449	17.400043	0.80284	1.245578	2.475645	0.776163	54.401115	168.708099
1252	102con2Gko1R072303	NORMAL	B	1	2	24	4	LOW_SIGNAL	LOW_SIGNAL	1573.328857	3666.335449	1580	3661	52.360565	60.994747	1504.487427	3635.731201	1502	3635	29.592386	41.312099	100	100	13.733547	17.534748	0.783219	1.276782	2.326322	0.740806	62.747524	146.626465
1253	102con2Gko1R072303	NORMAL	B	1	2	24	5	LOW_SIGNAL	LOW_SIGNAL	1517.875	3647.256592	1518	3644	30.272562	40.17107	1510.894409	3642.084473	1511	3639	25.921238	36.27486	100	100	1.392596	2.963373	0.469936	2.12795	0.2693	0.142581	224.007599	333.679718
1254	102con2Gko1R072303	NORMAL	B	1	2	24	6	LOW_SIGNAL	LOW_SIGNAL	1520.197388	3638.684326	1520	3638	30.196499	39.458992	1514.536011	3644.583984	1514	3642	29.560366	40.102734	100	100	1.129418	-3.380218	0	-2.992883	0.191519	-0.147114	108.90448	0
1255	102con2Gko1R072303	NORMAL	B	1	2	24	7	LOW_SIGNAL	LOW_SIGNAL	1527.013184	3652.177734	1528	3652	24.573183	42.689266	1523.719971	3647.751953	1520	3647	26.570234	42.030636	100	100	0.656981	2.535758	0.259087	3.859714	0.123944	0.105299	306.880798	168.780991
1256	102con2Gko1R072303	NORMAL	B	1	2	24	8	LOW_SIGNAL	LOW_SIGNAL	1544.582764	3651.503418	1546	3653	25.830048	37.04446	1537.680054	3652.52002	1537	3653	30.107763	41.386757	100	100	1.377059	-0.582463	0	-0.422976	0.229267	-0.024563	224.098572	0
1257	102con2Gko1R072303	NORMAL	B	1	2	24	9	LOW_SIGNAL	LOW_SIGNAL	1598.768188	3656.655518	1602	3653	36.25787	40.815693	1547.807983	3649.295898	1546	3647	27.057201	37.51989	100	100	10.166326	4.216704	2.410965	0.414772	1.883425	0.196152	47.362217	218.325638
1258	102con2Gko1R072303	NORMAL	B	1	2	24	10	LOW_SIGNAL	LOW_SIGNAL	1605.177612	3664.381592	1607	3660	38.835045	50.99902	1554.769897	3645.960205	1552	3646	29.183874	39.791138	100	100	10.056106	10.55456	0.952774	1.049567	1.727245	0.462952	50.828568	173.16449
1259	102con2Gko1R072303	NORMAL	B	1	2	24	11	DETECTED	DETECTED	5956.507813	5104.880859	6574	4604	1404.640503	1825.769531	1565	3652.95459	1566	3646	27.230639	43.527691	100	100	876.08551	831.88324	1.053135	0.949546	161.270828	33.35638	31.979372	125.712349
1260	102con2Gko1R072303	NORMAL	B	1	2	24	12	DETECTED	DETECTED	6242.534668	5507.707031	6688	4806	1112.383911	2142.368896	1587.079956	3649.679932	1588	3636	35.145668	45.163395	100	100	928.741638	1064.559326	0.872419	1.146238	132.461685	41.14011	23.882278	115.277802
1261	102con2Gko1R072303	NORMAL	B	1	2	24	13	DETECTED	DETECTED	2778.893311	3940.912598	2765	3836	149.678101	342.991241	1576.633789	3650.774658	1580	3651	35.522724	40.51215	100	100	239.845215	166.234955	1.442809	0.693093	33.844799	7.161751	12.09404	117.389091
1262	102con2Gko1R072303	NORMAL	B	1	2	24	14	DETECTED	DETECTED	2729.18042	3907.434326	2749	3813	193.624207	289.044067	1568.661255	3658.32251	1570	3661	32.827888	38.685268	100	100	231.518204	142.728973	1.622083	0.616491	35.351624	6.439449	16.442728	114.985947
1263	102con2Gko1R072303	NORMAL	B	1	2	24	15	LOW_SIGNAL	LOW_SIGNAL	1622.229736	3665.378418	1618	3663	31.091726	38.164948	1577.431396	3653.519531	1576	3651	31.493994	41.820183	100	100	8.937061	6.794566	1.315325	0.760269	1.422441	0.283569	11.200393	144.184433
1264	102con2Gko1R072303	NORMAL	B	1	2	24	16	LOW_SIGNAL	LOW_SIGNAL	1614.523804	3669.435303	1613	3669	35.056576	43.988033	1580.839966	3650.656006	1580	3652	32.278122	35.159573	100	100	6.71977	10.759625	0.624536	1.601189	1.04355	0.534116	40.606861	140.760895
1265	102con2Gko1R072303	NORMAL	B	1	2	24	17	DETECTED	DETECTED	1911.366699	3743.633301	1914	3719	63.11919	74.373528	1611.864014	3660.199951	1587	3663	89.69809	39.715317	100	100	59.749401	47.803257	1.249902	0.800063	3.339009	2.100785	21.279135	75.367653
1266	102con2Gko1R072303	NORMAL	B	1	2	24	18	DETECTED	DETECTED	1920.056152	3743.786621	1922	3725	77.648888	92.240601	1594.114014	3666.105225	1587	3663	53.64283	48.508251	100	100	65.023949	44.507668	1.460961	0.684481	6.076155	1.601406	17.22418	100.996605
1267	102con2Gko1R072303	NORMAL	B	1	2	24	19	LOW_SIGNAL	LOW_SIGNAL	1597.587891	3659.858154	1598	3658	27.038103	39.905334	1605.142822	3659.873047	1606	3661	33.346352	41.690876	100	100	-1.507174	-0.008533	0	0	-0.226559	-0.000357	0	0
1268	102con2Gko1R072303	NORMAL	B	1	2	24	20	LOW_SIGNAL	LOW_SIGNAL	1623.25	3677.783691	1621	3679	30.960339	35.552105	1631.680054	3671.375977	1633	3673	28.720175	43.045113	100	100	-1.681757	3.671309	-0.458081	0	-0.293524	0.14886	0	378.728973
1269	102con2Gko1R072303	NORMAL	B	1	2	24	21	LOW_SIGNAL	LOW_SIGNAL	1693.700684	3689.829834	1687	3691	94.098053	46.051846	1649.201782	3673.061523	1646	3674	53.789856	45.102684	100	100	8.877325	9.607428	0.924006	1.082244	0.827273	0.371781	173.505676	55.471504
1270	102con2Gko1R072303	NORMAL	B	1	2	24	22	LOW_SIGNAL	LOW_SIGNAL	1699.156494	3696.571533	1701	3697	40.221939	38.146072	1645.1698	3689.63208	1641	3687	39.982971	50.896969	100	100	10.770096	3.97597	2.708797	0.369168	1.350242	0.136343	8.109324	485.5625
1271	102con2Gko1R072303	NORMAL	B	1	2	24	23	DETECTED	DETECTED	13950.345703	7349.410156	15310	6230	3760.926758	4078.917725	1685.214233	3687.75	1684	3681	51.304722	34.244896	100	100	2446.837158	2097.953369	1.166297	0.857414	239.064392	106.92572	30.660713	111.39138
1272	102con2Gko1R072303	NORMAL	B	1	2	24	24	DETECTED	DETECTED	14694.950195	9614.02832	15702	7885	3147.896484	5676.672363	1678.035767	3685.214355	1668	3681	50.549927	31.146439	100	100	2596.814209	3396.922363	0.764461	1.308111	257.506104	190.352875	24.180004	95.745743
1273	102con2Gko1R072303	NORMAL	B	1	2	24	25	LOW_SIGNAL	LOW_SIGNAL	1761.506836	3693.006836	1769	3690	68.249466	42.603153	1639.026123	3674.747803	1637	3676	43.017429	37.486336	100	100	24.434336	10.461539	2.335635	0.428149	2.847234	0.487085	43.26049	110.868965
1274	102con2Gko1R072303	NORMAL	B	1	2	24	26	LOW_SIGNAL	LOW_SIGNAL	1744.717285	3676.013672	1757	3672	68.977028	47.170807	1612.666626	3664.412598	1613	3664	33.817627	37.371494	100	100	26.343496	6.646852	3.963304	0.252315	3.904788	0.310426	45.526623	248.105637
1275	102con2Gko1R072303	NORMAL	B	1	2	25	1	LOW_SIGNAL	LOW_SIGNAL	1490.628418	3630.141846	1488	3627	27.679974	39.680191	1484.312012	3629.535889	1482	3625	24.269789	42.715019	100	100	1.260094	0.347184	3.62947	0.275522	0.260258	0.014186	210.722382	2609.613525
1276	102con2Gko1R072303	NORMAL	B	1	2	25	2	LOW_SIGNAL	LOW_SIGNAL	1500.601318	3629.371582	1500	3632	33.824623	39.6231	1491.391968	3634.008057	1494	3634	30.104364	37.608448	100	100	1.837223	-2.656475	0	-1.445919	0.305914	-0.123283	167.458206	0
1277	102con2Gko1R072303	NORMAL	B	1	2	25	3	LOW_SIGNAL	LOW_SIGNAL	1500.154419	3630.939697	1501	3632	30.480549	39.820244	1497.735962	3633.52002	1497	3633	25.832317	40.849163	100	100	0.482471	-1.478399	0	-3.064224	0.093621	-0.063167	668.974121	0
1278	102con2Gko1R072303	NORMAL	B	1	2	25	4	LOW_SIGNAL	LOW_SIGNAL	1503.939575	3633.046875	1505	3635	31.15723	38.844669	1496.671997	3634.095947	1496	3634	29.265686	38.603321	100	100	1.449848	-0.601067	0	-0.414573	0.248331	-0.027176	147.102264	0
1279	102con2Gko1R072303	NORMAL	B	1	2	25	5	LOW_SIGNAL	LOW_SIGNAL	1502.052002	3637.266113	1500	3636	29.311661	39.78965	1497.039673	3643.753906	1495	3646	28.393351	41.199757	100	100	0.999936	-3.71719	0	-3.717427	0.176532	-0.157472	145.231842	0
1280	102con2Gko1R072303	NORMAL	B	1	2	25	6	LOW_SIGNAL	LOW_SIGNAL	1508.568604	3639.307129	1512	3641	27.18111	36.91906	1505.277832	3639.325439	1503	3641	27.550001	40.037548	100	100	0.656494	-0.010491	0	-0.01598	0.119447	-0.000457	136.542694	0
1281	102con2Gko1R072303	NORMAL	B	1	2	25	7	LOW_SIGNAL	LOW_SIGNAL	1514.822388	3638.197266	1513	3636	26.282494	32.070278	1508.992065	3640.69043	1510	3638	24.121857	40.886864	100	100	1.163122	-1.428462	0	-1.228127	0.241703	-0.060977	178.991486	0
1282	102con2Gko1R072303	NORMAL	B	1	2	25	8	LOW_SIGNAL	LOW_SIGNAL	1516.28479	3638.642334	1516	3639	27.291363	40.45266	1520.531738	3642.325439	1521	3646	26.758982	40.398575	100	100	-0.847247	-2.11024	0	0	-0.158711	-0.091169	0	0
1283	102con2Gko1R072303	NORMAL	B	1	2	25	9	LOW_SIGNAL	LOW_SIGNAL	1588.768188	3642.880859	1595	3642	39.200253	36.421223	1533.896851	3634.198486	1533	3635	30.056168	38.120655	100	100	10.946578	4.974578	2.200504	0.454441	1.825627	0.22776	45.862171	129.632401
1284	102con2Gko1R072303	NORMAL	B	1	2	25	10	LOW_SIGNAL	LOW_SIGNAL	1595.275146	3641.550293	1592	3639	40.43845	41.490551	1545.817505	3632.738037	1543	3635	30.132349	41.318501	100	100	9.86657	5.048995	1.954165	0.511727	1.641347	0.213276	54.528847	42.833088
1285	102con2Gko1R072303	NORMAL	B	1	2	25	11	LOW_SIGNAL	LOW_SIGNAL	1549.91272	3637.134277	1549	3636	32.436619	40.236576	1551.023804	3636.674561	1551	3640	31.084782	35.986843	100	100	-0.221656	0.263395	-0.841534	0	-0.035744	0.012775	0	3915.026367
1286	102con2Gko1R072303	NORMAL	B	1	2	25	12	LOW_SIGNAL	LOW_SIGNAL	1568.540527	3635.229736	1567	3637	31.798346	42.508121	1581.881836	3642.456787	1574	3640	47.91935	42.108093	100	100	-2.661529	-4.140749	0	0	-0.278412	-0.171631	0	0
1287	102con2Gko1R072303	NORMAL	B	1	2	25	13	DETECTED	DETECTED	1814.938477	3694.446045	1811	3691	46.065125	52.351883	1581.352173	3653.817627	1580	3653	33.73222	48.050323	100	100	46.599388	23.278111	2.001854	0.499537	6.924724	0.845539	13.430108	51.151073
1288	102con2Gko1R072303	NORMAL	B	1	2	25	14	LOW_SIGNAL	LOW_SIGNAL	1747.810791	3689.25	1754	3685	94.206764	44.046337	1587.739868	3665.268311	1588	3667	28.470531	38.858105	100	100	31.933409	13.740343	2.324062	0.430281	5.622337	0.617161	56.101189	86.480637
1289	102con2Gko1R072303	NORMAL	B	1	2	25	15	DETECTED	DETECTED	4039.237061	4703.030762	4248	4831	599.102234	292.233307	1606.012939	3666.844238	1603	3667	38.501022	35.65369	100	100	485.416962	593.68457	0.817634	1.22304	63.198948	29.062532	24.570848	27.992085
1290	102con2Gko1R072303	NORMAL	B	1	2	25	16	LOW_SIGNAL	LOW_SIGNAL	1596.76355	3665.7229	1593	3666	51.134651	42.905178	1609.598389	3661.614258	1608	3660	31.547461	40.770771	100	100	-2.560491	2.354053	-1.087695	0	-0.406842	0.100774	0	325.267426
1291	102con2Gko1R072303	NORMAL	B	1	2	25	17	LOW_SIGNAL	LOW_SIGNAL	1581.412109	3656.567627	1582	3651	27.36944	41.921722	1592.944458	3657.873047	1592	3661	26.809938	39.331226	100	100	-2.30065	-0.747942	0	0	-0.430152	-0.03319	0	0
1292	102con2Gko1R072303	NORMAL	B	1	2	25	18	LOW_SIGNAL	LOW_SIGNAL	1594.493286	3660.074219	1591	3660	30.274143	39.188042	1596.365112	3661.904785	1597	3659	28.497747	39.045292	100	100	-0.373421	-1.048826	0	0	-0.065683	-0.046883	0	0
1293	102con2Gko1R072303	NORMAL	B	1	2	25	19	LOW_SIGNAL	LOW_SIGNAL	1690.48645	3679.878418	1703	3679	48.158394	41.611244	1613.166626	3659.920654	1613	3663	31.993931	36.525627	100	100	15.424948	11.43483	1.348944	0.74132	2.416703	0.546404	46.55302	99.882164
1294	102con2Gko1R072303	NORMAL	B	1	2	25	20	LOW_SIGNAL	LOW_SIGNAL	1718.067139	3689.48999	1728	3684	52.019703	43.299026	1635.103149	3661.722168	1638	3664	29.391106	40.327984	100	100	16.550932	15.909614	1.04031	0.961252	2.822758	0.68855	51.734497	56.765682
1295	102con2Gko1R072303	NORMAL	B	1	2	25	21	DETECTED	DETECTED	5953.696777	6448.43457	6586	5496	1575.327881	3095.03418	1661.027344	3681.616455	1661	3682	30.999081	48.874737	100	100	856.367676	1585.252441	0.540209	1.851135	138.47731	56.610394	36.690987	111.84864
1296	102con2Gko1R072303	NORMAL	B	1	2	25	22	DETECTED	DETECTED	6257.288086	7374.550781	6882	6238	1532.829224	3825.087646	1682.033936	3699.237305	1683	3695	33.416889	47.717316	100	100	912.742004	2105.776123	0.433447	2.307088	136.914413	77.022636	33.494644	104.067039
1297	102con2Gko1R072303	NORMAL	B	1	2	25	23	DETECTED	DETECTED	3513	3973.970703	3596	3843	336.988708	396.430878	1681.929565	3688.844971	1681	3685	39.086468	40.269329	100	100	365.29007	163.363205	2.236061	0.447215	46.846661	7.080469	18.279705	138.318039
1298	102con2Gko1R072303	NORMAL	B	1	2	25	24	DETECTED	DETECTED	3648.927246	4022.036377	3720	3915	435.042023	378.762787	1684.416626	3687.466553	1682	3684	30.207918	38.660828	100	100	391.910797	191.692261	2.044479	0.489122	65.032967	8.653975	22.091608	112.617615
1299	102con2Gko1R072303	NORMAL	B	1	2	25	25	DETECTED	DETECTED	2003.388916	3859.666748	2005	3849	38.461803	93.687843	1697.259399	3678.9729	1676	3679	75.710388	39.877995	100	100	61.071423	103.528801	0.589898	1.695209	4.043428	4.531167	21.302465	46.917538
1300	102con2Gko1R072303	NORMAL	B	1	2	25	26	DETECTED	DETECTED	1966.845093	3740.028076	1902	3708	388.199036	226.919739	1638.240356	3664.635742	1635	3666	31.846745	36.669319	100	100	65.555122	43.196148	1.517615	0.658929	10.318315	2.056006	117.73735	297.029327
1301	102con2Gko1R072303	NORMAL	C	1	3	1	1	LOW_SIGNAL	LOW_SIGNAL	1494.06665	3698.93335	1491	3697	30.12138	39.965534	1492.579346	3700.531738	1492	3694	32.72488	72.502548	100	100	0.29671	-0.915799	0	-3.086508	0.045449	-0.022046	860.039673	0
1302	102con2Gko1R072303	NORMAL	C	1	3	1	2	LOW_SIGNAL	LOW_SIGNAL	1516.28186	3705.469727	1511	3702	31.72711	43.128262	1515.666626	3718.068359	1514	3708	42.294125	78.542191	100	100	0.122736	-7.218405	0	-58.812252	0.014547	-0.160406	4545.835449	0
1303	102con2Gko1R072303	NORMAL	C	1	3	1	3	DETECTED	DETECTED	18748.816406	5485.170898	20777	4941	6620.759277	2301.040527	1572.719971	3728.47998	1581	3725	45.263599	30.191225	100	100	3426.551758	1006.498596	3.404428	0.293735	379.46817	58.185478	38.545456	130.975952
1304	102con2Gko1R072303	NORMAL	C	1	3	1	4	DETECTED	DETECTED	17558.716797	5336.358398	19298	4770	6516.794922	1903.969849	1573.423096	3728.038574	1570	3727	40.072109	39.227013	100	100	3188.992188	921.489136	3.460694	0.288959	398.913208	41.000313	40.76667	118.357407
1305	102con2Gko1R072303	NORMAL	C	1	3	1	5	LOW_SIGNAL	LOW_SIGNAL	1543.563721	3718.463135	1545	3717	33.97044	44.103462	1532.598145	3716.140137	1525	3717	45.950726	40.63958	100	100	2.187582	1.330965	1.643606	0.608418	0.238638	0.057161	282.184418	737.538574
1306	102con2Gko1R072303	NORMAL	C	1	3	1	6	LOW_SIGNAL	LOW_SIGNAL	1511.51001	3715.033447	1512	3712	39.79298	41.904881	1493.671997	3712.120117	1492	3715	32.505032	38.002464	100	100	3.558601	1.669197	2.131924	0.46906	0.548777	0.076662	128.682465	606.136597
1307	102con2Gko1R072303	NORMAL	C	1	3	1	7	LOW_SIGNAL	LOW_SIGNAL	1543.006714	3710.261719	1534	3708	64.71669	41.471813	1470.287964	3705.656006	1470	3707	33.855202	39.450691	100	100	14.507054	2.63885	5.497492	0.181901	2.147934	0.116746	75.847031	277.673218
1308	102con2Gko1R072303	NORMAL	C	1	3	1	8	LOW_SIGNAL	LOW_SIGNAL	1537.657715	3710.167725	1534	3711	57.759956	43.478073	1452.063965	3701.543945	1452	3698	26.671764	47.436626	100	100	17.075558	4.941007	3.455886	0.289361	3.209152	0.181796	59.856113	219.982285
1309	102con2Gko1R072303	NORMAL	C	1	3	1	9	LOW_SIGNAL	LOW_SIGNAL	1454.939575	3694.624268	1453	3696	28.632864	39.791428	1452.952026	3698.592041	1452	3700	30.969505	39.568249	100	100	0.396507	-2.273341	0	-5.733424	0.064178	-0.100277	593.758667	0
1310	102con2Gko1R072303	NORMAL	C	1	3	1	10	LOW_SIGNAL	LOW_SIGNAL	1447.439209	3707.858154	1446	3710	29.581491	42.254341	1442.495972	3702.783936	1442	3704	27.700775	42.227417	100	100	0.986153	2.907281	0.339201	2.948103	0.178451	0.120164	209.971466	29.721945
1311	102con2Gko1R072303	NORMAL	C	1	3	1	11	LOW_SIGNAL	LOW_SIGNAL	1445.183716	3723.013672	1446	3722	29.492287	43.41124	1435.303955	3709.191895	1432	3709	27.047523	43.192692	100	100	1.970967	7.919207	0.248884	4.017931	0.365274	0.320003	119.000595	31.47592
1312	102con2Gko1R072303	NORMAL	C	1	3	1	12	LOW_SIGNAL	LOW_SIGNAL	1431.340088	3707.081543	1432	3705	31.573023	42.328861	1425.248047	3708.120117	1422	3712	32.193386	41.688477	100	100	1.215334	-0.595053	0	-0.489621	0.189233	-0.024913	103.241882	0
1313	102con2Gko1R072303	NORMAL	C	1	3	1	13	LOW_SIGNAL	LOW_SIGNAL	1488.739746	3698.53418	1487	3693	73.741402	43.202526	1421.52002	3691.447998	1421	3690	30.323145	36.900799	100	100	13.410025	4.060038	3.302931	0.302761	2.216779	0.192033	99.997887	317.060974
1314	102con2Gko1R072303	NORMAL	C	1	3	1	14	LOW_SIGNAL	LOW_SIGNAL	1484.342407	3701.931396	1488	3702	41.864048	35.5597	1420.488037	3692.87207	1420	3691	26.955343	34.915798	100	100	12.738651	5.190554	2.454199	0.407465	2.368895	0.259462	50.163147	74.358986
1315	102con2Gko1R072303	NORMAL	C	1	3	1	15	LOW_SIGNAL	LOW_SIGNAL	1452.655151	3687.903564	1454	3688	32.300758	38.604717	1431.09436	3690.952881	1430	3687	31.016289	39.027794	100	100	4.301278	-1.74711	0	-0.406184	0.695144	-0.078132	41.827072	0
1316	102con2Gko1R072303	NORMAL	C	1	3	1	16	LOW_SIGNAL	LOW_SIGNAL	1461.227539	3679.289551	1458	3679	33.211605	37.90868	1433.936035	3686.399902	1431	3692	36.124062	43.768631	100	100	5.444529	-4.073886	0	-0.748253	0.755494	-0.162453	52.069168	0
1317	102con2Gko1R072303	NORMAL	C	1	3	1	17	LOW_SIGNAL	LOW_SIGNAL	1457.400024	3694.275879	1457	3691	35.955872	43.587303	1429.911987	3690.528076	1430	3689	26.317547	42.114212	100	100	5.483736	2.147309	2.553771	0.391578	1.044476	0.088991	89.126816	299.800568
1318	102con2Gko1R072303	NORMAL	C	1	3	1	18	LOW_SIGNAL	LOW_SIGNAL	1448.619019	3700.700684	1450	3703	27.829308	41.399395	1428.735962	3695.736084	1430	3693	32.811321	38.475407	100	100	3.966578	2.844475	1.394485	0.717111	0.605982	0.129033	87.41806	307.828247
1319	102con2Gko1R072303	NORMAL	C	1	3	1	19	LOW_SIGNAL	LOW_SIGNAL	1438.768677	3714.591797	1440	3717	30.106224	41.065056	1420.230103	3708.968262	1424	3710	29.397182	41.547268	100	100	3.69836	3.222013	1.147842	0.8712	0.630624	0.135353	35.037277	112.235809
1320	102con2Gko1R072303	NORMAL	C	1	3	1	20	LOW_SIGNAL	LOW_SIGNAL	1435.958862	3705.561523	1432	3703	28.61706	39.813522	1416.674561	3712.682617	1415	3713	26.872683	40.086235	100	100	3.847129	-4.080041	0	-1.060542	0.717617	-0.177644	51.01791	0
1321	102con2Gko1R072303	NORMAL	C	1	3	1	21	LOW_SIGNAL	LOW_SIGNAL	1415.883545	3701.691895	1416	3700	27.311357	37.190392	1414.674561	3705.19043	1413	3709	29.754679	40.361305	100	100	0.241187	-2.004491	0	-8.310947	0.040632	-0.08668	976.693665	0
1322	102con2Gko1R072303	NORMAL	C	1	3	1	22	LOW_SIGNAL	LOW_SIGNAL	1424.506836	3689.30127	1423	3693	29.467281	43.05286	1421.817505	3694.611084	1416	3693	48.266491	44.50671	100	100	0.536509	-3.042266	0	-5.670483	0.055718	-0.119304	1421.446045	0
1323	102con2Gko1R072303	NORMAL	C	1	3	1	23	LOW_SIGNAL	LOW_SIGNAL	1444.585083	3697.074951	1442	3692	32.366661	43.778881	1429.539673	3700.69043	1430	3700	27.402088	43.189541	100	100	3.00149	-2.071494	0	-0.690155	0.549061	-0.083712	114.491692	0
1324	102con2Gko1R072303	NORMAL	C	1	3	1	24	LOW_SIGNAL	LOW_SIGNAL	1454.850342	3699.911621	1457	3697	31.99836	40.803055	1434.80957	3695.515869	1432	3689	33.715687	38.780144	100	100	3.998041	2.518552	1.587436	0.629947	0.594405	0.113351	53.00798	288.64624
1325	102con2Gko1R072303	NORMAL	C	1	3	1	25	LOW_SIGNAL	LOW_SIGNAL	1437.19043	3687.741455	1435	3690	27.572899	39.553162	1446.373047	3694.674561	1439	3691	58.675213	44.44751	100	100	-1.83189	-3.972333	0	0	-0.156499	-0.155984	0	0
1326	102con2Gko1R072303	NORMAL	C	1	3	1	26	LOW_SIGNAL	LOW_SIGNAL	1446.480225	3699.289551	1444	3702	27.716394	41.516716	1457.905518	3703.078857	1457	3705	39.747108	41.841084	100	100	-2.279293	-2.171089	0	0	-0.28745	-0.090564	0	0
1327	102con2Gko1R072303	NORMAL	C	1	3	2	1	LOW_SIGNAL	LOW_SIGNAL	1550.570435	3706.543701	1554	3711	46.158707	43.664639	1501	3691.93335	1503	3693	32.595718	43.834766	100	100	9.889072	8.371022	1.181346	0.846492	1.520765	0.333305	65.931427	26.407551
1328	102con2Gko1R072303	NORMAL	C	1	3	2	2	LOW_SIGNAL	LOW_SIGNAL	1568.483032	3723.285645	1577	3726	42.938686	43.529236	1513.952026	3714.288086	1513	3713	34.163944	40.499069	100	100	10.878683	5.155164	2.11025	0.473878	1.596157	0.222167	47.698895	177.346024
1329	102con2Gko1R072303	NORMAL	C	1	3	2	3	DETECTED	DETECTED	2063.227295	3742.833252	2067	3740	46.206825	41.225304	1573.28772	3722.345215	1567	3727	53.213715	42.05151	100	100	97.740677	11.73865	8.326398	0.1201	9.207017	0.487213	5.387139	40.486103
1330	102con2Gko1R072303	NORMAL	C	1	3	2	4	LOW_SIGNAL	LOW_SIGNAL	1791	3729.337891	1837	3728	130.681213	44.261993	1585.484131	3724.539795	1574	3724	71.546768	61.229099	100	100	40.999466	2.749076	14.913908	0.067052	2.872469	0.078363	53.210278	881.744751
1331	102con2Gko1R072303	NORMAL	C	1	3	2	5	LOW_SIGNAL	LOW_SIGNAL	1646.479736	3715.378418	1663	3714	77.271904	44.238289	1561.504028	3719.855957	1555	3717	71.114365	59.896786	100	100	16.952261	-2.565413	0	-0.151332	1.194916	-0.074754	35.571785	0
1332	102con2Gko1R072303	NORMAL	C	1	3	2	6	LOW_SIGNAL	LOW_SIGNAL	1622.516724	3712.208008	1635	3712	70.833038	40.114922	1513.271973	3705.552002	1510	3701	35.463829	41.971279	100	100	21.793823	3.813568	5.714812	0.174984	3.080456	0.158585	56.127064	185.460831
1333	102con2Gko1R072303	NORMAL	C	1	3	2	7	LOW_SIGNAL	LOW_SIGNAL	1568.167725	3716.771729	1572	3714	60.189171	47.155739	1494.416016	3705.639893	1493	3699	28.639626	43.47736	100	100	14.713125	6.378001	2.306855	0.433491	2.575163	0.256038	71.779655	164.023071
1334	102con2Gko1R072303	NORMAL	C	1	3	2	8	LOW_SIGNAL	LOW_SIGNAL	1561.187866	3710.637695	1567	3705	57.574898	50.211079	1477.959961	3692.407959	1477	3697	29.599575	43.669041	100	100	16.603582	10.444754	1.589658	0.629066	2.811794	0.417452	59.335316	135.944901
1335	102con2Gko1R072303	NORMAL	C	1	3	2	9	LOW_SIGNAL	LOW_SIGNAL	1534.965942	3705.088379	1542	3700	54.382011	58.430019	1487.472046	3694.416016	1486	3693	31.626492	42.899773	100	100	9.474813	6.114746	1.549502	0.645369	1.501712	0.248774	93.148582	371.703918
1336	102con2Gko1R072303	NORMAL	C	1	3	2	10	LOW_SIGNAL	LOW_SIGNAL	1542.687134	3706.80957	1552	3708	52.991188	44.286472	1464.57605	3705.048096	1464	3705	29.793177	43.399281	100	100	15.5828	1.009239	15.440142	0.064766	2.621778	0.040588	56.1031	500.722168
1337	102con2Gko1R072303	NORMAL	C	1	3	2	11	LOW_SIGNAL	LOW_SIGNAL	1579.911621	3758.945557	1554	3729	302.505646	237.948135	1594.52002	3834.104004	1462	3727	649.166199	629.789856	100	100	-2.914308	-43.062141	0	0	-0.022503	-0.119339	0	0
1338	102con2Gko1R072303	NORMAL	C	1	3	2	12	LOW_SIGNAL	LOW_SIGNAL	1530.972778	3696.680176	1539	3698	48.862537	38.891834	1445.687988	3702.60791	1444	3703	30.317778	41.017883	100	100	17.013922	-3.396304	0	-0.199619	2.813029	-0.144516	44.93116	0
1339	102con2Gko1R072303	NORMAL	C	1	3	2	13	LOW_SIGNAL	LOW_SIGNAL	1452.296509	3680.034424	1451	3679	29.299253	39.908825	1440.079956	3684.159912	1440	3682	34.263355	40.712482	100	100	2.437146	-2.363704	0	-0.969866	0.356549	-0.101332	145.402725	0
1340	102con2Gko1R072303	NORMAL	C	1	3	2	14	LOW_SIGNAL	LOW_SIGNAL	1454.638916	3685.4375	1455	3684	31.994453	40.170174	1442.312012	3690.080078	1443	3690	29.298355	42.661373	100	100	2.45916	-2.659972	0	-1.081658	0.420737	-0.108824	104.284225	0
1341	102con2Gko1R072303	NORMAL	C	1	3	2	15	DETECTED	DETECTED	1816.868164	3731.912109	1819	3722	72.464577	86.143234	1454.477783	3678.48877	1457	3677	32.522846	42.683109	100	100	72.295204	30.60898	2.361895	0.423389	11.14264	1.251627	17.869213	140.060852
1342	102con2Gko1R072303	NORMAL	C	1	3	2	16	LOW_SIGNAL	LOW_SIGNAL	1692.239746	3698.794434	1745	3698	153.708237	45.996243	1463.547607	3680.678467	1458	3677	42.311928	48.942589	100	100	45.623024	10.379569	4.395464	0.227507	5.40491	0.370147	64.615181	92.321381
1343	102con2Gko1R072303	NORMAL	C	1	3	2	17	LOW_SIGNAL	LOW_SIGNAL	1480.479492	3696.575439	1481	3695	37.370872	39.542355	1448.264038	3690.263916	1447	3688	30.310791	42.405899	100	100	6.426834	3.616196	1.777236	0.562671	1.062838	0.148836	67.854103	242.709976
1344	102con2Gko1R072303	NORMAL	C	1	3	2	18	LOW_SIGNAL	LOW_SIGNAL	1491.557861	3696.734619	1491	3697	33.114193	47.851849	1447.5	3689.436523	1448	3688	28.150097	39.070301	100	100	8.78934	4.181454	2.101982	0.475742	1.565105	0.186794	39.582241	378.565643
1345	102con2Gko1R072303	NORMAL	C	1	3	2	19	LOW_SIGNAL	LOW_SIGNAL	1463.789063	3701.285645	1465	3702	30.891623	43.172318	1442.571411	3698.698486	1443	3700	28.696041	47.154945	100	100	4.232823	1.482316	2.855547	0.350196	0.739393	0.054865	53.908302	733.113647
1346	102con2Gko1R072303	NORMAL	C	1	3	2	20	LOW_SIGNAL	LOW_SIGNAL	1475.356201	3721.30127	1478	3720	30.432457	44.58503	1446.696045	3706.704102	1446	3708	32.855064	45.977379	100	100	5.717568	8.363468	0.683636	1.462767	0.872321	0.317486	43.203796	76.927147
1347	102con2Gko1R072303	NORMAL	C	1	3	2	21	LOW_SIGNAL	LOW_SIGNAL	1466.602783	3703.294434	1470	3703	30.80069	38.838688	1450.94397	3699.271973	1450	3702	34.78883	40.116844	100	100	3.123861	2.304675	1.355445	0.737765	0.45011	0.100269	103.286507	249.741882
1348	102con2Gko1R072303	NORMAL	C	1	3	2	22	LOW_SIGNAL	LOW_SIGNAL	1466.884399	3690.829834	1468	3693	34.84024	40.164623	1452.696045	3687.887939	1448	3688	50.955421	45.727844	100	100	2.830511	1.685563	1.679268	0.595498	0.278446	0.064335	262.070557	743.042297
1349	102con2Gko1R072303	NORMAL	C	1	3	2	23	LOW_SIGNAL	LOW_SIGNAL	1459.918335	3691.217773	1461	3689	26.438999	40.864548	1444.864014	3683.8479	1448	3687	29.309069	43.42403	100	100	3.003268	4.222579	0.71124	1.405995	0.51364	0.169719	84.023331	199.296829
1350	102con2Gko1R072303	NORMAL	C	1	3	2	24	LOW_SIGNAL	LOW_SIGNAL	1464.414917	3694.394531	1466	3694	32.256435	39.473507	1449.432007	3691.687988	1452	3689	31.052332	40.684151	100	100	2.989021	1.550718	1.927508	0.518804	0.482505	0.066526	58.273052	363.970154
1351	102con2Gko1R072303	NORMAL	C	1	3	2	25	LOW_SIGNAL	LOW_SIGNAL	1460.204102	3692.122559	1459	3691	24.465504	40.790798	1455.447998	3691.176025	1452	3694	36.730595	41.508076	100	100	0.948821	0.542318	1.749567	0.57157	0.129486	0.022804	576.031128	811.717957
1352	102con2Gko1R072303	NORMAL	C	1	3	2	26	LOW_SIGNAL	LOW_SIGNAL	1469.374146	3697.278809	1472	3695	28.030369	42.632355	1464.536011	3700.791992	1465	3701	28.460083	39.846142	100	100	0.965186	-2.012884	0	-2.085489	0.169997	-0.088169	101.835487	0
1353	102con2Gko1R072303	NORMAL	C	1	3	3	1	DETECTED	DETECTED	1786.075317	3703.935547	1782	3689	48.64674	62.302883	1477.559082	3690.946289	1474	3691	28.156197	39.498589	100	100	61.547562	7.442214	8.270061	0.120918	10.957313	0.328854	12.85842	370.937714
1354	102con2Gko1R072303	NORMAL	C	1	3	3	2	LOW_SIGNAL	LOW_SIGNAL	1709.102051	3697.510254	1752	3699	129.414078	44.279522	1488.560303	3693.137939	1489	3689	30.687273	42.474926	100	100	43.997059	2.505124	17.562828	0.056938	7.186749	0.102939	57.006481	286.170166
1355	102con2Gko1R072303	NORMAL	C	1	3	3	3	LOW_SIGNAL	LOW_SIGNAL	1611.496582	3689.666748	1626	3689	74.056931	42.571182	1516.959961	3689.719971	1507	3688	55.330734	45.516502	100	100	18.859619	-0.030494	0	-0.001617	1.708573	-0.001169	52.068031	0
1356	102con2Gko1R072303	NORMAL	C	1	3	3	4	LOW_SIGNAL	LOW_SIGNAL	1645.114868	3705.412109	1649	3700	75.011337	56.770084	1518.595215	3695.928467	1519	3695	33.874626	39.513271	100	100	25.240086	5.433667	4.64513	0.215279	3.734939	0.240012	52.898422	429.814178
1357	102con2Gko1R072303	NORMAL	C	1	3	3	5	LOW_SIGNAL	LOW_SIGNAL	1511.885132	3689.331055	1510	3687	31.482752	38.162823	1522.728027	3698.815918	1509	3696	84.102028	64.887291	100	100	-2.163107	-5.434366	0	0	-0.128925	-0.146174	0	0
1358	102con2Gko1R072303	NORMAL	C	1	3	3	6	LOW_SIGNAL	LOW_SIGNAL	1498.210938	3691.285645	1497	3689	30.483377	38.735493	1497.656006	3692.583984	1497	3694	31.772911	40.589851	100	100	0.110706	-0.743886	0	-6.719452	0.017466	-0.031987	1614.612793	0
1359	102con2Gko1R072303	NORMAL	C	1	3	3	7	LOW_SIGNAL	LOW_SIGNAL	1485.98645	3700.489746	1489	3698	29.669641	47.03603	1486.160034	3698.1521	1487	3701	32.590916	46.283672	100	100	-0.034629	1.339358	-0.025855	0	-0.005326	0.050507	0	358.443329
1360	102con2Gko1R072303	NORMAL	C	1	3	3	8	LOW_SIGNAL	LOW_SIGNAL	1478.210938	3698.122559	1478	3699	27.978025	38.887424	1472.384033	3697.615967	1471	3697	30.650421	42.902702	100	100	1.16244	0.290253	4.004928	0.249692	0.190108	0.011808	214.816025	3577.256348
1361	102con2Gko1R072303	NORMAL	C	1	3	3	9	LOW_SIGNAL	LOW_SIGNAL	1489.027344	3705.554688	1488	3708	37.829922	37.952965	1465.095947	3695.919922	1466	3699	31.492552	42.501717	100	100	4.774203	5.520253	0.864852	1.156267	0.759907	0.226691	87.583748	198.554916
1362	102con2Gko1R072303	NORMAL	C	1	3	3	10	LOW_SIGNAL	LOW_SIGNAL	1489.883545	3710.157471	1491	3710	33.210407	43.060284	1455.151978	3702.335938	1455	3706	28.733498	41.567039	100	100	6.928787	4.481359	1.546135	0.646774	1.208748	0.188167	47.947289	143.723846
1363	102con2Gko1R072303	NORMAL	C	1	3	3	11	LOW_SIGNAL	LOW_SIGNAL	1458.369873	3691.424561	1456	3688	30.06201	46.656315	1482.77356	3706.330078	1454	3694	218.241913	143.523987	100	100	-4.868423	-8.540137	0	0	-0.111819	-0.103854	0	0
1364	102con2Gko1R072303	NORMAL	C	1	3	3	12	LOW_SIGNAL	LOW_SIGNAL	1458.862061	3671.675781	1462	3669	27.430622	42.856796	1451.86084	3673.27832	1453	3673	27.819555	41.83374	100	100	1.396711	-0.918177	0	-0.657385	0.251665	-0.038307	66.211098	0
1365	102con2Gko1R072303	NORMAL	C	1	3	3	13	LOW_SIGNAL	LOW_SIGNAL	1571.356201	3678.452148	1598	3678	96.615021	42.443153	1457.015991	3672.711914	1451	3672	35.152203	41.774712	100	100	22.810343	3.288876	6.935605	0.144184	3.252718	0.137409	78.706558	130.708557
1366	102con2Gko1R072303	NORMAL	C	1	3	3	14	LOW_SIGNAL	LOW_SIGNAL	1594.041626	3678.215332	1615	3678	86.749588	46.617199	1455.199951	3675.736084	1456	3675	26.835217	44.398876	100	100	27.698273	1.420489	19.499115	0.051284	5.173861	0.05584	59.416325	573.127808
1367	102con2Gko1R072303	NORMAL	C	1	3	3	15	DETECTED	DETECTED	6637.524902	4297.080078	7246	4140	1684.029541	580.756409	1459.368408	3671.421143	1459	3676	30.02075	42.672287	100	100	1033.018188	358.472198	2.881725	0.347014	172.485901	14.66195	32.516632	92.572258
1368	102con2Gko1R072303	NORMAL	C	1	3	3	16	DETECTED	DETECTED	6574.455078	4346.012695	7161	4195	1677.410645	617.270142	1475.842163	3677.105225	1477	3667	32.061165	39.599236	100	100	1017.149658	383.251495	2.654001	0.37679	159.027679	16.89193	32.893345	92.090263
1369	102con2Gko1R072303	NORMAL	C	1	3	3	17	LOW_SIGNAL	LOW_SIGNAL	1459.869019	3687.52417	1457	3692	26.99338	43.24688	1457.28833	3688.630615	1454	3689	28.339952	42.273125	100	100	0.514835	-0.633939	0	-1.231344	0.091062	-0.026174	334.482025	0
1370	102con2Gko1R072303	NORMAL	C	1	3	3	18	LOW_SIGNAL	LOW_SIGNAL	1455.289673	3685.924072	1455	3685	26.520933	45.165134	1447.436523	3677.563477	1445	3676	26.956703	46.994377	100	100	1.566667	4.790215	0.327056	3.057584	0.291325	0.177906	61.471016	155.29892
1371	102con2Gko1R072303	NORMAL	C	1	3	3	19	LOW_SIGNAL	LOW_SIGNAL	1452.705444	3685.328857	1454	3684	26.866251	39.407528	1446.368042	3680.023926	1442	3681	30.839994	45.887032	100	100	1.264282	3.039468	0.415955	2.404105	0.205493	0.115609	238.946152	443.151001
1372	102con2Gko1R072303	NORMAL	C	1	3	3	20	LOW_SIGNAL	LOW_SIGNAL	1454.172363	3668.406982	1452	3666	25.264256	41.603539	1449.832031	3677.184082	1450	3675	28.077288	45.934277	100	100	0.865876	-5.028852	0	-5.807819	0.154585	-0.19108	282.226135	0
1373	102con2Gko1R072303	NORMAL	C	1	3	3	21	LOW_SIGNAL	LOW_SIGNAL	1456.965576	3670.813721	1457	3670	29.63632	43.56636	1462.008545	3684.170898	1466	3676	29.908913	42.909939	100	100	-1.006049	-7.653014	0	0	-0.168611	-0.311284	0	0
1374	102con2Gko1R072303	NORMAL	C	1	3	3	22	LOW_SIGNAL	LOW_SIGNAL	1459.931519	3677.082275	1462	3682	26.948906	44.554886	1461.36438	3681.067871	1461	3684	29.389708	45.696453	100	100	-0.285849	-2.283553	0	0	-0.048754	-0.087219	0	0
1375	102con2Gko1R072303	NORMAL	C	1	3	3	23	LOW_SIGNAL	LOW_SIGNAL	1468.842407	3670.986328	1467	3668	29.829321	41.936749	1459.144043	3678.288086	1459	3678	28.787518	45.261391	100	100	1.934779	-4.183553	0	-2.16229	0.336895	-0.161324	80.575966	0
1376	102con2Gko1R072303	NORMAL	C	1	3	3	24	LOW_SIGNAL	LOW_SIGNAL	1469.55481	3687.876709	1467	3688	29.092487	42.473175	1460.352051	3677.823975	1459	3679	28.245817	42.865322	100	100	1.835908	5.759728	0.318749	3.137264	0.32581	0.234519	75.711441	57.545658
1377	102con2Gko1R072303	NORMAL	C	1	3	3	25	LOW_SIGNAL	LOW_SIGNAL	1600.05481	3698.410889	1632	3696	89.701576	41.529823	1483.625	3689.43335	1465	3693	58.456192	44.448956	100	100	23.227209	5.143694	4.515667	0.221451	1.991745	0.201974	58.437412	176.467697
1378	102con2Gko1R072303	NORMAL	C	1	3	3	26	LOW_SIGNAL	LOW_SIGNAL	1610.5	3714.013672	1631	3706	76.738182	54.048012	1471.911987	3698.991943	1465	3705	38.003815	40.76358	100	100	27.647667	8.606721	3.212335	0.3113	3.646687	0.368509	48.104282	236.255692
1379	102con2Gko1R072303	NORMAL	C	1	3	4	1	LOW_SIGNAL	LOW_SIGNAL	1466.297241	3679.587891	1463	3687	29.311016	47.298717	1473.882324	3677.637207	1470	3677	30.823132	41.785824	100	100	-1.513189	1.117647	-1.353906	0	-0.246084	0.046683	0	1136.067505
1380	102con2Gko1R072303	NORMAL	C	1	3	4	2	LOW_SIGNAL	LOW_SIGNAL	1474.435425	3661.251709	1472	3664	28.304134	43.509857	1481.25	3668.480713	1476	3668	41.679253	46.385048	100	100	-1.359476	-4.141868	0	0	-0.1635	-0.155848	0	0
1381	102con2Gko1R072303	NORMAL	C	1	3	4	3	LOW_SIGNAL	LOW_SIGNAL	1616.424683	3699.520508	1618	3695	88.714653	66.003571	1512.871826	3670.05127	1496	3672	64.913139	42.810696	100	100	20.658316	16.884443	1.223512	0.817319	1.595253	0.688362	58.39492	170.471298
1382	102con2Gko1R072303	NORMAL	C	1	3	4	4	DETECTED	DETECTED	1715.682983	3776.561035	1722	3747	37.876404	137.449814	1494.912476	3679.46875	1493	3673	28.920277	89.893776	100	100	44.042694	55.629166	0.791719	1.263074	7.633762	1.080078	11.078897	107.092598
1383	102con2Gko1R072303	NORMAL	C	1	3	4	5	LOW_SIGNAL	LOW_SIGNAL	1575	3685.87085	1582	3686	43.996887	45.118301	1491.409424	3677.732178	1491	3683	29.463282	40.089867	100	100	16.675934	4.663064	3.576175	0.279628	2.83711	0.203011	39.089069	254.333466
1384	102con2Gko1R072303	NORMAL	C	1	3	4	6	LOW_SIGNAL	LOW_SIGNAL	1574.564575	3688.224609	1576	3688	42.497715	44.133617	1489.895996	3678.736084	1490	3678	29.701433	40.16782	100	100	16.890989	5.436464	3.106981	0.321856	2.850656	0.236222	35.899273	192.70105
1385	102con2Gko1R072303	NORMAL	C	1	3	4	7	LOW_SIGNAL	LOW_SIGNAL	1636.918335	3680.033936	1661	3678	88.058403	41.653893	1481.047974	3680.199951	1485	3683	30.685411	45.965973	100	100	31.095417	-0.095119	0	-0.003059	5.079624	-0.003612	52.953625	0
1386	102con2Gko1R072303	NORMAL	C	1	3	4	8	LOW_SIGNAL	LOW_SIGNAL	1632.657593	3685.993164	1647	3688	78.465584	38.217987	1479.375977	3686.63208	1476	3693	30.375519	35.523624	100	100	30.578974	-0.366068	0	-0.011971	5.046222	-0.017986	47.199139	0
1387	102con2Gko1R072303	NORMAL	C	1	3	4	9	LOW_SIGNAL	LOW_SIGNAL	1462.075317	3687.30127	1461	3696	28.925613	45.273476	1467.871948	3691.416016	1466	3691	24.681837	38.439564	100	100	-1.156401	-2.35755	0	0	-0.234854	-0.107045	0	0
1388	102con2Gko1R072303	NORMAL	C	1	3	4	10	LOW_SIGNAL	LOW_SIGNAL	1461.568481	3681.602783	1462	3679	29.38212	43.531124	1461.031982	3681.704102	1461	3682	27.964827	44.41737	100	100	0.107029	-0.05805	0	-0.542381	0.019185	-0.002281	1680.41272	0
1389	102con2Gko1R072303	NORMAL	C	1	3	4	11	DETECTED	DETECTED	3224.416748	4090.108398	3286	3837	594.437744	775.090149	1463.107178	3659.107178	1462	3656	23.712429	47.032166	100	100	351.373108	246.942764	1.422893	0.702794	74.277908	9.163967	33.722897	179.503403
1390	102con2Gko1R072303	NORMAL	C	1	3	4	12	DETECTED	DETECTED	3149.724365	4076.818848	3253	3822	636.578613	776.374573	1455.73999	3655.320068	1449	3657	25.786259	40.825878	100	100	337.942047	241.498337	1.399356	0.714615	65.693298	10.324304	37.547935	183.93895
1391	102con2Gko1R072303	NORMAL	C	1	3	4	13	LOW_SIGNAL	LOW_SIGNAL	1450.52417	3658.889648	1450	3652	25.929411	41.017464	1451.649536	3665.418701	1454	3660	26.452732	43.568863	100	100	-0.224505	-3.74083	0	0	-0.042543	-0.149856	0	0
1392	102con2Gko1R072303	NORMAL	C	1	3	4	14	LOW_SIGNAL	LOW_SIGNAL	1450.423584	3660.875	1448	3661	29.269804	37.214909	1454.744019	3664.407959	1454	3663	27.334814	41.482624	100	100	-0.861907	-2.024214	0	0	-0.158056	-0.085167	0	0
1393	102con2Gko1R072303	NORMAL	C	1	3	4	15	LOW_SIGNAL	LOW_SIGNAL	1479.324097	3679.04126	1480	3678	32.173981	42.132221	1459.151978	3670.647949	1459	3667	28.11269	41.747551	100	100	4.024244	4.808959	0.836822	1.194997	0.717545	0.201049	77.569527	67.676704
1394	102con2Gko1R072303	NORMAL	C	1	3	4	16	LOW_SIGNAL	LOW_SIGNAL	1493.806885	3680.965576	1493	3685	32.676933	47.216911	1472.312012	3670.447998	1474	3673	30.622417	37.951679	100	100	4.288128	6.026062	0.711597	1.40529	0.701933	0.277131	53.054176	267.086639
1395	102con2Gko1R072303	NORMAL	C	1	3	4	17	LOW_SIGNAL	LOW_SIGNAL	1543.59314	3682.744873	1549	3685	53.949886	45.539623	1466.476196	3673.277832	1464	3670	30.480867	39.592056	100	100	15.384474	5.424155	2.83629	0.352573	2.530011	0.239115	57.722881	237.68457
1396	102con2Gko1R072303	NORMAL	C	1	3	4	18	LOW_SIGNAL	LOW_SIGNAL	1529.599976	3678.186279	1538	3682	54.525269	41.371788	1449.232056	3672.352051	1448	3672	29.795309	44.534733	100	100	16.033028	3.34273	4.796388	0.20849	2.697335	0.131004	56.819286	282.537048
1397	102con2Gko1R072303	NORMAL	C	1	3	4	19	LOW_SIGNAL	LOW_SIGNAL	1456.630127	3663.527344	1456	3662	29.103863	41.467773	1442.895996	3658.927979	1441	3662	28.369637	45.065224	100	100	2.739896	2.635213	1.039725	0.961793	0.484114	0.10206	47.298523	383.610382
1398	102con2Gko1R072303	NORMAL	C	1	3	4	20	LOW_SIGNAL	LOW_SIGNAL	1460.4552	3654.034424	1464	3655	25.54924	40.897644	1445.280029	3653.751953	1441	3652	30.512978	38.550056	100	100	3.027376	0.161842	18.705753	0.053459	0.497335	0.007327	109.927399	4834.796875
1399	102con2Gko1R072303	NORMAL	C	1	3	4	21	DETECTED	DETECTED	2116.188965	3713.088867	2117	3704	67.76461	65.130753	1463.019653	3664.39209	1463	3661	29.629387	38.320992	100	100	130.30426	27.900888	4.670255	0.214121	22.044645	1.27076	9.330469	108.147171
1400	102con2Gko1R072303	NORMAL	C	1	3	4	22	DETECTED	DETECTED	2108.739502	3731.229248	2105	3709	124.555817	107.519157	1465.647095	3664.431396	1463	3665	29.791903	42.548172	100	100	128.293961	38.271927	3.352169	0.298314	21.586147	1.569935	18.806076	147.822418
1401	102con2Gko1R072303	NORMAL	C	1	3	4	23	LOW_SIGNAL	LOW_SIGNAL	1494.815063	3673.787598	1491	3670	42.440868	45.646492	1465.618652	3668.355957	1465	3669	30.352882	42.545204	100	100	5.824549	3.112066	1.871602	0.534302	0.961899	0.127668	101.600197	304.476593
1402	102con2Gko1R072303	NORMAL	C	1	3	4	24	LOW_SIGNAL	LOW_SIGNAL	1502.835571	3677.253418	1501	3678	42.241508	45.43549	1466.76001	3674.904053	1469	3673	27.010866	38.916454	100	100	7.196908	1.346072	5.346599	0.187035	1.335594	0.060369	90.02504	998.133728
1403	102con2Gko1R072303	NORMAL	C	1	3	4	25	DETECTED	DETECTED	1861.733276	3743.43335	1857	3721	55.277996	94.30304	1465.5	3677.37915	1468	3680	25.540499	40.830124	100	100	79.046707	37.845848	2.088649	0.478778	15.513921	1.617781	12.372477	128.690796
1404	102con2Gko1R072303	NORMAL	C	1	3	4	26	DETECTED	DETECTED	1934.235352	3867.470703	1947	3785	68.411011	204.88414	1505.705078	3682.050781	1476	3680	87.069023	46.425507	100	100	85.489807	106.23661	0.804711	1.242682	4.921731	3.993923	12.568645	107.62326
1405	102con2Gko1R072303	NORMAL	C	1	3	5	1	DETECTED	DETECTED	4594.991211	4020	4651	3937	1322.62915	360.200684	1499.84375	3672.3125	1501	3669	30.670908	34.97113	100	100	617.46759	199.208054	3.099612	0.322621	100.914764	9.942129	42.720856	103.10955
1406	102con2Gko1R072303	NORMAL	C	1	3	5	2	DETECTED	DETECTED	4537.344727	4235.146484	4572	3972	1376.843262	996.860718	1515.47998	3661.879883	1498	3660	55.707043	36.462811	100	100	602.848022	328.453918	1.835411	0.544837	54.245651	15.721953	45.525394	173.774933
1407	102con2Gko1R072303	NORMAL	C	1	3	5	3	DETECTED	DETECTED	1775.740234	3706.987061	1774	3707	33.13028	52.860172	1520.598267	3664.107178	1507	3665	63.418026	41.990425	100	100	50.899643	24.56809	2.071779	0.482677	4.023177	1.021182	21.194534	74.881775
1408	102con2Gko1R072303	NORMAL	C	1	3	5	4	LOW_SIGNAL	LOW_SIGNAL	1688.614868	3689.567627	1709	3686	95.777283	45.663391	1501.843018	3664.636475	1501	3665	29.403517	36.271431	100	100	37.26012	14.28434	2.608459	0.383368	6.352024	0.68735	48.804031	111.267929
1409	102con2Gko1R072303	NORMAL	C	1	3	5	5	DETECTED	DETECTED	1822.362305	3741.956543	1827	3721	45.313606	79.118568	1518.400024	3678.050049	1516	3679	40.715816	40.068726	100	100	60.639069	36.615318	1.656112	0.603824	7.465459	1.594922	6.543023	106.752892
1410	102con2Gko1R072303	NORMAL	C	1	3	5	6	LOW_SIGNAL	LOW_SIGNAL	1776.858154	3711.202637	1797	3708	93.433952	50.346821	1517.734497	3680.557617	1519	3677	36.649155	41.464272	100	100	51.69397	17.558107	2.944165	0.339655	7.070385	0.73907	33.168011	93.187241
1411	102con2Gko1R072303	NORMAL	C	1	3	5	7	LOW_SIGNAL	LOW_SIGNAL	1559.283813	3683.493164	1556	3682	46.02602	37.183582	1521.130859	3676.962646	1516	3675	38.980904	42.964428	100	100	7.611338	3.741669	2.034209	0.491592	0.97876	0.151998	64.142082	329.605499
1412	102con2Gko1R072303	NORMAL	C	1	3	5	8	LOW_SIGNAL	LOW_SIGNAL	1564.842407	3689.527344	1560	3693	42.888092	45.281071	1513.944946	3680	1521	3682	38.004101	41.76965	100	100	10.153808	5.458705	1.860113	0.537602	1.339262	0.228093	39.052124	183.508301
1413	102con2Gko1R072303	NORMAL	C	1	3	5	9	LOW_SIGNAL	LOW_SIGNAL	1550.544189	3677.530518	1549	3678	39.808308	42.806076	1506.825195	3685.23291	1504	3685	42.452145	43.626137	100	100	8.721737	-4.413097	0	-0.505988	1.029842	-0.176555	33.732044	0
1414	102con2Gko1R072303	NORMAL	C	1	3	5	10	LOW_SIGNAL	LOW_SIGNAL	1553.109619	3667.808105	1552	3666	45.049412	42.524361	1510.713013	3668.973877	1512	3666	46.968777	34.442287	100	100	8.457927	-0.66793	0	-0.078971	0.902655	-0.033847	31.346169	0
1415	102con2Gko1R072303	NORMAL	C	1	3	5	11	LOW_SIGNAL	LOW_SIGNAL	1523.047974	3661.822021	1524	3661	38.68	40.924942	1509.368042	3652.944092	1511	3652	46.852985	45.723103	100	100	2.729083	5.086623	0.536522	1.863858	0.291976	0.194167	193.273895	229.670425
1416	102con2Gko1R072303	NORMAL	C	1	3	5	12	LOW_SIGNAL	LOW_SIGNAL	1513.579346	3656.013672	1513	3658	39.304306	41.050629	1502.287964	3656.927979	1493	3656	65.732086	41.671947	100	100	2.252578	-0.523853	0	-0.232557	0.171779	-0.021941	466.609039	0
1417	102con2Gko1R072303	NORMAL	C	1	3	5	13	LOW_SIGNAL	LOW_SIGNAL	1503.599976	3665.965576	1505	3669	36.019173	40.55867	1495.296021	3657.783936	1495	3658	37.756226	37.767025	100	100	1.656601	4.687683	0.353394	2.8297	0.219936	0.216634	136.325546	180.734833
1418	102con2Gko1R072303	NORMAL	C	1	3	5	14	LOW_SIGNAL	LOW_SIGNAL	1479.903442	3654.372314	1481	3653	29.07971	46.736992	1488.767944	3652.959961	1488	3652	39.213261	39.449097	100	100	-1.768427	0.80921	-2.185375	0	-0.226059	0.035802	0	1774.500977
1419	102con2Gko1R072303	NORMAL	C	1	3	5	15	LOW_SIGNAL	LOW_SIGNAL	1473.97937	3664.779297	1478	3663	29.678244	38.533619	1479.008057	3655.775879	1477	3652	32.316357	41.061493	100	100	-1.0032	5.158521	-0.194474	0	-0.155608	0.219267	0	157.548172
1420	102con2Gko1R072303	NORMAL	C	1	3	5	16	LOW_SIGNAL	LOW_SIGNAL	1476.793091	3668.648193	1481	3672	36.250263	39.979427	1476.206299	3663.968262	1478	3668	31.007183	42.022083	100	100	0.117062	2.681374	0.043658	22.905529	0.018924	0.111368	3200.21582	276.547028
1421	102con2Gko1R072303	NORMAL	C	1	3	5	17	LOW_SIGNAL	LOW_SIGNAL	1475.703491	3657.606934	1478	3655	27.408714	36.366257	1473.472046	3659.256104	1476	3662	29.951458	43.444054	100	100	0.445163	-0.944894	0	-2.12258	0.074502	-0.037961	541.215576	0
1422	102con2Gko1R072303	NORMAL	C	1	3	5	18	LOW_SIGNAL	LOW_SIGNAL	1470.220703	3652.889648	1471	3652	27.394089	41.253311	1462.920044	3655.60791	1463	3655	27.222675	42.243328	100	100	1.456448	-1.557432	0	-1.069336	0.268183	-0.064348	41.910576	0
1423	102con2Gko1R072303	NORMAL	C	1	3	5	19	LOW_SIGNAL	LOW_SIGNAL	1465.061646	3648.390381	1466	3646	28.082937	40.290737	1466.807983	3648.983887	1469	3651	28.299578	39.450047	100	100	-0.348386	-0.34005	0	0	-0.061709	-0.015044	0	0
1424	102con2Gko1R072303	NORMAL	C	1	3	5	20	LOW_SIGNAL	LOW_SIGNAL	1463.213745	3651.931152	1462	3652	31.38586	38.732456	1467.631958	3650.791992	1468	3653	31.613214	43.87598	100	100	-0.881413	0.652683	-1.350445	0	-0.139758	0.025963	0	1809.496948
1425	102con2Gko1R072303	NORMAL	C	1	3	5	21	LOW_SIGNAL	LOW_SIGNAL	1459.97937	3654.055176	1458	3658	29.545509	36.288162	1466.254028	3659.182617	1465	3656	31.381508	44.302856	100	100	-1.251765	-2.937775	0	0	-0.199948	-0.115736	0	0
1426	102con2Gko1R072303	NORMAL	C	1	3	5	22	LOW_SIGNAL	LOW_SIGNAL	1468.068481	3667.260254	1465	3670	29.136698	42.336105	1473.055542	3666.357178	1474	3666	28.615883	38.242695	100	100	-0.994896	0.517419	-1.922805	0	-0.174276	0.023614	0	2011.077148
1427	102con2Gko1R072303	NORMAL	C	1	3	5	23	LOW_SIGNAL	LOW_SIGNAL	1478.294556	3662.369873	1477	3663	26.633444	41.98801	1468.656006	3664.704102	1467	3665	29.691727	37.802109	100	100	1.922846	-1.3374	0	-0.695531	0.324621	-0.061749	136.169037	0
1428	102con2Gko1R072303	NORMAL	C	1	3	5	24	LOW_SIGNAL	LOW_SIGNAL	1483.588989	3667.890381	1482	3664	27.026846	50.636108	1473.072021	3659.303955	1477	3658	29.126577	40.02282	100	100	2.098086	4.919605	0.426475	2.344806	0.361078	0.214538	103.247475	361.258301
1429	102con2Gko1R072303	NORMAL	C	1	3	5	25	LOW_SIGNAL	LOW_SIGNAL	1493.924194	3663.558594	1492	3664	28.84034	37.121586	1488.214233	3669.5	1490	3667	26.313681	40.794266	100	100	1.139111	-3.404137	0	-2.988416	0.216996	-0.145643	206.74202	0
1430	102con2Gko1R072303	NORMAL	C	1	3	5	26	LOW_SIGNAL	LOW_SIGNAL	1503.662109	3671.131104	1504	3667	25.528093	40.56789	1490.293701	3670.079346	1487	3667	28.102972	35.594734	100	100	2.666936	0.602606	4.425669	0.225955	0.475694	0.029548	87.903648	1850.423828
1431	102con2Gko1R072303	NORMAL	C	1	3	6	1	LOW_SIGNAL	LOW_SIGNAL	1544.804077	3656.743164	1543	3657	35.773029	40.079525	1562.928589	3667.626953	1556	3664	55.854553	38.827354	100	100	-3.615756	-6.235883	0	0	-0.324495	-0.280312	0	0
1432	102con2Gko1R072303	NORMAL	C	1	3	6	2	LOW_SIGNAL	LOW_SIGNAL	1554.817627	3656.25	1552	3652	37.909679	37.663002	1564.167969	3669.384033	1564	3668	56.215416	47.705212	100	100	-1.86535	-7.525163	0	0	-0.166331	-0.275317	0	0
1433	102con2Gko1R072303	NORMAL	C	1	3	6	3	LOW_SIGNAL	LOW_SIGNAL	1548.466187	3679.303955	1545	3678	38.372932	42.315247	1559.119995	3676.87207	1553	3674	64.028427	50.105049	100	100	-2.125386	1.393352	-1.525376	0	-0.166392	0.048536	0	1103.32605
1434	102con2Gko1R072303	NORMAL	C	1	3	6	4	LOW_SIGNAL	LOW_SIGNAL	1548.479736	3683.75	1545	3684	61.490276	41.309498	1545.088013	3679.959961	1542	3679	49.73008	42.861061	100	100	0.676633	2.171508	0.311596	3.209284	0.068203	0.088426	1066.299072	301.523499
1435	102con2Gko1R072303	NORMAL	C	1	3	6	5	DETECTED	DETECTED	3564.9375	3869.072998	3621	3825	598.17749	182.305832	1550.170776	3678.35376	1541	3676	43.207169	40.20668	100	100	401.936646	109.272858	3.678284	0.271866	46.630383	4.743472	29.612112	93.234894
1436	102con2Gko1R072303	NORMAL	C	1	3	6	6	DETECTED	DETECTED	3551.572998	3879.5	3614	3841	589.424255	168.668533	1573.175781	3680.780273	1571	3678	49.415604	37.991749	100	100	394.681091	113.85675	3.466471	0.288478	40.035881	5.230602	29.688131	82.696434
1437	102con2Gko1R072303	NORMAL	C	1	3	6	7	DETECTED	DETECTED	5965.338379	4474.543457	6467	4151	1617.376831	1386.970337	1589.175415	3687.754395	1595	3696	45.096375	43.448769	100	100	873.024292	450.791931	1.936646	0.516357	97.040245	18.108431	36.94442	176.195847
1438	102con2Gko1R072303	NORMAL	C	1	3	6	8	DETECTED	DETECTED	5827.668945	4678.411621	6355	4161	1819.503784	1804.23584	1573.183716	3690.653076	1578	3695	48.886211	41.084034	100	100	848.750122	565.937683	1.499724	0.66679	87.028328	24.042395	42.751278	182.612244
1439	102con2Gko1R072303	NORMAL	C	1	3	6	9	DETECTED	DETECTED	4670.111816	4140.912109	4800	3959	880.276855	667.53009	1548.387695	3683.632568	1545	3683	34.265396	47.90559	100	100	622.769531	261.998962	2.376992	0.4207	91.104279	9.545432	28.177048	145.602158
1440	102con2Gko1R072303	NORMAL	C	1	3	6	10	DETECTED	DETECTED	4802.562012	4118.914063	4746	3949	660.114685	560.949341	1553.583374	3682.100098	1550	3683	34.962589	37.361591	100	100	648.156189	250.273193	2.589795	0.386131	92.927284	11.691525	20.289089	128.133209
1441	102con2Gko1R072303	NORMAL	C	1	3	6	11	LOW_SIGNAL	LOW_SIGNAL	1501.047607	3664.176758	1500	3662	33.716248	44.40546	1527.504272	3665.196533	1526	3668	46.913094	39.876373	100	100	-5.277982	-0.584282	0	0	-0.563951	-0.025573	0	0
1442	102con2Gko1R072303	NORMAL	C	1	3	6	12	LOW_SIGNAL	LOW_SIGNAL	1490.541138	3653.089111	1493	3655	33.692345	34.827446	1519.735962	3660.343994	1516	3658	51.237446	48.075397	100	100	-5.824233	-4.156695	0	0	-0.569795	-0.150906	0	0
1443	102con2Gko1R072303	NORMAL	C	1	3	6	13	LOW_SIGNAL	LOW_SIGNAL	1495.479492	3657.623291	1495	3655	31.543772	40.676716	1518.312012	3656.303955	1520	3658	45.179104	44.164513	100	100	-4.554982	0.755915	-6.025783	0	-0.505378	0.029873	0	1303.838013
1444	102con2Gko1R072303	NORMAL	C	1	3	6	14	LOW_SIGNAL	LOW_SIGNAL	1486.151733	3649.868896	1487	3652	31.964245	39.247303	1512.296021	3651.944092	1509	3650	45.293667	40.472473	100	100	-5.215664	-1.188986	0	0	-0.577217	-0.051274	0	0
1445	102con2Gko1R072303	NORMAL	C	1	3	6	15	LOW_SIGNAL	LOW_SIGNAL	1479.710327	3648.455078	1478	3654	30.942804	43.106632	1500.222168	3651.015869	1500	3649	35.5658	37.723625	100	100	-4.092017	-1.467209	0	0	-0.576729	-0.067883	0	0
1446	102con2Gko1R072303	NORMAL	C	1	3	6	16	LOW_SIGNAL	LOW_SIGNAL	1474.951782	3652.855225	1476	3655	29.219313	43.138172	1487.047607	3653.857178	1484	3655	27.10774	40.359722	100	100	-2.413061	-0.57407	0	0	-0.446213	-0.024826	0	0
1447	102con2Gko1R072303	NORMAL	C	1	3	6	17	LOW_SIGNAL	LOW_SIGNAL	1480.331055	3644.862061	1478	3638	28.027042	39.708942	1481.527954	3650.791992	1482	3649	30.059237	45.524071	100	100	-0.238776	-3.397563	0	0	-0.039818	-0.130259	0	0
1448	102con2Gko1R072303	NORMAL	C	1	3	6	18	LOW_SIGNAL	LOW_SIGNAL	1477.689697	3640.703369	1478	3643	27.800512	39.77858	1474.991943	3643.511963	1478	3644	29.82408	39.275616	100	100	0.538189	-1.609188	0	-2.990003	0.090456	-0.07151	400.276794	0
1449	102con2Gko1R072303	NORMAL	C	1	3	6	19	DETECTED	DETECTED	1776.807739	3710.961426	1766	3691	34.57053	65.820053	1491.746216	3640.442871	1482	3641	53.322048	40.339779	100	100	56.868454	40.403706	1.407506	0.710477	5.346035	1.748115	14.241499	73.752838
1450	102con2Gko1R072303	NORMAL	C	1	3	6	20	DETECTED	DETECTED	1813.052612	3726.263184	1813	3726	50.311779	58.128063	1504.686157	3660.425537	1488	3664	56.399479	43.69939	100	100	61.517681	37.721775	1.630827	0.613186	5.467541	1.506603	8.265413	58.219891
1451	102con2Gko1R072303	NORMAL	C	1	3	6	21	LOW_SIGNAL	LOW_SIGNAL	1504.381958	3662.25	1504	3660	34.796711	40.799786	1486.5	3662.325439	1484	3662	32.816765	38.521648	100	100	3.567368	-0.043223	0	-0.012116	0.544903	-0.001958	64.703552	0
1452	102con2Gko1R072303	NORMAL	C	1	3	6	22	LOW_SIGNAL	LOW_SIGNAL	1509.696533	3664.158691	1510	3664	29.726372	39.859062	1481.728027	3663.47998	1484	3662	28.573153	35.860294	100	100	5.579587	0.388868	14.348267	0.069695	0.978839	0.018927	29.316973	2563.785645
1453	102con2Gko1R072303	NORMAL	C	1	3	6	23	LOW_SIGNAL	LOW_SIGNAL	1499.565552	3664.468994	1502	3662	28.557407	31.546055	1488.592041	3660.832031	1488	3660	27.0436	39.755066	100	100	2.189165	2.083803	1.050562	0.951871	0.405771	0.091484	83.604752	665.203796
1454	102con2Gko1R072303	NORMAL	C	1	3	6	24	LOW_SIGNAL	LOW_SIGNAL	1503.786255	3670.634521	1505	3675	29.837568	36.640491	1494.66394	3662.919922	1494	3665	30.969275	37.709328	100	100	1.81986	4.420091	0.411724	2.428809	0.29456	0.204581	90.936462	115.553238
1455	102con2Gko1R072303	NORMAL	C	1	3	6	25	LOW_SIGNAL	LOW_SIGNAL	1523.675903	3671.310303	1524	3672	30.96187	40.824238	1504.656006	3666.639893	1505	3667	28.278881	38.460579	100	100	3.794382	2.675918	1.417974	0.705232	0.672583	0.121434	66.284431	293.111145
1456	102con2Gko1R072303	NORMAL	C	1	3	6	26	LOW_SIGNAL	LOW_SIGNAL	1532.882813	3680.062012	1535	3679	29.839993	40.713982	1519.072021	3667.23999	1519	3666	32.474346	41.195515	100	100	2.755189	7.346395	0.37504	2.666385	0.425283	0.311248	92.771034	48.98056
1457	102con2Gko1R072303	NORMAL	C	1	3	7	1	LOW_SIGNAL	LOW_SIGNAL	1563.317627	3663.439209	1562	3667	33.949547	41.944931	1583.079346	3668.571533	1582	3675	41.458717	41.902634	100	100	-3.942372	-2.940573	0	0	-0.47666	-0.122482	0	0
1458	102con2Gko1R072303	NORMAL	C	1	3	7	2	LOW_SIGNAL	LOW_SIGNAL	1570.918945	3663.736572	1571	3663	40.833412	41.346291	1584.280029	3671.095947	1584	3675	46.382278	47.707684	100	100	-2.665474	-4.216565	0	0	-0.288064	-0.15426	0	0
1459	102con2Gko1R072303	NORMAL	C	1	3	7	3	LOW_SIGNAL	LOW_SIGNAL	1628.689209	3690.094482	1628	3688	58.150738	45.591404	1591.319946	3678.120117	1586	3678	46.94912	45.91798	100	100	7.454995	6.86073	1.086618	0.920286	0.795952	0.260777	91.81781	45.653328
1460	102con2Gko1R072303	NORMAL	C	1	3	7	4	LOW_SIGNAL	LOW_SIGNAL	1637.804077	3691.709473	1643	3689	48.960991	38.517117	1582.23999	3676.456055	1583	3674	33.49757	43.474964	100	100	11.084779	8.739468	1.268359	0.788421	1.65875	0.350855	64.265297	132.179886
1461	102con2Gko1R072303	NORMAL	C	1	3	7	5	LOW_SIGNAL	LOW_SIGNAL	1609.91272	3682.664551	1614	3682	34.260914	38.114273	1613.577271	3685.412354	1611	3683	39.498375	43.027065	100	100	-0.731061	-1.574358	0	0	-0.092777	-0.063862	0	0
1462	102con2Gko1R072303	NORMAL	C	1	3	7	6	LOW_SIGNAL	LOW_SIGNAL	1633.275146	3685.859131	1630	3689	39.194405	41.142311	1634.189941	3696.639893	1630	3693	35.742817	36.990723	100	100	-0.182497	-6.176853	0	0	-0.025594	-0.291445	0	0
1463	102con2Gko1R072303	NORMAL	C	1	3	7	7	LOW_SIGNAL	LOW_SIGNAL	1631.48645	3688.006836	1622	3689	50.327839	40.660461	1626.636353	3685.754639	1626	3687	36.688549	43.305225	100	100	0.967572	1.2904	0.749824	1.333647	0.132197	0.052008	710.306702	661.664734
1464	102con2Gko1R072303	NORMAL	C	1	3	7	8	LOW_SIGNAL	LOW_SIGNAL	1639.489746	3690.993164	1633	3685	47.804882	54.046097	1628.504272	3682.102539	1625	3685	43.932869	54.980785	100	100	2.191551	5.093896	0.430231	2.324334	0.250051	0.161704	171.563004	113.545029
1465	102con2Gko1R072303	NORMAL	C	1	3	7	9	LOW_SIGNAL	LOW_SIGNAL	1612.401367	3682.408203	1609	3683	40.210178	42.835255	1615.490723	3685.351807	1612	3683	35.682266	41.529697	100	100	-0.616312	-1.686542	0	0	-0.08658	-0.070879	0	0
1466	102con2Gko1R072303	NORMAL	C	1	3	7	10	LOW_SIGNAL	LOW_SIGNAL	1611.29248	3687.088379	1608	3682	47.319984	42.696262	1600.439697	3682.568848	1597	3685	39.62241	42.204727	100	100	2.16508	2.589472	0.836109	1.196017	0.273905	0.107086	238.370026	142.935532
1467	102con2Gko1R072303	NORMAL	C	1	3	7	11	LOW_SIGNAL	LOW_SIGNAL	1583.705444	3679.671143	1578	3682	46.283108	43.607674	1578.511963	3675.295898	1573	3669	48.402809	50.290123	100	100	1.036075	2.506802	0.413306	2.419517	0.107297	0.087	272.785736	572.523438
1468	102con2Gko1R072303	NORMAL	C	1	3	7	12	LOW_SIGNAL	LOW_SIGNAL	1578.513672	3676.26709	1577	3678	36.971233	50.775284	1581.66394	3660.503906	1580	3662	38.724823	44.985081	100	100	-0.628464	9.031539	-0.069585	0	-0.08135	0.350409	0	149.381165
1469	102con2Gko1R072303	NORMAL	C	1	3	7	13	LOW_SIGNAL	LOW_SIGNAL	1595.013672	3670.184814	1597	3674	40.672802	38.670311	1579.984009	3657.743896	1574	3656	35.940578	38.974335	100	100	2.998348	7.128042	0.420641	2.377323	0.418181	0.319208	126.688057	39.053257
1470	102con2Gko1R072303	NORMAL	C	1	3	7	14	LOW_SIGNAL	LOW_SIGNAL	1590.458862	3667.273926	1593	3667	35.467739	37.883762	1591.254028	3662.198486	1592	3662	38.280846	38.477219	100	100	-0.158632	2.90798	-0.054551	0	-0.020772	0.131908	0	132.634476
1471	102con2Gko1R072303	NORMAL	C	1	3	7	15	DETECTED	DETECTED	1853.678589	3919.678467	1852	3854	30.223923	178.67247	1645.654541	3672.442383	1617	3667	96.890724	42.958351	100	100	41.499836	141.654266	0.292966	3.413369	2.146996	5.755251	44.252628	70.148071
1472	102con2Gko1R072303	NORMAL	C	1	3	7	16	DETECTED	DETECTED	1848.416626	3958.958252	1852	3894	32.39151	173.786087	1627.511353	3664.6875	1602	3665	94.199242	49.850819	100	100	44.06958	168.602844	0.261381	3.825833	2.345085	5.903028	40.042049	56.574677
1473	102con2Gko1R072303	NORMAL	C	1	3	7	17	LOW_SIGNAL	LOW_SIGNAL	1730.517212	3674.04834	1753	3668	88.124283	46.773888	1573.539673	3650.960205	1576	3654	66.016441	40.742786	100	100	31.316294	13.22838	2.367357	0.422412	2.377855	0.56668	37.187275	99.507286
1474	102con2Gko1R072303	NORMAL	C	1	3	7	18	LOW_SIGNAL	LOW_SIGNAL	1725.351685	3663.199951	1744	3659	90.041008	50.135319	1540.76001	3650.823975	1541	3649	56.365078	36.40588	100	100	36.825184	7.090834	5.19335	0.192554	3.27493	0.339944	38.038837	278.521301
1475	102con2Gko1R072303	NORMAL	C	1	3	7	19	LOW_SIGNAL	LOW_SIGNAL	1544.756958	3644.201416	1546	3640	46.53809	41.725643	1522.345093	3639.955811	1512	3637	58.157383	40.794422	100	100	4.471064	2.432526	1.838034	0.54406	0.385366	0.104073	155.623734	206.474472
1476	102con2Gko1R072303	NORMAL	C	1	3	7	20	LOW_SIGNAL	LOW_SIGNAL	1533.326416	3664.25	1527	3666	48.89304	43.836235	1520.377197	3662.640381	1517	3661	59.82991	43.350826	100	100	2.583309	0.922234	2.801144	0.356997	0.216434	0.03713	266.29538	404.162781
1477	102con2Gko1R072303	NORMAL	C	1	3	7	21	LOW_SIGNAL	LOW_SIGNAL	1540.388916	3670.527832	1537	3670	39.798992	45.119255	1523.991943	3665.768066	1510	3666	58.329639	39.25663	100	100	3.27112	2.727114	1.19948	0.833694	0.281109	0.121247	260.063568	467.271881
1478	102con2Gko1R072303	NORMAL	C	1	3	7	22	LOW_SIGNAL	LOW_SIGNAL	1548.144775	3677.020752	1546	3673	45.081253	62.375484	1526.215942	3662.303955	1520	3661	48.292217	34.929016	100	100	4.374701	8.43201	0.518821	1.927448	0.454086	0.421334	78.961235	351.153046
1479	102con2Gko1R072303	NORMAL	C	1	3	7	23	LOW_SIGNAL	LOW_SIGNAL	1544.848267	3668.517334	1536	3668	46.966942	38.036919	1534.42395	3666.615967	1524	3668	51.910946	37.839386	100	100	2.079603	1.089391	1.908959	0.523846	0.200812	0.050248	212.100388	203.613419
1480	102con2Gko1R072303	NORMAL	C	1	3	7	24	LOW_SIGNAL	LOW_SIGNAL	1561.220703	3664.806885	1549	3663	61.636982	40.149082	1555.439941	3666.191895	1538	3662	68.495628	35.507309	100	100	1.153235	-0.793543	0	-0.688102	0.084396	-0.039006	516.805542	0
1481	102con2Gko1R072303	NORMAL	C	1	3	7	25	LOW_SIGNAL	LOW_SIGNAL	1707.965576	3708.57251	1705	3701	88.334236	77.842056	1572.611084	3668.092529	1544	3667	80.750778	39.016773	100	100	27.002596	23.193064	1.164253	0.85892	1.676201	1.037502	26.455355	166.397873
1482	102con2Gko1R072303	NORMAL	C	1	3	7	26	LOW_SIGNAL	LOW_SIGNAL	1723.213745	3700.786133	1717	3697	79.033844	49.60527	1591.209106	3671.254639	1566	3668	78.406036	42.780956	100	100	26.334314	16.920113	1.556391	0.642512	1.683603	0.690295	7.531513	85.025208
1483	102con2Gko1R072303	NORMAL	C	1	3	8	1	LOW_SIGNAL	LOW_SIGNAL	1551.304077	3667.810791	1548	3663	33.014454	41.755421	1539.230103	3661.746094	1536	3659	30.325737	42.688995	100	100	2.408702	3.474777	0.693196	1.442593	0.398143	0.142067	108.08416	146.403351
1484	102con2Gko1R072303	NORMAL	C	1	3	8	2	LOW_SIGNAL	LOW_SIGNAL	1551.290527	3660.4729	1548	3659	32.586094	43.922077	1544.984131	3664.69043	1541	3664	38.025669	44.58601	100	100	1.258097	-2.41644	0	-1.92071	0.165846	-0.094593	310.770477	0
1485	102con2Gko1R072303	NORMAL	C	1	3	8	3	LOW_SIGNAL	LOW_SIGNAL	1562.832275	3672.919434	1562	3677	31.186968	43.168194	1553.33606	3671.288086	1552	3669	34.278496	39.583481	100	100	1.894451	0.934683	2.026838	0.493379	0.277031	0.041213	149.810455	1055.769287
1486	102con2Gko1R072303	NORMAL	C	1	3	8	4	LOW_SIGNAL	LOW_SIGNAL	1576.617432	3675.791992	1577	3672	34.444546	40.382015	1568.76001	3678.031982	1566	3670	43.929813	53.49147	100	100	1.567519	-1.283406	0	-0.818749	0.178863	-0.041876	347.001801	0
1487	102con2Gko1R072303	NORMAL	C	1	3	8	5	DETECTED	DETECTED	15391.376953	4878.691895	16843	4411	4304.588867	1734.676392	1641.76001	3691.439941	1639	3689	44.157177	45.563217	100	100	2742.985107	680.237732	4.032392	0.247992	311.378998	26.057245	31.305325	146.058121
1488	102con2Gko1R072303	NORMAL	C	1	3	8	6	DETECTED	DETECTED	15238.993164	5295.483887	16687	4547	5122.344727	2729.240723	1655.266724	3689.43335	1650	3686	30.350746	37.260204	100	100	2709.890625	920.188965	2.944928	0.339567	447.558228	43.103642	37.708759	169.919083
1489	102con2Gko1R072303	NORMAL	C	1	3	8	7	DETECTED	DETECTED	2254.064941	3757.38208	2244	3746	102.899017	79.814896	1604.315796	3671.333252	1606	3669	37.773365	39.798298	100	100	129.621948	49.3018	2.629153	0.380351	17.201252	2.162123	14.731086	80.401596
1490	102con2Gko1R072303	NORMAL	C	1	3	8	8	DETECTED	DETECTED	2191.551025	3758.897949	2187	3737	65.584938	93.886475	1585.630737	3670.215332	1584	3667	30.635239	37.354923	100	100	120.878296	50.810833	2.378987	0.420347	19.77854	2.374054	9.570603	97.127533
1491	102con2Gko1R072303	NORMAL	C	1	3	8	9	DETECTED	DETECTED	2388.509766	3746.137207	2375	3731	95.346031	96.367386	1579.071411	3661.442871	1568	3657	52.95673	31.362597	100	100	161.479202	48.525742	3.327702	0.300508	15.284901	2.700489	9.795328	107.588226
1492	102con2Gko1R072303	NORMAL	C	1	3	8	10	DETECTED	DETECTED	2409.717041	3749.452881	2391	3722	107.023872	115.372948	1560.737549	3669.425049	1557	3669	44.507359	37.031212	100	100	169.367477	45.852062	3.693781	0.270725	19.075037	2.161091	11.464398	136.538132
1493	102con2Gko1R072303	NORMAL	C	1	3	8	11	LOW_SIGNAL	LOW_SIGNAL	1560.717285	3662.717285	1557	3658	34.24213	44.432167	1544.373047	3657.087402	1547	3660	31.293636	40.552189	100	100	3.2606	3.225649	1.010835	0.989281	0.522286	0.138831	85.050049	322.540924
1494	102con2Gko1R072303	NORMAL	C	1	3	8	12	LOW_SIGNAL	LOW_SIGNAL	1556.965576	3657.517334	1557	3657	33.341335	45.331814	1537.527954	3655.775879	1536	3654	39.470604	42.131107	100	100	3.877716	0.997769	3.886386	0.257308	0.492458	0.041334	108.68322	960.777283
1495	102con2Gko1R072303	NORMAL	C	1	3	8	13	LOW_SIGNAL	LOW_SIGNAL	1601.668945	3656.848389	1599	3655	79.588364	41.149181	1533.832031	3649.808105	1530	3651	33.23978	35.732124	100	100	13.533151	4.033741	3.354988	0.298064	2.040835	0.19703	106.600899	289.869141
1496	102con2Gko1R072303	NORMAL	C	1	3	8	14	LOW_SIGNAL	LOW_SIGNAL	1593.551758	3647.372314	1594	3649	42.078941	39.805588	1536.817505	3648.579346	1532	3651	37.107716	35.454842	100	100	11.318221	-0.69157	0	-0.061102	1.528907	-0.034044	34.971355	0
1497	102con2Gko1R072303	NORMAL	C	1	3	8	15	DETECTED	DETECTED	3206.765137	3816.886963	3210	3778	250.336182	147.641022	1592.79248	3652.73584	1590	3654	55.205334	42.443695	100	100	321.980072	94.050621	3.423476	0.292101	29.235809	3.867503	15.128711	86.145401
1498	102con2Gko1R072303	NORMAL	C	1	3	8	16	DETECTED	DETECTED	3206.49585	3839.983643	3258	3810	357.108917	139.803375	1565.54541	3651.127197	1559	3650	54.415009	40.645283	100	100	327.36203	108.205574	3.025371	0.330538	30.15621	4.646454	21.508192	70.828674
1499	102con2Gko1R072303	NORMAL	C	1	3	8	17	DETECTED	DETECTED	1970.119385	3745.895508	1960	3726	94.059059	71.260117	1620.407715	3653.800049	1567	3655	144.909042	47.401367	100	100	69.765862	52.766224	1.322169	0.756333	2.413318	1.942886	31.521383	57.775078
1500	102con2Gko1R072303	NORMAL	C	1	3	8	18	DETECTED	DETECTED	1982.613647	3722.068115	1996	3712	104.100922	79.474831	1556.475464	3644.836182	1555	3642	29.282877	38.667027	100	100	85.012596	44.250149	1.921182	0.520513	14.55247	1.997359	23.442518	89.903503
1501	102con2Gko1R072303	NORMAL	C	1	3	8	19	DETECTED	DETECTED	3404.774414	3781.744385	3461	3736	431.336884	198.078903	1560.288452	3658.25	1555	3653	36.48386	43.405914	100	100	367.966431	70.756287	5.200477	0.19229	50.556217	2.845105	23.301405	156.496613
1502	102con2Gko1R072303	NORMAL	C	1	3	8	20	DETECTED	DETECTED	3446.674316	3805.10083	3488	3740	394.675385	222.128616	1551.599976	3664.399902	1546	3663	35.193092	38.879036	100	100	378.058563	80.614799	4.689692	0.213234	53.847908	3.618941	20.743418	155.435837
1503	102con2Gko1R072303	NORMAL	C	1	3	8	21	LOW_SIGNAL	LOW_SIGNAL	1560.731079	3658.675781	1560	3655	35.256851	41.466484	1542.527832	3658.796387	1542	3659	29.360943	41.077713	100	100	3.631464	-0.069101	0	-0.019028	0.619982	-0.002936	107.226608	0
1504	102con2Gko1R072303	NORMAL	C	1	3	8	22	LOW_SIGNAL	LOW_SIGNAL	1593.760254	3665.452148	1566	3667	227.578369	38.577293	1540.880005	3661.135986	1540	3661	35.631306	38.234489	100	100	10.549365	2.472951	4.265901	0.234417	1.484095	0.112887	425.057983	118.8881
1505	102con2Gko1R072303	NORMAL	C	1	3	8	23	LOW_SIGNAL	LOW_SIGNAL	1585.675903	3662.462158	1587	3661	38.835812	39.820263	1558.57605	3662.176025	1557	3663	34.83284	39.760178	100	100	5.406295	0.16394	32.977238	0.030324	0.777997	0.007196	63.367355	764.22229
1506	102con2Gko1R072303	NORMAL	C	1	3	8	24	LOW_SIGNAL	LOW_SIGNAL	1613.937988	3661.620605	1616	3663	41.190983	36.963211	1584.504028	3662.656006	1584	3664	33.414948	36.263393	100	100	5.871939	-0.593234	0	-0.101029	0.880862	-0.028552	81.830849	0
1507	102con2Gko1R072303	NORMAL	C	1	3	8	25	DETECTED	DETECTED	10836.81543	5931.212891	12080	5037	3314.355225	3295.699219	1676.516113	3669.612793	1683	3668	45.855473	39.321476	100	100	1827.437256	1295.786987	1.410291	0.709073	199.764572	57.515648	36.178276	145.713852
1508	102con2Gko1R072303	NORMAL	C	1	3	8	26	DETECTED	DETECTED	12289.938477	6380.324707	12624	5099	1669.250977	3717.028564	1677.042603	3679.02124	1679	3675	37.293758	38.705399	100	100	2117.223633	1547.715698	1.367967	0.731012	284.575653	69.791389	15.72459	137.593826
1509	102con2Gko1R072303	NORMAL	C	1	3	9	1	LOW_SIGNAL	LOW_SIGNAL	1526.391846	3654.648682	1525	3658	30.943802	40.759605	1532.328003	3655.208008	1532	3659	29.458492	41.939926	100	100	-1.184236	-0.320467	0	0	-0.201509	-0.013336	0	0
1510	102con2Gko1R072303	NORMAL	C	1	3	9	2	LOW_SIGNAL	LOW_SIGNAL	1536.493286	3657.641846	1534	3655	31.441881	40.96822	1530.592041	3657.783936	1530	3663	26.596472	42.459774	100	100	1.177271	-0.081411	0	-0.069152	0.221881	-0.003346	284.170593	0
1511	102con2Gko1R072303	NORMAL	C	1	3	9	3	LOW_SIGNAL	LOW_SIGNAL	1542.709473	3678.581055	1539	3682	30.732389	40.482117	1545.961182	3668.776611	1545	3664	24.541252	42.230209	100	100	-0.648701	5.61747	-0.115479	0	-0.1325	0.232167	0	122.643486
1512	102con2Gko1R072303	NORMAL	C	1	3	9	4	LOW_SIGNAL	LOW_SIGNAL	1545.229736	3681.918945	1545	3680	27.749638	37.795643	1562.657349	3703.879639	1554	3682	59.958893	163.831329	100	100	-3.476728	-12.582411	0	0	-0.290659	-0.134045	0	0
1513	102con2Gko1R072303	NORMAL	C	1	3	9	5	LOW_SIGNAL	LOW_SIGNAL	1620.831055	3686.621582	1623	3687	46.484493	43.189407	1604.66394	3705.496094	1578	3680	110.920845	160.004883	100	100	3.225265	-10.814178	0	-3.352959	0.145754	-0.117962	622.934937	0
1514	102con2Gko1R072303	NORMAL	C	1	3	9	6	LOW_SIGNAL	LOW_SIGNAL	1667.109619	3690.828857	1666	3687	44.826733	36.369053	1612.079956	3675.167969	1610	3672	38.95792	38.530849	100	100	10.978164	8.972929	1.223476	0.817343	1.412541	0.406451	40.295868	81.251541
1515	102con2Gko1R072303	NORMAL	C	1	3	9	7	LOW_SIGNAL	LOW_SIGNAL	1594.109619	3672.760254	1592	3672	31.766411	42.451805	1591.328003	3670.711914	1591	3669	35.257977	38.182667	100	100	0.55492	1.173599	0.472836	2.1149	0.078893	0.053646	549.957703	905.792053
1516	102con2Gko1R072303	NORMAL	C	1	3	9	8	LOW_SIGNAL	LOW_SIGNAL	1557.575317	3658.582275	1558	3656	28.994135	39.714977	1561.287964	3660.135986	1559	3661	33.47961	35.437664	100	100	-0.740656	-0.890201	0	0	-0.110893	-0.043843	0	0
1517	102con2Gko1R072303	NORMAL	C	1	3	9	9	LOW_SIGNAL	LOW_SIGNAL	1534.547974	3657.143799	1535	3655	32.670998	38.674408	1535.407959	3655.511963	1533	3652	31.944279	40.905205	100	100	-0.171563	0.934963	-0.183497	0	-0.026921	0.039893	0	816.496521
1518	102con2Gko1R072303	NORMAL	C	1	3	9	10	LOW_SIGNAL	LOW_SIGNAL	1529.903442	3650.896484	1528	3649	32.877361	40.089596	1527.592041	3664.927979	1530	3664	32.955513	41.993317	100	100	0.461114	-8.039365	0	-17.434662	0.070137	-0.334136	98.13253	0
1519	102con2Gko1R072303	NORMAL	C	1	3	9	11	LOW_SIGNAL	LOW_SIGNAL	1525.275879	3657.668945	1527	3658	30.751793	40.761005	1529.040039	3665.112061	1527	3668	30.829491	45.305988	100	100	-0.750933	-4.264544	0	0	-0.122096	-0.164285	0	0
1520	102con2Gko1R072303	NORMAL	C	1	3	9	12	LOW_SIGNAL	LOW_SIGNAL	1525.917236	3665.696533	1526	3662	26.792545	42.683479	1527.05603	3663.471924	1529	3662	32.820942	37.011242	100	100	-0.227184	1.274593	-0.178241	0	-0.034697	0.060106	0	955.736572
1521	102con2Gko1R072303	NORMAL	C	1	3	9	13	LOW_SIGNAL	LOW_SIGNAL	1575.744873	3665.510254	1580	3666	41.78912	45.549133	1526.904785	3648.730225	1525	3649	31.70071	38.668316	100	100	9.743372	9.614141	1.013442	0.986737	1.540662	0.433948	55.750469	143.459198
1522	102con2Gko1R072303	NORMAL	C	1	3	9	14	LOW_SIGNAL	LOW_SIGNAL	1575.310303	3653.393066	1579	3652	43.855583	39.43425	1528.791992	3652.36792	1528	3657	28.715042	39.255489	100	100	9.280188	0.587359	15.799852	0.063292	1.619998	0.026115	71.256943	365.855347
1523	102con2Gko1R072303	NORMAL	C	1	3	9	15	DETECTED	DETECTED	2313.136475	3685.363525	2318	3684	98.055702	44.078823	1531.735474	3651.890381	1530	3656	30.314171	38.531071	100	100	155.88588	19.178486	8.128164	0.123029	25.776756	0.868731	11.933974	63.955517
1524	102con2Gko1R072303	NORMAL	C	1	3	9	16	DETECTED	DETECTED	2271.475586	3686.14624	2286	3685	90.011139	39.157207	1533.901611	3642.024658	1535	3644	28.695726	38.35318	100	100	147.142593	25.279524	5.820623	0.171803	25.703268	1.150402	11.566905	17.892218
1525	102con2Gko1R072303	NORMAL	C	1	3	9	17	LOW_SIGNAL	LOW_SIGNAL	1652.9104	3660.889648	1663	3658	63.805038	44.16449	1551.960571	3647.700684	1542	3651	45.787884	40.459133	100	100	20.139025	7.556636	2.665078	0.375224	2.204728	0.325982	44.017845	134.261078
1526	102con2Gko1R072303	NORMAL	C	1	3	9	18	LOW_SIGNAL	LOW_SIGNAL	1656.758667	3659.931152	1662	3664	62.009098	45.236969	1543.474976	3654.475098	1539	3652	28.105734	36.259563	100	100	22.599573	3.126054	7.229424	0.138324	4.030626	0.150472	48.792397	495.754059
1527	102con2Gko1R072303	NORMAL	C	1	3	9	19	LOW_SIGNAL	LOW_SIGNAL	1652.8125	3677.840332	1666	3677	54.728153	49.521591	1550.936523	3656.714355	1551	3656	31.409245	40.641621	100	100	20.323786	12.104158	1.679075	0.595566	3.243503	0.519811	43.992455	133.937958
1528	102con2Gko1R072303	NORMAL	C	1	3	9	20	LOW_SIGNAL	LOW_SIGNAL	1641.395874	3670.756836	1648	3668	52.169201	42.544468	1548.063477	3654.174561	1544	3647	33.614235	44.854805	100	100	18.619381	9.500838	1.959762	0.510266	2.776574	0.369688	42.746384	85.693413
1529	102con2Gko1R072303	NORMAL	C	1	3	9	21	LOW_SIGNAL	LOW_SIGNAL	1680.52417	3667.793213	1688	3664	72.023819	45.115738	1546.927979	3653.384033	1545	3655	34.804337	39.816273	100	100	26.651823	8.25576	3.22827	0.309763	3.838493	0.361892	47.199127	147.235474
1530	102con2Gko1R072303	NORMAL	C	1	3	9	22	LOW_SIGNAL	LOW_SIGNAL	1688.979492	3672.486328	1701	3670	62.152164	49.818592	1550.287964	3654.840088	1550	3658	32.497841	35.679668	100	100	27.668318	10.110438	2.736609	0.365416	4.267715	0.494574	38.199215	197.031036
1531	102con2Gko1R072303	NORMAL	C	1	3	9	23	LOW_SIGNAL	LOW_SIGNAL	1578.342407	3662.780762	1577	3664	27.927601	35.492115	1570.391968	3660.248047	1568	3665	34.369877	37.743752	100	100	1.586076	1.451123	1.092999	0.914914	0.23132	0.067103	251.978668	507.019714
1532	102con2Gko1R072303	NORMAL	C	1	3	9	24	LOW_SIGNAL	LOW_SIGNAL	1613.068481	3680.164307	1597	3664	143.084198	172.124817	1592.920044	3655.048096	1593	3654	33.980923	38.450607	100	100	4.01952	14.390369	0.27932	3.580121	0.592934	0.653207	689.833069	667.995483
1533	102con2Gko1R072303	NORMAL	C	1	3	9	25	LOW_SIGNAL	LOW_SIGNAL	1626.582153	3669.164307	1626	3667	31.558977	42.621025	1631.285767	3669.753906	1626	3669	34.950676	42.860283	100	100	-0.938349	-0.337812	0	0	-0.134579	-0.013756	0	0
1534	102con2Gko1R072303	NORMAL	C	1	3	9	26	LOW_SIGNAL	LOW_SIGNAL	1648.979492	3678.061523	1646	3678	29.996204	43.226143	1644.166626	3676.19043	1642	3674	31.059103	39.546574	100	100	0.960145	1.072046	0.895619	1.116546	0.154958	0.047314	167.380142	932.709717
1535	102con2Gko1R072303	NORMAL	C	1	3	10	1	LOW_SIGNAL	LOW_SIGNAL	1600.026978	3669.858154	1599	3670	38.72543	42.346161	1538.255127	3652.061279	1541	3650	25.941771	39.806705	100	100	12.323198	10.196745	1.208542	0.827443	2.381173	0.447082	46.545643	81.159225
1536	102con2Gko1R072303	NORMAL	C	1	3	10	2	LOW_SIGNAL	LOW_SIGNAL	1610.583862	3669.973145	1611	3666	42.941048	45.85405	1545.204102	3664.724609	1548	3661	29.220093	43.116673	100	100	13.04296	3.007156	4.337308	0.230558	2.237493	0.121729	48.1283	297.339661
1537	102con2Gko1R072303	NORMAL	C	1	3	10	3	DETECTED	DETECTED	2830.115723	3944.394531	2854	3885	264.64151	231.372513	1549.631592	3683.026367	1547	3676	32.971252	43.645054	100	100	255.450668	149.751266	1.705833	0.586224	38.83638	5.988494	20.506271	86.934349
1538	102con2Gko1R072303	NORMAL	C	1	3	10	4	DETECTED	DETECTED	2874.451416	3925.381836	2922	3870	296.863159	240.664322	1557.631592	3687.184326	1552	3684	30.018389	31.843241	100	100	262.699463	136.475601	1.924882	0.519512	43.867104	7.480316	22.428394	100.147301
1539	102con2Gko1R072303	NORMAL	C	1	3	10	5	LOW_SIGNAL	LOW_SIGNAL	1621.76709	3680.863037	1628	3676	45.912067	42.091629	1562.174316	3671.220215	1559	3669	28.199316	39.366589	100	100	11.888483	5.524869	2.151813	0.464724	2.11327	0.244949	60.798363	154.507568
1540	102con2Gko1R072303	NORMAL	C	1	3	10	6	LOW_SIGNAL	LOW_SIGNAL	1653.431519	3680.575439	1652	3678	48.302479	44.635826	1570.671997	3666.23999	1572	3664	30.37183	37.473083	100	100	16.510141	8.213516	2.010118	0.497483	2.724878	0.382553	45.383343	169.170074
1541	102con2Gko1R072303	NORMAL	C	1	3	10	7	LOW_SIGNAL	LOW_SIGNAL	1614.55481	3666.26709	1615	3668	36.84956	42.426941	1581.784058	3669.144043	1580	3668	30.330597	40.190819	100	100	6.537613	-1.648354	0	-0.252134	1.080452	-0.071582	63.85918	0
1542	102con2Gko1R072303	NORMAL	C	1	3	10	8	LOW_SIGNAL	LOW_SIGNAL	1592.595947	3662.541016	1586	3663	41.74332	36.850124	1556.744019	3664.904053	1558	3667	31.811924	37.406097	100	100	7.152294	-1.353906	0	-0.189297	1.126997	-0.063173	75.387512	0
1543	102con2Gko1R072303	NORMAL	C	1	3	10	9	LOW_SIGNAL	LOW_SIGNAL	1555.062012	3670.738037	1532	3666	174.306534	63.474079	1535.76001	3662.991943	1538	3662	29.756641	41.905716	100	100	3.85066	4.438136	0.86763	1.152565	0.648662	0.184846	889.792664	615.466675
1544	102con2Gko1R072303	NORMAL	C	1	3	10	10	LOW_SIGNAL	LOW_SIGNAL	1540.627563	3661.468994	1537	3662	31.359692	40.955269	1534.608032	3669.535889	1535	3669	28.925348	45.240673	100	100	1.200869	-4.621939	0	-3.84883	0.208106	-0.178311	201.248657	0
1545	102con2Gko1R072303	NORMAL	C	1	3	10	11	LOW_SIGNAL	LOW_SIGNAL	1533.889648	3664.034424	1536	3670	32.018467	41.539879	1535.52002	3670.791992	1537	3670	31.902718	41.341877	100	100	-0.325251	-3.871758	0	0	-0.051104	-0.163456	0	0
1546	102con2Gko1R072303	NORMAL	C	1	3	10	12	LOW_SIGNAL	LOW_SIGNAL	1527.013794	3663.800049	1528	3661	29.059322	42.092258	1528.317505	3658.182617	1529	3657	30.398066	43.12112	100	100	-0.260084	3.218516	-0.080809	0	-0.042888	0.130271	0	166.684341
1547	102con2Gko1R072303	NORMAL	C	1	3	10	13	LOW_SIGNAL	LOW_SIGNAL	1558.255127	3653.744873	1556	3656	35.905113	42.643185	1533.460327	3644.531738	1533	3648	32.735214	41.329636	100	100	4.946448	5.278679	0.937062	1.067166	0.757435	0.222918	59.49107	113.994789
1548	102con2Gko1R072303	NORMAL	C	1	3	10	14	LOW_SIGNAL	LOW_SIGNAL	1554.972412	3647.703369	1552	3648	34.17194	37.33876	1525.560059	3646.664063	1525	3650	28.880014	38.835011	100	100	5.867629	0.595472	9.853741	0.101484	1.018433	0.026762	62.104969	1027.214844
1549	102con2Gko1R072303	NORMAL	C	1	3	10	15	LOW_SIGNAL	LOW_SIGNAL	1765.130981	3660.393066	1809	3660	158.333282	59.074966	1570.111084	3637.531738	1544	3633	91.390434	40.391026	100	100	38.905567	13.098431	2.970247	0.336672	2.13392	0.566	66.298401	188.568909
1550	102con2Gko1R072303	NORMAL	C	1	3	10	16	LOW_SIGNAL	LOW_SIGNAL	1784.363037	3663.561523	1814	3656	149.823044	52.947987	1549.896851	3640.198486	1545	3640	46.311092	46.912685	100	100	46.774921	13.385885	3.494347	0.286177	5.062851	0.498011	60.770336	105.079353
1551	102con2Gko1R072303	NORMAL	C	1	3	10	17	LOW_SIGNAL	LOW_SIGNAL	1559.06897	3656.806885	1542	3654	138.882065	43.416481	1541.176025	3648.439941	1538	3645	33.650738	46.926922	100	100	3.56956	4.793852	0.744612	1.342981	0.531725	0.178297	753.054749	212.844376
1552	102con2Gko1R072303	NORMAL	C	1	3	10	18	LOW_SIGNAL	LOW_SIGNAL	1543.751709	3654.820801	1544	3658	29.370369	40.588665	1537.560059	3662.360107	1537	3661	29.98855	39.4963	100	100	1.235206	-4.319656	0	-3.497115	0.206467	-0.190886	97.835068	0
1553	102con2Gko1R072303	NORMAL	C	1	3	10	19	LOW_SIGNAL	LOW_SIGNAL	1531.506958	3664.090332	1527	3661	32.090347	41.500004	1542.047974	3661.76001	1541	3667	29.137842	44.630997	100	100	-2.102884	1.335161	-1.575003	0	-0.361764	0.052213	0	704.700867
1554	102con2Gko1R072303	NORMAL	C	1	3	10	20	LOW_SIGNAL	LOW_SIGNAL	1533.256958	3654.451416	1533	3655	30.878906	39.128056	1539.040039	3655.791992	1537	3658	30.770582	42.957275	100	100	-1.153698	-0.768085	0	0	-0.187942	-0.031207	0	0
1555	102con2Gko1R072303	NORMAL	C	1	3	10	21	LOW_SIGNAL	LOW_SIGNAL	1565.110352	3655.862061	1560	3660	32.006321	41.145344	1545.047974	3657.615967	1546	3661	29.040806	34.544689	100	100	4.002352	-1.004903	0	-0.251078	0.690834	-0.050772	67.065659	0
1556	102con2Gko1R072303	NORMAL	C	1	3	10	22	LOW_SIGNAL	LOW_SIGNAL	1580.034302	3664.931396	1582	3666	30.370228	40.036648	1552.735962	3651.1521	1555	3655	29.921984	38.986156	100	100	5.445892	7.894868	0.689802	1.449692	0.912317	0.353441	19.043695	66.121933
1557	102con2Gko1R072303	NORMAL	C	1	3	10	23	LOW_SIGNAL	LOW_SIGNAL	1603.438354	3661.5	1598	3656	43.265656	38.957138	1582.984009	3660.12793	1583	3664	37.331989	37.173737	100	100	4.080547	0.78613	5.19068	0.192653	0.547904	0.03691	106.914642	849.236206
1558	102con2Gko1R072303	NORMAL	C	1	3	10	24	LOW_SIGNAL	LOW_SIGNAL	1637.246582	3662.054688	1638	3661	31.368679	40.483559	1608.287964	3660.840088	1607	3659	34.831577	37.073254	100	100	5.777111	0.695907	8.30156	0.120459	0.83139	0.032762	52.28437	1338.978149
1559	102con2Gko1R072303	NORMAL	C	1	3	10	25	LOW_SIGNAL	LOW_SIGNAL	1668.904053	3667.143799	1662	3669	44.262909	40.83136	1645.524292	3663.504883	1639	3664	40.961208	40.310032	100	100	4.664154	2.084922	2.237088	0.44701	0.570778	0.090273	71.748047	178.732971
1560	102con2Gko1R072303	NORMAL	C	1	3	10	26	LOW_SIGNAL	LOW_SIGNAL	1677.013672	3678.157471	1675	3679	39.4021	41.220131	1667.873779	3682.58252	1665	3677	45.86375	36.507999	100	100	1.823366	-2.535338	0	-1.390471	0.199284	-0.121208	256.813721	0
1561	102con2Gko1R072303	NORMAL	C	1	3	11	1	DETECTED	DETECTED	2735.865723	3861.634277	2603	3782	518.741272	377.503601	1534.73584	3664.905762	1535	3668	32.429897	41.030602	100	100	239.619858	112.715889	2.125875	0.470395	37.037735	4.794678	43.103294	190.75383
1562	102con2Gko1R072303	NORMAL	C	1	3	11	2	DETECTED	DETECTED	2821.510986	4033.072998	2672	3839	535.386719	621.659241	1544.114258	3670.028564	1543	3668	34.734943	44.097809	100	100	254.834732	208.006836	1.225127	0.816242	36.775551	8.232709	41.824028	170.803665
1563	102con2Gko1R072303	NORMAL	C	1	3	11	3	LOW_SIGNAL	LOW_SIGNAL	1529.617432	3671.214844	1529	3671	30.487829	41.353699	1535.299194	3676.487061	1532	3673	37.412025	44.275898	100	100	-1.133485	-3.020724	0	0	-0.15187	-0.119076	0	0
1564	102con2Gko1R072303	NORMAL	C	1	3	11	4	LOW_SIGNAL	LOW_SIGNAL	1532.911621	3673.374268	1534	3677	28.51289	50.199085	1545.024048	3670.904053	1539	3680	35.665443	42.393776	100	100	-2.416373	1.415313	-1.707306	0	-0.339612	0.058268	0	1088.30127
1565	102con2Gko1R072303	NORMAL	C	1	3	11	5	LOW_SIGNAL	LOW_SIGNAL	1557.73291	3676.650635	1555	3681	31.834126	39.79578	1547.825439	3663.603271	1545	3663	32.064209	36.746719	100	100	1.976495	7.475505	0.264396	3.782204	0.308988	0.355062	38.701241	117.087776
1566	102con2Gko1R072303	NORMAL	C	1	3	11	6	LOW_SIGNAL	LOW_SIGNAL	1558.986328	3679.691895	1560	3679	33.663261	44.140934	1551.873047	3665.523926	1554	3665	27.486721	41.134262	100	100	1.419067	8.117558	0.174814	5.72035	0.25879	0.344432	273.212677	113.017792
1567	102con2Gko1R072303	NORMAL	C	1	3	11	7	LOW_SIGNAL	LOW_SIGNAL	1548.938354	3666.931396	1549	3667	29.891117	41.967094	1552.128052	3672.072021	1553	3671	32.811775	43.597897	100	100	-0.63633	-2.945328	0	0	-0.097212	-0.11791	0	0
1568	102con2Gko1R072303	NORMAL	C	1	3	11	8	LOW_SIGNAL	LOW_SIGNAL	1538.055176	3662.42749	1538	3666	33.396774	39.518414	1546.015991	3672.048096	1543	3672	33.471462	40.167759	100	100	-1.588146	-5.51214	0	0	-0.237839	-0.239511	0	0
1569	102con2Gko1R072303	NORMAL	C	1	3	11	9	LOW_SIGNAL	LOW_SIGNAL	1518.268921	3669.917236	1519	3669	29.032848	47.370663	1527.312012	3669.808105	1529	3666	35.42152	45.261189	100	100	-1.804055	0.062527	-28.852558	0	-0.255299	0.002411	0	12809.133789
1570	102con2Gko1R072303	NORMAL	C	1	3	11	10	LOW_SIGNAL	LOW_SIGNAL	1522.027588	3680.724121	1522	3685	31.441952	44.687874	1529.615967	3675.343994	1530	3674	32.936348	42.663364	100	100	-1.513847	3.082551	-0.491102	0	-0.230395	0.126106	0	247.173492
1571	102con2Gko1R072303	NORMAL	C	1	3	11	11	LOW_SIGNAL	LOW_SIGNAL	1563.531006	3674.358643	1566	3676	34.737514	41.452564	1529.301636	3668.36499	1527	3669	30.619017	47.079609	100	100	6.828601	3.434072	1.988485	0.502895	1.117912	0.127309	47.930843	372.391022
1572	102con2Gko1R072303	NORMAL	C	1	3	11	12	LOW_SIGNAL	LOW_SIGNAL	1570.179321	3648.889648	1569	3649	34.102913	41.648861	1530.444458	3650.031738	1531	3654	32.883934	41.373417	100	100	7.926921	-0.654362	0	-0.082549	1.208337	-0.027604	22.741602	0
1573	102con2Gko1R072303	NORMAL	C	1	3	11	13	LOW_SIGNAL	LOW_SIGNAL	1575.241333	3641.220703	1577	3644	40.078106	44.23571	1546.23999	3639.60791	1542	3641	42.473209	42.117901	100	100	5.785634	0.924052	6.261156	0.159715	0.682815	0.038292	48.484852	838.503906
1574	102con2Gko1R072303	NORMAL	C	1	3	11	14	LOW_SIGNAL	LOW_SIGNAL	1564.655151	3646.593018	1567	3646	40.144775	39.341896	1541.303955	3639.800049	1541	3641	35.812737	40.208725	100	100	4.658456	3.892041	1.196918	0.835479	0.652036	0.168943	77.682365	122.244385
1575	102con2Gko1R072303	NORMAL	C	1	3	11	15	LOW_SIGNAL	LOW_SIGNAL	1589.110352	3650.47583	1596	3651	47.928505	46.974583	1550.088013	3637.60791	1547	3634	42.582939	40.149899	100	100	7.784776	7.372693	1.055893	0.947066	0.916384	0.320497	56.368343	189.497269
1576	102con2Gko1R072303	NORMAL	C	1	3	11	16	LOW_SIGNAL	LOW_SIGNAL	1598.739746	3658.219238	1600	3656	44.92815	48.466339	1540.008057	3642.184082	1539	3636	27.978537	39.725952	100	100	11.716701	9.187366	1.275306	0.784126	2.099169	0.403644	59.85371	173.144012
1577	102con2Gko1R072303	NORMAL	C	1	3	11	17	LOW_SIGNAL	LOW_SIGNAL	1607.952026	3664.082275	1614	3667	51.965153	47.222809	1553.543945	3651.959961	1548	3652	41.068295	36.536186	100	100	10.85416	6.945498	1.562762	0.639893	1.32482	0.331789	58.520336	246.802979
1578	102con2Gko1R072303	NORMAL	C	1	3	11	18	LOW_SIGNAL	LOW_SIGNAL	1616.096558	3675.193115	1624	3671	49.280285	41.442783	1552.079956	3666.855957	1547	3671	41.032757	40.678661	100	100	12.771016	4.776787	2.673558	0.374033	1.560134	0.204952	42.632862	95.014824
1579	102con2Gko1R072303	NORMAL	C	1	3	11	19	LOW_SIGNAL	LOW_SIGNAL	1569.430542	3671.666748	1568	3669	34.917217	46.136459	1547.42395	3667.36792	1546	3667	37.52618	41.877998	100	100	4.390213	2.46302	1.782452	0.561025	0.586433	0.102651	62.471313	450.353302
1580	102con2Gko1R072303	NORMAL	C	1	3	11	20	LOW_SIGNAL	LOW_SIGNAL	1575.930542	3671.902832	1578	3667	29.792675	39.748737	1545.871948	3658.072021	1546	3660	31.96368	42.389359	100	100	5.996551	7.924383	0.756721	1.32149	0.940398	0.32628	38.521458	106.482361
1581	102con2Gko1R072303	NORMAL	C	1	3	11	21	LOW_SIGNAL	LOW_SIGNAL	1550.634521	3654.096436	1548	3651	28.920103	40.285843	1556.904053	3650.087891	1557	3654	31.707943	41.904831	100	100	-1.250742	2.296702	-0.544582	0	-0.197727	0.095658	0	287.77063
1582	102con2Gko1R072303	NORMAL	C	1	3	11	22	LOW_SIGNAL	LOW_SIGNAL	1562.849365	3656.458984	1564	3654	28.762848	39.987934	1564.463989	3655.208008	1561	3654	30.448137	39.661549	100	100	-0.32211	0.716749	-0.449404	0	-0.053029	0.031541	0	407.575378
1583	102con2Gko1R072303	NORMAL	C	1	3	11	23	LOW_SIGNAL	LOW_SIGNAL	1589.273926	3669.116455	1588	3669	30.152601	43.888023	1587.215942	3663.983887	1586	3658	32.556553	43.466156	100	100	0.410558	2.940712	0.139612	7.162718	0.063213	0.118082	596.604309	118.275467
1584	102con2Gko1R072303	NORMAL	C	1	3	11	24	LOW_SIGNAL	LOW_SIGNAL	1630.397217	3664.363037	1625	3662	38.345703	44.518246	1631.744019	3671.488037	1629	3669	44.668835	42.943626	100	100	-0.268681	-4.082279	0	0	-0.030151	-0.165915	0	0
1585	102con2Gko1R072303	NORMAL	C	1	3	11	25	DETECTED	DETECTED	24476.482422	6942.123535	27207	5915	8683.008789	3220.014404	1742.466675	3652.333252	1733	3657	52.343464	32.753769	100	100	4535.331055	1884.890015	2.406152	0.415601	434.323853	100.440056	38.193211	97.873955
1586	102con2Gko1R072303	NORMAL	C	1	3	11	26	DETECTED	DETECTED	22779.5	6088.11377	26000	5504	9099.623047	2799.970215	1757.888916	3690.611084	1753	3672	51.083424	38.448036	100	100	4193.714355	1373.652588	3.052966	0.32755	411.51532	62.35696	43.286308	116.77594
1587	102con2Gko1R072303	NORMAL	C	1	3	12	1	LOW_SIGNAL	LOW_SIGNAL	1530.114136	3664.067139	1523	3660	53.542549	42.549118	1532.738037	3661.261963	1530	3664	27.520805	43.538891	100	100	-0.523456	1.607229	-0.325689	0	-0.095342	0.064429	0	329.062866
1588	102con2Gko1R072303	NORMAL	C	1	3	12	2	LOW_SIGNAL	LOW_SIGNAL	1531.362427	3674.080566	1529	3676	29.308981	44.203693	1540.074951	3666.31665	1537	3663	31.309021	43.247967	100	100	-1.738108	4.448347	-0.390731	0	-0.278275	0.179521	0	117.752525
1589	102con2Gko1R072303	NORMAL	C	1	3	12	3	LOW_SIGNAL	LOW_SIGNAL	1592.175659	3669.587891	1598	3668	48.654224	40.17783	1543.836182	3665.413818	1546	3658	27.919115	44.064194	100	100	9.643502	2.391541	4.032339	0.247995	1.731412	0.094727	82.430893	433.487061
1590	102con2Gko1R072303	NORMAL	C	1	3	12	4	LOW_SIGNAL	LOW_SIGNAL	1594.219238	3664.23291	1593	3663	46.149319	44.663193	1539.984131	3651.253906	1542	3655	29.042307	41.205807	100	100	10.819654	7.436339	1.45497	0.687299	1.867452	0.31498	66.128906	132.754974
1591	102con2Gko1R072303	NORMAL	C	1	3	12	5	LOW_SIGNAL	LOW_SIGNAL	1542.411011	3671.410889	1542	3670	28.618452	52.227043	1539.199951	3659.439941	1536	3662	30.914555	37.438854	100	100	0.640592	6.858771	0.093397	10.706934	0.103869	0.319747	364.104553	304.188385
1592	102con2Gko1R072303	NORMAL	C	1	3	12	6	LOW_SIGNAL	LOW_SIGNAL	1545.102783	3677.390381	1544	3678	25.723658	50.393127	1543.728027	3659.728027	1543	3656	30.326015	40.305565	100	100	0.274257	10.119671	0.027101	36.898441	0.045333	0.438211	1168.291504	171.255707
1593	102con2Gko1R072303	NORMAL	C	1	3	12	7	LOW_SIGNAL	LOW_SIGNAL	1534.179321	3671.503418	1534	3673	28.278543	39.985432	1540.563477	3662.857178	1540	3665	31.374001	37.067223	100	100	-1.273609	4.953876	-0.257094	0	-0.203486	0.233258	0	173.430176
1594	102con2Gko1R072303	NORMAL	C	1	3	12	8	LOW_SIGNAL	LOW_SIGNAL	1526.855225	3678.296631	1524	3677	33.306019	42.231693	1534.119019	3673.817383	1535	3674	27.769512	36.962132	100	100	-1.449093	2.566392	-0.564642	0	-0.261574	0.121185	0	456.06604
1595	102con2Gko1R072303	NORMAL	C	1	3	12	9	LOW_SIGNAL	LOW_SIGNAL	1558.800049	3679.027588	1558	3675	29.150133	43.479866	1542.439941	3671.016113	1542	3674	28.608152	42.869267	100	100	3.263766	4.590186	0.711031	1.406408	0.571869	0.186882	34.198971	90.63475
1596	102con2Gko1R072303	NORMAL	C	1	3	12	10	LOW_SIGNAL	LOW_SIGNAL	1557.075806	3687.131104	1557	3687	31.157099	40.569256	1540.680054	3680.583984	1534	3679	40.420097	44.623013	100	100	3.270877	3.751181	0.871959	1.146843	0.405634	0.146721	157.047775	283.843323
1597	102con2Gko1R072303	NORMAL	C	1	3	12	11	LOW_SIGNAL	LOW_SIGNAL	1550.503418	3661.544922	1550	3658	32.806274	40.29253	1541.619019	3661.730225	1540	3655	31.67153	41.956249	100	100	1.772397	-0.106169	0	-0.059902	0.280517	-0.004417	96.277748	0
1598	102con2Gko1R072303	NORMAL	C	1	3	12	12	LOW_SIGNAL	LOW_SIGNAL	1550.482788	3649.517334	1553	3650	33.36771	46.240185	1537.112061	3645.295898	1534	3646	28.637672	38.059368	100	100	2.667398	2.418678	1.102833	0.906755	0.466893	0.110917	128.08313	622.086609
1599	102con2Gko1R072303	NORMAL	C	1	3	12	13	LOW_SIGNAL	LOW_SIGNAL	1535.993164	3643.337891	1540	3638	32.468056	42.230072	1536.380493	3640.088379	1537	3637	34.535519	42.92717	100	100	-0.07727	1.861812	-0.041503	0	-0.011215	0.075698	0	237.10434
1600	102con2Gko1R072303	NORMAL	C	1	3	12	14	LOW_SIGNAL	LOW_SIGNAL	1556.944824	3642.393066	1557	3643	30.03512	40.210438	1555.179443	3641.940186	1557	3639	28.777264	46.285339	100	100	0.352185	0.259479	1.35728	0.736768	0.061346	0.009785	487.204773	5061.544922
1601	102con2Gko1R072303	NORMAL	C	1	3	12	15	LOW_SIGNAL	LOW_SIGNAL	1806.944824	3672.875977	1815	3672	84.223412	49.282608	1563.52002	3645.912109	1561	3648	30.117666	39.168762	100	100	48.562122	15.448986	3.143386	0.318128	8.082459	0.688402	32.311565	110.924698
1602	102con2Gko1R072303	NORMAL	C	1	3	12	16	LOW_SIGNAL	LOW_SIGNAL	1824.595947	3668.664307	1828	3668	71.24176	46.945053	1560.47998	3654.167969	1556	3653	31.546835	42.359409	100	100	52.689915	8.305697	6.343828	0.157634	8.372186	0.342222	24.184956	139.597733
1603	102con2Gko1R072303	NORMAL	C	1	3	12	17	LOW_SIGNAL	LOW_SIGNAL	1537.383545	3644.938477	1539	3647	27.886042	42.4552	1544.456055	3647.216064	1545	3649	32.009956	40.202831	100	100	-1.410933	-1.304947	0	0	-0.220947	-0.056652	0	0
1604	102con2Gko1R072303	NORMAL	C	1	3	12	18	LOW_SIGNAL	LOW_SIGNAL	1529.206909	3652.006836	1528	3651	29.061695	42.970364	1528.33606	3649.384033	1527	3649	29.532633	44.359558	100	100	0.17373	1.502739	0.115609	8.649828	0.029488	0.059126	603.207214	419.949829
[truncated: 29,596 more rows]
