# Supplementary material for: CARMA: A platform for analyzing microarray datasets that incorporate replicate measures
Source: BMC Bioinformatics. 2006 Mar 17;7:149. doi: 10.1186/1471-2105-7-149 (PMC1450302; doi:10.1186/1471-2105-7-149)
Supplement: Additional File 5 — Data1.zip Comma separated value data files containing the microarray experimental data. [file 1471-2105-7-149-S5.zip › 103con3Gko1R072303.csv]

Number	Array/Plate	Flagged As	Set	Set Row	Set Column	Row	Column	Detection Status (w595)	Detection Status (w685)	Spot Mean Intensity (w595)	Spot Mean Intensity (w685)	Spot Median Intensity (w595)	Spot Median Intensity (w685)	Spot Standard Deviation (w595)	Spot Standard Deviation (w685)	Background Mean Intensity (w595)	Background Mean Intensity (w685)	Background Median Intensity (w595)	Background Median Intensity (w685)	Background Standard Deviation (w595)	Background Standard Deviation (w685)	Spot Confidence (w595)	Spot Confidence (w685)	Spot Normalized Intensity (w595)	Spot Normalized Intensity (w685)	Spot Ratio (w595)	Spot Ratio (w685)	Spot SNR (w595)	Spot SNR (w685)	Spot CV (%) (w595)	Spot CV (%) (w685)
1	103con3Gko1R072303	NORMAL	A	1	1	1	1	LOW_SIGNAL	LOW_SIGNAL	2231.216309	3842.614746	2230	3838	49.155933	53.389027	2183.049072	3811.398682	2181	3809	40.381336	44.316898	100	100	6.324717	3.950038	1.601179	0.62454	1.192809	0.704383	58.19207	95.375519
2	103con3Gko1R072303	NORMAL	A	1	1	1	2	LOW_SIGNAL	LOW_SIGNAL	2204.4729	3834.351318	2204	3831	50.23624	48.08197	2157.931396	3812.529297	2160	3808	63.713821	47.725636	100	100	6.111246	2.761328	2.213154	0.451844	0.730477	0.457239	84.20208	26.775312
3	103con3Gko1R072303	NORMAL	A	1	1	1	3	DETECTED	DETECTED	4740.535156	6850.5	4759	6143	630.241272	2421.921387	2132.666748	3815.5	2131	3817	84.657379	47.872025	100	100	342.432556	384.044708	0.891648	1.121519	30.804974	63.398197	23.947895	79.784126
4	103con3Gko1R072303	NORMAL	A	1	1	1	4	DETECTED	DETECTED	4330.928711	7685	4198	7483	444.126678	689.504517	2072.114014	3811.912842	2126	3817	561.49176	264.174377	100	100	296.599213	490.095093	0.605187	1.652382	4.022882	14.6611	15.209168	16.443977
5	103con3Gko1R072303	NORMAL	A	1	1	1	5	LOW_SIGNAL	LOW_SIGNAL	1131.513306	3504.32666	1118	3476	94.496025	137.541931	1552.135986	3652.424072	1202	3558	461.714752	208.557236	100	100	-55.230892	-18.740042	0	0	-0.911001	-0.710104	0	0
6	103con3Gko1R072303	NORMAL	A	1	1	1	6	LOW_SIGNAL	LOW_SIGNAL	1894.384155	3741.589355	1891	3743	52.840744	41.102036	1904.285767	3749.928467	1891	3746	71.827888	43.183735	100	100	-1.300155	-1.05522	0	0	-0.137852	-0.193108	0	0
7	103con3Gko1R072303	NORMAL	A	1	1	1	7	DETECTED	DETECTED	2108.5	3941.466553	2116	3928	40.886513	66.214767	1828.393921	3743.161621	1825	3740	58.213474	46.090996	100	100	36.780014	25.093233	1.465734	0.682252	4.811705	4.302466	14.793655	23.97299
8	103con3Gko1R072303	NORMAL	A	1	1	1	8	DETECTED	DETECTED	2048.438965	3876.85376	2053	3867	57.701408	72.495369	1748.862305	3726.299316	1742	3725	48.56258	38.42572	100	100	39.336647	19.050951	2.064813	0.484305	6.168879	3.918064	10.402324	40.831688
9	103con3Gko1R072303	NORMAL	A	1	1	1	9	LOW_SIGNAL	LOW_SIGNAL	1693.337769	3725.867432	1692	3723	33.749454	42.176876	1685.744019	3727.815918	1682	3728	32.853271	42.171947	100	100	0.997116	-0.246559	0	-0.247272	0.231141	-0.046203	101.739136	0
10	103con3Gko1R072303	NORMAL	A	1	1	1	10	LOW_SIGNAL	LOW_SIGNAL	1659.324463	3721.529785	1660	3720	34.058678	41.489571	1661.112061	3723.511963	1660	3721	32.467899	42.49831	100	100	-0.234725	-0.250822	0	0	-0.055057	-0.046641	0	0
11	103con3Gko1R072303	NORMAL	A	1	1	1	11	LOW_SIGNAL	LOW_SIGNAL	1680.112549	3739.423828	1682	3735	35.340347	51.442955	1666.095947	3738.343994	1654	3722	77.446075	129.147827	100	100	1.840484	0.136641	13.469518	0.074242	0.180985	0.008361	491.650269	10970.209961
12	103con3Gko1R072303	NORMAL	A	1	1	1	12	LOW_SIGNAL	LOW_SIGNAL	1440.682129	3641.635742	1194	3555	664.689331	277.863983	1438.303955	3638.216064	1628	3694	312.963257	155.649796	100	100	0.312272	0.432721	0.721647	1.385719	0.007599	0.02197	24657.609375	6730.960938
13	103con3Gko1R072303	NORMAL	A	1	1	1	13	LOW_SIGNAL	LOW_SIGNAL	1885.019897	3820.066162	1920	3818	120.384987	83.588173	1551.706299	3719.539795	1616	3742	195.165558	95.641975	100	100	43.76656	12.720468	3.440641	0.290644	1.70785	1.051069	46.086723	46.236786
14	103con3Gko1R072303	NORMAL	A	1	1	1	14	DETECTED	DETECTED	1938.857178	3916.228516	1933	3910	63.184204	74.198097	1625.372559	3745.078369	1602	3747	94.294258	45.474766	100	100	41.162868	21.657103	1.900664	0.526132	3.324536	3.763629	22.327738	34.256104
15	103con3Gko1R072303	NORMAL	A	1	1	1	15	LOW_SIGNAL	LOW_SIGNAL	1527.361816	3740.638184	1526	3737	33.533539	46.452511	1504.079346	3725.769775	1499	3724	38.242088	41.757038	100	100	3.057162	1.881428	1.624916	0.615417	0.608818	0.35607	78.959244	136.877762
16	103con3Gko1R072303	NORMAL	A	1	1	1	16	LOW_SIGNAL	LOW_SIGNAL	1494.326782	3729.614258	1496	3727	35.774849	43.425404	1463.880981	3718.888916	1464	3715	30.331665	38.556805	100	100	3.997761	1.35717	2.945659	0.339483	1.003763	0.27817	62.304768	186.2733
17	103con3Gko1R072303	NORMAL	A	1	1	1	17	LOW_SIGNAL	LOW_SIGNAL	1441.065796	3709.355225	1442	3706	33.312622	41.200428	1423.33606	3705.144043	1421	3703	33.767929	41.459019	100	100	2.328047	0.532877	4.368824	0.228895	0.525047	0.101575	31.170815	109.786537
18	103con3Gko1R072303	NORMAL	A	1	1	1	18	LOW_SIGNAL	LOW_SIGNAL	1400.802612	3701.684326	1399	3704	29.810892	37.875263	1392.839966	3698.879883	1392	3694	30.108778	46.635448	100	100	1.045555	0.35487	2.946301	0.339409	0.264463	0.060135	53.058193	970.210205
19	103con3Gko1R072303	NORMAL	A	1	1	1	19	LOW_SIGNAL	LOW_SIGNAL	1379.423828	3691.721924	1379	3686	28.580271	40.842484	1377.984131	3695.674561	1374	3698	31.209738	43.967045	100	100	0.189043	-0.500161	0	-2.645754	0.04613	-0.0899	870.917542	0
20	103con3Gko1R072303	NORMAL	A	1	1	1	20	LOW_SIGNAL	LOW_SIGNAL	1376.735107	3701.900635	1377	3702	34.003471	36.433094	1392.674561	3707.111084	1376	3707	147.899841	48.907787	100	100	-2.092969	-0.659323	0	0	-0.107772	-0.106536	0	0
21	103con3Gko1R072303	NORMAL	A	1	1	1	21	LOW_SIGNAL	LOW_SIGNAL	1392.748291	3707.337646	1396	3708	31.901558	40.671673	1395.142822	3720.793701	1395	3724	33.455811	43.614368	100	100	-0.31442	-1.702711	0	0	-0.071573	-0.308523	0	0
22	103con3Gko1R072303	NORMAL	A	1	1	1	22	LOW_SIGNAL	LOW_SIGNAL	1398.105225	3720.940674	1400	3722	33.123524	40.122536	1395.984131	3713.047607	1400	3714	34.433697	44.652771	100	100	0.278515	0.998778	0.278856	3.586077	0.061599	0.176765	443.547577	248.284348
23	103con3Gko1R072303	NORMAL	A	1	1	1	23	LOW_SIGNAL	LOW_SIGNAL	1347.184204	3706.730225	1348	3706	31.587034	44.4561	1353.904053	3698	1353	3698	41.083004	38.472866	100	100	-0.882366	1.104711	-0.798731	0	-0.163568	0.226919	0	255.150101
24	103con3Gko1R072303	NORMAL	A	1	1	1	24	LOW_SIGNAL	LOW_SIGNAL	1299.447388	3682.888184	1297	3685	28.531099	44.115822	1305.927979	3681.944092	1303	3683	32.575512	40.00248	100	100	-0.85095	0.119464	-7.123061	0	-0.198941	0.023601	0	1970.282227
25	103con3Gko1R072303	NORMAL	A	1	1	1	25	LOW_SIGNAL	LOW_SIGNAL	1272.671021	3660.546143	1271	3666	26.416628	40.480198	1283.47998	3667.944092	1284	3674	26.314648	42.294724	100	100	-1.419297	-0.936126	0	0	-0.410758	-0.174914	0	0
26	103con3Gko1R072303	NORMAL	A	1	1	1	26	LOW_SIGNAL	LOW_SIGNAL	1273.315796	3664.888184	1269	3662	40.735035	42.212257	1275.468262	3667.325439	1278	3668	24.693865	37.013905	100	100	-0.282635	-0.308407	0	0	-0.087166	-0.065847	0	0
27	103con3Gko1R072303	NORMAL	A	1	1	2	1	LOW_SIGNAL	LOW_SIGNAL	2257.135254	3860.736572	2263	3858	52.148998	57.204769	2202.664307	3830.10498	2199	3829	40.81786	43.006336	100	100	7.152442	3.876079	1.845277	0.541924	1.334488	0.712258	59.584866	123.142662
28	103con3Gko1R072303	NORMAL	A	1	1	2	2	LOW_SIGNAL	LOW_SIGNAL	2214.635254	3831.101318	2224	3827	53.694172	51.279915	2157.431885	3816.687988	2161	3817	41.041157	42.810425	100	100	7.511229	1.823843	4.118353	0.242816	1.393805	0.336678	60.524529	195.855972
29	103con3Gko1R072303	NORMAL	A	1	1	2	3	LOW_SIGNAL	LOW_SIGNAL	2181.587891	3842.263428	2183	3842	48.403763	49.978966	2148.431885	3830.184082	2147	3826	39.125187	39.358852	100	100	4.353631	1.528504	2.848296	0.351087	0.847434	0.306903	85.951668	254.999191
30	103con3Gko1R072303	NORMAL	A	1	1	2	4	LOW_SIGNAL	LOW_SIGNAL	2192.033447	3849.893311	2191	3850	40.751564	47.347801	2126.575928	3828.399902	2157	3834	231.297592	121.653137	100	100	8.59506	2.719746	3.160244	0.316431	0.283001	0.176678	347.827637	521.37384
31	103con3Gko1R072303	NORMAL	A	1	1	2	5	LOW_SIGNAL	LOW_SIGNAL	2131.320068	3826.233398	2181	3833	239.017807	93.165466	1972.024048	3773.288086	2105	3801	363.438782	140.610901	100	100	20.916754	6.699627	3.122077	0.3203	0.438302	0.376538	171.871857	198.916138
32	103con3Gko1R072303	NORMAL	A	1	1	2	6	LOW_SIGNAL	LOW_SIGNAL	1989.463623	3779.542969	1992	3774	62.993206	44.98188	1947.232056	3767.031982	1939	3766	87.505493	42.529678	100	100	5.54532	1.583123	3.502773	0.285488	0.482616	0.294171	143.820602	117.089836
33	103con3Gko1R072303	NORMAL	A	1	1	2	7	LOW_SIGNAL	LOW_SIGNAL	1821.748291	3743.92041	1823	3744	42.788048	42.553108	1815.296021	3740.983887	1813	3742	54.602226	43.331425	100	100	0.847231	0.371584	2.280055	0.438586	0.118169	0.067769	525.710876	278.421326
34	103con3Gko1R072303	NORMAL	A	1	1	2	8	LOW_SIGNAL	LOW_SIGNAL	1756.264893	3744.933838	1755	3744	40.340828	43.92276	1748.199951	3730.568115	1745	3733	38.903721	40.064129	100	100	1.058987	1.817819	0.582559	1.716564	0.207305	0.358568	132.320801	125.312645
35	103con3Gko1R072303	NORMAL	A	1	1	2	9	LOW_SIGNAL	LOW_SIGNAL	1707.814575	3737.046387	1707	3735	33.612576	41.455574	1713.887939	3739.072021	1713	3739	38.125061	40.046581	100	100	-0.797478	-0.256321	0	0	-0.159301	-0.050582	0	0
36	103con3Gko1R072303	NORMAL	A	1	1	2	10	LOW_SIGNAL	LOW_SIGNAL	1698.251709	3745.529785	1687	3746	78.673515	45.495174	1685.255981	3738.496094	1680	3738	36.565208	40.14064	100	100	1.706436	0.890034	1.917271	0.521575	0.355412	0.175226	536.021851	304.442444
37	103con3Gko1R072303	NORMAL	A	1	1	2	11	LOW_SIGNAL	LOW_SIGNAL	1691.62915	3750.119141	1691	3750	40.936802	43.66737	1658.880005	3743.208008	1658	3745	31.882496	44.453365	100	100	4.300207	0.874525	4.91719	0.203368	1.027183	0.155469	78.406281	120.420296
38	103con3Gko1R072303	NORMAL	A	1	1	2	12	LOW_SIGNAL	LOW_SIGNAL	1689.158936	3745.304688	1688	3748	40.949249	44.781548	1641	3740.199951	1638	3738	31.539274	40.808552	100	100	6.323627	0.645946	9.789711	0.102148	1.526951	0.12509	54.231548	361.241394
39	103con3Gko1R072303	NORMAL	A	1	1	2	13	TOO_SMALL	TOO_SMALL	1800.19873	3799.622559	1738	3783	621.656555	118.168968	1644.504028	3754.783936	1642	3759	36.01403	43.986176	100	100	20.443874	5.673818	3.603195	0.277531	4.323168	1.01938	398.608612	244.604645
40	103con3Gko1R072303	NORMAL	A	1	1	2	14	LOW_SIGNAL	LOW_SIGNAL	1706.447388	3779.013184	1717	3775	74.737946	55.006687	1603.507935	3751.666748	1601	3750	51.753998	45.091553	100	100	13.516717	3.46038	3.906136	0.256007	1.989015	0.606465	52.379566	115.202469
41	103con3Gko1R072303	NORMAL	A	1	1	2	15	DETECTED	DETECTED	1918.366333	4042.762451	1941	3950	145.021896	258.362244	1528.181763	3741.602295	1525	3740	40.49054	36.950581	100	100	51.234142	38.108391	1.344432	0.743809	9.636438	8.15035	35.689438	84.907074
42	103con3Gko1R072303	NORMAL	A	1	1	2	16	DETECTED	DETECTED	1874.390503	4029.476074	1886	3979	167.480392	227.935196	1469.602295	3729.386475	1471	3735	31.085548	40.056686	100	100	53.151707	37.972923	1.399727	0.714425	13.021749	7.491623	40.655895	74.773621
43	103con3Gko1R072303	NORMAL	A	1	1	2	17	LOW_SIGNAL	LOW_SIGNAL	1554.710571	3757.098633	1555	3756	58.167114	47.465809	1440.024048	3718.248047	1441	3717	38.774254	40.256161	100	100	15.059196	4.9161	3.063241	0.326452	2.957801	0.965084	37.806206	64.731194
44	103con3Gko1R072303	NORMAL	A	1	1	2	18	LOW_SIGNAL	LOW_SIGNAL	1533.848633	3755.368408	1539	3754	62.02026	52.675274	1411.904785	3724.230225	1410	3729	30.257673	46.246155	100	100	16.012136	3.940183	4.063806	0.246075	4.03018	0.673314	44.39632	80.989311
45	103con3Gko1R072303	NORMAL	A	1	1	2	19	DETECTED	DETECTED	1714.199951	4025.899902	1716	4011	48.037922	129.162445	1423.180542	3722.976807	1409	3720	61.735142	44.131554	100	100	38.213017	38.33147	0.99691	1.0031	4.713999	6.864093	13.324232	40.07262
46	103con3Gko1R072303	NORMAL	A	1	1	2	20	DETECTED	DETECTED	1681.842163	3980.236816	1670	3924	46.531322	148.168915	1401.911011	3723.780029	1392	3723	53.130798	45.906017	100	100	36.757046	32.451687	1.13267	0.88287	5.268717	5.586562	9.161542	54.932526
47	103con3Gko1R072303	NORMAL	A	1	1	2	21	DETECTED	DETECTED	3620.888916	5360.555664	3646	5518	136.310715	404.804016	1887.225098	3811.586426	1459	3768	740.966187	186.684555	100	100	227.642975	196.004425	1.161417	0.861017	2.339734	8.297255	42.010464	23.188765
48	103con3Gko1R072303	NORMAL	A	1	1	2	22	DETECTED	DETECTED	3215.617432	4306.895508	3154	4094	431.193024	554.416016	1352.028931	3686.637695	1416	3712	146.763901	85.349281	100	100	244.703064	78.486565	3.11777	0.320742	12.697867	7.267288	21.756285	88.31926
49	103con3Gko1R072303	NORMAL	A	1	1	2	23	LOW_SIGNAL	LOW_SIGNAL	1377.217163	3695.835449	1375	3695	37.372639	42.602798	1375.280029	3693.983887	1370	3696	45.245316	39.614269	100	100	0.25436	0.234294	1.085644	0.921112	0.042814	0.04674	1316.554443	846.586609
50	103con3Gko1R072303	NORMAL	A	1	1	2	24	LOW_SIGNAL	LOW_SIGNAL	1313.197388	3693.473633	1311	3697	28.79846	39.422634	1313.855957	3681.743896	1310	3685	38.590427	41.704594	100	100	-0.086475	1.484265	-0.058261	0	-0.017066	0.281258	0	115.997597
51	103con3Gko1R072303	NORMAL	A	1	1	2	25	LOW_SIGNAL	LOW_SIGNAL	1593.967163	3887.078857	1622	3847	139.962662	201.510986	1318.223999	3713.552002	1294	3679	147.264008	170.108826	100	100	36.207134	21.95785	1.648938	0.606451	1.872441	1.020093	16.607681	62.253315
52	103con3Gko1R072303	NORMAL	A	1	1	2	26	LOW_SIGNAL	LOW_SIGNAL	1597.802612	3876.414551	1636	3830	156.538452	200.486679	1484.214233	3740.174561	1299	3685	1372.348267	286.226715	100	100	14.915001	17.23962	0.865158	1.155858	0.082769	0.475986	1200.291016	149.9422
53	103con3Gko1R072303	NORMAL	A	1	1	3	1	LOW_SIGNAL	LOW_SIGNAL	2255.770752	3835.652832	2253	3832	45.614941	43.07098	2252.222168	3825.595215	2256	3825	48.957272	40.007431	100	100	0.465956	1.272677	0.366122	2.731327	0.072483	0.251394	501.015717	158.621292
54	103con3Gko1R072303	NORMAL	A	1	1	3	2	LOW_SIGNAL	LOW_SIGNAL	2188.513428	3834.074219	2185	3829	50.64529	60.500069	2187.887939	3822.335938	2190	3822	47.391499	44.020847	100	100	0.082131	1.485346	0.055294	18.085022	0.013198	0.266653	2855.422363	353.561859
55	103con3Gko1R072303	NORMAL	A	1	1	3	3	LOW_SIGNAL	LOW_SIGNAL	2196.798584	3828.751709	2199	3825	43.248802	45.05761	2146.263916	3822.864014	2146	3822	38.547443	40.501366	100	100	6.635579	0.745021	8.906569	0.112277	1.310973	0.14537	38.805115	335.34433
56	103con3Gko1R072303	NORMAL	A	1	1	3	4	LOW_SIGNAL	LOW_SIGNAL	2162.860107	3834.439941	2165	3832	45.077129	40.741199	2118.456055	3825.864014	2117	3824	45.366875	40.251892	100	100	5.830583	1.085186	5.372888	0.18612	0.978777	0.213057	11.528563	73.406349
57	103con3Gko1R072303	NORMAL	A	1	1	3	5	LOW_SIGNAL	LOW_SIGNAL	2060.706787	3820.833252	2068	3822	86.171867	54.978874	2040.511963	3807.23999	2046	3811	85.567047	47.526798	100	100	2.651731	1.720073	1.541639	0.64866	0.236012	0.286013	50.466976	203.324097
58	103con3Gko1R072303	NORMAL	A	1	1	3	6	LOW_SIGNAL	LOW_SIGNAL	1952.158936	3762.086182	1955	3764	42.399693	44.95834	1950.463989	3765.511963	1943	3767	50.667725	38.978825	100	100	0.222559	-0.433494	0	-1.947769	0.033452	-0.087888	1636.605347	0
59	103con3Gko1R072303	NORMAL	A	1	1	3	7	LOW_SIGNAL	LOW_SIGNAL	2016.357666	3821.185547	2018	3814	62.244934	74.87735	1886.880005	3760.944092	1898	3763	61.899185	42.131962	100	100	17.001383	7.62287	2.230312	0.448368	2.091751	1.429828	5.059988	102.7519
60	103con3Gko1R072303	NORMAL	A	1	1	3	8	LOW_SIGNAL	LOW_SIGNAL	1958.834473	3808.754883	1971	3798	80.19706	72.280472	1838.776001	3760.647949	1841	3762	60.438965	48.720772	100	100	15.764572	6.087385	2.589712	0.386143	1.986442	0.987401	43.906418	110.987007
61	103con3Gko1R072303	NORMAL	A	1	1	3	9	LOW_SIGNAL	LOW_SIGNAL	1834.105957	3778.218506	1835	3783	46.509525	50.145508	1791.031982	3760.216064	1789	3757	50.202477	44.426918	100	100	5.655934	2.278004	2.482846	0.402764	0.858005	0.405215	43.874477	129.180008
62	103con3Gko1R072303	NORMAL	A	1	1	3	10	LOW_SIGNAL	LOW_SIGNAL	1796.927124	3783.324463	1799	3784	47.505939	53.947449	1746.144043	3752.656006	1744	3748	49.015259	42.018837	100	100	6.668197	3.880744	1.718278	0.581978	1.036067	0.729874	23.767473	110.322052
63	103con3Gko1R072303	NORMAL	A	1	1	3	11	LOW_SIGNAL	LOW_SIGNAL	1821.244995	3781.271484	1829	3784	69.659081	63.739464	1698.248047	3750.224121	1697	3745	45.161823	40.323658	100	100	16.150415	3.92869	4.11089	0.243256	2.723472	0.769954	43.119617	158.993088
64	103con3Gko1R072303	NORMAL	A	1	1	3	12	LOW_SIGNAL	LOW_SIGNAL	1796.728516	3780.185547	1810	3776	70.013985	51.938847	1665.959961	3758.768066	1656	3753	70.149307	50.137585	100	100	17.170885	2.710138	6.335796	0.157833	1.864146	0.427174	3.330422	63.311539
65	103con3Gko1R072303	NORMAL	A	1	1	3	13	LOW_SIGNAL	LOW_SIGNAL	1638.907837	3753.171143	1636	3749	34.575062	44.797073	1626.176025	3745.320068	1626	3745	46.447868	42.874081	100	100	1.671782	0.993464	1.68278	0.594255	0.27411	0.183119	243.607391	165.381989
66	103con3Gko1R072303	NORMAL	A	1	1	3	14	LOW_SIGNAL	LOW_SIGNAL	1579.169922	3750.032715	1578	3748	43.742794	49.807846	1567.488037	3741.624023	1555	3743	54.523243	43.663609	100	100	1.533918	1.064024	1.44162	0.693664	0.214255	0.192579	278.61676	285.000153
67	103con3Gko1R072303	NORMAL	A	1	1	3	15	TOO_SMALL	TOO_SMALL	2026.790894	3817.084961	1580	3762	3204.983398	490.746704	1535.687012	3746.295654	1535	3752	33.204674	47.723072	100	100	64.485603	8.957582	7.198997	0.138908	14.790203	1.483335	652.573059	689.96405
68	103con3Gko1R072303	NORMAL	A	1	1	3	16	LOW_SIGNAL	LOW_SIGNAL	1519.620972	3749.019531	1521	3751	39.370377	49.245586	1494.444458	3741.103271	1493	3742	40.051689	40.953594	100	100	3.305864	1.001713	3.300212	0.303011	0.628601	0.193298	29.217834	345.470276
69	103con3Gko1R072303	NORMAL	A	1	1	3	17	LOW_SIGNAL	LOW_SIGNAL	1469.677612	3732.723633	1468	3726	38.889824	59.013885	1458.071411	3735.333252	1462	3735	33.101101	43.655933	100	100	1.523981	-0.330218	0	-0.216681	0.350629	-0.059777	175.889618	0
70	103con3Gko1R072303	NORMAL	A	1	1	3	18	LOW_SIGNAL	LOW_SIGNAL	1461.065796	3739.572266	1457	3738	33.681343	40.915279	1443.611084	3739.777832	1441	3743	34.55777	45.499519	100	100	2.291934	-0.026012	0	-0.011349	0.505088	-0.004518	44.305946	0
71	103con3Gko1R072303	NORMAL	A	1	1	3	19	LOW_SIGNAL	LOW_SIGNAL	1431.717163	3740.644775	1425	3737	36.028389	41.789982	1437.223999	3734.991943	1431	3734	42.6516	48.178684	100	100	-0.723089	0.715302	-1.010886	0	-0.129112	0.117331	0	424.117188
72	103con3Gko1R072303	NORMAL	A	1	1	3	20	LOW_SIGNAL	LOW_SIGNAL	1413.132446	3747.19873	1414	3749	38.912155	41.444103	1422.952026	3737.048096	1419	3734	40.140049	46.23605	100	100	-1.289384	1.284447	-1.003843	0	-0.244633	0.219539	0	201.935852
73	103con3Gko1R072303	NORMAL	A	1	1	3	21	LOW_SIGNAL	LOW_SIGNAL	1481.523193	3787.178711	1473	3776	84.153252	90.362686	1382.370728	3717.931152	1428	3731	177.703018	123.056412	100	100	13.019458	8.76249	1.485817	0.67303	0.557967	0.56273	157.851715	120.626961
74	103con3Gko1R072303	NORMAL	A	1	1	3	22	LOW_SIGNAL	LOW_SIGNAL	1369.960205	3732.529785	1398	3725	226.279877	162.440338	1328.152344	3677.961914	1368	3693	136.014603	78.482841	100	100	5.489684	6.904943	0.795037	1.257803	0.307378	0.695284	432.546936	260.634552
75	103con3Gko1R072303	NORMAL	A	1	1	3	23	LOW_SIGNAL	LOW_SIGNAL	1343.71521	3675.033203	1344	3677	28.890223	44.13728	1352.281006	3695.925537	1351	3695	32.257351	45.26886	100	100	-1.124753	-2.643687	0	0	-0.265546	-0.461517	0	0
76	103con3Gko1R072303	NORMAL	A	1	1	3	24	LOW_SIGNAL	LOW_SIGNAL	1335.152344	3684.152344	1330	3682	34.939709	47.230148	1336.444458	3681.5	1338	3688	39.834774	41.314938	100	100	-0.169664	0.335624	-0.505519	0	-0.032437	0.064198	0	862.854553
77	103con3Gko1R072303	NORMAL	A	1	1	3	25	LOW_SIGNAL	LOW_SIGNAL	1338.894775	3694.125	1331	3688	64.974586	69.884773	1306.079956	3659.031982	1331	3666	161.299164	146.043182	100	100	4.30883	4.440622	0.970321	1.030586	0.203441	0.240292	449.899597	365.420258
78	103con3Gko1R072303	NORMAL	A	1	1	3	26	LOW_SIGNAL	LOW_SIGNAL	1319.986816	3674.151367	1314	3679	42.059563	41.455109	1289.269897	3658.031738	1319	3664	127.039345	116.161125	100	100	4.03336	2.039756	1.977374	0.505721	0.241791	0.13877	390.256866	673.167603
79	103con3Gko1R072303	NORMAL	A	1	1	4	1	LOW_SIGNAL	LOW_SIGNAL	2208.452148	3811.157471	2206	3811	38.144558	37.568272	2228.362305	3812.346436	2223	3810	43.233162	45.485275	100	100	-2.614352	-0.15045	0	0	-0.46053	-0.02614	0	0
80	103con3Gko1R072303	NORMAL	A	1	1	4	2	LOW_SIGNAL	LOW_SIGNAL	2166.439941	3816.686768	2171	3813	37.434235	37.690739	2180.86499	3819.071533	2176	3814	49.072582	47.472126	100	100	-1.894116	-0.301765	0	0	-0.293953	-0.050235	0	0
81	103con3Gko1R072303	NORMAL	A	1	1	4	3	LOW_SIGNAL	LOW_SIGNAL	2252.960205	3844.947021	2262	3844	83.613708	56.646595	2114.216064	3810.208008	2114	3810	54.093945	45.610786	100	100	18.21814	4.395827	4.144417	0.241288	2.564874	0.76164	45.953735	96.701218
82	103con3Gko1R072303	NORMAL	A	1	1	4	4	LOW_SIGNAL	LOW_SIGNAL	2187.072754	3842.006592	2200	3842	90.953705	56.21003	2057.864014	3802.511963	2067	3800	52.861099	40.713322	100	100	16.96607	4.997596	3.394846	0.294564	2.444307	0.970066	57.283588	98.128662
83	103con3Gko1R072303	NORMAL	A	1	1	4	5	LOW_SIGNAL	LOW_SIGNAL	1974.266724	3801.02002	1970	3803	49.235867	47.25803	1969.086914	3790.530518	1964	3793	55.863003	48.536541	100	100	0.680148	1.327327	0.512419	1.951528	0.092723	0.216116	509.504608	105.503815
84	103con3Gko1R072303	NORMAL	A	1	1	4	6	LOW_SIGNAL	LOW_SIGNAL	1968.560059	3786.679932	1972	3783	35.923199	46.115162	1937.703369	3773.855957	1936	3772	34.234566	41.361916	100	100	4.051713	1.622728	2.496853	0.400504	0.901331	0.310043	35.274117	159.00824
85	103con3Gko1R072303	NORMAL	A	1	1	4	7	LOW_SIGNAL	LOW_SIGNAL	1951.132446	3776.298096	1953	3774	41.017986	41.630089	1920.495972	3770.191895	1918	3767	38.653259	43.649944	100	100	4.022798	0.77267	5.206357	0.192073	0.792597	0.13989	44.802532	214.937729
86	103con3Gko1R072303	NORMAL	A	1	1	4	8	LOW_SIGNAL	LOW_SIGNAL	1908.450317	3778.900635	1910	3778	38.023621	44.546864	1893.008057	3777.199951	1896	3765	109.520554	98.764053	100	100	2.027684	0.215202	9.422229	0.106132	0.140999	0.01722	665.110596	5183.040527
87	103con3Gko1R072303	NORMAL	A	1	1	4	9	LOW_SIGNAL	LOW_SIGNAL	1835.264893	3769.284668	1835	3765	38.821766	45.644035	1818.079956	3781.855957	1846	3766	219.16127	145.12944	100	100	2.25651	-1.590754	0	-0.704962	0.078412	-0.086621	1255.142578	0
88	103con3Gko1R072303	NORMAL	A	1	1	4	10	LOW_SIGNAL	LOW_SIGNAL	1796.006592	3755.894043	1795	3754	36.03582	43.203423	1801.359985	3745.320068	1802	3744	42.414318	40.36499	100	100	-0.70294	1.338016	-0.52536	0	-0.126217	0.261959	0	145.653915
89	103con3Gko1R072303	NORMAL	A	1	1	4	11	LOW_SIGNAL	LOW_SIGNAL	1728.708618	3748.463623	1729	3748	34.825008	41.696648	1730.192017	3741.672119	1729	3738	42.123417	40.426716	100	100	-0.194781	0.859388	-0.226651	0	-0.035216	0.167995	0	150.368805
90	103con3Gko1R072303	NORMAL	A	1	1	4	12	LOW_SIGNAL	LOW_SIGNAL	1664.152344	3749.476807	1662	3745	35.678326	45.46307	1670.088013	3741.832031	1669	3738	39.023773	47.956257	100	100	-0.779398	0.967359	-0.805696	0	-0.152104	0.159411	0	199.632431
91	103con3Gko1R072303	NORMAL	A	1	1	4	13	LOW_SIGNAL	LOW_SIGNAL	1616.730225	3740.736816	1605	3734	192.788727	61.813503	1595.319946	3732.080078	1603	3732	51.706459	43.556156	100	100	2.811329	1.095412	2.566459	0.389642	0.414074	0.198749	867.459229	506.666656
92	103con3Gko1R072303	NORMAL	A	1	1	4	14	LOW_SIGNAL	LOW_SIGNAL	1532.529419	3729.967285	1532	3729	29.578411	44.628948	1539.184204	3722.14917	1537	3726	35.186874	45.405003	100	100	-0.873823	0.989294	-0.88328	0	-0.189127	0.172186	0	106.917076
93	103con3Gko1R072303	NORMAL	A	1	1	4	15	DETECTED	DETECTED	5060.48291	7716.381348	5157	6912	678.726624	2570.392578	1546.379272	3734.517334	1549	3749	31.305428	53.011204	100	100	461.427979	503.859589	0.915787	1.091957	112.252213	75.113632	19.293804	64.538765
94	103con3Gko1R072303	NORMAL	A	1	1	4	16	DETECTED	DETECTED	5241.684082	8299.300781	5481	8003	1070.792114	2773.008545	1517	3748.413086	1515	3756	40.057182	40.663704	100	100	489.078766	575.863037	0.849297	1.177444	92.984177	111.91523	28.728413	60.926804
95	103con3Gko1R072303	NORMAL	A	1	1	4	17	DETECTED	DETECTED	1928.5	3989	1913	3934	69.691353	126.274429	1551.121094	3750.626221	1479	3743	161.722977	52.626286	100	100	49.552662	30.163488	1.642803	0.608716	2.33349	4.529557	38.671059	48.153568
96	103con3Gko1R072303	NORMAL	A	1	1	4	18	DETECTED	DETECTED	1886.494995	3870.232422	1883	3851	50.257172	94.731934	1440.828003	3729.419434	1442	3734	30.533884	39.054966	100	100	58.519398	17.818281	3.284234	0.304485	14.595818	3.605508	8.956964	61.291729
97	103con3Gko1R072303	NORMAL	A	1	1	4	19	LOW_SIGNAL	LOW_SIGNAL	1588.907837	3769.618408	1591	3768	87.018867	48.299126	1452.968018	3737.656006	1451	3739	37.796135	47.050785	100	100	17.849911	4.044478	4.413403	0.226583	3.596659	0.679317	57.659325	34.133991
98	103con3Gko1R072303	NORMAL	A	1	1	4	20	LOW_SIGNAL	LOW_SIGNAL	1603.052979	3784.317871	1606	3781	85.523552	50.481071	1447.147827	3744.20874	1443	3743	33.510468	48.770226	100	100	20.471508	5.075354	4.033513	0.247923	4.652431	0.82241	50.469776	32.488552
99	103con3Gko1R072303	NORMAL	A	1	1	4	21	DETECTED	DETECTED	8476.359375	8571.120117	9198	7736	2677.548096	4008.865723	1428.21875	3738.5	1423	3739	43.068378	40.287674	100	100	925.473389	611.513062	1.513416	0.660757	163.650009	119.95282	37.984509	82.950104
100	103con3Gko1R072303	NORMAL	A	1	1	4	22	DETECTED	DETECTED	9152.964844	10546.451172	9769	9097	2384.451904	5118.335938	1376.93335	3723.899902	1373	3713	46.999584	45.735638	100	100	1021.050842	863.316223	1.182708	0.845517	165.448944	149.17363	30.658169	75.017853
101	103con3Gko1R072303	NORMAL	A	1	1	4	23	DETECTED	DETECTED	2985.641602	4201.820801	3135	4238	457.094177	164.043076	1348.820557	3692.474365	1343	3693	33.689079	44.728828	100	100	214.926804	64.451996	3.33468	0.299879	48.586102	11.387431	27.849777	30.986242
102	103con3Gko1R072303	NORMAL	A	1	1	4	24	DETECTED	DETECTED	3073.180908	4188.371582	3197	4224	406.314972	153.240158	1348.75	3679.693115	1350	3677	31.556644	43.379467	100	100	226.430634	64.36747	3.517781	0.28427	54.645573	11.72625	23.491093	28.892908
103	103con3Gko1R072303	NORMAL	A	1	1	4	25	LOW_SIGNAL	LOW_SIGNAL	1371.192017	3685.05957	1372	3686	44.394558	40.425762	1322.744019	3671.023926	1324	3673	33.274494	46.537086	100	100	6.361583	1.776051	3.58187	0.279184	1.45601	0.301601	60.659916	164.24881
104	103con3Gko1R072303	NORMAL	A	1	1	4	26	LOW_SIGNAL	LOW_SIGNAL	1344.105225	3668	1347	3665	37.878712	38.937374	1337.41272	3705.976074	1312	3677	122.144386	144.853287	100	100	0.878776	-4.80544	0	-5.468335	0.054792	-0.262169	1735.113892	0
105	103con3Gko1R072303	NORMAL	A	1	1	5	1	DETECTED	DETECTED	3578.973145	4623.518066	3636	4620	540.15741	407.359406	2192.41748	3810.197754	2192	3803	42.290287	68.805077	100	100	182.065094	102.916428	1.769058	0.565273	32.786621	11.820644	38.8372	49.366356
106	103con3Gko1R072303	NORMAL	A	1	1	5	2	DETECTED	DETECTED	3430.523926	4390.009766	3331	4360	581.077942	305.548889	2161.166748	3806.884521	2163	3801	41.983738	43.929688	100	100	166.676056	73.787865	2.258855	0.442702	30.234497	13.274058	45.6577	51.854118
107	103con3Gko1R072303	NORMAL	A	1	1	5	3	LOW_SIGNAL	LOW_SIGNAL	2094.781494	3801.185547	2090	3805	42.111576	41.150349	2098.460205	3788.738037	2094	3785	46.50843	38.706734	100	100	-0.483042	1.575091	-0.306676	0	-0.079098	0.321585	0	112.225281
108	103con3Gko1R072303	NORMAL	A	1	1	5	4	LOW_SIGNAL	LOW_SIGNAL	2024.94043	3814.225098	2025	3813	37.576092	42.623337	2035.190918	3794.990967	2037	3792	45.957603	42.024784	100	100	-1.345966	2.43386	-0.553017	0	-0.223042	0.457685	0	37.007252
109	103con3Gko1R072303	NORMAL	A	1	1	5	5	DETECTED	DETECTED	5919.134766	6371.432617	6264	6370	1187.205078	1171.513184	2006.125	3787.024902	2006	3788	42.876202	49.07999	100	100	513.807373	327.027374	1.571145	0.636479	91.262978	52.657055	30.320152	45.290245
110	103con3Gko1R072303	NORMAL	A	1	1	5	6	DETECTED	DETECTED	6102.781738	6476.422363	6268	6441	1226.082031	1314.106567	1954.885742	3775.228516	1937	3781	43.196384	51.775578	100	100	544.649658	341.805328	1.59345	0.627569	96.024147	52.171196	29.540779	48.611328
111	103con3Gko1R072303	NORMAL	A	1	1	5	7	LOW_SIGNAL	LOW_SIGNAL	1971.105957	3781.953613	1972	3784	37.384869	44.98983	1957.535034	3782.491211	1953	3780	38.632412	44.830505	100	100	1.781963	-0.068027	0	-0.038175	0.351283	-0.011992	71.758705	0
112	103con3Gko1R072303	NORMAL	A	1	1	5	8	LOW_SIGNAL	LOW_SIGNAL	2019.019775	3808.914551	1965	3797	377.784302	140.269928	1857.444458	3757.606934	1951	3772	308.371979	167.878174	100	100	21.216043	6.492395	3.26783	0.306013	0.523962	0.305624	135.068726	179.77005
113	103con3Gko1R072303	NORMAL	A	1	1	5	9	LOW_SIGNAL	LOW_SIGNAL	1993.013184	3852.657959	2076	3821	369.149719	226.677826	1779.439941	3737.936035	1885	3768	300.22467	139.269272	100	100	28.043758	14.516754	1.93182	0.517647	0.711378	0.823742	100.571808	155.89769
114	103con3Gko1R072303	NORMAL	A	1	1	5	10	LOW_SIGNAL	LOW_SIGNAL	2005.282837	3817.309326	2001	3798	128.076782	91.018166	1846.800049	3758.840088	1847	3761	52.520191	39.884792	100	100	20.809971	7.398617	2.812684	0.355532	3.017559	1.465953	73.7071	139.926361
115	103con3Gko1R072303	NORMAL	A	1	1	5	11	LOW_SIGNAL	LOW_SIGNAL	1780.033081	3753.258301	1780	3753	51.038994	44.541286	1785.807007	3750.438477	1777	3748	63.641682	38.848248	100	100	-0.758159	0.356817	-2.124787	0	-0.090726	0.072586	0	772.690979
116	103con3Gko1R072303	NORMAL	A	1	1	5	12	LOW_SIGNAL	LOW_SIGNAL	1713.125	3745.105225	1710	3740	44.625336	43.09026	1710.846191	3735.111084	1699	3737	65.148987	41.563782	100	100	0.299225	1.264645	0.236608	4.226407	0.034978	0.240453	2082.906982	113.742737
117	103con3Gko1R072303	NORMAL	A	1	1	5	13	LOW_SIGNAL	LOW_SIGNAL	1706.718994	3751.104492	1716	3750	55.195625	47.612213	1629.384033	3728.248047	1631	3730	43.699635	43.941795	100	100	10.154656	2.892223	3.511021	0.284817	1.769693	0.520153	43.599857	80.202469
118	103con3Gko1R072303	NORMAL	A	1	1	5	14	LOW_SIGNAL	LOW_SIGNAL	1650.882324	3748.83667	1654	3748	50.188717	50.252583	1573.223999	3740.63208	1579	3736	147.51445	118.240425	100	100	10.197117	1.038198	9.821943	0.101813	0.526446	0.069389	178.621048	1304.516846
119	103con3Gko1R072303	NORMAL	A	1	1	5	15	LOW_SIGNAL	LOW_SIGNAL	1570.013062	3747.705811	1557	3735	94.172852	99.810997	1455.905151	3697.629395	1538	3723	216.906128	159.531464	100	100	14.983219	6.336601	2.364552	0.422913	0.52607	0.313897	171.238235	248.522186
120	103con3Gko1R072303	NORMAL	A	1	1	5	16	LOW_SIGNAL	LOW_SIGNAL	1531.294067	3732.856201	1534	3734	32.183655	38.535084	1552.198242	3751.913818	1529	3722	148.726486	152.112976	100	100	-2.744874	-2.411525	0	0	-0.140554	-0.125286	0	0
121	103con3Gko1R072303	NORMAL	A	1	1	5	17	LOW_SIGNAL	LOW_SIGNAL	1131.592163	3555.598633	1011	3460	283.696808	237.311829	1265.128052	3615.112061	1325	3653	273.425171	185.476776	100	100	-17.534258	-7.530747	0	0	-0.488382	-0.320867	0	0
122	103con3Gko1R072303	NORMAL	A	1	1	5	18	LOW_SIGNAL	LOW_SIGNAL	1449.006592	3707.144775	1448	3707	29.794996	34.645485	1453.015991	3747.60791	1442	3723	149.610413	118.393745	100	100	-0.526464	-5.120149	0	0	-0.026799	-0.341767	0	0
123	103con3Gko1R072303	NORMAL	A	1	1	5	19	LOW_SIGNAL	LOW_SIGNAL	1428.348633	3716.092041	1429	3713	28.734749	39.523041	1429.352051	3713.696045	1429	3714	26.750412	40.929569	100	100	-0.131756	0.303186	-0.434572	0	-0.03751	0.058539	0	443.974579
124	103con3Gko1R072303	NORMAL	A	1	1	5	20	LOW_SIGNAL	LOW_SIGNAL	1413.263184	3708.901367	1411	3707	31.227577	39.340542	1425.839966	3712.959961	1421	3709	36.076622	40.466908	100	100	-1.651425	-0.513569	0	0	-0.348613	-0.100294	0	0
125	103con3Gko1R072303	NORMAL	A	1	1	5	21	LOW_SIGNAL	LOW_SIGNAL	1429.596069	3712.331055	1384	3704	320.165375	78.751823	1392.779663	3698.466064	1392	3702	36.877048	48.120693	100	100	4.834269	1.754457	2.755422	0.362921	0.998356	0.288129	863.839111	449.620087
126	103con3Gko1R072303	NORMAL	A	1	1	5	22	LOW_SIGNAL	LOW_SIGNAL	1351.642334	3695.132568	1348	3694	44.902023	39.406704	1363.362061	3696.775879	1366	3698	35.484818	40.087967	100	100	-1.538888	-0.207942	0	0	-0.330274	-0.040993	0	0
127	103con3Gko1R072303	NORMAL	A	1	1	5	23	LOW_SIGNAL	LOW_SIGNAL	1325.397339	3679.496582	1325	3682	25.100086	40.048946	1331.855957	3681.112061	1333	3683	29.247475	39.962528	100	100	-0.848065	-0.20442	0	0	-0.220827	-0.040425	0	0
128	103con3Gko1R072303	NORMAL	A	1	1	5	24	LOW_SIGNAL	LOW_SIGNAL	1329.046387	3675.37085	1328	3675	25.294096	39.391308	1326.680054	3673.543945	1327	3676	25.086494	40.525276	100	100	0.310717	0.231174	1.344084	0.744001	0.094327	0.045081	136.669434	521.078247
129	103con3Gko1R072303	NORMAL	A	1	1	5	25	LOW_SIGNAL	LOW_SIGNAL	1395.28479	3724.298096	1406	3723	52.984955	67.344162	1299.952026	3663.439941	1299	3666	28.834583	36.368057	100	100	12.517902	7.700907	1.62551	0.615191	3.306195	1.673396	46.628159	93.134293
130	103con3Gko1R072303	NORMAL	A	1	1	5	26	LOW_SIGNAL	LOW_SIGNAL	1828.403931	3849.874268	1404	3744	1237.035156	292.975433	2524.253906	3944.674561	1298	3683	2731.037109	617.191345	100	100	-91.370285	-11.995898	0	0	-0.254793	-0.1536	0	0
131	103con3Gko1R072303	NORMAL	A	1	1	6	1	LOW_SIGNAL	LOW_SIGNAL	2441.664307	3836.80127	2443	3828	77.388351	62.510876	2234.436523	3785.571533	2234	3791	49.500618	41.933929	100	100	27.210552	6.48254	4.197514	0.238236	4.186368	1.221677	28.70586	90.492332
132	103con3Gko1R072303	NORMAL	A	1	1	6	2	LOW_SIGNAL	LOW_SIGNAL	2397.120117	3836.52002	2420	3830	96.913361	59.422127	2182.304443	3780.514404	2181	3777	44.809185	44.800159	100	100	28.2069	7.086873	3.980162	0.251246	4.79401	1.250121	40.002743	69.703026
133	103con3Gko1R072303	NORMAL	A	1	1	6	3	DETECTED	DETECTED	2579.371338	3932.942871	2594	3930	61.075214	81.070755	2156.360107	3779.790039	2143	3780	82.975449	43.614876	100	100	55.544529	19.379747	2.866112	0.348905	5.098029	3.511482	13.277923	44.621399
134	103con3Gko1R072303	NORMAL	A	1	1	6	4	DETECTED	DETECTED	2529.338135	3890.455811	2533	3869	61.285877	78.575645	2085.353271	3788.766357	2079	3788	53.849976	42.741714	100	100	58.298523	12.867643	4.530629	0.22072	8.244848	2.379162	6.590281	64.838478
135	103con3Gko1R072303	NORMAL	A	1	1	6	5	LOW_SIGNAL	LOW_SIGNAL	2027.596069	3780.754883	2020	3781	66.882996	45.848438	2016.949585	3775.966309	2018	3776	53.403618	47.057831	100	100	1.397963	0.60594	2.307099	0.433445	0.199359	0.101759	378.213776	221.360367
136	103con3Gko1R072303	NORMAL	A	1	1	6	6	LOW_SIGNAL	LOW_SIGNAL	1973.761597	3784.178711	1975	3786	36.140408	45.742191	1983.377319	3766.462158	1986	3774	40.108768	42.577255	100	100	-1.262616	2.241828	-0.563208	0	-0.239741	0.416104	0	94.369469
137	103con3Gko1R072303	NORMAL	A	1	1	6	7	DETECTED	DETECTED	11696.851563	10199.522461	13003	9631	3406.041748	3894.948975	2003.076904	3784.653809	2001	3786	37.284767	48.908848	100	100	1272.864868	811.728638	1.568092	0.637718	259.992889	131.159683	35.134277	60.71273
138	103con3Gko1R072303	NORMAL	A	1	1	6	8	DETECTED	DETECTED	12061.334961	11187.130859	12967	9108	4167.939453	6430.290039	2005.551758	3817.620605	2008	3817	42.248066	48.572048	100	100	1320.399292	932.527649	1.415936	0.706247	238.017593	151.723282	41.446056	87.252831
139	103con3Gko1R072303	NORMAL	A	1	1	6	9	LOW_SIGNAL	LOW_SIGNAL	1954.605225	3791.684326	1954	3795	42.120159	44.724232	1954.703369	3780.881348	1950	3779	88.656387	45.471733	100	100	-0.012887	1.366994	-0.009427	0	-0.001107	0.237576	0	76.007378
140	103con3Gko1R072303	NORMAL	A	1	1	6	10	LOW_SIGNAL	LOW_SIGNAL	1918.059204	3778.25	1919	3774	41.097244	41.396683	1917.692261	3775.435791	1922	3776	55.223289	40.7897	100	100	0.048182	0.356106	0.135303	7.390793	0.006645	0.068993	10052.421875	250.975815
141	103con3Gko1R072303	NORMAL	A	1	1	6	11	DETECTED	DETECTED	22237.283203	11915.813477	24313	11692	8344.473633	5554.825684	1894.166626	3782.642822	1877	3766	64.70945	49.260792	100	100	2671.202881	1029.160156	2.595517	0.38528	314.376282	165.104355	41.017426	68.295715
142	103con3Gko1R072303	NORMAL	A	1	1	6	12	DETECTED	DETECTED	22380.132813	11550.820313	24366	11054	7984.139648	5316.286621	1858.117676	3790.235352	1856	3789	75.059891	43.045467	100	100	2694.693604	982.013733	2.744049	0.364425	273.408539	180.288086	38.903522	68.501434
143	103con3Gko1R072303	NORMAL	A	1	1	6	13	LOW_SIGNAL	LOW_SIGNAL	1855.155884	3791.577881	1854	3775	123.880623	136.811874	1722	3750.112061	1711	3745	74.257835	43.879642	100	100	17.48436	5.247028	3.332241	0.300098	1.793156	0.94499	74.467133	312.508453
144	103con3Gko1R072303	NORMAL	A	1	1	6	14	LOW_SIGNAL	LOW_SIGNAL	1753.305176	3765.889648	1762	3758	68.199562	53.859608	1645.511963	3743.159912	1664	3732	164.087204	128.002289	100	100	14.154052	2.876189	4.921113	0.203206	0.656926	0.177573	138.452927	510.870239
145	103con3Gko1R072303	NORMAL	A	1	1	6	15	LOW_SIGNAL	LOW_SIGNAL	1619.136353	3743.727295	1618	3722	122.585922	127.725403	1518.922363	3690.129395	1591	3711	219.227493	136.016876	100	100	13.158844	6.782204	1.940202	0.51541	0.457123	0.394053	181.362793	87.248482
146	103con3Gko1R072303	NORMAL	A	1	1	6	16	LOW_SIGNAL	LOW_SIGNAL	1558.437866	3708.307129	1557	3710	37.87598	38.07597	1574.69751	3725.571533	1565	3717	75.055748	72.830841	100	100	-2.135012	-2.184614	0	0	-0.216634	-0.237048	0	0
147	103con3Gko1R072303	NORMAL	A	1	1	6	17	LOW_SIGNAL	LOW_SIGNAL	1480.467163	3685.098633	1546	3685	257.19693	190.170975	1443.927979	3676.560059	1525	3684	260.43576	193.731186	100	100	4.797867	1.080459	4.440581	0.225196	0.1403	0.044074	112.059059	432.975067
148	103con3Gko1R072303	NORMAL	A	1	1	6	18	LOW_SIGNAL	LOW_SIGNAL	1498.657837	3698.421143	1496	3696	38.971737	47.124958	1503.199951	3707.592041	1501	3690	82.284508	87.00621	100	100	-0.596413	-1.160473	0	0	-0.0552	-0.105405	0	0
149	103con3Gko1R072303	NORMAL	A	1	1	6	19	LOW_SIGNAL	LOW_SIGNAL	1469.236816	3700.414551	1466	3699	34.945507	39.190216	1475.927979	3695.280029	1472	3693	38.510609	36.541092	100	100	-0.878599	0.649715	-1.352284	0	-0.173749	0.140514	0	275.860138
150	103con3Gko1R072303	NORMAL	A	1	1	6	20	LOW_SIGNAL	LOW_SIGNAL	1467.072388	3700.723633	1464	3703	27.860847	43.858177	1457.687988	3695.288086	1461	3702	34.158642	46.240047	100	100	1.232242	0.687807	1.791552	0.558175	0.27473	0.117551	210.596863	269.509491
151	103con3Gko1R072303	NORMAL	A	1	1	6	21	LOW_SIGNAL	LOW_SIGNAL	1465.19873	3718.615967	1465	3724	32.537571	42.955925	1436.703979	3694.808105	1441	3693	38.848343	39.220974	100	100	3.741573	3.012614	1.241969	0.805173	0.733487	0.607019	74.487373	73.586304
152	103con3Gko1R072303	NORMAL	A	1	1	6	22	LOW_SIGNAL	LOW_SIGNAL	1447.158936	3707.152344	1445	3706	35.395489	41.426025	1426.703979	3701.39209	1429	3701	43.962963	37.968552	100	100	2.685888	0.728895	3.684879	0.271379	0.465277	0.151711	127.474831	287.629364
153	103con3Gko1R072303	NORMAL	A	1	1	6	23	LOW_SIGNAL	LOW_SIGNAL	1483.953613	3732.178711	1476	3725	44.726032	48.939297	1398.936035	3697	1402	3697	53.01746	52.943062	100	100	11.163442	4.451466	2.507813	0.398754	1.603577	0.664463	33.484966	57.412159
154	103con3Gko1R072303	NORMAL	A	1	1	6	24	LOW_SIGNAL	LOW_SIGNAL	1449.509888	3714.966797	1447	3711	45.701473	47.67662	1375.05603	3665.959961	1367	3665	48.411598	38.400131	100	100	9.776346	6.201257	1.57651	0.634312	1.537934	1.276215	21.450251	57.660454
155	103con3Gko1R072303	NORMAL	A	1	1	6	25	LOW_SIGNAL	LOW_SIGNAL	1348.466675	3664.946777	1347	3667	31.163279	40.535133	1331.784058	3660.23999	1329	3656	40.209652	37.408031	100	100	2.190552	0.59559	3.677951	0.271891	0.414891	0.125823	152.314011	331.692352
156	103con3Gko1R072303	NORMAL	A	1	1	6	26	LOW_SIGNAL	LOW_SIGNAL	1323.644287	3654.382568	1322	3651	35.353447	41.984165	1326.666626	3672.714355	1317	3651	105.610985	129.429138	100	100	-0.396856	-2.319679	0	0	-0.028618	-0.141636	0	0
157	103con3Gko1R072303	NORMAL	A	1	1	7	1	LOW_SIGNAL	LOW_SIGNAL	2388.530518	3793.013672	2387	3792	80.84597	48.794804	2313.650879	3772.285645	2310	3773	55.064369	36.478565	100	100	9.832254	2.622896	3.748626	0.266764	1.359856	0.568225	79.052834	156.346359
158	103con3Gko1R072303	NORMAL	A	1	1	7	2	LOW_SIGNAL	LOW_SIGNAL	2310.639893	3792.5	2320	3790	70.693619	58.754036	2245.069824	3776.307617	2245	3776	58.297993	43.001675	100	100	8.609838	2.048962	4.202049	0.237979	1.12474	0.376552	60.983078	247.25293
159	103con3Gko1R072303	NORMAL	A	1	1	7	3	DETECTED	DETECTED	2829.54541	3927.227295	2803	3914	80.002815	73.75631	2232.864014	3778.937012	2195	3779	158.361496	45.393475	100	100	78.348717	18.764448	4.175381	0.239499	3.767844	3.266775	22.904545	39.202049
160	103con3Gko1R072303	NORMAL	A	1	1	7	4	DETECTED	DETECTED	2808.344727	3918.517334	2804	3908	74.957741	97.271935	2244.051025	3776.03418	2177	3772	171.482025	46.981441	100	100	74.09597	18.029621	4.10968	0.243328	3.290687	3.032754	27.331814	59.778141
161	103con3Gko1R072303	NORMAL	A	1	1	7	5	LOW_SIGNAL	LOW_SIGNAL	2097.013184	3773.622559	2136	3782	263.00708	116.7136	1978.647949	3742.176025	2111	3766	386.318085	164.172318	100	100	15.542237	3.979201	3.905869	0.256025	0.306393	0.191546	239.060516	367.15567
162	103con3Gko1R072303	NORMAL	A	1	1	7	6	LOW_SIGNAL	LOW_SIGNAL	1842.947021	3732.05957	2031	3749	470.946533	234.118195	1968	3751.031982	2044	3750	334.297791	165.25087	100	100	-16.420387	-2.400743	0	0	-0.374077	-0.11481	0	0
163	103con3Gko1R072303	NORMAL	A	1	1	7	7	LOW_SIGNAL	LOW_SIGNAL	1998.947021	3773.675537	1998	3776	41.278854	39.524094	2008.155151	3770.008545	2001	3767	53.776443	40.366039	100	100	-1.209096	0.464016	-2.60572	0	-0.17123	0.090843	0	223.655045
164	103con3Gko1R072303	NORMAL	A	1	1	7	8	LOW_SIGNAL	LOW_SIGNAL	1977.880737	3780.529785	1978	3782	34.118992	39.991798	1978.336548	3773.326904	1972	3775	34.21452	43.848469	100	100	-0.059851	0.911443	-0.065667	0	-0.013322	0.164268	0	249.646988
165	103con3Gko1R072303	NORMAL	A	1	1	7	9	DETECTED	DETECTED	3983.123047	3982.278809	4032	3956	334.777832	151.054703	2140.591797	3781.142822	1986	3775	910.365845	57.732861	100	100	241.93808	25.451469	9.505859	0.105198	2.023946	3.483908	45.94632	69.399155
166	103con3Gko1R072303	NORMAL	A	1	1	7	10	DETECTED	DETECTED	3933.792969	4001.899902	4077	3972	496.96286	181.115906	1972.230713	3772.102539	1973	3776	37.996166	41.105633	100	100	257.567749	29.078241	8.857749	0.112896	51.625267	5.590411	25.260895	76.758766
167	103con3Gko1R072303	NORMAL	A	1	1	7	11	DETECTED	DETECTED	4672.958984	4351.96582	4958	4238	803.510315	416.272125	1926.175049	3784.675049	1928	3780	46.453663	41.883472	100	100	360.673187	71.784187	5.02441	0.199028	59.129543	13.544502	29.20384	73.006599
168	103con3Gko1R072303	NORMAL	A	1	1	7	12	DETECTED	DETECTED	4775.224121	4287.01709	4813	4197	293.099731	346.256531	1889.272705	3787.757568	1893	3790	48.716835	47.241425	100	100	378.94693	63.17561	5.998311	0.166714	59.239304	10.568257	10.014815	68.70549
169	103con3Gko1R072303	NORMAL	A	1	1	7	13	LOW_SIGNAL	LOW_SIGNAL	1821.194824	3769.552002	1824	3764	47.673733	46.297985	1816.319946	3780.535889	1820	3763	57.884277	131.931656	100	100	0.640108	-1.389886	0	-2.171331	0.084218	-0.083254	673.451477	0
170	103con3Gko1R072303	NORMAL	A	1	1	7	14	LOW_SIGNAL	LOW_SIGNAL	1751.149292	3749.155762	1750	3746	34.315868	44.477081	1758.698242	3747.112061	1759	3743	62.398052	41.939041	100	100	-0.991233	0.258607	-3.83297	0	-0.120981	0.04873	0	724.651672
171	103con3Gko1R072303	NORMAL	A	1	1	7	15	DETECTED	DETECTED	9207.366211	5162.781738	10009	4941	2275.530762	1090.498535	1704.818237	3724.515137	1720	3723	68.610062	37.271065	100	100	985.140442	181.996277	5.41297	0.184741	109.350548	38.589363	30.316317	75.776039
172	103con3Gko1R072303	NORMAL	A	1	1	7	16	DETECTED	DETECTED	9590	5362.774414	10198	5064	1777.71521	1226.511597	1642.75	3717.0625	1632	3715	61.115437	37.510376	100	100	1043.533203	208.246109	5.011057	0.199559	130.036713	43.873512	22.355711	74.492859
173	103con3Gko1R072303	NORMAL	A	1	1	7	17	LOW_SIGNAL	LOW_SIGNAL	1563.137207	3686.843018	1559	3688	36.996811	37.748672	1572.192017	3689.552002	1566	3691	46.737038	37.834419	100	100	-1.188964	-0.342791	0	0	-0.193739	-0.071601	0	0
174	103con3Gko1R072303	NORMAL	A	1	1	7	18	LOW_SIGNAL	LOW_SIGNAL	1538.496704	3679.477051	1537	3676	31.006609	36.903709	1539.384033	3685.775879	1541	3684	34.624901	38.506149	100	100	-0.116513	-0.797045	0	0	-0.025627	-0.16358	0	0
175	103con3Gko1R072303	NORMAL	A	1	1	7	19	LOW_SIGNAL	LOW_SIGNAL	1528.346436	3697.588135	1527	3695	32.594257	52.893703	1524.047974	3692.167969	1524	3690	35.092247	37.057022	100	100	0.56442	0.68586	0.822937	1.215159	0.12249	0.146266	302.505524	696.34082
176	103con3Gko1R072303	NORMAL	A	1	1	7	20	LOW_SIGNAL	LOW_SIGNAL	1521.562134	3703.470703	1521	3702	33.492302	41.932903	1513.072021	3691.424072	1513	3688	35.924244	39.188801	100	100	1.114815	1.524364	0.731331	1.36737	0.236334	0.3074	153.036377	123.852036
177	103con3Gko1R072303	NORMAL	A	1	1	7	21	LOW_SIGNAL	LOW_SIGNAL	1734.359497	3732.176514	1751	3727	74.787033	47.480343	1515.800049	3696.791992	1514	3696	50.548435	41.136547	100	100	28.698484	4.477509	6.409476	0.156019	4.323763	0.860172	25.218609	67.006905
178	103con3Gko1R072303	NORMAL	A	1	1	7	22	LOW_SIGNAL	LOW_SIGNAL	1719.516602	3717.622559	1729	3715	77.774956	48.042858	1510.416016	3699.8479	1513	3699	43.478073	41.526527	100	100	27.456465	2.249181	12.207317	0.081918	4.809334	0.428031	30.840282	135.918961
179	103con3Gko1R072303	NORMAL	A	1	1	7	23	LOW_SIGNAL	LOW_SIGNAL	1618.633301	3756.879883	1616	3737	137.369598	131.722763	1410.823975	3649.728027	1460	3690	195.696182	147.843521	100	100	27.286913	13.558847	2.01248	0.496899	1.061898	0.724765	67.070763	62.652073
180	103con3Gko1R072303	NORMAL	A	1	1	7	24	LOW_SIGNAL	LOW_SIGNAL	1529.186646	3736.073242	1543	3689	248.557678	254.742554	1359.696045	3616.592041	1413	3650	180.782791	130.180145	100	100	22.255379	15.118986	1.472015	0.679341	0.937537	0.917814	100.644417	183.265488
181	103con3Gko1R072303	NORMAL	A	1	1	7	25	LOW_SIGNAL	LOW_SIGNAL	1402.439941	3656.866699	1399	3659	38.151676	38.266235	1404.388916	3655.587402	1399	3655	50.180473	36.380272	100	100	-0.255915	0.16188	-1.580888	0	-0.038839	0.035165	0	927.470581
182	103con3Gko1R072303	NORMAL	A	1	1	7	26	LOW_SIGNAL	LOW_SIGNAL	1359.093994	3642.322266	1355	3640	34.362602	40.645679	1360.771606	3640.984131	1356	3636	40.634285	42.383545	100	100	-0.220283	0.169326	-1.300942	0	-0.041286	0.031572	0	897.684326
183	103con3Gko1R072303	NORMAL	A	1	1	8	1	LOW_SIGNAL	LOW_SIGNAL	2376.224609	3779.48291	2374	3776	47.844601	38.961575	2378.19043	3775.904785	2380	3775	60.843231	41.543701	100	100	-0.258127	0.452771	-0.570105	0	-0.03231	0.086129	0	402.944733
184	103con3Gko1R072303	NORMAL	A	1	1	8	2	LOW_SIGNAL	LOW_SIGNAL	2335.53418	3783.075439	2341	3787	49.927986	43.874443	2320.016113	3774.439941	2319	3775	50.888233	40.21162	100	100	2.037638	1.092724	1.864732	0.53627	0.304944	0.214751	63.404396	203.22757
185	103con3Gko1R072303	NORMAL	A	1	1	8	3	LOW_SIGNAL	LOW_SIGNAL	2280.397461	3777.986816	2284	3780	45.442863	40.846546	2268.295898	3762.112061	2272	3761	57.430748	41.524029	100	100	1.589025	2.00877	0.791044	1.264152	0.210716	0.382303	290.189545	47.057438
186	103con3Gko1R072303	NORMAL	A	1	1	8	4	LOW_SIGNAL	LOW_SIGNAL	2222.880859	3774.496582	2222	3774	41.76376	41.7995	2219.647949	3774.60791	2211	3770	55.135056	39.851723	100	100	0.424505	-0.014087	0	-0.033185	0.058636	-0.002794	1113.402832	0
187	103con3Gko1R072303	NORMAL	A	1	1	8	5	LOW_SIGNAL	LOW_SIGNAL	2178.821289	3781.225098	2181	3784	48.313988	43.963043	2196.936035	3774.895996	2195	3780	50.685905	41.892887	100	100	-2.378601	0.800876	-2.97	0	-0.357392	0.151078	0	210.641785
188	103con3Gko1R072303	NORMAL	A	1	1	8	6	LOW_SIGNAL	LOW_SIGNAL	2127.827881	3779.443604	2130	3779	47.537746	38.069351	2131.312012	3765.511963	2135	3764	53.650509	38.006496	100	100	-0.457492	1.762891	-0.259513	0	-0.064941	0.366559	0	15.69606
189	103con3Gko1R072303	NORMAL	A	1	1	8	7	LOW_SIGNAL	LOW_SIGNAL	2093.172119	3771.668945	2099	3769	41.79023	41.218086	2066.095947	3764.47998	2063	3762	56.357502	40.196812	100	100	3.555303	0.909682	3.908294	0.255866	0.480436	0.178844	139.650345	126.840179
190	103con3Gko1R072303	NORMAL	A	1	1	8	8	LOW_SIGNAL	LOW_SIGNAL	2049.099365	3777.37085	2048	3775	42.890053	44.072311	2023.47998	3766.864014	2022	3771	42.978535	37.568718	100	100	3.364016	1.32952	2.530248	0.395218	0.596097	0.27967	10.759067	219.310287
191	103con3Gko1R072303	NORMAL	A	1	1	8	9	LOW_SIGNAL	LOW_SIGNAL	1995.006592	3777.814453	1994	3783	37.233952	34.456799	2002.155151	3778.068848	2002	3777	40.245678	37.320866	100	100	-0.938659	-0.032191	0	0	-0.177623	-0.006816	0	0
192	103con3Gko1R072303	NORMAL	A	1	1	8	10	LOW_SIGNAL	LOW_SIGNAL	1973.986938	3780.686279	1974	3783	33.802834	42.659058	1982.280762	3777.666748	1980	3780	40.816986	41.234413	100	100	-1.089041	0.382087	-2.85024	0	-0.203195	0.073228	0	362.057617
193	103con3Gko1R072303	NORMAL	A	1	1	8	11	LOW_SIGNAL	LOW_SIGNAL	1956.246704	3785.253174	1955	3786	46.196983	45.072136	1982.381836	3798.181885	1974	3792	59.635582	47.110291	100	100	-3.431738	-1.635981	0	0	-0.438247	-0.274435	0	0
194	103con3Gko1R072303	NORMAL	A	1	1	8	12	LOW_SIGNAL	LOW_SIGNAL	1931.110352	3790.422119	1922	3790	49.56657	43.181	1950.163452	3798.730713	1945	3791	63.160625	47.775005	100	100	-2.501814	-1.051358	0	0	-0.301661	-0.173911	0	0
195	103con3Gko1R072303	NORMAL	A	1	1	8	13	LOW_SIGNAL	LOW_SIGNAL	2056.487061	3834.45459	2037	3832	114.802773	84.655708	1897.543945	3773.496094	1900	3772	57.012798	45.063354	100	100	20.870415	7.713604	2.705663	0.369595	2.78785	1.352729	62.692532	117.563721
196	103con3Gko1R072303	NORMAL	A	1	1	8	14	LOW_SIGNAL	LOW_SIGNAL	2052.259766	3824.792236	1996	3813	458.250214	107.974625	1844.35083	3756.105225	1845	3752	44.589573	40.020435	100	100	27.299994	8.69156	3.140977	0.318372	4.662725	1.716298	219.36319	146.001434
197	103con3Gko1R072303	NORMAL	A	1	1	8	15	DETECTED	DETECTED	4224.961426	4235.246094	4309	4172	553.610779	354.483063	1796.26416	3745.358398	1790	3742	44.982967	36.780056	100	100	318.906067	61.989712	5.1445	0.194382	53.991486	13.319385	22.719187	71.969513
198	103con3Gko1R072303	NORMAL	A	1	1	8	16	DETECTED	DETECTED	4178.023438	4218.335938	4275	4154	584.623901	362.738098	1700.886841	3720	1706	3719	54.934807	44.757465	100	100	325.26651	63.058743	5.158151	0.193868	45.0923	11.134141	23.496368	72.23365
199	103con3Gko1R072303	NORMAL	A	1	1	8	17	LOW_SIGNAL	LOW_SIGNAL	1621.137207	3694.307129	1622	3697	35.556675	40.413044	1620.680054	3691.216064	1618	3689	46.687637	34.906223	100	100	0.060028	0.391139	0.153469	6.515983	0.009792	0.088553	6618.467773	658.863464
200	103con3Gko1R072303	NORMAL	A	1	1	8	18	LOW_SIGNAL	LOW_SIGNAL	1558.810425	3688.333252	1558	3690	29.391808	38.184284	1580.352051	3694.008057	1577	3693	52.412483	37.006653	100	100	-2.828576	-0.718082	0	0	-0.411002	-0.153346	0	0
201	103con3Gko1R072303	NORMAL	A	1	1	8	19	LOW_SIGNAL	LOW_SIGNAL	1572.483643	3700.098145	1575	3697	34.771648	38.528313	1585.296021	3705.095947	1582	3707	44.078564	40.843014	100	100	-1.682361	-0.632415	0	0	-0.290671	-0.122366	0	0
202	103con3Gko1R072303	NORMAL	A	1	1	8	20	LOW_SIGNAL	LOW_SIGNAL	1582.176514	3711.385742	1582	3710	41.893372	40.952026	1598.800049	3725.063965	1595	3718	56.463234	48.659412	100	100	-2.182794	-1.730823	0	0	-0.294413	-0.281101	0	0
203	103con3Gko1R072303	NORMAL	A	1	1	8	21	LOW_SIGNAL	LOW_SIGNAL	1606.274536	3728.901855	1607	3734	45.57069	37.65752	1614.862061	3735.448242	1608	3732	66.917191	56.222275	100	100	-1.127606	-0.828371	0	0	-0.128331	-0.116438	0	0
204	103con3Gko1R072303	NORMAL	A	1	1	8	22	LOW_SIGNAL	LOW_SIGNAL	1615.218506	3733.13916	1615	3732	51.936104	47.765541	1608.400024	3724.008301	1587	3713	63.435722	60.723022	100	100	0.895317	1.155406	0.774894	1.290499	0.107486	0.150369	534.200073	410.620483
205	103con3Gko1R072303	NORMAL	A	1	1	8	23	LOW_SIGNAL	LOW_SIGNAL	1631.34436	3722.178711	1629	3719	55.136681	56.597187	1565.456055	3686.60791	1572	3688	158.306793	125.791939	100	100	8.651626	4.50108	1.922122	0.520258	0.416206	0.282775	225.221603	315.822021
206	103con3Gko1R072303	NORMAL	A	1	1	8	24	LOW_SIGNAL	LOW_SIGNAL	1622.602661	3715.483398	1615	3702	110.720978	92.865776	1488.111084	3637.769775	1532	3650	186.338806	116.712997	100	100	17.659746	9.833775	1.795826	0.556847	0.721758	0.665852	111.439453	90.969414
207	103con3Gko1R072303	NORMAL	A	1	1	8	25	DETECTED	DETECTED	2330.835938	3938.104492	2318	3886	153.008865	215.735123	1482.234863	3656.275146	1481	3663	39.68531	36.939667	100	100	111.427643	35.662296	3.124522	0.320049	21.383255	7.62945	17.413691	75.417648
208	103con3Gko1R072303	NORMAL	A	1	1	8	26	DETECTED	DETECTED	2255.901367	3883.323975	2215	3827	154.391907	199.858078	1431.654175	3636.714355	1436	3638	41.673161	41.073952	100	100	108.229797	31.205641	3.468277	0.288328	19.778851	6.004039	18.03602	79.312347
209	103con3Gko1R072303	NORMAL	A	1	1	9	1	LOW_SIGNAL	LOW_SIGNAL	2443.945557	3774.80957	2442	3773	51.419544	39.501743	2444.69043	3779.36499	2448	3777	62.787449	43.950623	100	100	-0.097807	-0.576437	0	0	-0.011863	-0.103649	0	0
210	103con3Gko1R072303	NORMAL	A	1	1	9	2	LOW_SIGNAL	LOW_SIGNAL	2376.265381	3779.523926	2377	3774	42.089817	40.581791	2381.528076	3778.864014	2383	3779	42.131432	38.872482	100	100	-0.691031	0.083504	-8.275389	0	-0.124911	0.016976	0	1765.967896
211	103con3Gko1R072303	NORMAL	A	1	1	9	3	LOW_SIGNAL	LOW_SIGNAL	2442.960205	3818.443604	2447	3819	67.412743	50.017952	2396.768066	3796.927979	2342	3785	387.348877	86.062256	100	100	6.065372	2.722558	2.227821	0.448869	0.119252	0.250001	825.763123	325.508148
212	103con3Gko1R072303	NORMAL	A	1	1	9	4	LOW_SIGNAL	LOW_SIGNAL	2410.887451	3846.827881	2407	3823	142.485245	157.482468	2116.87207	3757.864014	2297	3790	467.515045	202.851273	100	100	38.606411	11.257365	3.429436	0.291593	0.62889	0.438567	151.445572	143.720093
213	103con3Gko1R072303	NORMAL	A	1	1	9	5	LOW_SIGNAL	LOW_SIGNAL	1800.496704	3703.595947	2147	3746	624.207947	262.851013	1970	3707.711914	2228	3763	568.683533	189.101364	100	100	-22.257046	-0.520829	0	0	-0.298063	-0.021766	0	0
214	103con3Gko1R072303	NORMAL	A	1	1	9	6	LOW_SIGNAL	LOW_SIGNAL	2249.404053	3772.668945	2257	3775	58.003468	46.804958	2253.016113	3772.879883	2245	3773	82.487328	46.969551	100	100	-0.47429	-0.026692	0	0	-0.043789	-0.004491	0	0
215	103con3Gko1R072303	NORMAL	A	1	1	9	7	LOW_SIGNAL	LOW_SIGNAL	2167.48999	3770.973389	2165	3769	57.504532	36.558254	2184.87207	3768.496094	2180	3765	116.179977	44.643169	100	100	-2.282397	0.313473	-7.280987	0	-0.149613	0.055491	0	1034.288818
216	103con3Gko1R072303	NORMAL	A	1	1	9	8	LOW_SIGNAL	LOW_SIGNAL	2113.132568	3777.94043	2118	3782	50.790375	41.823471	2125.456055	3777.384033	2133	3777	60.353321	37.407478	100	100	-1.618166	0.070406	-22.983465	0	-0.204189	0.014874	0	3361.841553
217	103con3Gko1R072303	NORMAL	A	1	1	9	9	LOW_SIGNAL	LOW_SIGNAL	2080.039795	3775.595947	2077	3774	39.457638	41.858685	2073.226807	3788.075684	2064	3788	60.515926	39.725361	100	100	0.894596	-1.579169	0	-1.765231	0.112582	-0.31415	673.467224	0
218	103con3Gko1R072303	NORMAL	A	1	1	9	10	LOW_SIGNAL	LOW_SIGNAL	2068.564941	3794.519531	2069	3794	44.123695	42.785263	2073.843506	3829.834717	2072	3801	261.281189	189.293427	100	100	-0.693115	-4.468735	0	0	-0.020203	-0.186563	0	0
219	103con3Gko1R072303	NORMAL	A	1	1	9	11	DETECTED	DETECTED	18138.912109	23069.789063	18463	20543	2462.035645	10279.461914	1990.26416	3824.697998	2034	3838	322.184509	179.645752	100	100	2120.437988	2435.247314	0.870728	1.148464	50.12236	107.128006	15.114974	53.405262
220	103con3Gko1R072303	NORMAL	A	1	1	9	12	DETECTED	DETECTED	16459.396484	20482.390625	18091	19149	4648.113281	10438.124023	2048.269287	3862.153809	2034	3864	43.027023	40.898602	100	100	1892.28833	2103.101807	0.899761	1.111407	334.932007	406.376648	32.252258	62.803223
221	103con3Gko1R072303	NORMAL	A	1	1	9	13	LOW_SIGNAL	LOW_SIGNAL	2037.759766	3818.798584	2036	3817	46.642292	49.758163	1979.328003	3801.919922	1972	3806	51.68668	49.8256	100	100	7.672526	2.135803	3.592339	0.27837	1.130499	0.338755	38.115009	15.353366
222	103con3Gko1R072303	NORMAL	A	1	1	9	14	LOW_SIGNAL	LOW_SIGNAL	1967.052002	3793.552002	1967	3792	47.346012	48.110714	1897.791992	3775.672119	1896	3778	46.938251	45.457672	100	100	9.094356	2.262496	4.019612	0.24878	1.475556	0.39333	8.952394	88.119507
223	103con3Gko1R072303	NORMAL	A	1	1	9	15	LOW_SIGNAL	LOW_SIGNAL	1867.928589	3785.714355	1837	3760	131.029358	123.97921	1827.466675	3755.758301	1823	3754	48.458412	40.655956	100	100	5.312951	3.790598	1.401613	0.713464	0.834982	0.736818	300.873993	390.984741
224	103con3Gko1R072303	NORMAL	A	1	1	9	16	LOW_SIGNAL	LOW_SIGNAL	1763.668823	3740.012939	1765	3740	37.427589	42.780334	1749.573853	3731.625977	1751	3733	41.054325	43.293869	100	100	1.850775	1.061275	1.743917	0.573422	0.343325	0.193722	119.695709	79.271477
225	103con3Gko1R072303	NORMAL	A	1	1	9	17	LOW_SIGNAL	LOW_SIGNAL	1672.274536	3709.679688	1672	3710	36.10479	44.371925	1662.984009	3698.407959	1659	3699	43.248722	46.351921	100	100	1.219916	1.426309	0.855295	1.169187	0.214816	0.243177	256.278015	118.905563
226	103con3Gko1R072303	NORMAL	A	1	1	9	18	LOW_SIGNAL	LOW_SIGNAL	1635.797363	3720.39209	1635	3720	34.14315	41.473244	1636.375977	3706.104004	1635	3705	34.354809	45.633335	100	100	-0.075976	1.807995	-0.042022	0	-0.016842	0.313106	0	133.23027
227	103con3Gko1R072303	NORMAL	A	1	1	9	19	LOW_SIGNAL	LOW_SIGNAL	1665.352905	3755.483643	1660	3756	37.172512	46.481754	1657.952026	3731.800049	1656	3725	37.203415	44.356689	100	100	0.971791	2.996889	0.324266	3.083884	0.19893	0.533935	20.48497	58.664227
228	103con3Gko1R072303	NORMAL	A	1	1	9	20	LOW_SIGNAL	LOW_SIGNAL	1727.598633	3798.657959	1728	3798	40.088028	45.557201	1698.79248	3756.830078	1688	3758	48.554482	50.974972	100	100	3.782463	5.292842	0.714637	1.399311	0.593275	0.820557	95.101318	54.673958
229	103con3Gko1R072303	NORMAL	A	1	1	9	21	DETECTED	DETECTED	15538.5	13250.324219	16986	11513	3694.098877	8558.543945	1745.588257	3804.264648	1737	3808	46.743084	51.130436	100	100	1811.112183	1195.291382	1.515206	0.659976	295.079193	184.744354	26.780445	90.60276
230	103con3Gko1R072303	NORMAL	A	1	1	9	22	DETECTED	DETECTED	16226.884766	14385.789063	17512	12264	3594.513184	9077.84375	1714.400024	3777.633301	1714	3784	47.387325	72.331367	100	100	1905.597412	1342.341431	1.419607	0.70442	306.252441	146.660522	24.76627	85.571472
231	103con3Gko1R072303	NORMAL	A	1	1	9	23	LOW_SIGNAL	LOW_SIGNAL	1754.258301	3654.443604	1760	3647	67.599556	57.610489	1620.280029	3672.887939	1616	3673	57.074883	56.962383	100	100	17.592346	-2.333921	0	-0.132667	2.347412	-0.323799	27.037012	0
232	103con3Gko1R072303	NORMAL	A	1	1	9	24	LOW_SIGNAL	LOW_SIGNAL	1685.185425	3655.463623	1694	3652	61.201904	49.971691	1566.920654	3645.603271	1566	3648	33.507393	47.159142	100	100	15.529046	1.247715	12.445986	0.080347	3.529513	0.209087	43.304974	167.624023
233	103con3Gko1R072303	NORMAL	A	1	1	9	25	DETECTED	DETECTED	1813.724121	3709.379395	1809	3688	38.47979	79.38665	1527.931641	3638.142822	1527	3640	36.900745	43.402309	100	100	37.526684	9.014177	4.163074	0.240207	7.744897	1.641308	3.817472	93.311127
234	103con3Gko1R072303	NORMAL	A	1	1	9	26	DETECTED	DETECTED	1790.416626	3727.666748	1794	3687	46.58411	92.011658	1505.753662	3629.536865	1496	3629	65.872505	41.519077	100	100	37.378368	12.41722	3.010204	0.332203	4.321423	2.363489	16.360991	83.67643
235	103con3Gko1R072303	NORMAL	A	1	1	10	1	LOW_SIGNAL	LOW_SIGNAL	2490.979492	3798.931885	2484	3796	83.377708	42.825493	2508.801514	3805.777832	2502	3798	83.535194	80.993324	100	100	-2.340164	-0.866277	0	0	-0.213347	-0.084525	0	0
236	103con3Gko1R072303	NORMAL	A	1	1	10	2	LOW_SIGNAL	LOW_SIGNAL	2427.35376	3797.578125	2428	3797	39.804119	42.263477	2450.696045	3806.39209	2442	3798	105.49807	88.105408	100	100	-3.065016	-1.115307	0	0	-0.221258	-0.100039	0	0
237	103con3Gko1R072303	NORMAL	A	1	1	10	3	LOW_SIGNAL	LOW_SIGNAL	2454.815674	3823.434326	2435	3817	148.188141	60.759621	2416.915527	3808.781738	2413	3809	69.071495	44.924698	100	100	4.976572	1.854118	2.684064	0.372569	0.548709	0.326159	345.925476	279.189392
238	103con3Gko1R072303	NORMAL	A	1	1	10	4	LOW_SIGNAL	LOW_SIGNAL	2446.854248	3828.688721	2448	3828	49.862263	45.607479	2364.864014	3821.808105	2415	3820	324.788849	149.295959	100	100	10.765929	0.870664	12.365201	0.080872	0.252442	0.046087	391.435089	2066.082764
239	103con3Gko1R072303	NORMAL	A	1	1	10	5	LOW_SIGNAL	LOW_SIGNAL	2328.615967	3795.072754	2454	3815	429.975555	136.509995	2217.855957	3767.23999	2411	3809	491.419434	154.901535	100	100	14.543614	3.521919	4.129457	0.242163	0.225388	0.17968	214.822235	263.030487
240	103con3Gko1R072303	NORMAL	A	1	1	10	6	LOW_SIGNAL	LOW_SIGNAL	2332.125732	3776.258301	2327	3778	62.592693	43.087589	2308.12793	3782.791992	2295	3780	68.877281	46.260548	100	100	3.15109	-0.826764	0	-0.262374	0.348414	-0.141237	119.778885	0
241	103con3Gko1R072303	NORMAL	A	1	1	10	7	LOW_SIGNAL	LOW_SIGNAL	2189.880859	3775.19873	2189	3773	40.151863	41.168762	2198.968018	3780.600098	2197	3781	51.236794	39.598991	100	100	-1.193212	-0.683482	0	0	-0.177356	-0.136402	0	0
242	103con3Gko1R072303	NORMAL	A	1	1	10	8	LOW_SIGNAL	LOW_SIGNAL	2138.536377	3789.112549	2134	3790	34.014862	43.671131	2176.388916	3788.944336	2156	3785	161.552414	50.061928	100	100	-4.970321	0.021285	-233.508148	0	-0.234305	0.00336	0	14550.053711
243	103con3Gko1R072303	NORMAL	A	1	1	10	9	DETECTED	DETECTED	2879.350098	3940.360107	2876	3918	75.430534	93.240593	2139.597656	3804.011475	2138	3802	45.531357	38.175697	100	100	97.13501	17.253368	5.629916	0.177623	16.247099	3.571608	8.129569	62.389462
244	103con3Gko1R072303	NORMAL	A	1	1	10	10	LOW_SIGNAL	LOW_SIGNAL	2854.666748	3958.679688	2888	3939	172.634521	121.754051	2122.521729	3834.13916	2119	3818	188.898834	127.113419	100	100	96.136101	15.759187	6.100321	0.163926	3.875858	0.979759	10.473575	29.324471
245	103con3Gko1R072303	NORMAL	A	1	1	10	11	LOW_SIGNAL	LOW_SIGNAL	2051.928467	3842.214355	2099	3835	297.355347	132.047073	1949.719971	3787.016113	2046	3802	317.623718	131.144943	100	100	13.420737	6.984709	1.921445	0.520442	0.321791	0.420895	109.232689	27.915527
246	103con3Gko1R072303	NORMAL	A	1	1	10	12	LOW_SIGNAL	LOW_SIGNAL	2073.025879	3865.55835	2072	3865	49.291573	57.335499	2019.663818	3816.094727	2020	3822	43.954121	47.705975	100	100	7.006836	6.259058	1.119471	0.893279	1.21404	1.036843	41.80698	64.297913
247	103con3Gko1R072303	NORMAL	A	1	1	10	13	LOW_SIGNAL	LOW_SIGNAL	1992.662354	3805.922119	1992	3805	37.765572	44.904339	1986.280029	3813.295898	1985	3811	39.073673	45.988255	100	100	0.838047	-0.933068	0	-1.113384	0.163341	-0.16034	157.084534	0
248	103con3Gko1R072303	NORMAL	A	1	1	10	14	LOW_SIGNAL	LOW_SIGNAL	1951.487061	3785.032471	1955	3785	39.817924	40.779087	1937.784058	3785.959961	1931	3785	53.457489	51.360737	100	100	1.799306	-0.117363	0	-0.065227	0.256335	-0.018058	260.296326	0
249	103con3Gko1R072303	NORMAL	A	1	1	10	15	LOW_SIGNAL	LOW_SIGNAL	1845.422119	3753.714355	1844	3753	35.536003	43.304623	1849.160034	3753.639893	1848	3750	51.516422	41.826134	100	100	-0.490816	0.009422	-52.090176	0	-0.072558	0.00178	0	15066.5
250	103con3Gko1R072303	NORMAL	A	1	1	10	16	LOW_SIGNAL	LOW_SIGNAL	1760.870117	3737.40918	1759	3737	39.353714	40.817875	1757.031982	3730.47998	1758	3732	42.7519	40.862194	100	100	0.503976	0.876811	0.574782	1.739789	0.089777	0.169575	435.200867	27.458128
251	103con3Gko1R072303	NORMAL	A	1	1	10	17	LOW_SIGNAL	LOW_SIGNAL	1647.764648	3678.549072	1650	3677	33.826725	42.668068	1675.871948	3689.575928	1673	3688	50.681488	41.644085	100	100	-3.690698	-1.395323	0	0	-0.554587	-0.264788	0	0
252	103con3Gko1R072303	NORMAL	A	1	1	10	18	LOW_SIGNAL	LOW_SIGNAL	1629.118408	3698.506592	1625	3699	34.760094	44.53334	1646.359985	3695.552002	1646	3701	33.536793	43.753426	100	100	-2.263947	0.37387	-6.055445	0	-0.514109	0.067528	0	280.849701
253	103con3Gko1R072303	NORMAL	A	1	1	10	19	LOW_SIGNAL	LOW_SIGNAL	1710.532837	3765.072266	1706	3735	228.479385	195.64093	1646.407959	3721.528076	1669	3725	230.557465	144.476105	100	100	8.420074	5.510022	1.528138	0.654391	0.27813	0.301394	48.164711	302.949127
254	103con3Gko1R072303	NORMAL	A	1	1	10	20	LOW_SIGNAL	LOW_SIGNAL	1738.657837	3765.644775	1743	3764	44.849289	46.568527	1697.47998	3742.023926	1696	3748	41.694851	43.499252	100	100	5.40696	2.98895	1.808983	0.552797	0.987601	0.543017	40.125099	70.389374
255	103con3Gko1R072303	NORMAL	A	1	1	10	21	LOW_SIGNAL	LOW_SIGNAL	1739.519775	3778.447266	1735	3780	41.894379	46.79388	1733.301758	3766.887939	1729	3761	43.814873	48.249668	100	100	0.816472	1.462701	0.558195	1.79149	0.141916	0.239573	206.33287	101.760193
256	103con3Gko1R072303	NORMAL	A	1	1	10	22	LOW_SIGNAL	LOW_SIGNAL	1739.565796	3780.460449	1740	3775	39.405125	43.593693	1718.513306	3765.398193	1717	3769	43.817421	52.818859	100	100	2.764349	1.905957	1.450373	0.689478	0.480459	0.285168	91.022644	197.99939
257	103con3Gko1R072303	NORMAL	A	1	1	10	23	LOW_SIGNAL	LOW_SIGNAL	1633.211914	3713.092773	1631	3713	32.661201	38.95097	1641.343994	3723.751953	1636	3726	49.426731	42.800098	100	100	-1.067803	-1.348798	0	0	-0.164528	-0.249046	0	0
258	103con3Gko1R072303	NORMAL	A	1	1	10	24	LOW_SIGNAL	LOW_SIGNAL	1560.77478	3689.185547	1562	3688	32.698654	37.004383	1565.66394	3691.8479	1565	3695	39.722214	42.941086	100	100	-0.641983	-0.336891	0	0	-0.123084	-0.062	0	0
259	103con3Gko1R072303	NORMAL	A	1	1	10	25	LOW_SIGNAL	LOW_SIGNAL	1517.579956	3682.606689	1516	3685	33.7701	41.177128	1516.384033	3674.815918	1517	3675	33.592625	42.218781	100	100	0.157034	0.985833	0.15929	6.277852	0.035601	0.184533	289.118073	119.633614
260	103con3Gko1R072303	NORMAL	A	1	1	10	26	LOW_SIGNAL	LOW_SIGNAL	1475.23999	3658.419922	1477	3660	29.782581	40.897541	1479.745972	3663.991943	1478	3665	30.153988	42.07336	100	100	-0.591669	-0.705076	0	0	-0.149432	-0.132436	0	0
261	103con3Gko1R072303	NORMAL	A	1	1	11	1	LOW_SIGNAL	LOW_SIGNAL	2621.741455	3834.503418	2603	3830	251.891174	68.031059	2592.841309	3825.896729	2592	3822	77.968132	81.327866	100	100	3.794805	1.089079	3.484418	0.286992	0.370666	0.105827	828.786926	517.789368
262	103con3Gko1R072303	NORMAL	A	1	1	11	2	LOW_SIGNAL	LOW_SIGNAL	2497.557861	3827.442139	2496	3827	47.305794	40.17004	2519.719971	3826.360107	2494	3813	163.588867	97.480057	100	100	-2.91005	0.136919	-21.253849	0	-0.135474	0.0111	0	8208.499023
263	103con3Gko1R072303	NORMAL	A	1	1	11	3	LOW_SIGNAL	LOW_SIGNAL	2475.118408	3819.703857	2473	3819	42.114937	51.180477	2453.549316	3820.042236	2451	3818	53.447998	47.492123	100	100	2.832182	-0.042818	0	-0.015118	0.403553	-0.007125	152.576096	0
264	103con3Gko1R072303	NORMAL	A	1	1	11	4	LOW_SIGNAL	LOW_SIGNAL	2467.37085	3830.834473	2465	3830	51.278145	45.199772	2443.704102	3825.592041	2448	3822	44.450222	44.325607	100	100	3.10762	0.66337	4.684596	0.213466	0.532433	0.118271	108.025452	168.747314
265	103con3Gko1R072303	NORMAL	A	1	1	11	5	LOW_SIGNAL	LOW_SIGNAL	2444.556396	3826.933838	2447	3826	45.379379	45.765141	2418.575928	3815.976074	2418	3820	52.121948	45.819672	100	100	3.411429	1.38658	2.460319	0.406451	0.498455	0.23915	98.689514	20.394783
266	103con3Gko1R072303	NORMAL	A	1	1	11	6	LOW_SIGNAL	LOW_SIGNAL	2296.761475	3785.145752	2299	3783	46.682999	38.344299	2311.456055	3794.511963	2307	3794	59.602245	49.730335	100	100	-1.929508	-1.185187	0	0	-0.246544	-0.18834	0	0
267	103con3Gko1R072303	NORMAL	A	1	1	11	7	LOW_SIGNAL	LOW_SIGNAL	2203.245117	3794.417236	2206	3799	44.237377	39.747929	2224.575928	3790.560059	2230	3790	55.936642	40.689701	100	100	-2.800894	0.488082	-5.738575	0	-0.381339	0.094795	0	225.648727
268	103con3Gko1R072303	NORMAL	A	1	1	11	8	LOW_SIGNAL	LOW_SIGNAL	2185.434326	3808.651367	2185	3806	43.042824	43.422649	2191.689209	3806.70874	2195	3802	46.233425	44.342388	100	100	-0.821313	0.245817	-3.341151	0	-0.135289	0.04381	0	462.491455
269	103con3Gko1R072303	NORMAL	A	1	1	11	9	DETECTED	DETECTED	9231.178711	11293.019531	10150	10129	2017.699585	5484.260254	2214.370361	3817	2222	3809	53.745228	47.348949	100	100	921.359253	946.005188	0.973947	1.026749	130.55687	157.891983	28.745029	73.355286
270	103con3Gko1R072303	NORMAL	A	1	1	11	10	DETECTED	DETECTED	9311.366211	12611.584961	10150	11153	2030.292969	6326.481934	2152.967773	3848.67749	2150	3849	68.015427	39.603359	100	100	939.95105	1108.846191	0.847684	1.179685	105.246689	221.266769	28.34647	72.19474
271	103con3Gko1R072303	NORMAL	A	1	1	11	11	LOW_SIGNAL	LOW_SIGNAL	2050.882324	3810.522949	2055	3812	39.549591	42.186951	2052.783936	3807.927979	2047	3810	51.240192	44.054249	100	100	-0.249696	0.328364	-0.760424	0	-0.037112	0.058904	0	489.025848
272	103con3Gko1R072303	NORMAL	A	1	1	11	12	LOW_SIGNAL	LOW_SIGNAL	2009.837646	3808.45459	2009	3808	39.163887	42.348705	2001.823975	3803.887939	2002	3807	40.254444	43.038284	100	100	1.052255	0.577858	1.820959	0.549161	0.199075	0.106107	116.132301	168.031311
273	103con3Gko1R072303	NORMAL	A	1	1	11	13	LOW_SIGNAL	LOW_SIGNAL	2011.331177	3812.44165	2010	3813	39.422638	46.006958	1988.359985	3805.535889	1988	3803	42.554787	45.520752	100	100	3.016289	0.873846	3.451741	0.289709	0.539803	0.151706	69.756523	96.599388
274	103con3Gko1R072303	NORMAL	A	1	1	11	14	LOW_SIGNAL	LOW_SIGNAL	1975.026001	3795.052002	1977	3798	56.508991	45.126369	1943.855957	3780.815918	1941	3777	63.178661	46.135212	100	100	4.092859	1.801414	2.272025	0.440136	0.493363	0.308573	90.644073	67.40078
275	103con3Gko1R072303	NORMAL	A	1	1	11	15	LOW_SIGNAL	LOW_SIGNAL	1927.03894	3777.701416	1928	3781	55.483372	44.393978	1847.696045	3754.904053	1850	3757	41.737125	45.516819	100	100	10.418314	2.884747	3.611518	0.276892	1.901015	0.500856	46.074745	44.073776
276	103con3Gko1R072303	NORMAL	A	1	1	11	16	LOW_SIGNAL	LOW_SIGNAL	1851.300659	3757.627441	1856	3752	50.401424	42.853012	1778.352051	3737.679932	1776	3741	46.434357	37.643185	100	100	9.578696	2.52413	3.79485	0.263515	1.571005	0.52991	26.868021	102.662216
277	103con3Gko1R072303	NORMAL	A	1	1	11	17	LOW_SIGNAL	LOW_SIGNAL	1677.296021	3686.335449	1675	3686	40.854912	45.557316	1759.391968	3708.295898	1723	3702	132.23616	60.305004	100	100	-10.77981	-2.778845	0	0	-0.620828	-0.364156	0	0
278	103con3Gko1R072303	NORMAL	A	1	1	11	18	LOW_SIGNAL	LOW_SIGNAL	1741.342163	3721.552734	1641	3708	723.338806	159.089005	1722.128052	3720.023926	1694	3719	107.768265	52.920128	100	100	2.522956	0.193453	13.041678	0.076677	0.178291	0.028889	3722.606201	9813.474609
279	103con3Gko1R072303	NORMAL	A	1	1	11	19	LOW_SIGNAL	LOW_SIGNAL	1928.967163	3830	1925	3826	212.454193	135.899063	1687.119995	3731.815918	1706	3737	178.607162	100.818222	100	100	31.756336	12.424078	2.556032	0.391231	1.354073	0.973872	47.570946	92.813019
280	103con3Gko1R072303	NORMAL	A	1	1	11	20	LOW_SIGNAL	LOW_SIGNAL	1891.611816	3816.651367	1901	3812	88.195084	66.448235	1701.735962	3750.087891	1697	3751	35.629169	41.451275	100	100	24.932116	8.422851	2.960057	0.337831	5.329225	1.605825	42.489853	78.022041
281	103con3Gko1R072303	NORMAL	A	1	1	11	21	LOW_SIGNAL	LOW_SIGNAL	2243.368408	3924.440674	2283	3870	277.114624	258.564331	1613.848022	3735.312012	1707	3741	294.700836	206.800064	100	100	82.660721	23.932079	3.453972	0.289522	2.136134	0.914548	15.929581	82.064308
282	103con3Gko1R072303	NORMAL	A	1	1	11	22	LOW_SIGNAL	LOW_SIGNAL	2262.697266	3888.243408	2299	3874	322.311646	138.246017	1672.784058	3767.895996	1692	3753	210.451889	141.098755	100	100	77.459999	15.228596	5.086483	0.196599	2.803079	0.85293	41.382439	23.456581
283	103con3Gko1R072303	NORMAL	A	1	1	11	23	LOW_SIGNAL	LOW_SIGNAL	1607.900635	3704.615967	1612	3708	42.770515	46.130669	1631.696045	3708.704102	1607	3704	121.51651	49.545193	100	100	-3.124515	-0.517307	0	0	-0.19582	-0.082513	0	0
284	103con3Gko1R072303	NORMAL	A	1	1	11	24	LOW_SIGNAL	LOW_SIGNAL	1546.125854	3690.556396	1547	3691	33.036808	38.766422	1550.472046	3689.808105	1553	3690	42.708233	43.858955	100	100	-0.570687	0.094688	-6.027047	0	-0.101765	0.017061	0	2741.27832
285	103con3Gko1R072303	NORMAL	A	1	1	11	25	LOW_SIGNAL	LOW_SIGNAL	1539.839966	3697.033447	1538	3693	31.382053	42.502338	1515.855957	3687.959961	1518	3686	34.764576	43.17115	100	100	3.149279	1.148146	2.742925	0.364574	0.689898	0.210175	62.366646	83.425919
286	103con3Gko1R072303	NORMAL	A	1	1	11	26	LOW_SIGNAL	LOW_SIGNAL	1521.706665	3686.379883	1522	3687	33.298439	39.56604	1502.111084	3676.849121	1501	3675	34.775906	42.51326	100	100	2.573046	1.206009	2.13352	0.468709	0.563482	0.224183	51.179089	163.190735
287	103con3Gko1R072303	NORMAL	A	1	1	12	1	LOW_SIGNAL	LOW_SIGNAL	2517.70752	3852.333252	2676	3861	542.654968	223.186951	2477.857178	3829.706299	2615	3844	513.252869	210.997833	100	100	5.232647	2.863183	1.827563	0.547177	0.077643	0.107238	442.150513	321.512085
288	103con3Gko1R072303	NORMAL	A	1	1	12	2	LOW_SIGNAL	LOW_SIGNAL	2632.387695	3866.632568	2617	3859	156.61203	76.36853	2421.535889	3823.199951	2549	3832	482.775513	172.627014	100	100	27.686413	5.495903	5.037645	0.198505	0.436749	0.251598	216.582047	356.450562
289	103con3Gko1R072303	NORMAL	A	1	1	12	3	LOW_SIGNAL	LOW_SIGNAL	2499.455811	3845.823242	2497	3848	49.266438	38.090492	2488.583984	3834.248047	2484	3838	60.008904	51.275127	100	100	1.427552	1.464709	0.974631	1.026029	0.18117	0.225747	315.145142	296.545258
290	103con3Gko1R072303	NORMAL	A	1	1	12	4	LOW_SIGNAL	LOW_SIGNAL	2412.684326	3835.348633	2404	3834	77.870796	48.424496	2385.991943	3827.1521	2398	3826	70.785286	45.069492	100	100	3.504909	1.037178	3.379274	0.295922	0.377089	0.181864	121.587669	216.076813
291	103con3Gko1R072303	NORMAL	A	1	1	12	5	LOW_SIGNAL	LOW_SIGNAL	2251.688721	3788.556396	2245	3787	61.006466	45.27541	2292.575928	3798.263916	2282	3799	95.292015	50.695354	100	100	-5.368795	-1.228376	0	0	-0.429073	-0.191487	0	0
292	103con3Gko1R072303	NORMAL	A	1	1	12	6	LOW_SIGNAL	LOW_SIGNAL	2303.841064	3800.788086	2292	3793	86.220345	76.1203	2144.647949	3758.912109	2280	3769	415.719269	164.225586	100	100	20.903242	5.298928	3.944806	0.253498	0.382934	0.254991	255.463272	347.499664
293	103con3Gko1R072303	NORMAL	A	1	1	12	7	LOW_SIGNAL	LOW_SIGNAL	2275.592041	3786.519775	2276	3786	40.49844	44.521889	2264.600098	3801.303955	2271	3792	230.093628	111.189476	100	100	1.443324	-1.87077	0	-1.296154	0.047772	-0.132964	2060.614258	0
294	103con3Gko1R072303	NORMAL	A	1	1	12	8	LOW_SIGNAL	LOW_SIGNAL	2232.111816	3789.519775	2230	3783	41.768917	42.591385	2217.333252	3792.595215	2213	3793	43.46254	41.379639	100	100	1.940536	-0.389162	0	-0.200544	0.34003	-0.074323	81.297264	0
295	103con3Gko1R072303	NORMAL	A	1	1	12	9	LOW_SIGNAL	LOW_SIGNAL	2175.385742	3807.490234	2176	3805	44.562668	42.082172	2173.931641	3806.128174	2172	3806	72.451973	54.563232	100	100	0.190934	0.172353	1.107808	0.902683	0.02007	0.024963	3928.657715	2549.880859
296	103con3Gko1R072303	NORMAL	A	1	1	12	10	LOW_SIGNAL	LOW_SIGNAL	2165.875732	3840.320313	2163	3837	39.671066	46.009575	2123.939209	3822.469482	2119	3825	59.09824	46.811176	100	100	5.506578	2.258819	2.437813	0.410204	0.709607	0.381337	104.453598	48.321762
297	103con3Gko1R072303	NORMAL	A	1	1	12	11	LOW_SIGNAL	LOW_SIGNAL	2079.875732	3814.294189	2080	3814	40.556377	43.993408	2057.912109	3805.936035	2051	3808	44.829052	47.58147	100	100	2.883987	1.057629	2.726841	0.366725	0.489942	0.17566	86.963669	216.874161
298	103con3Gko1R072303	NORMAL	A	1	1	12	12	LOW_SIGNAL	LOW_SIGNAL	2000.790894	3800.954346	2003	3803	40.503845	45.686047	1990.33606	3786.87207	1997	3784	52.320808	41.929852	100	100	1.372798	1.781952	0.77039	1.298044	0.199822	0.335853	316.787079	128.822784
299	103con3Gko1R072303	NORMAL	A	1	1	12	13	LOW_SIGNAL	LOW_SIGNAL	2278.370117	3823.675293	1944	3790	2241.849365	350.743591	1910.871948	3784.60791	1906	3785	59.660999	41.786304	100	100	48.255249	4.943532	9.761289	0.102445	6.159772	0.934933	609.814026	891.397217
300	103con3Gko1R072303	NORMAL	A	1	1	12	14	LOW_SIGNAL	LOW_SIGNAL	1852.535889	3772.22876	1856	3775	37.946472	47.331207	1891.767944	3780.656006	1873	3766	105.548279	89.142799	100	100	-5.151461	-1.066372	0	0	-0.371698	-0.094536	0	0
301	103con3Gko1R072303	NORMAL	A	1	1	12	15	LOW_SIGNAL	LOW_SIGNAL	1870.098022	3746.470703	1868	3746	37.757843	44.672783	1848.864014	3737.751953	1850	3736	32.158966	46.863674	100	100	2.788184	1.103259	2.527226	0.395691	0.660283	0.186045	93.177116	162.425079
302	103con3Gko1R072303	NORMAL	A	1	1	12	16	LOW_SIGNAL	LOW_SIGNAL	1909.039185	3771.248291	1886	3766	110.414467	53.814526	1987.287964	3813.52002	1851	3791	249.498306	96.325607	100	100	-10.274648	-5.349006	0	0	-0.313625	-0.438842	0	0
303	103con3Gko1R072303	NORMAL	A	1	1	12	17	LOW_SIGNAL	LOW_SIGNAL	2693.098633	4137.289551	2795	4108	259.835114	192.313583	2237.016113	3927.176025	2405	3964	274.435547	115.40715	100	100	59.887035	26.587475	2.252453	0.44396	1.661893	1.820628	19.36511	73.215958
304	103con3Gko1R072303	NORMAL	A	1	1	12	18	LOW_SIGNAL	LOW_SIGNAL	2588.717041	4114.315918	2755	4125	346.55368	229.544357	2154.751953	3904.600098	2328	3929	294.025726	123.204842	100	100	56.982849	26.537149	2.147286	0.465704	1.475943	1.702172	42.269482	92.352615
305	103con3Gko1R072303	NORMAL	A	1	1	12	19	LOW_SIGNAL	LOW_SIGNAL	1821.519775	3783.559326	1820	3784	66.784424	55.147572	1826.008057	3784.36792	1717	3758	243.26915	87.30864	100	100	-0.589345	-0.102318	0	0	-0.01845	-0.009261	0	0
306	103con3Gko1R072303	NORMAL	A	1	1	12	20	LOW_SIGNAL	LOW_SIGNAL	1797.684204	3789.907959	1800	3786	46.850677	56.618313	1681.920044	3738.248047	1682	3738	45.878452	44.109028	100	100	15.200697	6.536974	2.325341	0.430044	2.523279	1.171187	8.201965	68.712585
307	103con3Gko1R072303	NORMAL	A	1	1	12	21	LOW_SIGNAL	LOW_SIGNAL	1707.559204	3794.973633	1682	3754	214.677017	199.126526	1574.024048	3703.016113	1630	3730	245.405823	147.840927	100	100	17.534161	11.636178	1.506866	0.663629	0.54414	0.622003	89.042068	145.062393
308	103con3Gko1R072303	NORMAL	A	1	1	12	22	LOW_SIGNAL	LOW_SIGNAL	1570.401367	3706.269775	1564	3704	51.644138	44.350048	1544.312012	3708.904053	1562	3710	178.600082	108.914185	100	100	3.425727	-0.333338	0	-0.097304	0.146077	-0.024187	655.326233	0
309	103con3Gko1R072303	NORMAL	A	1	1	12	23	LOW_SIGNAL	LOW_SIGNAL	1554.460571	3685.243408	1555	3685	30.262186	43.247784	1553.296021	3695.936035	1551	3693	39.112335	45.196129	100	100	0.152914	-1.35303	0	-8.848297	0.029775	-0.236583	2127.731689	0
310	103con3Gko1R072303	NORMAL	A	1	1	12	24	LOW_SIGNAL	LOW_SIGNAL	1533.293335	3694.02002	1533	3695	30.925661	39.893227	1536.47998	3678.048096	1533	3676	35.108723	40.313061	100	100	-0.41843	2.021065	-0.207035	0	-0.090765	0.396197	0	36.331715
311	103con3Gko1R072303	NORMAL	A	1	1	12	25	LOW_SIGNAL	LOW_SIGNAL	1590.06665	3703.286621	1581	3686	98.070694	111.319809	1538.255981	3702.016113	1522	3685	107.903397	129.385773	100	100	6.803127	0.160768	42.316345	0.023632	0.480158	0.00982	86.860725	5190.345703
312	103con3Gko1R072303	NORMAL	A	1	1	12	26	LOW_SIGNAL	LOW_SIGNAL	1545.342285	3690.765137	1543	3690	41.241497	41.430569	1516.531738	3694.841309	1505	3684	95.387688	109.108185	100	100	3.78304	-0.515793	0	-0.136344	0.302036	-0.037359	298.541107	0
313	103con3Gko1R072303	NORMAL	A	1	1	13	1	LOW_SIGNAL	LOW_SIGNAL	2617.142822	3835.217773	2608	3832	47.412498	39.030117	2624.333252	3864.706299	2596	3840	156.34259	133.541199	100	100	-0.944157	-3.731437	0	0	-0.045991	-0.22082	0	0
314	103con3Gko1R072303	NORMAL	A	1	1	13	2	LOW_SIGNAL	LOW_SIGNAL	2567.503418	3835.755127	2569	3835	42.943634	43.502571	2559.327881	3831.303955	2536	3828	116.058914	77.873169	100	100	1.073509	0.563245	1.905936	0.524677	0.070443	0.057159	1318.833008	1451.059204
315	103con3Gko1R072303	NORMAL	A	1	1	13	3	LOW_SIGNAL	LOW_SIGNAL	2517.612305	3842.639404	2520	3844	60.474758	47.757801	2458.855957	3829.560059	2456	3830	53.705997	42.806469	100	100	7.715147	1.655042	4.661601	0.214519	1.094037	0.305546	47.314713	161.902466
316	103con3Gko1R072303	NORMAL	A	1	1	13	4	LOW_SIGNAL	LOW_SIGNAL	2405.598633	3831.269775	2414	3833	74.901024	50.494774	2338.528076	3804.575928	2331	3809	69.278259	44.34874	100	100	8.806864	3.377803	2.607276	0.383542	0.968133	0.601908	42.451649	90.446159
317	103con3Gko1R072303	NORMAL	A	1	1	13	5	LOW_SIGNAL	LOW_SIGNAL	2400.585449	3859.559326	2418	3849	89.486855	69.333694	2236.456055	3783.615967	2231	3787	54.684208	40.230545	100	100	21.551413	9.609768	2.242657	0.4459	3.001404	1.887704	43.157753	74.355759
318	103con3Gko1R072303	NORMAL	A	1	1	13	6	LOW_SIGNAL	LOW_SIGNAL	2368.317871	3856.185547	2373	3840	189.951233	132.072678	2061.248047	3742.016113	2212	3775	419.663177	174.950943	100	100	40.320557	14.446842	2.79096	0.3583	0.731705	0.65258	121.865921	100.49736
319	103con3Gko1R072303	NORMAL	A	1	1	13	7	LOW_SIGNAL	LOW_SIGNAL	2592.164551	3899.184326	2646	3902	173.032455	87.194572	2189.981689	3804.238525	2212	3783	297.901642	174.121857	100	100	52.809608	12.014311	4.395559	0.227502	1.350052	0.545284	60.295399	158.739746
320	103con3Gko1R072303	NORMAL	A	1	1	13	8	DETECTED	DETECTED	2592.980469	3912.872559	2599	3904	104.592949	76.321587	2189.637451	3773.899902	2184	3778	42.277039	37.906483	100	100	52.961945	17.585407	3.011698	0.332039	9.540475	3.666198	23.718731	47.665928
321	103con3Gko1R072303	NORMAL	A	1	1	13	9	LOW_SIGNAL	LOW_SIGNAL	2104.071777	3777.098145	2106	3776	43.951546	35.363663	2117.528076	3779.095947	2121	3776	48.207809	43.3927	100	100	-1.766912	-0.252799	0	0	-0.279131	-0.04604	0	0
322	103con3Gko1R072303	NORMAL	A	1	1	13	10	LOW_SIGNAL	LOW_SIGNAL	2093.83667	3811.104492	2075	3791	120.679138	133.375824	2079.615967	3785.743896	2078	3783	42.796181	44.470531	100	100	1.867284	3.209095	0.581873	1.718589	0.332289	0.570279	793.462158	495.823212
323	103con3Gko1R072303	NORMAL	A	1	1	13	11	LOW_SIGNAL	LOW_SIGNAL	2023.111084	3789.156982	2025	3788	37.435131	37.149612	2044.322266	3782.462891	2043	3784	73.568924	48.119118	100	100	-2.785186	0.847061	-3.288058	0	-0.288317	0.139115	0	456.874298
324	103con3Gko1R072303	NORMAL	A	1	1	13	12	LOW_SIGNAL	LOW_SIGNAL	1945.572388	3767.381592	1942	3768	38.865295	40.972279	1971.079346	3766.436523	1944	3764	135.585175	59.720482	100	100	-3.349254	0.119588	-28.006687	0	-0.188125	0.015825	0	4597.436035
325	103con3Gko1R072303	NORMAL	A	1	1	13	13	LOW_SIGNAL	LOW_SIGNAL	1899.941162	3773.424805	1865	3740	158.762451	149.818298	1861.696045	3747.879883	1862	3744	39.978268	47.436806	100	100	5.021869	3.232419	1.553594	0.643669	0.956648	0.538504	401.741516	556.314392
326	103con3Gko1R072303	NORMAL	A	1	1	13	14	LOW_SIGNAL	LOW_SIGNAL	1744.150269	3744.921631	1838	3731	377.323883	247.419327	1860.511963	3762.023926	1841	3755	111.565086	89.734688	100	100	-15.279158	-2.164101	0	0	-1.042994	-0.190587	0	0
327	103con3Gko1R072303	NORMAL	A	1	1	13	15	LOW_SIGNAL	LOW_SIGNAL	1850.640503	3758.22876	1839	3747	85.407593	96.925133	1838.303955	3738.951904	1836	3741	33.185505	44.977745	100	100	1.619881	2.439267	0.664085	1.505831	0.371745	0.428587	637.915527	445.390839
328	103con3Gko1R072303	NORMAL	A	1	1	13	16	LOW_SIGNAL	LOW_SIGNAL	2262.22876	3893.653564	2341	3911	191.406036	77.570015	2189.808105	3875.775879	2360	3914	274.030121	119.799614	100	100	9.509372	2.262218	4.203562	0.237894	0.26428	0.14923	270.782715	510.666443
329	103con3Gko1R072303	NORMAL	A	1	1	13	17	LOW_SIGNAL	LOW_SIGNAL	2539.092041	4041.967041	2537	4037	62.900257	70.959778	2491.447998	4039.439941	2463	4023	128.675354	139.386063	100	100	6.256018	0.319776	19.56377	0.051115	0.370265	0.01813	235.609207	4747.402832
330	103con3Gko1R072303	NORMAL	A	1	1	13	18	LOW_SIGNAL	LOW_SIGNAL	2489.730225	4020.677734	2489	4014	52.193466	43.565067	2433.783936	4000.016113	2440	3996	54.761742	57.756023	100	100	7.346165	2.614493	2.809786	0.355899	1.021631	0.35774	29.624462	183.523376
331	103con3Gko1R072303	NORMAL	A	1	1	13	19	LOW_SIGNAL	LOW_SIGNAL	2066.848633	3859.980225	2236	3882	273.964508	107.870644	1989.864014	3825.199951	1797	3781	333.141327	114.776222	100	100	10.108654	4.401048	2.296875	0.435374	0.231087	0.303027	246.209045	112.739281
332	103con3Gko1R072303	NORMAL	A	1	1	13	20	LOW_SIGNAL	LOW_SIGNAL	1635.993408	3719.815674	1634	3720	35.038769	46.231262	1644.800049	3721.743896	1638	3725	36.888668	38.402981	100	100	-1.156378	-0.243995	0	0	-0.238736	-0.05021	0	0
333	103con3Gko1R072303	NORMAL	A	1	1	13	21	LOW_SIGNAL	LOW_SIGNAL	1589.736816	3708.052734	1588	3702	36.610661	40.143246	1591.543945	3709.736084	1592	3708	48.925964	47.592545	100	100	-0.237289	-0.213009	0	0	-0.036936	-0.03537	0	0
334	103con3Gko1R072303	NORMAL	A	1	1	13	22	LOW_SIGNAL	LOW_SIGNAL	1537.098633	3685.473633	1535	3682	37.168613	44.551315	1539.975952	3688.375977	1535	3687	37.823761	43.569874	100	100	-0.377813	-0.367259	0	0	-0.076072	-0.066614	0	0
335	103con3Gko1R072303	NORMAL	A	1	1	13	23	LOW_SIGNAL	LOW_SIGNAL	1597.486816	3722.460449	1601	3720	42.412823	47.064259	1523.400024	3692.855957	1525	3687	29.873386	48.290741	100	100	9.728148	3.746112	2.596865	0.38508	2.480026	0.613047	40.637405	36.529579
336	103con3Gko1R072303	NORMAL	A	1	1	13	24	LOW_SIGNAL	LOW_SIGNAL	1599.926636	3709.47998	1605	3708	51.195778	44.998837	1514.543945	3679.575928	1510	3684	30.220295	43.340786	100	100	11.211384	3.784018	2.962826	0.337516	2.825343	0.689975	48.399536	40.471249
337	103con3Gko1R072303	NORMAL	A	1	1	13	25	LOW_SIGNAL	LOW_SIGNAL	1477.570435	3673.140869	1477	3671	25.969898	42.484821	1500.248047	3675.159912	1499	3682	29.883825	45.429562	100	100	-2.97774	-0.255487	0	0	-0.758859	-0.044443	0	0
338	103con3Gko1R072303	NORMAL	A	1	1	13	26	LOW_SIGNAL	LOW_SIGNAL	1448.557007	3668.201416	1447	3672	30.729504	39.894794	1470.936523	3670.444336	1471	3668	32.360912	51.259747	100	100	-2.938597	-0.283816	0	0	-0.69156	-0.043756	0	0
339	103con3Gko1R072303	NORMAL	A	1	1	14	1	LOW_SIGNAL	LOW_SIGNAL	2600.768799	3836.108887	2551	3827	257.56073	86.223198	2504.666748	3837.206299	2570	3819	470.535645	204.769974	100	100	12.618916	-0.138865	0	-0.011005	0.20424	-0.005359	409.756653	0
340	103con3Gko1R072303	NORMAL	A	1	1	14	2	LOW_SIGNAL	LOW_SIGNAL	2513.197266	3818.959229	2510	3819	42.200031	39.283283	2540.855957	3817.39209	2541	3816	48.366001	40.190254	100	100	-3.631792	0.198304	-18.314306	0	-0.571862	0.038993	0	541.752014
341	103con3Gko1R072303	NORMAL	A	1	1	14	3	LOW_SIGNAL	LOW_SIGNAL	2440.244873	3801.149658	2440	3802	44.78405	44.960918	2448.679932	3810.696045	2444	3810	62.426548	42.309956	100	100	-1.107586	-1.207987	0	0	-0.13512	-0.22563	0	0
342	103con3Gko1R072303	NORMAL	A	1	1	14	4	LOW_SIGNAL	LOW_SIGNAL	2334.934326	3793.032959	2337	3795	49.357277	41.989662	2330.584473	3789.049316	2340	3789	58.984344	45.96936	100	100	0.571168	0.504085	1.13308	0.88255	0.073746	0.086659	742.454773	469.661469
343	103con3Gko1R072303	NORMAL	A	1	1	14	5	LOW_SIGNAL	LOW_SIGNAL	2229.973633	3785.486816	2229	3784	46.54528	47.396027	2251.231934	3774.135986	2246	3778	51.526718	40.453148	100	100	-2.791373	1.436318	-1.943422	0	-0.412569	0.280592	0	217.576004
344	103con3Gko1R072303	NORMAL	A	1	1	14	6	LOW_SIGNAL	LOW_SIGNAL	2182.763184	3763.210449	2184	3760	43.042065	41.776077	2245.63208	3764.736084	2240	3765	68.899353	44.234554	100	100	-8.255155	-0.193052	0	0	-0.912474	-0.03449	0	0
345	103con3Gko1R072303	NORMAL	A	1	1	14	7	LOW_SIGNAL	LOW_SIGNAL	2367.618408	3800.993408	2362	3792	146.812393	65.733307	2253.743896	3768.783936	2242	3769	77.283409	35.280582	100	100	14.952572	4.075742	3.668674	0.272578	1.473467	0.912952	109.615829	172.194794
346	103con3Gko1R072303	NORMAL	A	1	1	14	8	LOW_SIGNAL	LOW_SIGNAL	2269.646973	3790.810547	2289	3786	93.177139	52.425495	2168.05127	3758.375977	2153	3753	80.839546	44.365204	100	100	13.340273	4.104226	3.250375	0.307657	1.256757	0.731081	45.607403	86.116035
347	103con3Gko1R072303	NORMAL	A	1	1	14	9	LOW_SIGNAL	LOW_SIGNAL	2085.562012	3763.202637	2084	3760	34.984367	40.730564	2091.055908	3760.711914	2094	3758	44.523884	40.14547	100	100	-0.72139	0.315173	-2.288871	0	-0.123392	0.062042	0	276.183594
348	103con3Gko1R072303	NORMAL	A	1	1	14	10	LOW_SIGNAL	LOW_SIGNAL	2065.125	3764.322266	2065	3762	38.186768	41.801105	2077.056152	3759.906494	2075	3760	39.907169	39.241989	100	100	-1.566649	0.558766	-2.803768	0	-0.298973	0.112527	0	326.134247
349	103con3Gko1R072303	NORMAL	A	1	1	14	11	DETECTED	DETECTED	3975.75415	3967.204834	3992	3923	410.080902	193.921906	2042.550781	3754.463867	2043	3754	43.625267	46.863571	100	100	253.844009	26.919949	9.429587	0.106049	44.313847	4.539581	21.092133	88.45224
350	103con3Gko1R072303	NORMAL	A	1	1	14	12	DETECTED	DETECTED	3960.898926	3991.808105	3929	3953	234.26207	188.574432	1999.146362	3749.085449	1979	3742	186.488663	60.72102	100	100	257.592743	30.713789	8.386876	0.119234	10.51942	3.997342	7.227055	73.553452
351	103con3Gko1R072303	NORMAL	A	1	1	14	13	LOW_SIGNAL	LOW_SIGNAL	1909.921021	3740.631592	1909	3738	46.92498	44.039368	1889.640015	3730.63208	1893	3733	51.799767	41.481541	100	100	2.663047	1.265324	2.104636	0.475142	0.391527	0.241059	108.168617	147.908432
352	103con3Gko1R072303	NORMAL	A	1	1	14	14	LOW_SIGNAL	LOW_SIGNAL	1871.084961	3747.339844	1870	3746	49.466221	41.187984	1835.560059	3730.76001	1832	3732	42.896996	42.933628	100	100	4.664684	2.097989	2.223407	0.44976	0.828144	0.386174	69.338387	73.08889
353	103con3Gko1R072303	NORMAL	A	1	1	14	15	LOW_SIGNAL	LOW_SIGNAL	1817.38562	3741.215576	1815	3742	34.582115	40.105446	1826.563477	3739.182617	1827	3740	33.769924	41.985985	100	100	-1.205121	0.257248	-4.684669	0	-0.271776	0.04842	0	611.169128
354	103con3Gko1R072303	NORMAL	A	1	1	14	16	LOW_SIGNAL	LOW_SIGNAL	2244.143799	3893.529297	2335	3909	201.131927	78.986923	2174.158691	3871.515869	2363	3908	274.884094	113.564125	100	100	9.189567	2.785549	3.299015	0.303121	0.254599	0.193841	267.727234	370.663818
355	103con3Gko1R072303	NORMAL	A	1	1	14	17	LOW_SIGNAL	LOW_SIGNAL	2464.006592	4007.611816	2464	4008	42.58337	42.682415	2455.317383	3992.626953	2453	3984	46.461456	54.799809	100	100	1.140958	1.896164	0.601719	1.661905	0.18702	0.273447	213.861649	229.358337
356	103con3Gko1R072303	NORMAL	A	1	1	14	18	LOW_SIGNAL	LOW_SIGNAL	2439.631592	3986.565674	2445	3982	42.572361	41.299858	2443.36499	3986.857178	2445	3980	51.118938	55.63763	100	100	-0.490223	-0.036887	0	0	-0.073034	-0.005239	0	0
357	103con3Gko1R072303	NORMAL	A	1	1	14	19	LOW_SIGNAL	LOW_SIGNAL	2066.723633	3833.605225	2204	3819	276.973846	108.534561	1997.744019	3812.080078	1790	3764	321.699615	121.753487	100	100	9.057537	2.723762	3.325377	0.300718	0.214422	0.176793	237.221008	256.323029
358	103con3Gko1R072303	NORMAL	A	1	1	14	20	LOW_SIGNAL	LOW_SIGNAL	1647.506592	3701.921143	1642	3706	37.387531	34.741913	1667.135986	3704.320068	1662	3707	45.223877	42.724472	100	100	-2.577486	-0.303557	0	0	-0.434049	-0.056149	0	0
359	103con3Gko1R072303	NORMAL	A	1	1	14	21	LOW_SIGNAL	LOW_SIGNAL	1635.638184	3706.480225	1638	3706	38.094959	44.626492	1599.072021	3690.231934	1601	3691	50.494518	44.483086	100	100	4.80141	2.056036	2.335275	0.428215	0.724161	0.365269	90.638939	22.000856
360	103con3Gko1R072303	NORMAL	A	1	1	14	22	LOW_SIGNAL	LOW_SIGNAL	1589.085571	3708.401367	1590	3710	41.659763	48.222336	1551.312012	3687.63208	1552	3690	37.672062	42.908295	100	100	4.95995	2.628117	1.887264	0.529868	1.002694	0.484039	47.086582	105.955383
361	103con3Gko1R072303	NORMAL	A	1	1	14	23	LOW_SIGNAL	LOW_SIGNAL	1514.602661	3696.589355	1514	3697	26.05509	43.146767	1528.767944	3695.775879	1528	3690	32.10445	46.960155	100	100	-1.860007	0.102936	-18.069515	0	-0.441225	0.017323	0	2278.712646
362	103con3Gko1R072303	NORMAL	A	1	1	14	24	LOW_SIGNAL	LOW_SIGNAL	1506.73999	3684.340088	1504	3679	30.37118	44.107677	1525.592041	3682.639893	1526	3683	31.402199	39.26202	100	100	-2.475415	0.21514	-11.506044	0	-0.600342	0.043304	0	1182.174561
363	103con3Gko1R072303	NORMAL	A	1	1	14	25	LOW_SIGNAL	LOW_SIGNAL	1597.073853	3705.093994	1604	3703	55.021389	51.415546	1513.488037	3679.600098	1508	3676	32.531281	40.53334	100	100	10.975441	3.225962	3.402222	0.293926	2.569398	0.628961	53.088188	124.078201
364	103con3Gko1R072303	NORMAL	A	1	1	14	26	LOW_SIGNAL	LOW_SIGNAL	1565.28186	3699.234863	1573	3698	62.933796	48.385197	1472.634888	3662.444336	1473	3662	30.355915	39.195019	100	100	12.165238	4.655423	2.613133	0.382682	3.052024	0.938653	59.504124	77.113235
365	103con3Gko1R072303	NORMAL	A	1	1	15	1	LOW_SIGNAL	LOW_SIGNAL	1957.709473	3678.668945	1340	3526	784.221497	282.01825	2299.174561	3748.055664	2590	3798	635.803101	224.83606	100	100	-44.83691	-8.7801	0	0	-0.537061	-0.30861	0	0
366	103con3Gko1R072303	NORMAL	A	1	1	15	2	LOW_SIGNAL	LOW_SIGNAL	2515.783691	3803.696045	2507	3804	57.18671	41.837017	2544.60791	3805.095947	2552	3806	64.990425	40.448376	100	100	-3.784835	-0.177142	0	0	-0.443515	-0.03461	0	0
367	103con3Gko1R072303	NORMAL	A	1	1	15	3	LOW_SIGNAL	LOW_SIGNAL	2588.367432	3816.006836	2587	3819	67.903542	45.05378	2436.080078	3795.775879	2437	3792	64.183907	43.536018	100	100	19.996464	2.559997	7.811127	0.128023	2.372672	0.464695	14.555168	57.316162
368	103con3Gko1R072303	NORMAL	A	1	1	15	4	LOW_SIGNAL	LOW_SIGNAL	2381.921143	3800.328857	2518	3795	556.527588	248.037567	2111.147949	3717.133789	2352	3773	557.981567	188.868256	100	100	35.554539	10.52739	3.377337	0.296091	0.485273	0.440493	14.866703	193.261154
369	103con3Gko1R072303	NORMAL	A	1	1	15	5	LOW_SIGNAL	LOW_SIGNAL	2274.967285	3783.823486	2301	3773	332.131897	115.610855	2202.543945	3741.320068	2328	3775	494.251007	149.102081	100	100	9.509725	5.378324	1.768158	0.56556	0.146531	0.285063	505.393005	221.52829
370	103con3Gko1R072303	NORMAL	A	1	1	15	6	LOW_SIGNAL	LOW_SIGNAL	2425.176514	3781.16333	2426	3779	53.485374	40.571003	2428.535889	3775.87207	2437	3777	99.975853	42.233219	100	100	-0.441111	0.669549	-0.658818	0	-0.033602	0.125287	0	221.723114
371	103con3Gko1R072303	NORMAL	A	1	1	15	7	LOW_SIGNAL	LOW_SIGNAL	2369.398682	3771.967285	2374	3774	40.5499	44.795654	2374.048096	3767.656006	2369	3768	54.963306	40.018963	100	100	-0.610503	0.545543	-1.119073	0	-0.084591	0.107731	0	466.866608
372	103con3Gko1R072303	NORMAL	A	1	1	15	8	LOW_SIGNAL	LOW_SIGNAL	2289.598633	3757.276367	2297	3758	52.660885	42.021637	2256.679932	3745.615967	2289	3744	106.039375	42.028938	100	100	4.322471	1.475491	2.929513	0.341354	0.310438	0.277437	279.59491	6.718093
373	103con3Gko1R072303	NORMAL	A	1	1	15	9	LOW_SIGNAL	LOW_SIGNAL	2112.243408	3742.605225	2105	3746	75.453247	45.405048	2121.728027	3746.184082	2111	3746	49.606731	43.709702	100	100	-1.245401	-0.452864	0	0	-0.191196	-0.081878	0	0
374	103con3Gko1R072303	NORMAL	A	1	1	15	10	LOW_SIGNAL	LOW_SIGNAL	2085.842041	3750.914551	2085	3756	39.218708	41.894688	2222.921631	3762.834717	2094	3741	939.604675	153.642899	100	100	-17.999571	-1.508361	0	0	-0.145891	-0.077584	0	0
375	103con3Gko1R072303	NORMAL	A	1	1	15	11	DETECTED	DETECTED	2704.747559	3871.906494	2692	3862	93.787209	86.290932	2054.928467	3741	2042	3739	47.162785	45.613056	100	100	85.326088	16.564728	5.151071	0.194134	13.778217	2.869935	12.475179	55.956028
376	103con3Gko1R072303	NORMAL	A	1	1	15	12	DETECTED	DETECTED	2641.623047	3858.057373	2646	3848	125.165031	87.727074	2003.525635	3734.512939	2008	3741	43.467472	40.89986	100	100	83.786949	15.633142	5.359572	0.186582	14.679883	3.020657	18.394508	62.819134
377	103con3Gko1R072303	NORMAL	A	1	1	15	13	LOW_SIGNAL	LOW_SIGNAL	2006.888184	3750.394775	2013	3749	81.647888	47.654129	1936.647949	3729.503906	1931	3727	50.203499	41.918846	100	100	9.223066	2.643502	3.488958	0.286619	1.39911	0.498365	91.670158	108.494919
378	103con3Gko1R072303	NORMAL	A	1	1	15	14	LOW_SIGNAL	LOW_SIGNAL	1982.190796	3751.177734	1982	3748	76.636818	55.512329	1889.831787	3723.270996	1889	3727	39.128105	41.65686	100	100	12.127426	3.53128	3.434286	0.291181	2.360426	0.669919	71.346931	131.481842
379	103con3Gko1R072303	NORMAL	A	1	1	15	15	DETECTED	DETECTED	2529.924316	3845.705811	2536	3831	75.911751	89.16272	1848.644775	3728.144775	1842	3728	31.90641	39.949535	100	100	89.457085	14.876011	6.013513	0.166292	21.352434	2.942739	10.110516	67.804901
380	103con3Gko1R072303	NORMAL	A	1	1	15	16	DETECTED	DETECTED	2567.63916	3893.453613	2571	3862	57.341484	114.588493	1981.082397	3785.517578	1854	3750	237.161301	93.0812	100	100	77.019272	13.658077	5.639101	0.177333	2.47324	1.15959	39.233173	61.917439
381	103con3Gko1R072303	NORMAL	A	1	1	15	17	DETECTED	DETECTED	4664.571289	4410.214355	4665	4319	118.93576	314.924652	2371.444336	3870.427734	2424	3905	527.799622	114.397018	100	100	301.104645	68.303856	4.408311	0.226844	4.344692	4.718537	22.424593	54.357117
382	103con3Gko1R072303	NORMAL	A	1	1	15	18	DETECTED	DETECTED	4422.298828	4189.381348	4443	4156	262.091766	248.664795	2171.307617	3850.32959	2329	3825	314.903748	122.182571	100	100	295.57193	42.903141	6.889284	0.145153	7.148188	2.77496	7.754943	63.87727
383	103con3Gko1R072303	NORMAL	A	1	1	15	19	LOW_SIGNAL	LOW_SIGNAL	1758.164429	3718.598633	1759	3718	35.538513	54.177814	1865.18396	3742.360107	1778	3717	225.806198	81.573677	100	100	-14.052462	-3.006744	0	0	-0.473944	-0.291288	0	0
384	103con3Gko1R072303	NORMAL	A	1	1	15	20	LOW_SIGNAL	LOW_SIGNAL	1688.934204	3701.427734	1687	3703	36.629463	38.953281	1708.167969	3704.87207	1711	3700	43.920536	37.913734	100	100	-2.525537	-0.435842	0	0	-0.437922	-0.090847	0	0
385	103con3Gko1R072303	NORMAL	A	1	1	15	21	LOW_SIGNAL	LOW_SIGNAL	1690.092163	3698.210449	1693	3696	54.553745	46.114117	1647.81604	3687.912109	1647	3688	45.18499	39.086529	100	100	5.55117	1.303138	4.259849	0.23475	0.935623	0.263475	72.306564	237.605972
386	103con3Gko1R072303	NORMAL	A	1	1	15	22	LOW_SIGNAL	LOW_SIGNAL	1636.552612	3693.763184	1638	3698	45.990314	42.802612	1601.135986	3683.271973	1601	3680	40.575367	41.175346	100	100	4.650467	1.327543	3.503062	0.285465	0.87286	0.254793	61.131195	111.425919
387	103con3Gko1R072303	NORMAL	A	1	1	15	23	LOW_SIGNAL	LOW_SIGNAL	1562.926636	3691.106689	1564	3692	31.171555	42.795467	1571.015991	3690.639893	1572	3692	34.80267	39.068882	100	100	-1.062193	0.059068	-17.982592	0	-0.232435	0.011948	0	3741.751953
388	103con3Gko1R072303	NORMAL	A	1	1	15	24	LOW_SIGNAL	LOW_SIGNAL	1537.626709	3680.159912	1539	3686	30.930223	41.885441	1553.192017	3679.087891	1556	3676	34.300549	35.996403	100	100	-2.043841	0.135652	-15.066781	0	-0.453792	0.029781	0	1997.730103
389	103con3Gko1R072303	NORMAL	A	1	1	15	25	LOW_SIGNAL	LOW_SIGNAL	1521.657715	3673.255127	1522	3674	31.651125	41.734058	1537.167969	3669.47998	1535	3672	29.560961	40.958389	100	100	-2.036612	0.477702	-4.263354	0	-0.524687	0.09217	0	212.147415
390	103con3Gko1R072303	NORMAL	A	1	1	15	26	LOW_SIGNAL	LOW_SIGNAL	1511.335571	3659.818848	1502	3656	81.125664	47.362324	1509.41272	3662.460205	1505	3659	34.600872	38.187458	100	100	0.252485	-0.334234	0	-1.323778	0.055572	-0.069168	3816.040527	0
391	103con3Gko1R072303	NORMAL	A	1	1	16	1	LOW_SIGNAL	LOW_SIGNAL	2585.446045	3795.716309	2585	3794	43.195221	38.632942	2590.563477	3793.682617	2585	3796	55.790104	40.81424	100	100	-0.671957	0.25734	-2.611159	0	-0.091727	0.049828	0	647.308838
392	103con3Gko1R072303	NORMAL	A	1	1	16	2	LOW_SIGNAL	LOW_SIGNAL	2504.560791	3785.229736	2504	3785	45.171516	37.793587	2515.936035	3785.055908	2512	3789	65.782242	42.094231	100	100	-1.493654	0.021996	-67.905815	0	-0.172923	0.00413	0	10663.18457
393	103con3Gko1R072303	NORMAL	A	1	1	16	3	LOW_SIGNAL	LOW_SIGNAL	2500.317627	3785.385254	2507	3785	71.603027	39.151287	2423.951904	3775.927979	2419	3779	53.750904	37.699612	100	100	10.027389	1.196711	8.379126	0.119344	1.420734	0.250859	61.946316	111.684547
394	103con3Gko1R072303	NORMAL	A	1	1	16	4	LOW_SIGNAL	LOW_SIGNAL	2468.110352	3774.525879	2473	3773	69.237831	44.848644	2361.760498	3779.105713	2372	3769	267.237244	139.258011	100	100	13.964528	-0.579526	0	-0.0415	0.39796	-0.032887	242.700958	0
395	103con3Gko1R072303	NORMAL	A	1	1	16	5	LOW_SIGNAL	LOW_SIGNAL	2425.307129	3775.790771	2418	3779	105.67585	43.678043	2479.191895	3783.416016	2524	3779	239.028137	92.386658	100	100	-7.075471	-0.964888	0	0	-0.225433	-0.082536	0	0
396	103con3Gko1R072303	NORMAL	A	1	1	16	6	LOW_SIGNAL	LOW_SIGNAL	2530.5	3779.967041	2525	3778	45.437824	40.73114	2546.031982	3771.927979	2548	3772	58.509579	39.718803	100	100	-2.039465	1.017252	-2.004877	0	-0.265461	0.202399	0	112.258659
397	103con3Gko1R072303	NORMAL	A	1	1	16	7	LOW_SIGNAL	LOW_SIGNAL	2466.585449	3760.368408	2468	3761	43.802292	40.299484	2470	3760.271973	2465	3757	68.162994	38.627331	100	100	-0.448356	0.012203	-36.741993	0	-0.050094	0.002497	0	11912.78418
398	103con3Gko1R072303	NORMAL	A	1	1	16	8	LOW_SIGNAL	LOW_SIGNAL	2395.322266	3810.013184	2383	3776	74.407745	92.638657	2385.456055	3762.503906	2389	3755	72.317017	54.576477	100	100	1.295507	6.011758	0.215496	4.640467	0.13643	0.870508	177.521179	157.559509
399	103con3Gko1R072303	NORMAL	A	1	1	16	9	LOW_SIGNAL	LOW_SIGNAL	2119.559326	3723.302734	2118	3724	45.373901	40.468128	2161.815918	3729.679932	2133	3728	90.987968	42.40884	100	100	-5.548605	-0.806962	0	0	-0.46442	-0.150374	0	0
400	103con3Gko1R072303	NORMAL	A	1	1	16	10	LOW_SIGNAL	LOW_SIGNAL	2155.493408	3739.026367	2082	3730	581.762573	104.172104	2102.048096	3727.60791	2091	3720	95.344009	61.419224	100	100	7.017768	1.444876	4.857004	0.205888	0.560552	0.18591	1073.801392	736.875427
401	103con3Gko1R072303	NORMAL	A	1	1	16	11	LOW_SIGNAL	LOW_SIGNAL	2090.657959	3755.401367	2073	3722	262.478546	184.790222	1858.112061	3685.086182	2056	3711	473.021942	207.398071	100	100	30.535009	8.897587	3.43183	0.29139	0.491618	0.339035	169.220749	133.914566
402	103con3Gko1R072303	NORMAL	A	1	1	16	12	LOW_SIGNAL	LOW_SIGNAL	2043.947388	3734.690674	2031	3734	97.545631	39.015732	1879.5	3704.552734	2004	3725	394.506073	173.76976	100	100	21.593168	3.813613	5.662128	0.176612	0.416844	0.173436	232.449005	561.860291
403	103con3Gko1R072303	NORMAL	A	1	1	16	13	LOW_SIGNAL	LOW_SIGNAL	1984.427612	3741.394775	1970	3732	139.460632	124.564583	1970.144043	3726.615967	1976	3725	41.574406	39.923676	100	100	1.875539	1.87009	1.002914	0.997095	0.343566	0.370177	931.977356	798.395691
404	103con3Gko1R072303	NORMAL	A	1	1	16	14	LOW_SIGNAL	LOW_SIGNAL	1924.230225	3725.677734	1923	3724	37.326103	39.181458	1935.608032	3722.919922	1935	3718	37.73996	39.180641	100	100	-1.493991	0.34897	-4.281147	0	-0.301479	0.070387	0	9.170774
405	103con3Gko1R072303	NORMAL	A	1	1	16	15	LOW_SIGNAL	LOW_SIGNAL	1955.568604	3731.947754	1958	3731	46.745079	39.954544	1884.391968	3724.895996	1882	3722	42.423153	38.230171	100	100	9.346023	0.89232	10.47385	0.095476	1.677778	0.184455	27.580761	164.656586
406	103con3Gko1R072303	NORMAL	A	1	1	16	16	LOW_SIGNAL	LOW_SIGNAL	1947.666626	3756.640625	1930	3735	171.696198	152.041138	1770.636353	3691.900879	1857	3715	366.13385	187.636887	100	100	23.245394	8.192078	2.837546	0.352417	0.483512	0.345027	182.669128	169.848541
407	103con3Gko1R072303	NORMAL	A	1	1	16	17	LOW_SIGNAL	LOW_SIGNAL	1759.355225	3736.967041	1842	3721	422.063812	236.799515	1711.936035	3683.335938	1837	3715	371.984131	185.428421	100	100	6.226493	6.786406	0.917495	1.089924	0.127476	0.289228	420.532959	274.609863
408	103con3Gko1R072303	NORMAL	A	1	1	16	18	LOW_SIGNAL	LOW_SIGNAL	1918.763184	3738.210449	1925	3738	68.869568	41.877888	1908.423706	3738.5	1912	3736	65.456894	46.261749	100	100	1.357651	-0.036639	0	-0.026987	0.157959	-0.006259	207.075958	0
409	103con3Gko1R072303	NORMAL	A	1	1	16	19	LOW_SIGNAL	LOW_SIGNAL	1919.552612	3752.072266	1925	3755	59.437397	41.58342	1889.855957	3734.496094	1918	3729	83.964249	40.360832	100	100	3.899392	2.224065	1.753273	0.570362	0.353682	0.435476	199.705688	56.947517
410	103con3Gko1R072303	NORMAL	A	1	1	16	20	LOW_SIGNAL	LOW_SIGNAL	1771.993408	3704.644775	1757	3700	66.685829	44.97084	1799.280029	3713.47998	1764	3717	92.519791	40.12693	100	100	-3.582937	-1.117995	0	0	-0.294927	-0.220181	0	0
411	103con3Gko1R072303	NORMAL	A	1	1	16	21	LOW_SIGNAL	LOW_SIGNAL	1702.302612	3693.519775	1698	3690	72.057747	39.14753	1696.452393	3694.849121	1700	3697	40.367435	41.119545	100	100	0.768177	-0.168214	0	-0.218977	0.144924	-0.032329	1020.288208	0
412	103con3Gko1R072303	NORMAL	A	1	1	16	22	LOW_SIGNAL	LOW_SIGNAL	1650.827759	3691.51001	1650	3691	37.096405	38.912186	1656.230103	3693.912598	1652	3692	43.07299	41.6273	100	100	-0.709368	-0.30402	0	0	-0.125423	-0.057717	0	0
413	103con3Gko1R072303	NORMAL	A	1	1	16	23	LOW_SIGNAL	LOW_SIGNAL	1625.328857	3696.624268	1624	3691	36.425316	71.030022	1658.008057	3722.352051	1629	3697	168.407883	139.401672	100	100	-4.291022	-3.255558	0	0	-0.194048	-0.184559	0	0
414	103con3Gko1R072303	NORMAL	A	1	1	16	24	LOW_SIGNAL	LOW_SIGNAL	1595.51001	3674.080566	1595	3676	30.572603	39.056522	1622.767944	3686.36792	1609	3678	112.512451	76.084152	100	100	-3.57917	-1.554825	0	0	-0.242266	-0.161497	0	0
415	103con3Gko1R072303	NORMAL	A	1	1	16	25	LOW_SIGNAL	LOW_SIGNAL	1568.418945	3663.635254	1570	3667	33.133408	39.505306	1584.880005	3664.664063	1586	3667	40.575417	42.833088	100	100	-2.16146	-0.130184	0	0	-0.40569	-0.024019	0	0
416	103con3Gko1R072303	NORMAL	A	1	1	16	26	LOW_SIGNAL	LOW_SIGNAL	1534.270264	3646.621582	1531	3643	32.59243	38.726387	1543.214233	3650.86499	1539	3654	38.599613	35.664745	100	100	-1.17441	-0.536955	0	0	-0.231711	-0.11898	0	0
417	103con3Gko1R072303	NORMAL	A	1	1	17	1	LOW_SIGNAL	LOW_SIGNAL	2598.743164	3791.547363	2595	3795	43.731575	40.280533	2598.626953	3787.246094	2600	3792	46.93906	38.48444	100	100	0.015259	0.544277	0.028036	35.668381	0.002476	0.111766	14674.679688	276.524963
418	103con3Gko1R072303	NORMAL	A	1	1	17	2	LOW_SIGNAL	LOW_SIGNAL	2524.673584	3778.755127	2533	3783	52.366615	37.539127	2515.384033	3779.895996	2518	3782	57.145096	36.510235	100	100	1.219787	-0.144364	0	-0.118352	0.162561	-0.031248	246.252396	0
419	103con3Gko1R072303	NORMAL	A	1	1	17	3	LOW_SIGNAL	LOW_SIGNAL	2450.006836	3778.753418	2442	3782	58.130131	43.871063	2456.327881	3766.87207	2458	3774	54.230804	38.434486	100	100	-0.83	1.503449	-0.552064	0	-0.116558	0.309132	0	178.037552
420	103con3Gko1R072303	NORMAL	A	1	1	17	4	LOW_SIGNAL	LOW_SIGNAL	2420.020508	3788.374268	2421	3793	54.608631	46.780926	2426.295898	3774.976074	2423	3770	66.822227	43.305641	100	100	-0.824006	1.695389	-0.486027	0	-0.093912	0.309387	0	132.062363
421	103con3Gko1R072303	NORMAL	A	1	1	17	5	LOW_SIGNAL	LOW_SIGNAL	2423.539551	3777.263184	2413	3772	66.292038	45.359013	2402.224121	3810.944092	2474	3775	482.545776	239.334778	100	100	2.798875	-4.261936	0	-1.522732	0.044173	-0.140727	2242.368652	0
422	103con3Gko1R072303	NORMAL	A	1	1	17	6	LOW_SIGNAL	LOW_SIGNAL	2565.06543	3782.450928	2572	3784	53.534386	43.823204	2495.343994	3803.8479	2564	3780	419.644714	198.628342	100	100	9.154944	-2.707543	0	-0.295747	0.166144	-0.107724	596.96991	0
423	103con3Gko1R072303	NORMAL	A	1	1	17	7	LOW_SIGNAL	LOW_SIGNAL	2512.875	3780.677734	2510	3764	259.639679	124.032074	2544.751953	3790.728027	2519	3771	159.508667	127.321495	100	100	-4.185681	-1.27175	0	0	-0.199845	-0.078936	0	0
424	103con3Gko1R072303	NORMAL	A	1	1	17	8	LOW_SIGNAL	LOW_SIGNAL	2346.662354	3738.026611	2378	3739	100.012932	40.546757	2335.864014	3742.879883	2308	3747	124.396172	42.294022	100	100	1.417902	-0.614126	0	-0.433123	0.086806	-0.114751	685.028992	0
425	103con3Gko1R072303	NORMAL	A	1	1	17	9	LOW_SIGNAL	LOW_SIGNAL	2172.503418	3726.827881	2172	3726	52.49836	39.549423	2192.464111	3733.263916	2203	3736	54.238499	44.968655	100	100	-2.620988	-0.814407	0	0	-0.368017	-0.143123	0	0
426	103con3Gko1R072303	NORMAL	A	1	1	17	10	LOW_SIGNAL	LOW_SIGNAL	2164.92041	3726.874268	2162	3729	44.571815	38.258476	2161.360107	3729.224121	2157	3728	62.427948	44.249084	100	100	0.467494	-0.297347	0	-0.636045	0.057031	-0.053105	1227.716797	0
427	103con3Gko1R072303	NORMAL	A	1	1	17	11	LOW_SIGNAL	LOW_SIGNAL	2099.344482	3747.192139	2149	3734	395.606964	203.753387	1913.871948	3660.768066	2140	3713	475.068085	159.33046	100	100	24.353926	10.935983	2.226954	0.449044	0.390413	0.54242	141.816177	146.950912
428	103con3Gko1R072303	NORMAL	A	1	1	17	12	LOW_SIGNAL	LOW_SIGNAL	2072.390625	3743.013184	2068	3734	234.164276	108.348152	1916.167969	3673.823975	2051	3711	376.494476	126.776413	100	100	20.513199	8.755107	2.342998	0.426804	0.41494	0.545758	188.713867	95.137733
429	103con3Gko1R072303	NORMAL	A	1	1	17	13	LOW_SIGNAL	LOW_SIGNAL	2153.913818	3741.443604	2149	3742	61.439293	43.708225	2042.463989	3727.384033	2041	3730	61.282993	43.64534	100	100	14.634193	1.779079	8.225715	0.12157	1.818609	0.322132	3.929712	16.670324
430	103con3Gko1R072303	NORMAL	A	1	1	17	14	LOW_SIGNAL	LOW_SIGNAL	2132.119141	3757.390625	2132	3751	63.217499	47.524052	2009.264038	3733.176025	2008	3731	60.045975	43.342236	100	100	16.13179	3.064082	5.264804	0.189941	2.046017	0.558684	16.093779	80.501968
431	103con3Gko1R072303	NORMAL	A	1	1	17	15	LOW_SIGNAL	LOW_SIGNAL	1927.509888	3736.576172	1922	3735	38.519058	49.154362	1926.656006	3724.447998	1923	3729	57.758965	40.941826	100	100	0.112121	1.534682	0.073058	13.687728	0.014784	0.296229	5040.42627	224.283035
432	103con3Gko1R072303	NORMAL	A	1	1	17	16	LOW_SIGNAL	LOW_SIGNAL	1867.210571	3716.427734	1870	3717	37.723564	39.297562	1908.144043	3734.552002	1897	3727	133.142639	103.917198	100	100	-5.37487	-2.29342	0	0	-0.307441	-0.174411	0	0
433	103con3Gko1R072303	NORMAL	A	1	1	17	17	LOW_SIGNAL	LOW_SIGNAL	1907.62915	3739.748291	1891	3740	58.647942	40.07048	1934.391968	3761.927979	1944	3754	230.605667	133.845428	100	100	-3.514157	-2.806587	0	0	-0.116054	-0.165711	0	0
434	103con3Gko1R072303	NORMAL	A	1	1	17	18	LOW_SIGNAL	LOW_SIGNAL	1982.066284	3763.542969	1983	3765	37.318562	42.456665	1984.767944	3765.063965	1983	3766	37.54678	39.471252	100	100	-0.354748	-0.192465	0	0	-0.071955	-0.038534	0	0
435	103con3Gko1R072303	NORMAL	A	1	1	17	19	LOW_SIGNAL	LOW_SIGNAL	2042.145752	3768.933838	2047	3765	52.670345	43.924583	1969.119019	3760.285645	1970	3762	42.091446	37.585499	100	100	9.588954	1.09433	8.762394	0.114124	1.734954	0.230094	43.356579	262.841278
436	103con3Gko1R072303	NORMAL	A	1	1	17	20	LOW_SIGNAL	LOW_SIGNAL	2016.417236	3760.966797	2028	3760	63.324074	46.41515	1931.039429	3740.724365	1956	3734	100.203697	56.592335	100	100	11.210742	2.561449	4.376719	0.228482	0.852042	0.357689	90.958649	159.95047
437	103con3Gko1R072303	NORMAL	A	1	1	17	21	DETECTED	DETECTED	2222.19043	3768.476074	2225	3761	46.386013	63.113884	1836.384644	3699.651367	1800	3700	119.040398	41.68861	100	100	50.659176	8.708983	5.816887	0.171913	3.240965	1.650923	28.416107	68.850105
438	103con3Gko1R072303	NORMAL	A	1	1	17	22	DETECTED	DETECTED	2176.452148	3759.863037	2171	3756	60.221127	49.703094	1737.095703	3701.374023	1736	3702	44.430508	42.749878	100	100	57.690777	7.401119	7.794872	0.128289	9.888621	1.368168	9.252424	43.348995
439	103con3Gko1R072303	NORMAL	A	1	1	17	23	LOW_SIGNAL	LOW_SIGNAL	1678.738281	3704.765137	1682	3704	36.790764	38.485233	1676.656006	3687.775879	1673	3682	42.827885	41.883648	100	100	0.273418	2.149797	0.127183	7.862668	0.04862	0.40563	1052.892822	97.276459
440	103con3Gko1R072303	NORMAL	A	1	1	17	24	LOW_SIGNAL	LOW_SIGNAL	1649.697998	3684.429443	1636	3682	89.590179	39.86264	1642.095947	3675.104004	1642	3678	36.005917	40.007427	100	100	0.998206	1.180028	0.845917	1.182149	0.211133	0.233093	1079.135376	36.465851
441	103con3Gko1R072303	NORMAL	A	1	1	17	25	LOW_SIGNAL	LOW_SIGNAL	1590.523438	3664.221436	1591	3667	30.492485	33.666458	1611.784058	3655.936035	1610	3658	38.872742	40.521553	100	100	-2.791678	1.048423	-2.66274	0	-0.546929	0.204469	0	272.182404
442	103con3Gko1R072303	NORMAL	A	1	1	17	26	LOW_SIGNAL	LOW_SIGNAL	1555.054077	3648.351318	1555	3650	38.854305	39.216793	1570.357178	3644.619141	1574	3647	33.613914	35.987309	100	100	-2.009411	0.472265	-4.254841	0	-0.455261	0.103708	0	417.565948
443	103con3Gko1R072303	NORMAL	A	1	1	18	1	LOW_SIGNAL	LOW_SIGNAL	2572.571533	3798.312988	2574	3797	38.619495	40.715992	2592.674561	3797.991943	2593	3798	54.542427	40.055458	100	100	-2.639677	0.040625	-64.977341	0	-0.368576	0.008015	0	2275.153809
444	103con3Gko1R072303	NORMAL	A	1	1	18	2	LOW_SIGNAL	LOW_SIGNAL	2510.435303	3783.734619	2511	3784	38.049191	40.450775	2533.976074	3785.951904	2529	3785	46.1679	41.52552	100	100	-3.091079	-0.280572	0	0	-0.509895	-0.053396	0	0
445	103con3Gko1R072303	NORMAL	A	1	1	18	3	LOW_SIGNAL	LOW_SIGNAL	2496.378418	3778.540527	2497	3781	40.491604	40.920765	2513.600098	3792.023926	2511	3792	47.079544	45.778297	100	100	-2.261335	-1.706171	0	0	-0.3658	-0.294537	0	0
446	103con3Gko1R072303	NORMAL	A	1	1	18	4	LOW_SIGNAL	LOW_SIGNAL	2561.789063	3812.544189	2565	3817	54.374054	48.083717	2554.912109	3814.095947	2557	3808	65.627487	55.004459	100	100	0.902995	-0.196357	0	-0.217451	0.104788	-0.028211	534.36731	0
447	103con3Gko1R072303	NORMAL	A	1	1	18	5	LOW_SIGNAL	LOW_SIGNAL	2432.026367	3816.546143	2623	3830	604.72876	258.232025	2256.256104	3756.60791	2585	3815	639.064941	208.68927	100	100	23.079947	7.584501	3.043041	0.328619	0.275043	0.287213	117.572235	253.751144
448	103con3Gko1R072303	NORMAL	A	1	1	18	6	LOW_SIGNAL	LOW_SIGNAL	2331.045654	3792.424805	2429	3782	492.444427	195.3181	2256.560059	3746.343994	2413	3781	515.352051	166.923492	100	100	9.780514	5.831002	1.67733	0.596186	0.144533	0.276059	203.987823	220.088303
449	103con3Gko1R072303	NORMAL	A	1	1	18	7	LOW_SIGNAL	LOW_SIGNAL	2332.039307	3760.764648	2326	3760	46.158184	45.313057	2364.800049	3756.535889	2352	3755	65.399269	44.57859	100	100	-4.30173	0.535101	-8.039092	0	-0.500934	0.094861	0	192.146652
450	103con3Gko1R072303	NORMAL	A	1	1	18	8	LOW_SIGNAL	LOW_SIGNAL	2307.723633	3756.730225	2271	3750	318.91095	61.457245	2277.775879	3754.944092	2256	3753	148.591293	62.134132	100	100	3.932363	0.226015	17.398701	0.057476	0.201544	0.028746	942.236633	512.080994
451	103con3Gko1R072303	NORMAL	A	1	1	18	9	LOW_SIGNAL	LOW_SIGNAL	2269.125732	3764.377441	2264	3764	39.991215	38.662251	2240.208008	3757.768066	2236	3759	40.939243	44.327797	100	100	3.797113	0.836341	4.540148	0.220257	0.706357	0.149102	30.290228	328.075287
452	103con3Gko1R072303	NORMAL	A	1	1	18	10	LOW_SIGNAL	LOW_SIGNAL	2239.980225	3757.900635	2238	3759	40.928631	36.416618	2226.560059	3760.60791	2228	3763	41.95013	43.404495	100	100	1.762168	-0.342575	0	-0.194405	0.319908	-0.062373	68.561913	0
453	103con3Gko1R072303	NORMAL	A	1	1	18	11	LOW_SIGNAL	LOW_SIGNAL	2325.907227	3776.86084	2344	3773	79.623962	46.032745	2190.199951	3754.023926	2188	3759	42.041256	39.812149	100	100	17.819376	2.889752	6.166404	0.162169	3.227955	0.573617	49.828075	101.18959
454	103con3Gko1R072303	NORMAL	A	1	1	18	12	LOW_SIGNAL	LOW_SIGNAL	2230.562988	3777.688721	2242	3778	78.697113	49.15556	2118.568115	3750.231934	2110	3750	62.592686	40.065903	100	100	14.705762	3.474344	4.232673	0.236257	1.789265	0.685291	42.592186	103.719086
455	103con3Gko1R072303	NORMAL	A	1	1	18	13	LOW_SIGNAL	LOW_SIGNAL	2058.377441	3750.94043	2055	3752	36.866737	38.700935	2065.008057	3746.615967	2065	3748	39.37178	40.858883	100	100	-0.870649	0.547212	-1.591065	0	-0.16841	0.105839	0	302.994781
456	103con3Gko1R072303	NORMAL	A	1	1	18	14	LOW_SIGNAL	LOW_SIGNAL	2027.536377	3758.960205	2025	3757	39.960285	47.050034	2042.839966	3744.248047	2042	3744	44.508858	41.869736	100	100	-2.009475	1.861656	-1.079402	0	-0.343832	0.351379	0	145.881439
457	103con3Gko1R072303	NORMAL	A	1	1	18	15	LOW_SIGNAL	LOW_SIGNAL	1963.152344	3732.410645	1963	3730	39.75621	40.386677	1965.079956	3742.008057	1959	3738	50.969723	41.961479	100	100	-0.25311	-1.214443	0	0	-0.037819	-0.22872	0	0
458	103con3Gko1R072303	NORMAL	A	1	1	18	16	LOW_SIGNAL	LOW_SIGNAL	1914.437134	3733.51001	1916	3731	36.697601	39.839153	1917.823975	3731.936035	1912	3733	71.025223	42.951172	100	100	-0.444717	0.199169	-2.232869	0	-0.047685	0.036646	0	1019.795898
459	103con3Gko1R072303	NORMAL	A	1	1	18	17	LOW_SIGNAL	LOW_SIGNAL	1903.788086	3740.834473	1883	3739	63.165657	46.435398	1935.015991	3746.503906	1919	3744	67.910637	43.522102	100	100	-4.100457	-0.717402	0	0	-0.459838	-0.130266	0	0
460	103con3Gko1R072303	NORMAL	A	1	1	18	18	LOW_SIGNAL	LOW_SIGNAL	2008.589355	3772.284668	2007	3771	36.318085	41.292831	2006.5	3771.285645	2007	3772	37.128479	39.83643	100	100	0.274348	0.126415	2.170216	0.460784	0.056274	0.025078	369.250793	1088.061768
461	103con3Gko1R072303	NORMAL	A	1	1	18	19	DETECTED	DETECTED	2666.622314	4145.422363	2655	4069	92.666336	274.386597	2005.872559	3776	2008	3771	36.88131	41.772606	100	100	86.761368	46.746197	1.856009	0.53879	17.915571	8.843652	12.865793	73.408722
462	103con3Gko1R072303	NORMAL	A	1	1	18	20	DETECTED	DETECTED	2662	4457.950195	2656	4323	72.839409	365.786774	2065.591797	3791.224854	2005	3771	237.801926	90.052101	100	100	78.312843	84.366501	0.928246	1.077301	2.508004	7.403773	37.955845	53.174622
463	103con3Gko1R072303	NORMAL	A	1	1	18	21	LOW_SIGNAL	LOW_SIGNAL	1780.160034	3718.139893	1779	3719	32.716404	44.342922	1794.199951	3713.36792	1792	3715	37.68417	41.202202	100	100	-1.843546	0.603839	-3.053043	0	-0.372568	0.115818	0	343.490204
464	103con3Gko1R072303	NORMAL	A	1	1	18	22	LOW_SIGNAL	LOW_SIGNAL	1774.919434	3723.570557	1776	3722	32.575378	46.404839	1772.533325	3709.100098	1771	3708	37.428684	38.74662	100	100	0.313314	1.831072	0.17111	5.844211	0.063751	0.373464	772.485413	176.472717
465	103con3Gko1R072303	NORMAL	A	1	1	18	23	LOW_SIGNAL	LOW_SIGNAL	1749.51001	3694.033447	1755	3697	41.792858	45.502071	1710.887939	3687.104004	1714	3681	49.287704	52.48576	100	100	5.071366	0.876842	5.78367	0.172901	0.783605	0.132025	67.648582	377.511475
466	103con3Gko1R072303	NORMAL	A	1	1	18	24	LOW_SIGNAL	LOW_SIGNAL	1686.161133	3679.463135	1683	3680	42.39854	37.705925	1725.495972	3699.639893	1676	3689	115.008873	72.061172	100	100	-5.164958	-2.553139	0	0	-0.342016	-0.279995	0	0
467	103con3Gko1R072303	NORMAL	A	1	1	18	25	LOW_SIGNAL	LOW_SIGNAL	1804.637573	3731.436279	1844	3734	124.950615	72.354813	1776.800049	3720.135986	1830	3739	134.465469	79.3368	100	100	3.655274	1.429923	2.556273	0.391195	0.207024	0.142434	178.471527	287.992126
468	103con3Gko1R072303	NORMAL	A	1	1	18	26	LOW_SIGNAL	LOW_SIGNAL	1742.31543	3702.906006	1765	3705	132.320068	69.321945	1725.103149	3708.69043	1748	3716	141.466644	81.4394	100	100	2.260101	-0.731953	0	-0.323859	0.12167	-0.071027	290.734802	0
469	103con3Gko1R072303	NORMAL	A	1	1	19	1	LOW_SIGNAL	LOW_SIGNAL	2602.312988	3834.591797	2579	3828	201.115616	54.282082	2579.480225	3824.370117	2579	3825	47.303795	44.68174	100	100	2.998112	1.293437	2.317942	0.431417	0.482684	0.228766	856.109192	301.549988
470	103con3Gko1R072303	NORMAL	A	1	1	19	2	LOW_SIGNAL	LOW_SIGNAL	2537.871582	3832.662109	2536	3832	40.589912	43.811852	2520.246094	3822.452393	2514	3818	47.052593	45.060604	100	100	2.314358	1.291924	1.791405	0.558221	0.374591	0.226577	135.027618	103.182999
471	103con3Gko1R072303	NORMAL	A	1	1	19	3	LOW_SIGNAL	LOW_SIGNAL	2534.405518	3838.385254	2538	3843	59.483006	46.354076	2527.503906	3828.840088	2526	3834	56.879848	43.199352	100	100	0.906233	1.207832	0.750297	1.332805	0.121337	0.220956	252.177856	176.091476
472	103con3Gko1R072303	NORMAL	A	1	1	19	4	LOW_SIGNAL	LOW_SIGNAL	2603.993164	3865.547363	2604	3867	42.92432	45.949444	2623.439941	3866.87207	2612	3863	76.385841	48.76358	100	100	-2.553507	-0.167627	0	0	-0.254586	-0.027166	0	0
473	103con3Gko1R072303	NORMAL	A	1	1	19	5	LOW_SIGNAL	LOW_SIGNAL	2626.816895	3876.653564	2625	3873	44.873573	45.390167	2637.00708	3867.809814	2626	3865	66.665199	48.509411	100	100	-1.338047	1.119076	-1.195672	0	-0.152856	0.18231	0	193.517349
474	103con3Gko1R072303	NORMAL	A	1	1	19	6	LOW_SIGNAL	LOW_SIGNAL	2480.444336	3819.830078	2481	3822	61.081795	43.08358	2483.063965	3811.447998	2468	3806	112.692619	59.901867	100	100	-0.343977	1.060657	-0.324305	0	-0.023246	0.13993	0	496.508881
475	103con3Gko1R072303	NORMAL	A	1	1	19	7	LOW_SIGNAL	LOW_SIGNAL	2299.411865	3778.601318	2298	3780	45.327545	36.149242	2309.280029	3771.496094	2307	3768	49.862648	40.232933	100	100	-1.295763	0.899085	-1.441202	0	-0.197907	0.176602	0	248.567642
476	103con3Gko1R072303	NORMAL	A	1	1	19	8	LOW_SIGNAL	LOW_SIGNAL	2249.594727	3777.274414	2252	3778	41.427246	39.865444	2242.072021	3765.63208	2245	3765	46.024384	41.372532	100	100	0.987787	1.473205	0.670502	1.491419	0.16345	0.281402	266.534668	95.040504
477	103con3Gko1R072303	NORMAL	A	1	1	19	9	LOW_SIGNAL	LOW_SIGNAL	2248.940674	3776.322266	2248	3775	37.909309	46.515903	2243.424072	3776.327881	2238	3775	39.005016	45.165962	100	100	0.724371	-0.000711	0	-0.000981	0.141433	-0.000124	166.409988	0
478	103con3Gko1R072303	NORMAL	A	1	1	19	10	LOW_SIGNAL	LOW_SIGNAL	2224.834473	3776.125732	2220	3775	43.662712	40.400547	2237.199951	3773.823975	2239	3777	39.08572	43.645947	100	100	-1.62368	0.291261	-5.57465	0	-0.316368	0.052737	0	717.520386
479	103con3Gko1R072303	NORMAL	A	1	1	19	11	LOW_SIGNAL	LOW_SIGNAL	2190.086182	3766.595947	2189	3766	42.09623	43.232578	2197.87207	3767.60791	2197	3762	41.53875	44.573227	100	100	-1.022345	-0.128052	0	0	-0.187437	-0.022703	0	0
480	103con3Gko1R072303	NORMAL	A	1	1	19	12	LOW_SIGNAL	LOW_SIGNAL	2101.894043	3761.245117	2091	3765	46.798737	42.366486	2116.496094	3763.832031	2118	3764	55.674702	45.44738	100	100	-1.917358	-0.327345	0	0	-0.262274	-0.056921	0	0
481	103con3Gko1R072303	NORMAL	A	1	1	19	13	LOW_SIGNAL	LOW_SIGNAL	2080.960205	3763.92041	2075	3766	37.435429	47.665855	2090.263916	3761.808105	2086	3764	38.631664	42.61412	100	100	-1.221647	0.267288	-4.570523	0	-0.240831	0.049568	0	1011.019226
482	103con3Gko1R072303	NORMAL	A	1	1	19	14	LOW_SIGNAL	LOW_SIGNAL	2063.927246	3764.900635	2061	3766	45.901798	44.694935	2053.711914	3763.855957	2047	3767	58.280037	44.14925	100	100	1.341349	0.132192	10.146972	0.098552	0.17528	0.023662	351.538513	666.504761
483	103con3Gko1R072303	NORMAL	A	1	1	19	15	LOW_SIGNAL	LOW_SIGNAL	1985.072876	3759.37085	1985	3762	39.023941	43.150364	1952.527954	3746.503906	1950	3747	47.758732	43.652912	100	100	4.273391	1.628165	2.624666	0.381001	0.681444	0.294756	84.597893	51.331268
484	103con3Gko1R072303	NORMAL	A	1	1	19	16	LOW_SIGNAL	LOW_SIGNAL	1912.446655	3756.693359	1915	3758	40.934479	44.532177	1908.608032	3745.048096	1898	3744	70.004364	45.657887	100	100	0.50404	1.473576	0.342052	2.92353	0.054834	0.255055	1479.408203	86.525322
485	103con3Gko1R072303	NORMAL	A	1	1	19	17	LOW_SIGNAL	LOW_SIGNAL	1862.939941	3740.333252	1862	3740	37.003216	39.705235	1881.895996	3746.583984	1881	3744	37.100525	42.649593	100	100	-2.489071	-0.790959	0	0	-0.510938	-0.14656	0	0
486	103con3Gko1R072303	NORMAL	A	1	1	19	18	LOW_SIGNAL	LOW_SIGNAL	1903.185425	3756.602539	1899	3758	66.944588	45.100487	1904.991943	3755.303955	1883	3754	77.928474	40.703335	100	100	-0.237209	0.164321	-1.443573	0	-0.023182	0.031904	0	1495.784546
487	103con3Gko1R072303	NORMAL	A	1	1	19	19	LOW_SIGNAL	LOW_SIGNAL	1940.233276	3773.17334	1963	3780	79.499977	47.397896	1900.583984	3762.191895	1878	3759	92.144714	47.569077	100	100	5.206247	1.389577	3.746642	0.266906	0.430294	0.230853	117.499123	36.715988
488	103con3Gko1R072303	NORMAL	A	1	1	19	20	LOW_SIGNAL	LOW_SIGNAL	1795.706665	3768.726563	1822	3734	353.277893	246.163391	1804.047974	3753.600098	1811	3739	327.68399	215.771683	100	100	-1.095276	1.914082	-0.57222	0	-0.025455	0.070104	0	783.304443
489	103con3Gko1R072303	NORMAL	A	1	1	19	21	LOW_SIGNAL	LOW_SIGNAL	1785.866699	3730.926758	1787	3729	33.215927	40.749859	1781.135986	3728.743896	1783	3729	35.199047	50.045124	100	100	0.621178	0.276216	2.248882	0.444665	0.134399	0.043618	246.220047	1330.870117
490	103con3Gko1R072303	NORMAL	A	1	1	19	22	LOW_SIGNAL	LOW_SIGNAL	1802.013428	3737.906006	1805	3739	38.227448	42.516987	1800.359985	3727.583984	1798	3727	40.766327	38.883656	100	100	0.217109	1.306134	0.166223	6.016022	0.040559	0.265459	856.502075	166.610229
491	103con3Gko1R072303	NORMAL	A	1	1	19	23	LOW_SIGNAL	LOW_SIGNAL	1746.201294	3698.167725	1751	3703	57.102798	47.913685	1726.911987	3700.751953	1718	3693	85.270248	62.496525	100	100	2.53283	-0.327005	0	-0.129106	0.226214	-0.04135	328.30011	0
492	103con3Gko1R072303	NORMAL	A	1	1	19	24	LOW_SIGNAL	LOW_SIGNAL	2161.234863	3909.939697	2158	3907	309.328949	164.347153	2158.87207	3923.832031	2051	3894	399.121948	202.439697	100	100	0.310252	-1.757917	0	-5.666087	0.00592	-0.068625	10674.571289	0
493	103con3Gko1R072303	NORMAL	A	1	1	19	25	LOW_SIGNAL	LOW_SIGNAL	2306.113281	4004.040039	2409	4048	230.222626	136.670609	2341.087891	4022.991943	2465	4077	382.285309	196.186646	100	100	-4.592427	-2.398148	0	0	-0.091488	-0.096601	0	0
494	103con3Gko1R072303	NORMAL	A	1	1	19	26	LOW_SIGNAL	LOW_SIGNAL	2149.959961	3905.186768	2110	3892	223.410507	106.160095	2262.619141	3962.460205	2191	3916	365.418304	172.113449	100	100	-14.79299	-7.247302	0	0	-0.308302	-0.332766	0	0
495	103con3Gko1R072303	NORMAL	A	1	1	20	1	DETECTED	DETECTED	5238.445313	5209.574219	5321	4916	595.508362	1175.079468	2600.93335	3854.493408	2610	3851	58.254879	53.049541	100	100	346.324982	171.470062	2.01974	0.495113	45.275383	25.543686	22.470121	86.628143
496	103con3Gko1R072303	NORMAL	A	1	1	20	2	DETECTED	DETECTED	5249.543457	5466.077637	5392	5041	659.978516	1389.214111	2586.781982	3871.807617	2588	3868	66.730637	58.066471	100	100	349.640442	201.736725	1.733152	0.576983	39.903133	27.455948	24.65847	87.06179
497	103con3Gko1R072303	NORMAL	A	1	1	20	3	LOW_SIGNAL	LOW_SIGNAL	2576.074219	3874.432373	2575	3873	49.331173	53.182674	2575.476074	3881.095215	2576	3882	64.449387	52.936562	100	100	0.078541	-0.843107	0	-10.734631	0.009281	-0.125865	6933.909668	0
498	103con3Gko1R072303	NORMAL	A	1	1	20	4	LOW_SIGNAL	LOW_SIGNAL	2325.371582	3871.270264	2599	3880	666.192139	328.258636	2465.159912	3898.696045	2574	3880	521.235779	266.409637	100	100	-18.355249	-3.470421	0	0	-0.268186	-0.102946	0	0
499	103con3Gko1R072303	NORMAL	A	1	1	20	5	LOW_SIGNAL	LOW_SIGNAL	2443.383057	3855.285645	2545	3861	481.208679	151.191116	2349.225342	3836.373291	2486	3836	555.947876	227.735992	100	100	12.363609	2.393143	5.166264	0.193563	0.169364	0.083045	295.692596	900.513672
500	103con3Gko1R072303	NORMAL	A	1	1	20	6	LOW_SIGNAL	LOW_SIGNAL	2447.405273	3817.803955	2444	3820	51.066978	44.400257	2427.63501	3812.158691	2409	3808	85.968231	48.578091	100	100	2.595983	0.714344	3.63408	0.275173	0.229972	0.11621	349.803497	349.126007
501	103con3Gko1R072303	NORMAL	A	1	1	20	7	LOW_SIGNAL	LOW_SIGNAL	2304.365967	3778.666748	2299	3779	44.668781	44.314369	2319.956543	3790.017334	2316	3791	50.980629	44.749191	100	100	-2.047159	-1.436288	0	0	-0.305814	-0.253649	0	0
502	103con3Gko1R072303	NORMAL	A	1	1	20	8	LOW_SIGNAL	LOW_SIGNAL	2263.137207	3781.725586	2262	3782	40.954094	43.901989	2274.890869	3781.10083	2274	3776	49.068058	46.866093	100	100	-1.543343	0.079056	-19.522219	0	-0.239538	0.013331	0	2625.445068
503	103con3Gko1R072303	NORMAL	A	1	1	20	9	LOW_SIGNAL	LOW_SIGNAL	2220.908447	3772.150391	2220	3773	39.601864	43.256382	2246.639893	3769.327881	2244	3765	47.919693	43.319855	100	100	-3.378731	0.357156	-9.460085	0	-0.53697	0.065155	0	83.053482
504	103con3Gko1R072303	NORMAL	A	1	1	20	10	LOW_SIGNAL	LOW_SIGNAL	2239.710449	3781.059326	2241	3781	36.045151	42.022587	2234.687988	3784.496094	2244	3785	38.973812	38.34095	100	100	0.659487	-0.434884	0	-0.659428	0.128868	-0.089637	295.123291	0
505	103con3Gko1R072303	NORMAL	A	1	1	20	11	LOW_SIGNAL	LOW_SIGNAL	2175.894775	3782.144775	2172	3782	44.428844	42.902851	2182.991943	3773	2181	3773	53.80019	43.56234	100	100	-0.931911	1.157167	-0.805338	0	-0.131917	0.209924	0	82.575523
506	103con3Gko1R072303	NORMAL	A	1	1	20	12	LOW_SIGNAL	LOW_SIGNAL	2136.07959	3778.05957	2103	3779	281.171661	66.145805	2116.447998	3768.791992	2116	3766	38.838886	42.907688	100	100	2.577774	1.172706	2.198141	0.45493	0.505462	0.215989	1418.510986	543.19281
507	103con3Gko1R072303	NORMAL	A	1	1	20	13	LOW_SIGNAL	LOW_SIGNAL	2222.158936	3801.331055	2233	3797	72.36731	49.604534	2082.312012	3784.384033	2080	3786	82.252121	49.449028	100	100	18.362944	2.144453	8.562997	0.116782	1.700223	0.342717	27.955248	23.158863
508	103con3Gko1R072303	NORMAL	A	1	1	20	14	LOW_SIGNAL	LOW_SIGNAL	2193.052979	3808.887451	2188	3806	124.963455	60.749382	2007.271973	3771.208008	2003	3773	65.389572	47.586147	100	100	24.39443	4.767905	5.116384	0.195451	2.841141	0.791815	57.320049	100.221817
509	103con3Gko1R072303	NORMAL	A	1	1	20	15	LOW_SIGNAL	LOW_SIGNAL	1953.092773	3763.966797	1951	3761	36.766174	46.749756	1967.656006	3764.303955	1966	3765	43.703381	41.212322	100	100	-1.912261	-0.042664	0	0	-0.333229	-0.008181	0	0
510	103con3Gko1R072303	NORMAL	A	1	1	20	16	LOW_SIGNAL	LOW_SIGNAL	1909.540039	3755.199951	1909	3757	41.529102	42.62006	1920.674561	3758.015869	1916	3752	39.748173	44.647774	100	100	-1.462046	-0.356322	0	0	-0.280127	-0.06307	0	0
511	103con3Gko1R072303	NORMAL	A	1	1	20	17	LOW_SIGNAL	LOW_SIGNAL	1885.386719	3755.113281	1886	3750	35.439857	41.748627	1885.015991	3749.832031	1883	3749	40.413784	51.572643	100	100	0.048679	0.668282	0.072842	13.728263	0.009173	0.102404	5239.417969	573.32135
512	103con3Gko1R072303	NORMAL	A	1	1	20	18	LOW_SIGNAL	LOW_SIGNAL	1859.753296	3742.379883	1862	3743	33.377232	45.017612	1859.319946	3757.687988	1855	3763	38.258377	42.281204	100	100	0.056902	-1.937067	0	-34.042133	0.011327	-0.362055	4315.061035	0
513	103con3Gko1R072303	NORMAL	A	1	1	20	19	LOW_SIGNAL	LOW_SIGNAL	1821.160034	3745.493408	1819	3743	36.442116	40.5252	1833.76001	3747.775879	1833	3741	51.172131	48.248333	100	100	-1.654471	-0.288821	0	0	-0.246227	-0.047307	0	0
514	103con3Gko1R072303	NORMAL	A	1	1	20	20	LOW_SIGNAL	LOW_SIGNAL	1786.286621	3739.15332	1781	3739	44.515491	41.0079	1788.511963	3750.800049	1794	3750	201.365707	116.658867	100	100	-0.292204	-1.473761	0	0	-0.011051	-0.099836	0	0
515	103con3Gko1R072303	NORMAL	A	1	1	20	21	LOW_SIGNAL	LOW_SIGNAL	1904.68457	3773.906006	1917	3773	81.590202	53.723564	1759.94397	3744.256104	1755	3739	35.27457	52.273624	100	100	19.00552	3.751858	5.065629	0.197409	4.103256	0.567206	50.82943	41.811825
516	103con3Gko1R072303	NORMAL	A	1	1	20	22	LOW_SIGNAL	LOW_SIGNAL	1896.785278	3756.624268	1910	3753	98.778671	52.763042	1735.42395	3730.560059	1741	3729	67.14035	48.495499	100	100	21.187944	3.298129	6.424232	0.155661	2.403343	0.537456	44.900928	79.755432
517	103con3Gko1R072303	NORMAL	A	1	1	20	23	LOW_SIGNAL	LOW_SIGNAL	1881.476563	3780.362305	1806	3757	180.043015	108.35759	2030.640015	3873.664063	1808	3776	369.873718	204.991348	100	100	-19.586273	-11.806275	0	0	-0.403282	-0.45515	0	0
518	103con3Gko1R072303	NORMAL	A	1	1	20	24	LOW_SIGNAL	LOW_SIGNAL	3379.382568	4504.933105	3396	4516	292.100433	151.061005	3137.335938	4416.063965	3267	4489	530.104309	267.643524	100	100	31.782526	11.245378	2.826274	0.353823	0.456602	0.332043	182.760757	248.61055
519	103con3Gko1R072303	NORMAL	A	1	1	20	25	LOW_SIGNAL	LOW_SIGNAL	3923.463135	4785.248535	3916	4760	338.326019	157.304443	3794.12793	4729.352051	3740	4719	652.464783	333.463379	100	100	16.982676	7.073064	2.401035	0.416487	0.198226	0.167624	431.355133	526.024414
520	103con3Gko1R072303	NORMAL	A	1	1	20	26	LOW_SIGNAL	LOW_SIGNAL	3634.040283	4598.127441	3591	4584	412.472443	195.773499	3524.071533	4541.023926	3306	4408	711.970825	345.054108	100	100	14.439716	7.2258	1.998355	0.500412	0.154457	0.165491	527.711731	497.586151
521	103con3Gko1R072303	NORMAL	A	1	1	21	1	LOW_SIGNAL	LOW_SIGNAL	2583.182373	3899.405518	2574	3899	70.153679	52.470116	2563.74585	3889.618652	2560	3894	61.445431	46.419662	100	100	2.552161	1.238416	2.060826	0.485242	0.316322	0.210834	174.169952	249.934387
522	103con3Gko1R072303	NORMAL	A	1	1	21	2	LOW_SIGNAL	LOW_SIGNAL	2596.331055	3907.621582	2588	3910	50.502304	43.983212	2602.175537	3916.087646	2598	3919	49.396587	38.270706	100	100	-0.767424	-1.071284	0	0	-0.118318	-0.221215	0	0
523	103con3Gko1R072303	NORMAL	A	1	1	21	3	LOW_SIGNAL	LOW_SIGNAL	2696.7771	3943.7229	2704	3944	66.942841	46.10751	2579.603271	3915.714355	2583	3916	57.078762	43.262333	100	100	15.385797	3.544163	4.341166	0.230353	2.052845	0.647412	29.850132	56.932404
524	103con3Gko1R072303	NORMAL	A	1	1	21	4	LOW_SIGNAL	LOW_SIGNAL	2579.9729	3899.763428	2597	3903	72.491783	53.017052	2492.714355	3880.071533	2504	3888	86.063698	52.245598	100	100	11.457697	2.491785	4.598188	0.217477	1.013883	0.37691	53.162235	45.761971
525	103con3Gko1R072303	NORMAL	A	1	1	21	5	LOW_SIGNAL	LOW_SIGNAL	2877.550293	4018.348877	2930	3991	165.745361	157.706146	2379.666748	3834.888916	2375	3831	89.271538	47.69104	100	100	65.375816	23.214769	2.81613	0.355097	5.577181	3.846843	28.048723	81.937386
526	103con3Gko1R072303	NORMAL	A	1	1	21	6	DETECTED	DETECTED	2918.022705	4060.886475	2909	4009	57.851173	171.346893	2331.064697	3809.657471	2331	3807	78.954422	47.106594	100	100	77.07196	31.790171	2.424396	0.412474	7.434137	5.333202	9.154182	65.575401
527	103con3Gko1R072303	NORMAL	A	1	1	21	7	DETECTED	DETECTED	7511.385742	8616.90332	7586	6507	927.684204	4197.746094	2285.239014	3807.586914	2288	3810	55.169308	44.168655	100	100	686.231995	608.56427	1.127625	0.88682	94.72924	108.885277	17.71941	87.278801
528	103con3Gko1R072303	NORMAL	A	1	1	21	8	DETECTED	DETECTED	7317.592285	8090.153809	7583	6393	1289.472534	4003.208984	2254.280762	3799.403564	2243	3807	59.970753	40.936302	100	100	664.850525	542.945557	1.224525	0.816643	84.42968	104.815277	25.439421	93.293709
529	103con3Gko1R072303	NORMAL	A	1	1	21	9	LOW_SIGNAL	LOW_SIGNAL	2201.83667	3773.888916	2199	3777	37.327747	46.200581	2192.52002	3766.36792	2194	3764	54.753048	40.536831	100	100	1.223346	0.951696	1.285437	0.777946	0.170158	0.185535	429.94693	294.69986
530	103con3Gko1R072303	NORMAL	A	1	1	21	10	LOW_SIGNAL	LOW_SIGNAL	2177.986816	3784.717041	2179	3785	42.104572	43.260868	2165.687988	3774.167969	2162	3779	56.34734	41.974037	100	100	1.614928	1.334865	1.209806	0.826579	0.218268	0.251324	304.470734	99.278481
531	103con3Gko1R072303	NORMAL	A	1	1	21	11	LOW_SIGNAL	LOW_SIGNAL	2125.361816	3775.348633	2126	3775	35.869625	44.968319	2133.150879	3783.444336	2127	3782	42.830849	50.49762	100	100	-1.022762	-1.024419	0	0	-0.181856	-0.160319	0	0
532	103con3Gko1R072303	NORMAL	A	1	1	21	12	LOW_SIGNAL	LOW_SIGNAL	2096.736816	3774.046143	2093	3774	45.387611	45.782722	2112.944336	3780.396729	2101	3777	92.522453	62.134319	100	100	-2.128168	-0.803594	0	0	-0.175174	-0.102207	0	0
533	103con3Gko1R072303	NORMAL	A	1	1	21	13	LOW_SIGNAL	LOW_SIGNAL	2038.875	3776.881592	2043	3781	48.392056	41.378868	2033.343994	3778.976074	2030	3775	112.86911	59.753448	100	100	0.726262	-0.265033	0	-0.364927	0.049004	-0.035052	1843.585815	0
534	103con3Gko1R072303	NORMAL	A	1	1	21	14	LOW_SIGNAL	LOW_SIGNAL	1976.682129	3782.324463	1975	3767	290.068604	173.818329	1953.767944	3779.343994	1970	3757	308.579193	186.313156	100	100	3.008803	0.377144	7.977855	0.125347	0.074257	0.015997	459.400391	2250.666748
535	103con3Gko1R072303	NORMAL	A	1	1	21	15	LOW_SIGNAL	LOW_SIGNAL	2176.463623	3834.033203	2177	3814	134.511688	128.242508	1963.245972	3786.547607	1959	3772	210.45697	147.069702	100	100	27.997066	6.008762	4.659374	0.214621	1.013118	0.322878	75.913162	151.615524
536	103con3Gko1R072303	NORMAL	A	1	1	21	16	DETECTED	DETECTED	2152.946289	3852.989258	2153	3839	52.901134	77.688698	1923.079956	3767.389893	1920	3765	36.795006	37.029858	100	100	30.183163	10.831626	2.786577	0.358863	6.247216	2.311631	16.53511	79.785469
537	103con3Gko1R072303	NORMAL	A	1	1	21	17	LOW_SIGNAL	LOW_SIGNAL	1880.812134	3756.053711	1878	3758	34.478619	44.104572	1893.696045	3770.511963	1888	3753	231.681198	168.747223	100	100	-1.691754	-1.829527	0	0	-0.055611	-0.08568	0	0
538	103con3Gko1R072303	NORMAL	A	1	1	21	18	LOW_SIGNAL	LOW_SIGNAL	1850.71814	3767.201416	1849	3766	31.652266	43.265362	1871.552002	3788.791992	1866	3773	239.962082	142.346024	100	100	-2.735641	-2.732042	0	0	-0.086821	-0.151677	0	0
539	103con3Gko1R072303	NORMAL	A	1	1	21	19	LOW_SIGNAL	LOW_SIGNAL	1810.280029	3761.719971	1807	3757	36.509098	42.159832	1830.703979	3760.927979	1832	3759	41.502823	41.47641	100	100	-2.681817	0.100218	-26.759939	0	-0.49211	0.019095	0	954.598389
540	103con3Gko1R072303	NORMAL	A	1	1	21	20	LOW_SIGNAL	LOW_SIGNAL	1764.280029	3757.493408	1761	3757	35.964031	40.299171	1773.472046	3754.135986	1775	3755	48.140007	42.371689	100	100	-1.20698	0.424844	-2.841	0	-0.190943	0.079237	0	389.869629
541	103con3Gko1R072303	NORMAL	A	1	1	21	21	LOW_SIGNAL	LOW_SIGNAL	1701.452759	3745.871582	1698	3748	38.130161	41.858898	1714.671997	3738.52002	1716	3740	47.06443	47.28083	100	100	-1.735785	0.930257	-1.86592	0	-0.280875	0.155487	0	299.042572
542	103con3Gko1R072303	NORMAL	A	1	1	21	22	LOW_SIGNAL	LOW_SIGNAL	1623.351318	3703.053955	1626	3707	31.77511	44.517342	1660.248047	3708.951904	1656	3711	45.362984	43.565639	100	100	-4.844815	-0.746318	0	0	-0.813366	-0.135381	0	0
543	103con3Gko1R072303	NORMAL	A	1	1	21	23	LOW_SIGNAL	LOW_SIGNAL	2189.516846	3981.570557	1894	3841	529.043335	263.144592	2356.407959	4059.280029	2218	4010	645.854248	335.139984	100	100	-21.914047	-9.833249	0	0	-0.258404	-0.231872	0	0
544	103con3Gko1R072303	NORMAL	A	1	1	21	24	LOW_SIGNAL	LOW_SIGNAL	3396.583984	4571.22168	3371	4571	154.827469	86.190788	3354.1521	4557.12793	3253	4514	228.766006	114.482002	100	100	5.571623	1.783404	3.124151	0.320087	0.185482	0.123109	396.897827	534.61792
545	103con3Gko1R072303	NORMAL	A	1	1	21	25	LOW_SIGNAL	LOW_SIGNAL	4397.369141	5040.993164	4389	5040	133.27681	66.952835	4214.839844	4962.583984	4304	4996	384.730743	189.437531	100	100	23.967457	9.921789	2.415639	0.413969	0.474434	0.413905	197.72641	226.008545
546	103con3Gko1R072303	NORMAL	A	1	1	21	26	LOW_SIGNAL	LOW_SIGNAL	4279.113281	4957.046875	4272	4973	151.299011	99.240005	4012.547607	4808.865234	4055	4836	443.20636	248.516342	100	100	35.00206	18.7507	1.866707	0.535703	0.601448	0.596265	156.277405	153.758316
547	103con3Gko1R072303	NORMAL	A	1	1	22	1	DETECTED	DETECTED	5401.583984	5186.023926	5411	4938	387.273254	981.519958	2497.639893	3889.939941	2491	3887	53.982143	45.32576	100	100	381.309509	164.004684	2.324991	0.430109	53.794533	28.594866	13.205919	75.648865
548	103con3Gko1R072303	NORMAL	A	1	1	22	2	DETECTED	DETECTED	5687.131348	5628.763184	5699	5276	278.543701	1175.470215	2552.946045	3926.405518	2544	3932	59.815426	39.739048	100	100	411.541901	215.413986	1.91047	0.523431	52.39761	42.838409	8.67994	69.010078
549	103con3Gko1R072303	NORMAL	A	1	1	22	3	DETECTED	DETECTED	8046.755859	9285.306641	8986	8350	2015.533569	4721.637207	2521.472656	3921.563721	2519	3925	70.901558	46.196743	100	100	725.510864	678.720642	1.068939	0.935507	77.92894	116.106522	36.455799	88.024559
550	103con3Gko1R072303	NORMAL	A	1	1	22	4	DETECTED	DETECTED	8174.562012	10239.966797	8968	8715	1795.645874	5530.865234	2397.702148	3862.872314	2383	3860	88.745834	55.481922	100	100	758.544739	806.948792	0.940016	1.063812	65.094437	114.940048	31.045437	86.725807
551	103con3Gko1R072303	NORMAL	A	1	1	22	5	DETECTED	DETECTED	3638.827148	5086.368652	3651	4981	372.621948	757.742249	2282.279053	3807.860352	2275	3808	56.04689	46.443291	100	100	178.124878	161.78067	1.101027	0.908243	24.203806	27.528374	27.155893	59.156254
552	103con3Gko1R072303	NORMAL	A	1	1	22	6	DETECTED	DETECTED	3520.709229	4803.886719	3604	4730	326.870483	640.19342	2248.786865	3794.704834	2253	3794	37.46159	36.824966	100	100	167.012878	127.700485	1.307848	0.764615	33.952705	27.404829	25.5296	63.331837
553	103con3Gko1R072303	NORMAL	A	1	1	22	7	LOW_SIGNAL	LOW_SIGNAL	2307.701416	3803.142822	2287	3793	182.331833	116.484016	2261.456055	3789.936035	2263	3791	42.532818	41.319714	100	100	6.072361	1.671169	3.633601	0.275209	1.087287	0.319624	383.39328	824.645447
554	103con3Gko1R072303	NORMAL	A	1	1	22	8	LOW_SIGNAL	LOW_SIGNAL	2208.908447	3771.947754	2203	3773	38.781502	40.598606	2207.111084	3773.384521	2207	3778	49.172424	37.898651	100	100	0.236007	-0.181807	0	-0.770343	0.036552	-0.037911	1681.972168	0
555	103con3Gko1R072303	NORMAL	A	1	1	22	9	LOW_SIGNAL	LOW_SIGNAL	2137.222168	3758.268066	2131	3756	57.055977	44.425133	2146.327881	3760.528076	2142	3761	43.305702	41.828487	100	100	-1.195648	-0.285979	0	0	-0.210266	-0.05403	0	0
556	103con3Gko1R072303	NORMAL	A	1	1	22	10	LOW_SIGNAL	LOW_SIGNAL	2128.738525	3767.418213	2129	3768	37.812347	34.392975	2242.468262	3815.293701	2131	3769	946.783569	330.427429	100	100	-14.933562	-6.058098	0	0	-0.120122	-0.14489	0	0
557	103con3Gko1R072303	NORMAL	A	1	1	22	11	DETECTED	DETECTED	2484.51123	3895.377686	2482	3883	57.562073	117.050156	2148.052734	3772.940674	2142	3773	56.330475	42.766155	100	100	44.179508	15.493011	2.851577	0.350683	5.972939	2.862942	3.520067	88.990875
558	103con3Gko1R072303	NORMAL	A	1	1	22	12	DETECTED	DETECTED	2487.199951	3951.550049	2483	3914	48.739479	130.5448	2133.302734	3772.096436	2121	3773	70.997383	42.993679	100	100	46.469341	22.707813	2.046403	0.488662	4.984652	4.173954	14.587434	68.687317
559	103con3Gko1R072303	NORMAL	A	1	1	22	13	LOW_SIGNAL	LOW_SIGNAL	2090.934326	3802.026367	2094	3801	44.441593	46.851456	2057.110107	3785.644043	2053	3780	46.438969	43.864883	100	100	4.441372	2.072997	2.142489	0.466747	0.728359	0.373472	39.832512	100.473999
560	103con3Gko1R072303	NORMAL	A	1	1	22	14	LOW_SIGNAL	LOW_SIGNAL	2050.519775	3798.671143	2049	3794	86.747566	54.081219	1997.793335	3782.248047	1999	3782	48.841908	43.786655	100	100	6.923375	2.078156	3.331499	0.300165	1.079533	0.375071	135.967957	193.272049
561	103con3Gko1R072303	NORMAL	A	1	1	22	15	LOW_SIGNAL	LOW_SIGNAL	1948.092163	3766.894775	1947	3768	36.518047	42.215961	1956.640015	3773.231934	1956	3777	34.669033	43.875401	100	100	-1.122397	-0.801895	0	0	-0.246556	-0.144435	0	0
562	103con3Gko1R072303	NORMAL	A	1	1	22	16	LOW_SIGNAL	LOW_SIGNAL	1930.181152	3764.308838	1929	3763	34.598671	43.671673	1925.319336	3770.705811	1920	3768	37.798523	39.648312	100	100	0.638393	-0.809464	0	-1.267972	0.128625	-0.161343	313.059814	0
563	103con3Gko1R072303	NORMAL	A	1	1	22	17	LOW_SIGNAL	LOW_SIGNAL	1896.697998	3775.637695	1897	3775	32.074806	40.43317	1919.80957	3805.111084	1912	3774	296.386932	204.914536	100	100	-3.034722	-3.729522	0	0	-0.077978	-0.143833	0	0
564	103con3Gko1R072303	NORMAL	A	1	1	22	18	LOW_SIGNAL	LOW_SIGNAL	1847.797241	3773.858154	1849	3775	28.502766	40.401897	1844.444458	3796.722168	1850	3775	271.218567	176.172485	100	100	0.440245	-2.893181	0	-6.571745	0.012362	-0.129782	8044.561523	0
565	103con3Gko1R072303	NORMAL	A	1	1	22	19	LOW_SIGNAL	LOW_SIGNAL	1813.01355	3769.459473	1813	3770	29.560266	36.573364	1820.728027	3774.664063	1820	3776	37.840572	37.877087	100	100	-1.012968	-0.658582	0	0	-0.203868	-0.137407	0	0
566	103con3Gko1R072303	NORMAL	A	1	1	22	20	LOW_SIGNAL	LOW_SIGNAL	1758.98645	3752.432373	1756	3751	36.971035	39.670612	1765.151978	3757.375977	1760	3757	41.273487	38.244896	100	100	-0.80958	-0.625557	0	0	-0.149382	-0.129262	0	0
567	103con3Gko1R072303	NORMAL	A	1	1	22	21	LOW_SIGNAL	LOW_SIGNAL	1691.5	3738.837891	1689	3737	38.344749	37.787811	1699.807983	3735.919922	1699	3736	38.928947	38.82645	100	100	-1.0909	0.369236	-2.954482	0	-0.213414	0.075154	0	305.707825
568	103con3Gko1R072303	NORMAL	A	1	1	22	22	LOW_SIGNAL	LOW_SIGNAL	1657.765137	3718.476563	1653	3720	34.34885	46.32798	1651.904053	3705.927979	1652	3704	32.698139	44.24641	100	100	0.769604	1.58788	0.484674	2.063243	0.179248	0.283607	179.492844	109.421692
569	103con3Gko1R072303	NORMAL	A	1	1	22	23	LOW_SIGNAL	LOW_SIGNAL	1918.147705	3859.677734	1760	3797	291.160004	152.215576	2110.431885	3947.944092	1795	3797	512.636475	263.338776	100	100	-25.248346	-11.169103	0	0	-0.375089	-0.335182	0	0
570	103con3Gko1R072303	NORMAL	A	1	1	22	24	LOW_SIGNAL	LOW_SIGNAL	3203.033447	4533.563965	3132	4482	244.757248	162.776505	3138.352051	4502.583984	3198	4496	396.614899	230.949127	100	100	8.49315	3.920164	2.166529	0.461568	0.163084	0.134142	482.496307	528.835632
571	103con3Gko1R072303	NORMAL	A	1	1	22	25	LOW_SIGNAL	LOW_SIGNAL	4195.885742	5081.483398	4217	5095	150.394562	82.534889	3986.672119	4936.664063	3971	4944	337.999939	150.171738	100	100	27.471308	18.325239	1.499097	0.667068	0.618975	0.964358	144.683182	86.630241
572	103con3Gko1R072303	NORMAL	A	1	1	22	26	LOW_SIGNAL	LOW_SIGNAL	3800.540039	4822.959961	3788	4808	333.698151	213.022369	3541.277832	4672.238281	3540	4686	579.565796	304.230408	100	100	34.04306	19.072113	1.784965	0.560235	0.447339	0.49542	182.771988	144.109375
573	103con3Gko1R072303	NORMAL	A	1	1	23	1	DETECTED	DETECTED	7426.640137	8888.55957	7881	8214	1216.615723	3362.969727	2453.625	3878.399902	2450	3879	53.649712	50.915611	100	100	652.993958	633.978699	1.029994	0.97088	92.69416	98.401245	24.44055	67.115311
574	103con3Gko1R072303	NORMAL	A	1	1	23	2	DETECTED	DETECTED	7657.557617	10158.041016	8020	8988	1079.161133	4539.396973	2492.632568	3897.020508	2498	3901	48.449158	46.822136	100	100	678.193115	792.260864	0.856022	1.168194	106.605049	133.719238	20.872967	72.49865
575	103con3Gko1R072303	NORMAL	A	1	1	23	3	LOW_SIGNAL	LOW_SIGNAL	2699.5	3916.506836	2725	3924	116.072197	72.575134	2444.50415	3856.156982	2448	3860	70.223228	60.560715	100	100	33.482857	7.636587	4.384531	0.228075	3.631218	0.996518	36.243721	66.270874
576	103con3Gko1R072303	NORMAL	A	1	1	23	4	LOW_SIGNAL	LOW_SIGNAL	2559.38916	3849.006592	2603	3846	133.665848	70.858009	2369.991455	3800.827637	2364	3797	76.577049	58.781139	100	100	24.869329	6.096498	4.079281	0.245141	2.473296	0.819633	57.84441	82.127365
577	103con3Gko1R072303	NORMAL	A	1	1	23	5	LOW_SIGNAL	LOW_SIGNAL	2350.476563	3800.536865	2347	3790	84.743469	63.952103	2279.428467	3795.642822	2292	3793	341.590149	176.966934	100	100	9.329144	0.619285	15.064368	0.066382	0.207992	0.027655	465.756927	3371.595703
578	103con3Gko1R072303	NORMAL	A	1	1	23	6	LOW_SIGNAL	LOW_SIGNAL	2344.889648	3795.5	2341	3789	66.763206	47.115662	2309.740234	3811.015869	2311	3790	344.048065	197.422943	100	100	4.61538	-1.963357	0	-0.425394	0.102164	-0.078592	960.2099	0
579	103con3Gko1R072303	NORMAL	A	1	1	23	7	LOW_SIGNAL	LOW_SIGNAL	2384.655762	3818.012939	2390	3808	66.056755	57.61058	2284.896729	3786.63501	2279	3784	60.694492	51.998547	100	100	13.099105	3.97052	3.29909	0.303114	1.643626	0.603439	26.133528	79.042236
580	103con3Gko1R072303	NORMAL	A	1	1	23	8	LOW_SIGNAL	LOW_SIGNAL	2365.240234	3821.552002	2372	3812	97.361198	73.106422	2237.960205	3777.563477	2240	3780	39.006962	38.934719	100	100	16.712816	5.566247	3.002528	0.333053	3.263008	1.129802	70.086189	140.66391
581	103con3Gko1R072303	NORMAL	A	1	1	23	9	LOW_SIGNAL	LOW_SIGNAL	2183.477051	3769.248291	2184	3769	44.363503	40.893196	2187.288086	3768.768066	2183	3773	64.543663	42.17038	100	100	-0.500417	0.060767	-8.235023	0	-0.059046	0.011388	0	2144.803467
582	103con3Gko1R072303	NORMAL	A	1	1	23	10	LOW_SIGNAL	LOW_SIGNAL	2182.62085	3766.496826	2175	3764	41.728764	42.985329	2169.991943	3774.575928	2165	3775	57.237133	44.672878	100	100	1.65827	-1.022318	0	-0.616497	0.220642	-0.18085	310.213104	0
583	103con3Gko1R072303	NORMAL	A	1	1	23	11	LOW_SIGNAL	LOW_SIGNAL	2314.013184	3786.019531	2336	3785	91.38784	48.312122	2148.39209	3761.008057	2154	3764	37.908401	43.268757	100	100	21.747284	3.164917	6.871359	0.145532	4.368981	0.578049	50.207745	85.925766
584	103con3Gko1R072303	NORMAL	A	1	1	23	12	LOW_SIGNAL	LOW_SIGNAL	2287.013184	3783.118408	2311	3786	83.480186	49.995216	2157.509766	3766.470703	2152	3767	52.883724	39.884407	100	100	17.004765	2.106578	8.072223	0.123882	2.448833	0.417399	49.877434	181.079483
585	103con3Gko1R072303	NORMAL	A	1	1	23	13	DETECTED	DETECTED	11783.863281	11554.84375	13533	10252	3413.053223	5882.424316	2162.655273	3804.551758	2135	3807	110.399368	31.977211	100	100	1263.336304	980.711243	1.288184	0.776287	87.149124	242.369232	35.455704	75.89827
586	103con3Gko1R072303	NORMAL	A	1	1	23	14	DETECTED	DETECTED	11236.689453	12400.297852	13046	10937	3509.139404	6403.927734	2093.516113	3816.580566	2061	3819	110.742607	45.66383	100	100	1200.566895	1086.171631	1.10532	0.904716	82.562386	187.976273	38.360767	74.603638
587	103con3Gko1R072303	NORMAL	A	1	1	23	15	LOW_SIGNAL	LOW_SIGNAL	2041.91333	3827.76001	2042	3829	48.146301	41.693455	2018.920044	3802.471924	2014	3801	57.920219	45.193062	100	100	3.01919	3.199919	0.943521	1.05986	0.396982	0.559557	140.030426	68.955658
588	103con3Gko1R072303	NORMAL	A	1	1	23	16	LOW_SIGNAL	LOW_SIGNAL	2012.563721	3820.906006	2012	3821	40.719929	47.71854	1982.267212	3798.741455	1981	3796	50.010498	41.447739	100	100	3.978158	2.804672	1.418404	0.705018	0.605803	0.534759	95.830788	106.684891
589	103con3Gko1R072303	NORMAL	A	1	1	23	17	DETECTED	DETECTED	3394.858398	4097.524902	3390	4058	186.975143	197.167801	1985.714233	3810.326416	1984	3821	73.411224	49.940964	100	100	185.031128	36.341702	5.091427	0.196409	19.195213	5.75076	12.203204	66.413353
590	103con3Gko1R072303	NORMAL	A	1	1	23	18	DETECTED	DETECTED	3433.303955	4192.254883	3384	4142	200.375717	243.764526	1931.761963	3809.126953	1919	3810	70.173218	46.613895	100	100	197.163651	48.48048	4.066867	0.24589	21.39765	8.219178	12.499571	62.450718
591	103con3Gko1R072303	NORMAL	A	1	1	23	19	LOW_SIGNAL	LOW_SIGNAL	1921.932373	3808.162109	1917	3805	56.873493	52.999805	1892.818237	3798.652832	1896	3808	61.18074	48.939201	100	100	3.822903	1.203291	3.17704	0.314758	0.475871	0.194308	77.452744	213.95285
592	103con3Gko1R072303	NORMAL	A	1	1	23	20	LOW_SIGNAL	LOW_SIGNAL	1855.564575	3791.312988	1851	3790	45.84116	43.218269	1825.357178	3765.19043	1823	3767	55.619202	44.612415	100	100	3.966456	3.305512	1.199952	0.833367	0.543111	0.585545	104.270355	42.360535
593	103con3Gko1R072303	NORMAL	A	1	1	23	21	LOW_SIGNAL	LOW_SIGNAL	1749.255005	3747.80542	1749	3744	38.112946	44.273365	1743.072021	3731.159912	1748	3730	50.554535	41.816879	100	100	0.811872	2.1063	0.385449	2.594375	0.122303	0.398057	537.182678	87.364922
594	103con3Gko1R072303	NORMAL	A	1	1	23	22	LOW_SIGNAL	LOW_SIGNAL	1693.925659	3714.898682	1692	3715	36.962765	43.462978	1681.008057	3709.736084	1679	3713	40.232285	42.107803	100	100	1.696177	0.653268	2.59645	0.385141	0.321076	0.122604	122.985748	208.589355
595	103con3Gko1R072303	NORMAL	A	1	1	23	23	LOW_SIGNAL	LOW_SIGNAL	1690.560791	3726.479736	1686	3728	38.307781	44.301601	1763.160034	3774.072021	1701	3747	155.114609	104.542953	100	100	-9.532822	-6.022262	0	0	-0.468036	-0.455241	0	0
596	103con3Gko1R072303	NORMAL	A	1	1	23	24	LOW_SIGNAL	LOW_SIGNAL	2593.047363	4264.743164	2724	4315	311.316101	157.45517	2511.60791	4227.78418	2257	4122	460.621124	250.896194	100	100	10.693607	4.676739	2.286552	0.43734	0.176804	0.147308	416.862976	528.52533
597	103con3Gko1R072303	NORMAL	A	1	1	23	25	LOW_SIGNAL	LOW_SIGNAL	3014.9729	4452.871582	3061	4471	339.728638	169.043152	2822.777832	4408.27002	2502	4312	612.344116	305.639221	100	100	25.236645	5.64382	4.471554	0.223636	0.313868	0.145929	265.074585	570.913879
598	103con3Gko1R072303	NORMAL	A	1	1	23	26	LOW_SIGNAL	LOW_SIGNAL	2785.395996	4334.90625	2749	4316	301.929718	150.106125	2638.222168	4302.452148	2501	4230	486.058594	233.031387	100	100	19.32502	4.106697	4.705733	0.212507	0.30279	0.139269	258.815491	549.226135
599	103con3Gko1R072303	NORMAL	A	1	1	24	1	DETECTED	DETECTED	10650.333008	11499.643555	11229	7667	3662.930908	8155.87207	2442.769287	3837.980713	2443	3834	43.604565	43.094742	100	100	1077.714233	969.496277	1.111623	0.899586	188.227158	177.786499	44.625565	106.448929
600	103con3Gko1R072303	NORMAL	A	1	1	24	2	DETECTED	DETECTED	10116.044922	10772.638672	10910	7844	3158.150635	7560.516113	2454.48877	3841	2452	3841	54.317928	52.801945	100	100	1006.019409	877.119995	1.146958	0.871872	141.050232	131.276199	41.214649	109.069901
601	103con3Gko1R072303	NORMAL	A	1	1	24	3	LOW_SIGNAL	LOW_SIGNAL	2430.751709	3853.80542	2402	3818	337.244507	204.566788	2253.127197	3784.627197	2392	3798	487.73053	220.268967	100	100	23.323421	8.753716	2.664402	0.375319	0.364186	0.314063	198.365234	118.06498
602	103con3Gko1R072303	NORMAL	A	1	1	24	4	LOW_SIGNAL	LOW_SIGNAL	1224.536865	3474.026855	1191	3439	198.393723	174.176743	1765.33606	3654.679932	1254	3511	708.571594	298.559326	100	100	-71.010963	-22.859591	0	0	-0.763224	-0.605083	0	0
603	103con3Gko1R072303	NORMAL	A	1	1	24	5	LOW_SIGNAL	LOW_SIGNAL	2394.543701	3780.557129	2396	3779	49.021294	42.546696	2443.471924	3822.447998	2408	3789	353.993378	138.022644	100	100	-6.42464	-5.300813	0	0	-0.138218	-0.303507	0	0
604	103con3Gko1R072303	NORMAL	A	1	1	24	6	LOW_SIGNAL	LOW_SIGNAL	2396.727295	3786.5	2389	3783	40.546959	42.987953	2412.131348	3796.84668	2389	3783	196.533173	133.424301	100	100	-2.022667	-1.309255	0	0	-0.078379	-0.077547	0	0
605	103con3Gko1R072303	NORMAL	A	1	1	24	7	DETECTED	DETECTED	2869.87085	3955.032227	2794	3939	445.512115	114.136024	2433.775391	3789.586914	2377	3785	147.393097	44.36079	100	100	57.262585	20.935221	2.735227	0.3656	2.958724	3.729539	96.40641	63.563305
606	103con3Gko1R072303	NORMAL	A	1	1	24	8	DETECTED	DETECTED	2646.460938	3866.478271	2651	3855	57.582489	86.72039	2258.716309	3766.297363	2255	3764	52.993546	38.989193	100	100	50.913761	12.676754	4.016309	0.248985	7.316827	2.569453	5.80953	77.321526
607	103con3Gko1R072303	NORMAL	A	1	1	24	9	LOW_SIGNAL	LOW_SIGNAL	2232.019531	3786.759766	2208	3759	271.391937	176.627579	2161.335938	3763.191895	2226	3758	418.924866	203.09877	100	100	9.281282	2.982246	3.112179	0.321318	0.168726	0.116041	451.492035	425.404175
608	103con3Gko1R072303	NORMAL	A	1	1	24	10	LOW_SIGNAL	LOW_SIGNAL	2197.642822	3791.422119	2212	3766	369.279266	179.255981	2168.800049	3771.783936	2203	3766	357.728271	159.492676	100	100	3.787271	2.484989	1.52406	0.656142	0.080628	0.123129	317.71814	416.646057
609	103con3Gko1R072303	NORMAL	A	1	1	24	11	LOW_SIGNAL	LOW_SIGNAL	2201.960693	3774.522949	2199	3773	46.369362	38.475746	2167.783936	3756.271973	2170	3759	45.268291	41.609039	100	100	4.487663	2.309453	1.943171	0.514623	0.754982	0.43863	29.39094	86.793938
610	103con3Gko1R072303	NORMAL	A	1	1	24	12	LOW_SIGNAL	LOW_SIGNAL	2219.536377	3770.19873	2216	3771	48.275291	42.536102	2184.052002	3758.03125	2182	3758	43.219967	45.719837	100	100	4.659363	1.539656	3.026236	0.330444	0.821018	0.266131	60.608925	137.765274
611	103con3Gko1R072303	NORMAL	A	1	1	24	13	DETECTED	DETECTED	21454.974609	5724.388672	23771	5250	6966.094727	1693.001709	3022.571533	3861.428467	2278	3779	2815.876953	248.979233	100	100	2420.311768	235.73642	10.267025	0.097399	6.545884	7.482392	34.567398	89.888863
612	103con3Gko1R072303	NORMAL	A	1	1	24	14	DETECTED	DETECTED	24409.871094	6402.705078	24900	5937	3678.922119	1962.857178	3157.555664	3880.388916	2245	3775	3036.953613	265.841644	100	100	2790.587646	319.17041	8.743253	0.114374	6.997906	9.48804	9.770165	77.102608
613	103con3Gko1R072303	NORMAL	A	1	1	24	15	LOW_SIGNAL	LOW_SIGNAL	2106.560059	3799.166748	2105	3803	52.384926	42.221592	2111.944092	3799.647949	2101	3798	78.810966	43.740108	100	100	-0.706964	-0.060891	0	0	-0.068316	-0.011001	0	0
614	103con3Gko1R072303	NORMAL	A	1	1	24	16	LOW_SIGNAL	LOW_SIGNAL	2088.100586	3821.724854	2084	3820	53.586601	42.78875	2086.029785	3809.960449	2078	3808	65.474648	45.323044	100	100	0.271912	1.488652	0.182656	5.474763	0.031628	0.259568	1816.779297	127.021004
615	103con3Gko1R072303	NORMAL	A	1	1	24	17	DETECTED	DETECTED	20724.367188	16765.714844	22996	14665	5875.376465	9763.673828	2156.241455	3862.172363	2168	3863	64.995964	45.38649	100	100	2438.133301	1632.796509	1.493225	0.669691	285.681213	284.303619	31.640335	75.665794
616	103con3Gko1R072303	NORMAL	A	1	1	24	18	DETECTED	DETECTED	21004.648438	18418.074219	23894	15906	6587.728516	10805.493164	2116.258057	3862.90332	2120	3868	92.009048	44.159824	100	100	2480.186523	1841.79126	1.346617	0.742602	205.288406	329.602112	34.87373	74.237549
617	103con3Gko1R072303	NORMAL	A	1	1	24	19	DETECTED	DETECTED	12104.035156	14752.780273	13157	12883	2761.403809	7754.126465	2012.888916	3839.472168	1990	3830	96.532089	40.662716	100	100	1325.042725	1380.954956	0.959512	1.042197	104.536705	268.386108	27.347895	71.051041
618	103con3Gko1R072303	NORMAL	A	1	1	24	20	DETECTED	DETECTED	11852.335938	15968.762695	13108	13907	3065.668701	8533.151367	1933.060547	3791.54541	1923	3789	86.297791	45.97084	100	100	1302.474731	1540.888184	0.845275	1.183046	114.942406	264.890015	30.893929	70.073708
619	103con3Gko1R072303	NORMAL	A	1	1	24	21	LOW_SIGNAL	LOW_SIGNAL	1993.682373	3810.067627	2006	3801	78.15387	67.93972	1815.303955	3759.552002	1814	3744	61.099888	84.581184	100	100	23.422415	6.392178	3.664231	0.272909	2.919456	0.597244	27.319582	99.73204
620	103con3Gko1R072303	NORMAL	A	1	1	24	22	LOW_SIGNAL	LOW_SIGNAL	1918.425659	3766.385254	1936	3769	95.139297	63.725651	1777.271973	3756.135986	1730	3723	215.520081	179.623047	100	100	18.534531	1.296928	14.291101	0.069974	0.654944	0.05706	137.002533	1638.545532
621	103con3Gko1R072303	NORMAL	A	1	1	24	23	LOW_SIGNAL	LOW_SIGNAL	1705.493286	3709.074219	1704	3708	39.199383	37.26667	1709.312012	3723.503906	1703	3719	52.789055	49.242455	100	100	-0.501427	-1.825913	0	0	-0.072339	-0.293033	0	0
622	103con3Gko1R072303	NORMAL	A	1	1	24	24	LOW_SIGNAL	LOW_SIGNAL	2136.635254	4000.601318	2147	4009	81.35051	69.514999	2033.936523	3935.904785	2132	3978	199.082291	140.457214	100	100	13.485108	8.18661	1.647215	0.607085	0.515861	0.460614	176.927841	188.648026
623	103con3Gko1R072303	NORMAL	A	1	1	24	25	DETECTED	DETECTED	2880.052734	4337.947266	2893	4339	60.209339	122.950058	2309.879395	4057.929688	2220	4054	227.025314	66.883621	100	100	74.868011	35.433037	2.112944	0.473273	2.511497	4.186639	38.391079	36.842815
624	103con3Gko1R072303	NORMAL	A	1	1	24	26	LOW_SIGNAL	LOW_SIGNAL	2680.523438	4124.718262	2758	4107	213.341812	96.006401	2196.198486	4031.293701	2192	4030	112.643799	82.806084	100	100	63.595474	11.821815	5.379502	0.185891	4.299615	1.128233	37.408718	52.003197
625	103con3Gko1R072303	NORMAL	A	1	1	25	1	LOW_SIGNAL	LOW_SIGNAL	2416.452637	3805.594482	2418	3805	42.286087	38.952229	2392.615479	3791.358887	2385	3796	46.064396	40.575054	100	100	3.129997	1.801353	1.737581	0.575513	0.517475	0.350846	76.647614	79.802818
626	103con3Gko1R072303	NORMAL	A	1	1	25	2	LOW_SIGNAL	LOW_SIGNAL	2404.371582	3800.898682	2404	3800	40.676804	44.367474	2394	3792.591309	2389	3792	64.982048	40.691811	100	100	1.361866	1.051203	1.29553	0.771885	0.159607	0.204153	488.605042	212.845734
627	103con3Gko1R072303	NORMAL	A	1	1	25	3	LOW_SIGNAL	LOW_SIGNAL	2389.167725	3779.496582	2388	3774	44.944176	39.20866	2394.920654	3797.753906	2382	3782	230.144455	156.319016	100	100	-0.755403	-2.310257	0	0	-0.024997	-0.116795	0	0
628	103con3Gko1R072303	NORMAL	A	1	1	25	4	LOW_SIGNAL	LOW_SIGNAL	2439.624268	3791.456299	2426	3776	620.839783	186.479645	2186.357178	3721.491943	2391	3760	538.392883	197.319321	100	100	33.255856	8.853193	3.756368	0.266215	0.470413	0.354574	122.065712	92.189888
629	103con3Gko1R072303	NORMAL	A	1	1	25	5	LOW_SIGNAL	LOW_SIGNAL	2417.476563	3775.812012	2413	3780	45.890717	42.354584	2437.13501	3775.968262	2423	3776	86.720367	44.142849	100	100	-2.581301	-0.019772	0	0	-0.226688	-0.00354	0	0
630	103con3Gko1R072303	NORMAL	A	1	1	25	6	LOW_SIGNAL	LOW_SIGNAL	2404.382568	3776.046875	2399	3776	51.198029	39.869926	2404.984131	3789.285645	2404	3787	49.099411	41.331409	100	100	-0.07899	-1.675216	0	0	-0.012252	-0.320308	0	0
631	103con3Gko1R072303	NORMAL	A	1	1	25	7	LOW_SIGNAL	LOW_SIGNAL	2355.577881	3770.59082	2353	3769	47.137928	44.627659	2365.960205	3764.63501	2362	3762	61.682339	43.136738	100	100	-1.363277	0.75364	-1.808923	0	-0.168319	0.138068	0	192.063812
632	103con3Gko1R072303	NORMAL	A	1	1	25	8	LOW_SIGNAL	LOW_SIGNAL	2243.350586	3742.792236	2247	3742	46.12479	44.255898	2267.362061	3746.008545	2256	3749	61.742447	38.322319	100	100	-3.152886	-0.406987	0	0	-0.388897	-0.083928	0	0
633	103con3Gko1R072303	NORMAL	A	1	1	25	9	LOW_SIGNAL	LOW_SIGNAL	2203.209229	3742.960693	2201	3743	42.776752	39.401424	2215.150879	3748.674561	2211	3752	54.298149	45.509171	100	100	-1.568028	-0.723025	0	0	-0.219927	-0.125554	0	0
634	103con3Gko1R072303	NORMAL	A	1	1	25	10	LOW_SIGNAL	LOW_SIGNAL	2199.052246	3738.699463	2198	3734	39.26844	41.437824	2203.428467	3747.738037	2202	3746	39.013111	41.63406	100	100	-0.57463	-1.143729	0	0	-0.112173	-0.217096	0	0
635	103con3Gko1R072303	NORMAL	A	1	1	25	11	LOW_SIGNAL	LOW_SIGNAL	2226.809326	3744.118408	2225	3741	43.376026	41.975384	2308.13501	3754.396729	2212	3741	945.631531	127.007477	100	100	-10.678668	-1.300604	0	0	-0.086001	-0.080927	0	0
636	103con3Gko1R072303	NORMAL	A	1	1	25	12	LOW_SIGNAL	LOW_SIGNAL	2202.887451	3747.728516	2202	3745	36.667793	41.951374	2209.887939	3745.528076	2206	3750	53.342049	45.514549	100	100	-0.919216	0.278441	-3.301301	0	-0.131238	0.048346	0	802.284973
637	103con3Gko1R072303	NORMAL	A	1	1	25	13	LOW_SIGNAL	LOW_SIGNAL	2254.946289	3772.677734	2254	3771	50.621387	44.824467	2218.981445	3753.694336	2218	3751	43.315411	46.931931	100	100	4.722452	2.402133	1.965941	0.508662	0.830301	0.404488	72.841492	73.252831
638	103con3Gko1R072303	NORMAL	A	1	1	25	14	LOW_SIGNAL	LOW_SIGNAL	2260.402588	3818.07373	2259	3817	53.661095	51.770683	2181.037842	3785.830078	2178	3790	43.59203	50.221695	100	100	10.421183	4.080067	2.554169	0.391517	1.820625	0.642026	39.429272	38.981945
639	103con3Gko1R072303	NORMAL	A	1	1	25	15	LOW_SIGNAL	LOW_SIGNAL	2126.328857	3800.053711	2129	3795	40.160057	37.2551	2137.404785	3792.531738	2134	3793	48.618546	37.958443	100	100	-1.454352	0.95182	-1.527969	0	-0.227813	0.198163	0	96.694038
640	103con3Gko1R072303	NORMAL	A	1	1	25	16	LOW_SIGNAL	LOW_SIGNAL	2179.040527	3823.351318	2181	3819	42.425739	36.01376	2142.071533	3803.579346	2143	3805	49.559368	42.351543	100	100	4.854304	2.501918	1.940233	0.515402	0.745954	0.466854	69.290924	112.714714
641	103con3Gko1R072303	NORMAL	A	1	1	25	17	LOW_SIGNAL	LOW_SIGNAL	2175.317627	3823.4729	2174	3821	48.6007	45.539322	2141.22998	3817.044189	2138	3813	44.667431	42.910904	100	100	4.475962	0.81348	5.502239	0.181744	0.763143	0.149815	56.188377	237.177094
642	103con3Gko1R072303	NORMAL	A	1	1	25	18	LOW_SIGNAL	LOW_SIGNAL	2239.677734	3825.80542	2251	3822	58.117699	47.298599	2185.754639	3807.600098	2189	3810	55.541893	49.730499	100	100	7.080504	2.303676	3.073567	0.325355	0.970854	0.36608	31.731079	84.377281
643	103con3Gko1R072303	NORMAL	A	1	1	25	19	LOW_SIGNAL	LOW_SIGNAL	2284.560791	3842.885254	2302	3842	109.948685	74.76799	2123.58252	3788.469482	2117	3792	58.270996	48.551357	100	100	21.137648	6.885696	3.069791	0.325755	2.76258	1.120788	57.919216	104.491096
644	103con3Gko1R072303	NORMAL	A	1	1	25	20	LOW_SIGNAL	LOW_SIGNAL	2207.0271	3834.4729	2241	3832	113.360123	76.320259	2025.702759	3756.432373	2028	3754	64.82151	42.875851	100	100	23.809237	9.87514	2.411028	0.414761	2.797287	1.820151	51.288387	80.904488
645	103con3Gko1R072303	NORMAL	A	1	1	25	21	LOW_SIGNAL	LOW_SIGNAL	1967.959229	3744.578125	1979	3741	81.681877	42.168598	1873.547607	3722.269775	1856	3725	77.178513	41.633144	100	100	12.39695	2.822868	4.391615	0.227707	1.223289	0.535832	28.330284	30.027559
646	103con3Gko1R072303	NORMAL	A	1	1	25	22	LOW_SIGNAL	LOW_SIGNAL	1917.135132	3740.0271	1930	3742	75.301819	53.552052	1790.238037	3716.277832	1789	3714	46.901672	39.607403	100	100	16.662535	3.005199	5.544569	0.180357	2.705599	0.599617	46.424839	151.763397
647	103con3Gko1R072303	NORMAL	A	1	1	25	23	LOW_SIGNAL	LOW_SIGNAL	1783.979736	3731.979736	1784	3727	43.027519	43.481548	1740.563477	3709.658691	1738	3708	38.648048	39.36377	100	100	5.700879	2.824474	2.018386	0.495445	1.123375	0.567045	43.561668	82.746758
648	103con3Gko1R072303	NORMAL	A	1	1	25	24	LOW_SIGNAL	LOW_SIGNAL	1755.925659	3724.641846	1749	3718	54.968151	54.264408	1805.714233	3753.230225	1729	3704	175.815842	124.294701	100	100	-6.537611	-3.617534	0	0	-0.283186	-0.230005	0	0
649	103con3Gko1R072303	NORMAL	A	1	1	25	25	LOW_SIGNAL	LOW_SIGNAL	1925.026855	3817.906006	1879	3798	204.383133	132.793243	1883.277832	3810.142822	1732	3731	239.064423	159.966415	100	100	5.481958	0.982343	5.580495	0.179196	0.174635	0.04853	297.045105	1148.90979
650	103con3Gko1R072303	NORMAL	A	1	1	25	26	LOW_SIGNAL	LOW_SIGNAL	1768.577148	3754.731445	1687	3719	175.519501	115.561943	1785.811035	3754.259766	1658	3694	240.760742	146.298904	100	100	-2.262938	0.059686	-37.914238	0	-0.071581	0.003224	0	19020.353516
651	103con3Gko1R072303	NORMAL	B	1	2	1	1	LOW_SIGNAL	LOW_SIGNAL	1283.543579	3676.31543	1283	3675	28.490513	39.661751	1278.714233	3672.023926	1274	3669	33.360302	37.125187	100	100	0.634129	0.543041	1.167737	0.856357	0.144763	0.115595	359.368103	325.204834
652	103con3Gko1R072303	NORMAL	B	1	2	1	2	LOW_SIGNAL	LOW_SIGNAL	1294.270264	3690.385254	1290	3691	27.376835	37.70517	1296.447998	3690.343994	1299	3688	32.173542	51.439301	100	100	-0.285953	0.005221	-54.77021	0	-0.067687	0.000802	0	84804.921875
653	103con3Gko1R072303	NORMAL	B	1	2	1	3	LOW_SIGNAL	LOW_SIGNAL	1318.75	3708.621582	1318	3711	27.357267	40.073299	1310.751953	3711.176025	1314	3711	33.134289	43.321209	100	100	1.050203	-0.323236	0	-0.307784	0.241383	-0.058965	233.730515	0
654	103con3Gko1R072303	NORMAL	B	1	2	1	4	LOW_SIGNAL	LOW_SIGNAL	1321.114868	3691.006836	1300	3684	206.169861	70.298737	1295.920044	3696.52002	1296	3697	29.87355	39.764137	100	100	3.308268	-0.697631	0	-0.210875	0.843382	-0.138647	809.666626	0
655	103con3Gko1R072303	NORMAL	B	1	2	1	5	LOW_SIGNAL	LOW_SIGNAL	1314.276978	3735.020264	1314	3723	44.92152	63.414349	1287.328003	3702.919922	1287	3701	40.192631	41.396896	100	100	3.538601	4.061933	0.871162	1.147892	0.670495	0.775429	74.445465	149.650375
656	103con3Gko1R072303	NORMAL	B	1	2	1	6	LOW_SIGNAL	LOW_SIGNAL	1301.209473	3745.439209	1298	3737	35.721184	58.885941	1280.984009	3703.072021	1282	3707	41.618076	43.392464	100	100	2.655754	5.361085	0.495376	2.018668	0.485978	0.976372	105.587662	93.958656
657	103con3Gko1R072303	NORMAL	B	1	2	1	7	DETECTED	DETECTED	1676.349976	3808.516602	1673	3796	62.267284	70.859726	1285.396606	3725.198242	1281	3722	51.018303	44.864101	100	100	51.335091	10.54299	4.869121	0.205376	7.663002	1.857128	9.131013	65.829536
658	103con3Gko1R072303	NORMAL	B	1	2	1	8	LOW_SIGNAL	LOW_SIGNAL	1563.659912	3768.768799	1591	3760	128.25267	58.603275	1302.25	3728.759277	1290	3732	50.641148	47.894527	100	100	34.325069	5.062749	6.779927	0.147494	5.162006	0.835367	45.07531	84.406586
659	103con3Gko1R072303	NORMAL	B	1	2	1	9	LOW_SIGNAL	LOW_SIGNAL	1319.857178	3719.945557	1318	3723	42.154961	44.414581	1285.33606	3718.288086	1285	3718	32.579166	45.009285	100	100	4.53288	0.209734	21.612514	0.046269	1.059607	0.036825	77.492912	439.978058
660	103con3Gko1R072303	NORMAL	B	1	2	1	10	LOW_SIGNAL	LOW_SIGNAL	1310.945557	3731.333252	1306	3731	73.381981	49.931641	1273.151978	3723.335938	1271	3724	28.594793	40.442066	100	100	4.962579	1.011969	4.903884	0.20392	1.321694	0.197747	178.817276	366.184723
661	103con3Gko1R072303	NORMAL	B	1	2	1	11	LOW_SIGNAL	LOW_SIGNAL	1274.816284	3733.435303	1272	3737	27.572323	48.053345	1268.728027	3724.055908	1270	3730	31.417681	46.350574	100	100	0.799433	1.186856	0.673573	1.484621	0.193784	0.202358	247.380051	135.175613
662	103con3Gko1R072303	NORMAL	B	1	2	1	12	LOW_SIGNAL	LOW_SIGNAL	1260.829956	3702.360596	1262	3701	29.39257	43.191818	1260.484131	3718.36499	1260	3713	29.498407	45.849419	100	100	0.045409	-2.025174	0	-44.598095	0.011724	-0.349064	721.916016	0
663	103con3Gko1R072303	NORMAL	B	1	2	1	13	LOW_SIGNAL	LOW_SIGNAL	1237.688721	3687.19873	1236	3686	32.104252	42.2775	1235.49646	3691.475586	1236	3694	34.026058	38.618538	100	100	0.28786	-0.541187	0	-1.880036	0.064429	-0.110746	514.236389	0
664	103con3Gko1R072303	NORMAL	B	1	2	1	14	LOW_SIGNAL	LOW_SIGNAL	1232.490112	3689.417236	1232	3688	29.238756	34.527355	1225.779541	3686.472412	1224	3685	27.830526	40.064198	100	100	0.881148	0.372634	2.364647	0.422896	0.241123	0.073503	133.59137	690.107117
665	103con3Gko1R072303	NORMAL	B	1	2	1	15	DETECTED	DETECTED	1431.882324	3751.25	1360	3722	463.54837	183.960892	1222.540283	3690.016113	1221	3695	29.184412	40.399422	100	100	27.488171	7.748452	3.54757	0.281883	7.173077	1.515712	220.991806	293.089417
666	103con3Gko1R072303	NORMAL	B	1	2	1	16	LOW_SIGNAL	LOW_SIGNAL	1333.092773	3731.516602	1335	3723	52.187912	55.345676	1248.345459	3697.172607	1249	3702	30.638294	40.494171	100	100	11.127954	4.345841	2.560598	0.390534	2.766058	0.848122	49.85144	109.851868
667	103con3Gko1R072303	NORMAL	B	1	2	1	17	LOW_SIGNAL	LOW_SIGNAL	1269.65564	3713.317871	1271	3714	27.675751	42.695103	1267.27832	3707.026123	1267	3708	28.9202	44.940403	100	100	0.31216	0.796149	0.392087	2.550454	0.082203	0.140002	353.015472	222.949173
668	103con3Gko1R072303	NORMAL	B	1	2	1	18	LOW_SIGNAL	LOW_SIGNAL	1276.900635	3711.125732	1276	3707	25.472538	40.748547	1320.142822	3736.579346	1283	3714	196.929657	129.566315	100	100	-5.678021	-3.220865	0	0	-0.219582	-0.196452	0	0
669	103con3Gko1R072303	NORMAL	B	1	2	1	19	LOW_SIGNAL	LOW_SIGNAL	1284.967163	3711.822266	1284	3708	27.383812	44.391716	1286.410278	3713.812012	1277	3713	60.365147	49.100693	100	100	-0.189492	-0.25178	0	0	-0.023906	-0.040524	0	0
670	103con3Gko1R072303	NORMAL	B	1	2	1	20	LOW_SIGNAL	LOW_SIGNAL	1323.549072	3738.104492	1305	3732	120.982216	68.472733	1288.31665	3717.258301	1286	3718	35.539066	40.709362	100	100	4.626279	2.637848	1.753808	0.570188	0.991372	0.512074	328.233459	264.110138
671	103con3Gko1R072303	NORMAL	B	1	2	1	21	LOW_SIGNAL	LOW_SIGNAL	1278.701294	3716.240234	1272	3716	68.424294	38.914188	1278.735962	3708.864014	1268	3711	88.522926	38.688854	100	100	-0.004552	0.933377	-0.004877	0	-0.000392	0.190655	0	56.691761
672	103con3Gko1R072303	NORMAL	B	1	2	1	22	LOW_SIGNAL	LOW_SIGNAL	1262.746704	3702.623291	1262	3698	29.503195	37.186348	1263.319946	3703.471924	1266	3701	26.567204	39.251373	100	100	-0.075271	-0.107385	0	0	-0.021577	-0.02162	0	0
673	103con3Gko1R072303	NORMAL	B	1	2	1	23	LOW_SIGNAL	LOW_SIGNAL	1279.53894	3714.870117	1275	3716	46.980484	54.824223	1268.298096	3703.384521	1263	3704	45.043861	39.026333	100	100	1.476007	1.453371	1.015574	0.984664	0.249553	0.294304	118.761253	335.246643
674	103con3Gko1R072303	NORMAL	B	1	2	1	24	LOW_SIGNAL	LOW_SIGNAL	1287.415527	3708.688232	1272	3710	72.472275	42.616779	1276.798096	3700.884521	1273	3702	50.618385	40.770329	100	100	1.394148	0.987471	1.411837	0.708297	0.209754	0.191407	488.492004	159.007278
675	103con3Gko1R072303	NORMAL	B	1	2	1	25	LOW_SIGNAL	LOW_SIGNAL	1252.344116	3694.077881	1253	3695	27.664749	37.956554	1272.391968	3701.191895	1274	3701	33.664352	41.666245	100	100	-2.632432	-0.900197	0	0	-0.595522	-0.170738	0	0
676	103con3Gko1R072303	NORMAL	B	1	2	1	26	LOW_SIGNAL	LOW_SIGNAL	1280.259766	3703.402588	1278	3702	29.102432	41.397724	1274.30957	3703.253906	1272	3703	33.217945	42.248955	100	100	0.781305	0.018814	41.52792	0.02408	0.179126	0.003519	269.150879	5675.319336
677	103con3Gko1R072303	NORMAL	B	1	2	2	1	LOW_SIGNAL	LOW_SIGNAL	1302.422852	3686.093994	1303	3682	27.20373	42.893711	1290.642822	3665.849121	1287	3662	26.529823	39.560402	100	100	1.546806	2.561758	0.603806	1.65616	0.44403	0.511746	51.082966	81.889641
678	103con3Gko1R072303	NORMAL	B	1	2	2	2	LOW_SIGNAL	LOW_SIGNAL	1330.366699	3702.860107	1333	3703	33.115898	49.432899	1310.599976	3696.52002	1307	3691	29.092733	44.754452	100	100	2.595518	0.802266	3.235234	0.309097	0.679439	0.141664	80.034004	331.094452
679	103con3Gko1R072303	NORMAL	B	1	2	2	3	LOW_SIGNAL	LOW_SIGNAL	1360.593384	3725.82666	1361	3721	32.127293	45.639484	1349.624023	3727.040039	1347	3723	36.658115	42.248379	100	100	1.440359	-0.153539	0	-0.106598	0.299234	-0.02872	160.936783	0
680	103con3Gko1R072303	NORMAL	B	1	2	2	4	LOW_SIGNAL	LOW_SIGNAL	1346.189209	3714.270264	1340	3715	36.422188	39.572994	1357.088013	3729.528076	1342	3729	65.613609	53.19223	100	100	-1.431094	-1.930703	0	0	-0.166106	-0.286843	0	0
681	103con3Gko1R072303	NORMAL	B	1	2	2	5	LOW_SIGNAL	LOW_SIGNAL	1423.304077	3775.040527	1410	3751	125.875923	146.209	1322.230103	3731.976074	1323	3735	32.379539	42.983986	100	100	13.271766	5.449317	2.435492	0.410595	3.121538	1.001872	120.347595	324.508484
682	103con3Gko1R072303	NORMAL	B	1	2	2	6	LOW_SIGNAL	LOW_SIGNAL	1420.682373	3772.175781	1418	3775	47.050858	49.270252	1336.261963	3747.793701	1331	3747	42.255447	43.922722	100	100	11.085029	3.085275	3.592882	0.278328	1.997859	0.555113	24.513565	91.558258
683	103con3Gko1R072303	NORMAL	B	1	2	2	7	DETECTED	DETECTED	9470.922852	6956.97168	9659	6976	1720.930786	1531.34729	1397.699951	3777.033447	1400	3775	59.648479	53.572693	100	100	1060.074341	402.384979	2.634478	0.379582	135.346664	59.357445	21.30372	48.127033
684	103con3Gko1R072303	NORMAL	B	1	2	2	8	DETECTED	DETECTED	9619.683594	7349.388672	10073	6806	1892.581543	2841.588379	1390	3786.058838	1378	3781	61.891891	50.249645	100	100	1080.618774	450.898834	2.396588	0.41726	132.968689	70.912537	22.984715	79.732841
685	103con3Gko1R072303	NORMAL	B	1	2	2	9	LOW_SIGNAL	LOW_SIGNAL	1360.789063	3773.979492	1358	3773	37.319126	45.752392	1324.875	3763.774902	1321	3758	40.921467	46.016499	100	100	4.715784	1.291275	3.652038	0.27382	0.877634	0.221759	46.745941	48.243877
686	103con3Gko1R072303	NORMAL	B	1	2	2	10	LOW_SIGNAL	LOW_SIGNAL	1347.516968	3769.29248	1346	3764	35.213505	51.601368	1293.339966	3750.169922	1292	3749	31.008379	41.991592	100	100	7.113844	2.419742	2.939918	0.340146	1.747173	0.45539	30.801744	156.8311
687	103con3Gko1R072303	NORMAL	B	1	2	2	11	LOW_SIGNAL	LOW_SIGNAL	1405.544189	3783.312988	1416	3778	93.443871	71.983139	1295.53772	3736.73584	1292	3737	31.323252	41.486271	100	100	14.44467	5.893808	2.450821	0.408026	3.511975	1.122712	80.029434	126.297318
688	103con3Gko1R072303	NORMAL	B	1	2	2	12	DETECTED	DETECTED	1517.714233	3856.952393	1524	3836	74.998093	72.071129	1321.844238	3730.688477	1309	3732	64.373672	44.750061	100	100	25.719191	15.977262	1.609737	0.621219	3.042703	2.821536	19.645908	44.743546
689	103con3Gko1R072303	NORMAL	B	1	2	2	13	DETECTED	DETECTED	1491.733276	3802.466553	1496	3793	44.269539	53.922565	1269.560303	3699.219971	1251	3699	75.399162	39.205338	100	100	29.172968	13.06468	2.232965	0.447835	2.946624	2.633483	27.471727	35.857273
690	103con3Gko1R072303	NORMAL	B	1	2	2	14	DETECTED	DETECTED	1481.074097	3832.629639	1484	3836	39.693951	48.364918	1278.641235	3715.117676	1230	3718	98.874115	42.903473	100	100	26.580944	14.869802	1.787579	0.559416	2.04738	2.738985	44.734097	18.99905
691	103con3Gko1R072303	NORMAL	B	1	2	2	15	DETECTED	DETECTED	2752.060303	4718.224121	2864	4575	472.2966	643.109741	1240.237305	3707.72876	1240	3701	27.462418	44.419949	100	100	198.513626	127.866692	1.552505	0.64412	55.050617	22.748684	31.187347	63.491024
692	103con3Gko1R072303	NORMAL	B	1	2	2	16	DETECTED	DETECTED	2810.016846	4755.369629	2863	4720	510.410736	563.386292	1290.619751	3765.450684	1274	3724	74.576012	204.661575	100	100	199.508163	125.262978	1.592715	0.627859	20.373804	4.836858	33.232471	53.02433
693	103con3Gko1R072303	NORMAL	B	1	2	2	17	DETECTED	DETECTED	2516.669922	3926.728271	2513	3899	107.477699	126.541649	1754.140625	4261.203125	1315	3741	3448.203369	3845.919434	100	100	100.125778	-42.323986	0	-0.422708	0.221138	-0.086969	451.986298	0
694	103con3Gko1R072303	NORMAL	B	1	2	2	18	DETECTED	DETECTED	2507.188721	3929.641602	2518	3902	151.302917	133.541962	1309.56665	3736.883301	1305	3724	34.202473	43.807388	100	100	157.256699	24.391369	6.447227	0.155105	35.015659	4.400132	12.30659	65.44577
695	103con3Gko1R072303	NORMAL	B	1	2	2	19	DETECTED	DETECTED	1798.456543	4161.673828	1802	4116	154.539719	248.377777	1416.676514	3757.455811	1331	3740	160.782104	74.795212	100	100	50.130562	51.149189	0.980085	1.020319	2.374518	5.40433	11.620879	58.594238
696	103con3Gko1R072303	NORMAL	B	1	2	2	20	DETECTED	DETECTED	1789.103394	4099	1793	4087	177.09137	170.438751	1395.122681	3765.8396	1335	3759	147.84436	62.422237	100	100	51.732605	42.157658	1.227122	0.814915	2.664834	5.337207	24.743692	47.603626
697	103con3Gko1R072303	NORMAL	B	1	2	2	21	LOW_SIGNAL	LOW_SIGNAL	1296.026123	3750.738525	1298	3754	30.380682	43.854385	1294.18396	3741.647949	1291	3747	32.276871	42.622543	100	100	0.24189	1.150309	0.210282	4.755509	0.057074	0.213281	591.697083	113.536736
698	103con3Gko1R072303	NORMAL	B	1	2	2	22	LOW_SIGNAL	LOW_SIGNAL	1269.415527	3729.95459	1270	3731	30.588276	39.664005	1277.396851	3727.849121	1272	3723	39.858765	41.934822	100	100	-1.048007	0.266423	-3.93362	0	-0.20024	0.050208	0	646.523438
699	103con3Gko1R072303	NORMAL	B	1	2	2	23	DETECTED	DETECTED	4067.672363	5786.344727	4226	5325	646.005249	1505.94812	1303.634644	3734.653809	1294	3720	107.539696	59.332523	100	100	362.938751	259.618134	1.397972	0.715322	25.702486	34.579533	23.045683	73.343346
700	103con3Gko1R072303	NORMAL	B	1	2	2	24	DETECTED	DETECTED	3983.915283	5278.754395	4104	4828	556.282898	1387.216797	1295.456543	3729.282715	1294	3732	28.071898	42.733624	100	100	353.014679	196.068008	1.800471	0.55541	95.77047	36.258842	20.665155	89.485886
701	103con3Gko1R072303	NORMAL	B	1	2	2	25	LOW_SIGNAL	LOW_SIGNAL	1330.415527	3746.818115	1327	3737	44.056511	48.151367	1308.623535	3718.376465	1305	3717	36.00132	40.986637	100	100	2.861451	3.598967	0.795076	1.257742	0.605311	0.693925	116.531387	88.85392
702	103con3Gko1R072303	NORMAL	B	1	2	2	26	LOW_SIGNAL	LOW_SIGNAL	1358.870117	3755	1359	3757	36.755802	53.023239	1308.157837	3723.368408	1309	3721	36.942337	37.222897	100	100	6.6589	4.002618	1.663636	0.601093	1.372742	0.849789	7.311288	119.378601
703	103con3Gko1R072303	NORMAL	B	1	2	3	1	LOW_SIGNAL	LOW_SIGNAL	1300.08667	3682.600098	1297	3686	95.312775	72.23806	1285.543091	3684.491455	1301	3682	164.224792	167.666351	100	100	1.90968	-0.23933	0	-0.125325	0.088559	-0.01128	919.552063	0
704	103con3Gko1R072303	NORMAL	B	1	2	3	2	LOW_SIGNAL	LOW_SIGNAL	1291.313354	3678.840088	1292	3678	27.866453	42.533222	1303.214233	3692.777832	1301	3691	31.073488	50.42696	100	100	-1.562674	-1.763663	0	0	-0.382991	-0.276395	0	0
705	103con3Gko1R072303	NORMAL	B	1	2	3	3	LOW_SIGNAL	LOW_SIGNAL	1334.73999	3726.179932	1336	3721	40.019527	49.694382	1315.05603	3701.887939	1313	3699	47.584267	46.85017	100	100	2.584651	3.073875	0.840844	1.189281	0.413665	0.518504	130.781387	68.215271
706	103con3Gko1R072303	NORMAL	B	1	2	3	4	LOW_SIGNAL	LOW_SIGNAL	1379.626709	3743.179932	1328	3733	133.518082	67.38102	1359.128052	3734.768066	1328	3725	102.69371	56.117405	100	100	2.691627	1.064426	2.528712	0.395458	0.19961	0.149898	416.267487	443.381226
707	103con3Gko1R072303	NORMAL	B	1	2	3	5	DETECTED	DETECTED	1556.349976	3907.550049	1553	3899	42.144207	75.273865	1354.929565	3732.981201	1334	3733	70.42807	47.022266	100	100	26.448002	22.089701	1.1973	0.835212	2.859945	3.712472	28.01442	33.671398
708	103con3Gko1R072303	NORMAL	B	1	2	3	6	DETECTED	DETECTED	1611.849976	3900.875	1614	3899	36.073681	75.10717	1381.685669	3763.164307	1361	3761	72.84301	50.311634	100	100	30.222288	17.42572	1.734349	0.576585	3.159731	2.737154	27.494898	40.494907
709	103con3Gko1R072303	NORMAL	B	1	2	3	7	DETECTED	DETECTED	9910.859375	9573.401367	10382	8788	1789.87439	3866.946045	1405.888916	3784.666748	1405	3774	53.683067	59.755913	100	100	1116.765991	732.498474	1.524598	0.65591	158.429306	96.872993	21.03557	66.793259
710	103con3Gko1R072303	NORMAL	B	1	2	3	8	DETECTED	DETECTED	9723.054688	8805.496094	9914	7801	1435.904175	3451.702148	1392.541626	3789.666748	1374	3777	62.962364	55.873047	100	100	1093.858398	634.696106	1.723436	0.580236	132.309402	89.771889	17.220106	68.807167
711	103con3Gko1R072303	NORMAL	B	1	2	3	9	DETECTED	DETECTED	6400.786621	7309.133301	6921	6583	1713.593018	2852.092773	1344.705933	3783.382324	1342	3770	36.972168	51.623356	100	100	663.901062	446.143646	1.488088	0.672003	136.753693	68.297592	33.883839	80.879944
712	103con3Gko1R072303	NORMAL	B	1	2	3	10	DETECTED	DETECTED	6184.25293	7582.697754	6806	6837	1914.776367	3226.221191	1311.241333	3751.379395	1309	3746	23.248125	56.557442	100	100	639.862732	484.809723	1.319822	0.757678	209.60881	67.742073	39.290592	84.193611
713	103con3Gko1R072303	NORMAL	B	1	2	3	11	DETECTED	DETECTED	3080.853516	5196.689453	3189	4721	432.813873	1134.332153	1287.49292	3750.098633	1295	3746	38.291317	44.320629	100	100	235.481613	183.049606	1.286436	0.777341	46.834656	32.639221	24.039598	78.354286
714	103con3Gko1R072303	NORMAL	B	1	2	3	12	DETECTED	DETECTED	3050.716553	5127.196777	3191	4796	516.177734	1083.734009	1254.550049	3715.43335	1251	3714	46.611782	46.368595	100	100	235.850052	178.642593	1.320234	0.757441	38.534603	30.446543	28.620335	76.694267
715	103con3Gko1R072303	NORMAL	B	1	2	3	13	LOW_SIGNAL	LOW_SIGNAL	1259.326538	3718.891113	1258	3712	30.529383	49.986187	1230.947876	3695.539063	1231	3700	28.203474	42.758053	100	100	3.72633	2.954936	1.261052	0.792988	1.006212	0.546144	41.185558	110.874466
716	103con3Gko1R072303	NORMAL	B	1	2	3	14	LOW_SIGNAL	LOW_SIGNAL	1247.177612	3738.848633	1248	3731	28.687654	53.063087	1227.063477	3700.214355	1227	3700	24.860821	43.119858	100	100	2.641136	4.888728	0.54025	1.850994	0.80907	0.895974	71.169174	80.046059
717	103con3Gko1R072303	NORMAL	B	1	2	3	15	DETECTED	DETECTED	1555.151001	3790.188721	1545	3784	54.147549	52.704411	1251.146606	3708.120117	1250	3703	31.000309	41.376637	100	100	39.918041	10.384848	3.843874	0.260154	9.806496	1.983453	14.603488	39.778309
718	103con3Gko1R072303	NORMAL	B	1	2	3	16	DETECTED	DETECTED	1604.871826	3817.700928	1602	3820	72.596024	56.980675	1281.842163	3735.473633	1270	3731	38.176651	49.92569	100	100	42.416203	10.404928	4.076549	0.245306	8.461446	1.646994	19.115047	33.399033
719	103con3Gko1R072303	NORMAL	B	1	2	3	17	DETECTED	DETECTED	12819.52832	10385.626953	14317	9166	3721.13208	6076.924316	1311.583374	3761.666748	1304	3758	52.157108	50.769508	100	100	1511.078979	838.186768	1.802795	0.554694	220.640015	130.471222	32.332153	91.738358
720	103con3Gko1R072303	NORMAL	B	1	2	3	18	DETECTED	DETECTED	12577.259766	10908.443359	14355	9523	3970.704102	6339.872559	1328.199951	3759.23999	1328	3766	38.807217	54.847725	100	100	1477.085327	904.650269	1.632769	0.612456	289.8703	130.34639	35.296413	88.676109
721	103con3Gko1R072303	NORMAL	B	1	2	3	19	LOW_SIGNAL	LOW_SIGNAL	1324.111084	3770.418213	1323	3772	31.257748	47.006386	1311.052124	3745.121826	1310	3749	33.343464	49.445908	100	100	1.714739	3.20097	0.535693	1.866739	0.39165	0.511597	88.88723	60.638725
722	103con3Gko1R072303	NORMAL	B	1	2	3	20	LOW_SIGNAL	LOW_SIGNAL	1367.607788	3783.169922	1367	3785	47.68885	46.881268	1307.671997	3749.936035	1309	3752	53.851318	45.624836	100	100	7.870016	4.20537	1.871421	0.534353	1.112987	0.728417	41.735924	32.439442
723	103con3Gko1R072303	NORMAL	B	1	2	3	21	LOW_SIGNAL	LOW_SIGNAL	1285.202637	3749.320313	1284	3751	30.746283	46.536057	1296.008057	3741.112061	1289	3746	42.166626	44.978714	100	100	-1.418832	1.038661	-1.366021	0	-0.256255	0.182492	0	145.44101
724	103con3Gko1R072303	NORMAL	B	1	2	3	22	LOW_SIGNAL	LOW_SIGNAL	1286.389648	3754.525879	1281	3752	40.501961	50.077747	1297.848022	3746.528076	1291	3740	44.517132	54.615459	100	100	-1.50457	1.012031	-1.486684	0	-0.257392	0.146438	0	272.525421
725	103con3Gko1R072303	NORMAL	B	1	2	3	23	LOW_SIGNAL	LOW_SIGNAL	1373.467529	3764.818115	1347	3759	237.263916	85.545952	1297.063965	3745.912109	1294	3741	34.759956	48.276745	100	100	10.032357	2.39234	4.193533	0.238462	2.198034	0.391617	307.189697	373.542633
726	103con3Gko1R072303	NORMAL	B	1	2	3	24	LOW_SIGNAL	LOW_SIGNAL	1348	3758.279297	1348	3754	41.54248	48.820656	1294.181763	3739.082764	1297	3740	28.239153	40.121193	100	100	7.066736	2.429103	2.909196	0.343738	1.905802	0.478464	56.613663	144.90271
727	103con3Gko1R072303	NORMAL	B	1	2	3	25	DETECTED	DETECTED	3402.143799	4375.157715	3357	4164	928.886292	629.390076	1295.522705	3748.79541	1286	3749	46.158215	41.917183	100	100	276.615051	79.259018	3.490014	0.286532	45.639137	14.942853	44.039185	100.260292
728	103con3Gko1R072303	NORMAL	B	1	2	3	26	DETECTED	DETECTED	3679.671631	5072.058594	3851	4790	970.237976	1022.322449	1293.179443	3724.333252	1299	3722	49.878201	34.398083	100	100	313.364197	170.539307	1.83749	0.544221	47.846397	39.180244	40.601646	75.812447
729	103con3Gko1R072303	NORMAL	B	1	2	4	1	DETECTED	DETECTED	2147.247314	3996.206299	2144	3933	152.479965	211.975204	1285.042114	3680.031494	1286	3673	31.825294	49.313908	100	100	113.213966	40.008324	2.82976	0.353387	27.091822	6.411473	17.295387	65.204193
730	103con3Gko1R072303	NORMAL	B	1	2	4	2	DETECTED	DETECTED	2140.135742	4054.64209	2138	3999	115.382484	213.900589	1272.774414	3687.210449	1275	3686	35.772991	49.833065	100	100	113.891006	46.494293	2.44957	0.408235	24.246262	7.37325	12.647199	56.613178
731	103con3Gko1R072303	NORMAL	B	1	2	4	3	LOW_SIGNAL	LOW_SIGNAL	1393.380005	3728.699951	1408	3723	68.610725	60.211349	1248.19043	3681.968262	1244	3683	36.525871	46.180508	100	100	19.064474	5.913363	3.223964	0.310177	3.974979	1.011935	40.002907	82.676971
732	103con3Gko1R072303	NORMAL	B	1	2	4	4	LOW_SIGNAL	LOW_SIGNAL	1452.319946	3775.133301	1472	3768	78.616768	71.61808	1264.832031	3697.959961	1261	3698	41.229847	48.087009	100	100	24.618561	9.765408	2.520997	0.396668	4.547383	1.604869	35.702568	68.771713
733	103con3Gko1R072303	NORMAL	B	1	2	4	5	LOW_SIGNAL	LOW_SIGNAL	1348.333374	3735.159912	1351	3725	39.703541	48.332195	1290.05603	3711.991943	1291	3706	32.719059	44.468273	100	100	7.652249	2.931643	2.610226	0.383109	1.781144	0.521	38.592628	81.733734
734	103con3Gko1R072303	NORMAL	B	1	2	4	6	LOW_SIGNAL	LOW_SIGNAL	1379.885864	3754.087158	1379	3755	42.216705	49.570313	1311.968018	3715.783936	1314	3713	30.740572	43.267654	100	100	8.918119	4.846837	1.839988	0.543482	2.209388	0.885262	42.603786	63.152325
735	103con3Gko1R072303	NORMAL	B	1	2	4	7	LOW_SIGNAL	LOW_SIGNAL	1321.905396	3737.797363	1321	3742	34.884911	49.589466	1319.282959	3728.565918	1316	3720	38.464516	48.006351	100	100	0.344345	1.168134	0.294782	3.392333	0.068178	0.192296	617.889587	134.648682
736	103con3Gko1R072303	NORMAL	B	1	2	4	8	LOW_SIGNAL	LOW_SIGNAL	1337.680298	3749.176758	1336	3749	42.870461	47.436707	1319.03479	3731.539063	1319	3732	40.379761	48.313389	100	100	2.448294	2.23185	1.09698	0.911594	0.461754	0.365068	77.228783	51.945602
737	103con3Gko1R072303	NORMAL	B	1	2	4	9	LOW_SIGNAL	LOW_SIGNAL	1315.551025	3754.401367	1311	3755	35.13266	49.546665	1302.991943	3720.072021	1300	3721	35.691669	42.361572	100	100	1.649101	4.343988	0.379628	2.634155	0.351877	0.810389	50.100571	74.856224
738	103con3Gko1R072303	NORMAL	B	1	2	4	10	LOW_SIGNAL	LOW_SIGNAL	1281.217651	3745.122559	1277	3738	37.119488	48.00555	1275.671997	3711.040039	1273	3709	39.592232	46.957825	100	100	0.728186	4.312755	0.168845	5.922603	0.140069	0.725811	248.35202	29.266464
739	103con3Gko1R072303	NORMAL	B	1	2	4	11	LOW_SIGNAL	LOW_SIGNAL	1269.238037	3760.571533	1252	3733	115.988274	161.425323	1188.215942	3697.343994	1218	3702	166.287506	140.878952	100	100	10.638804	8.000726	1.32973	0.752032	0.487241	0.448808	147.066589	124.647461
740	103con3Gko1R072303	NORMAL	B	1	2	4	12	LOW_SIGNAL	LOW_SIGNAL	1210.054443	3670.095215	1211	3675	34.81041	48.312111	1191.024048	3689.23999	1192	3682	110.373436	97.865967	100	100	2.498833	-2.422554	0	-0.969474	0.172418	-0.195622	550.384216	0
741	103con3Gko1R072303	NORMAL	B	1	2	4	13	LOW_SIGNAL	LOW_SIGNAL	1197.095215	3674.306152	1199	3671	28.230303	46.982597	1204.680054	3675.560059	1201	3679	30.780075	38.856522	100	100	-0.995946	-0.158668	0	0	-0.24642	-0.03227	0	0
742	103con3Gko1R072303	NORMAL	B	1	2	4	14	LOW_SIGNAL	LOW_SIGNAL	1220.796021	3667.243408	1221	3667	25.262157	39.250595	1214.703979	3672.135986	1215	3676	28.12014	40.666286	100	100	0.79993	-0.6191	0	-0.773942	0.216643	-0.12031	202.752213	0
743	103con3Gko1R072303	NORMAL	B	1	2	4	15	LOW_SIGNAL	LOW_SIGNAL	1243.973511	3694.092773	1240	3694	42.491089	42.096142	1225.047974	3689.560059	1222	3687	33.388199	43.286259	100	100	2.485064	0.573563	4.332675	0.230804	0.566833	0.104715	138.868286	222.392685
744	103con3Gko1R072303	NORMAL	B	1	2	4	16	LOW_SIGNAL	LOW_SIGNAL	1251.34436	3711.099365	1246	3711	28.74811	43.394745	1234.76001	3700.936035	1232	3700	32.452541	43.820335	100	100	2.177649	1.286054	1.69328	0.59057	0.511034	0.231932	90.790497	59.945389
745	103con3Gko1R072303	NORMAL	B	1	2	4	17	LOW_SIGNAL	LOW_SIGNAL	1240.618408	3691.039551	1240	3687	31.556313	46.357506	1244.192017	3692.912109	1239	3691	34.977806	45.54702	100	100	-0.469241	-0.236951	0	0	-0.102168	-0.041113	0	0
746	103con3Gko1R072303	NORMAL	B	1	2	4	18	LOW_SIGNAL	LOW_SIGNAL	1271.427612	3711.861816	1270	3709	47.739445	43.496071	1268.176025	3720.144043	1265	3720	34.822144	49.985268	100	100	0.426958	-1.048022	0	-2.454627	0.093377	-0.165693	1004.337219	0
747	103con3Gko1R072303	NORMAL	B	1	2	4	19	LOW_SIGNAL	LOW_SIGNAL	1424.444458	3761.790771	1448	3761	97.027451	49.80682	1276.527954	3733.583984	1278	3730	32.993782	44.937454	100	100	19.422539	3.569248	5.441633	0.183768	4.483163	0.62769	61.687149	76.148094
748	103con3Gko1R072303	NORMAL	B	1	2	4	20	LOW_SIGNAL	LOW_SIGNAL	1374.294067	3752.830078	1384	3752	73.810562	50.062954	1251.76001	3723.600098	1250	3724	37.436268	46.234497	100	100	16.089636	3.698721	4.350053	0.229882	3.273138	0.632212	51.913975	65.688713
749	103con3Gko1R072303	NORMAL	B	1	2	4	21	LOW_SIGNAL	LOW_SIGNAL	1465.967285	3736.784424	1282	3728	1027.424438	79.627914	1271.52002	3722.384033	1272	3724	33.267387	41.382328	100	100	25.532375	1.822206	14.011798	0.071368	5.844982	0.347984	528.10498	472.419098
750	103con3Gko1R072303	NORMAL	B	1	2	4	22	LOW_SIGNAL	LOW_SIGNAL	1333.640503	3744.098145	1302	3747	133.441177	40.05764	1286.312012	3734.407959	1287	3737	29.751774	43.170341	100	100	6.214583	1.226183	5.068236	0.197307	1.590779	0.224464	274.84967	166.100647
751	103con3Gko1R072303	NORMAL	B	1	2	4	23	TOO_SMALL	TOO_SMALL	1367.163452	3768.353027	1300	3753	707.238281	141.023544	1285.592041	3742.919922	1286	3746	28.628344	38.393463	100	100	10.710935	3.21827	3.328165	0.300466	2.849324	0.662433	866.306763	533.543396
752	103con3Gko1R072303	NORMAL	B	1	2	4	24	LOW_SIGNAL	LOW_SIGNAL	1298.61438	3756.562012	1296	3756	30.705334	40.824532	1278.631958	3755.656006	1277	3754	28.633541	39.202965	100	100	2.623841	0.114645	22.886711	0.043693	0.697868	0.023111	55.487431	1257.349365
753	103con3Gko1R072303	NORMAL	B	1	2	4	25	LOW_SIGNAL	LOW_SIGNAL	1294.973877	3738.078369	1296	3737	38.118748	44.02309	1255.058838	3725.277344	1255	3724	43.490948	43.009838	100	100	5.241142	1.619824	3.235624	0.309059	0.917778	0.29763	52.457836	73.359398
754	103con3Gko1R072303	NORMAL	B	1	2	4	26	LOW_SIGNAL	LOW_SIGNAL	1251.352905	3721.16333	1249	3721	34.75412	43.589054	1234.301636	3721.150879	1232	3724	30.324184	44.259979	100	100	2.238959	0.001576	1421.061157	0.000704	0.562299	0.000281	99.577248	61658.867188
755	103con3Gko1R072303	NORMAL	B	1	2	5	1	LOW_SIGNAL	LOW_SIGNAL	1258.459961	3665.060059	1261	3667	26.238104	40.557396	1303.850342	3673.440918	1269	3674	141.277115	43.254452	100	100	-5.960095	-1.060502	0	0	-0.321286	-0.193757	0	0
756	103con3Gko1R072303	NORMAL	B	1	2	5	2	LOW_SIGNAL	LOW_SIGNAL	1235.113281	3676.84668	1234	3674	29.531822	48.29966	1242.367554	3666.487061	1245	3663	30.634272	41.825294	100	100	-0.95254	1.310892	-0.726635	0	-0.236803	0.247688	0	233.172516
757	103con3Gko1R072303	NORMAL	B	1	2	5	3	LOW_SIGNAL	LOW_SIGNAL	1380.119995	3704.186768	1412	3697	102.550583	53.843597	1220.271973	3670.087891	1218	3671	31.228439	45.885536	100	100	20.989237	4.314825	4.864447	0.205573	5.118668	0.743129	61.10812	82.617989
758	103con3Gko1R072303	NORMAL	B	1	2	5	4	LOW_SIGNAL	LOW_SIGNAL	1381.439941	3724.159912	1414	3721	102.847816	71.248711	1227.887939	3676.135986	1226	3675	33.566307	46.791973	100	100	20.162521	6.076881	3.317906	0.301395	4.574587	1.026328	63.311539	111.881294
759	103con3Gko1R072303	NORMAL	B	1	2	5	5	LOW_SIGNAL	LOW_SIGNAL	1273.26001	3710.233398	1275	3709	30.568975	37.740795	1264.902954	3699.262207	1264	3703	30.353317	45.06617	100	100	1.097344	1.388279	0.790434	1.265127	0.275326	0.243446	43.372894	224.488724
760	103con3Gko1R072303	NORMAL	B	1	2	5	6	LOW_SIGNAL	LOW_SIGNAL	1314.395996	3725.261719	1289	3727	155.065277	59.86272	1282.684204	3713.763184	1280	3712	27.119308	41.02887	100	100	4.163995	1.455009	2.861835	0.349426	1.169344	0.280255	481.446808	379.100647
761	103con3Gko1R072303	NORMAL	B	1	2	5	7	DETECTED	DETECTED	8140.5	6514.516602	8473	5717	1546.335449	2521.402588	1325.575317	3746.136963	1300	3720	179.893631	181.848175	100	100	894.850403	350.306946	2.554475	0.39147	37.88308	15.223577	22.536358	90.841461
762	103con3Gko1R072303	NORMAL	B	1	2	5	8	DETECTED	DETECTED	8222.117188	6703.09375	8651	6176	2142.280273	2532.33374	1272.625	3695.171875	1302	3704	169.918289	143.735794	100	100	912.520142	380.618286	2.397468	0.417107	40.899025	20.926743	30.729311	84.053085
763	103con3Gko1R072303	NORMAL	B	1	2	5	9	LOW_SIGNAL	LOW_SIGNAL	1342.844604	3728.047363	1332	3724	149.773468	45.815266	1275.745605	3707.315674	1275	3707	41.641502	44.791424	100	100	8.810598	2.623359	3.358517	0.29775	1.611349	0.46285	214.411926	46.45816
764	103con3Gko1R072303	NORMAL	B	1	2	5	10	LOW_SIGNAL	LOW_SIGNAL	1314.01355	3720.632568	1317	3720	38.655125	47.331547	1248.079956	3691.040039	1248	3686	27.971071	44.477497	100	100	8.657572	3.744598	2.312016	0.432523	2.357207	0.665337	40.465393	54.700512
765	103con3Gko1R072303	NORMAL	B	1	2	5	11	LOW_SIGNAL	LOW_SIGNAL	1225.721069	3710.142822	1217	3688	61.581753	128.598343	1199.039673	3683.880859	1225	3683	138.098373	123.516579	100	100	3.503466	3.323153	1.05426	0.948533	0.193206	0.212619	463.272736	136.294815
766	103con3Gko1R072303	NORMAL	B	1	2	5	12	LOW_SIGNAL	LOW_SIGNAL	1172.70752	3659.857178	1173	3659	28.6639	38.145176	1188.484131	3681.13501	1179	3662	106.070595	98.313812	100	100	-2.071587	-2.692467	0	0	-0.148737	-0.216428	0	0
767	103con3Gko1R072303	NORMAL	B	1	2	5	13	LOW_SIGNAL	LOW_SIGNAL	1180.619019	3669.952393	1179	3672	26.811457	41.338787	1176.391968	3660.447998	1177	3658	25.811319	37.803501	100	100	0.555043	1.202673	0.461508	2.166809	0.163767	0.251416	171.624481	175.991638
768	103con3Gko1R072303	NORMAL	B	1	2	5	14	LOW_SIGNAL	LOW_SIGNAL	1201.046021	3661.078857	1201	3660	29.077505	40.711475	1195.598633	3666.781738	1194	3669	25.204994	38.010475	100	100	0.715283	-0.721635	0	-1.00888	0.216123	-0.150034	266.157013	0
769	103con3Gko1R072303	NORMAL	B	1	2	5	15	LOW_SIGNAL	LOW_SIGNAL	1237.342163	3688.006592	1224	3675	126.676941	104.297493	1197.271973	3676.191895	1195	3675	26.324696	41.42067	100	100	5.261515	1.495016	3.519371	0.284142	1.522152	0.285237	309.236084	810.176331
770	103con3Gko1R072303	NORMAL	B	1	2	5	16	LOW_SIGNAL	LOW_SIGNAL	1221.453979	3690.585449	1221	3691	30.32077	40.213406	1209.047974	3680.471924	1208	3678	28.274817	42.3228	100	100	1.629001	1.279752	1.272904	0.785605	0.438765	0.238962	88.256836	130.466339
771	103con3Gko1R072303	NORMAL	B	1	2	5	17	LOW_SIGNAL	LOW_SIGNAL	1238.532837	3680.710449	1238	3677	30.995598	39.25745	1233.990479	3678.180908	1235	3674	34.681931	39.701725	100	100	0.596446	0.320085	1.863399	0.536654	0.130972	0.063714	342.550201	234.14534
772	103con3Gko1R072303	NORMAL	B	1	2	5	18	LOW_SIGNAL	LOW_SIGNAL	1274.006592	3709.895508	1264	3700	119.421608	99.893829	1266.434814	3695.487061	1264	3696	33.239731	45.211849	100	100	0.994231	1.823225	0.545314	1.833805	0.227793	0.318687	1514.867554	618.22583
773	103con3Gko1R072303	NORMAL	B	1	2	5	19	LOW_SIGNAL	LOW_SIGNAL	1278.522827	3727.62085	1278	3729	30.257683	43.697372	1286	3728.443359	1280	3727	34.612896	37.200077	100	100	-0.981809	-0.104079	0	0	-0.216023	-0.02211	0	0
774	103con3Gko1R072303	NORMAL	B	1	2	5	20	LOW_SIGNAL	LOW_SIGNAL	1271.862793	3724.176514	1271	3723	30.726315	42.350063	1269.521729	3727.904297	1263	3734	39.804424	47.564728	100	100	0.307399	-0.471709	0	-1.534514	0.058814	-0.078373	1080.870239	0
775	103con3Gko1R072303	NORMAL	B	1	2	5	21	LOW_SIGNAL	LOW_SIGNAL	1296.710571	3736.105225	1295	3739	35.085636	42.649212	1281.223267	3730.18457	1284	3726	30.687525	47.656605	100	100	2.033598	0.749191	2.714391	0.368407	0.504678	0.124236	109.820038	359.165009
776	103con3Gko1R072303	NORMAL	B	1	2	5	22	LOW_SIGNAL	LOW_SIGNAL	1330.164429	3750.980225	1327	3751	33.940819	40.087395	1303.083374	3753.157471	1303	3752	34.760632	47.312672	100	100	3.555944	-0.275506	0	-0.077478	0.779073	-0.046018	27.712452	0
777	103con3Gko1R072303	NORMAL	B	1	2	5	23	LOW_SIGNAL	LOW_SIGNAL	1308.322388	3755.210449	1310	3755	37.686333	42.757698	1310.960815	3758.666748	1304	3762	39.100254	41.656616	100	100	-0.346445	-0.437355	0	0	-0.067479	-0.082971	0	0
778	103con3Gko1R072303	NORMAL	B	1	2	5	24	LOW_SIGNAL	LOW_SIGNAL	1296.189575	3753.797363	1290	3757	32.893723	46.145126	1302.475708	3760.932129	1297	3761	41.214607	40.174191	100	100	-0.825416	-0.902823	0	0	-0.152522	-0.177596	0	0
779	103con3Gko1R072303	NORMAL	B	1	2	5	25	LOW_SIGNAL	LOW_SIGNAL	1343.248413	3757	1333	3756	72.5783	47.220787	1268.791992	3747.719971	1258	3745	132.856415	77.462959	100	100	9.776683	1.174282	8.325668	0.12011	0.560428	0.1198	149.456421	661.701416
780	103con3Gko1R072303	NORMAL	B	1	2	5	26	LOW_SIGNAL	LOW_SIGNAL	1319.339844	3749.562012	1317	3746	59.782398	44.835342	1242.484131	3741.642822	1245	3739	30.682568	42.603748	100	100	10.091728	1.002083	10.070747	0.099297	2.504866	0.18588	66.758919	176.392319
781	103con3Gko1R072303	NORMAL	B	1	2	6	1	DETECTED	DETECTED	1574.692261	3795.5	1563	3778	53.054512	83.998215	1723.564819	3740.543945	1346	3683	870.707336	176.676056	100	100	-19.548077	6.954063	-2.811029	0	-0.170979	0.311055	0	282.827423
782	103con3Gko1R072303	NORMAL	B	1	2	6	2	DETECTED	DETECTED	1536.970581	3791.441162	1530	3769	45.638557	74.141632	1315.782593	3679.833252	1270	3678	113.442329	42.728062	100	100	29.043631	14.122711	2.05652	0.486258	1.949784	2.612052	46.954197	54.289349
783	103con3Gko1R072303	NORMAL	B	1	2	6	3	LOW_SIGNAL	LOW_SIGNAL	1234.073364	3666.800049	1236	3671	35.222229	44.477425	1232.02478	3655.528809	1236	3652	37.977726	41.799931	100	100	0.268994	1.426247	0.188603	5.302145	0.053942	0.269647	693.268555	134.846893
784	103con3Gko1R072303	NORMAL	B	1	2	6	4	LOW_SIGNAL	LOW_SIGNAL	1206.373291	3668.693359	1206	3670	26.44928	42.217876	1216.472046	3659.511963	1215	3656	27.012413	44.598495	100	100	-1.326042	1.161801	-1.141367	0	-0.373856	0.205868	0	156.580231
785	103con3Gko1R072303	NORMAL	B	1	2	6	5	DETECTED	DETECTED	3572.416748	5015.939453	3673	4608	940.982117	1335.752808	1254.722168	3700.907471	1255	3704	33.935249	41.283306	100	100	304.330566	166.402328	1.828884	0.546782	68.297554	31.853844	40.573509	101.527168
786	103con3Gko1R072303	NORMAL	B	1	2	6	6	DETECTED	DETECTED	3696.885254	5182.467285	3825	4707	857.890259	1519.929321	1277.339233	3702.964355	1277	3703	26.718245	44.539242	100	100	317.704407	187.214264	1.69701	0.589272	90.557816	33.217964	35.439465	102.688316
787	103con3Gko1R072303	NORMAL	B	1	2	6	7	LOW_SIGNAL	LOW_SIGNAL	1489.174438	3732.617432	1539	3726	142.96994	67.28756	1281.298096	3700.057617	1269	3679	90.989685	113.269142	100	100	27.295713	4.120074	6.625054	0.150942	2.284614	0.287455	53.049904	279.844543
788	103con3Gko1R072303	NORMAL	B	1	2	6	8	LOW_SIGNAL	LOW_SIGNAL	1542.838867	3759.677734	1554	3732	197.051453	137.608994	1265.248047	3677.407959	1263	3668	159.108109	152.90213	100	100	36.449745	10.410304	3.501314	0.285607	1.744668	0.538055	41.877907	81.019455
789	103con3Gko1R072303	NORMAL	B	1	2	6	9	LOW_SIGNAL	LOW_SIGNAL	1309.621582	3693.540527	1309	3687	40.488071	40.826561	1261.888916	3684.611084	1262	3686	26.538193	35.023636	100	100	6.267655	1.129919	5.546993	0.180278	1.79864	0.254955	64.060753	234.951111
790	103con3Gko1R072303	NORMAL	B	1	2	6	10	LOW_SIGNAL	LOW_SIGNAL	1299.702759	3683.716309	1298	3684	39.832207	43.775249	1249.420654	3677.087402	1250	3675	24.470833	37.334808	100	100	6.602415	0.838813	7.871144	0.127046	2.054777	0.177553	62.505371	344.788879
791	103con3Gko1R072303	NORMAL	B	1	2	6	11	DETECTED	DETECTED	1687.928589	3792.964355	1682	3785	48.444641	71.71006	1257.644287	3674.025879	1234	3669	89.595764	41.765747	100	100	56.499535	15.050311	3.754044	0.266379	4.802507	2.847752	17.516142	49.010197
792	103con3Gko1R072303	NORMAL	B	1	2	6	12	DETECTED	DETECTED	1638.310303	3771.189697	1645	3760	66.302917	73.752892	1214.980591	3673.380615	1207	3675	45.328312	46.004555	100	100	55.586346	12.376626	4.491236	0.222656	9.33919	2.126074	11.430388	58.93734
793	103con3Gko1R072303	NORMAL	B	1	2	6	13	LOW_SIGNAL	LOW_SIGNAL	1242.904785	3678.476074	1247	3680	42.129509	39.486835	1201.033325	3679.225098	1198	3682	33.267677	43.650146	100	100	5.498035	-0.09478	0	-0.017239	1.258623	-0.01716	61.733543	0
794	103con3Gko1R072303	NORMAL	B	1	2	6	14	LOW_SIGNAL	LOW_SIGNAL	1252.052612	3679.809326	1256	3678	46.296165	38.088036	1194.211304	3667.563477	1193	3662	28.535616	43.29472	100	100	7.594995	1.549573	4.901347	0.204026	2.026987	0.282849	63.027946	168.096191
795	103con3Gko1R072303	NORMAL	B	1	2	6	15	LOW_SIGNAL	LOW_SIGNAL	1195.815796	3672.927734	1195	3670	23.99542	35.507328	1202.416016	3670.528076	1198	3675	34.053364	38.86694	100	100	-0.866658	0.303649	-2.85414	0	-0.19382	0.06174	0	658.728577
796	103con3Gko1R072303	NORMAL	B	1	2	6	16	LOW_SIGNAL	LOW_SIGNAL	1225.313721	3681.405273	1226	3687	30.629032	41.418835	1232.928589	3678.80957	1232	3682	35.773994	36.430695	100	100	-0.999889	0.328457	-3.044203	0	-0.21286	0.07125	0	759.175659
797	103con3Gko1R072303	NORMAL	B	1	2	6	17	DETECTED	DETECTED	3098.273438	3932.760742	3201	3878	512.837585	199.672516	1268.894775	3690.035156	1274	3690	43.83316	32.34798	100	100	240.21106	30.714161	7.820857	0.127863	41.735039	7.503578	27.930843	81.175957
798	103con3Gko1R072303	NORMAL	B	1	2	6	18	DETECTED	DETECTED	3191.185303	3998.546387	3233	3928	459.36673	225.457672	1331.387451	3721.324951	1326	3726	46.260269	46.883854	100	100	244.205322	35.079216	6.961539	0.143646	40.202919	5.912941	24.574257	79.549782
799	103con3Gko1R072303	NORMAL	B	1	2	6	19	DETECTED	DETECTED	2945.146484	3998.568848	2999	3950	326.340881	220.332809	1374.013672	3750.356201	1353	3748	79.071617	54.065384	100	100	206.301453	31.408485	6.568335	0.152246	19.869743	4.590971	20.152119	86.053848
800	103con3Gko1R072303	NORMAL	B	1	2	6	20	DETECTED	DETECTED	3071.731934	4097.288574	3073	4038	156.603836	213.389709	1360.161255	3755.290283	1343	3747	65.710037	60.529739	100	100	224.741989	43.275993	5.193225	0.192559	26.047325	5.650087	8.305305	59.832115
801	103con3Gko1R072303	NORMAL	B	1	2	6	21	DETECTED	DETECTED	9363.09668	13142.855469	10480	11593	2701.667725	7354.865723	1357.448242	3751.724121	1359	3750	44.343292	48.637058	100	100	1051.201294	1188.340698	0.884596	1.13046	180.537979	193.085907	33.742474	78.31543
802	103con3Gko1R072303	NORMAL	B	1	2	6	22	DETECTED	DETECTED	9643.951172	13998.091797	10644	11817	2406.00293	7737.704102	1358.655151	3769.793213	1355	3770	35.393986	56.801273	100	100	1087.921143	1294.27478	0.840564	1.189677	234.087677	180.07164	29.036291	75.647926
803	103con3Gko1R072303	NORMAL	B	1	2	6	23	DETECTED	DETECTED	13575.355469	10720.429688	15810	9276	5035.311035	7208.844238	1398.533325	3777.56665	1391	3789	36.899429	40.63945	100	100	1598.907471	878.540344	1.819959	0.549463	330.000275	170.840485	41.350491	103.829353
804	103con3Gko1R072303	NORMAL	B	1	2	6	24	DETECTED	DETECTED	13586.591797	11024.302734	15703	9657	5282.998047	7540.26123	1371.909058	3776.45459	1382	3784	49.030197	36.872322	100	100	1603.878906	917.13269	1.748797	0.571822	249.125702	196.566086	43.249348	104.033234
805	103con3Gko1R072303	NORMAL	B	1	2	6	25	LOW_SIGNAL	LOW_SIGNAL	1366.993408	3794.359375	1364	3792	48.264011	49.109898	1318.590942	3767.511475	1302	3760	155.20018	87.267982	100	100	6.355605	3.397296	1.870783	0.534535	0.311871	0.307649	304.746552	268.692108
806	103con3Gko1R072303	NORMAL	B	1	2	6	26	LOW_SIGNAL	LOW_SIGNAL	1329.424805	3785.353027	1331	3780	39.203697	55.695774	1283.150391	3749.77002	1281	3752	36.660412	34.888092	100	100	6.076175	4.502625	1.349474	0.741029	1.262245	1.019918	30.017519	122.009781
807	103con3Gko1R072303	NORMAL	B	1	2	7	1	LOW_SIGNAL	LOW_SIGNAL	1303.106689	3657.126709	1301	3650	29.458229	41.643951	1302.204712	3653.157471	1300	3650	34.227142	41.573689	100	100	0.118436	0.502262	0.235806	4.240774	0.026353	0.095475	1932.119141	60.920803
808	103con3Gko1R072303	NORMAL	B	1	2	7	2	LOW_SIGNAL	LOW_SIGNAL	1296.613281	3661.286621	1296	3664	31.485317	44.982681	1295.158691	3663.230225	1292	3662	41.951477	38.071762	100	100	0.190998	-0.245941	0	-1.287659	0.034673	-0.051051	1905.943237	0
809	103con3Gko1R072303	NORMAL	B	1	2	7	3	LOW_SIGNAL	LOW_SIGNAL	1323.660034	3690.306641	1303	3687	88.80027	52.847763	1310.848022	3673.887939	1277	3664	102.051384	55.639278	100	100	1.682313	2.0776	0.809739	1.234967	0.125545	0.295092	392.515564	105.991287
810	103con3Gko1R072303	NORMAL	B	1	2	7	4	LOW_SIGNAL	LOW_SIGNAL	1268.84668	3665.026611	1268	3664	31.027763	39.156879	1246.696045	3640.968018	1249	3640	36.318756	44.170483	100	100	2.908543	3.044341	0.955393	1.046689	0.609895	0.544676	85.219696	84.956871
811	103con3Gko1R072303	NORMAL	B	1	2	7	5	LOW_SIGNAL	LOW_SIGNAL	1235.646606	3654.266602	1233	3652	24.098551	38.772732	1255.624023	3650.399902	1252	3651	34.410164	43.352268	100	100	-2.623184	0.489287	-5.36124	0	-0.580567	0.089193	0	501.542908
812	103con3Gko1R072303	NORMAL	B	1	2	7	6	LOW_SIGNAL	LOW_SIGNAL	1243.147705	3659.986572	1240	3659	28.720547	39.05471	1252.687988	3661.736084	1252	3663	30.656897	36.945061	100	100	-1.25271	-0.221381	0	0	-0.311195	-0.047354	0	0
813	103con3Gko1R072303	NORMAL	B	1	2	7	7	LOW_SIGNAL	LOW_SIGNAL	1353.744995	3675.342285	1361	3673	76.578453	40.563885	1259.121704	3658.252197	1256	3659	24.725916	41.658989	100	100	12.424744	2.162556	5.745397	0.174052	3.826887	0.410238	76.595108	55.523872
814	103con3Gko1R072303	NORMAL	B	1	2	7	8	LOW_SIGNAL	LOW_SIGNAL	1378.429565	3686.812012	1377	3678	98.73671	55.229176	1265.896851	3657.714355	1266	3657	25.110579	33.951694	100	100	14.776384	3.681977	4.013165	0.24918	4.481486	0.857031	84.855583	149.705566
815	103con3Gko1R072303	NORMAL	B	1	2	7	9	DETECTED	DETECTED	1678.19043	3746.80957	1677	3745	65.987587	35.879826	1273.64563	3672.937012	1269	3671	38.651363	39.310654	100	100	53.119747	9.347732	5.682635	0.175975	10.466508	1.879199	13.220544	21.741911
816	103con3Gko1R072303	NORMAL	B	1	2	7	10	DETECTED	DETECTED	1665.050049	3779.800049	1665	3793	52.21965	47.397087	1265.084961	3668.782959	1257	3669	43.561821	42.806747	100	100	52.518398	14.047949	3.73851	0.267486	9.181551	2.593448	7.199846	18.329268
817	103con3Gko1R072303	NORMAL	B	1	2	7	11	DETECTED	DETECTED	1533.612915	3812.806396	1537	3799	32.935974	73.483063	1301.371948	3670.082031	1269	3666	91.929283	68.237915	100	100	30.49497	18.060144	1.688523	0.592234	2.5263	2.09157	36.955864	19.102837
818	103con3Gko1R072303	NORMAL	B	1	2	7	12	DETECTED	DETECTED	1590.272705	3899.818115	1593	3868	44.230114	105.726349	1315.09436	3688.467041	1268	3683	115.288673	69.075096	100	100	36.132969	26.744074	1.351065	0.740157	2.386864	3.059729	38.690102	37.871494
819	103con3Gko1R072303	NORMAL	B	1	2	7	13	LOW_SIGNAL	LOW_SIGNAL	1236.743286	3683.128418	1238	3682	29.876413	39.396854	1243.619019	3670.158691	1243	3670	33.772148	41.438995	100	100	-0.902835	1.641171	-0.550116	0	-0.203592	0.312984	0	99.06356
820	103con3Gko1R072303	NORMAL	B	1	2	7	14	LOW_SIGNAL	LOW_SIGNAL	1232.387695	3672.040771	1225	3669	45.419415	40.091488	1232.047974	3674.639893	1235	3675	34.264355	39.98637	100	100	0.044608	-0.328889	0	-7.372876	0.009915	-0.065	8776.019531	0
821	103con3Gko1R072303	NORMAL	B	1	2	7	15	LOW_SIGNAL	LOW_SIGNAL	1248.431396	3691.176514	1247	3691	29.275187	46.11871	1234.66394	3680.263916	1234	3682	33.912582	39.931625	100	100	1.80777	1.380865	1.309157	0.76385	0.405969	0.273282	124.336845	211.44194
822	103con3Gko1R072303	NORMAL	B	1	2	7	16	LOW_SIGNAL	LOW_SIGNAL	1285.686279	3696.738525	1288	3693	27.715059	41.09613	1264.303955	3685.711914	1266	3690	32.316784	38.178234	100	100	2.807658	1.395292	2.012237	0.496959	0.661648	0.288819	77.731354	137.930191
823	103con3Gko1R072303	NORMAL	B	1	2	7	17	LOW_SIGNAL	LOW_SIGNAL	1294.046021	3698.414551	1295	3698	27.559769	53.522472	1295.031982	3696.208008	1294	3696	31.204565	38.406845	100	100	-0.129464	0.279213	-0.463675	0	-0.031597	0.057452	0	1689.38147
824	103con3Gko1R072303	NORMAL	B	1	2	7	18	LOW_SIGNAL	LOW_SIGNAL	1343.25	3731.927734	1341	3730	36.416145	43.00441	1360.626953	3737.13501	1355	3736	56.855698	48.413605	100	100	-2.281723	-0.658921	0	0	-0.305633	-0.107558	0	0
825	103con3Gko1R072303	NORMAL	B	1	2	7	19	DETECTED	DETECTED	27143.101563	9623.96875	29634	9156	7838.547852	3558.209961	1442.941162	3797.117676	1448	3788	34.206123	54.830288	100	100	3374.622559	737.321716	4.576866	0.21849	751.332153	106.27066	30.499706	61.058491
826	103con3Gko1R072303	NORMAL	B	1	2	7	20	DETECTED	DETECTED	29280.337891	10734.275391	30332	10130	6087.192871	3588.306641	1471.199951	3756.600098	1461	3741	49.331528	70.403732	100	100	3651.547119	882.945374	4.135643	0.2418	563.71936	99.109451	21.888462	51.415634
827	103con3Gko1R072303	NORMAL	B	1	2	7	21	DETECTED	DETECTED	1801	3905.571533	1800	3887	48.197762	80.797585	1421.084473	3713.889648	1409	3715	66.734276	38.205086	100	100	49.885738	24.255161	2.056706	0.486214	5.692959	5.017182	12.149196	37.141872
828	103con3Gko1R072303	NORMAL	B	1	2	7	22	DETECTED	DETECTED	1793.5	3994.333252	1788	3969	56.534477	86.681976	1416.671997	3728.497314	1389	3727	88.202934	46.105183	100	100	49.480324	33.638512	1.470943	0.679836	4.272284	5.765858	17.966385	27.612341
829	103con3Gko1R072303	NORMAL	B	1	2	7	23	DETECTED	DETECTED	5270.432617	7006.313477	5629	6177	1100.984009	2732.873535	1388.086914	3752.326172	1382	3757	30.378229	46.0975	100	100	509.780914	411.755066	1.238068	0.80771	127.800262	70.589233	28.347935	83.973434
830	103con3Gko1R072303	NORMAL	B	1	2	7	24	DETECTED	DETECTED	5661.799805	7576.930664	5960	7287	1066.609619	2487.085449	1384.973633	3768.447266	1382	3768	32.025738	33.246571	100	100	561.579163	481.920227	1.165295	0.858152	133.543411	114.552666	24.928036	65.297997
831	103con3Gko1R072303	NORMAL	B	1	2	7	25	DETECTED	DETECTED	9337.503906	10037.554688	9630	8301	1577.242676	5245.851563	1363.346191	3755.038574	1368	3749	34.855061	37.254242	100	100	1047.066284	794.980896	1.317096	0.759246	228.780487	168.638947	19.774597	83.497108
832	103con3Gko1R072303	NORMAL	B	1	2	7	26	DETECTED	DETECTED	9308.819336	10387.889648	9383	8433	966.399292	5223.778809	1310.969727	3741.394043	1310	3737	24.763235	34.681526	100	100	1050.177246	841.038391	1.248667	0.800854	322.972717	191.643692	12.079271	78.592751
833	103con3Gko1R072303	NORMAL	B	1	2	8	1	DETECTED	DETECTED	1729.34375	3787.8125	1733	3758	44.653934	105.325119	1385.601196	3655.898926	1353	3656	105.773804	40.001888	100	100	45.13596	16.692162	2.704021	0.36982	3.249789	3.297684	27.894712	73.861397
834	103con3Gko1R072303	NORMAL	B	1	2	8	2	DETECTED	DETECTED	1686.844849	3757.086182	1699	3750	115.415932	80.399063	1373.631958	3659.104248	1343	3659	95.463333	44.68224	100	100	41.127186	12.398499	3.31711	0.301467	3.280976	2.192861	20.709852	68.216057
835	103con3Gko1R072303	NORMAL	B	1	2	8	3	LOW_SIGNAL	LOW_SIGNAL	1319.617432	3669.597412	1319	3673	34.939442	38.742554	1337.325439	3666.960205	1327	3665	63.113338	48.698158	100	100	-2.325193	0.333709	-6.967738	0	-0.280575	0.054154	0	1118.784424
836	103con3Gko1R072303	NORMAL	B	1	2	8	4	LOW_SIGNAL	LOW_SIGNAL	1301.523438	3668.07373	1301	3663	30.609259	41.575409	1297.592041	3652.743896	1298	3656	36.016369	42.485462	100	100	0.516222	1.939816	0.266119	3.757719	0.109156	0.360825	482.787964	57.054897
837	103con3Gko1R072303	NORMAL	B	1	2	8	5	LOW_SIGNAL	LOW_SIGNAL	1268.026855	3649.261719	1269	3648	25.276024	40.376011	1287.439941	3652	1288	3657	30.996468	42.112751	100	100	-2.549083	-0.346498	0	0	-0.6263	-0.065023	0	0
838	103con3Gko1R072303	NORMAL	B	1	2	8	6	LOW_SIGNAL	LOW_SIGNAL	1265.973022	3648.040527	1264	3644	28.290751	43.906189	1278.223999	3652.832031	1280	3650	32.575436	39.571873	100	100	-1.608644	-0.60631	0	0	-0.37608	-0.121084	0	0
839	103con3Gko1R072303	NORMAL	B	1	2	8	7	DETECTED	DETECTED	1554.185181	3762.037109	1546	3734	82.8274	119.651825	1265.582275	3648.354492	1266	3648	27.131498	40.366608	100	100	37.895714	14.385242	2.634347	0.379601	10.63719	2.816254	27.11603	99.080238
840	103con3Gko1R072303	NORMAL	B	1	2	8	8	DETECTED	DETECTED	1610.105225	3857.736816	1624	3843	98.651405	124.603302	1383.48877	3679.18042	1308	3671	147.409378	51.646645	100	100	29.75643	22.59428	1.31699	0.759308	1.537327	3.45727	48.333984	63.506992
841	103con3Gko1R072303	NORMAL	B	1	2	8	9	DETECTED	DETECTED	3175.380127	4857.033203	3227	4562	494.342438	1061.166504	1289.232544	3657.255859	1288	3662	32.663387	34.7995	100	100	247.665237	151.818176	1.631328	0.612998	57.74501	34.476856	26.151833	88.399376
842	103con3Gko1R072303	NORMAL	B	1	2	8	10	DETECTED	DETECTED	3286.850098	5185.850098	3253	4745	377.373779	1251.927612	1285.569214	3661.430664	1285	3662	33.297417	39.908859	100	100	262.783081	192.897934	1.362291	0.734058	60.103188	38.197521	18.783066	82.083145
843	103con3Gko1R072303	NORMAL	B	1	2	8	11	LOW_SIGNAL	LOW_SIGNAL	1282.181152	3662.993408	1281	3666	26.842648	44.310711	1280.468262	3657.714355	1283	3653	28.757103	43.244949	100	100	0.224915	0.668004	0.336698	2.970025	0.059564	0.122073	602.322937	182.985291
844	103con3Gko1R072303	NORMAL	B	1	2	8	12	LOW_SIGNAL	LOW_SIGNAL	1287.608154	3684.290527	1287	3681	26.422428	41.333099	1276.968018	3672.511963	1275	3668	32.823563	45.699863	100	100	1.397129	1.490443	0.937392	1.06679	0.324162	0.257737	183.025131	165.511963
845	103con3Gko1R072303	NORMAL	B	1	2	8	13	LOW_SIGNAL	LOW_SIGNAL	1296.98645	3677.033691	1292	3679	29.123705	43.279732	1328.072021	3675.887939	1291	3674	298.107971	44.218338	100	100	-4.081767	0.144982	-28.153637	0	-0.104276	0.025911	0	790.952942
846	103con3Gko1R072303	NORMAL	B	1	2	8	14	LOW_SIGNAL	LOW_SIGNAL	1294.993286	3667.167725	1295	3660	28.467503	40.191837	1277.400024	3666.983887	1276	3664	30.914555	42.333355	100	100	2.310126	0.023263	99.306488	0.01007	0.569093	0.004343	68.517715	7231.344238
847	103con3Gko1R072303	NORMAL	B	1	2	8	15	LOW_SIGNAL	LOW_SIGNAL	1375.320313	3702.843018	1380	3702	50.936222	48.392452	1271.215942	3667.231934	1270	3666	30.727886	44.489426	100	100	13.66968	4.506177	3.033542	0.329648	3.387944	0.800439	39.022217	53.466412
848	103con3Gko1R072303	NORMAL	B	1	2	8	16	LOW_SIGNAL	LOW_SIGNAL	1383.723633	3698.453857	1391	3691	43.672203	45.798843	1284.312012	3672.360107	1284	3672	28.702427	37.87339	100	100	13.053487	3.301867	3.953365	0.252949	3.463527	0.688973	33.110344	98.688423
849	103con3Gko1R072303	NORMAL	B	1	2	8	17	LOW_SIGNAL	LOW_SIGNAL	1320.098022	3692.333252	1315	3688	40.28186	44.11409	1318.112061	3702.040039	1309	3691	48.250553	92.686104	100	100	0.260772	-1.228283	0	-4.710188	0.041159	-0.104728	1337.438477	0
850	103con3Gko1R072303	NORMAL	B	1	2	8	18	LOW_SIGNAL	LOW_SIGNAL	1356.506592	3722.177734	1355	3719	32.995686	42.4077	1355.126099	3718.554688	1353	3718	38.799911	46.103539	100	100	0.181269	0.458455	0.395391	2.529143	0.03558	0.078585	1478.723022	499.208374
851	103con3Gko1R072303	NORMAL	B	1	2	8	19	DETECTED	DETECTED	4574.623047	4215.979492	4494	4118	563.035095	400.325012	1418.379272	3757.206787	1418	3767	47.266277	62.991711	100	100	414.438324	58.052464	7.139031	0.140075	66.775803	7.283065	17.775801	86.172958
852	103con3Gko1R072303	NORMAL	B	1	2	8	20	DETECTED	DETECTED	4809.76709	4376.879883	4841	4259	532.136658	433.53891	1455.551758	3751.448242	1446	3740	36.781776	56.177383	100	100	440.433472	79.141258	5.565156	0.179689	91.192314	11.133157	15.82677	68.73394
853	103con3Gko1R072303	NORMAL	B	1	2	8	21	DETECTED	DETECTED	1866.1875	4026.6875	1854	3956	70.529053	217.092438	1405.39624	3718.52832	1405	3718	41.479095	41.244301	100	100	60.505325	38.994038	1.551656	0.644473	11.108999	7.471558	12.379221	69.165077
854	103con3Gko1R072303	NORMAL	B	1	2	8	22	DETECTED	DETECTED	1839.621582	3982.162109	1846	3903	79.7006	226.857452	1385.820435	3710.014648	1379	3705	42.244717	43.634575	100	100	59.587471	34.437164	1.730325	0.577926	10.742199	6.236969	14.892821	81.801788
855	103con3Gko1R072303	NORMAL	B	1	2	8	23	DETECTED	DETECTED	3414.71582	4096.589355	3410	4004	152.189819	276.983673	1371.721313	3715.737793	1370	3720	35.524235	40.54171	100	100	268.260406	48.192432	5.566442	0.179648	57.50988	9.394068	7.243568	71.944191
856	103con3Gko1R072303	NORMAL	B	1	2	8	24	DETECTED	DETECTED	3221.74585	4001.720459	3326	3947	386.376892	237.012085	1350.877563	3720.591797	1353	3729	31.084318	39.85125	100	100	245.658951	35.573631	6.905647	0.144809	60.186886	7.054451	20.585333	83.107056
857	103con3Gko1R072303	NORMAL	B	1	2	8	25	DETECTED	DETECTED	2468.494873	4562.226563	2526	4452	371.585724	513.401306	1352.461548	3721.980713	1335	3727	76.8899	45.991253	100	100	146.543488	106.323547	1.378279	0.725543	14.514693	18.269688	32.574612	60.855663
858	103con3Gko1R072303	NORMAL	B	1	2	8	26	DETECTED	DETECTED	2454.882813	4600.34375	2566	4391	363.539154	721.434937	1299.400024	3713.333252	1296	3715	31.4154	38.133141	100	100	151.723495	112.241081	1.351764	0.739774	36.780777	23.260883	31.344408	81.219612
859	103con3Gko1R072303	NORMAL	B	1	2	9	1	LOW_SIGNAL	LOW_SIGNAL	1370.550293	3641.563721	1367	3639	35.207584	42.723232	1376.08728	3643.103271	1374	3645	34.106422	40.78624	100	100	-0.727048	-0.194813	0	0	-0.162344	-0.037747	0	0
860	103con3Gko1R072303	NORMAL	B	1	2	9	2	LOW_SIGNAL	LOW_SIGNAL	1366.536865	3655.885986	1364	3655	28.264563	40.208328	1379.319946	3655.023926	1376	3657	37.181675	41.756104	100	100	-1.678514	0.109084	-15.387358	0	-0.343801	0.020645	0	1306.558105
861	103con3Gko1R072303	NORMAL	B	1	2	9	3	LOW_SIGNAL	LOW_SIGNAL	1373.268433	3675.798584	1378	3673	30.338995	41.216137	1388.968018	3677.511963	1396	3673	50.873966	65.726906	100	100	-2.061472	-0.216809	0	0	-0.308598	-0.026068	0	0
862	103con3Gko1R072303	NORMAL	B	1	2	9	4	LOW_SIGNAL	LOW_SIGNAL	1366.604004	3709.825439	1351	3678	162.398743	188.611984	1384.095947	3711.543945	1350	3681	156.47316	135.457153	100	100	-2.296823	-0.217457	0	0	-0.111789	-0.012687	0	0
863	103con3Gko1R072303	NORMAL	B	1	2	9	5	LOW_SIGNAL	LOW_SIGNAL	1415.506714	3691.986572	1415	3694	87.986671	52.203159	1326.33606	3661.615967	1326	3660	31.880808	41.523182	100	100	11.708772	3.843055	3.046736	0.32822	2.797001	0.731413	91.967178	104.174774
864	103con3Gko1R072303	NORMAL	B	1	2	9	6	LOW_SIGNAL	LOW_SIGNAL	1395.216187	3688.966309	1401	3685	50.210377	42.73991	1310.063965	3653.048096	1311	3649	29.622562	40.976753	100	100	11.181121	4.545041	2.46007	0.406492	2.874573	0.876551	47.610222	33.824913
865	103con3Gko1R072303	NORMAL	B	1	2	9	7	LOW_SIGNAL	LOW_SIGNAL	1452.101318	3708.5	1472	3702	76.615883	57.451015	1286.80188	3647.26416	1291	3644	32.900253	35.83622	100	100	21.705048	7.748699	2.801122	0.357	5.024261	1.70877	41.85873	73.329887
866	103con3Gko1R072303	NORMAL	B	1	2	9	8	LOW_SIGNAL	LOW_SIGNAL	1473.973022	3734.641846	1490	3721	75.158875	79.271866	1286.759277	3656.314697	1289	3652	30.1029	36.331711	100	100	24.58256	9.911409	2.480228	0.403189	6.219127	2.155889	36.785255	89.950813
867	103con3Gko1R072303	NORMAL	B	1	2	9	9	DETECTED	DETECTED	3476.214355	4109.77002	3662	4036	571.037537	321.952911	1297.84314	3665.764648	1299	3663	28.149862	40.26144	100	100	286.036346	56.183826	5.09108	0.196422	77.384789	11.028055	26.182098	71.941826
868	103con3Gko1R072303	NORMAL	B	1	2	9	10	DETECTED	DETECTED	3669.692383	4178.119629	3764	4122	445.059875	312.932098	1312.9375	3661.229248	1312	3652	26.984949	40.30957	100	100	309.459473	65.406593	4.731319	0.211358	87.335899	12.823019	18.849693	60.036915
869	103con3Gko1R072303	NORMAL	B	1	2	9	11	LOW_SIGNAL	LOW_SIGNAL	1342.304077	3674.155518	1341	3672	48.371811	40.755405	1338.302734	3673.348633	1337	3670	47.985046	48.124535	100	100	0.525406	0.102102	5.14589	0.19433	0.083387	0.016767	152.566223	3171.746582
870	103con3Gko1R072303	NORMAL	B	1	2	9	12	LOW_SIGNAL	LOW_SIGNAL	1335.209473	3698.7229	1324	3694	86.585274	53.634041	1330.248047	3678.135986	1327	3680	35.515472	44.658077	100	100	0.651472	2.60504	0.250082	3.998696	0.139698	0.46099	1591.603027	144.280823
871	103con3Gko1R072303	NORMAL	B	1	2	9	13	LOW_SIGNAL	LOW_SIGNAL	1325.224487	3692.306152	1324	3697	34.152515	44.985481	1306.008057	3674.271973	1303	3672	29.880276	38.63192	100	100	2.523261	2.28202	1.105714	0.904393	0.643114	0.466821	86.070892	127.808723
872	103con3Gko1R072303	NORMAL	B	1	2	9	14	LOW_SIGNAL	LOW_SIGNAL	1329.80957	3673.598633	1328	3671	33.293694	41.713081	1291.135986	3665.464111	1291	3661	27.285332	35.110779	100	100	5.07813	1.029331	4.933427	0.202699	1.417376	0.231682	49.331547	276.862244
873	103con3Gko1R072303	NORMAL	B	1	2	9	15	LOW_SIGNAL	LOW_SIGNAL	1291.611816	3665.940674	1293	3663	34.295959	39.289932	1298.936157	3664.510742	1302	3665	31.250912	38.456997	100	100	-0.961741	0.180942	-5.315199	0	-0.234372	0.037183	0	562.771423
874	103con3Gko1R072303	NORMAL	B	1	2	9	16	LOW_SIGNAL	LOW_SIGNAL	1300.575195	3665.300537	1302	3669	28.229023	41.154083	1303.707031	3666.353516	1302	3665	36.32935	41.794258	100	100	-0.411233	-0.133242	0	0	-0.086207	-0.025194	0	0
875	103con3Gko1R072303	NORMAL	B	1	2	9	17	LOW_SIGNAL	LOW_SIGNAL	1332.424805	3695.307129	1334	3693	30.150431	35.069721	1334.018677	3686.373779	1332	3686	35.054131	45.473507	100	100	-0.209287	1.130414	-0.185142	0	-0.045469	0.196452	0	324.037964
876	103con3Gko1R072303	NORMAL	B	1	2	9	18	LOW_SIGNAL	LOW_SIGNAL	1367.22522	3725.251709	1366	3723	41.920906	38.807594	1370.353394	3721.060303	1374	3725	33.093876	46.66053	100	100	-0.410753	0.530375	-0.774457	0	-0.094524	0.089828	0	618.099426
877	103con3Gko1R072303	NORMAL	B	1	2	9	19	DETECTED	DETECTED	3021.791992	4661.524902	3116	4574	565.098511	602.048889	1403.113892	3753.556885	1400	3754	32.045238	44.610493	100	100	212.544495	114.893021	1.849934	0.54056	50.51228	20.353239	34.854931	66.125
878	103con3Gko1R072303	NORMAL	B	1	2	9	20	DETECTED	DETECTED	3192.728271	4813.95166	3316	4826	474.254791	604.066833	1428.706909	3751.517334	1422	3744	29.898077	43.127819	100	100	231.62915	134.43898	1.722932	0.580406	59.001163	24.634548	26.831388	56.711773
879	103con3Gko1R072303	NORMAL	B	1	2	9	21	LOW_SIGNAL	LOW_SIGNAL	1494.668823	3744.827881	1499	3744	55.406353	41.34856	1401	3716.3479	1402	3716	34.70472	40.3535	100	100	12.299415	3.603817	3.412885	0.293007	2.699023	0.705762	46.11013	31.659313
880	103con3Gko1R072303	NORMAL	B	1	2	9	22	LOW_SIGNAL	LOW_SIGNAL	1484.139038	3753.807861	1489	3739	50.646488	69.897606	1378.142822	3694.826416	1378	3696	31.703197	41.401482	100	100	13.918093	7.463431	1.864838	0.53624	3.343392	1.424622	37.262184	95.482391
881	103con3Gko1R072303	NORMAL	B	1	2	9	23	LOW_SIGNAL	LOW_SIGNAL	1346.927124	3691.245117	1347	3692	28.107672	39.950798	1354.319946	3685.60791	1353	3690	28.164722	41.23299	100	100	-0.970733	0.713324	-1.360857	0	-0.262485	0.136716	0	180.986984
882	103con3Gko1R072303	NORMAL	B	1	2	9	24	LOW_SIGNAL	LOW_SIGNAL	1332.139038	3695.622559	1331	3693	25.05728	38.350616	1331.158691	3691.008057	1332	3692	29.293657	38.476276	100	100	0.128727	0.583913	0.220456	4.536061	0.033466	0.119931	1547.822632	67.333313
883	103con3Gko1R072303	NORMAL	B	1	2	9	25	DETECTED	DETECTED	1818.591309	3748.426025	1824	3738	84.843086	65.220284	1315.852295	3697.32959	1316	3692	30.121798	43.165478	100	100	66.013382	6.465672	10.209825	0.097945	16.690207	1.183734	15.776773	95.685722
884	103con3Gko1R072303	NORMAL	B	1	2	9	26	DETECTED	DETECTED	1844.5625	3780.53125	1851	3772	115.920303	110.322357	1363.095947	3785.424561	1317	3696	164.498108	1092.203491	100	100	63.220146	-0.619193	0	-0.009794	2.926882	-0.00448	24.24131	0
885	103con3Gko1R072303	NORMAL	B	1	2	10	1	LOW_SIGNAL	LOW_SIGNAL	1578.583862	3735.154297	1584	3725	57.543537	56.47504	1431.984131	3670.452393	1434	3667	34.301716	44.120129	100	100	19.249638	8.187289	2.351161	0.425322	4.273831	1.466494	31.51594	54.486801
886	103con3Gko1R072303	NORMAL	B	1	2	10	2	LOW_SIGNAL	LOW_SIGNAL	1569.020142	3751.348877	1574	3742	63.443367	64.691994	1426.18396	3678.008057	1425	3681	36.596836	44.840488	100	100	18.755455	9.280446	2.020965	0.494813	3.902965	1.635594	36.282158	63.58028
887	103con3Gko1R072303	NORMAL	B	1	2	10	3	LOW_SIGNAL	LOW_SIGNAL	1417.208008	3690.255127	1415	3688	33.254414	43.473061	1416.823975	3684.823975	1413	3687	39.309376	43.436279	100	100	0.050426	0.68725	0.073374	13.628778	0.00977	0.125037	5458.167969	32.919704
888	103con3Gko1R072303	NORMAL	B	1	2	10	4	LOW_SIGNAL	LOW_SIGNAL	1372.644287	3681.852295	1374	3682	31.81855	40.319897	1383.040039	3686.008057	1388	3683	37.422256	41.300339	100	100	-1.36504	-0.525864	0	0	-0.277796	-0.100623	0	0
889	103con3Gko1R072303	NORMAL	B	1	2	10	5	LOW_SIGNAL	LOW_SIGNAL	1332.378418	3674.358154	1330	3676	28.596275	43.322872	1338.640015	3678.327881	1339	3682	33.368515	43.410969	100	100	-0.822194	-0.502324	0	0	-0.18765	-0.091445	0	0
890	103con3Gko1R072303	NORMAL	B	1	2	10	6	LOW_SIGNAL	LOW_SIGNAL	1305.675659	3669.303955	1305	3669	25.035271	42.999554	1320.223999	3670.199951	1316	3671	28.464714	46.615273	100	100	-1.910306	-0.113378	0	0	-0.511101	-0.019221	0	0
891	103con3Gko1R072303	NORMAL	B	1	2	10	7	DETECTED	DETECTED	1666.344849	3913.793213	1671	3863	56.223583	166.327637	1415.328979	3688.763184	1331	3687	157.630081	57.330078	100	100	32.960255	28.474989	1.157516	0.863919	1.592436	3.925165	58.666489	69.384087
892	103con3Gko1R072303	NORMAL	B	1	2	10	8	DETECTED	DETECTED	1672.760376	3818.140381	1668	3793	67.226112	118.273994	1298.390625	3666.359375	1299	3672	27.320328	37.621071	100	100	49.157539	19.20616	2.559467	0.390706	13.702974	4.034468	16.4074	73.876923
893	103con3Gko1R072303	NORMAL	B	1	2	10	9	LOW_SIGNAL	LOW_SIGNAL	1310.162109	3683.614746	1309	3686	27.581192	38.938202	1306.828003	3675.688232	1307	3675	26.954725	41.990677	100	100	0.437793	1.00301	0.436479	2.29106	0.123693	0.188768	175.311783	198.287598
894	103con3Gko1R072303	NORMAL	B	1	2	10	10	LOW_SIGNAL	LOW_SIGNAL	1321.418945	3695.520264	1320	3694	28.70397	43.863964	1318.177002	3686	1319	3687	25.082447	45.439323	100	100	0.425691	1.204681	0.353364	2.82994	0.129251	0.209516	430.503357	124.587547
895	103con3Gko1R072303	NORMAL	B	1	2	10	11	LOW_SIGNAL	LOW_SIGNAL	1339.476196	3700.081543	1337	3703	33.106991	45.119091	1346.33606	3699.696045	1346	3692	34.691723	47.17593	100	100	-0.900751	0.04878	-18.465437	0	-0.197738	0.008171	0	3574.102783
896	103con3Gko1R072303	NORMAL	B	1	2	10	12	LOW_SIGNAL	LOW_SIGNAL	1342.979614	3680.87085	1341	3682	31.353592	45.134544	1350.384033	3684.783936	1352	3686	33.537365	43.207409	100	100	-0.972255	-0.495156	0	0	-0.220781	-0.090565	0	0
897	103con3Gko1R072303	NORMAL	B	1	2	10	13	LOW_SIGNAL	LOW_SIGNAL	1310.317627	3672.648682	1312	3672	27.179682	41.299442	1321.415039	3669.141602	1319	3668	31.129803	40.782696	100	100	-1.457173	0.443781	-3.28354	0	-0.356488	0.085994	0	185.702332
898	103con3Gko1R072303	NORMAL	B	1	2	10	14	LOW_SIGNAL	LOW_SIGNAL	1300.319702	3661.428467	1299	3657	25.840389	42.810989	1305.608032	3666.63208	1302	3662	28.661793	39.995876	100	100	-0.694397	-0.658458	0	0	-0.184508	-0.130104	0	0
899	103con3Gko1R072303	NORMAL	B	1	2	10	15	DETECTED	DETECTED	5449.015137	3954.338379	5455	3880	1184.470947	315.75415	1331	3659.370361	1335	3652	28.391495	32.638046	100	100	540.726074	37.324844	14.487028	0.069027	145.043976	9.037551	28.754887	106.473511
900	103con3Gko1R072303	NORMAL	B	1	2	10	16	DETECTED	DETECTED	5268.486328	3920.895752	5437	3863	1213.828613	267.165344	1325.466675	3660.766602	1322	3652	33.476429	38.007877	100	100	517.747864	32.916382	15.729185	0.063576	117.78495	6.844085	30.772532	101.660255
901	103con3Gko1R072303	NORMAL	B	1	2	10	17	DETECTED	DETECTED	1706.776733	3862.621338	1716	3859	110.879723	73.802612	1337.539673	3682.650879	1338	3676	31.741304	41.640224	100	100	48.483578	22.773214	2.128974	0.46971	11.6327	4.322034	28.772671	33.85762
902	103con3Gko1R072303	NORMAL	B	1	2	10	18	DETECTED	DETECTED	1760.25769	3957.938232	1767	3949	95.732735	87.350685	1353.356201	3718.849365	1354	3717	33.645355	42.68576	100	100	53.429199	30.253975	1.766022	0.566244	12.093839	5.601139	22.026361	31.875462
903	103con3Gko1R072303	NORMAL	B	1	2	10	19	LOW_SIGNAL	LOW_SIGNAL	1394.456909	3747.251709	1397	3751	28.59877	42.657112	1383.227295	3742.645508	1381	3743	34.73402	46.976982	100	100	1.474532	0.582862	2.529812	0.395286	0.323303	0.098052	175.535751	427.197876
904	103con3Gko1R072303	NORMAL	B	1	2	10	20	LOW_SIGNAL	LOW_SIGNAL	1417.622559	3751.781494	1417	3754	29.387005	42.585587	1411.769897	3743.07959	1412	3743	30.927048	44.247913	100	100	0.768498	1.101127	0.69792	1.43283	0.189241	0.196662	164.672958	138.066223
905	103con3Gko1R072303	NORMAL	B	1	2	10	21	DETECTED	DETECTED	5227.503906	3914.774414	5301	3872	947.028809	161.308365	1406.5	3706.4375	1408	3711	34.707069	38.999535	100	100	501.726288	26.362665	19.031698	0.052544	110.092957	5.342036	24.768167	75.129707
906	103con3Gko1R072303	NORMAL	B	1	2	10	22	DETECTED	DETECTED	5300.07959	3940.976074	5174	3914	665.104675	174.639404	1382.733276	3686.600098	1374	3679	38.38097	44.6516	100	100	514.37677	32.188385	15.980198	0.062577	102.064804	5.696906	16.950157	66.372108
907	103con3Gko1R072303	NORMAL	B	1	2	10	23	LOW_SIGNAL	LOW_SIGNAL	1327.695313	3687.07959	1324	3685	27.733027	36.949615	1329.903564	3676.833252	1326	3679	29.883545	43.280094	100	100	-0.28996	1.296557	-0.223638	0	-0.073895	0.236745	0	219.946579
908	103con3Gko1R072303	NORMAL	B	1	2	10	24	LOW_SIGNAL	LOW_SIGNAL	1312.278198	3693.344482	1313	3692	26.121811	39.095963	1317.407959	3687.568115	1316	3691	30.152327	44.995762	100	100	-0.673576	0.730934	-0.921528	0	-0.170128	0.128376	0	385.603027
909	103con3Gko1R072303	NORMAL	B	1	2	10	25	LOW_SIGNAL	LOW_SIGNAL	1304.244995	3701.125732	1304	3703	29.328018	39.170792	1304.687988	3704.399902	1307	3707	29.159298	37.284218	100	100	-0.058168	-0.414309	0	0	-0.015192	-0.087817	0	0
910	103con3Gko1R072303	NORMAL	B	1	2	10	26	LOW_SIGNAL	LOW_SIGNAL	1304.56958	3694.814453	1303	3692	29.303589	44.547558	1370.222168	3815.023926	1305	3703	394.493347	1175.021851	100	100	-8.620674	-15.211141	0	0	-0.166423	-0.102304	0	0
911	103con3Gko1R072303	NORMAL	B	1	2	11	1	LOW_SIGNAL	LOW_SIGNAL	1482.369141	3692.114014	1482	3691	36.645351	44.792843	1445.825439	3685.380859	1445	3687	31.60154	44.311253	100	100	4.79846	0.852004	5.631969	0.177558	1.15639	0.151951	50.770142	97.290291
912	103con3Gko1R072303	NORMAL	B	1	2	11	2	LOW_SIGNAL	LOW_SIGNAL	1492.523438	3704.825439	1492	3704	34.995487	38.986618	1455.47998	3698.23999	1457	3695	34.574734	42.895481	100	100	4.864082	0.833314	5.837036	0.17132	1.071403	0.153523	14.605404	271.665405
913	103con3Gko1R072303	NORMAL	B	1	2	11	3	LOW_SIGNAL	LOW_SIGNAL	1482.577148	3712.651123	1488	3713	34.481922	40.331383	1467.328003	3703.496094	1466	3697	37.758736	42.914539	100	100	2.002326	1.158465	1.728431	0.578559	0.403857	0.213332	100.895378	160.175858
914	103con3Gko1R072303	NORMAL	B	1	2	11	4	LOW_SIGNAL	LOW_SIGNAL	1400.093994	3693.932861	1400	3697	32.27235	40.024593	1401.255981	3690.288086	1404	3691	43.916691	44.235409	100	100	-0.152578	0.461205	-0.330824	0	-0.026459	0.082395	0	516.800659
915	103con3Gko1R072303	NORMAL	B	1	2	11	5	LOW_SIGNAL	LOW_SIGNAL	1386.898682	3701.952637	1392	3705	37.173199	43.804962	1340.66394	3685.080078	1339	3690	32.173908	42.273029	100	100	6.070966	2.13503	2.843503	0.351679	1.437026	0.399133	40.27169	68.058914
916	103con3Gko1R072303	NORMAL	B	1	2	11	6	LOW_SIGNAL	LOW_SIGNAL	1383.520264	3705.189209	1387	3705	32.276546	46.275917	1324.296021	3679.271973	1326	3679	24.908548	45.419613	100	100	7.776585	3.279531	2.371249	0.421719	2.377667	0.570618	34.659054	34.190029
917	103con3Gko1R072303	NORMAL	B	1	2	11	7	LOW_SIGNAL	LOW_SIGNAL	1304.547241	3683.4729	1304	3688	29.204962	41.173512	1316.024048	3680.12793	1318	3674	36.291039	39.33725	100	100	-1.50699	0.423268	-3.560369	0	-0.316244	0.085033	0	363.497986
918	103con3Gko1R072303	NORMAL	B	1	2	11	8	LOW_SIGNAL	LOW_SIGNAL	1297.285767	3676.979492	1298	3677	26.626541	37.106934	1307.94397	3678.919922	1308	3675	28.748997	42.652115	100	100	-1.399502	-0.245539	0	0	-0.370733	-0.045494	0	0
919	103con3Gko1R072303	NORMAL	B	1	2	11	9	DETECTED	DETECTED	2143.96875	3823.15625	2147	3809	95.746712	102.585533	1308.083374	3691.104248	1306	3691	27.494553	44.976231	100	100	109.75798	16.709679	6.568527	0.152241	30.401854	2.93604	10.972095	69.82135
920	103con3Gko1R072303	NORMAL	B	1	2	11	10	DETECTED	DETECTED	2185.626953	3855.055664	2196	3838	118.740952	91.322495	1323.166626	3709.050049	1315	3716	37.567638	48.618683	100	100	113.247467	18.475349	6.129652	0.163141	22.957533	3.003076	13.060473	52.946411
921	103con3Gko1R072303	NORMAL	B	1	2	11	11	LOW_SIGNAL	LOW_SIGNAL	1331.544189	3708.435303	1333	3709	27.955498	45.236988	1337.333374	3705.605225	1338	3707	34.352333	51.018421	100	100	-0.760163	0.358114	-2.122684	0	-0.168524	0.055472	0	833.550476
922	103con3Gko1R072303	NORMAL	B	1	2	11	12	LOW_SIGNAL	LOW_SIGNAL	1342.209473	3705.878418	1339	3698	33.199913	39.807865	1344.495972	3694.823975	1345	3694	40.861217	47.063282	100	100	-0.300234	1.398814	-0.214635	0	-0.055958	0.234885	0	227.107803
923	103con3Gko1R072303	NORMAL	B	1	2	11	13	DETECTED	DETECTED	1555.151489	3754.121094	1532	3741	135.042877	114.526016	1307.847168	3683.986084	1312	3681	32.73093	39.11071	100	100	32.4729	8.874787	3.659006	0.273298	7.555676	1.793243	52.977757	153.476685
924	103con3Gko1R072303	NORMAL	B	1	2	11	14	LOW_SIGNAL	LOW_SIGNAL	1482.506714	3711.432373	1499	3707	98.867493	63.755173	1298.587769	3663.771973	1298	3661	30.928642	40.565266	100	100	24.149929	6.030881	4.004378	0.249727	5.946558	1.174907	51.057968	103.199242
925	103con3Gko1R072303	NORMAL	B	1	2	11	15	LOW_SIGNAL	LOW_SIGNAL	1286.477173	3673.562012	1286	3672	29.251871	45.101471	1296.401367	3676.887207	1295	3675	27.334557	37.804111	100	100	-1.303121	-0.420766	0	0	-0.363064	-0.087959	0	0
926	103con3Gko1R072303	NORMAL	B	1	2	11	16	LOW_SIGNAL	LOW_SIGNAL	1295.313721	3679.797363	1296	3682	30.021147	41.307648	1309.904053	3673.711914	1307	3673	28.139458	40.119946	100	100	-1.915819	0.770044	-2.487934	0	-0.518501	0.151681	0	161.602127
927	103con3Gko1R072303	NORMAL	B	1	2	11	17	LOW_SIGNAL	LOW_SIGNAL	1445.15686	3725.307129	1459	3718	60.35936	51.90316	1323.880005	3694.144043	1324	3692	27.431612	40.220909	100	100	15.924555	3.943334	4.038348	0.247626	4.421062	0.774798	44.333092	105.271141
928	103con3Gko1R072303	NORMAL	B	1	2	11	18	LOW_SIGNAL	LOW_SIGNAL	1464.464111	3738.339844	1472	3736	58.700291	44.881153	1338.285767	3717.079346	1337	3715	36.624985	50.825439	100	100	16.568157	2.690274	6.158539	0.162376	3.445144	0.418304	36.355705	112.188255
929	103con3Gko1R072303	NORMAL	B	1	2	11	19	DETECTED	DETECTED	2238.185791	3871.362793	2230	3846	118.842987	101.164391	1354.363647	3719.727295	1354	3716	31.478024	47.718925	100	100	116.052437	19.187746	6.048258	0.165337	28.077435	3.17768	12.966227	58.827122
930	103con3Gko1R072303	NORMAL	B	1	2	11	20	DETECTED	DETECTED	2259.794189	3889.754883	2248	3875	180.862823	116.495903	1389.569214	3726.723145	1386	3727	32.423454	49.672211	100	100	114.267029	20.62981	5.538928	0.18054	26.839367	3.282152	20.446758	64.63488
931	103con3Gko1R072303	NORMAL	B	1	2	11	21	LOW_SIGNAL	LOW_SIGNAL	1350.013306	3704.311279	1352	3706	33.811634	44.54977	1359.416016	3706.256104	1359	3706	39.803799	43.55862	100	100	-1.234646	-0.246095	0	0	-0.236226	-0.044648	0	0
932	103con3Gko1R072303	NORMAL	B	1	2	11	22	LOW_SIGNAL	LOW_SIGNAL	1316.317871	3707.56958	1319	3706	27.542303	40.966408	1324.823975	3702.968018	1325	3705	30.383053	38.225761	100	100	-1.116915	0.582275	-1.91819	0	-0.279962	0.120379	0	320.156464
933	103con3Gko1R072303	NORMAL	B	1	2	11	23	LOW_SIGNAL	LOW_SIGNAL	1345.953613	3696.311279	1345	3691	29.22336	38.405758	1320.752563	3686.072266	1319	3685	27.940428	39.874092	100	100	3.309086	1.295631	2.554034	0.391537	0.901956	0.256784	33.981594	104.707901
934	103con3Gko1R072303	NORMAL	B	1	2	11	24	LOW_SIGNAL	LOW_SIGNAL	1350.291382	3705	1348	3705	31.088604	42.851372	1313.469971	3700.060059	1314	3699	33.107555	49.323467	100	100	4.834926	0.625093	7.734726	0.129287	1.112175	0.100154	30.918406	494.432343
935	103con3Gko1R072303	NORMAL	B	1	2	11	25	LOW_SIGNAL	LOW_SIGNAL	1297.033081	3710.437012	1296	3708	29.257803	43.433571	1289.728027	3710.407959	1287	3712	29.650482	43.669781	100	100	0.959208	0.003676	260.917175	0.003833	0.246372	0.000665	65.839111	15612.764648
936	103con3Gko1R072303	NORMAL	B	1	2	11	26	LOW_SIGNAL	LOW_SIGNAL	1282.642334	3709.357666	1283	3710	26.714373	41.983223	1334.642822	3720.841309	1285	3712	374.284729	62.723953	100	100	-6.828052	-1.453124	0	0	-0.138933	-0.183082	0	0
937	103con3Gko1R072303	NORMAL	B	1	2	12	1	LOW_SIGNAL	LOW_SIGNAL	1460.416138	3679.013428	1452	3679	122.826569	43.860504	1455.047607	3677.261963	1452	3675	36.7397	45.649651	100	100	0.704928	0.221628	3.180682	0.314398	0.146123	0.038368	2183.150146	722.533142
938	103con3Gko1R072303	NORMAL	B	1	2	12	2	LOW_SIGNAL	LOW_SIGNAL	1429.382568	3683.060303	1430	3684	26.219343	44.81678	1429.368042	3686.407959	1432	3688	32.924278	45.339775	100	100	0.001907	-0.423608	0	-222.084152	0.000441	-0.073835	137086.34375	0
939	103con3Gko1R072303	NORMAL	B	1	2	12	3	LOW_SIGNAL	LOW_SIGNAL	1477.51001	3693.550293	1474	3692	85.782524	50.954865	1414.341309	3678.603271	1413	3677	59.428097	50.731148	100	100	8.294521	1.891375	4.385444	0.228027	1.062943	0.294632	97.93187	31.909822
940	103con3Gko1R072303	NORMAL	B	1	2	12	4	LOW_SIGNAL	LOW_SIGNAL	1478.429565	3701.872559	1490	3703	57.219856	44.283981	1399.478638	3685.239258	1399	3684	37.937019	46.263432	100	100	10.366845	2.104755	4.92544	0.203028	2.081105	0.359535	54.256069	80.488144
941	103con3Gko1R072303	NORMAL	B	1	2	12	5	LOW_SIGNAL	LOW_SIGNAL	1366.108154	3689.121582	1363	3690	29.967583	42.323002	1368.571411	3680.546143	1369	3684	34.840942	42.802013	100	100	-0.323444	1.085124	-0.298071	0	-0.0707	0.200351	0	74.463814
942	103con3Gko1R072303	NORMAL	B	1	2	12	6	LOW_SIGNAL	LOW_SIGNAL	1348.965942	3684.51709	1352	3684	31.945675	40.000397	1362.54541	3685.363525	1359	3686	40.438427	44.484642	100	100	-1.783085	-0.107107	0	0	-0.335806	-0.019028	0	0
943	103con3Gko1R072303	NORMAL	B	1	2	12	7	LOW_SIGNAL	LOW_SIGNAL	1423.142822	3712.020508	1422	3711	48.86282	43.040524	1350.66394	3692.60791	1352	3693	31.979313	41.051483	100	100	9.517017	2.456443	3.874308	0.258111	2.26643	0.472884	50.972824	66.621681
944	103con3Gko1R072303	NORMAL	B	1	2	12	8	LOW_SIGNAL	LOW_SIGNAL	1411.727905	3710.299316	1414	3712	50.716721	49.119282	1334.255981	3689.528076	1333	3689	33.021965	38.263851	100	100	10.172641	2.628364	3.870332	0.258376	2.346072	0.542842	49.686802	148.27739
945	103con3Gko1R072303	NORMAL	B	1	2	12	9	LOW_SIGNAL	LOW_SIGNAL	1299.843506	3687.476074	1302	3683	31.931377	40.838528	1318.199951	3682.352051	1310	3677	53.787815	43.932915	100	100	-2.410338	0.648387	-3.717438	0	-0.341275	0.116633	0	316.082855
946	103con3Gko1R072303	NORMAL	B	1	2	12	10	LOW_SIGNAL	LOW_SIGNAL	1300.489746	3693.095215	1298	3689	36.943748	47.520195	1309.130493	3689.495605	1299	3684	43.484119	47.23074	100	100	-1.134594	0.45549	-2.490934	0	-0.19871	0.076213	0	145.488266
947	103con3Gko1R072303	NORMAL	B	1	2	12	11	LOW_SIGNAL	LOW_SIGNAL	1287.844604	3702.391846	1285	3704	40.665836	47.264725	1333.024048	3698.76001	1303	3704	246.465958	52.086681	100	100	-5.932398	0.459568	-12.908653	0	-0.183309	0.069727	0	602.660217
948	103con3Gko1R072303	NORMAL	B	1	2	12	12	LOW_SIGNAL	LOW_SIGNAL	1263.5	3674.270264	1268	3673	37.775475	42.325848	1283.696045	3680.031982	1283	3678	53.63982	46.559528	100	100	-2.651891	-0.72908	0	0	-0.376512	-0.12375	0	0
949	103con3Gko1R072303	NORMAL	B	1	2	12	13	LOW_SIGNAL	LOW_SIGNAL	1279.790527	3664.141846	1280	3666	23.539291	40.183258	1278.666626	3667.026367	1280	3667	28.542057	44.576366	100	100	0.147577	-0.365003	0	-2.473314	0.039377	-0.06471	1436.210205	0
950	103con3Gko1R072303	NORMAL	B	1	2	12	14	LOW_SIGNAL	LOW_SIGNAL	1283.979736	3674.952637	1273	3671	68.233932	60.341255	1287.09436	3663.084961	1286	3664	26.678881	40.193363	100	100	-0.408973	1.501719	-0.272337	0	-0.116745	0.295265	0	379.233734
951	103con3Gko1R072303	NORMAL	B	1	2	12	15	LOW_SIGNAL	LOW_SIGNAL	1294.87915	3685.543701	1293	3689	29.882858	38.462067	1290.76001	3675.120117	1291	3671	25.426489	39.312771	100	100	0.540874	1.318986	0.410068	2.43862	0.162002	0.265145	381.138855	78.035393
952	103con3Gko1R072303	NORMAL	B	1	2	12	16	LOW_SIGNAL	LOW_SIGNAL	1300.54541	3690.935059	1299	3694	29.770819	41.756329	1305.784058	3684.080078	1306	3684	30.342289	40.73193	100	100	-0.687873	0.86742	-0.793011	0	-0.172652	0.168295	0	134.098618
953	103con3Gko1R072303	NORMAL	B	1	2	12	17	LOW_SIGNAL	LOW_SIGNAL	1374.84314	3707.712402	1377	3709	33.851871	44.505276	1347.167969	3693.080078	1343	3691	38.909073	42.521065	100	100	3.633956	1.851554	1.962652	0.509515	0.711278	0.344119	69.312874	89.806152
954	103con3Gko1R072303	NORMAL	B	1	2	12	18	LOW_SIGNAL	LOW_SIGNAL	1358.470581	3713.346436	1359	3715	39.809258	46.955509	1321.047974	3696.8479	1324	3698	43.310184	45.637077	100	100	4.913867	2.087702	2.353721	0.424859	0.86406	0.361516	45.583618	66.96862
955	103con3Gko1R072303	NORMAL	B	1	2	12	19	LOW_SIGNAL	LOW_SIGNAL	1704.777832	3756.862793	1729	3752	138.385147	65.499802	1329.807983	3702.496094	1313	3702	73.039284	45.781166	100	100	49.236336	6.879487	7.156978	0.139724	5.133811	1.187534	31.34659	86.162025
956	103con3Gko1R072303	NORMAL	B	1	2	12	20	LOW_SIGNAL	LOW_SIGNAL	1684.046021	3758.559326	1679	3751	134.833511	73.722023	1310.192017	3699.144043	1300	3694	68.648674	48.871906	100	100	49.089817	7.518328	6.529353	0.153155	5.445903	1.215735	31.041336	92.896751
957	103con3Gko1R072303	NORMAL	B	1	2	12	21	LOW_SIGNAL	LOW_SIGNAL	1336.769775	3723.651367	1336	3726	37.774071	45.243172	1321.383789	3707.080811	1325	3704	34.723904	44.905952	100	100	2.020295	2.096815	0.963506	1.037876	0.443095	0.369006	96.649437	33.273605
958	103con3Gko1R072303	NORMAL	B	1	2	12	22	LOW_SIGNAL	LOW_SIGNAL	1364.243408	3724.796143	1363	3723	30.386475	42.126953	1347.568481	3719.515869	1345	3718	37.672623	41.525146	100	100	2.189542	0.668159	3.27698	0.305159	0.442627	0.127158	133.545151	134.372559
959	103con3Gko1R072303	NORMAL	B	1	2	12	23	DETECTED	DETECTED	5077.458496	4291.409668	4990	4179	817.969849	400.456787	1366.818237	3724.878906	1364	3724	45.780357	56.663353	100	100	487.234711	71.688019	6.796599	0.147132	81.053108	9.998186	22.00935	69.974609
960	103con3Gko1R072303	NORMAL	B	1	2	12	24	DETECTED	DETECTED	4856.512695	4256.649902	4863	4131	1188.089966	367.441284	1382.319946	3746.800049	1386	3762	49.352238	46.903267	100	100	456.187408	64.515694	7.070952	0.141424	70.395851	10.870242	34.168064	71.478973
961	103con3Gko1R072303	NORMAL	B	1	2	12	25	LOW_SIGNAL	LOW_SIGNAL	1315.105957	3727.251709	1315	3725	35.954262	43.143051	1317.283203	3723.451416	1319	3720	34.985325	44.858906	100	100	-0.285889	0.480884	-0.594507	0	-0.062233	0.084717	0	323.347321
962	103con3Gko1R072303	NORMAL	B	1	2	12	26	LOW_SIGNAL	LOW_SIGNAL	1283.278198	3714.642334	1284	3719	30.376343	42.978031	1293.134888	3717.341309	1294	3716	30.644638	44.094837	100	100	-1.294257	-0.341525	0	0	-0.321645	-0.061208	0	0
963	103con3Gko1R072303	NORMAL	B	1	2	13	1	LOW_SIGNAL	LOW_SIGNAL	1462.892578	3714.154297	1450	3670	225.361282	207.333527	1477.745972	3692.944336	1459	3669	96.110428	129.965424	100	100	-1.950361	2.683879	-0.726695	0	-0.154545	0.163197	0	761.638
964	103con3Gko1R072303	NORMAL	B	1	2	13	2	LOW_SIGNAL	LOW_SIGNAL	1393.382568	3668.080566	1393	3667	36.833187	45.094574	1410.144043	3658.887939	1409	3663	49.09943	44.113529	100	100	-2.200907	1.163222	-1.892077	0	-0.341378	0.208386	0	101.767029
965	103con3Gko1R072303	NORMAL	B	1	2	13	3	DETECTED	DETECTED	1611.928589	3847.428467	1621	3851	38.206852	79.534912	1425.449707	3682.516846	1385	3676	108.657578	56.944649	100	100	24.486067	20.867689	1.173396	0.852227	1.716207	2.895998	54.547066	33.670006
966	103con3Gko1R072303	NORMAL	B	1	2	13	4	DETECTED	DETECTED	1692.490234	3881.764648	1687	3880	67.286369	93.600334	1377.027588	3681.282715	1370	3677	56.006561	46.093456	100	100	41.422596	25.368708	1.632823	0.612436	5.632602	4.349466	11.821484	40.634186
967	103con3Gko1R072303	NORMAL	B	1	2	13	5	DETECTED	DETECTED	2012.858521	3788.23584	2014	3779	73.249657	77.257706	1368.139282	3677.56958	1365	3669	28.354322	39.717491	100	100	84.656441	14.003555	6.045353	0.165416	22.737953	2.786336	10.475755	59.879757
968	103con3Gko1R072303	NORMAL	B	1	2	13	6	DETECTED	DETECTED	2018.271973	3809.596436	2013	3787	63.707611	94.044205	1380.118652	3675.796631	1376	3674	26.06827	46.038502	100	100	83.794289	16.930843	4.949209	0.202052	24.48008	2.906259	9.109107	61.289093
969	103con3Gko1R072303	NORMAL	B	1	2	13	7	LOW_SIGNAL	LOW_SIGNAL	1416.585083	3695.857178	1418	3691	37.152016	43.264397	1373.016968	3686.932129	1370	3685	44.784	48.134552	100	100	5.720818	1.129363	5.065525	0.197413	0.97285	0.185419	57.396767	236.391266
970	103con3Gko1R072303	NORMAL	B	1	2	13	8	LOW_SIGNAL	LOW_SIGNAL	1393.721069	3692.584961	1393	3693	32.359451	44.679367	1363	3719.511963	1349	3689	156.58194	175.738647	100	100	4.033906	-3.407306	0	-0.844667	0.196198	-0.153222	498.686218	0
971	103con3Gko1R072303	NORMAL	B	1	2	13	9	LOW_SIGNAL	LOW_SIGNAL	1586.653076	3729.891113	1643	3724	134.974869	61.697254	1351.991943	3702.719971	1319	3679	176.837097	139.540237	100	100	30.812756	3.438199	8.961889	0.111584	1.32699	0.194719	48.687382	460.634308
972	103con3Gko1R072303	NORMAL	B	1	2	13	10	DETECTED	DETECTED	1652.53125	3776.96875	1645	3764	47.869846	76.443138	1291.896606	3678.620605	1289	3677	42.270432	46.284683	100	100	47.354015	12.444839	3.805113	0.262804	8.531606	2.124853	6.229645	61.859997
973	103con3Gko1R072303	NORMAL	B	1	2	13	11	LOW_SIGNAL	LOW_SIGNAL	1301.128418	3682.033691	1302	3679	36.7659	44.423508	1259.380981	3672.039795	1257	3671	30.401014	41.726048	100	100	5.48175	1.264614	4.334722	0.230695	1.373225	0.239512	49.527126	152.534897
974	103con3Gko1R072303	NORMAL	B	1	2	13	12	LOW_SIGNAL	LOW_SIGNAL	1289.087891	3652.864746	1289	3654	38.701511	42.714943	1236.656006	3660.104004	1236	3655	29.231306	50.670479	100	100	6.884697	-0.916046	0	-0.133055	1.793689	-0.142869	48.375343	0
975	103con3Gko1R072303	NORMAL	B	1	2	13	13	DETECTED	DETECTED	1623.342163	3770	1619	3760	58.332355	85.718269	1351.218506	3665.748291	1296	3659	120.823479	44.249924	100	100	35.731865	13.191867	2.708628	0.369191	2.252242	2.355975	38.882874	70.419624
976	103con3Gko1R072303	NORMAL	B	1	2	13	14	DETECTED	DETECTED	1569.666626	3775.106689	1566	3758	50.620293	77.759949	1279.323486	3659.735352	1265	3654	57.689022	40.73481	100	100	38.124218	14.598929	2.611439	0.382931	5.032901	2.832254	9.52998	57.411648
977	103con3Gko1R072303	NORMAL	B	1	2	13	15	LOW_SIGNAL	LOW_SIGNAL	1256.583862	3667.731445	1258	3669	29.18466	43.756943	1269.505371	3670.22583	1272	3672	27.756952	40.303501	100	100	-1.69669	-0.315636	0	0	-0.465523	-0.06189	0	0
978	103con3Gko1R072303	NORMAL	B	1	2	13	16	LOW_SIGNAL	LOW_SIGNAL	1260.597412	3668.876709	1262	3671	26.594385	42.631165	1279.781006	3670.428467	1278	3669	30.323256	39.695679	100	100	-2.518949	-0.196357	0	0	-0.632636	-0.039091	0	0
979	103con3Gko1R072303	NORMAL	B	1	2	13	17	LOW_SIGNAL	LOW_SIGNAL	1297.370117	3677.104004	1298	3681	31.840084	45.419785	1292.495972	3676.815918	1285	3674	41.978802	44.206329	100	100	0.640012	0.036454	17.556692	0.056958	0.11611	0.006517	561.276367	3619.986328
980	103con3Gko1R072303	NORMAL	B	1	2	13	18	LOW_SIGNAL	LOW_SIGNAL	1243.627441	3668.333252	1242	3669	28.681532	43.061611	1254.047974	3670.008057	1252	3670	40.775913	45.286812	100	100	-1.368294	-0.211927	0	0	-0.255556	-0.036982	0	0
981	103con3Gko1R072303	NORMAL	B	1	2	13	19	LOW_SIGNAL	LOW_SIGNAL	1436.045776	3707.078369	1474	3708	114.642372	62.023922	1256.887939	3674.879883	1238	3673	77.833801	44.848244	100	100	23.524759	4.074352	5.773866	0.173194	2.3018	0.717943	46.981529	133.06192
982	103con3Gko1R072303	NORMAL	B	1	2	13	20	LOW_SIGNAL	LOW_SIGNAL	1444.620972	3726.627441	1471	3722	97.276978	58.094406	1239.674561	3674	1235	3672	40.394222	45.044689	100	100	26.910992	6.659404	4.041051	0.24746	5.073657	1.168338	43.178898	69.710777
983	103con3Gko1R072303	NORMAL	B	1	2	13	21	DETECTED	DETECTED	2980.161865	4031.971924	3036	3987	290.621033	232.59024	1263.833374	3685.666748	1261	3689	48.607121	43.53738	100	100	225.36673	43.82098	5.142896	0.194443	35.310226	7.954203	16.694204	65.976242
984	103con3Gko1R072303	NORMAL	B	1	2	13	22	DETECTED	DETECTED	3301.581787	4223.463867	3301	4169	109.560028	270.466553	1324.17395	3712.391357	1325	3712	41.948811	43.572411	100	100	259.648376	64.67041	4.014949	0.249069	47.138592	11.729269	5.118375	52.230106
985	103con3Gko1R072303	NORMAL	B	1	2	13	23	DETECTED	DETECTED	11535.227539	10963.385742	12138	8932	2063.984619	6121.355957	1629.458374	3793.958252	1389	3747	957.410828	225.300674	100	100	1300.701416	907.209473	1.433739	0.697477	10.346415	31.8216	18.458897	85.323524
986	103con3Gko1R072303	NORMAL	B	1	2	13	24	DETECTED	DETECTED	10971.731445	11171.62793	12206	9213	3259.677979	7029.69873	1372.315796	3762.947266	1359	3762	41.891464	30.939859	100	100	1260.474854	937.484253	1.344529	0.743755	229.149689	239.454239	33.954243	94.883705
987	103con3Gko1R072303	NORMAL	B	1	2	13	25	LOW_SIGNAL	LOW_SIGNAL	1302.900635	3729.933838	1303	3730	32.291748	40.599949	1301.504395	3717.389404	1301	3717	38.775715	42.076977	100	100	0.183337	1.587355	0.115498	8.65814	0.036008	0.298131	1537.43103	88.091782
988	103con3Gko1R072303	NORMAL	B	1	2	13	26	LOW_SIGNAL	LOW_SIGNAL	1273.317871	3711.05957	1274	3710	27.365759	44.831268	1270.555542	3705.484131	1265	3701	31.498463	42.816772	100	100	0.362714	0.705508	0.514118	1.94508	0.087697	0.130216	564.634521	238.328079
989	103con3Gko1R072303	NORMAL	B	1	2	14	1	LOW_SIGNAL	LOW_SIGNAL	1423.302002	3663.228271	1423	3659	31.061554	38.094143	1446.626953	3666.158691	1447	3664	34.85461	43.908157	100	100	-3.06274	-0.370811	0	0	-0.669207	-0.06674	0	0
990	103con3Gko1R072303	NORMAL	B	1	2	14	2	LOW_SIGNAL	LOW_SIGNAL	1393.797241	3666.466309	1393	3666	28.367836	42.819569	1411.296021	3660.815918	1412	3663	33.867157	43.363682	100	100	-2.29772	0.714993	-3.213628	0	-0.516689	0.130302	0	121.193001
991	103con3Gko1R072303	NORMAL	B	1	2	14	3	LOW_SIGNAL	LOW_SIGNAL	1407.925659	3673.486572	1408	3674	30.089228	45.358505	1374.05603	3665.271973	1371	3665	34.020229	39.297123	100	100	4.447335	1.039464	4.278488	0.233727	0.995573	0.209038	46.870781	275.757507
992	103con3Gko1R072303	NORMAL	B	1	2	14	4	LOW_SIGNAL	LOW_SIGNAL	1391.074829	3680.462646	1392	3681	34.58939	45.565132	1351.527954	3661.184082	1348	3654	29.924795	42.175591	100	100	5.1928	2.439483	2.128648	0.469782	1.321542	0.457102	43.865433	89.4533
993	103con3Gko1R072303	NORMAL	B	1	2	14	5	LOW_SIGNAL	LOW_SIGNAL	1359.802734	3673.183594	1361	3676	28.597492	36.440403	1346.592041	3671.343994	1348	3668	26.383673	39.71777	100	100	1.734663	0.23278	7.451927	0.134193	0.500715	0.046317	83.512688	858.81073
994	103con3Gko1R072303	NORMAL	B	1	2	14	6	LOW_SIGNAL	LOW_SIGNAL	1372.265259	3678.054443	1375	3680	32.589252	45.826023	1357.208008	3665.983887	1359	3663	31.851299	39.323509	100	100	1.977129	1.527392	1.294448	0.77253	0.472736	0.306955	45.798176	194.941589
995	103con3Gko1R072303	NORMAL	B	1	2	14	7	LOW_SIGNAL	LOW_SIGNAL	1364.115601	3673.734619	1363	3674	31.996256	43.786278	1369.864014	3676.832031	1369	3674	30.456562	43.047581	100	100	-0.754809	-0.391942	0	0	-0.188741	-0.071953	0	0
996	103con3Gko1R072303	NORMAL	B	1	2	14	8	LOW_SIGNAL	LOW_SIGNAL	1372.19043	3704.489746	1345	3672	148.712662	155.384827	1321.696045	3675.072021	1347	3673	184.43927	162.838425	100	100	6.630289	3.722478	1.781149	0.561435	0.273772	0.180656	216.059799	165.554062
997	103con3Gko1R072303	NORMAL	B	1	2	14	9	LOW_SIGNAL	LOW_SIGNAL	1394.238037	3687.455811	1386	3683	100.015503	84.402756	1286.647949	3659.343994	1319	3653	201.54422	173.641373	100	100	14.12738	3.55723	3.971455	0.251797	0.533829	0.161896	162.633072	539.802002
998	103con3Gko1R072303	NORMAL	B	1	2	14	10	LOW_SIGNAL	LOW_SIGNAL	1356.520264	3671.243164	1347	3662	110.461334	51.032021	1297.312012	3662.031982	1299	3665	34.116356	41.117447	100	100	7.774485	1.16557	6.670113	0.149923	1.73548	0.224021	177.442902	328.146729
999	103con3Gko1R072303	NORMAL	B	1	2	14	11	LOW_SIGNAL	LOW_SIGNAL	1400.344604	3695.074219	1416	3694	71.748405	55.384377	1269.536011	3656.471924	1267	3656	33.39706	38.707462	100	100	17.176144	4.884681	3.516329	0.284388	3.91677	0.997283	48.545536	102.617332
1000	103con3Gko1R072303	NORMAL	B	1	2	14	12	LOW_SIGNAL	LOW_SIGNAL	1398.973022	3692.918945	1417	3693	71.585815	57.373051	1244.599976	3650.864014	1245	3649	25.928875	45.821419	100	100	20.270332	5.321573	3.809087	0.26253	5.953712	0.917801	43.223202	82.098068
1001	103con3Gko1R072303	NORMAL	B	1	2	14	13	LOW_SIGNAL	LOW_SIGNAL	1336.709473	3678.087891	1344	3678	50.885391	44.418674	1247.615967	3656.528076	1246	3656	30.577188	41.800911	100	100	11.698642	2.728149	4.288124	0.233202	2.913725	0.515774	45.652939	69.682411
1002	103con3Gko1R072303	NORMAL	B	1	2	14	14	LOW_SIGNAL	LOW_SIGNAL	1341.302002	3690.302002	1348	3690	53.393066	47.062016	1253.095947	3654.76001	1253	3653	27.536606	36.462837	100	100	11.582112	4.497435	2.575271	0.388309	3.203229	0.974746	51.860901	83.71479
1003	103con3Gko1R072303	NORMAL	B	1	2	14	15	DETECTED	DETECTED	2478.199951	3851.415283	2457	3806	232.795425	188.953857	1242.400024	3653.800049	1240	3646	22.118179	41.149345	100	100	162.269745	25.005959	6.489243	0.154101	55.872589	4.802391	18.752413	93.322151
1004	103con3Gko1R072303	NORMAL	B	1	2	14	16	DETECTED	DETECTED	2500.496338	3860.525635	2492	3821	183.308014	182.917816	1253.71875	3662.375	1255	3667	26.612186	31.282017	100	100	163.711197	25.073708	6.529198	0.153158	46.849873	6.334331	14.546779	90.952568
1005	103con3Gko1R072303	NORMAL	B	1	2	14	17	LOW_SIGNAL	LOW_SIGNAL	1253.214233	3657.785645	1243	3653	109.317444	46.493938	1250.5	3656.870605	1251	3656	29.224915	39.625538	100	100	0.356399	0.115788	3.078037	0.324882	0.092874	0.023092	3880.968262	2657.901367
1006	103con3Gko1R072303	NORMAL	B	1	2	14	18	LOW_SIGNAL	LOW_SIGNAL	1214.473999	3652.720703	1214	3657	27.942333	42.017796	1234.76001	3649.991943	1237	3647	27.670696	39.638798	100	100	-2.663704	0.345293	-7.71432	0	-0.733123	0.068841	0	510.772339
1007	103con3Gko1R072303	NORMAL	B	1	2	14	19	LOW_SIGNAL	LOW_SIGNAL	1221.365967	3650.699463	1218	3648	28.119518	37.558388	1228.984009	3658.808105	1230	3652	28.102345	45.237671	100	100	-1.000306	-1.026056	0	0	-0.271082	-0.179245	0	0
1008	103con3Gko1R072303	NORMAL	B	1	2	14	20	LOW_SIGNAL	LOW_SIGNAL	1211.326782	3652.496826	1212	3655	26.807512	41.192924	1222.063965	3668.471924	1223	3669	26.024727	42.084705	100	100	-1.409872	-2.021467	0	0	-0.412576	-0.379594	0	0
1009	103con3Gko1R072303	NORMAL	B	1	2	14	21	LOW_SIGNAL	LOW_SIGNAL	1258.065308	3701.882324	1261	3701	32.183613	44.162228	1232.76001	3685.959961	1230	3687	32.047188	37.919563	100	100	3.322774	2.014794	1.649188	0.606359	0.789626	0.419898	11.697886	142.167679
1010	103con3Gko1R072303	NORMAL	B	1	2	14	22	LOW_SIGNAL	LOW_SIGNAL	1301.059204	3723.868408	1303	3725	40.258476	40.751499	1265.832031	3701.12793	1263	3700	34.930771	39.056404	100	100	4.62559	2.877549	1.607476	0.622093	1.008485	0.582247	56.815933	51.147026
1011	103con3Gko1R072303	NORMAL	B	1	2	14	23	LOW_SIGNAL	LOW_SIGNAL	1279.111816	3719.328857	1278	3718	36.730003	39.645916	1285.264038	3719.008057	1273	3716	67.983055	59.48793	100	100	-0.807833	0.040594	-19.900448	0	-0.090496	0.005393	0	13825.105469
1012	103con3Gko1R072303	NORMAL	B	1	2	14	24	LOW_SIGNAL	LOW_SIGNAL	1277.467163	3714.835449	1277	3717	30.183966	38.001469	1280.398315	3716.008545	1269	3706	63.987194	58.041023	100	100	-0.384882	-0.148442	0	0	-0.045808	-0.020211	0	0
1013	103con3Gko1R072303	NORMAL	B	1	2	14	25	LOW_SIGNAL	LOW_SIGNAL	1246.138184	3695.197266	1244	3696	27.487514	42.640331	1260.368042	3696.312012	1259	3693	29.901594	41.884907	100	100	-1.868486	-0.141058	0	0	-0.47589	-0.026615	0	0
1014	103con3Gko1R072303	NORMAL	B	1	2	14	26	LOW_SIGNAL	LOW_SIGNAL	1244.953369	3698.659912	1243	3690	28.406996	42.746609	1251.841309	3679.991943	1247	3675	41.285233	43.135044	100	100	-0.904438	2.362219	-0.382876	0	-0.166838	0.43278	0	30.939457
1015	103con3Gko1R072303	NORMAL	B	1	2	15	1	LOW_SIGNAL	LOW_SIGNAL	1666.682373	3693.716309	1679	3696	72.085175	46.681305	1483.793701	3666.261963	1480	3660	61.403889	42.795361	100	100	24.014647	3.474035	6.912609	0.144663	2.978454	0.641526	20.646566	67.919128
1016	103con3Gko1R072303	NORMAL	B	1	2	15	2	LOW_SIGNAL	LOW_SIGNAL	1706.614868	3698.283691	1663	3694	398.90271	75.059425	1457.160034	3662.496094	1461	3660	37.595768	40.518955	100	100	32.75528	4.528513	7.233119	0.138253	6.635184	0.883231	159.197998	176.550888
1017	103con3Gko1R072303	NORMAL	B	1	2	15	3	LOW_SIGNAL	LOW_SIGNAL	1418.047241	3663.864746	1417	3663	30.400351	44.684784	1434.703979	3660.615967	1439	3658	38.639576	40.833817	100	100	-2.187154	0.411096	-5.320299	0	-0.43108	0.079561	0	558.592407
1018	103con3Gko1R072303	NORMAL	B	1	2	15	4	LOW_SIGNAL	LOW_SIGNAL	1392.483032	3665.721191	1393	3663	30.943686	45.303955	1412.66394	3669.743896	1415	3668	41.676929	40.044922	100	100	-2.649904	-0.509028	0	0	-0.484223	-0.100455	0	0
1019	103con3Gko1R072303	NORMAL	B	1	2	15	5	LOW_SIGNAL	LOW_SIGNAL	1365.836792	3658.911621	1364	3658	30.754896	38.418369	1376.984009	3661.600098	1380	3661	39.192043	39.287601	100	100	-1.463713	-0.340196	0	0	-0.284425	-0.068431	0	0
1020	103con3Gko1R072303	NORMAL	B	1	2	15	6	LOW_SIGNAL	LOW_SIGNAL	1350.074829	3658.931885	1348	3657	27.004837	37.541153	1358.904053	3657.008057	1357	3658	27.936104	34.712067	100	100	-1.159343	0.243439	-4.762363	0	-0.316051	0.055422	0	743.165222
1021	103con3Gko1R072303	NORMAL	B	1	2	15	7	LOW_SIGNAL	LOW_SIGNAL	1356.850342	3663.088379	1357	3668	29.931505	42.442539	1367.527954	3657.135986	1365	3655	28.513033	36.006123	100	100	-1.40205	0.753208	-1.861439	0	-0.374482	0.165316	0	377.505463
1022	103con3Gko1R072303	NORMAL	B	1	2	15	8	LOW_SIGNAL	LOW_SIGNAL	1361.789063	3660.006836	1359	3657	28.369673	37.794788	1363.088013	3664.224121	1364	3668	33.915932	40.472588	100	100	-0.170562	-0.533649	0	0	-0.038299	-0.104201	0	0
1023	103con3Gko1R072303	NORMAL	B	1	2	15	9	LOW_SIGNAL	LOW_SIGNAL	1342.26355	3650.196045	1345	3653	31.552868	40.964005	1345.984009	3655.704102	1345	3656	32.209743	42.498955	100	100	-0.488524	-0.696982	0	0	-0.115507	-0.129605	0	0
1024	103con3Gko1R072303	NORMAL	B	1	2	15	10	LOW_SIGNAL	LOW_SIGNAL	1322.76355	3660.053955	1322	3661	28.053486	38.308594	1337.112061	3654.295898	1330	3653	60.571232	39.743332	100	100	-1.884066	0.728617	-2.585813	0	-0.236887	0.144881	0	183.781723
1025	103con3Gko1R072303	NORMAL	B	1	2	15	11	LOW_SIGNAL	LOW_SIGNAL	1298.655396	3654.912109	1299	3654	26.680195	41.408833	1310.552002	3646.656006	1312	3644	31.589983	36.960114	100	100	-1.562113	1.044716	-1.495252	0	-0.376594	0.223379	0	226.159225
1026	103con3Gko1R072303	NORMAL	B	1	2	15	12	LOW_SIGNAL	LOW_SIGNAL	1275.304077	3660.283691	1276	3660	27.704134	38.450085	1275.904053	3660.456055	1277	3658	32.022526	40.320385	100	100	-0.078781	-0.021811	0	0	-0.018736	-0.004275	0	0
1027	103con3Gko1R072303	NORMAL	B	1	2	15	13	LOW_SIGNAL	LOW_SIGNAL	1265.175659	3658.067627	1263	3657	30.106327	41.876835	1267.511963	3662.087891	1268	3663	29.468025	36.505398	100	100	-0.306774	-0.508719	0	0	-0.079283	-0.110128	0	0
1028	103con3Gko1R072303	NORMAL	B	1	2	15	14	LOW_SIGNAL	LOW_SIGNAL	1258.926147	3651.738281	1260	3650	26.157291	37.186615	1265.104004	3656.696045	1263	3654	26.226633	36.193974	100	100	-0.811199	-0.627349	0	0	-0.235557	-0.136978	0	0
1029	103con3Gko1R072303	NORMAL	B	1	2	15	15	LOW_SIGNAL	LOW_SIGNAL	1264.59729	3656.335449	1265	3661	27.924589	37.865627	1273.088013	3655.800049	1270	3657	29.175224	40.452282	100	100	-1.114895	0.067749	-16.456303	0	-0.291025	0.013235	0	2658.404053
1030	103con3Gko1R072303	NORMAL	B	1	2	15	16	TOO_SMALL	TOO_SMALL	1348.720825	3668.967529	1273	3652	622.341553	205.099564	1274.767578	3653.746582	1274	3649	31.417484	42.099583	100	100	9.710612	1.926038	5.041756	0.198344	2.353888	0.361546	840.460754	1318.789795
1031	103con3Gko1R072303	NORMAL	B	1	2	15	17	LOW_SIGNAL	LOW_SIGNAL	1257.95459	3647.175293	1253	3647	26.331812	40.657211	1260.800049	3650.60791	1261	3650	30.342665	41.487244	100	100	-0.37363	-0.434359	0	0	-0.093777	-0.082739	0	0
1032	103con3Gko1R072303	NORMAL	B	1	2	15	18	LOW_SIGNAL	LOW_SIGNAL	1248.876587	3633.44165	1249	3634	28.607172	37.690865	1247.024048	3641.288086	1247	3644	26.199442	39.231495	100	100	0.243252	-0.992877	0	-4.081678	0.070709	-0.200003	620.087524	0
1033	103con3Gko1R072303	NORMAL	B	1	2	15	19	LOW_SIGNAL	LOW_SIGNAL	1241.96106	3638.629883	1238	3638	26.221006	43.079651	1251.880005	3651.583984	1250	3657	31.315411	42.100151	100	100	-1.302431	-1.639194	0	0	-0.316743	-0.307697	0	0
1034	103con3Gko1R072303	NORMAL	B	1	2	15	20	LOW_SIGNAL	LOW_SIGNAL	1233.549072	3652.013184	1231	3648	27.534412	45.868809	1243.744019	3660.711914	1243	3662	30.42466	43.945129	100	100	-1.338672	-1.100725	0	0	-0.335088	-0.197945	0	0
1035	103con3Gko1R072303	NORMAL	B	1	2	15	21	LOW_SIGNAL	LOW_SIGNAL	1250.895386	3691.62085	1251	3690	24.843235	44.187996	1238.079956	3672.736084	1241	3675	30.093561	41.638256	100	100	1.682761	2.389652	0.704187	1.420078	0.425853	0.453544	132.523117	78.333298
1036	103con3Gko1R072303	NORMAL	B	1	2	15	22	LOW_SIGNAL	LOW_SIGNAL	1272.513184	3700.743408	1271	3699	29.939884	44.471954	1245.05603	3679.072021	1246	3676	28.175516	39.013683	100	100	3.605329	2.742267	1.314726	0.760615	0.974504	0.555482	36.879478	98.50238
1037	103con3Gko1R072303	NORMAL	B	1	2	15	23	LOW_SIGNAL	LOW_SIGNAL	1251.118408	3701.868408	1249	3700	28.073444	41.369709	1258.47998	3685.696045	1254	3681	33.096527	60.104912	100	100	-0.966629	2.046428	-0.472349	0	-0.222427	0.269069	0	269.609009
1038	103con3Gko1R072303	NORMAL	B	1	2	15	24	LOW_SIGNAL	LOW_SIGNAL	1252.986694	3683.953613	1253	3683	23.388025	40.577389	1265.671997	3679.656006	1262	3679	31.308245	57.363739	100	100	-1.665675	0.543813	-3.062953	0	-0.405175	0.074919	0	943.482727
1039	103con3Gko1R072303	NORMAL	B	1	2	15	25	LOW_SIGNAL	LOW_SIGNAL	1246.746704	3684.08667	1247	3681	26.744429	41.916336	1273.543945	3680.959961	1257	3680	140.681839	56.97118	100	100	-3.518677	0.395649	-8.893422	0	-0.190481	0.054882	0	1234.017822
1040	103con3Gko1R072303	NORMAL	B	1	2	15	26	LOW_SIGNAL	LOW_SIGNAL	1236.107422	3672.248291	1230	3672	51.34832	47.3643	1248.523804	3668.476074	1235	3670	140.150009	43.909138	100	100	-1.630363	0.477331	-3.415582	0	-0.088594	0.08591	0	470.771149
1041	103con3Gko1R072303	NORMAL	B	1	2	16	1	LOW_SIGNAL	LOW_SIGNAL	1503.061279	3665.142822	1501	3665	33.806309	37.276821	1505.476196	3659.491943	1506	3662	33.806915	38.608337	100	100	-0.317097	0.715054	-0.443458	0	-0.071433	0.146364	0	177.88353
1042	103con3Gko1R072303	NORMAL	B	1	2	16	2	LOW_SIGNAL	LOW_SIGNAL	1496.885132	3671.439209	1497	3673	31.216063	36.264194	1493.040039	3663.135986	1491	3662	33.810043	35.803303	100	100	0.504889	1.050678	0.480536	2.081007	0.113726	0.231912	337.76947	69.410088
1043	103con3Gko1R072303	NORMAL	B	1	2	16	3	LOW_SIGNAL	LOW_SIGNAL	1482.148682	3667.047363	1478	3665	31.372107	44.591938	1486.751953	3669.728027	1483	3668	40.217072	39.818619	100	100	-0.604444	-0.339208	0	0	-0.114461	-0.067322	0	0
1044	103con3Gko1R072303	NORMAL	B	1	2	16	4	LOW_SIGNAL	LOW_SIGNAL	1464.53064	3656.462646	1466	3661	33.581905	43.319347	1471.368042	3667.048096	1466	3670	39.347404	34.449318	100	100	-0.897802	-1.339468	0	0	-0.17377	-0.307276	0	0
1045	103con3Gko1R072303	NORMAL	B	1	2	16	5	LOW_SIGNAL	LOW_SIGNAL	1434.285767	3652.068115	1431	3650	52.884594	37.026585	1433.848022	3662.639893	1434	3661	45.102581	39.123955	100	100	0.057479	-1.337738	0	-23.273483	0.009706	-0.270212	6308.269531	0
1046	103con3Gko1R072303	NORMAL	B	1	2	16	6	LOW_SIGNAL	LOW_SIGNAL	1404.945557	3654.12915	1404	3656	29.725639	37.245445	1410.176025	3655.864014	1407	3654	41.487679	35.601585	100	100	-0.6868	-0.219527	0	0	-0.126073	-0.04873	0	0
1047	103con3Gko1R072303	NORMAL	B	1	2	16	7	LOW_SIGNAL	LOW_SIGNAL	1378.081665	3652.197266	1377	3655	32.598957	39.03801	1389.416016	3657.12793	1385	3657	35.836372	38.312592	100	100	-1.488285	-0.623919	0	0	-0.316281	-0.128696	0	0
1048	103con3Gko1R072303	NORMAL	B	1	2	16	8	LOW_SIGNAL	LOW_SIGNAL	1362.25	3641.196045	1360	3642	29.596809	40.701271	1369.855957	3643.464111	1370	3641	29.779222	41.209248	100	100	-0.998719	-0.286998	0	0	-0.255412	-0.055038	0	0
1049	103con3Gko1R072303	NORMAL	B	1	2	16	9	LOW_SIGNAL	LOW_SIGNAL	1386.310791	3650.648682	1380	3651	38.716808	36.358173	1377.672241	3650.319336	1377	3651	30.465626	38.179985	100	100	1.134306	0.041675	27.217932	0.03674	0.283551	0.008626	276.576447	3538.255371
1050	103con3Gko1R072303	NORMAL	B	1	2	16	10	LOW_SIGNAL	LOW_SIGNAL	1371.905396	3652.479736	1370	3652	30.578625	37.275673	1372.984131	3654.333252	1373	3654	38.921665	39.317379	100	100	-0.141646	-0.234541	0	0	-0.027716	-0.047142	0	0
1051	103con3Gko1R072303	NORMAL	B	1	2	16	11	LOW_SIGNAL	LOW_SIGNAL	1358.189209	3651.087891	1357	3649	31.645433	42.419323	1376.959961	3656.711914	1376	3656	53.260071	40.678486	100	100	-2.46474	-0.711656	0	0	-0.352436	-0.138255	0	0
1052	103con3Gko1R072303	NORMAL	B	1	2	16	12	LOW_SIGNAL	LOW_SIGNAL	1335.864868	3660.466309	1332	3655	37.442135	41.582054	1351.543945	3658.968018	1354	3656	44.816555	37.58366	100	100	-2.05878	0.189592	-10.859019	0	-0.34985	0.039865	0	1187.449707
1053	103con3Gko1R072303	NORMAL	B	1	2	16	13	LOW_SIGNAL	LOW_SIGNAL	1310.187866	3656.536865	1312	3657	29.726082	38.617588	1326.063965	3654.823975	1326	3655	39.668541	36.37175	100	100	-2.08465	0.216747	-9.617904	0	-0.400219	0.047094	0	757.633911
1054	103con3Gko1R072303	NORMAL	B	1	2	16	14	LOW_SIGNAL	LOW_SIGNAL	1306.563721	3651.671143	1298	3656	51.58662	40.360275	1335.303955	3651.751953	1314	3648	69.13839	36.403572	100	100	-3.773807	-0.010226	0	0	-0.415691	-0.00222	0	0
1055	103con3Gko1R072303	NORMAL	B	1	2	16	15	LOW_SIGNAL	LOW_SIGNAL	1292.342285	3645.261719	1291	3646	28.269632	42.270271	1304.232056	3647.352051	1300	3647	31.877319	39.567261	100	100	-1.561216	-0.264508	0	0	-0.372985	-0.05283	0	0
1056	103con3Gko1R072303	NORMAL	B	1	2	16	16	LOW_SIGNAL	LOW_SIGNAL	1302.738281	3649	1301	3650	27.958584	37.431561	1306.871948	3648.055908	1307	3645	29.659082	37.927624	100	100	-0.542781	0.119464	-4.543469	0	-0.139373	0.024892	0	647.623291
1057	103con3Gko1R072303	NORMAL	B	1	2	16	17	LOW_SIGNAL	LOW_SIGNAL	1283.733765	3652.318115	1285	3651	25.61404	52.53368	1289.745972	3687.476074	1287	3650	56.673088	392.275909	100	100	-0.789448	-4.44884	0	0	-0.106086	-0.089626	0	0
1058	103con3Gko1R072303	NORMAL	B	1	2	16	18	LOW_SIGNAL	LOW_SIGNAL	1268.577881	3648.552002	1268	3651	26.350767	37.572601	1278.968262	3645.357178	1273	3647	32.633957	37.812263	100	100	-1.364334	0.404269	-3.374821	0	-0.318392	0.084492	0	133.043839
1059	103con3Gko1R072303	NORMAL	B	1	2	16	19	LOW_SIGNAL	LOW_SIGNAL	1276.026001	3658.447998	1270	3656	46.994774	48.598408	1274.05603	3653.431885	1273	3654	32.469414	42.453075	100	100	0.258672	0.634732	0.407529	2.453812	0.060672	0.118157	1724.604248	471.572845
1060	103con3Gko1R072303	NORMAL	B	1	2	16	20	LOW_SIGNAL	LOW_SIGNAL	1267.019531	3658.837646	1269	3658	29.778145	40.499893	1278.352051	3652.303955	1278	3655	34.09882	45.630924	100	100	-1.488044	0.826764	-1.799841	0	-0.332343	0.143186	0	321.753265
1061	103con3Gko1R072303	NORMAL	B	1	2	16	21	LOW_SIGNAL	LOW_SIGNAL	1261.453979	3657.276367	1263	3655	32.565948	37.88258	1278.151978	3662.840088	1274	3661	31.184431	42.152649	100	100	-2.192572	-0.704026	0	0	-0.535459	-0.13199	0	0
1062	103con3Gko1R072303	NORMAL	B	1	2	16	22	LOW_SIGNAL	LOW_SIGNAL	1257.177612	3662.427734	1260	3665	27.237511	37.525711	1269.400024	3666.800049	1272	3661	29.300724	38.553898	100	100	-1.604894	-0.553267	0	0	-0.417137	-0.113408	0	0
1063	103con3Gko1R072303	NORMAL	B	1	2	16	23	LOW_SIGNAL	LOW_SIGNAL	1277.132446	3672.07959	1269	3673	62.619556	42.028011	1279.296021	3662.120117	1277	3659	40.27747	41.598232	100	100	-0.284093	1.260258	-0.225425	0	-0.053717	0.239421	0	60.194595
1064	103con3Gko1R072303	NORMAL	B	1	2	16	24	LOW_SIGNAL	LOW_SIGNAL	1280.959961	3661.159912	1280	3663	35.911499	37.274975	1278.18396	3658.080078	1278	3660	27.398605	42.158409	100	100	0.36451	0.389718	0.935317	1.069157	0.101319	0.073054	836.287292	639.494629
1065	103con3Gko1R072303	NORMAL	B	1	2	16	25	LOW_SIGNAL	LOW_SIGNAL	1275.040283	3658.798584	1276	3660	27.00823	37.020813	1294.42395	3659.231934	1278	3652	150.73317	70.047356	100	100	-2.54522	-0.054835	0	0	-0.128596	-0.006187	0	0
1066	103con3Gko1R072303	NORMAL	B	1	2	16	26	LOW_SIGNAL	LOW_SIGNAL	1254.101318	3655.081055	1254	3656	28.631548	42.525314	1255.793701	3650.817383	1256	3654	30.576681	36.431736	100	100	-0.222222	0.539519	-0.41189	0	-0.055349	0.117032	0	514.455566
1067	103con3Gko1R072303	NORMAL	B	1	2	17	1	LOW_SIGNAL	LOW_SIGNAL	1532.850342	3662.530518	1536	3663	31.513498	38.578037	1540.031738	3658.896729	1540	3659	33.124966	39.925896	100	100	-0.942971	0.459815	-2.050763	0	-0.216797	0.091013	0	283.079254
1068	103con3Gko1R072303	NORMAL	B	1	2	17	2	LOW_SIGNAL	LOW_SIGNAL	1526.945557	3675.142822	1527	3675	28.649464	42.934319	1529.031982	3671.887939	1530	3668	33.973652	39.238144	100	100	-0.273963	0.411868	-0.665172	0	-0.061413	0.082952	0	535.43158
1069	103con3Gko1R072303	NORMAL	B	1	2	17	3	LOW_SIGNAL	LOW_SIGNAL	1537.63269	3687.435303	1535	3683	33.504467	37.981987	1530.128052	3676.552002	1531	3676	36.404533	44.809189	100	100	0.985415	1.377158	0.715543	1.397541	0.206146	0.242881	189.732056	218.450348
1070	103con3Gko1R072303	NORMAL	B	1	2	17	4	LOW_SIGNAL	LOW_SIGNAL	1527.328735	3681.136963	1524	3684	39.986393	40.87418	1516.232056	3672.919922	1518	3672	34.259007	42.8801	100	100	1.457077	1.039773	1.401341	0.713602	0.323905	0.191628	185.831757	157.741104
1071	103con3Gko1R072303	NORMAL	B	1	2	17	5	LOW_SIGNAL	LOW_SIGNAL	1485.265259	3656.843506	1487	3656	27.696333	40.81443	1487.255981	3666.248047	1489	3663	38.568314	36.675255	100	100	-0.261397	-1.190038	0	0	-0.051615	-0.256427	0	0
1072	103con3Gko1R072303	NORMAL	B	1	2	17	6	LOW_SIGNAL	LOW_SIGNAL	1468.170044	3662.87085	1468	3663	32.345818	40.415356	1468.384033	3662.335938	1466	3660	34.229721	42.890285	100	100	-0.028098	0.067687	-0.415122	0	-0.006252	0.012472	0	2684.331543
1073	103con3Gko1R072303	NORMAL	B	1	2	17	7	LOW_SIGNAL	LOW_SIGNAL	1420.64624	3659.135986	1421	3653	30.691526	42.279667	1445.040039	3655.647949	1445	3655	38.531593	40.780537	100	100	-3.203088	0.441371	-7.257125	0	-0.633086	0.085532	0	319.915375
1074	103con3Gko1R072303	NORMAL	B	1	2	17	8	LOW_SIGNAL	LOW_SIGNAL	1389.026978	3653.925781	1393	3651	30.917477	39.676952	1409.871948	3649.031982	1411	3645	37.38509	45.750015	100	100	-2.7371	0.619255	-4.419992	0	-0.557574	0.106968	0	465.43103
1075	103con3Gko1R072303	NORMAL	B	1	2	17	9	DETECTED	DETECTED	1599.775024	3725.862549	1594	3711	76.432976	99.172493	1395.108276	3650.241699	1394	3650	33.824265	41.029606	100	100	26.874269	9.568958	2.808484	0.356064	6.050885	1.84308	33.489254	119.394417
1076	103con3Gko1R072303	NORMAL	B	1	2	17	10	DETECTED	DETECTED	1619.894775	3727.087646	1617	3712	51.942856	73.713554	1398.255127	3654.468994	1398	3652	35.209839	40.612167	100	100	29.102938	9.189064	3.167128	0.315744	6.294821	1.788101	17.229794	84.712379
1077	103con3Gko1R072303	NORMAL	B	1	2	17	11	LOW_SIGNAL	LOW_SIGNAL	1405.918945	3676.716309	1397	3678	38.522816	39.87532	1407.436523	3668.333252	1410	3671	38.494568	40.582561	100	100	-0.199269	1.06078	-0.187852	0	-0.039423	0.206568	0	89.984131
1078	103con3Gko1R072303	NORMAL	B	1	2	17	12	LOW_SIGNAL	LOW_SIGNAL	1403.135132	3671.209473	1405	3668	34.134315	41.247917	1408.47998	3676.352051	1405	3672	48.746643	42.101307	100	100	-0.701818	-0.650735	0	0	-0.109645	-0.122148	0	0
1079	103con3Gko1R072303	NORMAL	B	1	2	17	13	LOW_SIGNAL	LOW_SIGNAL	1438.503296	3672.771729	1382	3663	455.411713	118.238319	1378.208008	3667.184082	1377	3669	35.695248	44.307098	100	100	7.917221	0.707053	11.197492	0.089306	1.689168	0.126112	752.978638	1961.879639
1080	103con3Gko1R072303	NORMAL	B	1	2	17	14	LOW_SIGNAL	LOW_SIGNAL	1378.550293	3640.583984	1376	3644	36.071522	38.495903	1384.583984	3649.783936	1381	3650	48.440887	36.298401	100	100	-0.792269	-1.164149	0	0	-0.124558	-0.253453	0	0
1081	103con3Gko1R072303	NORMAL	B	1	2	17	15	LOW_SIGNAL	LOW_SIGNAL	1352.214722	3648.798584	1351	3646	29.273769	39.211483	1354.793701	3640.650879	1362	3640	37.633038	39.56065	100	100	-0.338639	1.030999	-0.328457	0	-0.06853	0.205955	0	64.367653
1082	103con3Gko1R072303	NORMAL	B	1	2	17	16	LOW_SIGNAL	LOW_SIGNAL	1322.530151	3636.496582	1323	3637	33.446926	40.7906	1339.658691	3644.603271	1339	3648	39.013885	39.183075	100	100	-2.249105	-1.025809	0	0	-0.439037	-0.206893	0	0
1083	103con3Gko1R072303	NORMAL	B	1	2	17	17	DETECTED	DETECTED	1543.603394	3681.706787	1547	3673	47.310822	44.914352	1320.468506	3647.300781	1314	3648	33.583366	37.795807	100	100	29.299274	4.353689	6.729759	0.148594	6.644208	0.910313	14.934345	70.524628
1084	103con3Gko1R072303	NORMAL	B	1	2	17	18	DETECTED	DETECTED	1550.802246	3686.901123	1552	3688	50.026272	50.935703	1318.594604	3647.060791	1317	3645	31.57366	42.924744	100	100	30.490595	5.041341	6.048112	0.165341	7.354474	0.928144	16.710802	68.827286
1085	103con3Gko1R072303	NORMAL	B	1	2	17	19	LOW_SIGNAL	LOW_SIGNAL	1306.881592	3657.638184	1308	3657	38.674896	43.248638	1317.583984	3659.639893	1314	3662	39.8279	48.746449	100	100	-1.405304	-0.253293	0	0	-0.268716	-0.041064	0	0
1086	103con3Gko1R072303	NORMAL	B	1	2	17	20	LOW_SIGNAL	LOW_SIGNAL	1311.269775	3668.677734	1307	3669	33.86475	38.516109	1317.647949	3672.968018	1320	3670	38.058792	44.885151	100	100	-0.837502	-0.542886	0	0	-0.167587	-0.095584	0	0
1087	103con3Gko1R072303	NORMAL	B	1	2	17	21	LOW_SIGNAL	LOW_SIGNAL	1309.736816	3662.217041	1309	3659	38.530231	36.861637	1314.160034	3677.280029	1317	3676	35.367744	40.58754	100	100	-0.580801	-1.90605	0	0	-0.125064	-0.371123	0	0
1088	103con3Gko1R072303	NORMAL	B	1	2	17	22	LOW_SIGNAL	LOW_SIGNAL	1292.439941	3668.84668	1294	3668	29.853218	40.943207	1306.975952	3667.008057	1308	3664	28.938883	35.611595	100	100	-1.908687	0.232657	-8.203871	0	-0.5023	0.05163	0	1098.810547
1089	103con3Gko1R072303	NORMAL	B	1	2	17	23	LOW_SIGNAL	LOW_SIGNAL	1416.959717	3670.718018	1427	3676	57.157547	44.696281	1300.527954	3660.456055	1299	3662	27.327339	38.214699	100	100	15.288358	1.298535	11.773546	0.084936	4.260633	0.268534	43.116764	225.899948
1090	103con3Gko1R072303	NORMAL	B	1	2	17	24	LOW_SIGNAL	LOW_SIGNAL	1414.617432	3659.228271	1421	3659	44.34045	39.405571	1291.280029	3649.8479	1290	3650	50.670605	45.136185	100	100	16.19512	1.186979	13.64398	0.073292	2.434102	0.207824	19.883802	234.647614
1091	103con3Gko1R072303	NORMAL	B	1	2	17	25	LOW_SIGNAL	LOW_SIGNAL	1285.724854	3646.597412	1284	3647	28.036623	39.247467	1279.42395	3646.335938	1282	3645	26.289722	38.14674	100	100	0.827356	0.033087	25.005733	0.039991	0.239672	0.006854	154.609619	3529.915527
1092	103con3Gko1R072303	NORMAL	B	1	2	17	26	LOW_SIGNAL	LOW_SIGNAL	1281.73645	3648.148682	1282	3646	28.150074	40.098072	1281.69043	3647.198486	1281	3646	31.590256	37.499653	100	100	0.006043	0.120236	0.050258	19.897348	0.001457	0.025339	31151.078125	1494.397583
1093	103con3Gko1R072303	NORMAL	B	1	2	18	1	LOW_SIGNAL	LOW_SIGNAL	1620.129272	3687.142822	1622	3685	42.527233	39.774536	1573.531738	3675.468262	1573	3675	31.207865	41.587059	100	100	6.118604	1.477283	4.141796	0.241441	1.493134	0.280726	61.999084	104.018623
1094	103con3Gko1R072303	NORMAL	B	1	2	18	2	LOW_SIGNAL	LOW_SIGNAL	1628.700684	3703.564697	1630	3708	41.171276	40.672104	1580.352051	3692.167969	1575	3694	37.115612	48.471764	100	100	6.348536	1.442126	4.402205	0.227159	1.302649	0.235121	36.854568	231.368042
1095	103con3Gko1R072303	NORMAL	B	1	2	18	3	LOW_SIGNAL	LOW_SIGNAL	1577.272095	3694.197266	1573	3693	34.950176	47.881634	1567.088013	3690.375977	1570	3690	35.375633	47.187466	100	100	1.337246	0.483541	2.765529	0.361594	0.287884	0.080981	53.711048	212.5896
1096	103con3Gko1R072303	NORMAL	B	1	2	18	4	LOW_SIGNAL	LOW_SIGNAL	1530.013672	3673.924561	1532	3674	31.873692	38.998512	1533.375977	3681.256104	1533	3681	35.561321	43.798645	100	100	-0.441496	-0.927723	0	0	-0.094549	-0.167392	0	0
1097	103con3Gko1R072303	NORMAL	B	1	2	18	5	LOW_SIGNAL	LOW_SIGNAL	1473.842407	3665.458984	1472	3659	31.159584	41.012699	1493.343994	3662.256104	1492	3663	35.739449	39.776581	100	100	-2.560704	0.405288	-6.31823	0	-0.54566	0.080522	0	312.008301
1098	103con3Gko1R072303	NORMAL	B	1	2	18	6	TOO_SMALL	TOO_SMALL	2404.438477	3782.972656	1503	3660	5237.016113	627.955627	1587.784058	3689.944092	1488	3669	891.478699	166.721786	100	100	107.232811	11.771707	9.109368	0.109777	0.916067	0.557987	631.917419	650.788208
1099	103con3Gko1R072303	NORMAL	B	1	2	18	7	LOW_SIGNAL	LOW_SIGNAL	1461.554077	3656.844482	1463	3655	29.503439	39.105942	1477.198242	3663.672363	1479	3668	30.066668	35.682358	100	100	-2.054195	-0.863991	0	0	-0.520316	-0.191352	0	0
1100	103con3Gko1R072303	NORMAL	B	1	2	18	8	LOW_SIGNAL	LOW_SIGNAL	1458.959473	3660.803955	1454	3658	33.346436	36.525757	1454.126953	3660.928467	1454	3663	34.497086	38.017082	100	100	0.634546	-0.015756	0	-0.02483	0.140085	-0.003275	182.832062	0
1101	103con3Gko1R072303	NORMAL	B	1	2	18	9	LOW_SIGNAL	LOW_SIGNAL	1418.864868	3665.283691	1415	3668	29.070087	42.337498	1424.280029	3669.295898	1424	3673	32.348553	40.751011	100	100	-0.711051	-0.507699	0	0	-0.1674	-0.098457	0	0
1102	103con3Gko1R072303	NORMAL	B	1	2	18	10	LOW_SIGNAL	LOW_SIGNAL	1418.324341	3670.993164	1420	3667	32.922337	40.999672	1413.255981	3669.672119	1414	3671	31.890917	39.658989	100	100	0.665513	0.167163	3.981219	0.251179	0.158928	0.03331	161.31778	787.174438
1103	103con3Gko1R072303	NORMAL	B	1	2	18	11	LOW_SIGNAL	LOW_SIGNAL	1421.380981	3680.394531	1419	3681	32.585258	43.098709	1430.728027	3679.47998	1430	3679	39.146202	43.440651	100	100	-1.227337	0.115726	-10.605541	0	-0.238773	0.021053	0	594.805786
1104	103con3Gko1R072303	NORMAL	B	1	2	18	12	LOW_SIGNAL	LOW_SIGNAL	1432.959473	3685.628418	1435	3683	32.630657	38.778858	1446.248047	3688.976074	1443	3688	35.942524	44.331497	100	100	-1.744889	-0.423608	0	0	-0.369717	-0.075514	0	0
1105	103con3Gko1R072303	NORMAL	B	1	2	18	13	LOW_SIGNAL	LOW_SIGNAL	1424.73645	3673.925781	1422	3674	35.551884	41.199383	1423.447998	3674.471924	1423	3670	31.002979	43.222343	100	100	0.169183	-0.069108	0	-0.408481	0.041559	-0.012636	1350.438965	0
1106	103con3Gko1R072303	NORMAL	B	1	2	18	14	LOW_SIGNAL	LOW_SIGNAL	1402.523804	3650.911621	1402	3649	27.097069	38.128998	1411.176025	3659.271973	1413	3657	35.506714	40.514709	100	100	-1.136101	-1.057907	0	0	-0.243678	-0.206353	0	0
1107	103con3Gko1R072303	NORMAL	B	1	2	18	15	DETECTED	DETECTED	1776.653076	3796.755127	1771	3799	59.878883	92.452812	1422.251343	3652.949707	1404	3648	70.44632	42.976513	100	100	46.535587	18.196939	2.55733	0.391033	5.030806	3.34614	10.471363	56.92194
1108	103con3Gko1R072303	NORMAL	B	1	2	18	16	DETECTED	DETECTED	1752.270264	3814.189209	1753	3801	45.993748	83.102623	1431.47644	3658.794189	1405	3656	97.015541	39.041756	100	100	42.12262	19.663471	2.142176	0.466815	3.306623	3.980226	26.62772	47.209148
1109	103con3Gko1R072303	NORMAL	B	1	2	18	17	LOW_SIGNAL	LOW_SIGNAL	1375.947388	3664.171143	1380	3663	31.394901	43.4119	1374.832031	3669.496094	1374	3666	38.168102	38.679985	100	100	0.146455	-0.673812	0	-4.600824	0.029222	-0.137667	1946.132813	0
1110	103con3Gko1R072303	NORMAL	B	1	2	18	18	LOW_SIGNAL	LOW_SIGNAL	1357.532837	3662.25	1357	3661	39.85984	39.67271	1370.33606	3665.431885	1375	3665	35.336845	39.375027	100	100	-1.681159	-0.402631	0	0	-0.362319	-0.08081	0	0
1111	103con3Gko1R072303	NORMAL	B	1	2	18	19	LOW_SIGNAL	LOW_SIGNAL	1461.677612	3721.065674	1467	3714	49.543423	64.501213	1368.416016	3674.456055	1367	3673	31.390402	46.073662	100	100	12.245943	5.897917	2.076317	0.481622	2.971023	1.011633	41.09951	96.847069
1112	103con3Gko1R072303	NORMAL	B	1	2	18	20	LOW_SIGNAL	LOW_SIGNAL	1487.309204	3756.309326	1497	3747	47.057278	80.554794	1368.592041	3684.919922	1372	3682	35.548943	46.7603	100	100	15.588449	9.033517	1.725623	0.579501	3.339541	1.52671	25.971626	91.881729
1113	103con3Gko1R072303	NORMAL	B	1	2	18	21	LOW_SIGNAL	LOW_SIGNAL	1432.119263	3698.582764	1433	3699	41.627224	44.609024	1359.952026	3676.528076	1356	3679	36.585926	43.479252	100	100	9.476096	2.79077	3.395513	0.294506	1.972541	0.507246	27.515093	45.232807
1114	103con3Gko1R072303	NORMAL	B	1	2	18	22	LOW_SIGNAL	LOW_SIGNAL	1409.105957	3686.046387	1412	3686	38.751709	45.434258	1335.23999	3672.887939	1337	3672	32.502949	40.703533	100	100	9.699152	1.665052	5.825136	0.17167	2.272593	0.323275	28.566643	153.410828
1115	103con3Gko1R072303	NORMAL	B	1	2	18	23	LOW_SIGNAL	LOW_SIGNAL	1320.423828	3664.450439	1324	3665	24.455242	40.062229	1321.920044	3657.775879	1321	3657	31.0298	38.413048	100	100	-0.196464	0.84459	-0.232615	0	-0.048219	0.173758	0	170.44249
1116	103con3Gko1R072303	NORMAL	B	1	2	18	24	LOW_SIGNAL	LOW_SIGNAL	1323.228149	3653.02002	1315	3656	66.824409	52.502182	1317.839966	3656.159912	1318	3652	29.182518	40.198582	100	100	0.707509	-0.397318	0	-0.561573	0.184637	-0.07811	1115.692749	0
1117	103con3Gko1R072303	NORMAL	B	1	2	18	25	LOW_SIGNAL	LOW_SIGNAL	1302.362427	3650.51001	1304	3647	32.893608	42.477592	1317.088013	3652.912109	1319	3652	29.258036	43.709068	100	100	-1.933579	-0.303958	0	0	-0.503301	-0.054957	0	0
1118	103con3Gko1R072303	NORMAL	B	1	2	18	26	LOW_SIGNAL	LOW_SIGNAL	1307.533813	3662.871582	1305	3664	26.139458	41.565823	1314.357178	3664.960205	1312	3661	33.583912	44.944134	100	100	-0.895959	-0.264291	0	0	-0.203174	-0.046472	0	0
1119	103con3Gko1R072303	NORMAL	B	1	2	19	1	LOW_SIGNAL	LOW_SIGNAL	1715.623291	3708.184814	1722	3706	48.140614	43.008579	1597.69043	3691.206299	1588	3690	47.243969	37.162636	100	100	15.485464	2.148438	7.207778	0.138739	2.496252	0.456871	7.841767	127.50782
1120	103con3Gko1R072303	NORMAL	B	1	2	19	2	LOW_SIGNAL	LOW_SIGNAL	1734.122437	3728.231201	1737	3725	56.340202	45.794968	1588.112061	3704.208008	1583	3703	35.373398	47.682301	100	100	19.172251	3.039862	6.306948	0.158555	4.127689	0.503818	30.033039	55.290012
1121	103con3Gko1R072303	NORMAL	B	1	2	19	3	LOW_SIGNAL	LOW_SIGNAL	1613.198608	3721.993164	1614	3725	31.153152	44.938049	1592.920044	3722.184082	1594	3726	37.608044	43.97678	100	100	2.662727	-0.024158	0	-0.009073	0.539208	-0.004341	103.891251	0
1122	103con3Gko1R072303	NORMAL	B	1	2	19	4	LOW_SIGNAL	LOW_SIGNAL	1539.38623	3687.903564	1543	3688	33.893661	41.476791	1548.199951	3694.176025	1546	3695	42.460224	45.511971	100	100	-1.157307	-0.793709	0	0	-0.207576	-0.13782	0	0
1123	103con3Gko1R072303	NORMAL	B	1	2	19	5	LOW_SIGNAL	LOW_SIGNAL	1475.179321	3684.468994	1463	3689	102.399734	51.747395	1474.167969	3680.248047	1472	3677	37.293915	42.520126	100	100	0.132798	0.534113	0.248633	4.021991	0.027118	0.099269	9429.652344	698.727173
1124	103con3Gko1R072303	NORMAL	B	1	2	19	6	LOW_SIGNAL	LOW_SIGNAL	1461.986328	3687.417725	1462	3684	29.886921	41.259941	1468.432007	3693.343994	1470	3698	34.067616	41.171177	100	100	-0.846366	-0.749902	0	0	-0.189203	-0.143942	0	0
1125	103con3Gko1R072303	NORMAL	B	1	2	19	7	DETECTED	DETECTED	2088.826416	3776.297607	2069	3754	113.7491	102.822868	1478.729736	3692.824219	1481	3694	27.53344	42.185619	100	100	80.110245	10.562608	7.584324	0.131851	22.15839	1.978717	18.090004	112.335854
1126	103con3Gko1R072303	NORMAL	B	1	2	19	8	DETECTED	DETECTED	2059.461426	3752.211426	2051	3745	80.756851	71.992409	1467.947998	3679.207764	1460	3679	66.006355	62.47427	100	100	77.67012	9.237782	8.407875	0.118936	8.961462	1.16854	7.86588	49.004807
1127	103con3Gko1R072303	NORMAL	B	1	2	19	9	LOW_SIGNAL	LOW_SIGNAL	1501.363037	3716.226074	1504	3716	44.062939	49.971821	1445.724731	3696.449463	1439	3696	59.816216	59.770313	100	100	7.305724	2.502505	2.919364	0.34254	0.930154	0.330877	72.706924	165.811432
1128	103con3Gko1R072303	NORMAL	B	1	2	19	10	LOW_SIGNAL	LOW_SIGNAL	1493.625854	3717.877441	1490	3716	51.600834	48.597015	1425.615967	3697.271973	1419	3691	41.032005	47.66861	100	100	8.930205	2.607388	3.424963	0.291974	1.657484	0.432265	46.006992	45.879845
1129	103con3Gko1R072303	NORMAL	B	1	2	19	11	LOW_SIGNAL	LOW_SIGNAL	1438.917847	3701.794434	1437	3704	30.745569	37.092598	1435.94397	3696.672119	1432	3691	33.707539	47.87109	100	100	0.390492	0.648171	0.602453	1.659881	0.088226	0.107002	464.610657	590.784973
1130	103con3Gko1R072303	NORMAL	B	1	2	19	12	LOW_SIGNAL	LOW_SIGNAL	1467.088379	3712.217773	1465	3713	27.920605	40.444878	1454.680054	3710.271973	1455	3706	33.9814	46.261421	100	100	1.629306	0.246219	6.617304	0.151119	0.365151	0.042061	156.100372	1154.142578
1131	103con3Gko1R072303	NORMAL	B	1	2	19	13	LOW_SIGNAL	LOW_SIGNAL	1412.210938	3691.299316	1414	3691	34.441803	41.67477	1419.368042	3690.791992	1419	3689	35.816624	41.787739	100	100	-0.939781	0.064196	-14.639223	0	-0.199826	0.012141	0	605.25415
1132	103con3Gko1R072303	NORMAL	B	1	2	19	14	LOW_SIGNAL	LOW_SIGNAL	1397.884399	3670.231201	1400	3670	28.356466	41.409592	1405.784058	3670.295898	1407	3668	31.098333	41.016514	100	100	-1.037284	-0.008187	0	0	-0.254022	-0.001577	0	0
1133	103con3Gko1R072303	NORMAL	B	1	2	19	15	LOW_SIGNAL	LOW_SIGNAL	1394.29248	3672.476074	1394	3673	31.891344	40.780968	1408.384033	3662.768066	1409	3660	30.032457	40.607719	100	100	-1.850326	1.228438	-1.506243	0	-0.469211	0.239068	0	38.680012
1134	103con3Gko1R072303	NORMAL	B	1	2	19	16	LOW_SIGNAL	LOW_SIGNAL	1388.020386	3672.823242	1388	3674	29.426119	36.940269	1400.463989	3665.23999	1400	3662	27.327919	38.228386	100	100	-1.633938	0.959574	-1.702774	0	-0.455344	0.198367	0	129.759933
1135	103con3Gko1R072303	NORMAL	B	1	2	19	17	LOW_SIGNAL	LOW_SIGNAL	1514.769775	3718.230225	1523	3712	63.730858	48.682579	1398.816895	3687.331055	1401	3687	29.200611	40.097359	100	100	15.225477	3.909938	3.894045	0.256802	3.970906	0.770604	48.853951	89.348305
1136	103con3Gko1R072303	NORMAL	B	1	2	19	18	LOW_SIGNAL	LOW_SIGNAL	1524.315796	3715.157959	1533	3713	56.436378	52.840275	1403.359985	3692.023926	1403	3691	30.938387	46.844879	100	100	15.8824	2.927349	5.425524	0.184314	3.909571	0.493843	39.022873	105.675148
1137	103con3Gko1R072303	NORMAL	B	1	2	19	19	LOW_SIGNAL	LOW_SIGNAL	1398.414429	3698.835449	1400	3697	33.197273	43.660553	1405.352051	3704.39209	1399	3697	38.674664	53.316448	100	100	-0.910962	-0.70313	0	0	-0.179384	-0.10422	0	0
1138	103con3Gko1R072303	NORMAL	B	1	2	19	20	LOW_SIGNAL	LOW_SIGNAL	1405.662231	3712.039795	1404	3714	33.896484	48.820057	1410.855957	3698.503906	1413	3696	31.633924	44.113995	100	100	-0.681975	1.712813	-0.398161	0	-0.164182	0.306839	0	154.500351
1139	103con3Gko1R072303	NORMAL	B	1	2	19	21	LOW_SIGNAL	LOW_SIGNAL	1388.211914	3688.231689	1386	3686	30.612103	36.781593	1383.280029	3683.696045	1379	3686	35.146606	42.12677	100	100	0.647593	0.573934	1.12834	0.886257	0.140323	0.107667	350.129395	452.797028
1140	103con3Gko1R072303	NORMAL	B	1	2	19	22	LOW_SIGNAL	LOW_SIGNAL	1340.894043	3671.562988	1339	3675	28.735147	40.295998	1339.088013	3682.511963	1340	3681	33.230377	38.693298	100	100	0.237145	-1.385468	0	-5.842277	0.054349	-0.282968	924.114868	0
1141	103con3Gko1R072303	NORMAL	B	1	2	19	23	LOW_SIGNAL	LOW_SIGNAL	1356.80127	3674.602539	1348	3675	101.540077	38.321281	1325.368042	3672.464111	1323	3668	32.265415	37.916416	100	100	4.127417	0.270594	15.25319	0.06556	0.974208	0.056398	306.291687	259.803711
1142	103con3Gko1R072303	NORMAL	B	1	2	19	24	LOW_SIGNAL	LOW_SIGNAL	1334.966675	3661.373291	1335	3657	32.323952	38.821144	1317.767944	3659.471924	1314	3662	33.035442	44.183739	100	100	2.258322	0.240596	9.386349	0.106538	0.520615	0.043033	39.649895	1109.617554
1143	103con3Gko1R072303	NORMAL	B	1	2	19	25	LOW_SIGNAL	LOW_SIGNAL	1302.637573	3663.577148	1303	3658	26.734232	42.725422	1318.687988	3657.751953	1316	3657	26.717581	41.567593	100	100	-2.107539	0.737112	-2.859184	0	-0.600744	0.140138	0	169.59285
1144	103con3Gko1R072303	NORMAL	B	1	2	19	26	TOO_SMALL	TOO_SMALL	3775.436279	4280.127441	1332	3700	10135.768555	2590.60083	1317.896851	3677.841309	1317	3672	26.988834	39.010853	100	100	322.693268	76.212456	4.234128	0.236176	91.05764	15.438938	412.434143	430.079163
1145	103con3Gko1R072303	NORMAL	B	1	2	20	1	LOW_SIGNAL	LOW_SIGNAL	1611.130981	3712.675781	1615	3714	52.503212	44.574818	1624.598267	3709.401611	1626	3709	67.634796	46.8731	100	100	-1.768355	0.414309	-4.268204	0	-0.199118	0.069852	0	442.779449
1146	103con3Gko1R072303	NORMAL	B	1	2	20	2	LOW_SIGNAL	LOW_SIGNAL	1552.937988	3699.730957	1554	3698	31.758024	45.486	1564.982666	3705.156494	1564	3703	36.65366	44.752258	100	100	-1.581556	-0.68654	0	0	-0.328608	-0.121235	0	0
1147	103con3Gko1R072303	NORMAL	B	1	2	20	3	LOW_SIGNAL	LOW_SIGNAL	1594.827637	3727.227539	1599	3723	41.727016	45.215496	1564.42395	3719.224121	1562	3718	46.451897	43.665127	100	100	3.992231	1.012741	3.942004	0.253678	0.65452	0.183291	67.135399	146.671432
1148	103con3Gko1R072303	NORMAL	B	1	2	20	4	LOW_SIGNAL	LOW_SIGNAL	1500.772461	3697.806885	1494	3696	37.633236	44.851658	1553.936035	3722.528076	1538	3718	134.04068	44.767605	100	100	-6.980773	-3.128186	0	0	-0.396623	-0.552212	0	0
1149	103con3Gko1R072303	NORMAL	B	1	2	20	5	LOW_SIGNAL	LOW_SIGNAL	1516.268921	3709.738037	1512	3710	55.256504	46.920296	1495.887939	3707.991943	1487	3706	57.480328	40.022671	100	100	2.676175	0.220948	12.112223	0.082561	0.354573	0.043628	77.688721	1402.488892
1150	103con3Gko1R072303	NORMAL	B	1	2	20	6	LOW_SIGNAL	LOW_SIGNAL	1541.890381	3728.349365	1545	3729	46.929314	41.088394	1476.991943	3712.120117	1480	3710	44.650524	43.15699	100	100	8.521648	2.053627	4.149561	0.240989	1.453475	0.376051	22.259628	81.34156
1151	103con3Gko1R072303	NORMAL	B	1	2	20	7	LOW_SIGNAL	LOW_SIGNAL	1482.710327	3716.296631	1486	3715	29.132097	39.047714	1483.567993	3710.959961	1487	3708	31.841684	43.685707	100	100	-0.112618	0.675295	-0.166769	0	-0.026935	0.122161	0	367.058441
1152	103con3Gko1R072303	NORMAL	B	1	2	20	8	LOW_SIGNAL	LOW_SIGNAL	1459.462036	3704.703369	1457	3705	29.729105	43.951233	1466.495972	3707.808105	1467	3707	26.984653	42.637199	100	100	-0.923608	-0.392869	0	0	-0.260664	-0.072818	0	0
1153	103con3Gko1R072303	NORMAL	B	1	2	20	9	LOW_SIGNAL	LOW_SIGNAL	1439.648315	3714.337891	1441	3716	32.25238	46.028568	1439.015991	3712.416016	1438	3707	28.80468	41.880825	100	100	0.083029	0.243191	0.341414	2.928998	0.021952	0.045889	2294.525635	993.569946
1154	103con3Gko1R072303	NORMAL	B	1	2	20	10	LOW_SIGNAL	LOW_SIGNAL	1426.5448	3708.744873	1427	3712	30.77268	45.26815	1427.255981	3706.080078	1424	3704	30.066833	44.186298	100	100	-0.093383	0.337199	-0.276938	0	-0.023653	0.060308	0	369.165283
1155	103con3Gko1R072303	NORMAL	B	1	2	20	11	LOW_SIGNAL	LOW_SIGNAL	1421.979492	3716.739746	1422	3719	31.077763	45.846668	1428.52002	3711.647949	1425	3709	41.851997	48.329552	100	100	-0.85882	0.644309	-1.332932	0	-0.156278	0.105356	0	300.315491
1156	103con3Gko1R072303	NORMAL	B	1	2	20	12	LOW_SIGNAL	LOW_SIGNAL	1412.383545	3700.479492	1411	3695	40.50462	40.115036	1423.599976	3706.23999	1420	3705	62.655098	54.139515	100	100	-1.472801	-0.728925	0	0	-0.179019	-0.106401	0	0
1157	103con3Gko1R072303	NORMAL	B	1	2	20	13	LOW_SIGNAL	LOW_SIGNAL	1386.01355	3692.544189	1386	3690	27.432352	45.339989	1394.47168	3688.952881	1390	3682	33.250324	44.492989	100	100	-1.110615	0.454439	-2.443925	0	-0.254377	0.080716	0	242.888611
1158	103con3Gko1R072303	NORMAL	B	1	2	20	14	LOW_SIGNAL	LOW_SIGNAL	1389.387695	3672.469482	1388	3673	34.807373	45.568295	1396.130493	3675.304443	1391	3677	33.122185	42.023006	100	100	-0.88538	-0.358732	0	0	-0.203573	-0.067462	0	0
1159	103con3Gko1R072303	NORMAL	B	1	2	20	15	LOW_SIGNAL	LOW_SIGNAL	1407.183716	3683.523926	1406	3682	30.180285	38.563293	1407.046753	3685.476563	1407	3683	27.545292	41.627357	100	100	0.017984	-0.247084	0	-13.73891	0.004972	-0.046908	9004.734375	0
1160	103con3Gko1R072303	NORMAL	B	1	2	20	16	LOW_SIGNAL	LOW_SIGNAL	1423.857178	3695.013672	1417	3689	54.539291	93.339638	1418.092407	3687.025146	1416	3687	29.950802	39.995865	100	100	0.756957	1.010857	0.748827	1.335421	0.192475	0.199734	790.654663	1055.718506
1161	103con3Gko1R072303	NORMAL	B	1	2	20	17	LOW_SIGNAL	LOW_SIGNAL	1405.677612	3702.756592	1409	3706	28.566088	38.956932	1410.415527	3696.760498	1409	3698	31.664963	42.555248	100	100	-0.622124	0.758737	-0.819946	0	-0.149626	0.140901	0	285.622528
1162	103con3Gko1R072303	NORMAL	B	1	2	20	18	LOW_SIGNAL	LOW_SIGNAL	1412.171021	3706.309326	1412	3707	29.890259	42.862354	1412.112061	3712.535889	1414	3711	29.645815	44.712811	100	100	0.007742	-0.787901	0	-101.771194	0.001989	-0.139257	6470.27002	0
1163	103con3Gko1R072303	NORMAL	B	1	2	20	19	LOW_SIGNAL	LOW_SIGNAL	1423.761597	3712.284668	1423	3710	32.824326	44.105381	1421.328003	3717.879883	1420	3716	32.89249	41.137966	100	100	0.319549	-0.708011	0	-2.215656	0.073986	-0.136011	86.969368	0
1164	103con3Gko1R072303	NORMAL	B	1	2	20	20	LOW_SIGNAL	LOW_SIGNAL	1442.178833	3728.841064	1443	3730	35.315548	44.625275	1412.66394	3713.728027	1419	3712	39.07209	44.736027	100	100	3.875525	1.912383	2.026543	0.493451	0.755396	0.337827	56.637405	20.816105
1165	103con3Gko1R072303	NORMAL	B	1	2	20	21	LOW_SIGNAL	LOW_SIGNAL	1372.317871	3685.655518	1370	3689	32.74535	38.344418	1369.936035	3700.263916	1367	3700	36.92511	43.556995	100	100	0.312753	-1.848527	0	-5.910503	0.064505	-0.335386	716.453735	0
1166	103con3Gko1R072303	NORMAL	B	1	2	20	22	LOW_SIGNAL	LOW_SIGNAL	1340.337769	3682.039795	1338	3685	31.056267	41.314873	1337.770508	3692.07373	1340	3684	28.455482	40.53244	100	100	0.3371	-1.26968	0	-3.766474	0.09022	-0.247553	484.600159	0
1167	103con3Gko1R072303	NORMAL	B	1	2	20	23	LOW_SIGNAL	LOW_SIGNAL	1490.185425	3721.437012	1507	3719	84.657845	45.863937	1342.254761	3693.697998	1341	3685	37.491344	38.320499	100	100	19.424398	3.510056	5.533927	0.180703	3.945729	0.723869	51.310226	90.846779
1168	103con3Gko1R072303	NORMAL	B	1	2	20	24	LOW_SIGNAL	LOW_SIGNAL	1495.688721	3698.94043	1516	3700	77.273827	44.255798	1335.208374	3686.633301	1332	3681	27.57782	43.798611	100	100	21.072266	1.557327	13.531046	0.073904	5.819182	0.280994	44.980732	51.554478
1169	103con3Gko1R072303	NORMAL	B	1	2	20	25	LOW_SIGNAL	LOW_SIGNAL	1315.788086	3670.516602	1315	3673	27.080017	39.63615	1319.23999	3686.416016	1317	3685	29.039293	40.662304	100	100	-0.453261	-2.01189	0	0	-0.11887	-0.391011	0	0
1170	103con3Gko1R072303	NORMAL	B	1	2	20	26	LOW_SIGNAL	LOW_SIGNAL	1304.483276	3697.61084	1305	3699	25.924942	45.804333	1306.650757	3682.849121	1305	3684	28.844496	39.880836	100	100	-0.284606	1.867928	-0.152365	0	-0.075144	0.370146	0	152.617722
1171	103con3Gko1R072303	NORMAL	B	1	2	21	1	DETECTED	DETECTED	3699.885498	5707.351074	3881	5247	586.481689	1204.191406	1624.714233	3732.30957	1654	3730	101.945778	40.274963	100	100	272.485474	249.919022	1.090295	0.917183	20.355639	49.03894	27.831598	60.936325
1172	103con3Gko1R072303	NORMAL	B	1	2	21	2	DETECTED	DETECTED	3662.507813	5921.859375	3779	5364	440.033386	1422.854492	1528.590942	3723.386475	1528	3707	35.216484	44.932613	100	100	280.199219	278.191711	1.007216	0.992835	60.594265	48.928223	20.554779	64.687843
1173	103con3Gko1R072303	NORMAL	B	1	2	21	3	LOW_SIGNAL	LOW_SIGNAL	1500.517212	3725.965576	1499	3729	33.119122	50.572479	1514.350464	3721.96582	1512	3720	36.030476	47.952015	100	100	-1.816409	0.506124	-3.588865	0	-0.383932	0.083412	0	401.723969
1174	103con3Gko1R072303	NORMAL	B	1	2	21	4	LOW_SIGNAL	LOW_SIGNAL	1749.743042	3822.034668	1588	3777	346.694489	124.682907	1855.495972	3841.288086	1583	3764	478.412964	176.671402	100	100	-13.886147	-2.436301	0	0	-0.221049	-0.108979	0	0
1175	103con3Gko1R072303	NORMAL	B	1	2	21	5	LOW_SIGNAL	LOW_SIGNAL	2646.275879	4090.724121	2737	4122	282.525085	129.590866	2259.404785	3985.396729	2610	4089	530.809509	212.551605	100	100	50.799057	13.327983	3.811459	0.262367	0.728832	0.495538	116.156387	159.955231
1176	103con3Gko1R072303	NORMAL	B	1	2	21	6	LOW_SIGNAL	LOW_SIGNAL	2346.358643	3969.317139	2560	4039	409.327026	156.181	2169.36792	3953.696045	2467	4041	521.145996	196.667084	100	100	23.2402	1.976672	11.757238	0.085054	0.339618	0.079429	182.246475	765.130188
1177	103con3Gko1R072303	NORMAL	B	1	2	21	7	LOW_SIGNAL	LOW_SIGNAL	1496.951782	3724.365479	1481	3721	74.336639	44.209694	1641.825439	3765.444336	1502	3742	312.608612	107.471642	100	100	-19.022991	-5.198062	0	0	-0.463435	-0.38223	0	0
1178	103con3Gko1R072303	NORMAL	B	1	2	21	8	LOW_SIGNAL	LOW_SIGNAL	1481.351685	3739.172363	1481	3742	34.190746	41.61002	1472.265015	3734.410156	1473	3733	32.651875	43.945942	100	100	1.193148	0.602603	1.979989	0.505053	0.278289	0.108365	111.615143	296.85614
1179	103con3Gko1R072303	NORMAL	B	1	2	21	9	LOW_SIGNAL	LOW_SIGNAL	1536.944824	3730.889648	1542	3724	78.744911	57.133522	1451.904053	3718.063965	1454	3719	33.412964	37.614723	100	100	11.166487	1.622944	6.880388	0.145341	2.545143	0.340975	83.847458	335.298492
1180	103con3Gko1R072303	NORMAL	B	1	2	21	10	LOW_SIGNAL	LOW_SIGNAL	1507.841431	3727.668945	1515	3727	71.989838	51.789379	1418.488037	3703.216064	1418	3705	36.743141	43.574474	100	100	11.732766	3.094234	3.791816	0.263726	2.431839	0.561174	69.28334	114.462479
1181	103con3Gko1R072303	NORMAL	B	1	2	21	11	LOW_SIGNAL	LOW_SIGNAL	1357.424683	3689.643799	1359	3690	33.5452	45.325909	1366.456055	3689.823975	1364	3687	44.855953	46.442135	100	100	-1.185887	-0.022799	0	0	-0.201342	-0.00388	0	0
1182	103con3Gko1R072303	NORMAL	B	1	2	21	12	LOW_SIGNAL	LOW_SIGNAL	1331.472656	3676.136963	1332	3673	36.464497	45.554913	1343.232056	3681.224121	1348	3683	37.658298	58.035698	100	100	-1.544097	-0.643722	0	0	-0.312266	-0.087656	0	0
1183	103con3Gko1R072303	NORMAL	B	1	2	21	13	DETECTED	DETECTED	2897.525879	3988.534424	3033	3926	380.312195	235.770386	1379.338013	3677.831055	1384	3678	33.319641	45.589466	100	100	199.34938	39.315975	5.070442	0.197221	45.564354	6.815245	24.954079	74.450668
1184	103con3Gko1R072303	NORMAL	B	1	2	21	14	DETECTED	DETECTED	2916.27832	4039.678223	2988	3997	331.413788	248.109375	1396.831177	3692.753174	1394	3692	32.301788	36.059219	100	100	199.51474	43.899418	4.544815	0.220031	47.039104	9.62098	21.707624	70.75737
1185	103con3Gko1R072303	NORMAL	B	1	2	21	15	DETECTED	DETECTED	2553.530762	3916.415283	2593	3864	211.497025	170.791382	1403.611084	3703.259277	1399	3702	35.96928	44.009079	100	100	150.993027	26.972467	5.598043	0.178634	31.969494	4.843455	18.124392	77.419319
1186	103con3Gko1R072303	NORMAL	B	1	2	21	16	DETECTED	DETECTED	2610.335938	3947.464111	2664	3914	243.765015	171.435471	1400.785767	3688.053467	1399	3690	43.965984	40.414406	100	100	158.822952	32.825466	4.838407	0.20668	27.511045	6.418767	19.822851	64.22393
1187	103con3Gko1R072303	NORMAL	B	1	2	21	17	LOW_SIGNAL	LOW_SIGNAL	1395.251709	3686.544189	1393	3683	33.174881	39.491158	1400.81311	3680.607422	1400	3686	35.170506	40.896038	100	100	-0.730253	0.75123	-0.972077	0	-0.158127	0.145167	0	179.004181
1188	103con3Gko1R072303	NORMAL	B	1	2	21	18	LOW_SIGNAL	LOW_SIGNAL	1390.364258	3710.470215	1392	3715	33.805809	46.036621	1391.543945	3707.464111	1388	3711	40.098568	42.066872	100	100	-0.154902	0.380388	-0.40722	0	-0.02942	0.07146	0	622.119934
1189	103con3Gko1R072303	NORMAL	B	1	2	21	19	LOW_SIGNAL	LOW_SIGNAL	1368.543091	3709.827881	1363	3706	34.095695	40.386589	1372.776001	3701.800049	1371	3704	42.056004	44.675167	100	100	-0.555813	1.015831	-0.547151	0	-0.100649	0.179693	0	237.917068
1190	103con3Gko1R072303	NORMAL	B	1	2	21	20	LOW_SIGNAL	LOW_SIGNAL	1306.350952	3686.463623	1305	3684	37.630344	45.469807	1338.368042	3688.008057	1331	3693	42.305824	43.687584	100	100	-4.204082	-0.19543	0	0	-0.756801	-0.035352	0	0
1191	103con3Gko1R072303	NORMAL	B	1	2	21	21	LOW_SIGNAL	LOW_SIGNAL	1345.463623	3698.470215	1343	3697	38.676567	42.568192	1338.567993	3692.751953	1337	3696	33.164627	46.452999	100	100	0.905448	0.723581	1.251343	0.799142	0.207921	0.123098	288.579254	325.212646
1192	103con3Gko1R072303	NORMAL	B	1	2	21	22	LOW_SIGNAL	LOW_SIGNAL	1354.291382	3696.192139	1353	3694	34.859634	46.102448	1343.653442	3695.316895	1344	3693	28.143715	42.695183	100	100	1.396841	0.110752	12.612308	0.079288	0.377986	0.0205	193.364639	1987.349854
1193	103con3Gko1R072303	NORMAL	B	1	2	21	23	DETECTED	DETECTED	1875.465576	3870.344727	1718	3843	1318.183228	200.134094	1341.579956	3694.97998	1342	3691	34.034252	38.508144	100	100	70.103165	22.190413	3.159165	0.316539	15.686715	4.553965	246.821365	111.991982
1194	103con3Gko1R072303	NORMAL	B	1	2	21	24	DETECTED	DETECTED	1693.521729	3883.260986	1696	3865	39.863964	98.71492	1346.573853	3709.086914	1342	3706	46.081173	42.432102	100	100	45.556843	22.039747	2.067031	0.483786	7.529059	4.104771	6.662607	51.172928
1195	103con3Gko1R072303	NORMAL	B	1	2	21	25	LOW_SIGNAL	LOW_SIGNAL	1320.006592	3704.289551	1321	3706	27.723446	43.820168	1334.114746	3703.852539	1316	3706	179.515228	45.104599	100	100	-1.852506	0.055299	-33.499889	0	-0.07859	0.009689	0	2445.53418
1196	103con3Gko1R072303	NORMAL	B	1	2	21	26	LOW_SIGNAL	LOW_SIGNAL	1303.073364	3691.26001	1303	3689	28.313938	41.32169	1321.62207	3691.370117	1304	3682	177.433914	90.50264	100	100	-2.435583	-0.013933	0	0	-0.104539	-0.001217	0	0
1197	103con3Gko1R072303	NORMAL	B	1	2	22	1	LOW_SIGNAL	LOW_SIGNAL	1685.944824	3736.544922	1669	3726	227.917114	86.259392	1576.811523	3707.868896	1551	3709	75.895035	42.790081	100	100	14.330016	3.628625	3.949159	0.253218	1.43795	0.670156	196.923981	261.186371
1198	103con3Gko1R072303	NORMAL	B	1	2	22	2	DETECTED	DETECTED	1676.21875	3800.53125	1685	3785	37.898609	57.033646	1648.711304	3741.63916	1516	3717	1436.516235	310.656464	100	100	3.611933	7.452124	0.484685	2.063195	0.019149	0.189573	5220.463867	518.535095
1199	103con3Gko1R072303	NORMAL	B	1	2	22	3	LOW_SIGNAL	LOW_SIGNAL	1755.875	3780.236084	1796	3778	128.56311	55.582359	1509.787354	3732.937012	1506	3733	33.401749	43.089931	100	100	32.313141	5.985159	5.398877	0.185224	7.367508	1.097683	50.448807	74.228111
1200	103con3Gko1R072303	NORMAL	B	1	2	22	4	LOW_SIGNAL	LOW_SIGNAL	2901.703369	4212.455078	2921	4214	252.31546	91.33548	2209.968262	3991.341309	2552	4081	531.887329	197.96225	100	100	90.829971	27.979431	3.246312	0.308042	1.300529	1.116949	67.689468	79.430962
1201	103con3Gko1R072303	NORMAL	B	1	2	22	5	DETECTED	DETECTED	3223.896484	4390.310547	3220	4373	63.423019	90.73214	2799.985107	4192.335938	2755	4185	152.709473	53.364655	100	100	55.662724	25.051434	2.221938	0.450058	2.775934	3.709845	32.7701	37.065048
1202	103con3Gko1R072303	NORMAL	B	1	2	22	6	LOW_SIGNAL	LOW_SIGNAL	3116.96582	4302.493164	3154	4296	127.584892	89.707664	2683.595215	4160.912598	2671	4155	116.179596	61.757854	100	100	56.904789	17.915409	3.176304	0.314831	3.730178	2.292511	12.166875	45.956051
1203	103con3Gko1R072303	NORMAL	B	1	2	22	7	DETECTED	DETECTED	9720.644531	13258.299805	10005	11315	1412.06665	6021.031738	2033.736206	3936.483398	2205	3941	504.175079	174.611191	100	100	1009.348328	1179.569824	0.855692	1.168645	15.246506	53.386135	17.158939	64.563591
1204	103con3Gko1R072303	NORMAL	B	1	2	22	8	DETECTED	DETECTED	7741.214844	11314.578125	8728	9364	2638.091064	6800.021484	1476.930176	3755	1482	3755	35.089943	37.153477	100	100	822.547241	956.578552	0.859885	1.162947	178.520798	203.468933	42.109478	89.95105
1205	103con3Gko1R072303	NORMAL	B	1	2	22	9	LOW_SIGNAL	LOW_SIGNAL	1509.972412	3735.800049	1518	3738	56.40638	44.46793	1444.660889	3721.600098	1438	3717	49.697662	59.424694	100	100	8.57589	1.796842	4.772756	0.209523	1.314177	0.238957	40.850361	277.603119
1206	103con3Gko1R072303	NORMAL	B	1	2	22	10	LOW_SIGNAL	LOW_SIGNAL	1469.393066	3721.351807	1472	3718	46.666862	50.165489	1400.603149	3708.111084	1400	3709	31.894854	39.88147	100	100	9.032629	1.675463	5.391125	0.18549	2.156772	0.332002	49.522266	229.828735
1207	103con3Gko1R072303	NORMAL	B	1	2	22	11	LOW_SIGNAL	LOW_SIGNAL	1349.452026	3681.842529	1348	3682	28.949203	42.721172	1366.151978	3681.87207	1364	3684	32.868027	42.220238	100	100	-2.192828	-0.003738	0	0	-0.508091	-0.0007	0	0
1208	103con3Gko1R072303	NORMAL	B	1	2	22	12	LOW_SIGNAL	LOW_SIGNAL	1332.226074	3680.130127	1330	3672	33.886585	72.904877	1345.359985	3676.944092	1344	3677	24.326542	46.332829	100	100	-1.72458	0.403156	-4.277695	0	-0.5399	0.068764	0	1766.724243
1209	103con3Gko1R072303	NORMAL	B	1	2	22	13	LOW_SIGNAL	LOW_SIGNAL	1411.808228	3692.856201	1413	3693	30.185478	41.739914	1362.384033	3681.335938	1362	3680	26.053852	44.249432	100	100	6.489765	1.457758	4.45188	0.224624	1.897001	0.260348	30.841888	127.513153
1210	103con3Gko1R072303	NORMAL	B	1	2	22	14	LOW_SIGNAL	LOW_SIGNAL	1423.315063	3697.410889	1423	3698	33.685719	49.14436	1371.303955	3676.808105	1374	3675	26.500223	41.603867	100	100	6.829446	2.607048	2.619609	0.381736	1.962667	0.495213	39.983406	126.967628
1211	103con3Gko1R072303	NORMAL	B	1	2	22	15	LOW_SIGNAL	LOW_SIGNAL	1351.911011	3677.369873	1353	3680	29.279844	41.571045	1357.255981	3686.095947	1353	3687	29.1049	42.261742	100	100	-0.701834	-1.104185	0	0	-0.183645	-0.206477	0	0
1212	103con3Gko1R072303	NORMAL	B	1	2	22	16	LOW_SIGNAL	LOW_SIGNAL	1339.869873	3682.547852	1340	3678	30.648453	42.670841	1353.952026	3683.511963	1347	3685	55.60704	39.692089	100	100	-1.849092	-0.121997	0	0	-0.253244	-0.02429	0	0
1213	103con3Gko1R072303	NORMAL	B	1	2	22	17	LOW_SIGNAL	LOW_SIGNAL	1345.179321	3678.351807	1348	3678	26.304485	45.416206	1433.063965	3682.167969	1361	3687	338.443878	40.109295	100	100	-11.539908	-0.482892	0	0	-0.259673	-0.095144	0	0
1214	103con3Gko1R072303	NORMAL	B	1	2	22	18	LOW_SIGNAL	LOW_SIGNAL	1338.82666	3694.84668	1341	3694	28.957439	43.151802	1352.47998	3703.375977	1352	3700	29.752901	46.421227	100	100	-1.792783	-1.079286	0	0	-0.45889	-0.183737	0	0
1215	103con3Gko1R072303	NORMAL	B	1	2	22	19	LOW_SIGNAL	LOW_SIGNAL	1335.880737	3703.112549	1338	3701	31.457682	44.833988	1343.388306	3706.262207	1341	3699	31.652287	48.408993	100	100	-0.9858	-0.398553	0	0	-0.237189	-0.065063	0	0
1216	103con3Gko1R072303	NORMAL	B	1	2	22	20	LOW_SIGNAL	LOW_SIGNAL	1319.079468	3697.907227	1321	3697	31.331669	42.701187	1323.819092	3701.314209	1318	3696	32.17255	47.869473	100	100	-0.622348	-0.431115	0	0	-0.147319	-0.071172	0	0
1217	103con3Gko1R072303	NORMAL	B	1	2	22	21	LOW_SIGNAL	LOW_SIGNAL	1314.635742	3702.337646	1315	3706	27.489498	40.464615	1316.888916	3702.936523	1316	3700	28.391611	46.748142	100	100	-0.295859	-0.075781	0	0	-0.079361	-0.012811	0	0
1218	103con3Gko1R072303	NORMAL	B	1	2	22	22	LOW_SIGNAL	LOW_SIGNAL	1341.098633	3721.980225	1340	3723	28.633724	43.462772	1331.857178	3705.13501	1335	3704	27.938707	43.922905	100	100	1.213472	2.13157	0.569285	1.756588	0.330776	0.383518	67.851532	37.643066
1219	103con3Gko1R072303	NORMAL	B	1	2	22	23	LOW_SIGNAL	LOW_SIGNAL	1317.572388	3704.263184	1317	3705	39.370476	39.437553	1315.484131	3700.698486	1315	3705	28.567327	41.128147	100	100	0.274204	0.451072	0.607894	1.645025	0.073099	0.086673	1297.31958	327.39502
1220	103con3Gko1R072303	NORMAL	B	1	2	22	24	LOW_SIGNAL	LOW_SIGNAL	1278.572388	3698.513184	1278	3700	27.300533	40.852993	1295.476196	3696.142822	1294	3697	28.734011	44.450546	100	100	-2.219596	0.299942	-7.400078	0	-0.588286	0.053326	0	739.047913
1221	103con3Gko1R072303	NORMAL	B	1	2	22	25	LOW_SIGNAL	LOW_SIGNAL	1332.565796	3702.032959	1293	3701	361.143188	39.531094	1292.777832	3700.80957	1288	3695	41.78093	43.522446	100	100	5.224456	0.154806	33.748428	0.029631	0.9523	0.028109	901.574768	1488.245605
1222	103con3Gko1R072303	NORMAL	B	1	2	22	26	LOW_SIGNAL	LOW_SIGNAL	1279.02002	3680.040039	1282	3681	30.784698	42.207352	1282.330688	3679.590576	1278	3680	46.187344	44.388863	100	100	-0.434716	0.056874	-7.643428	0	-0.071679	0.010126	0	3057.977051
1223	103con3Gko1R072303	NORMAL	B	1	2	23	1	LOW_SIGNAL	LOW_SIGNAL	1523.137939	3732.61377	1522	3728	34.715637	47.11734	1541.111084	3706.706299	1542	3705	33.367821	43.765209	100	100	-2.360008	3.278296	-0.719889	0	-0.538637	0.591965	0	67.371414
1224	103con3Gko1R072303	NORMAL	B	1	2	23	2	LOW_SIGNAL	LOW_SIGNAL	1513.172363	3759.703369	1512	3758	34.11446	48.219276	1524.33606	3732.76001	1525	3725	29.836636	48.633816	100	100	-1.465877	3.409375	-0.429955	0	-0.374161	0.554005	0	23.517323
1225	103con3Gko1R072303	NORMAL	B	1	2	23	3	DETECTED	DETECTED	3618.620117	6378.709961	3770	6011	462.082825	1853.107544	1546.265015	3732.783203	1540	3736	50.914104	54.760921	100	100	272.115662	334.81192	0.812742	1.230403	40.702965	48.317791	22.161709	70.005653
1226	103con3Gko1R072303	NORMAL	B	1	2	23	4	DETECTED	DETECTED	4898.1875	8337.1875	4894	7936	191.552185	1688.574219	2424.644775	4036.538086	2618	4107	464.353058	178.83223	100	100	324.794586	544.198242	0.596831	1.675515	5.326858	24.048513	17.101099	39.042423
1227	103con3Gko1R072303	NORMAL	B	1	2	23	5	LOW_SIGNAL	LOW_SIGNAL	2746.510254	4146.275879	2749	4148	54.346386	48.565739	2704.86499	4141.412598	2694	4135	83.857712	61.935097	100	100	5.468334	0.615393	8.885922	0.112538	0.496618	0.078522	153.351913	790.330444
1228	103con3Gko1R072303	NORMAL	B	1	2	23	6	LOW_SIGNAL	LOW_SIGNAL	2601.616455	4106.006836	2602	4106	51.956516	46.727757	2658.575928	4119.655762	2644	4116	109.926315	59.349854	100	100	-7.479203	-1.727116	0	0	-0.51816	-0.229974	0	0
1229	103con3Gko1R072303	NORMAL	B	1	2	23	7	DETECTED	DETECTED	7619.362305	9851.985352	7755	8612	869.51886	4030.899414	1963.038208	3892.908447	1581	3806	510.453064	177.253815	100	100	742.717529	754.053406	0.984967	1.015263	11.080988	33.618893	12.444798	67.577583
1230	103con3Gko1R072303	NORMAL	B	1	2	23	8	DETECTED	DETECTED	6531.407715	8007.844727	7034	6999	1495.474854	3447.523926	1464.507446	3718.23877	1464	3719	30.77158	43.856548	100	100	665.321777	542.800842	1.22572	0.815847	164.661697	97.809929	29.508341	80.36274
1231	103con3Gko1R072303	NORMAL	B	1	2	23	9	LOW_SIGNAL	LOW_SIGNAL	1676.828735	3742.136963	1690	3729	88.808693	73.27536	1432.906738	3697.186523	1432	3696	30.777386	39.805061	100	100	32.028774	5.687966	5.630971	0.177589	7.925364	1.129264	34.152344	136.864105
1232	103con3Gko1R072303	NORMAL	B	1	2	23	10	DETECTED	DETECTED	1694.283203	3764.336182	1693	3753	65.440323	77.022568	1417.82959	3692.681885	1419	3695	34.181133	42.572601	100	100	36.300419	9.067036	4.00356	0.249778	8.087901	1.683108	20.185663	89.579575
1233	103con3Gko1R072303	NORMAL	B	1	2	23	11	LOW_SIGNAL	LOW_SIGNAL	1408.534302	3685.822021	1409	3685	31.77207	46.965832	1404.189697	3685.112061	1402	3683	40.452206	39.01923	100	100	0.570479	0.089837	6.350122	0.157477	0.107401	0.018195	576.307983	3681.864502
1234	103con3Gko1R072303	NORMAL	B	1	2	23	12	LOW_SIGNAL	LOW_SIGNAL	1376.520508	3686.609619	1377	3688	30.196642	38.311138	1381.865601	3684.554688	1375	3677	39.372608	46.697124	100	100	-0.701851	0.260028	-2.699132	0	-0.135757	0.044006	0	1299.302368
1235	103con3Gko1R072303	NORMAL	B	1	2	23	13	LOW_SIGNAL	LOW_SIGNAL	1440.815063	3714.322021	1445	3709	34.344303	43.368023	1380.734985	3687.350342	1376	3691	33.502804	44.532303	100	100	7.888962	3.412959	2.311473	0.432625	1.793285	0.605666	12.576562	37.507313
1236	103con3Gko1R072303	NORMAL	B	1	2	23	14	LOW_SIGNAL	LOW_SIGNAL	1443	3710.082275	1448	3709	36.752293	45.858631	1381.347168	3688.809814	1375	3686	30.982714	37.375645	100	100	8.095476	2.691788	3.007472	0.332505	1.989911	0.569153	32.064583	124.913048
1237	103con3Gko1R072303	NORMAL	B	1	2	23	15	LOW_SIGNAL	LOW_SIGNAL	1361.753418	3682.5	1359	3680	30.961502	39.557072	1369.560059	3681.600098	1371	3682	28.366955	36.829815	100	100	-1.02507	0.113872	-9.001919	0	-0.275202	0.024434	0	1603.899048
1238	103con3Gko1R072303	NORMAL	B	1	2	23	16	LOW_SIGNAL	LOW_SIGNAL	1354.40686	3676.096436	1353	3674	29.209614	36.80624	1368.761963	3675.571533	1364	3671	33.224678	40.081604	100	100	-1.884932	0.06642	-28.378801	0	-0.432061	0.013096	0	3023.292236
1239	103con3Gko1R072303	NORMAL	B	1	2	23	17	LOW_SIGNAL	LOW_SIGNAL	1427.951782	3690.131104	1434	3689	43.526867	49.051739	1370.357178	3678.801514	1367	3674	32.331402	38.223133	100	100	7.562601	1.433631	5.275138	0.189568	1.781383	0.296407	50.598858	271.341797
1240	103con3Gko1R072303	NORMAL	B	1	2	23	18	LOW_SIGNAL	LOW_SIGNAL	1432.533325	3716.580078	1430	3716	49.299889	43.43063	1371.281494	3701.666748	1369	3700	28.520655	40.622215	100	100	8.042822	1.887112	4.261973	0.234633	2.147631	0.367123	65.651222	103.022514
1241	103con3Gko1R072303	NORMAL	B	1	2	23	19	DETECTED	DETECTED	8983.255859	12358.383789	10469	12083	2749.953613	6135.564453	1381.384644	3732.128174	1377	3730	33.318729	46.286961	100	100	998.182312	1091.554565	0.914459	1.093542	228.156097	186.3647	36.172039	71.124603
1242	103con3Gko1R072303	NORMAL	B	1	2	23	20	DETECTED	DETECTED	8991.802734	12757.693359	10342	12762	2691.71875	6202.23584	1350.875	3723.46875	1355	3726	47.805893	47.689163	100	100	1003.31073	1143.178345	0.87765	1.139406	159.832336	189.439774	35.222088	68.650635
1243	103con3Gko1R072303	NORMAL	B	1	2	23	21	LOW_SIGNAL	LOW_SIGNAL	1334.688721	3720.470215	1332	3722	26.823666	43.891197	1319.846191	3708.957275	1320	3709	29.116482	43.93243	100	100	1.948935	1.456831	1.33779	0.747501	0.509764	0.26206	76.30246	16.529066
1244	103con3Gko1R072303	NORMAL	B	1	2	23	22	LOW_SIGNAL	LOW_SIGNAL	1346.953613	3725.92041	1344	3727	28.458241	41.430668	1328.380981	3706.888916	1324	3705	33.787067	39.006916	100	100	2.438725	2.408219	1.012667	0.987491	0.549696	0.4879	98.060852	73.366982
1245	103con3Gko1R072303	NORMAL	B	1	2	23	23	LOW_SIGNAL	LOW_SIGNAL	1346.131592	3727.276367	1344	3732	40.056862	42.720284	1338.201782	3718.412354	1331	3722	37.25544	41.985847	100	100	1.041243	1.12164	0.928322	1.077213	0.21285	0.211119	185.588379	88.982338
1246	103con3Gko1R072303	NORMAL	B	1	2	23	24	LOW_SIGNAL	LOW_SIGNAL	1330.565796	3723.407959	1331	3724	36.294174	38.957832	1324.117676	3712.974854	1317	3708	49.731342	44.463554	100	100	0.846686	1.320191	0.641336	1.559244	0.129659	0.234644	527.271606	205.415054
1247	103con3Gko1R072303	NORMAL	B	1	2	23	25	LOW_SIGNAL	LOW_SIGNAL	1288.328979	3688.493408	1285	3690	29.723846	38.266926	1300.696045	3688.552002	1295	3689	49.212387	41.12402	100	100	-1.623888	-0.007414	0	0	-0.2513	-0.001425	0	0
1248	103con3Gko1R072303	NORMAL	B	1	2	23	26	LOW_SIGNAL	LOW_SIGNAL	1276.973511	3676.132568	1277	3675	28.412426	41.792931	1273.579346	3676.047607	1273	3677	31.450119	38.059925	100	100	0.445679	0.010751	41.455288	0.024122	0.107922	0.002232	397.298218	20321.478516
1249	103con3Gko1R072303	NORMAL	B	1	2	24	1	LOW_SIGNAL	LOW_SIGNAL	1540.324097	3670.758545	1538	3671	34.623955	41.112698	1547.880981	3682.039795	1545	3679	31.444332	45.884449	100	100	-0.992275	-1.427514	0	0	-0.240326	-0.245862	0	0
1250	103con3Gko1R072303	NORMAL	B	1	2	24	2	LOW_SIGNAL	LOW_SIGNAL	1535.416626	3686.090332	1536	3689	29.652643	38.719521	1535.208008	3692.431885	1534	3692	31.553932	38.444	100	100	0.027393	-0.802451	0	-29.2939	0.006611	-0.164956	5170.958008	0
1251	103con3Gko1R072303	NORMAL	B	1	2	24	3	LOW_SIGNAL	LOW_SIGNAL	1620.634521	3760.682861	1630	3740	68.654213	105.291374	1527.712036	3685.927979	1529	3684	28.940102	47.847065	100	100	12.201415	9.459379	1.289875	0.775269	3.210855	1.562371	66.998314	125.466003
1252	103con3Gko1R072303	NORMAL	B	1	2	24	4	LOW_SIGNAL	LOW_SIGNAL	1701.06897	3799.95874	1649	3773	224.009796	132.62059	1729.447998	3772.399902	1530	3707	425.928894	169.132172	100	100	-3.726378	3.487257	-1.06857	0	-0.066629	0.162943	0	380.872894
1253	103con3Gko1R072303	NORMAL	B	1	2	24	5	LOW_SIGNAL	LOW_SIGNAL	2214.082764	3948.489746	2481	4030	441.94104	163.478897	2022.832031	3875.656006	1622	3755	543.362854	205.293198	100	100	25.112646	9.216281	2.724813	0.366998	0.351976	0.354779	165.290405	170.493896
1254	103con3Gko1R072303	NORMAL	B	1	2	24	6	TOO_LARGE	TOO_LARGE	1962.365479	3857.786133	1786	3790	467.153625	171.300598	1968.784058	3860.672119	1581	3751	532.145691	199.613754	100	100	-0.842807	-0.365189	0	0	-0.012062	-0.014458	0	0
1255	103con3Gko1R072303	NORMAL	B	1	2	24	7	LOW_SIGNAL	LOW_SIGNAL	1446.828735	3690.561523	1445	3691	30.481052	39.891918	1551.807983	3709.120117	1462	3688	260.649231	98.794228	100	100	-13.784557	-2.348379	0	0	-0.402761	-0.187851	0	0
1256	103con3Gko1R072303	NORMAL	B	1	2	24	8	LOW_SIGNAL	LOW_SIGNAL	1428.671265	3685.595947	1426	3683	28.695093	53.893715	1446.271973	3686.927979	1447	3691	32.012691	38.941883	100	100	-2.311104	-0.168553	0	0	-0.549804	-0.034206	0	0
1257	103con3Gko1R072303	NORMAL	B	1	2	24	9	LOW_SIGNAL	LOW_SIGNAL	1466.911011	3699.027344	1469	3696	37.984737	38.640331	1419.735962	3679.543945	1418	3675	36.11142	41.829819	100	100	6.194436	2.465402	2.512546	0.398003	1.306375	0.465778	24.97418	82.226761
1258	103con3Gko1R072303	NORMAL	B	1	2	24	10	LOW_SIGNAL	LOW_SIGNAL	1463.489746	3690.721191	1467	3686	37.183983	43.09782	1415.008057	3674.711914	1418	3674	33.076527	41.325382	100	100	6.366007	2.025792	3.142478	0.31822	1.465743	0.387396	35.04002	76.409035
1259	103con3Gko1R072303	NORMAL	B	1	2	24	11	DETECTED	DETECTED	6806.516113	9321.888672	7521	8239	1679.985107	4590.016113	1439.93335	3683.777832	1444	3685	31.79723	42.071308	100	100	704.672363	713.438782	0.987712	1.01244	168.775177	134.013199	31.298952	81.407112
1260	103con3Gko1R072303	NORMAL	B	1	2	24	12	DETECTED	DETECTED	7283.155273	9878.353516	7845	9144	1449.029175	4464.476074	1462.839966	3705.840088	1464	3704	34.971333	47.135654	100	100	764.250793	781.06134	0.978477	1.021996	166.431046	130.952118	24.888807	72.324295
1261	103con3Gko1R072303	NORMAL	B	1	2	24	13	DETECTED	DETECTED	3229.023438	4599.921875	3263	4481	414.110565	549.687439	1448.730713	3691.423096	1448	3690	39.126801	42.101345	100	100	233.765701	114.960182	2.033449	0.491775	45.500595	21.578854	23.156754	60.327297
1262	103con3Gko1R072303	NORMAL	B	1	2	24	14	DETECTED	DETECTED	3256.183105	4727.160156	3337	4559	416.940186	824.920105	1427.133301	3687.48877	1432	3683	45.452076	39.468987	100	100	240.167877	131.558578	1.825558	0.547778	40.241283	26.341476	22.659599	79.253441
1263	103con3Gko1R072303	NORMAL	B	1	2	24	15	LOW_SIGNAL	LOW_SIGNAL	1427.503418	3701.503418	1429	3700	29.473183	42.828323	1398.854736	3678.863281	1396	3683	34.62167	50.353386	100	100	3.761786	2.864852	1.313082	0.761567	0.827478	0.449625	63.408394	116.961075
1264	103con3Gko1R072303	NORMAL	B	1	2	24	16	LOW_SIGNAL	LOW_SIGNAL	1439.4552	3697.124023	1439	3695	35.213036	43.220497	1400.817505	3672.952393	1393	3671	55.0975	47.638447	100	100	5.073417	3.058645	1.658714	0.602877	0.70126	0.507398	109.676834	82.88736
1265	103con3Gko1R072303	NORMAL	B	1	2	24	17	DETECTED	DETECTED	1880.95459	3852.484863	1880	3815	63.528904	141.87352	1400.275024	3679.116699	1394	3677	45.578991	39.386715	100	100	63.11681	21.937769	2.877084	0.347574	10.546078	4.401691	9.206693	78.616898
1266	103con3Gko1R072303	NORMAL	B	1	2	24	18	DETECTED	DETECTED	4349.698242	4295.344727	4606	4344	1824.01355	336.385681	1385.043457	3690.057861	1381	3690	31.052338	35.256985	100	100	389.281281	76.592163	5.082521	0.196753	95.472839	17.167856	61.516411	55.268494
1267	103con3Gko1R072303	NORMAL	B	1	2	24	19	LOW_SIGNAL	LOW_SIGNAL	1365.466675	3699.899902	1365	3702	30.486147	44.570694	1365.383301	3705.508301	1367	3703	30.479691	41.784962	100	100	0.010948	-0.709679	0	-64.824898	0.002735	-0.13422	752.498169	0
1268	103con3Gko1R072303	NORMAL	B	1	2	24	20	LOW_SIGNAL	LOW_SIGNAL	1357.635742	3716.556396	1353	3719	32.981289	44.563023	1364.5	3723.063477	1362	3727	32.665272	52.020271	100	100	-0.901328	-0.823397	0	0	-0.210139	-0.125087	0	0
1269	103con3Gko1R072303	NORMAL	B	1	2	24	21	LOW_SIGNAL	LOW_SIGNAL	1387.543091	3749.562988	1386	3752	29.33456	39.021809	1350.651001	3726.311279	1349	3729	29.862873	35.478592	100	100	4.844206	2.942239	1.646435	0.607373	1.235383	0.655373	15.158767	69.875237
1270	103con3Gko1R072303	NORMAL	B	1	2	24	22	LOW_SIGNAL	LOW_SIGNAL	1446.807983	3791.94043	1441	3787	63.175175	58.463001	1371.745117	3738.558838	1372	3736	33.94162	43.587303	100	100	9.856314	6.754833	1.45915	0.685331	2.211529	1.224705	70.98439	72.98848
1271	103con3Gko1R072303	NORMAL	B	1	2	24	23	DETECTED	DETECTED	18231.482422	18492.972656	18677	15201	1567.173584	9708.648438	1412.488403	3757.720947	1412	3758	31.258806	45.175491	100	100	2208.459229	1864.578491	1.184428	0.844289	538.056213	326.178009	9.316026	65.886505
1272	103con3Gko1R072303	NORMAL	B	1	2	24	24	DETECTED	DETECTED	17123.416016	15022.638672	18618	12166	4143.730469	9161.549805	1419.285767	3739	1417	3743	40.809273	37.280716	100	100	2062.069336	1427.81604	1.444212	0.692419	384.817688	302.666901	26.384966	81.192551
1273	103con3Gko1R072303	NORMAL	B	1	2	24	25	LOW_SIGNAL	LOW_SIGNAL	1523.205322	3756.192139	1547	3738	100.678062	82.382172	1358.777832	3694.974365	1355	3692	52.394413	46.370964	100	100	21.590555	7.746413	2.787168	0.358787	3.138264	1.320175	52.284645	111.229561
1274	103con3Gko1R072303	NORMAL	B	1	2	24	26	DETECTED	DETECTED	1598.551758	3839.724121	1597	3835	45.292374	74.602234	1337.328369	3671.875732	1332	3672	47.276329	41.92791	100	100	34.300579	21.239304	1.614958	0.619211	5.525458	4.003262	5.187832	36.76252
1275	103con3Gko1R072303	NORMAL	B	1	2	25	1	LOW_SIGNAL	LOW_SIGNAL	1569.586182	3662.924072	1565	3666	34.727428	41.153011	1571.409424	3670.37793	1570	3669	35.332966	38.349476	100	100	-0.239405	-0.943201	0	0	-0.051602	-0.194367	0	0
1276	103con3Gko1R072303	NORMAL	B	1	2	25	2	LOW_SIGNAL	LOW_SIGNAL	1559.372437	3662.606934	1558	3659	29.648623	42.346668	1559.420654	3669.817383	1561	3670	41.575634	41.329788	100	100	-0.006331	-0.9124	0	0	-0.00116	-0.174461	0	0
1277	103con3Gko1R072303	NORMAL	B	1	2	25	3	LOW_SIGNAL	LOW_SIGNAL	1542.551758	3671.931152	1542	3668	32.538841	42.166275	1588.031738	3684.253906	1544	3678	326.983948	77.645454	100	100	-5.97186	-1.559304	0	0	-0.139089	-0.158705	0	0
1278	103con3Gko1R072303	NORMAL	B	1	2	25	4	LOW_SIGNAL	LOW_SIGNAL	1518.213745	3682.393066	1518	3682	32.150085	39.484932	1528.968262	3684.031738	1528	3680	36.129314	42.24519	100	100	-1.412148	-0.207355	0	0	-0.297667	-0.03879	0	0
1279	103con3Gko1R072303	NORMAL	B	1	2	25	5	LOW_SIGNAL	LOW_SIGNAL	1501.882813	3677.634521	1504	3675	26.653803	41.878765	1512.920654	3680.317383	1513	3680	36.975361	43.167511	100	100	-1.449351	-0.339486	0	0	-0.298519	-0.06215	0	0
1280	103con3Gko1R072303	NORMAL	B	1	2	25	6	LOW_SIGNAL	LOW_SIGNAL	1476.958618	3679.020752	1475	3676	32.360569	37.699184	1491.19043	3674.650879	1491	3673	44.664745	50.64706	100	100	-1.868743	0.552958	-3.37954	0	-0.318636	0.086281	0	773.970703
1281	103con3Gko1R072303	NORMAL	B	1	2	25	7	LOW_SIGNAL	LOW_SIGNAL	1461.889648	3672.586182	1462	3668	28.179766	42.0158	1460.277832	3671.547607	1458	3667	33.020882	43.727634	100	100	0.211644	0.13142	1.610439	0.620949	0.048812	0.023751	1067.911377	1166.523804
1282	103con3Gko1R072303	NORMAL	B	1	2	25	8	LOW_SIGNAL	LOW_SIGNAL	1455.075806	3672.186279	1455	3672	28.704937	38.913368	1449.904785	3676.396729	1447	3672	33.057388	39.559795	100	100	0.678994	-0.532784	0	-0.784668	0.156426	-0.106433	317.068054	0
1283	103con3Gko1R072303	NORMAL	B	1	2	25	9	LOW_SIGNAL	LOW_SIGNAL	1508.387695	3682.653076	1506	3679	48.108807	40.11467	1438.801636	3678.388916	1439	3675	32.180496	41.558823	100	100	9.137168	0.539581	16.933823	0.059053	2.162368	0.102605	51.391521	254.690994
1284	103con3Gko1R072303	NORMAL	B	1	2	25	10	LOW_SIGNAL	LOW_SIGNAL	1488.625854	3668.632568	1487	3666	41.708912	38.536961	1428.285767	3667.769775	1427	3671	27.380535	41.896091	100	100	7.923103	0.109177	72.571426	0.01378	2.203758	0.020594	52.143288	1905.128052
1285	103con3Gko1R072303	NORMAL	B	1	2	25	11	LOW_SIGNAL	LOW_SIGNAL	1436.204102	3667.761963	1435	3666	30.428886	40.215919	1436.19043	3672.158691	1440	3670	33.911583	43.389477	100	100	0.001795	-0.556356	0	-309.90979	0.000403	-0.101332	109489.359375	0
1286	103con3Gko1R072303	NORMAL	B	1	2	25	12	LOW_SIGNAL	LOW_SIGNAL	1459.142822	3688.864014	1461	3686	29.753325	40.589088	1464.41272	3691.071533	1463	3690	32.546398	42.352459	100	100	-0.691977	-0.279336	0	0	-0.16192	-0.052123	0	0
1287	103con3Gko1R072303	NORMAL	B	1	2	25	13	DETECTED	DETECTED	1853.666626	3780.636475	1840	3766	47.171009	77.645355	1502.584961	3694	1493	3691	49.260773	41.590649	100	100	46.09964	10.96286	4.205074	0.237808	7.127003	2.083076	4.043437	75.680489
1288	103con3Gko1R072303	NORMAL	B	1	2	25	14	DETECTED	DETECTED	1841.78125	3796.15625	1847	3785	44.805473	65.269714	1500.709229	3686.816406	1496	3681	55.584755	43.813103	100	100	44.785297	13.835712	3.236935	0.308934	6.136071	2.495597	9.64483	44.246639
1289	103con3Gko1R072303	NORMAL	B	1	2	25	15	LOW_SIGNAL	LOW_SIGNAL	1450.417847	3665.280762	1450	3666	35.252346	39.429329	1445.629883	3668.070801	1442	3666	42.533989	46.668404	100	100	0.628695	-0.353048	0	-0.561556	0.112568	-0.059784	497.067657	0
1290	103con3Gko1R072303	NORMAL	B	1	2	25	16	LOW_SIGNAL	LOW_SIGNAL	1403.849365	3659.993164	1403	3659	30.72578	42.069817	1415.887939	3662.672119	1413	3662	36.607819	37.475754	100	100	-1.580755	-0.338991	0	0	-0.328853	-0.071485	0	0
1291	103con3Gko1R072303	NORMAL	B	1	2	25	17	LOW_SIGNAL	LOW_SIGNAL	1399.855225	3662.399902	1399	3662	30.188061	41.186462	1410.754028	3664.380859	1407	3664	31.073763	45.973892	100	100	-1.431094	-0.250668	0	0	-0.35074	-0.043089	0	0
1292	103con3Gko1R072303	NORMAL	B	1	2	25	18	LOW_SIGNAL	LOW_SIGNAL	1396.993164	3679.820801	1395	3677	28.608358	36.920265	1404.316284	3678.914551	1404	3679	29.547344	38.859066	100	100	-0.96158	0.114676	-8.38522	0	-0.247844	0.023321	0	1337.500488
1293	103con3Gko1R072303	NORMAL	B	1	2	25	19	LOW_SIGNAL	LOW_SIGNAL	1533.218506	3737.516602	1555	3739	81.079025	50.293644	1397.368042	3686.352051	1401	3686	27.657621	40.261692	100	100	17.838179	6.474292	2.755232	0.362946	4.911864	1.2708	56.102795	58.908855
1294	103con3Gko1R072303	NORMAL	B	1	2	25	20	LOW_SIGNAL	LOW_SIGNAL	1536.609253	3756.165527	1549	3754	66.863258	50.617973	1400.444458	3710.968262	1398	3714	30.291798	45.427387	100	100	17.879452	5.7192	3.126216	0.319876	4.495104	0.994934	43.776299	49.400829
1295	103con3Gko1R072303	NORMAL	B	1	2	25	21	DETECTED	DETECTED	7453.17041	14873.364258	8318	12667	2220.154541	9175.418945	1406.75	3748.638916	1397	3748	38.011559	46.845127	100	100	793.940063	1407.707397	0.563995	1.773065	159.067947	237.478821	36.713112	82.476631
1296	103con3Gko1R072303	NORMAL	B	1	2	25	22	DETECTED	DETECTED	7230.510742	15156.810547	8344	12499	2259.951416	9687.706055	1400.973022	3756.810791	1399	3751	36.985344	50.429176	100	100	765.461731	1442.540283	0.530635	1.884536	157.617508	226.059616	38.762058	84.978729
1297	103con3Gko1R072303	NORMAL	B	1	2	25	23	DETECTED	DETECTED	3556.692383	4344	3718	4176	593.967041	613.874146	1412.3125	3721.125	1412	3711	36.347027	47.349594	100	100	281.573059	78.817741	3.572458	0.279919	58.997395	13.154812	27.646868	98.261345
1298	103con3Gko1R072303	NORMAL	B	1	2	25	24	DETECTED	DETECTED	3687.008545	4414.810547	3853	4296	550.706848	554.877686	1406.859985	3713.320068	1411	3708	41.077827	38.549961	100	100	299.400482	88.76564	3.372932	0.296478	55.508011	18.196918	24.084953	78.908684
1299	103con3Gko1R072303	NORMAL	B	1	2	25	25	DETECTED	DETECTED	1791.318237	4019.181885	1790	4025	48.26355	124.627686	1392.0354	3695.757568	1379	3696	54.150902	41.328354	100	100	52.428814	40.925667	1.281074	0.780595	7.373521	7.825725	6.149785	36.353367
1300	103con3Gko1R072303	NORMAL	B	1	2	25	26	DETECTED	DETECTED	1775.464233	3894.196533	1791	3853	50.522701	133.573334	1364.053223	3676.982178	1362	3679	34.402939	36.13343	100	100	54.021332	27.486004	1.965412	0.508799	11.958601	6.011451	8.993378	59.201061
1301	103con3Gko1R072303	NORMAL	C	1	3	1	1	LOW_SIGNAL	LOW_SIGNAL	1360.768677	3792.952393	1356	3793	33.796543	45.747574	1349.388916	3778.896729	1345	3778	38.113506	44.42194	100	100	1.494247	1.778584	0.840133	1.190288	0.298576	0.316413	154.828491	77.784035
1302	103con3Gko1R072303	NORMAL	C	1	3	1	2	LOW_SIGNAL	LOW_SIGNAL	1373.530151	3836.865723	1373	3834	34.543266	49.339375	1369.077637	3809.387939	1366	3805	44.993168	44.747364	100	100	0.584648	3.477001	0.168147	5.947165	0.09896	0.614065	647.491028	75.645645
1303	103con3Gko1R072303	NORMAL	C	1	3	1	3	DETECTED	DETECTED	23524.119141	33313.0625	25343	30979	8194.449219	19001.933594	1423.5	3923.722168	1408	3909	45.691097	83.702423	100	100	2901.976074	3718.886475	0.780335	1.281501	483.696411	351.116943	37.077343	64.655243
1304	103con3Gko1R072303	NORMAL	C	1	3	1	4	DETECTED	DETECTED	22864.888672	41355.085938	24897	46801	9581.774414	16811.257813	1416.5	3954.583252	1406	3947	50.706821	53.498444	100	100	2816.333252	4732.60791	0.595091	1.680415	422.98822	699.095154	44.673008	44.949059
1305	103con3Gko1R072303	NORMAL	C	1	3	1	5	LOW_SIGNAL	LOW_SIGNAL	1363.946289	3817.825439	1364	3810	44.616348	56.63858	1330.111084	3822.288818	1324	3809	43.477867	70.892265	100	100	4.442815	-0.56479	0	-0.127124	0.778217	-0.06296	29.598368	0
1306	103con3Gko1R072303	NORMAL	C	1	3	1	6	LOW_SIGNAL	LOW_SIGNAL	1340.12085	3765.140869	1343	3768	43.408016	42.669373	1296.66394	3754.615967	1294	3758	27.869785	47.218231	100	100	5.706216	1.331807	4.284568	0.233396	1.559284	0.222899	76.580658	192.124603
1307	103con3Gko1R072303	NORMAL	C	1	3	1	7	DETECTED	DETECTED	1546.82605	3809.326172	1547	3799	47.539127	60.836781	1280.29541	3704.539795	1279	3705	33.802509	43.28891	100	100	34.997459	13.259523	2.639421	0.378871	7.884936	2.420629	12.541493	40.793064
1308	103con3Gko1R072303	NORMAL	C	1	3	1	8	DETECTED	DETECTED	1569.260864	3851.565186	1574	3849	44.526005	62.47678	1295.968384	3692.981934	1292	3692	53.37112	42.364655	100	100	35.885338	20.066906	1.788285	0.559195	5.120606	3.743292	10.767356	28.955973
1309	103con3Gko1R072303	NORMAL	C	1	3	1	9	LOW_SIGNAL	LOW_SIGNAL	1321.812134	3706.61084	1319	3707	52.700886	45.722984	1317.317505	3709.944336	1309	3711	56.727928	45.454205	100	100	0.590178	-0.421816	0	-0.714726	0.079231	-0.073337	467.05191	0
1310	103con3Gko1R072303	NORMAL	C	1	3	1	10	LOW_SIGNAL	LOW_SIGNAL	1338.959717	3709.832275	1334	3713	51.605431	41.420944	1326.432007	3711	1319	3710	41.814552	44.264236	100	100	1.644982	-0.147762	0	-0.089826	0.299602	-0.026381	241.412094	0
1311	103con3Gko1R072303	NORMAL	C	1	3	1	11	LOW_SIGNAL	LOW_SIGNAL	1360.651001	3702.993408	1322	3701	174.789703	43.317108	1322.368042	3695.424072	1305	3686	78.934601	82.848412	100	100	5.026838	0.957813	5.248244	0.19054	0.484996	0.091364	407.364471	933.003174
1312	103con3Gko1R072303	NORMAL	C	1	3	1	12	LOW_SIGNAL	LOW_SIGNAL	1343.926147	3692.758301	1326	3689	134.125244	42.876251	1308.352051	3692.176025	1294	3683	71.91317	84.155014	100	100	4.671144	0.07368	63.397438	0.015774	0.494681	0.006919	318.256714	12436.272461
1313	103con3Gko1R072303	NORMAL	C	1	3	1	13	LOW_SIGNAL	LOW_SIGNAL	1399.845581	3736.19458	1416	3731	72.609993	54.043987	1312.040039	3686.224121	1304	3683	44.885044	37.843025	100	100	11.529522	6.323193	1.82337	0.548435	1.956232	1.320467	65.001472	77.211876
1314	103con3Gko1R072303	NORMAL	C	1	3	1	14	LOW_SIGNAL	LOW_SIGNAL	1414.778564	3744.859131	1427	3738	67.014305	61.416172	1314.57605	3703.184082	1314	3704	34.474449	43.060413	100	100	13.157337	5.273503	2.49499	0.400803	2.906573	0.967827	57.350624	105.079872
1315	103con3Gko1R072303	NORMAL	C	1	3	1	15	LOW_SIGNAL	LOW_SIGNAL	1461.26355	3863.553955	1466	3857	59.837349	81.364243	1376.023804	3761.269775	1368	3762	51.025085	61.758163	100	100	11.192614	12.942899	0.864769	1.156379	1.670546	1.656205	36.668556	51.789379
1316	103con3Gko1R072303	NORMAL	C	1	3	1	16	LOW_SIGNAL	LOW_SIGNAL	1442.054077	3803.256836	1447	3796	48.185551	60.832893	1365.391724	3759.44165	1361	3762	41.558968	40.991043	100	100	10.066339	5.544313	1.815615	0.550777	1.844665	1.068897	31.810221	102.586777
1317	103con3Gko1R072303	NORMAL	C	1	3	1	17	LOW_SIGNAL	LOW_SIGNAL	1355.716187	3724.439209	1354	3720	39.138866	45.749878	1615.552002	3822.184082	1340	3725	994.358704	335.380981	100	100	-34.118378	-12.368502	0	0	-0.26131	-0.291444	0	0
1318	103con3Gko1R072303	NORMAL	C	1	3	1	18	LOW_SIGNAL	LOW_SIGNAL	1369.283813	3734.013428	1366	3731	33.995403	48.260765	1887.400024	3879.031982	1352	3726	1564.043213	444.930878	100	100	-68.032516	-18.350449	0	0	-0.331267	-0.325935	0	0
1319	103con3Gko1R072303	NORMAL	C	1	3	1	19	LOW_SIGNAL	LOW_SIGNAL	1348.689209	3716.621582	1341	3715	56.441147	49.91399	1316.527954	3707.375977	1317	3709	34.141205	46.491188	100	100	4.223012	1.169926	3.60964	0.277036	0.942007	0.198868	139.746414	196.474289
1320	103con3Gko1R072303	NORMAL	C	1	3	1	20	LOW_SIGNAL	LOW_SIGNAL	1314.939209	3704.324219	1311	3700	38.474693	41.644768	1289.095947	3701.048096	1283	3701	34.119671	42.795807	100	100	3.393413	0.414556	8.185655	0.122165	0.75743	0.076552	68.801712	300.926575
1321	103con3Gko1R072303	NORMAL	C	1	3	1	21	LOW_SIGNAL	LOW_SIGNAL	1281.26355	3680.5	1280	3676	24.431593	35.767105	1275.407959	3691.008057	1275	3687	28.981382	39.498161	100	100	0.768883	-1.329675	0	-1.72936	0.202047	-0.266039	266.224701	0
1322	103con3Gko1R072303	NORMAL	C	1	3	1	22	LOW_SIGNAL	LOW_SIGNAL	1278.238037	3679.374268	1279	3682	27.422703	38.343651	1263.192017	3688.783936	1263	3685	25.829994	37.82954	100	100	1.975655	-1.190686	0	-0.602679	0.582502	-0.248739	61.20929	0
1323	103con3Gko1R072303	NORMAL	C	1	3	1	23	LOW_SIGNAL	LOW_SIGNAL	1310.378418	3690.851318	1307	3686	40.947685	44.777969	1266.936035	3680.87207	1267	3681	31.59593	41.813915	100	100	5.704309	1.26276	4.517333	0.22137	1.374936	0.238659	59.955982	160.540192
1324	103con3Gko1R072303	NORMAL	C	1	3	1	24	LOW_SIGNAL	LOW_SIGNAL	1321.312866	3701.244873	1321	3700	39.766754	38.586956	1268.864014	3681.583984	1266	3680	34.522861	37.962887	100	100	6.886925	2.487862	2.768211	0.361244	1.51925	0.517898	37.631798	35.154839
1325	103con3Gko1R072303	NORMAL	C	1	3	1	25	LOW_SIGNAL	LOW_SIGNAL	1263.348633	3691.263184	1263	3694	28.105831	43.686069	1313.626709	3705.99292	1273	3698	328.520203	88.475311	100	100	-6.601886	-1.863881	0	0	-0.153044	-0.166484	0	0
1326	103con3Gko1R072303	NORMAL	C	1	3	1	26	LOW_SIGNAL	LOW_SIGNAL	1284.15686	3710.882324	1282	3714	32.311626	42.514538	1298.317505	3709.738037	1295	3710	33.141792	41.68264	100	100	-1.859398	0.144797	-12.841457	0	-0.427275	0.027452	0	731.389587
1327	103con3Gko1R072303	NORMAL	C	1	3	2	1	LOW_SIGNAL	LOW_SIGNAL	1427.783813	3832.0271	1424	3830	54.425579	53.697048	1376.719604	3791.233643	1365	3791	66.610786	49.207607	100	100	6.705111	5.161948	1.29895	0.769853	0.766606	0.829007	75.206924	52.689384
1328	103con3Gko1R072303	NORMAL	C	1	3	2	2	LOW_SIGNAL	LOW_SIGNAL	1435.337891	3845.5	1446	3841	53.28624	60.815937	1372.81604	3806.456055	1367	3802	51.412849	41.424728	100	100	8.209585	4.940567	1.661669	0.601805	1.216074	0.942527	22.400301	114.040878
1329	103con3Gko1R072303	NORMAL	C	1	3	2	3	DETECTED	DETECTED	6655.075684	5417.394043	2340	4603	13264.064453	2612.718506	1367.36438	3844.338867	1358	3833	48.840691	74.939194	100	100	694.315918	199.052231	3.488109	0.286688	108.264465	20.991087	250.845276	166.023651
1330	103con3Gko1R072303	NORMAL	C	1	3	2	4	DETECTED	DETECTED	1846.086914	4036.556641	1869	4040	127.181976	87.01757	1334.42688	3828.487793	1323	3815	50.212646	74.764526	100	100	67.184776	26.328745	2.551765	0.391886	10.189864	2.782989	22.837448	21.398344
1331	103con3Gko1R072303	NORMAL	C	1	3	2	5	DETECTED	DETECTED	1510.064575	3947.258057	1510	3951	42.764423	52.946495	1340.19397	3804.230225	1314	3798	84.054428	58.99469	100	100	22.305277	18.098545	1.232435	0.811402	2.02096	2.424419	42.598679	18.192287
1332	103con3Gko1R072303	NORMAL	C	1	3	2	6	LOW_SIGNAL	LOW_SIGNAL	1438.013428	3803.885986	1449	3800	95.730911	64.530586	1298.460327	3755.888916	1295	3758	31.761265	44.164639	100	100	18.324362	6.073483	3.017109	0.331443	4.393815	1.086776	64.712662	98.026352
1333	103con3Gko1R072303	NORMAL	C	1	3	2	7	LOW_SIGNAL	LOW_SIGNAL	1380.40271	3772.463135	1405	3766	79.276283	70.839813	1282.864014	3719.384033	1280	3722	36.717171	46.809986	100	100	12.807558	6.716556	1.906864	0.524421	2.656487	1.133927	72.03376	100.172241
1334	103con3Gko1R072303	NORMAL	C	1	3	2	8	LOW_SIGNAL	LOW_SIGNAL	1415.765137	3767.590576	1428	3756	93.583778	76.899719	1282.640015	3705.424072	1280	3705	38.192299	48.081127	100	100	17.48032	7.866464	2.222132	0.450018	3.485654	1.29295	64.177048	96.53875
1335	103con3Gko1R072303	NORMAL	C	1	3	2	9	LOW_SIGNAL	LOW_SIGNAL	1432.127563	3755.87915	1445	3745	85.52874	65.849838	1341.352051	3712.832031	1334	3711	61.005184	49.47739	100	100	11.919501	5.447123	2.18822	0.456993	1.487997	0.870036	66.037727	100.943565
1336	103con3Gko1R072303	NORMAL	C	1	3	2	10	LOW_SIGNAL	LOW_SIGNAL	1462.570435	3769.697998	1484	3768	85.06456	60.629208	1342.352051	3718.191895	1334	3727	48.602108	48.387005	100	100	15.78557	6.517511	2.422024	0.412878	2.473522	1.064461	58.071579	70.927826
1337	103con3Gko1R072303	NORMAL	C	1	3	2	11	LOW_SIGNAL	LOW_SIGNAL	1403.939575	3737.07373	1426	3734	91.197456	66.003281	1321.352051	3706.256104	1297	3701	169.836746	44.082932	100	100	10.844357	3.89962	2.780875	0.359599	0.486276	0.699083	173.481857	159.401001
1338	103con3Gko1R072303	NORMAL	C	1	3	2	12	LOW_SIGNAL	LOW_SIGNAL	1426.255005	3745.033447	1405	3730	273.494965	95.003365	1292.192017	3693.503906	1289	3690	41.096806	39.231274	100	100	17.60347	6.520477	2.699721	0.370409	3.262127	1.313481	201.688492	167.913071
1339	103con3Gko1R072303	NORMAL	C	1	3	2	13	LOW_SIGNAL	LOW_SIGNAL	1330.355713	3726.919434	1309	3724	154.650558	60.738083	1295.245972	3703.960205	1294	3703	31.101559	41.292595	100	100	4.610171	2.905229	1.586853	0.630178	1.128874	0.556013	431.478241	194.00705
1340	103con3Gko1R072303	NORMAL	C	1	3	2	14	LOW_SIGNAL	LOW_SIGNAL	1347.288574	3736.791992	1347	3730	38.836681	53.029228	1324.984131	3745.857178	1320	3721	43.979084	276.581879	100	100	2.92874	-1.147096	0	-0.391669	0.50716	-0.032776	92.522667	0
1341	103con3Gko1R072303	NORMAL	C	1	3	2	15	DETECTED	DETECTED	2199.87085	4437.871094	2178	4388	82.036072	225.119354	1459.484253	3841.789551	1423	3844	127.650368	78.497917	100	100	97.218277	75.427338	1.2889	0.775856	5.800113	7.593597	13.209218	35.396172
1342	103con3Gko1R072303	NORMAL	C	1	3	2	16	DETECTED	DETECTED	2183.625	4355.714355	2192	4278	91.659134	288.552246	1388.848267	3795.944824	1379	3788	50.814117	66.960693	100	100	104.360107	70.832466	1.473337	0.678731	15.640864	8.359674	9.598228	50.141239
1343	103con3Gko1R072303	NORMAL	C	1	3	2	17	LOW_SIGNAL	LOW_SIGNAL	1379.398682	3757.837891	1383	3755	50.153202	55.234318	1336.928589	3734.706299	1335	3740	37.442688	45.982792	100	100	5.57664	2.92704	1.905215	0.524875	1.134269	0.503049	78.567009	132.290329
1344	103con3Gko1R072303	NORMAL	C	1	3	2	18	LOW_SIGNAL	LOW_SIGNAL	1483.026978	3776.709473	1415	3757	563.304932	150.78476	1352.895996	3733.832031	1353	3739	31.879778	45.003353	100	100	17.087168	5.425652	3.14933	0.317528	4.081929	0.952761	432.181549	335.636322
1345	103con3Gko1R072303	NORMAL	C	1	3	2	19	LOW_SIGNAL	LOW_SIGNAL	1339.223022	3726.675781	1340	3727	38.686916	52.651741	1320.855957	3722.583984	1320	3721	42.011078	46.274292	100	100	2.411733	0.51777	4.657919	0.214688	0.437196	0.088425	89.172859	613.853455
1346	103con3Gko1R072303	NORMAL	C	1	3	2	20	LOW_SIGNAL	LOW_SIGNAL	1277.394531	3713.35376	1278	3716	32.36385	43.783211	1263.352051	3700.320068	1265	3699	28.104422	44.145576	100	100	1.843882	1.649265	1.118002	0.894453	0.499654	0.295243	114.286682	43.308304
1347	103con3Gko1R072303	NORMAL	C	1	3	2	21	LOW_SIGNAL	LOW_SIGNAL	1279.380981	3718.64624	1280	3717	29.998705	46.260998	1258.511963	3703.352051	1257	3702	29.240828	40.704922	100	100	2.740258	1.935306	1.41593	0.706249	0.713695	0.375733	32.107262	143.724945
1348	103con3Gko1R072303	NORMAL	C	1	3	2	22	LOW_SIGNAL	LOW_SIGNAL	1278.775513	3719.523926	1277	3717	29.630554	48.288849	1267.504028	3704.791992	1266	3703	30.10375	37.628563	100	100	1.48003	1.864159	0.79394	1.259541	0.374421	0.391509	47.168434	205.430679
1349	103con3Gko1R072303	NORMAL	C	1	3	2	23	LOW_SIGNAL	LOW_SIGNAL	1281.783813	3714.939209	1282	3714	28.775354	41.51931	1272.864014	3694.496094	1272	3694	26.201868	39.63559	100	100	1.171236	2.586843	0.452767	2.208644	0.340426	0.515777	133.351273	60.480946
1350	103con3Gko1R072303	NORMAL	C	1	3	2	24	LOW_SIGNAL	LOW_SIGNAL	1278.98645	3721.702637	1281	3718	29.65057	48.04044	1269.712036	3693.327881	1268	3693	30.102461	34.471066	100	100	1.2178	3.590503	0.339172	2.948352	0.308095	0.823147	56.028645	117.924767
1351	103con3Gko1R072303	NORMAL	C	1	3	2	25	LOW_SIGNAL	LOW_SIGNAL	1276.723633	3705.618408	1278	3709	27.484432	45.026985	1275.370605	3700.188721	1274	3701	28.160173	39.274929	100	100	0.177663	0.687065	0.258582	3.867248	0.048048	0.138248	453.205292	405.560333
1352	103con3Gko1R072303	NORMAL	C	1	3	2	26	LOW_SIGNAL	LOW_SIGNAL	1278.477173	3728.039307	1278	3724	31.183264	44.11124	1285.492065	3720.285645	1282	3720	36.926472	43.970871	100	100	-0.921108	0.981138	-0.938816	0	-0.189969	0.176336	0	45.349537
1353	103con3Gko1R072303	NORMAL	C	1	3	3	1	DETECTED	DETECTED	1767.731689	3868.804932	1759	3866	61.052303	62.446507	1353.979858	3803.282715	1348	3792	59.256107	73.984283	100	100	54.328697	8.291091	6.55266	0.15261	6.982433	0.885623	3.552915	60.552032
1354	103con3Gko1R072303	NORMAL	C	1	3	3	2	LOW_SIGNAL	LOW_SIGNAL	1604.020264	3814.7229	1694	3806	186.065033	71.066208	1318.598267	3779.512939	1306	3781	52.957863	50.709896	100	100	37.478035	4.45542	8.411785	0.118881	5.389606	0.694341	62.493237	141.405075
1355	103con3Gko1R072303	NORMAL	C	1	3	3	3	LOW_SIGNAL	LOW_SIGNAL	1578.5	3836.412109	1642	3823	165.776733	78.674217	1333.841309	3777.857178	1310	3777	90.456924	43.25325	100	100	32.125511	7.40946	4.335742	0.230641	2.704698	1.35377	56.782177	112.232208
1356	103con3Gko1R072303	NORMAL	C	1	3	3	4	DETECTED	DETECTED	1670.153198	3897.9729	1682	3886	113.863808	85.246643	1310.051025	3770.33667	1312	3765	30.486221	37.292095	100	100	47.2841	16.150913	2.927643	0.341572	11.811965	3.422608	30.465433	60.058933
1357	103con3Gko1R072303	NORMAL	C	1	3	3	5	LOW_SIGNAL	LOW_SIGNAL	1297.382568	3764.281982	1298	3765	28.070276	43.413799	1300.854736	3766.521484	1300	3770	27.927332	42.058167	100	100	-0.455922	-0.283383	0	0	-0.124329	-0.053248	0	0
1358	103con3Gko1R072303	NORMAL	C	1	3	3	6	LOW_SIGNAL	LOW_SIGNAL	1293.691284	3744.288574	1296	3742	29.953318	43.895191	1295.680054	3753.8479	1297	3755	30.233927	46.00983	100	100	-0.26114	-1.209624	0	0	-0.065779	-0.207767	0	0
1359	103con3Gko1R072303	NORMAL	C	1	3	3	7	LOW_SIGNAL	LOW_SIGNAL	1272.845581	3722.617432	1272	3718	26.679461	44.773685	1277.871948	3723.983887	1278	3716	31.767292	45.138317	100	100	-0.659999	-0.172909	0	0	-0.158225	-0.030273	0	0
1360	103con3Gko1R072303	NORMAL	C	1	3	3	8	LOW_SIGNAL	LOW_SIGNAL	1315.067139	3726.92627	1291	3725	153.061707	57.766895	1282.375977	3719.968018	1279	3718	57.171875	46.035736	100	100	4.292593	0.880488	4.875245	0.205118	0.571805	0.151149	434.317139	501.50412
1361	103con3Gko1R072303	NORMAL	C	1	3	3	9	LOW_SIGNAL	LOW_SIGNAL	1347.12085	3727.483154	1353	3726	56.699757	49.156342	1297.599976	3715.919922	1279	3709	68.71611	46.495678	100	100	6.50246	1.463195	4.444013	0.225022	0.720659	0.248695	78.392464	137.963043
1362	103con3Gko1R072303	NORMAL	C	1	3	3	10	LOW_SIGNAL	LOW_SIGNAL	1355.812134	3725.617432	1361	3723	75.007149	51.628151	1288.76001	3700.800049	1278	3705	64.88208	50.108273	100	100	8.804443	3.140357	2.803644	0.356679	1.033446	0.495275	56.127876	50.105679
1363	103con3Gko1R072303	NORMAL	C	1	3	3	11	LOW_SIGNAL	LOW_SIGNAL	1293.19458	3704.80542	1293	3702	37.105339	48.406036	1351.306885	3716.376221	1286	3701	458.598999	113.227188	100	100	-7.630579	-1.464153	0	0	-0.126717	-0.102191	0	0
1364	103con3Gko1R072303	NORMAL	C	1	3	3	12	LOW_SIGNAL	LOW_SIGNAL	1315.241577	3727.597412	1298	3728	156.999985	57.407852	1286.676147	3696.790527	1290	3698	31.193413	39.233685	100	100	3.750854	3.898261	0.962187	1.039299	0.915752	0.785215	538.657959	136.038361
1365	103con3Gko1R072303	NORMAL	C	1	3	3	13	DETECTED	DETECTED	1680.709717	3846.709717	1679	3833	60.325882	89.377174	1320.107788	3705.186279	1311	3706	57.163734	42.232002	100	100	47.34972	17.90818	2.644027	0.378211	6.308229	3.351095	5.345184	55.658737
1366	103con3Gko1R072303	NORMAL	C	1	3	3	14	DETECTED	DETECTED	1756.592651	3960.333252	1748	3946	56.261242	104.329353	1383.302246	3745.87915	1349	3746	102.404045	52.214455	100	100	49.015812	27.136726	1.806254	0.553632	3.64527	4.107179	22.921663	42.117691
1367	103con3Gko1R072303	NORMAL	C	1	3	3	15	DETECTED	DETECTED	10178.737305	13788	10701	11656	2420.187988	7124.996094	1363.837891	3777.891846	1390	3781	77.960991	106.941772	100	100	1157.462036	1266.665283	0.913787	1.094347	113.068077	93.603355	27.441404	71.169991
1368	103con3Gko1R072303	NORMAL	C	1	3	3	16	DETECTED	DETECTED	9374.447266	11312.860352	9767	10405	2639.198975	4907.370605	1301.242432	3730.363525	1269	3734	72.815277	104.752335	100	100	1060.072021	959.478699	1.104842	0.905107	110.872406	72.384995	32.678402	64.704971
1369	103con3Gko1R072303	NORMAL	C	1	3	3	17	LOW_SIGNAL	LOW_SIGNAL	1323.628418	3745.060791	1324	3743	33.690521	56.328991	1305.144165	3725.594482	1304	3723	37.758526	50.411465	100	100	2.42712	2.46324	0.985336	1.014882	0.489539	0.386148	92.233147	129.107391
1370	103con3Gko1R072303	NORMAL	C	1	3	3	18	LOW_SIGNAL	LOW_SIGNAL	1332.653076	3724.544189	1338	3719	51.442974	49.78656	1292.563477	3714.944336	1298	3710	55.557316	48.24028	100	100	5.264063	1.214752	4.333446	0.230763	0.72159	0.199001	52.337246	128.248489
1371	103con3Gko1R072303	NORMAL	C	1	3	3	19	LOW_SIGNAL	LOW_SIGNAL	1272.605469	3706.088379	1271	3702	31.146711	42.170383	1280.560059	3698.823975	1278	3690	46.270313	48.072365	100	100	-1.044497	0.919228	-1.136276	0	-0.171916	0.151114	0	317.691101
1372	103con3Gko1R072303	NORMAL	C	1	3	3	20	LOW_SIGNAL	LOW_SIGNAL	1249.142822	3694.401367	1249	3694	27.596157	42.886864	1253.407959	3683.016113	1251	3682	28.138218	41.229492	100	100	-0.560044	1.440674	-0.388738	0	-0.151578	0.276143	0	103.706863
1373	103con3Gko1R072303	NORMAL	C	1	3	3	21	LOW_SIGNAL	LOW_SIGNAL	1249.265259	3698.551025	1249	3695	28.304922	45.665878	1251.288452	3697.163574	1252	3702	27.767996	43.175217	100	100	-0.26566	0.175566	-1.513164	0	-0.072861	0.032135	0	1072.128174
1374	103con3Gko1R072303	NORMAL	C	1	3	3	22	LOW_SIGNAL	LOW_SIGNAL	1262.993286	3696.608154	1262	3694	30.263803	43.041611	1260.157349	3695.027832	1259	3697	27.20059	39.26984	100	100	0.37238	0.199972	1.862161	0.53701	0.10426	0.040243	467.833557	1114.954346
1375	103con3Gko1R072303	NORMAL	C	1	3	3	23	LOW_SIGNAL	LOW_SIGNAL	1281.209473	3715.574219	1279	3713	25.945578	42.058922	1270.312012	3703.60791	1273	3699	27.394201	37.827045	100	100	1.430918	1.5142	0.944999	1.058202	0.397802	0.316343	80.663696	153.653168
1376	103con3Gko1R072303	NORMAL	C	1	3	3	24	LOW_SIGNAL	LOW_SIGNAL	1272.459473	3717.303955	1270	3721	24.662733	48.661354	1260.76001	3702.840088	1266	3706	26.913057	42.099808	100	100	1.536227	1.830238	0.839359	1.191385	0.434713	0.343561	92.083023	168.72084
1377	103con3Gko1R072303	NORMAL	C	1	3	3	25	DETECTED	DETECTED	1490.631592	3952.894775	1487	3950	32.059334	101.025787	1295.119019	3712.680908	1274	3711	69.690369	44.602322	100	100	25.672258	30.396332	0.844584	1.184015	2.805446	5.385681	31.649363	37.735874
1378	103con3Gko1R072303	NORMAL	C	1	3	3	26	LOW_SIGNAL	LOW_SIGNAL	1409.098022	3791.516357	1431	3790	80.561569	71.922112	1260.409424	3714.480225	1262	3715	41.394032	42.293362	100	100	19.523922	9.748046	2.002855	0.499287	3.59203	1.821471	46.482162	75.513512
1379	103con3Gko1R072303	NORMAL	C	1	3	4	1	LOW_SIGNAL	LOW_SIGNAL	1306.448975	3906.503418	1311	3913	50.230446	94.716187	1311.019287	3868.509521	1315	3867	48.148834	61.662247	100	100	-0.600116	4.807695	-0.124824	0	-0.094921	0.616161	0	189.228363
1380	103con3Gko1R072303	NORMAL	C	1	3	4	2	LOW_SIGNAL	LOW_SIGNAL	1272.385132	3810.668945	1272	3811	35.550968	49.341022	1267.691528	3796.719727	1267	3796	30.384459	50.864193	100	100	0.616305	1.765115	0.349159	2.864028	0.154474	0.274244	393.234528	88.566444
1381	103con3Gko1R072303	NORMAL	C	1	3	4	3	DETECTED	DETECTED	1689.813965	4213.674316	1695	4178	70.559418	150.700851	1295.30481	3778.786133	1280	3775	66.65831	46.075645	100	100	51.801991	55.030151	0.941338	1.062317	5.918379	9.438569	5.86465	32.993404
1382	103con3Gko1R072303	NORMAL	C	1	3	4	4	DETECTED	DETECTED	1607.845093	3992.676025	1601	3947	91.526985	143.41008	1276.105225	3758.815674	1282	3756	35.604923	45.861061	100	100	43.559917	29.592365	1.471998	0.679349	9.317247	5.099323	25.416821	58.102798
1383	103con3Gko1R072303	NORMAL	C	1	3	4	5	LOW_SIGNAL	LOW_SIGNAL	1412.973145	3793.161133	1417	3788	103.214279	65.981171	1284.879639	3749.120361	1285	3750	35.38063	46.033653	100	100	16.819632	5.572858	3.018134	0.331331	3.620442	0.956708	75.695335	107.331512
1384	103con3Gko1R072303	NORMAL	C	1	3	4	6	LOW_SIGNAL	LOW_SIGNAL	1391.342285	3756.577148	1398	3757	57.231956	55.187302	1274.722168	3718.19043	1276	3719	31.054703	39.805061	100	100	15.31309	4.857402	3.152527	0.317206	3.755313	0.964368	41.222668	99.580238
1385	103con3Gko1R072303	NORMAL	C	1	3	4	7	LOW_SIGNAL	LOW_SIGNAL	1490.832275	3736.516846	1513	3731	141.763702	39.843548	1267.671997	3712.280029	1261	3710	38.964989	42.020462	100	100	29.302608	3.066893	9.554492	0.104663	5.7272	0.576786	61.0788	55.079708
1386	103con3Gko1R072303	NORMAL	C	1	3	4	8	LOW_SIGNAL	LOW_SIGNAL	1443.248291	3743.026855	1463	3745	121.658905	47.264622	1263.248047	3725.728027	1266	3722	36.859501	51.7136	100	100	23.635374	2.18897	10.797487	0.092614	4.883415	0.334512	64.411461	121.306259
1387	103con3Gko1R072303	NORMAL	C	1	3	4	9	LOW_SIGNAL	LOW_SIGNAL	1232.12085	3712.422852	1230	3710	35.472279	52.668415	1249.592041	3712.879883	1234	3707	110.963684	50.265526	100	100	-2.294098	-0.057832	0	0	-0.15745	-0.009092	0	0
1388	103con3Gko1R072303	NORMAL	C	1	3	4	10	LOW_SIGNAL	LOW_SIGNAL	1222.906006	3682.973145	1204	3677	144.546692	45.877613	1234.23999	3690.112061	1216	3685	142.216583	73.106659	100	100	-1.488237	-0.903349	0	0	-0.079695	-0.097651	0	0
1389	103con3Gko1R072303	NORMAL	C	1	3	4	11	DETECTED	DETECTED	4279.416504	7042.433105	4534	6185	967.550598	2947.921631	1268.133301	3707.783447	1266	3714	48.445484	46.682156	100	100	395.403931	421.961975	0.937061	1.067167	62.15818	71.433067	32.090538	88.391655
1390	103con3Gko1R072303	NORMAL	C	1	3	4	12	DETECTED	DETECTED	4378.511719	6163.125977	4733	5640	1062.582642	2234.889648	1257.176514	3698.529297	1258	3697	43.681896	53.694443	100	100	409.854584	311.866669	1.314198	0.76092	71.456039	45.900406	34.01379	90.653549
1391	103con3Gko1R072303	NORMAL	C	1	3	4	13	LOW_SIGNAL	LOW_SIGNAL	1258.657715	3696.442871	1259	3694	28.099663	43.664467	1257.644043	3693.95752	1256	3695	32.197449	44.395733	100	100	0.133103	0.314493	0.423229	2.362785	0.031483	0.055982	1550.69165	322.878815
1392	103con3Gko1R072303	NORMAL	C	1	3	4	14	LOW_SIGNAL	LOW_SIGNAL	1271.161133	3704.31543	1265	3702	33.427837	43.610229	1262.800049	3701.072021	1263	3702	34.976025	43.517178	100	100	1.097873	0.410416	2.675021	0.373829	0.239052	0.074532	123.080559	87.788933
1393	103con3Gko1R072303	NORMAL	C	1	3	4	15	LOW_SIGNAL	LOW_SIGNAL	1201.496582	3597.911621	1203	3588	43.107132	61.090527	1212.800049	3623.256104	1214	3617	45.280308	68.464363	100	100	-1.484229	-3.207056	0	0	-0.249633	-0.370185	0	0
1394	103con3Gko1R072303	NORMAL	C	1	3	4	16	LOW_SIGNAL	LOW_SIGNAL	1204.401367	3623.741455	1209	3622	35.891705	47.78664	1207.656006	3616.624023	1209	3605	40.290695	59.469112	100	100	-0.427358	0.90063	-0.47451	0	-0.080779	0.119683	0	497.341125
1395	103con3Gko1R072303	NORMAL	C	1	3	4	17	DETECTED	DETECTED	1429.463379	3910.561035	1418	3892	46.315815	92.607521	1249.923096	3696.905273	1250	3697	38.685547	43.298962	100	100	23.574978	27.035706	0.871994	1.146797	4.641017	4.934432	14.184727	38.314808
1396	103con3Gko1R072303	NORMAL	C	1	3	4	18	DETECTED	DETECTED	9511.347656	6080.521973	1860	3948	15382.625977	4120.829102	1226.256958	3681.854736	1213	3679	51.176506	44.848198	100	100	1087.894165	303.524048	3.584211	0.279001	161.892471	53.484138	185.665329	171.786438
1397	103con3Gko1R072303	NORMAL	C	1	3	4	19	LOW_SIGNAL	LOW_SIGNAL	1235.945557	3687.115723	1236	3690	33.230991	46.868	1216.888916	3665.706299	1216	3663	32.524506	43.242218	100	100	2.502279	2.709119	0.923651	1.082661	0.585916	0.495105	35.766083	84.427292
1398	103con3Gko1R072303	NORMAL	C	1	3	4	20	LOW_SIGNAL	LOW_SIGNAL	1246.238037	3701.843506	1247	3700	34.059242	46.161968	1222.176025	3666.208008	1221	3663	32.966278	40.051044	100	100	3.159522	4.509267	0.700673	1.427199	0.729898	0.889752	35.570587	64.410545
1399	103con3Gko1R072303	NORMAL	C	1	3	4	21	DETECTED	DETECTED	2422.796143	3970.76709	2429	3900	139.291016	212.804398	1235.626465	3687.361328	1241	3690	33.720043	43.775082	100	100	155.884232	35.861774	4.346807	0.230054	35.206646	6.474134	11.384039	73.482391
1400	103con3Gko1R072303	NORMAL	C	1	3	4	22	DETECTED	DETECTED	2321.838135	3896.142822	2342	3862	208.303757	162.951172	1237.950562	3695.469238	1242	3697	29.732939	40.628838	100	100	142.32251	25.392958	5.604803	0.178418	36.454102	4.939191	19.021421	78.637596
1401	103con3Gko1R072303	NORMAL	C	1	3	4	23	LOW_SIGNAL	LOW_SIGNAL	1321.540527	3715.553955	1332	3713	71.678642	48.117531	1247.474976	3695.050049	1245	3691	37.11462	38.457191	100	100	9.725359	2.594536	3.7484	0.26678	1.99559	0.533162	82.793625	141.044189
1402	103con3Gko1R072303	NORMAL	C	1	3	4	24	LOW_SIGNAL	LOW_SIGNAL	1317.621582	3722.885254	1329	3720	52.968781	44.812313	1244.560059	3698.895996	1246	3699	32.108795	40.073288	100	100	9.593523	3.035568	3.160372	0.316418	2.275436	0.598635	57.660156	83.607399
1403	103con3Gko1R072303	NORMAL	C	1	3	4	25	DETECTED	DETECTED	1889.76062	3933.225342	1900	3894	89.896523	145.760681	1275.551025	3788.476074	1246	3714	231.103714	598.106262	100	100	80.650299	18.316372	4.403181	0.227109	2.657723	0.242013	34.662865	400.743439
1404	103con3Gko1R072303	NORMAL	C	1	3	4	26	DETECTED	DETECTED	1837.25	4149.541504	1815	4078	75.925163	183.830978	1288.298584	3756.052246	1208	3703	325.242035	502.89563	100	100	72.081413	49.791588	1.447662	0.690769	1.687824	0.782447	57.610897	118.959305
1405	103con3Gko1R072303	NORMAL	C	1	3	5	1	DETECTED	DETECTED	5515.664063	6761.243652	5756	6233	1497.2771	2449.047607	1253.512207	3788.804932	1257	3784	41.975658	73.482727	100	100	559.652283	376.128296	1.487929	0.672075	101.538651	40.450848	35.115799	82.354759
1406	103con3Gko1R072303	NORMAL	C	1	3	5	2	DETECTED	DETECTED	5661.370605	8390.060547	5887	6917	1466.394165	4441.180664	1234.564575	3727.67749	1231	3718	36.096695	49.027855	100	100	581.272644	589.971497	0.985255	1.014965	122.637436	95.096611	33.115292	95.249794
1407	103con3Gko1R072303	NORMAL	C	1	3	5	3	DETECTED	DETECTED	1612.199951	3870.100098	1596	3871	44.160675	69.615372	1246.557861	3714.184326	1237	3709	51.296158	48.248398	100	100	48.011532	19.729366	2.433506	0.41093	7.12806	3.231522	7.137713	32.18634
1408	103con3Gko1R072303	NORMAL	C	1	3	5	4	DETECTED	DETECTED	1635.959961	3859.26001	1632	3850	48.011879	86.650085	1254.23291	3706.09082	1250	3709	37.68906	44.685097	100	100	50.123608	19.381817	2.586115	0.38668	10.128325	3.427747	7.791822	48.468849
1409	103con3Gko1R072303	NORMAL	C	1	3	5	5	DETECTED	DETECTED	1736.235352	3861.343018	1728	3835	55.444946	87.106567	1268.082153	3720.958984	1270	3714	27.261465	36.126858	100	100	61.472004	17.764002	3.460482	0.288977	17.172709	3.885863	10.312855	56.460567
1410	103con3Gko1R072303	NORMAL	C	1	3	5	6	DETECTED	DETECTED	1790.347168	3932.513916	1782	3900	65.430145	104.939018	1302.681763	3712.527344	1266	3706	119.842934	44.529716	100	100	64.034103	27.836798	2.30034	0.434718	4.069204	4.940219	20.588974	43.194744
1411	103con3Gko1R072303	NORMAL	C	1	3	5	7	LOW_SIGNAL	LOW_SIGNAL	1326.483276	3754.369141	1317	3757	46.14703	52.620941	1276.772217	3709.208008	1265	3709	60.251953	46.740421	100	100	6.527432	5.714627	1.142232	0.875479	0.825053	0.966211	77.929359	53.524399
1412	103con3Gko1R072303	NORMAL	C	1	3	5	8	LOW_SIGNAL	LOW_SIGNAL	1315.053711	3761.570557	1311	3757	49.203358	48.213665	1272.657104	3713.74292	1269	3711	51.235664	41.687027	100	100	5.56699	6.052043	0.919853	1.08713	0.827482	1.147303	33.698818	50.646252
1413	103con3Gko1R072303	NORMAL	C	1	3	5	9	LOW_SIGNAL	LOW_SIGNAL	1278.986572	3725.288574	1256	3719	257.149353	64.152405	1235.888916	3709.646484	1228	3714	56.939438	39.652122	100	100	5.659043	1.979328	2.859072	0.349764	0.756903	0.394483	581.855774	322.402893
1414	103con3Gko1R072303	NORMAL	C	1	3	5	10	LOW_SIGNAL	LOW_SIGNAL	1228.677856	3685.167725	1226	3679	30.564127	44.148003	1226.663452	3685.076904	1214	3680	153.577698	80.05674	100	100	0.264506	0.011492	23.016006	0.043448	0.013117	0.001134	7471.470703	73533.65625
1415	103con3Gko1R072303	NORMAL	C	1	3	5	11	LOW_SIGNAL	LOW_SIGNAL	1233.610718	3690.832275	1229	3684	57.679417	58.026947	1231.696045	3673.751953	1209	3673	154.099106	77.990341	100	100	0.251411	2.16132	0.116323	8.596768	0.012425	0.219006	7463.271484	305.08313
1416	103con3Gko1R072303	NORMAL	C	1	3	5	12	LOW_SIGNAL	LOW_SIGNAL	1236.295288	3681.657715	1238	3678	37.337494	46.279369	1196.952026	3669.256104	1197	3661	35.859913	52.656506	100	100	5.166063	1.569283	3.29199	0.303768	1.097138	0.235519	26.433413	202.540375
1417	103con3Gko1R072303	NORMAL	C	1	3	5	13	LOW_SIGNAL	LOW_SIGNAL	1231.493286	3681.520264	1231	3684	30.761869	44.655369	1206.287964	3671.280029	1206	3672	30.639902	40.514549	100	100	3.309647	1.295785	2.554163	0.391518	0.822631	0.252754	10.857255	183.390305
1418	103con3Gko1R072303	NORMAL	C	1	3	5	14	LOW_SIGNAL	LOW_SIGNAL	1245.804077	3680.432373	1244	3685	30.066744	38.104427	1218.959961	3669.647949	1219	3671	27.817188	44.299973	100	100	3.524832	1.364646	2.582965	0.387152	0.965019	0.243441	42.508743	209.516403
1419	103con3Gko1R072303	NORMAL	C	1	3	5	15	LOW_SIGNAL	LOW_SIGNAL	1166.074829	3590.666748	1165	3584	28.412346	45.168537	1192.991943	3617.568115	1193	3613	32.279903	61.646015	100	100	-3.534418	-3.404062	0	0	-0.833866	-0.436385	0	0
1420	103con3Gko1R072303	NORMAL	C	1	3	5	16	LOW_SIGNAL	LOW_SIGNAL	1162.727905	3615.993164	1162	3613	33.937809	45.255676	1186.952026	3619.575928	1188	3618	35.367851	49.16304	100	100	-3.180808	-0.453358	0	0	-0.684919	-0.072875	0	0
1421	103con3Gko1R072303	NORMAL	C	1	3	5	17	LOW_SIGNAL	LOW_SIGNAL	1203.659912	3668.319824	1202	3671	26.62615	42.779453	1204.280029	3663.864014	1202	3663	30.023001	41.428783	100	100	-0.081426	0.563832	-0.144415	0	-0.020655	0.107553	0	239.345474
1422	103con3Gko1R072303	NORMAL	C	1	3	5	18	LOW_SIGNAL	LOW_SIGNAL	1187.462524	3653.387695	1188	3653	27.934185	39.801971	1186.807983	3659.040039	1186	3660	25.172216	41.940506	100	100	0.085946	-0.71524	0	-8.321956	0.026003	-0.134771	1850.315918	0
1423	103con3Gko1R072303	NORMAL	C	1	3	5	19	LOW_SIGNAL	LOW_SIGNAL	1195.829956	3656.176758	1194	3656	38.968616	44.187119	1184.873047	3651.991943	1182	3652	28.381683	43.8657	100	100	1.438724	0.529541	2.716928	0.368063	0.386056	0.095401	243.706329	127.125137
1424	103con3Gko1R072303	NORMAL	C	1	3	5	20	LOW_SIGNAL	LOW_SIGNAL	1197.817627	3658.175781	1196	3657	26.657835	44.20031	1185.91272	3655.571533	1187	3656	26.617901	41.778538	100	100	1.563203	0.329538	4.743621	0.210809	0.447252	0.062335	12.252233	554.089783
1425	103con3Gko1R072303	NORMAL	C	1	3	5	21	LOW_SIGNAL	LOW_SIGNAL	1188.385132	3652.986572	1186	3657	25.700138	42.525864	1191.031982	3657.775879	1192	3658	27.991634	41.972313	100	100	-0.347551	-0.606032	0	0	-0.094559	-0.114106	0	0
1426	103con3Gko1R072303	NORMAL	C	1	3	5	22	LOW_SIGNAL	LOW_SIGNAL	1178.216187	3659.303955	1180	3657	27.604231	42.371803	1185.463989	3663.912109	1183	3666	27.425718	38.784748	100	100	-0.95169	-0.583109	0	0	-0.26427	-0.118814	0	0
1427	103con3Gko1R072303	NORMAL	C	1	3	5	23	LOW_SIGNAL	LOW_SIGNAL	1209.033813	3670.074219	1207	3669	28.228033	36.803795	1198.167969	3674.496094	1194	3674	33.114109	36.77433	100	100	1.426766	-0.559538	0	-0.392172	0.328133	-0.120244	159.329453	0
1428	103con3Gko1R072303	NORMAL	C	1	3	5	24	LOW_SIGNAL	LOW_SIGNAL	1217.567627	3679.283691	1217	3680	25.313852	40.05032	1209.968018	3680.208008	1208	3681	27.217445	41.435596	100	100	0.997885	-0.116962	0	-0.11721	0.279218	-0.022307	131.584503	0
1429	103con3Gko1R072303	NORMAL	C	1	3	5	25	LOW_SIGNAL	LOW_SIGNAL	1215.080566	3699.818848	1214	3699	27.994572	42.442978	1206.05603	3691.656006	1207	3687	27.534233	39.527069	100	100	1.184989	1.032915	1.147228	0.871666	0.327757	0.206513	56.023876	189.397049
1430	103con3Gko1R072303	NORMAL	C	1	3	5	26	LOW_SIGNAL	LOW_SIGNAL	1190.428589	3693.370117	1191	3694	26.099325	38.927959	1185.391602	3678.99292	1183	3680	32.47253	38.80912	100	100	0.661394	1.819271	0.363549	2.750661	0.155115	0.370459	383.576996	21.140657
1431	103con3Gko1R072303	NORMAL	C	1	3	6	1	LOW_SIGNAL	LOW_SIGNAL	1224.516968	3703.0271	1221	3705	28.457932	47.579632	1211.857178	3692.325439	1210	3692	31.747679	42.290577	100	100	1.662325	1.354173	1.227557	0.814626	0.398763	0.253051	111.166321	203.725647
1432	103con3Gko1R072303	NORMAL	C	1	3	6	2	LOW_SIGNAL	LOW_SIGNAL	1198.231323	3695.680176	1198	3693	26.211224	46.616318	1196.57605	3693.768066	1195	3692	27.921915	44.338905	100	100	0.21735	0.241956	0.898304	1.113209	0.059282	0.043125	581.363464	752.700073
1433	103con3Gko1R072303	NORMAL	C	1	3	6	3	LOW_SIGNAL	LOW_SIGNAL	1233.047607	3703.829834	1234	3703	29.80423	45.325977	1211.94397	3694.055908	1213	3694	28.646141	38.592854	100	100	2.771065	1.236779	2.24055	0.446319	0.736701	0.253257	38.985874	243.203064
1434	103con3Gko1R072303	NORMAL	C	1	3	6	4	LOW_SIGNAL	LOW_SIGNAL	1281.516968	3723.727783	1277	3721	38.958237	47.932823	1248.432007	3691.528076	1246	3694	36.501736	42.425388	100	100	4.344302	4.074506	1.066216	0.937897	0.906394	0.758973	41.151554	69.279785
1435	103con3Gko1R072303	NORMAL	C	1	3	6	5	DETECTED	DETECTED	3868.458984	5028.090332	3964	4626	1010.120056	1399.281982	1293.117676	3710.353027	1295	3699	30.875008	47.24905	100	100	338.161499	166.744659	2.02802	0.493092	83.411842	27.889181	39.204437	106.127678
1436	103con3Gko1R072303	NORMAL	C	1	3	6	6	DETECTED	DETECTED	3986.851318	5292.479492	3993	4786	961.90979	1619.736694	1315.568604	3714.529297	1317	3703	49.124031	48.974018	100	100	350.759338	199.671646	1.756681	0.569255	54.37833	32.22015	35.962296	102.601219
1437	103con3Gko1R072303	NORMAL	C	1	3	6	7	DETECTED	DETECTED	7384.303223	8513.560547	7817	7449	2210.514404	4546.573242	1345.365356	3727.269287	1333	3727	65.271988	43.628162	100	100	792.957581	605.650635	1.309266	0.763787	92.5196	109.706451	36.588394	94.987198
1438	103con3Gko1R072303	NORMAL	C	1	3	6	8	DETECTED	DETECTED	6952.451172	8917.225586	7612	7389	2224.518555	5765.879883	1320.061279	3709.877441	1310	3706	90.01236	42.222443	100	100	739.574768	658.930664	1.122386	0.890959	62.573513	123.331284	39.462765	110.722862
1439	103con3Gko1R072303	NORMAL	C	1	3	6	9	DETECTED	DETECTED	5857.813965	7282.860352	6165	6367	1390.268677	3169.647217	1277.229126	3704.916748	1261	3704	69.797951	42.516499	100	100	601.464966	452.748047	1.328476	0.752742	65.62635	84.154236	30.313061	88.580551
1440	103con3Gko1R072303	NORMAL	C	1	3	6	10	DETECTED	DETECTED	5328.816895	6440.625	5629	5814	1268.475952	2349.694336	1233.578979	3681.771973	1226	3679	53.127857	47.546604	100	100	537.735229	349.10144	1.540341	0.649207	77.08268	58.024185	30.947237	85.151802
1441	103con3Gko1R072303	NORMAL	C	1	3	6	11	LOW_SIGNAL	LOW_SIGNAL	1214.223022	3684.506836	1205	3676	74.613556	55.32655	1201.241333	3671.715576	1199	3670	46.109436	41.941326	100	100	1.704593	1.618588	1.053135	0.949546	0.281541	0.30498	451.874237	282.087738
1442	103con3Gko1R072303	NORMAL	C	1	3	6	12	LOW_SIGNAL	LOW_SIGNAL	1200.662109	3664.317627	1194	3661	55.337994	45.165314	1179.712036	3663.488037	1180	3670	25.138906	40.840683	100	100	2.750901	0.104975	26.205256	0.03816	0.833372	0.020313	235.313583	2324.745605
1443	103con3Gko1R072303	NORMAL	C	1	3	6	13	LOW_SIGNAL	LOW_SIGNAL	1210.168945	3659.736572	1211	3657	26.36953	37.903633	1192.215942	3653.511963	1192	3652	30.01709	39.831623	100	100	2.357363	0.787654	2.992893	0.334125	0.598093	0.156273	79.882599	196.675079
1444	103con3Gko1R072303	NORMAL	C	1	3	6	14	LOW_SIGNAL	LOW_SIGNAL	1235.918335	3665.020508	1237	3663	34.195553	43.448204	1211.656006	3657.248047	1216	3658	28.824862	40.411518	100	100	3.185825	0.983516	3.239218	0.308716	0.841715	0.192333	75.826889	205.313782
1445	103con3Gko1R072303	NORMAL	C	1	3	6	15	LOW_SIGNAL	LOW_SIGNAL	1179.428589	3598.829834	1179	3598	27.710836	39.578148	1198.669434	3621.446289	1198	3621	29.805586	45.022755	100	100	-2.526466	-2.861855	0	0	-0.645545	-0.502334	0	0
1446	103con3Gko1R072303	NORMAL	C	1	3	6	16	LOW_SIGNAL	LOW_SIGNAL	1183.653076	3627.033936	1183	3628	29.468035	44.490639	1199.539673	3634.873047	1197	3627	45.301064	93.78434	100	100	-2.086029	-0.99195	0	0	-0.350689	-0.083587	0	0
1447	103con3Gko1R072303	NORMAL	C	1	3	6	17	LOW_SIGNAL	LOW_SIGNAL	1225.081665	3667.380859	1227	3666	30.010845	41.338467	1212.476196	3667.19043	1209	3671	25.900642	45.419949	100	100	1.655192	0.024097	68.689545	0.014558	0.486686	0.004193	120.260536	9881.665039
1448	103con3Gko1R072303	NORMAL	C	1	3	6	18	LOW_SIGNAL	LOW_SIGNAL	1203.653076	3660.503418	1206	3661	29.7889	41.342106	1204.722168	3652.293701	1204	3649	28.819065	48.17519	100	100	-0.14038	1.038846	-0.13513	0	-0.037097	0.170414	0	301.254608
1449	103con3Gko1R072303	NORMAL	C	1	3	6	19	DETECTED	DETECTED	1644.5	3996.530273	1657	3933	80.063484	187.32048	1191.235352	3645.433838	1189	3646	24.353638	40.192078	100	100	59.517025	44.427258	1.339651	0.746463	18.611784	8.735464	16.82674	52.110416
1450	103con3Gko1R072303	NORMAL	C	1	3	6	20	DETECTED	DETECTED	1675.338257	4056.661865	1662	4009	103.143517	207.401947	1184.961548	3640.192383	1182	3639	26.926085	34.854748	100	100	64.390114	52.699474	1.221836	0.81844	18.211958	11.948716	20.304169	49.091766
1451	103con3Gko1R072303	NORMAL	C	1	3	6	21	LOW_SIGNAL	LOW_SIGNAL	1214.783813	3660.601318	1216	3663	32.880642	41.153061	1191.084717	3642.372803	1186	3644	30.047134	37.902885	100	100	3.111868	2.306611	1.349108	0.74123	0.788731	0.480927	56.344509	87.936539
1452	103con3Gko1R072303	NORMAL	C	1	3	6	22	LOW_SIGNAL	LOW_SIGNAL	1226.783813	3676.121582	1227	3678	30.701225	40.700657	1195.784058	3655.87207	1194	3661	27.004955	40.682682	100	100	4.070499	2.562345	1.588583	0.629492	1.147928	0.497743	47.112343	5.972984
1453	103con3Gko1R072303	NORMAL	C	1	3	6	23	LOW_SIGNAL	LOW_SIGNAL	1218.756714	3670.662109	1216	3674	26.599993	40.742031	1209.063965	3663.904053	1211	3670	35.088314	36.427662	100	100	1.27273	0.855155	1.488303	0.671906	0.276239	0.18552	236.083359	269.997742
1454	103con3Gko1R072303	NORMAL	C	1	3	6	24	LOW_SIGNAL	LOW_SIGNAL	1234.657715	3677.80542	1237	3673	30.864515	43.936329	1210.280029	3671.375977	1210	3673	30.617456	36.862579	100	100	3.200972	0.813573	3.934462	0.254164	0.796202	0.174417	15.987525	371.838379
1455	103con3Gko1R072303	NORMAL	C	1	3	6	25	LOW_SIGNAL	LOW_SIGNAL	1230.691284	3679.892578	1231	3682	31.089426	42.556961	1206.560059	3675.679932	1205	3672	25.741398	43.849373	100	100	3.16861	0.533062	5.944162	0.168232	0.937448	0.096071	72.245277	250.852295
1456	103con3Gko1R072303	NORMAL	C	1	3	6	26	LOW_SIGNAL	LOW_SIGNAL	1215.642822	3671.253174	1214	3669	31.995033	45.937805	1196.104858	3671.867188	1194	3674	27.501268	41.957413	100	100	2.56548	-0.077696	0	-0.030285	0.710439	-0.014634	83.689476	0
1457	103con3Gko1R072303	NORMAL	C	1	3	7	1	LOW_SIGNAL	LOW_SIGNAL	1248.817627	3691.878418	1248	3690	29.953489	40.913033	1242.293701	3683.738037	1246	3684	37.745693	42.87138	100	100	0.85664	1.030073	0.831631	1.202457	0.172839	0.189879	352.056854	157.355438
1458	103con3Gko1R072303	NORMAL	C	1	3	7	2	TOO_SMALL	TOO_SMALL	1252.326538	3816.380859	1234	3684	224.429031	1337.157104	1226.624023	3679.271973	1230	3676	34.043068	42.4772	100	100	3.374932	17.349569	0.194525	5.140717	0.755	3.227823	863.075256	974.759766
1459	103con3Gko1R072303	NORMAL	C	1	3	7	3	LOW_SIGNAL	LOW_SIGNAL	1328.027222	3711.074951	1332	3705	45.402	47.873417	1239.192017	3688.1521	1233	3690	34.924042	46.319901	100	100	11.664724	2.900626	4.021451	0.248666	2.543669	0.494881	32.657383	52.771477
1460	103con3Gko1R072303	NORMAL	C	1	3	7	4	LOW_SIGNAL	LOW_SIGNAL	1372.489746	3727.176758	1376	3725	48.247696	52.211586	1267.895996	3679.687988	1265	3672	44.798988	45.643147	100	100	13.733939	6.009163	2.285499	0.437541	2.334735	1.040436	17.126667	53.386459
1461	103con3Gko1R072303	NORMAL	C	1	3	7	5	LOW_SIGNAL	LOW_SIGNAL	1349.46936	3692.408203	1342	3694	48.360138	41.272018	1319.776611	3690.648926	1312	3687	57.022381	43.475544	100	100	3.898879	0.222617	17.513882	0.057098	0.520721	0.040466	101.753433	776.762634
1462	103con3Gko1R072303	NORMAL	C	1	3	7	6	LOW_SIGNAL	LOW_SIGNAL	1361.251709	3701.9729	1359	3701	45.068867	38.561989	1357.285767	3696.234619	1347	3696	53.559872	42.178509	100	100	0.520758	0.726114	0.717184	1.394341	0.074047	0.136048	729.684143	297.789459
1463	103con3Gko1R072303	NORMAL	C	1	3	7	7	LOW_SIGNAL	LOW_SIGNAL	1361.70752	3717.986328	1361	3712	41.08931	46.411213	1357.078247	3723.965332	1333	3702	232.477066	259.0737	100	100	0.607858	-0.756575	0	-1.244657	0.019913	-0.023078	4942.830078	0
1464	103con3Gko1R072303	NORMAL	C	1	3	7	8	LOW_SIGNAL	LOW_SIGNAL	1347.340088	3710.625732	1343	3711	46.32753	49.698154	1307.826416	3690.892578	1308	3691	41.881115	39.792942	100	100	5.18844	2.497006	2.077864	0.481263	0.943472	0.495896	50.120235	150.877777
1465	103con3Gko1R072303	NORMAL	C	1	3	7	9	LOW_SIGNAL	LOW_SIGNAL	1294.108887	3689.843506	1292	3686	37.362564	39.927628	1329.009766	3689.980469	1272	3691	395.928131	85.714142	100	100	-4.582746	-0.017331	0	0	-0.08815	-0.001598	0	0
1466	103con3Gko1R072303	NORMAL	C	1	3	7	10	LOW_SIGNAL	LOW_SIGNAL	1289.587891	3678.5	1259	3676	152.574142	63.437096	1303.391357	3684.72168	1244	3679	379.36145	83.250046	100	100	-1.812498	-0.787283	0	0	-0.036386	-0.074735	0	0
1467	103con3Gko1R072303	NORMAL	C	1	3	7	11	LOW_SIGNAL	LOW_SIGNAL	1202.567627	3677.702637	1204	3672	27.638865	49.693539	1210.640015	3658.208008	1202	3653	62.11311	43.933483	100	100	-1.059965	2.466823	-0.429688	0	-0.129963	0.443731	0	119.123924
1468	103con3Gko1R072303	NORMAL	C	1	3	7	12	LOW_SIGNAL	LOW_SIGNAL	1189.939209	3676.344482	1191	3677	26.84149	51.837105	1198.751953	3648.672119	1202	3647	29.104002	44.963387	100	100	-1.157179	3.501623	-0.330469	0	-0.302802	0.615442	0	93.215553
1469	103con3Gko1R072303	NORMAL	C	1	3	7	13	LOW_SIGNAL	LOW_SIGNAL	1221.608154	3645.074219	1220	3641	31.794756	41.278576	1204.391968	3638.048096	1202	3638	31.981573	43.766399	100	100	2.260614	0.889076	2.542655	0.39329	0.538316	0.160537	20.049423	207.022888
1470	103con3Gko1R072303	NORMAL	C	1	3	7	14	LOW_SIGNAL	LOW_SIGNAL	1250.843506	3642.108887	1249	3641	31.511839	37.798157	1221.543945	3640.199951	1219	3643	31.983488	39.933208	100	100	3.847251	0.241554	15.927079	0.062786	0.916084	0.047803	18.677521	674.855896
1471	103con3Gko1R072303	NORMAL	C	1	3	7	15	DETECTED	DETECTED	1636.413818	4197.678223	1640	4118	52.239727	267.210785	1224.48999	3623.22998	1214	3628	84.649307	37.380611	100	100	54.088669	72.689888	0.744102	1.343902	4.86624	15.367545	16.169781	46.058674
1472	103con3Gko1R072303	NORMAL	C	1	3	7	16	DETECTED	DETECTED	1897.536621	4243.853516	1652	4148	2230.122314	379.424438	1228.576538	3635.099121	1217	3641	80.757835	40.838261	100	100	87.839447	77.030937	1.140314	0.876952	8.283531	14.906472	333.152863	61.965923
1473	103con3Gko1R072303	NORMAL	C	1	3	7	17	DETECTED	DETECTED	1619.586182	3958.068848	1616	3906	54.43969	161.070068	1274.443359	3662.886719	1254	3659	76.09024	50.479191	100	100	45.319824	37.35194	1.213319	0.824185	4.535967	5.8476	15.402481	51.817368
1474	103con3Gko1R072303	NORMAL	C	1	3	7	18	DETECTED	DETECTED	1631.884644	3982.423096	1625	3939	36.68605	157.425827	1265.14502	3658.070068	1254	3652	53.309795	46.585045	100	100	48.155647	41.043182	1.173292	0.852303	6.879404	6.9626	10.54673	46.361607
1475	103con3Gko1R072303	NORMAL	C	1	3	7	19	LOW_SIGNAL	LOW_SIGNAL	1218.743286	3643.486572	1221	3647	29.726904	40.440514	1223.019653	3647.725586	1222	3646	32.742313	43.585842	100	100	-0.561519	-0.536399	0	0	-0.130607	-0.097257	0	0
1476	103con3Gko1R072303	NORMAL	C	1	3	7	20	LOW_SIGNAL	LOW_SIGNAL	1197.195923	3641.540527	1195	3641	25.63365	41.435043	1201.932739	3640.951904	1197	3640	30.068939	37.833656	100	100	-0.621979	0.074484	-8.350559	0	-0.157532	0.015558	0	2870.44043
1477	103con3Gko1R072303	NORMAL	C	1	3	7	21	LOW_SIGNAL	LOW_SIGNAL	1222.689209	3670.135254	1226	3668	31.273609	47.703968	1189.271973	3641.216064	1187	3642	29.031229	38.195927	100	100	4.387932	3.659394	1.199087	0.833968	1.151079	0.757128	34.798473	98.822472
1478	103con3Gko1R072303	NORMAL	C	1	3	7	22	LOW_SIGNAL	LOW_SIGNAL	1291.141846	3707.0271	1291	3701	54.311783	58.035519	1244.57605	3657.687988	1234	3661	58.321026	41.887402	100	100	6.114436	6.243303	0.979359	1.021076	0.798439	1.177899	45.634846	81.414574
1479	103con3Gko1R072303	NORMAL	C	1	3	7	23	LOW_SIGNAL	LOW_SIGNAL	1315.554077	3697.601318	1315	3697	29.842737	42.872021	1305.447998	3684.672119	1311	3684	44.612576	54.29887	100	100	1.327003	1.636043	0.811105	1.232885	0.22653	0.238112	328.135345	257.726868
1480	103con3Gko1R072303	NORMAL	C	1	3	7	24	LOW_SIGNAL	LOW_SIGNAL	1303.778564	3698.067139	1307	3691	48.934158	43.383842	1296.904053	3697.280029	1309	3693	62.244366	60.325809	100	100	0.902675	0.0996	9.063023	0.110338	0.110444	0.013048	559.578491	5325.451172
1481	103con3Gko1R072303	NORMAL	C	1	3	7	25	LOW_SIGNAL	LOW_SIGNAL	1341.583862	3789.100586	1349	3772	47.934795	88.348358	1259.383789	3689.191895	1244	3687	57.240395	50.047665	100	100	10.793482	12.642308	0.853759	1.171291	1.43605	1.996271	38.058937	72.872192
1482	103con3Gko1R072303	NORMAL	C	1	3	7	26	LOW_SIGNAL	LOW_SIGNAL	1356.859009	3832.832275	1352	3829	55.454517	97.470406	1244.272705	3695.555664	1237	3695	47.567314	45.956554	100	100	14.783421	17.370792	0.85105	1.175018	2.366884	2.987095	25.318655	62.615356
1483	103con3Gko1R072303	NORMAL	C	1	3	8	1	LOW_SIGNAL	LOW_SIGNAL	1282.493286	3694.412109	1282	3697	27.927382	43.220673	1279.41272	3682.619141	1276	3678	30.173437	41.987022	100	100	0.404501	1.492266	0.271065	3.68915	0.102095	0.280872	370.826447	86.938507
1484	103con3Gko1R072303	NORMAL	C	1	3	8	2	LOW_SIGNAL	LOW_SIGNAL	1293.141846	3694.729736	1294	3693	30.135532	43.240757	1276.255981	3681.76001	1277	3686	29.227671	42.346378	100	100	2.21724	1.641171	1.351011	0.740187	0.577736	0.306277	43.475578	67.45813
1485	103con3Gko1R072303	NORMAL	C	1	3	8	3	LOW_SIGNAL	LOW_SIGNAL	1306.775513	3694.687012	1308	3693	34.544151	43.839489	1310.624023	3687.312012	1292	3684	179.145264	57.384022	100	100	-0.505338	0.933222	-0.541498	0	-0.021483	0.12852	0	502.065887
1486	103con3Gko1R072303	NORMAL	C	1	3	8	4	LOW_SIGNAL	LOW_SIGNAL	1348.088379	3709.074951	1339	3705	50.671097	37.111282	1343.656006	3686.864014	1315	3692	180.306198	45.742672	100	100	0.582004	2.810541	0.207079	4.829079	0.024582	0.485563	3903.998535	120.401001
1487	103con3Gko1R072303	NORMAL	C	1	3	8	5	DETECTED	DETECTED	20549.828125	8079.807129	22365	7512	5686.630371	3161.022461	1414	3699	1421	3702	59.958012	51.041016	100	100	2512.676758	554.341309	4.532725	0.220618	319.153809	85.829155	29.715536	72.146759
1488	103con3Gko1R072303	NORMAL	C	1	3	8	6	DETECTED	DETECTED	21515.904297	11470.319336	23394	9724	6130.465332	5688.171387	1432.038452	3702.307617	1425	3711	51.978062	33.327179	100	100	2637.161133	982.953491	2.682895	0.372732	386.391205	233.083389	30.523233	73.224319
1489	103con3Gko1R072303	NORMAL	C	1	3	8	7	DETECTED	DETECTED	2042.057739	3945.653809	2043	3883	111.452713	186.673309	1346.786865	3698.360596	1346	3703	37.022572	39.409405	100	100	91.29425	31.292141	2.917482	0.342761	18.779648	6.27498	15.119849	73.785271
1490	103con3Gko1R072303	NORMAL	C	1	3	8	8	DETECTED	DETECTED	1954.641357	4129.91748	1995	4042	215.405167	296.000336	1308.5	3682.3125	1310	3679	39.975525	41.651619	100	100	84.843178	56.639317	1.497956	0.667577	16.163424	10.746401	32.758045	65.471832
1491	103con3Gko1R072303	NORMAL	C	1	3	8	9	DETECTED	DETECTED	2634.314209	4335.714355	2500	4190	791.579224	470.408081	1411.362061	3710.172363	1320	3699	515.523499	104.996765	100	100	160.582733	79.15522	2.028707	0.492925	2.372253	5.957726	49.118355	73.302925
1492	103con3Gko1R072303	NORMAL	C	1	3	8	10	DETECTED	DETECTED	3175.895264	4480.85498	3200	4495	918.216431	405.775146	1284.785767	3677.375	1272	3668	114.026581	76.533653	100	100	248.316772	101.671249	2.44235	0.409442	16.584812	10.498388	48.178535	49.595791
1493	103con3Gko1R072303	NORMAL	C	1	3	8	11	LOW_SIGNAL	LOW_SIGNAL	1275.965942	3662.489746	1274	3661	37.790047	49.033867	1239.25	3650.883301	1241	3650	37.451424	35.70612	100	100	4.821077	1.468664	3.282629	0.304634	0.980362	0.325055	13.747773	289.549866
1494	103con3Gko1R072303	NORMAL	C	1	3	8	12	LOW_SIGNAL	LOW_SIGNAL	1267.564575	3646.462646	1264	3647	30.240601	44.931347	1229.119995	3636.600098	1227	3638	34.072647	41.072906	100	100	5.04806	1.247993	4.044941	0.247222	1.128312	0.240123	40.834812	184.704178
1495	103con3Gko1R072303	NORMAL	C	1	3	8	13	LOW_SIGNAL	LOW_SIGNAL	1306.351318	3664.303955	1310	3661	37.885948	43.184887	1226.671997	3638.535889	1228	3639	32.21019	35.884796	100	100	10.462489	3.260656	3.208707	0.311652	2.47373	0.718078	25.033028	93.236786
1496	103con3Gko1R072303	NORMAL	C	1	3	8	14	LOW_SIGNAL	LOW_SIGNAL	1331.877563	3735.074951	1333	3735	44.917416	65.062996	1246.088013	3632.456055	1242	3629	33.67923	38.540199	100	100	11.264808	12.985253	0.867508	1.152727	2.547254	2.662646	34.643017	51.082119
1497	103con3Gko1R072303	NORMAL	C	1	3	8	15	DETECTED	DETECTED	4281.405273	5444.715332	4279	5414	336.092255	684.344849	1274	3636.291016	1271	3632	64.263924	40.448273	100	100	394.894714	228.83551	1.725671	0.579485	46.797722	44.709557	10.969294	37.775894
1498	103con3Gko1R072303	NORMAL	C	1	3	8	16	DETECTED	DETECTED	4127.623047	4800.673828	4280	4677	716.485352	678.329407	1288.829224	3648.243896	1267	3647	94.514259	47.997799	100	100	372.754791	145.826889	2.556146	0.391214	30.035616	24.010057	25.018517	58.713257
1499	103con3Gko1R072303	NORMAL	C	1	3	8	17	DETECTED	DETECTED	1892.957275	3899.991455	1887	3863	97.401085	138.084778	1281.277832	3646.847168	1280	3654	53.350613	43.990925	100	100	80.318069	32.032528	2.507391	0.398821	11.465275	5.754466	13.322402	51.705708
1500	103con3Gko1R072303	NORMAL	C	1	3	8	18	DETECTED	DETECTED	1917.741333	3893.577637	1901	3860	81.446724	133.003113	1274.916626	3648.625	1271	3652	30.139273	42.424713	100	100	84.407677	30.995968	2.723182	0.367217	21.328474	5.773819	11.770706	51.461147
1501	103con3Gko1R072303	NORMAL	C	1	3	8	19	DETECTED	DETECTED	4429.651855	4254.925781	4483	4108	537.274048	509.536865	1263	3651.25	1261	3653	36.805279	43.982059	100	100	415.804993	76.388298	5.443307	0.183712	86.037979	13.7255	16.926771	84.090683
1502	103con3Gko1R072303	NORMAL	C	1	3	8	20	DETECTED	DETECTED	4277.310547	4222.484863	4393	4121	684.212219	430.296997	1258.205933	3638.764648	1257	3633	39.085594	38.910973	100	100	396.430908	73.863152	5.3671	0.18632	77.243408	15.00143	22.625746	73.414291
1503	103con3Gko1R072303	NORMAL	C	1	3	8	21	LOW_SIGNAL	LOW_SIGNAL	1260.331055	3657.709473	1257	3656	30.452917	40.065979	1236.27356	3656.547119	1234	3659	33.325104	38.652828	100	100	3.158928	0.147083	21.47724	0.046561	0.721903	0.030072	56.258915	907.392822
1504	103con3Gko1R072303	NORMAL	C	1	3	8	22	LOW_SIGNAL	LOW_SIGNAL	1374.175659	3709.155518	1371	3709	47.490017	40.296806	1307.208008	3675.592041	1315	3677	44.63821	34.155499	100	100	8.793352	4.247076	2.070448	0.482987	1.500232	0.982667	24.204235	63.709267
1505	103con3Gko1R072303	NORMAL	C	1	3	8	23	LOW_SIGNAL	LOW_SIGNAL	1421.899292	3712.31543	1420	3715	53.432293	39.14423	1353.391968	3702.271973	1349	3706	35.046253	38.944824	100	100	8.995522	1.270885	7.078155	0.14128	1.954769	0.257889	58.874348	39.289886
1506	103con3Gko1R072303	NORMAL	C	1	3	8	24	LOW_SIGNAL	LOW_SIGNAL	1450.624146	3734.503418	1446	3732	54.207623	43.66637	1381.744019	3715.216064	1381	3716	35.656044	41.107563	100	100	9.044474	2.440595	3.705848	0.269844	1.931794	0.469192	59.277317	76.362
1507	103con3Gko1R072303	NORMAL	C	1	3	8	25	DETECTED	DETECTED	13807.496094	15027.69043	15291	12430	4215.804199	9426.517578	1366.694458	3741	1352	3736	56.616413	42.712997	100	100	1633.569946	1428.202271	1.143795	0.874283	219.738434	264.244873	33.883865	83.518028
1508	103con3Gko1R072303	NORMAL	C	1	3	8	26	DETECTED	DETECTED	14898.425781	20172.373047	16554	17729	4220.094238	11188.928711	1319.057129	3751.457031	1314	3755	43.974552	40.40554	100	100	1783.072388	2077.880127	0.858121	1.165337	308.800629	406.402588	31.075562	68.137825
1509	103con3Gko1R072303	NORMAL	C	1	3	9	1	LOW_SIGNAL	LOW_SIGNAL	1328.797241	3695.189209	1323	3693	44.698383	43.169395	1309.047607	3685.063477	1307	3688	31.355213	44.234608	100	100	2.593274	1.281296	2.023946	0.494084	0.629868	0.22891	161.298508	95.292221
1510	103con3Gko1R072303	NORMAL	C	1	3	9	2	LOW_SIGNAL	LOW_SIGNAL	1305.918945	3698.25	1306	3698	27.225323	39.648262	1300.848022	3685.23999	1298	3681	28.713844	41.236809	100	100	0.66585	1.646269	0.40446	2.472432	0.176602	0.315495	179.948654	87.127731
1511	103con3Gko1R072303	NORMAL	C	1	3	9	3	LOW_SIGNAL	LOW_SIGNAL	1288.304077	3679.310791	1288	3683	29.755617	44.323612	1306.882935	3680.468018	1306	3681	26.758524	38.995922	100	100	-2.439543	-0.146434	0	0	-0.694315	-0.029676	0	0
1512	103con3Gko1R072303	NORMAL	C	1	3	9	4	LOW_SIGNAL	LOW_SIGNAL	1308.897217	3679.397217	1308	3678	30.833641	39.732117	1321.602051	3682.918457	1317	3685	31.835192	39.798115	100	100	-1.668239	-0.445573	0	0	-0.399081	-0.088478	0	0
1513	103con3Gko1R072303	NORMAL	C	1	3	9	5	LOW_SIGNAL	LOW_SIGNAL	1376.849365	3701.547852	1381	3703	41.396706	43.017574	1347.112061	3677.360107	1342	3680	53.088516	41.771149	100	100	3.90473	3.060684	1.27577	0.78384	0.560146	0.579054	111.768974	42.501762
1514	103con3Gko1R072303	NORMAL	C	1	3	9	6	LOW_SIGNAL	LOW_SIGNAL	1374.630127	3703.719238	1378	3702	42.895386	45.471283	1372.791992	3686.216064	1354	3686	123.617859	49.499199	100	100	0.241361	2.214828	0.108975	9.176418	0.014869	0.353605	6307.311523	111.74231
1515	103con3Gko1R072303	NORMAL	C	1	3	9	7	LOW_SIGNAL	LOW_SIGNAL	1342.397217	3676.479492	1326	3678	81.512383	45.03611	1345.255981	3703.552002	1328	3689	94.874023	179.015884	100	100	-0.375377	-3.425718	0	0	-0.030132	-0.15123	0	0
1516	103con3Gko1R072303	NORMAL	C	1	3	9	8	LOW_SIGNAL	LOW_SIGNAL	1325.5	3683.883545	1306	3683	150.661865	42.727127	1312.159668	3668.016846	1303	3666	74.395073	40.569256	100	100	1.751685	2.00775	0.872462	1.146182	0.179317	0.391102	982.080994	84.496613
1517	103con3Gko1R072303	NORMAL	C	1	3	9	9	LOW_SIGNAL	LOW_SIGNAL	1291.794556	3667.958984	1291	3672	31.684198	44.797924	1298.599976	3675.263916	1288	3676	64.268837	42.80698	100	100	-0.893602	-0.924356	0	0	-0.10589	-0.170648	0	0
1518	103con3Gko1R072303	NORMAL	C	1	3	9	10	LOW_SIGNAL	LOW_SIGNAL	1281.931519	3668.315186	1279	3667	27.26667	43.746101	1282.063965	3666.063965	1281	3665	31.013723	42.287373	100	100	-0.017391	0.284866	-0.06105	0	-0.004271	0.053236	0	497.625885
1519	103con3Gko1R072303	NORMAL	C	1	3	9	11	LOW_SIGNAL	LOW_SIGNAL	1264.102051	3654.768799	1265	3655	27.963219	38.021637	1261.287964	3656.167969	1261	3657	30.446095	36.406937	100	100	0.369511	-0.177049	0	-0.479145	0.092429	-0.038431	427.938202	0
1520	103con3Gko1R072303	NORMAL	C	1	3	9	12	LOW_SIGNAL	LOW_SIGNAL	1259.863892	3646.775391	1261	3647	27.454477	36.702938	1248.703979	3644.055908	1246	3642	29.477989	43.949997	100	100	1.46538	0.34412	4.258345	0.234833	0.378585	0.061877	96.177177	889.005981
1521	103con3Gko1R072303	NORMAL	C	1	3	9	13	LOW_SIGNAL	LOW_SIGNAL	1357.714233	3654.306152	1369	3653	60.425205	39.413609	1258.848022	3638.424072	1259	3639	29.692253	36.071903	100	100	12.981871	2.009696	6.459618	0.154808	3.329697	0.440289	53.230274	100.001938
1522	103con3Gko1R072303	NORMAL	C	1	3	9	14	LOW_SIGNAL	LOW_SIGNAL	1417.924683	3711.123291	1435	3711	68.13781	67.657555	1298.447998	3665.384033	1270	3651	261.662598	184.390762	100	100	15.688179	5.787783	2.710568	0.368926	0.456606	0.248056	211.451477	375.016174
1523	103con3Gko1R072303	NORMAL	C	1	3	9	15	DETECTED	DETECTED	2652.137207	4079.588135	2688	4078	279.763306	166.838058	1310.666626	3642.763916	1302	3638	55.52718	30.683983	100	100	176.145081	55.275135	3.186697	0.313805	24.15881	14.236229	20.440063	37.541912
1524	103con3Gko1R072303	NORMAL	C	1	3	9	16	DETECTED	DETECTED	2744.352295	4372.304688	2828	4142	326.588043	684.537964	1335.675659	3660.689209	1328	3659	64.846939	50.7146	100	100	184.969742	90.046837	2.05415	0.486819	21.723101	14.031768	22.722414	95.930565
1525	103con3Gko1R072303	NORMAL	C	1	3	9	17	LOW_SIGNAL	LOW_SIGNAL	1517.231323	3707.040771	1554	3698	111.256149	62.123924	1316.206299	3658.880859	1310	3663	38.611153	44.444946	100	100	26.396084	6.094089	4.331424	0.230871	5.206398	1.083586	51.90464	90.127655
1526	103con3Gko1R072303	NORMAL	C	1	3	9	18	DETECTED	DETECTED	1594.052124	3745.3125	1595	3733	52.002502	86.812836	1310.100952	3662.151611	1310	3661	34.249828	40.01897	100	100	37.284904	10.523064	3.543161	0.282234	8.290586	2.078037	13.780775	92.638054
1527	103con3Gko1R072303	NORMAL	C	1	3	9	19	DETECTED	DETECTED	1532.018921	3738.29248	1531	3730	43.275196	62.28154	1288.488647	3660.95459	1288	3658	30.259031	33.629467	100	100	31.977341	9.78623	3.267585	0.306036	8.048184	2.299706	12.703791	67.782867
1528	103con3Gko1R072303	NORMAL	C	1	3	9	20	DETECTED	DETECTED	1509.314819	3724.851807	1506	3713	41.467392	58.916828	1272.271606	3649.654297	1272	3653	26.255482	41.525043	100	100	31.12554	9.515389	3.271074	0.30571	9.028333	1.810895	13.540417	55.580956
1529	103con3Gko1R072303	NORMAL	C	1	3	9	21	DETECTED	DETECTED	1554.923096	3742.261475	1544	3727	72.432358	97.068634	1281.0448	3647.104492	1267	3646	62.700371	36.005486	100	100	35.962261	12.041033	2.986643	0.334824	4.368049	2.642847	13.241079	94.731781
1530	103con3Gko1R072303	NORMAL	C	1	3	9	22	LOW_SIGNAL	LOW_SIGNAL	1586.445923	3740.196045	1610	3729	118.063591	74.840668	1316.492065	3671.182617	1312	3672	50.92453	42.821388	100	100	35.446953	8.732863	4.05903	0.246364	5.301057	1.611658	39.457191	88.938622
1531	103con3Gko1R072303	NORMAL	C	1	3	9	23	LOW_SIGNAL	LOW_SIGNAL	1404.161133	3711.973145	1401	3712	37.767082	39.849365	1392.18396	3701.583984	1392	3693	41.443394	73.741943	100	100	1.572692	1.31463	1.1963	0.835911	0.289001	0.140885	142.476471	597.233826
1532	103con3Gko1R072303	NORMAL	C	1	3	9	24	LOW_SIGNAL	LOW_SIGNAL	1438.91272	3733.395996	1439	3734	35.14159	40.039478	1401.416016	3714.439941	1403	3714	35.303341	44.27943	100	100	4.923597	2.398673	2.052634	0.487179	1.062129	0.428101	9.002335	99.745895
1533	103con3Gko1R072303	NORMAL	C	1	3	9	25	LOW_SIGNAL	LOW_SIGNAL	1363.932861	3721.953125	1363	3722	31.840321	44.184532	1372.680054	3718.080078	1370	3718	43.211155	43.497795	100	100	-1.148572	0.49009	-2.343593	0	-0.202429	0.08904	0	200.354065
1534	103con3Gko1R072303	NORMAL	C	1	3	9	26	LOW_SIGNAL	LOW_SIGNAL	1374.918335	3734.265381	1375	3735	30.98575	43.440613	1369.887939	3728.224121	1371	3724	33.569427	42.416302	100	100	0.660528	0.764453	0.864054	1.157335	0.149851	0.142428	256.733521	155.230072
1535	103con3Gko1R072303	NORMAL	C	1	3	10	1	LOW_SIGNAL	LOW_SIGNAL	1474.682373	3747.331055	1486	3744	65.692459	49.137936	1334.520386	3705.397949	1342	3709	34.122654	41.237751	100	100	18.404314	5.306157	3.468483	0.28831	4.107594	1.016862	40.050121	63.721699
1536	103con3Gko1R072303	NORMAL	C	1	3	10	2	LOW_SIGNAL	LOW_SIGNAL	1457.682373	3722.202637	1474	3726	68.617844	50.591331	1319.931396	3694.578369	1320	3696	33.888359	44.822525	100	100	18.08773	3.495537	5.174522	0.193255	4.064847	0.616303	43.314129	84.929382
1537	103con3Gko1R072303	NORMAL	C	1	3	10	3	DETECTED	DETECTED	3007.638428	4649.561523	3065	4368	334.877502	723.965027	1309.317017	3689.024414	1307	3690	27.254759	34.477879	100	100	223.002258	121.545036	1.834729	0.545039	62.31284	27.859518	19.652733	75.285339
1538	103con3Gko1R072303	NORMAL	C	1	3	10	4	DETECTED	DETECTED	2911.451904	4603.592773	2951	4422	284.412659	662.137878	1312.117676	3674.911865	1309	3680	38.884262	45.495495	100	100	210.004501	117.514	1.787059	0.559578	41.13063	20.41259	17.616207	71.130241
1539	103con3Gko1R072303	NORMAL	C	1	3	10	5	LOW_SIGNAL	LOW_SIGNAL	1393.205444	3709.177979	1392	3705	71.029762	48.72876	1318.903809	3683.721191	1308	3679	58.779247	43.523777	100	100	9.756358	3.221267	3.028733	0.330171	1.264079	0.584894	53.669952	86.07859
1540	103con3Gko1R072303	NORMAL	C	1	3	10	6	LOW_SIGNAL	LOW_SIGNAL	1439.191772	3736.76709	1435	3724	102.649338	70.431282	1340.855957	3686.951904	1314	3687	142.623566	49.491089	100	100	12.912226	6.303545	2.048407	0.488184	0.689478	1.006549	100.693893	100.595535
1541	103con3Gko1R072303	NORMAL	C	1	3	10	7	LOW_SIGNAL	LOW_SIGNAL	1323.095947	3687.945313	1321	3695	46.738197	47.516621	1301.031982	3674.615967	1296	3677	45.40036	43.879745	100	100	2.897163	1.686677	1.717675	0.582182	0.485987	0.30377	50.319778	136.77916
1542	103con3Gko1R072303	NORMAL	C	1	3	10	8	LOW_SIGNAL	LOW_SIGNAL	1310.869873	3684.349365	1309	3680	30.33679	41.914955	1283.911987	3679.656006	1283	3682	28.863981	39.097916	100	100	3.539771	0.593891	5.960303	0.167777	0.933963	0.120041	34.637867	321.87677
1543	103con3Gko1R072303	NORMAL	C	1	3	10	9	LOW_SIGNAL	LOW_SIGNAL	1295.397217	3681.815186	1295	3678	29.245333	40.031883	1285.488037	3682.072021	1284	3676	27.38336	49.731247	100	100	1.301149	-0.0325	0	-0.024978	0.361869	-0.005164	103.625648	0
1544	103con3Gko1R072303	NORMAL	C	1	3	10	10	LOW_SIGNAL	LOW_SIGNAL	1303.253418	3677.664307	1301	3673	30.11376	38.680885	1300.57605	3676.216064	1298	3673	32.748619	44.128948	100	100	0.351558	0.183259	1.918374	0.521275	0.081755	0.032818	480.690979	1466.630615
1545	103con3Gko1R072303	NORMAL	C	1	3	10	11	LOW_SIGNAL	LOW_SIGNAL	1273.246582	3657.773926	1272	3657	28.341894	36.201122	1269.215942	3654.407959	1268	3656	32.020805	39.737465	100	100	0.529253	0.425925	1.242597	0.804766	0.125876	0.084705	369.71759	486.853912
1546	103con3Gko1R072303	NORMAL	C	1	3	10	12	LOW_SIGNAL	LOW_SIGNAL	1263.693848	3652.789063	1255	3650	70.235374	43.146507	1245.008057	3651.352051	1244	3657	30.072624	40.342327	100	100	2.453584	0.181837	13.493278	0.074111	0.621356	0.03562	339.678467	1064.772461
1547	103con3Gko1R072303	NORMAL	C	1	3	10	13	LOW_SIGNAL	LOW_SIGNAL	1308.843506	3658.115723	1322	3661	51.435516	47.690994	1250.656006	3645.704102	1248	3645	29.320007	36.021496	100	100	7.640452	1.570549	4.864828	0.205557	1.984566	0.344562	72.628136	251.821442
1548	103con3Gko1R072303	NORMAL	C	1	3	10	14	LOW_SIGNAL	LOW_SIGNAL	1335.226074	3678.239746	1344	3675	57.19305	51.650459	1294.536011	3666.464111	1268	3646	261.772644	183.416397	100	100	5.342908	1.490073	3.58567	0.278888	0.15544	0.064202	627.790527	1494.558594
1549	103con3Gko1R072303	NORMAL	C	1	3	10	15	DETECTED	DETECTED	1855.700806	3776.666748	1847	3743	147.540115	134.485168	1313.844116	3663.922119	1311	3665	33.713989	40.578632	100	100	71.149818	14.26655	4.987177	0.200514	16.072163	2.778424	26.508215	113.723495
1550	103con3Gko1R072303	NORMAL	C	1	3	10	16	DETECTED	DETECTED	1913.533325	3808.822266	1913	3790	75.709267	103.55085	1339.277832	3662.522217	1340	3662	26.453712	38.560398	100	100	75.40403	18.512606	4.073118	0.245512	21.707935	3.794049	12.352908	65.689285
1551	103con3Gko1R072303	NORMAL	C	1	3	10	17	LOW_SIGNAL	LOW_SIGNAL	1335.061279	3681.789063	1335	3681	35.504627	42.016369	1332.682495	3677.547607	1332	3678	29.417719	38.80941	100	100	0.312352	0.536708	0.581978	1.718279	0.080862	0.109289	835.680908	379.583038
1552	103con3Gko1R072303	NORMAL	C	1	3	10	18	LOW_SIGNAL	LOW_SIGNAL	1336.184937	3680.808105	1334	3676	31.488586	44.697651	1328.264038	3675.12793	1328	3674	31.44969	36.732243	100	100	1.040073	0.718762	1.447035	0.691068	0.251859	0.154637	19.753157	448.367554
1553	103con3Gko1R072303	NORMAL	C	1	3	10	19	LOW_SIGNAL	LOW_SIGNAL	1306.714233	3675.918457	1306	3679	26.492182	42.545948	1309.248047	3682.447998	1310	3682	33.397804	49.559601	100	100	-0.332709	-0.826239	0	0	-0.075868	-0.131751	0	0
1554	103con3Gko1R072303	NORMAL	C	1	3	10	20	LOW_SIGNAL	LOW_SIGNAL	1270.448975	3655.857178	1269	3658	26.891762	43.544502	1278.904053	3666.095947	1273	3672	37.212643	39.195419	100	100	-1.110215	-1.2956	0	0	-0.22721	-0.261224	0	0
1555	103con3Gko1R072303	NORMAL	C	1	3	10	21	LOW_SIGNAL	LOW_SIGNAL	1309.408203	3664.537354	1273	3658	402.82486	100.380257	1252.416016	3652.216064	1251	3653	28.839142	38.174385	100	100	7.483499	1.559119	4.799826	0.208341	1.97621	0.322763	704.993469	753.477112
1556	103con3Gko1R072303	NORMAL	C	1	3	10	22	LOW_SIGNAL	LOW_SIGNAL	1286.682373	3671.317627	1289	3669	32.056293	43.648098	1270.511963	3667.063965	1260	3666	47.088387	40.523739	100	100	2.123295	0.538253	3.944794	0.253499	0.343405	0.104967	213.304276	381.242096
1557	103con3Gko1R072303	NORMAL	C	1	3	10	23	LOW_SIGNAL	LOW_SIGNAL	1385.285767	3692.557861	1381	3686	74.269043	42.108166	1333	3689.055908	1317	3687	58.890961	44.038712	100	100	6.865511	0.443132	15.49314	0.064545	0.88784	0.07952	86.547493	368.255646
1558	103con3Gko1R072303	NORMAL	C	1	3	10	24	LOW_SIGNAL	LOW_SIGNAL	1400.993164	3717.088379	1398	3718	41.023972	45.561321	1366.024048	3707.1521	1361	3705	43.715443	43.991028	100	100	4.591706	1.257323	3.65197	0.273825	0.799926	0.225871	43.186993	119.345222
1559	103con3Gko1R072303	NORMAL	C	1	3	10	25	LOW_SIGNAL	LOW_SIGNAL	1402.53064	3720.884277	1385	3719	71.087868	45.934208	1396.425781	3717.791992	1383	3713	70.366814	43.137997	100	100	0.801613	0.391293	2.048624	0.488132	0.086758	0.071684	165.431122	510.359924
1560	103con3Gko1R072303	NORMAL	C	1	3	10	26	LOW_SIGNAL	LOW_SIGNAL	1439.122437	3731.265381	1434	3736	55.916149	52.540306	1446.553345	3731.873779	1421	3731	90.919235	46.48164	100	100	-0.975734	-0.076986	0	0	-0.081731	-0.013089	0	0
1561	103con3Gko1R072303	NORMAL	C	1	3	11	1	DETECTED	DETECTED	3616.070557	5249.737305	3529	4584	1125.153564	2083.739502	1342.354858	3716.90332	1342	3717	24.39337	39.371189	100	100	298.555847	193.962692	1.539244	0.64967	93.210403	38.932884	49.473598	135.916061
1562	103con3Gko1R072303	NORMAL	C	1	3	11	2	DETECTED	DETECTED	4161.57373	5345.875	4165	4811	839.966492	1590.766357	1328.241333	3713.655273	1320	3710	103.72686	47.854897	100	100	372.037689	206.538834	1.801297	0.555156	27.315321	34.107685	29.418972	97.416199
1563	103con3Gko1R072303	NORMAL	C	1	3	11	3	LOW_SIGNAL	LOW_SIGNAL	1265.209473	3684.2229	1266	3681	31.843201	40.596039	1279.869507	3687.687012	1272	3688	43.222294	52.52742	100	100	-1.924972	-0.438344	0	0	-0.339178	-0.065949	0	0
1564	103con3Gko1R072303	NORMAL	C	1	3	11	4	LOW_SIGNAL	LOW_SIGNAL	1254.871582	3687.2771	1254	3687	27.849756	40.349297	1269.192017	3679.600098	1261	3680	47.439217	49.318405	100	100	-1.88038	0.971437	-1.935668	0	-0.301869	0.155662	0	369.403534
1565	103con3Gko1R072303	NORMAL	C	1	3	11	5	LOW_SIGNAL	LOW_SIGNAL	1319.197266	3706.061279	1309	3707	73.306137	45.974113	1290.416016	3688.431885	1290	3689	35.491295	39.580738	100	100	3.779193	2.230799	1.694098	0.590285	0.810938	0.445403	222.859329	132.663071
1566	103con3Gko1R072303	NORMAL	C	1	3	11	6	LOW_SIGNAL	LOW_SIGNAL	1283.510254	3694.9729	1281	3695	39.906971	39.285912	1283.784058	3686.672119	1282	3686	42.902668	46.348225	100	100	-0.035952	1.050369	-0.034228	0	-0.006382	0.179096	0	296.263397
1567	103con3Gko1R072303	NORMAL	C	1	3	11	7	LOW_SIGNAL	LOW_SIGNAL	1251.408203	3688.952393	1252	3685	27.822289	45.461914	1259.823975	3684.575928	1259	3688	29.324947	42.983921	100	100	-1.105054	0.553792	-1.995431	0	-0.286983	0.101816	0	338.271454
1568	103con3Gko1R072303	NORMAL	C	1	3	11	8	LOW_SIGNAL	LOW_SIGNAL	1252.609619	3681.787598	1252	3683	29.435934	45.991634	1258.488037	3679.008057	1257	3677	29.738539	41.307178	100	100	-0.77188	0.351719	-2.194591	0	-0.19767	0.06729	0	727.546387
1569	103con3Gko1R072303	NORMAL	C	1	3	11	9	LOW_SIGNAL	LOW_SIGNAL	1279.76709	3685.431396	1277	3686	28.883129	39.978603	1278.391968	3681.855957	1280	3679	40.473587	43.821251	100	100	0.180564	0.452431	0.399097	2.505659	0.033976	0.081591	2061.832031	501.888763
1570	103con3Gko1R072303	NORMAL	C	1	3	11	10	LOW_SIGNAL	LOW_SIGNAL	1301.903442	3696.620605	1299	3697	38.479134	45.409107	1294.47998	3687.991943	1290	3686	36.934029	40.375156	100	100	0.974756	1.091859	0.892749	1.120136	0.200992	0.213712	145.410599	240.832382
1571	103con3Gko1R072303	NORMAL	C	1	3	11	11	LOW_SIGNAL	LOW_SIGNAL	1307.124146	3678.820801	1313	3679	46.8256	43.575066	1259.015991	3657.968018	1258	3660	38.354668	40.083572	100	100	6.316959	2.638682	2.393982	0.417714	1.254297	0.520233	55.836266	81.959061
1572	103con3Gko1R072303	NORMAL	C	1	3	11	12	LOW_SIGNAL	LOW_SIGNAL	1298.268921	3670.724121	1300	3665	36.961929	44.129459	1238.504028	3659.36792	1239	3662	27.257616	41.748192	100	100	7.847576	1.436998	5.46109	0.183114	2.192594	0.272017	41.770519	125.924751
1573	103con3Gko1R072303	NORMAL	C	1	3	11	13	LOW_SIGNAL	LOW_SIGNAL	1278.59314	3672.52417	1277	3670	35.536659	41.083096	1237.008057	3664.936035	1239	3663	29.079569	37.887943	100	100	5.460431	0.960192	5.686811	0.175845	1.430045	0.200278	49.11924	209.336411
1574	103con3Gko1R072303	NORMAL	C	1	3	11	14	LOW_SIGNAL	LOW_SIGNAL	1306.889648	3678.179199	1308	3679	44.811501	40.605766	1252.560059	3656.624023	1249	3655	32.097233	40.365803	100	100	7.13388	2.727562	2.615479	0.382339	1.692657	0.533996	57.556858	20.449692
1575	103con3Gko1R072303	NORMAL	C	1	3	11	15	LOW_SIGNAL	LOW_SIGNAL	1369.813843	3700.344727	1378	3700	51.684669	49.39753	1293.303955	3668.216064	1295	3668	35.928974	39.967041	100	100	10.046318	4.065516	2.471105	0.404677	2.129476	0.803879	48.560944	90.356033
1576	103con3Gko1R072303	NORMAL	C	1	3	11	16	LOW_SIGNAL	LOW_SIGNAL	1398.5	3707.46582	1404	3705	52.380077	51.563454	1304.642822	3677.80957	1305	3677	29.399446	40.29982	100	100	12.324147	3.752661	3.284109	0.304497	3.192481	0.73589	46.188705	108.466095
1577	103con3Gko1R072303	NORMAL	C	1	3	11	17	LOW_SIGNAL	LOW_SIGNAL	1413.924683	3725.356201	1423	3724	68.701355	53.570038	1319.66394	3689.615967	1317	3687	35.168018	41.27383	100	100	12.377138	4.52252	2.736779	0.365393	2.680297	0.86593	62.611088	95.550476
1578	103con3Gko1R072303	NORMAL	C	1	3	11	18	LOW_SIGNAL	LOW_SIGNAL	1436.397217	3721.650635	1443	3720	59.618511	52.950932	1318.536011	3687.768066	1317	3687	34.514267	42.89262	100	100	15.476055	4.287454	3.609615	0.277038	3.414855	0.789939	41.245174	91.63633
1579	103con3Gko1R072303	NORMAL	C	1	3	11	19	LOW_SIGNAL	LOW_SIGNAL	1358.551758	3716.344727	1370	3719	51.122524	48.713341	1311.791992	3691.783936	1311	3688	40.764736	47.075882	100	100	6.139906	3.107889	1.975587	0.506179	1.147064	0.521728	65.976433	50.991882
1580	103con3Gko1R072303	NORMAL	C	1	3	11	20	LOW_SIGNAL	LOW_SIGNAL	1337.52417	3703.95166	1336	3702	51.804127	46.757854	1284.135986	3667.936035	1283	3662	33.003994	44.067719	100	100	7.010266	4.557367	1.538227	0.650099	1.617628	0.817279	74.791801	43.401039
1581	103con3Gko1R072303	NORMAL	C	1	3	11	21	LOW_SIGNAL	LOW_SIGNAL	1258.144775	3676.751709	1257	3678	28.058464	43.315308	1253.024048	3667.47998	1254	3664	27.059515	37.107861	100	100	0.67239	1.173232	0.573109	1.744869	0.189239	0.249859	144.906097	240.982986
1582	103con3Gko1R072303	NORMAL	C	1	3	11	22	LOW_SIGNAL	LOW_SIGNAL	1282.673462	3688.564697	1284	3688	26.362894	38.372559	1268.488037	3683.008057	1269	3686	30.229927	36.345684	100	100	1.862652	0.70313	2.649087	0.377488	0.469251	0.152883	104.286301	221.469742
1583	103con3Gko1R072303	NORMAL	C	1	3	11	23	LOW_SIGNAL	LOW_SIGNAL	1310.918335	3691.945557	1312	3695	26.740383	39.934494	1306.536011	3686.431885	1304	3687	29.189741	41.523674	100	100	0.575432	0.697692	0.824764	1.212468	0.150132	0.132784	267.08197	206.354004
1584	103con3Gko1R072303	NORMAL	C	1	3	11	24	LOW_SIGNAL	LOW_SIGNAL	1357.183716	3714.462646	1355	3715	36.02626	43.885319	1350.319946	3711.855957	1343	3708	51.371601	47.639893	100	100	0.901264	0.329847	2.732371	0.365983	0.13361	0.054717	533.551086	711.15033
1585	103con3Gko1R072303	NORMAL	C	1	3	11	25	DETECTED	DETECTED	35716.648438	13757.208984	35365	11533	6476.02002	6695.335938	1478.142822	3745.80957	1443	3751	90.928146	54.273956	100	100	4495.770508	1266.828613	3.548839	0.281782	376.544617	184.460464	18.912573	66.874931
1586	103con3Gko1R072303	NORMAL	C	1	3	11	26	DETECTED	DETECTED	32455.017578	13501.112305	35414	12046	11598.356445	7109.357422	1523.625	3774.4375	1497	3771	80.715858	44.932495	100	100	4061.522461	1230.800049	3.299904	0.303039	383.213318	216.473068	37.496132	73.089882
1587	103con3Gko1R072303	NORMAL	C	1	3	12	1	LOW_SIGNAL	LOW_SIGNAL	1232.775513	3691.877441	1228	3698	42.526192	49.056988	1253.307129	3686.480225	1253	3691	60.773781	48.233204	100	100	-2.695954	0.682956	-3.947477	0	-0.337837	0.111898	0	165.871475
1588	103con3Gko1R072303	NORMAL	C	1	3	12	2	LOW_SIGNAL	LOW_SIGNAL	1244.258545	3669.945557	1245	3674	33.165432	43.332706	1282.388916	3688.936523	1247	3686	206.974792	71.608459	100	100	-5.006802	-2.403091	0	0	-0.184227	-0.265206	0	0
1589	103con3Gko1R072303	NORMAL	C	1	3	12	3	LOW_SIGNAL	LOW_SIGNAL	1317.115601	3691.489746	1318	3690	55.057938	43.964245	1260.815552	3672.47583	1259	3669	37.629711	48.245457	100	100	7.392616	2.405995	3.072582	0.325459	1.496159	0.394108	71.38858	104.496094
1590	103con3Gko1R072303	NORMAL	C	1	3	12	4	LOW_SIGNAL	LOW_SIGNAL	1360.965942	3697.727783	1335	3692	342.518951	90.794327	1258.93103	3679.827637	1254	3679	36.472675	43.887066	100	100	13.397944	2.26506	5.915051	0.16906	2.797571	0.407868	333.779419	444.035004
1591	103con3Gko1R072303	NORMAL	C	1	3	12	5	LOW_SIGNAL	LOW_SIGNAL	1343.659912	3729.625732	1356	3719	71.287231	64.650932	1258.079956	3682.280029	1256	3681	37.915138	41.531677	100	100	11.237286	5.99106	1.875676	0.533141	2.257145	1.13999	70.540039	104.648514
1592	103con3Gko1R072303	NORMAL	C	1	3	12	6	LOW_SIGNAL	LOW_SIGNAL	1349.239746	3730.191895	1355	3724	45.954739	61.036819	1256.280029	3683.976074	1256	3680	29.884344	42.592678	100	100	12.206304	5.848086	2.087231	0.479104	3.110649	1.085065	37.55476	94.597626
1593	103con3Gko1R072303	NORMAL	C	1	3	12	7	LOW_SIGNAL	LOW_SIGNAL	1240.191772	3686.883545	1237	3686	27.541393	42.61496	1240.192017	3680.600098	1238	3682	27.572985	40.568336	100	100	-0.000032	0.795099	-0.00004	0	-0.000009	0.154886	0	207.653397
1594	103con3Gko1R072303	NORMAL	C	1	3	12	8	LOW_SIGNAL	LOW_SIGNAL	1238.164429	3698.835693	1236	3698	28.093933	45.553307	1235.456055	3688.768066	1238	3686	29.452669	44.994118	100	100	0.35563	1.273944	0.279157	3.58222	0.091957	0.223754	326.489075	70.679008
1595	103con3Gko1R072303	NORMAL	C	1	3	12	9	LOW_SIGNAL	LOW_SIGNAL	1267.979492	3703.972656	1275	3708	42.851547	43.240963	1224.959961	3690.167969	1224	3695	38.092709	47.037857	100	100	5.648785	1.746826	3.233742	0.309239	1.129338	0.29348	45.622372	134.116013
1596	103con3Gko1R072303	NORMAL	C	1	3	12	10	LOW_SIGNAL	LOW_SIGNAL	1233.55481	3671.095947	1229	3667	44.114437	46.900822	1212.76001	3668.887939	1212	3667	56.750214	46.667702	100	100	2.730512	0.279398	9.772832	0.102324	0.366427	0.047313	171.678421	211.521515
1597	103con3Gko1R072303	NORMAL	C	1	3	12	11	LOW_SIGNAL	LOW_SIGNAL	1250.780762	3666.342529	1250	3667	29.967916	42.65765	1226.555542	3656.777832	1227	3659	30.499458	42.000744	100	100	3.180952	1.210304	2.628227	0.380485	0.794284	0.227727	23.402481	77.967781
1598	103con3Gko1R072303	NORMAL	C	1	3	12	12	LOW_SIGNAL	LOW_SIGNAL	1256.558594	3666.234375	1259	3664	25.883261	46.342979	1236.040039	3658.280029	1235	3662	26.966936	36.305069	100	100	2.694239	1.006532	2.676755	0.373587	0.760878	0.219097	36.882996	362.104126
1599	103con3Gko1R072303	NORMAL	C	1	3	12	13	LOW_SIGNAL	LOW_SIGNAL	1254.069458	3666.180664	1254	3668	26.419067	45.607574	1252.547119	3669.905762	1245	3672	64.952164	35.834156	100	100	0.199894	-0.471369	0	-2.358088	0.023438	-0.103954	3897.717529	0
1600	103con3Gko1R072303	NORMAL	C	1	3	12	14	LOW_SIGNAL	LOW_SIGNAL	1267.689697	3691.406982	1267	3692	32.3255	42.578442	1257.185791	3677.008789	1258	3674	30.248537	44.993359	100	100	1.379241	1.821928	0.757023	1.320964	0.347253	0.320007	108.532722	101.0009
[truncated: 29,600 more rows]
