# Supplementary material for: CARMA: A platform for analyzing microarray datasets that incorporate replicate measures
Source: BMC Bioinformatics. 2006 Mar 17;7:149. doi: 10.1186/1471-2105-7-149 (PMC1450302; doi:10.1186/1471-2105-7-149)
Supplement: Additional File 5 — Data1.zip Comma separated value data files containing the microarray experimental data. [file 1471-2105-7-149-S5.zip › 101con1Gcon3R072303.csv]

Number	Array/Plate	Flagged As	Set	Set Row	Set Column	Row	Column	Detection Status (w595)	Detection Status (w685)	Spot Mean Intensity (w595)	Spot Mean Intensity (w685)	Spot Median Intensity (w595)	Spot Median Intensity (w685)	Spot Standard Deviation (w595)	Spot Standard Deviation (w685)	Background Mean Intensity (w595)	Background Mean Intensity (w685)	Background Median Intensity (w595)	Background Median Intensity (w685)	Background Standard Deviation (w595)	Background Standard Deviation (w685)	Spot Confidence (w595)	Spot Confidence (w685)	Spot Normalized Intensity (w595)	Spot Normalized Intensity (w685)	Spot Ratio (w595)	Spot Ratio (w685)	Spot SNR (w595)	Spot SNR (w685)	Spot CV (%) (w595)	Spot CV (%) (w685)
1	101con1Gcon3R072303	NORMAL	A	1	1	1	1	LOW_SIGNAL	LOW_SIGNAL	1601.729736	3880.108154	1525	3873	547.076233	66.45034	1447.853149	3860.517578	1445	3861	36.568668	45.187847	100	100	21.374159	4.591017	4.655648	0.214793	4.20788	0.433536	354.73407	248.694565
2	101con1Gcon3R072303	NORMAL	A	1	1	1	2	LOW_SIGNAL	LOW_SIGNAL	1495.067627	3897.358154	1501	3894	50.049725	59.169415	1426.823486	3877.832031	1426	3872	35.078758	42.960453	100	100	9.479423	4.575913	2.071592	0.482721	1.945455	0.454514	52.311474	208.371323
3	101con1Gcon3R072303	NORMAL	A	1	1	1	3	DETECTED	DETECTED	6785.26416	14147.009766	6889	13928	1443.745239	5689.882813	1351.755859	3888.337158	1432	3886	212.001801	95.967834	100	100	754.739075	2404.102051	0.313938	3.185342	25.629538	106.896996	26.283112	55.45623
4	101con1Gcon3R072303	NORMAL	A	1	1	1	4	DETECTED	DETECTED	6653.344727	13874.96582	6908	14165	1606.941284	5207.054199	1320.589722	3845.166748	1389	3851	206.999405	121.991325	100	100	740.743958	2350.46582	0.315148	3.173115	25.762175	82.217308	29.882362	51.901588
5	101con1Gcon3R072303	NORMAL	A	1	1	1	5	LOW_SIGNAL	LOW_SIGNAL	1362.32666	3828.593262	1360	3828	28.850351	43.525986	1358.472046	3822.224121	1355	3823	34.683029	46.132504	100	100	0.535423	1.492597	0.358719	2.787694	0.111138	0.138062	499.406311	240.018692
6	101con1Gcon3R072303	NORMAL	A	1	1	1	6	LOW_SIGNAL	LOW_SIGNAL	1326.072876	3808.609375	1325	3809	29.477018	40.006039	1332.888916	3812.111084	1331	3810	27.629034	41.067596	100	100	-0.946779	-0.820619	0	0	-0.246698	-0.085267	0	0
7	101con1Gcon3R072303	NORMAL	A	1	1	1	7	DETECTED	DETECTED	1754.705933	3918	1758	3905	50.202507	76.463585	1325.04187	3814.359375	1323	3811	34.333302	45.484932	100	100	59.682297	24.288	2.457275	0.406955	12.514499	2.27857	8.5245	59.304749
8	101con1Gcon3R072303	NORMAL	A	1	1	1	8	DETECTED	DETECTED	1731.636353	3938.969727	1724	3925	56.916508	80.607651	1337.864868	3806.994629	1322	3806	66.907921	41.595955	100	100	54.696655	30.928133	1.768508	0.565448	5.885274	3.172787	8.932487	52.317554
9	101con1Gcon3R072303	NORMAL	A	1	1	1	9	LOW_SIGNAL	LOW_SIGNAL	1299.390747	3812.105957	1298	3814	28.160719	42.364792	1294.911987	3806.087891	1297	3806	28.131033	39.290665	100	100	0.62212	1.410323	0.441119	2.266963	0.159211	0.153168	28.862444	263.26709
10	101con1Gcon3R072303	NORMAL	A	1	1	1	10	LOW_SIGNAL	LOW_SIGNAL	1285.192017	3814.178711	1287	3814	30.175426	40.249905	1277.112061	3822.176025	1277	3816	27.173338	43.058868	100	100	1.122343	-1.874157	0	-1.669861	0.297349	-0.18573	162.392029	0
11	101con1Gcon3R072303	NORMAL	A	1	1	1	11	LOW_SIGNAL	LOW_SIGNAL	1272.986694	3841.437012	1271	3842	31.429926	41.829433	1259.94397	3831.535889	1260	3829	29.904503	41.018982	100	100	1.811694	2.320311	0.780798	1.280741	0.436146	0.241379	74.161591	82.760147
12	101con1Gcon3R072303	NORMAL	A	1	1	1	12	LOW_SIGNAL	LOW_SIGNAL	1269.529785	3835.317871	1269	3833	31.914223	48.152447	1248.245972	3824.063477	1249	3822	30.538811	42.796227	100	100	2.956419	2.637448	1.120939	0.892109	0.696943	0.262976	43.545551	196.112518
13	101con1Gcon3R072303	NORMAL	A	1	1	1	13	DETECTED	DETECTED	1994.366089	4114.026855	2000	4019	129.060471	267.533295	1245.691406	3815.617188	1244	3816	29.803356	39.422909	100	100	103.994324	69.931786	1.487082	0.672458	25.120481	7.569448	16.772593	88.674316
14	101con1Gcon3R072303	NORMAL	A	1	1	1	14	DETECTED	DETECTED	1995.914307	4062.847656	1990	3970	91.438416	240.811401	1244.378418	3802.135254	1245	3800	24.561192	38.417786	100	100	104.391762	61.097496	1.708609	0.585271	30.598511	6.786242	11.719731	91.183685
15	101con1Gcon3R072303	NORMAL	A	1	1	1	15	LOW_SIGNAL	LOW_SIGNAL	1268.638184	3803.651367	1268	3802	31.077682	46.206467	1237.222168	3798.700928	1236	3793	30.376408	38.181789	100	100	4.363828	1.160127	3.761509	0.265851	1.034224	0.129654	20.896248	525.667419
16	101con1Gcon3R072303	NORMAL	A	1	1	1	16	LOW_SIGNAL	LOW_SIGNAL	1258.300659	3806.549072	1258	3811	27.684809	44.2701	1237.555542	3789.880859	1242	3789	27.362328	39.872921	100	100	2.881591	3.906167	0.737703	1.355559	0.758163	0.418033	20.309698	115.40033
17	101con1Gcon3R072303	NORMAL	A	1	1	1	17	LOW_SIGNAL	LOW_SIGNAL	1247.921021	3797.322266	1246	3797	29.932486	42.210068	1229.42395	3802.464111	1228	3798	27.200354	36.108604	100	100	2.569327	-1.204983	0	-0.468988	0.680031	-0.142399	67.544617	0
18	101con1Gcon3R072303	NORMAL	A	1	1	1	18	LOW_SIGNAL	LOW_SIGNAL	1258.223633	3805.782959	1255	3803	35.251446	42.06522	1237.008057	3806.552002	1237	3812	27.92054	43.553909	100	100	2.94694	-0.180224	0	-0.061156	0.759856	-0.017657	101.434631	0
19	101con1Gcon3R072303	NORMAL	A	1	1	1	19	LOW_SIGNAL	LOW_SIGNAL	1248.65564	3818.754883	1246	3820	28.06921	43.813835	1240.119019	3810.404785	1239	3811	29.633121	45.353577	100	100	1.185776	1.956831	0.605967	1.650254	0.288077	0.184111	111.279907	140.325211
20	101con1Gcon3R072303	NORMAL	A	1	1	1	20	LOW_SIGNAL	LOW_SIGNAL	1226.033081	3813.503418	1228	3813	31.066256	44.882046	1236.039673	3823.095215	1235	3823	28.020966	41.853733	100	100	-1.389961	-2.247821	0	0	-0.357111	-0.229174	0	0
21	101con1Gcon3R072303	NORMAL	A	1	1	1	21	LOW_SIGNAL	LOW_SIGNAL	1238.026489	3811.549561	1237	3809	30.213228	40.689182	1231.26416	3804.773682	1230	3798	27.979685	33.977379	100	100	0.939318	1.587915	0.591542	1.690498	0.241687	0.199423	168.591599	330.382507
22	101con1Gcon3R072303	NORMAL	A	1	1	1	22	LOW_SIGNAL	LOW_SIGNAL	1233.835571	3808.032959	1230	3809	35.686726	37.609077	1230.582642	3802.113037	1228	3802	29.950542	43.208752	100	100	0.451847	1.387323	0.325697	3.070341	0.10861	0.137007	596.502258	359.351105
23	101con1Gcon3R072303	NORMAL	A	1	1	1	23	LOW_SIGNAL	LOW_SIGNAL	1224.203979	3791.394775	1224	3789	31.425163	39.945686	1216.079956	3793.39209	1217	3790	29.184509	41.509983	100	100	1.128464	-0.468067	0	-0.414783	0.278368	-0.048116	143.445587	0
24	101con1Gcon3R072303	NORMAL	A	1	1	1	24	LOW_SIGNAL	LOW_SIGNAL	1201.572388	3779.888184	1199	3783	24.588964	43.613224	1190.952026	3783.808105	1189	3779	31.06649	38.278828	100	100	1.475217	-0.918627	0	-0.622706	0.341859	-0.102404	178.78009	0
25	101con1Gcon3R072303	NORMAL	A	1	1	1	25	LOW_SIGNAL	LOW_SIGNAL	1179.546021	3779.473633	1176	3777	29.09219	39.644264	1178.69043	3779.325439	1179	3776	26.325808	40.869118	100	100	0.118845	0.034729	3.422096	0.292219	0.0325	0.003626	1447.15625	6701.118652
26	101con1Gcon3R072303	NORMAL	A	1	1	1	26	LOW_SIGNAL	LOW_SIGNAL	1174.289429	3790.348633	1173	3790	26.84013	39.690239	1174.023682	3780.440918	1174	3777	28.011757	40.276165	100	100	0.036913	2.321856	0.015898	62.899937	0.009487	0.245994	3016.62915	69.08783
27	101con1Gcon3R072303	NORMAL	A	1	1	2	1	LOW_SIGNAL	LOW_SIGNAL	1507.858154	3885.324219	1504	3885	71.735252	41.426453	1456.090942	3875.069824	1455	3875	31.134623	43.016479	100	100	7.190701	2.4031	2.992261	0.334195	1.66269	0.238383	124.840569	112.998787
28	101con1Gcon3R072303	NORMAL	A	1	1	2	2	LOW_SIGNAL	LOW_SIGNAL	1489.905396	3894.7771	1491	3902	40.511074	45.607285	1438.927979	3879.320068	1441	3876	31.423534	42.690102	100	100	7.080996	3.622328	1.954819	0.511556	1.622269	0.362075	50.155003	103.831619
29	101con1Gcon3R072303	NORMAL	A	1	1	2	3	LOW_SIGNAL	LOW_SIGNAL	1441.547241	3881.439209	1440	3880	32.948597	47.362003	1419.952026	3873.352051	1421	3873	34.593693	39.706837	100	100	2.999674	1.895211	1.582765	0.631806	0.624253	0.203672	48.811954	319.236664
30	101con1Gcon3R072303	NORMAL	A	1	1	2	4	LOW_SIGNAL	LOW_SIGNAL	1356.02002	3860.926758	1421	3864	253.39183	194.5289	1380.471069	3862.338867	1409	3861	178.326965	149.424484	100	100	-3.396362	-0.330925	0	0	-0.137114	-0.00945	0	0
31	101con1Gcon3R072303	NORMAL	A	1	1	2	5	LOW_SIGNAL	LOW_SIGNAL	1405.439941	3862.513428	1389	3851	104.548721	97.652374	1376.583984	3850.167969	1379	3843	120.335373	96.443085	100	100	4.008224	2.893137	1.385425	0.7218	0.239796	0.128008	206.485168	124.098274
32	101con1Gcon3R072303	NORMAL	A	1	1	2	6	LOW_SIGNAL	LOW_SIGNAL	1346.688721	3818.238525	1340	3821	35.961681	41.565002	1346.352051	3825.791992	1345	3828	30.350967	41.509491	100	100	0.046765	-1.770142	0	-37.85186	0.011093	-0.18197	5729.318359	0
33	101con1Gcon3R072303	NORMAL	A	1	1	2	7	LOW_SIGNAL	LOW_SIGNAL	1342.483398	3830.973389	1342	3833	30.446861	40.669548	1343.56665	3829.80835	1344	3828	31.874422	44.907993	100	100	-0.150469	0.273025	-0.551117	0	-0.033985	0.025943	0	1634.717651
34	101con1Gcon3R072303	NORMAL	A	1	1	2	8	LOW_SIGNAL	LOW_SIGNAL	1332.966919	3820.516602	1331	3817	27.747051	41.615513	1358.873047	3852.777832	1343	3822	111.337616	145.0896	100	100	-3.598479	-7.560363	0	0	-0.232681	-0.222354	0	0
35	101con1Gcon3R072303	NORMAL	A	1	1	2	9	LOW_SIGNAL	LOW_SIGNAL	1319.582764	3828.973389	1310	3828	87.136856	64.543732	1337.560059	3838.687988	1325	3828	97.876038	100.146378	100	100	-2.497128	-2.276599	0	0	-0.183674	-0.097004	0	0
36	101con1Gcon3R072303	NORMAL	A	1	1	2	10	LOW_SIGNAL	LOW_SIGNAL	1289.728516	3827.589355	1289	3827	32.954086	41.398922	1314.144043	3840.335938	1305	3838	81.052132	52.919426	100	100	-3.391428	-2.987139	0	0	-0.301232	-0.240868	0	0
37	101con1Gcon3R072303	NORMAL	A	1	1	2	11	LOW_SIGNAL	LOW_SIGNAL	1293.814575	3845.562988	1290	3845	30.38978	48.284233	1301.539673	3835.126953	1293	3832	81.039314	43.605518	100	100	-1.073051	2.445667	-0.438756	0	-0.095325	0.239328	0	198.683258
38	101con1Gcon3R072303	NORMAL	A	1	1	2	12	LOW_SIGNAL	LOW_SIGNAL	1283.271484	3833.695313	1282	3828	30.620892	45.68647	1279.015869	3826.317383	1280	3825	28.240389	42.289032	100	100	0.591124	1.729005	0.341887	2.924943	0.150693	0.174464	278.154907	234.326965
39	101con1Gcon3R072303	NORMAL	A	1	1	2	13	LOW_SIGNAL	LOW_SIGNAL	1345.953613	3841.741699	1349	3845	47.7332	47.36869	1276.33606	3819.919922	1281	3821	29.333164	38.978813	100	100	9.670196	5.113895	1.890965	0.528831	2.373339	0.559837	54.090752	123.342438
40	101con1Gcon3R072303	NORMAL	A	1	1	2	14	LOW_SIGNAL	LOW_SIGNAL	1335.144775	3832.190674	1340	3827	41.614979	48.329952	1271.646606	3813.879395	1269	3813	27.322313	36.563732	100	100	8.820185	4.291216	2.055404	0.486522	2.324041	0.500804	49.433632	172.598679
41	101con1Gcon3R072303	NORMAL	A	1	1	2	15	DETECTED	DETECTED	2309.448242	4686.301758	2318	4427	193.071777	870.494812	1268.038452	3806.44873	1265	3802	27.720985	34.031937	100	100	144.65657	206.192017	0.701562	1.42539	37.567562	25.853745	18.347374	98.860748
42	101con1Gcon3R072303	NORMAL	A	1	1	2	16	DETECTED	DETECTED	2222.181152	4611.125977	2257	4361	288.798401	847.262329	1258.014893	3805.865723	1259	3804	26.990177	46.460442	100	100	133.927094	188.711334	0.709693	1.40906	35.722858	17.33217	29.822079	105.057648
43	101con1Gcon3R072303	NORMAL	A	1	1	2	17	LOW_SIGNAL	LOW_SIGNAL	1367.776367	3846.743408	1369	3846	49.247345	48.722012	1254.991943	3821.503906	1257	3820	29.803526	39.297211	100	100	15.66627	5.914833	2.648641	0.377552	3.784265	0.642272	34.761215	114.115356
44	101con1Gcon3R072303	NORMAL	A	1	1	2	18	LOW_SIGNAL	LOW_SIGNAL	1356.164429	3862.460449	1365	3859	50.306011	54.522232	1255.291626	3829.68335	1256	3825	36.304821	44.442772	100	100	14.011692	7.681256	1.824141	0.548203	2.778496	0.737512	34.521885	96.358261
45	101con1Gcon3R072303	NORMAL	A	1	1	2	19	DETECTED	DETECTED	1658.647095	4038.960693	1674	3999	118.987366	153.360428	1253.69519	3828.80957	1249	3824	34.971451	45.392326	100	100	56.249664	49.248547	1.142159	0.875535	11.579499	4.629662	28.085335	69.70639
46	101con1Gcon3R072303	NORMAL	A	1	1	2	20	DETECTED	DETECTED	1616.97937	3916.08252	1629	3882	84.334404	118.401039	1249.339844	3811.077637	1251	3812	23.735294	41.17865	100	100	51.066807	24.60771	2.075236	0.481873	15.48915	2.549984	22.012173	105.718483
47	101con1Gcon3R072303	NORMAL	A	1	1	2	21	DETECTED	DETECTED	2715.183105	4003.647949	2808	3963	394.323792	154.309265	1270.324951	3810.350098	1271	3808	26.843699	41.790409	100	100	200.697388	45.299015	4.430502	0.225708	53.824856	4.625412	27.22821	76.846489
48	101con1Gcon3R072303	NORMAL	A	1	1	2	22	DETECTED	DETECTED	2806.952148	4063.630127	2902	4008	431.374542	223.143845	1268.871826	3812.179443	1274	3818	22.537897	39.34454	100	100	213.646362	58.927029	3.625609	0.275816	68.244179	6.390993	28.00799	87.352264
49	101con1Gcon3R072303	NORMAL	A	1	1	2	23	LOW_SIGNAL	LOW_SIGNAL	1249.256592	3803.605225	1247	3803	28.105873	40.582542	1248.232056	3801.216064	1250	3800	29.585342	36.154144	100	100	0.142313	0.559896	0.254177	3.934262	0.03463	0.066083	901.73822	771.577515
50	101con1Gcon3R072303	NORMAL	A	1	1	2	24	LOW_SIGNAL	LOW_SIGNAL	1226.677612	3794.315674	1223	3792	30.951275	42.889271	1228.91272	3796.508057	1227	3796	28.701786	40.66935	100	100	-0.310467	-0.513781	0	0	-0.077873	-0.053907	0	0
51	101con1Gcon3R072303	NORMAL	A	1	1	2	25	DETECTED	DETECTED	1605.517212	3981.931152	1598	3972	42.18634	70.296783	1254.419189	3802.898193	1224	3802	106.55867	49.769794	100	100	48.769115	41.956062	1.162385	0.8603	3.29488	3.597221	27.87035	27.729414
52	101con1Gcon3R072303	NORMAL	A	1	1	2	26	DETECTED	DETECTED	1599.476196	3966.357178	1584	3935	47.092144	95.503494	1241.104614	3801.045654	1218	3803	94.530014	43.547977	100	100	49.779446	38.740467	1.284947	0.778242	3.791088	3.796078	22.8715	51.41626
53	101con1Gcon3R072303	NORMAL	A	1	1	3	1	LOW_SIGNAL	LOW_SIGNAL	1480.597168	3868.166748	1478	3867	30.520964	43.754719	1484.206299	3880.150879	1468	3879	115.593994	95.407509	100	100	-0.501325	-2.80846	0	0	-0.031222	-0.12561	0	0
54	101con1Gcon3R072303	NORMAL	A	1	1	3	2	LOW_SIGNAL	LOW_SIGNAL	1456.560791	3874.696045	1452	3874	30.714451	50.211891	1452.671997	3866.248047	1455	3864	33.487057	45.637177	100	100	0.540171	1.979774	0.272845	3.665085	0.116128	0.185112	343.084961	247.868973
55	101con1Gcon3R072303	NORMAL	A	1	1	3	3	LOW_SIGNAL	LOW_SIGNAL	1485.986572	3856.604004	1487	3851	45.506897	42.01461	1424.359985	3845.288086	1427	3840	35.652084	47.51228	100	100	8.560214	2.651865	3.227997	0.30979	1.728555	0.238168	45.890667	196.054276
56	101con1Gcon3R072303	NORMAL	A	1	1	3	4	LOW_SIGNAL	LOW_SIGNAL	1466.5	3844.466553	1470	3840	41.393311	47.132065	1398.754028	3843.928467	1394	3840	30.974749	42.006321	100	100	9.410224	0.126099	74.625389	0.0134	2.187135	0.01281	40.531612	3972.457275
57	101con1Gcon3R072303	NORMAL	A	1	1	3	5	LOW_SIGNAL	LOW_SIGNAL	1391.753296	3850.193359	1391	3849	29.622898	43.626186	1388.368042	3838.343994	1388	3834	31.915091	37.22168	100	100	0.470227	2.776878	0.169337	5.905397	0.106071	0.318346	350.837433	192.035721
58	101con1Gcon3R072303	NORMAL	A	1	1	3	6	LOW_SIGNAL	LOW_SIGNAL	1375.993408	3842.589355	1377	3844	29.967873	43.936062	1719.761963	3884.206299	1380	3835	2114.769775	267.305878	100	100	-47.751019	-9.752858	0	0	-0.162556	-0.15569	0	0
59	101con1Gcon3R072303	NORMAL	A	1	1	3	7	DETECTED	DETECTED	1680.144287	3904.051514	1676	3897	56.174946	59.400719	1901.988647	3895.96582	1374	3835	2571.365723	302.926544	100	100	-30.815193	1.894868	-16.262447	0	-0.086275	0.026692	0	3673.717529
60	101con1Gcon3R072303	NORMAL	A	1	1	3	8	DETECTED	DETECTED	1716.04541	3972.90918	1711	3936	51.38879	82.351112	1456.180664	3852.425781	1389	3852	141.055817	50.953644	100	100	36.096397	28.235073	1.278424	0.782213	1.842283	2.364569	50.550083	53.696125
61	101con1Gcon3R072303	NORMAL	A	1	1	3	9	LOW_SIGNAL	LOW_SIGNAL	1432.165527	3861.529785	1436	3863	48.379116	51.448853	1356.904053	3846.176025	1350	3843	36.857269	43.350792	100	100	10.454162	3.598127	2.905446	0.344181	2.041971	0.354175	41.639053	180.459229
62	101con1Gcon3R072303	NORMAL	A	1	1	3	10	LOW_SIGNAL	LOW_SIGNAL	1425.556274	3868.854248	1428	3872	46.610825	48.602383	1346.793701	3840.095215	1346	3839	38.271107	43.726685	100	100	10.94048	6.739629	1.623306	0.616027	2.058017	0.6577	33.780289	73.775711
63	101con1Gcon3R072303	NORMAL	A	1	1	3	11	DETECTED	DETECTED	1722.53125	3935.3125	1714	3920	56.204678	64.306946	1409.604614	3827.279053	1365	3823	124.297997	50.72945	100	100	43.466934	25.31745	1.716877	0.582453	2.517552	2.1296	35.428398	36.58215
64	101con1Gcon3R072303	NORMAL	A	1	1	3	12	DETECTED	DETECTED	1711.15625	3933.53125	1709	3918	48.332249	81.951981	1389.938965	3821.073242	1344	3817	122.755157	48.805046	100	100	44.618546	26.354338	1.693025	0.590659	2.616731	2.304229	35.128811	58.541492
65	101con1Gcon3R072303	NORMAL	A	1	1	3	13	LOW_SIGNAL	LOW_SIGNAL	1313.019775	3817.217041	1310	3819	29.12236	44.627357	1305.343994	3819.224121	1303	3823	30.166771	41.742847	100	100	1.066201	-0.470356	0	-0.441151	0.254445	-0.048082	102.518097	0
66	101con1Gcon3R072303	NORMAL	A	1	1	3	14	LOW_SIGNAL	LOW_SIGNAL	1295.803955	3817.816895	1293	3819	30.906494	43.6628	1294.647949	3817.263916	1296	3819	29.280691	38.065331	100	100	0.160574	0.12959	1.239101	0.807037	0.03948	0.014527	855.708557	3867.883545
67	101con1Gcon3R072303	NORMAL	A	1	1	3	15	LOW_SIGNAL	LOW_SIGNAL	1312.751587	3837.464111	1312	3832	33.375118	45.515903	1302.833374	3828.055664	1298	3825	39.851475	49.695278	100	100	1.377685	2.204853	0.624842	1.600404	0.248879	0.189323	219.566635	212.022339
68	101con1Gcon3R072303	NORMAL	A	1	1	3	16	LOW_SIGNAL	LOW_SIGNAL	1304.634033	3839.54248	1304	3841	33.341087	49.05381	1292.5	3824.706299	1285	3828	35.952579	47.049774	100	100	1.685472	3.476833	0.484772	2.062824	0.337501	0.315329	110.862862	93.540695
69	101con1Gcon3R072303	NORMAL	A	1	1	3	17	LOW_SIGNAL	LOW_SIGNAL	1276.592163	3818.394775	1277	3818	26.425045	46.196262	1272.992065	3819.396729	1275	3817	28.653378	43.845013	100	100	0.50007	-0.234806	0	-0.469546	0.125643	-0.022852	307.7276	0
70	101con1Gcon3R072303	NORMAL	A	1	1	3	18	LOW_SIGNAL	LOW_SIGNAL	1270.361816	3835.703857	1266	3831	30.630369	41.604389	1264.254028	3837.126953	1265	3832	28.888184	45.33609	100	100	0.8484	-0.3335	0	-0.393093	0.211429	-0.03139	166.720673	0
71	101con1Gcon3R072303	NORMAL	A	1	1	3	19	LOW_SIGNAL	LOW_SIGNAL	1336.901367	3854.953857	1316	3845	78.491043	77.924423	1269.217407	3822.452148	1268	3822	40.65382	47.429028	100	100	9.40161	7.616719	1.234339	0.81015	1.664886	0.68527	99.199966	190.230026
72	101con1Gcon3R072303	NORMAL	A	1	1	3	20	LOW_SIGNAL	LOW_SIGNAL	1266.649048	3800.695313	1266	3803	31.437603	42.669277	1268.223999	3811.879883	1266	3814	29.069958	37.956387	100	100	-0.218768	-2.621084	0	0	-0.054178	-0.294669	0	0
73	101con1Gcon3R072303	NORMAL	A	1	1	3	21	LOW_SIGNAL	LOW_SIGNAL	1322.463623	3826.238525	1322	3827	36.296513	45.120968	1290.560303	3817.879395	1292	3818	30.162537	41.346291	100	100	4.431517	1.958948	2.262192	0.442049	1.057713	0.202174	63.286659	216.124817
74	101con1Gcon3R072303	NORMAL	A	1	1	3	22	LOW_SIGNAL	LOW_SIGNAL	1325.172241	3834.933838	1325	3834	36.409298	45.920902	1288.69751	3816.924316	1287	3820	34.070354	48.077641	100	100	5.066506	4.2205	1.200452	0.83302	1.070571	0.374592	35.200562	79.060051
75	101con1Gcon3R072303	NORMAL	A	1	1	3	23	LOW_SIGNAL	LOW_SIGNAL	1249.331177	3810.284668	1250	3816	28.468864	44.929764	1276.603149	3804.087402	1272	3800	35.648968	38.586628	100	100	-3.788201	1.452318	-2.608382	0	-0.765014	0.160607	0	371.396484
76	101con1Gcon3R072303	NORMAL	A	1	1	3	24	LOW_SIGNAL	LOW_SIGNAL	1242.576172	3802.788086	1241	3806	27.244675	41.376247	1255.317505	3804.071533	1257	3808	25.294003	40.99799	100	100	-1.769829	-0.300774	0	0	-0.503729	-0.031305	0	0
77	101con1Gcon3R072303	NORMAL	A	1	1	3	25	LOW_SIGNAL	LOW_SIGNAL	1233.118408	3798.875	1231	3796	25.58609	44.744038	1240.687988	3800.696045	1239	3799	31.437702	43.127949	100	100	-1.051449	-0.426759	0	0	-0.24078	-0.042224	0	0
78	101con1Gcon3R072303	NORMAL	A	1	1	3	26	LOW_SIGNAL	LOW_SIGNAL	1220.131592	3803.598633	1218	3805	31.127527	50.057224	1223.58728	3797.801514	1226	3800	26.530066	44.76445	100	100	-0.480011	1.358545	-0.353327	0	-0.130256	0.129503	0	386.44104
79	101con1Gcon3R072303	NORMAL	A	1	1	4	1	LOW_SIGNAL	LOW_SIGNAL	1464.602783	3873.390381	1461	3874	34.249893	45.919476	1477.944824	3866.519775	1471	3861	131.980118	133.929489	100	100	-1.85327	1.610114	-1.151018	0	-0.101091	0.0513	0	1831.154541
80	101con1Gcon3R072303	NORMAL	A	1	1	4	2	LOW_SIGNAL	LOW_SIGNAL	1579	3894.360107	1454	3863	1051.25293	360.644501	1458.745972	3849.142822	1456	3844	41.001652	41.408737	100	100	16.703833	10.596592	1.57634	0.634381	2.932907	1.091974	873.52832	792.306213
81	101con1Gcon3R072303	NORMAL	A	1	1	4	3	LOW_SIGNAL	LOW_SIGNAL	1629.907227	3880.457031	1652	3874	89.989372	52.764458	1434.984131	3842.269775	1435	3842	38.860775	41.045033	100	100	27.075706	8.949117	3.025517	0.330522	5.015934	0.930375	41.640034	86.827652
82	101con1Gcon3R072303	NORMAL	A	1	1	4	4	DETECTED	DETECTED	1662.08606	3906.666748	1668	3908	66.943123	59.711143	1411.537842	3845.638672	1410	3847	28.6891	45.105473	100	100	34.802288	14.301823	2.433416	0.410945	8.73322	1.353008	24.140673	64.113007
83	101con1Gcon3R072303	NORMAL	A	1	1	4	5	LOW_SIGNAL	LOW_SIGNAL	1439.880005	3861.886719	1439	3862	38.505623	44.931789	1406.682495	3856.008057	1407	3856	35.22105	39.494503	100	100	4.611285	1.377654	3.347201	0.298757	0.942547	0.148848	46.875542	364.461365
84	101con1Gcon3R072303	NORMAL	A	1	1	4	6	LOW_SIGNAL	LOW_SIGNAL	1436.219971	3871.08667	1434	3870	43.401497	44.643555	1403.507935	3854.039795	1406	3850	35.802959	40.469326	100	100	4.543851	3.994905	1.137411	0.879189	0.913669	0.42123	74.994987	110.570946
85	101con1Gcon3R072303	NORMAL	A	1	1	4	7	LOW_SIGNAL	LOW_SIGNAL	1421.980103	3844.006592	1423	3843	34.988087	49.572376	1380.952026	3840.295898	1380	3837	39.706554	41.120983	100	100	5.698987	0.869595	6.553614	0.152588	1.033282	0.090238	45.757687	746.099548
86	101con1Gcon3R072303	NORMAL	A	1	1	4	8	LOW_SIGNAL	LOW_SIGNAL	1413.668823	3855.298096	1416	3857	37.762905	44.611771	1381.199951	3853.231934	1376	3848	35.331833	43.000404	100	100	4.510074	0.484201	9.314457	0.10736	0.918969	0.04805	41.055828	575.062378
87	101con1Gcon3R072303	NORMAL	A	1	1	4	9	LOW_SIGNAL	LOW_SIGNAL	1365.006592	3859.761475	1364	3861	34.356857	46.7696	1373.920654	3854.119141	1373	3853	31.525126	44.72934	100	100	-1.238204	1.322271	-0.936422	0	-0.282761	0.126144	0	242.154205
88	101con1Gcon3R072303	NORMAL	A	1	1	4	10	LOW_SIGNAL	LOW_SIGNAL	1359.443726	3831.351074	1360	3829	28.37361	44.268154	1364.714233	3839.325439	1361	3839	31.202015	44.058105	100	100	-0.732098	-1.868779	0	0	-0.168916	-0.180997	0	0
89	101con1Gcon3R072303	NORMAL	A	1	1	4	11	LOW_SIGNAL	LOW_SIGNAL	1358.013306	3806.927246	1357	3802	35.503426	46.769238	1370.927979	3815.439941	1369	3815	32.455227	43.760052	100	100	-1.793907	-1.994935	0	0	-0.397923	-0.194531	0	0
90	101con1Gcon3R072303	NORMAL	A	1	1	4	12	LOW_SIGNAL	LOW_SIGNAL	1344.576172	3846.993408	1341	3827	33.14621	150.251511	1356.488037	3818.528076	1354	3819	34.513348	41.219234	100	100	-1.654612	6.670801	-0.248038	0	-0.345138	0.690584	0	507.589325
91	101con1Gcon3R072303	NORMAL	A	1	1	4	13	LOW_SIGNAL	LOW_SIGNAL	1350.401367	3815.546143	1346	3814	40.574562	42.292862	1337.640015	3805.424072	1338	3803	31.144663	39.617989	100	100	1.77261	2.372089	0.747278	1.33819	0.409744	0.255492	203.786118	146.23558
92	101con1Gcon3R072303	NORMAL	A	1	1	4	14	LOW_SIGNAL	LOW_SIGNAL	1342.784302	3820.967285	1345	3819	29.190828	40.475044	1335.330566	3825.24585	1331	3826	33.09325	35.143154	100	100	1.035358	-1.002674	0	-0.968432	0.225234	-0.121747	209.161469	0
93	101con1Gcon3R072303	NORMAL	A	1	1	4	15	DETECTED	DETECTED	7277.084473	8878.802734	8247	8194	2326.620605	4085.984131	1338.418213	3852.127197	1335	3852	31.415789	50.55949	100	100	824.907776	1177.992676	0.700266	1.42803	189.034439	99.421013	39.173923	81.279785
94	101con1Gcon3R072303	NORMAL	A	1	1	4	16	DETECTED	DETECTED	7376.98584	9216.503906	8000	8821	2116.60376	3752.347412	1343.916626	3859.944336	1345	3843	36.096203	46.648197	100	100	838.020813	1255.300415	0.667586	1.497935	167.138611	114.828865	35.078262	70.046028
95	101con1Gcon3R072303	NORMAL	A	1	1	4	17	DETECTED	DETECTED	1788.614502	3957.457764	1785	3935	69.488342	99.6996	1297.456543	3830.108643	1290	3829	38.875229	37.055782	100	100	68.224075	29.844044	2.28602	0.437442	12.634214	3.436687	11.726657	72.680077
96	101con1Gcon3R072303	NORMAL	A	1	1	4	18	DETECTED	DETECTED	1795.4375	3953.71875	1787	3935	66.364647	92.283722	1280.813965	3822.651123	1283	3820	28.344736	45.821339	100	100	71.483551	30.715469	2.327282	0.429686	18.155876	2.860406	11.660372	61.11673
97	101con1Gcon3R072303	NORMAL	A	1	1	4	19	LOW_SIGNAL	LOW_SIGNAL	1404.164429	3825.440674	1402	3827	81.507927	44.04179	1285.352051	3811.248047	1288	3812	27.167709	44.82	100	100	16.50358	3.326017	4.961965	0.201533	4.373294	0.316658	64.679268	58.592628
98	101con1Gcon3R072303	NORMAL	A	1	1	4	20	LOW_SIGNAL	LOW_SIGNAL	1419.503296	3823.715332	1424	3824	89.228775	43.998539	1289.084717	3815.703369	1290	3820	26.886139	42.633667	100	100	18.115734	1.877589	9.6484	0.103644	4.850774	0.187926	65.237473	135.720932
99	101con1Gcon3R072303	NORMAL	A	1	1	4	21	DETECTED	DETECTED	11458.225586	11211.47168	12387	9290	3346.277344	5987.175293	1314.285767	3836.828613	1308	3834	35.565655	49.0075	100	100	1409.039429	1728.234741	0.815306	1.226534	285.217285	150.479889	32.986084	81.183243
100	101con1Gcon3R072303	NORMAL	A	1	1	4	22	DETECTED	DETECTED	11346.066406	12069.707031	12709	11302	3847.613525	6617.198242	1332.351318	3836.729736	1333	3828	30.262934	48.838535	100	100	1390.950562	1929.383911	0.72093	1.387097	330.890411	168.575439	38.422253	80.372116
101	101con1Gcon3R072303	NORMAL	A	1	1	4	23	DETECTED	DETECTED	2759.674072	4075.314697	2832	4090	305.273743	89.534477	1308.891357	3810.434814	1307	3804	33.143864	44.984077	100	100	201.520325	62.074139	3.246446	0.308029	43.772285	5.888303	20.917618	29.225903
102	101con1Gcon3R072303	NORMAL	A	1	1	4	24	DETECTED	DETECTED	2679.825195	4072.009766	2794	4087	407.798553	95.633652	1285.188232	3801.705811	1274	3802	50.193554	40.938637	100	100	193.721436	63.345261	3.058184	0.326991	27.785181	6.602661	29.018143	31.974426
103	101con1Gcon3R072303	NORMAL	A	1	1	4	25	LOW_SIGNAL	LOW_SIGNAL	1286.264893	3808.423828	1288	3809	32.933201	37.696209	1254.855957	3793.36792	1256	3795	28.608797	41.376038	100	100	4.362844	3.528326	1.23652	0.808721	1.097877	0.36388	51.939251	113.297112
104	101con1Gcon3R072303	NORMAL	A	1	1	4	26	LOW_SIGNAL	LOW_SIGNAL	1281.434204	3808.282959	1279	3803	40.450554	45.423893	1236.244141	3794.82666	1236	3793	26.579229	45.315491	100	100	6.277106	3.15346	1.990546	0.502375	1.700202	0.296947	67.476089	23.307358
105	101con1Gcon3R072303	NORMAL	A	1	1	5	1	DETECTED	DETECTED	3630.238525	4935.34082	3594	4666	637.788147	1086.379272	1483.462158	3858.092529	1484	3860	32.944172	43.832111	100	100	298.197021	252.451248	1.181206	0.846592	65.16407	24.576693	29.669449	100.765503
106	101con1Gcon3R072303	NORMAL	A	1	1	5	2	DETECTED	DETECTED	3495.192871	5119.433594	3533	4890	578.662476	1006.371338	1461.765747	3847.036133	1463	3848	31.081989	46.348663	100	100	282.452301	298.184113	0.947241	1.055697	65.421394	27.452732	28.416414	79.008606
107	101con1Gcon3R072303	NORMAL	A	1	1	5	3	LOW_SIGNAL	LOW_SIGNAL	1451.456909	3856.238525	1445	3854	32.610577	46.61512	1434.698364	3844.873047	1435	3846	33.241005	36.775002	100	100	2.327838	2.66348	0.873984	1.144186	0.504153	0.309054	38.44717	252.040161
108	101con1Gcon3R072303	NORMAL	A	1	1	5	4	LOW_SIGNAL	LOW_SIGNAL	1436.503296	3866.688721	1439	3865	30.020189	47.114208	1426.474976	3844.541748	1428	3846	34.08688	38.633362	100	100	1.392979	5.190104	0.268391	3.725902	0.294199	0.57326	161.007202	121.763222
109	101con1Gcon3R072303	NORMAL	A	1	1	5	5	DETECTED	DETECTED	6516.641602	8120	6783	6950	1326.353271	3663.334229	1426.717407	3872.304443	1423	3863	33.482109	42.587357	100	100	707.013672	995.440002	0.710252	1.40795	152.019226	99.740761	26.050104	86.237038
110	101con1Gcon3R072303	NORMAL	A	1	1	5	6	DETECTED	DETECTED	6580.335938	8218.44043	6845	7298	1371.075562	3335.341064	1433.058838	3883.970703	1436	3883	24.660046	39.61441	100	100	714.980286	1015.775391	0.703876	1.420704	208.729431	109.416489	26.632599	76.943802
111	101con1Gcon3R072303	NORMAL	A	1	1	5	7	LOW_SIGNAL	LOW_SIGNAL	1459.874146	3862.993408	1445	3868	76.418091	45.33131	1424.862061	3859.327637	1422	3859	41.388069	38.87925	100	100	4.863338	0.859067	5.661185	0.176641	0.845946	0.094286	183.478928	635.868164
112	101con1Gcon3R072303	NORMAL	A	1	1	5	8	LOW_SIGNAL	LOW_SIGNAL	1425.401367	3861.440674	1424	3864	36.697124	43.36763	1421.204712	3857.220459	1421	3852	34.455936	39.002625	100	100	0.582935	0.989	0.589418	1.696588	0.121798	0.108203	300.907257	449.306885
113	101con1Gcon3R072303	NORMAL	A	1	1	5	9	DETECTED	DETECTED	1817.170776	4005.12207	1815	3968	57.841984	124.697868	1413.140503	3861.415771	1413	3859	30.523254	38.809929	100	100	56.121647	33.677319	1.666452	0.600077	13.236802	3.702823	12.160658	82.463074
114	101con1Gcon3R072303	NORMAL	A	1	1	5	10	DETECTED	DETECTED	1759.519287	3967.480713	1763	3946	72.697189	116.533676	1402.907959	3844.055176	1403	3846	30.567228	42.957962	100	100	49.534939	28.924559	1.712556	0.583922	11.666459	2.87317	18.495913	87.766983
115	101con1Gcon3R072303	NORMAL	A	1	1	5	11	LOW_SIGNAL	LOW_SIGNAL	1415.933716	3841.973389	1414	3832	36.729034	42.886513	1415.457886	3839.971924	1414	3837	40.224201	49.237862	100	100	0.066095	0.46904	0.140915	7.096453	0.011829	0.040649	3446.636475	1208.571411
116	101con1Gcon3R072303	NORMAL	A	1	1	5	12	LOW_SIGNAL	LOW_SIGNAL	1413.868408	3846.960449	1413	3847	39.251221	48.52758	1409.199951	3834.773926	1403	3835	45.119564	48.957928	100	100	0.64847	2.855891	0.227064	4.404045	0.103469	0.248918	476.628967	53.149578
117	101con1Gcon3R072303	NORMAL	A	1	1	5	13	LOW_SIGNAL	LOW_SIGNAL	1509.653564	3850.901855	1520	3850	75.910461	55.336609	1372.744019	3820.615967	1366	3817	41.259777	44.343929	100	100	19.017361	7.097445	2.679466	0.373209	3.318233	0.682977	46.540474	109.299126
118	101con1Gcon3R072303	NORMAL	A	1	1	5	14	LOW_SIGNAL	LOW_SIGNAL	1502.640503	3848.522949	1515	3847	72.348167	45.981277	1363.167969	3827.511963	1360	3831	42.456944	42.026798	100	100	19.373371	4.923888	3.934568	0.254158	3.285035	0.499943	42.0014	88.789047
119	101con1Gcon3R072303	NORMAL	A	1	1	5	15	LOW_SIGNAL	LOW_SIGNAL	1350.738525	3843.483643	1349	3841	29.671619	39.461365	1342.298218	3846.675537	1343	3839	27.995552	42.455494	100	100	1.172397	-0.748015	0	-0.638022	0.301487	-0.075182	116.48011	0
120	101con1Gcon3R072303	NORMAL	A	1	1	5	16	LOW_SIGNAL	LOW_SIGNAL	1338.365967	3845.071777	1340	3843	27.579254	47.88295	1329.122803	3826.482422	1326	3828	37.82637	48.581692	100	100	1.283918	4.356383	0.294721	3.393039	0.244358	0.382641	280.083618	44.164963
121	101con1Gcon3R072303	NORMAL	A	1	1	5	17	LOW_SIGNAL	LOW_SIGNAL	1301.296021	3824.973633	1304	3822	27.435373	42.042866	1309.767944	3811.135986	1308	3811	43.9384	39.682072	100	100	-1.176789	3.242828	-0.36289	0	-0.192814	0.348713	0	100.379265
122	101con1Gcon3R072303	NORMAL	A	1	1	5	18	LOW_SIGNAL	LOW_SIGNAL	1288.401367	3808.473633	1289	3812	26.823254	46.206406	1292.076294	3815.355957	1291	3814	47.072441	43.120884	100	100	-0.510464	-1.612861	0	0	-0.07807	-0.159605	0	0
123	101con1Gcon3R072303	NORMAL	A	1	1	5	19	LOW_SIGNAL	LOW_SIGNAL	1282.381592	3806.703857	1282	3807	26.757912	43.332817	1282.887939	3814	1282	3810	27.977013	45.918407	100	100	-0.070334	-1.709838	0	0	-0.018099	-0.158894	0	0
124	101con1Gcon3R072303	NORMAL	A	1	1	5	20	LOW_SIGNAL	LOW_SIGNAL	1276.986816	3809.256592	1278	3807	25.386026	39.119698	1283.160034	3804.976074	1285	3802	28.017969	43.200672	100	100	-0.857488	1.003132	-0.854811	0	-0.220331	0.099085	0	428.19278
125	101con1Gcon3R072303	NORMAL	A	1	1	5	21	LOW_SIGNAL	LOW_SIGNAL	1280.91394	3819.125732	1281	3817	24.45566	41.972111	1292.196533	3822.350342	1290	3821	32.480034	44.034336	100	100	-1.567204	-0.755682	0	0	-0.34737	-0.073229	0	0
126	101con1Gcon3R072303	NORMAL	A	1	1	5	22	LOW_SIGNAL	LOW_SIGNAL	1276.152344	3817.357666	1271	3816	30.726265	39.077755	1292.913086	3814.27832	1290	3814	37.089634	50.434868	100	100	-2.328143	0.721639	-3.226187	0	-0.451898	0.061056	0	1035.422607
127	101con1Gcon3R072303	NORMAL	A	1	1	5	23	LOW_SIGNAL	LOW_SIGNAL	1286.384155	3800.158936	1285	3802	27.236219	43.901875	1282.040039	3797.647949	1280	3798	30.116808	45.803802	100	100	0.603418	0.588445	1.025444	0.975188	0.144242	0.05482	295.881165	520.190674
128	101con1Gcon3R072303	NORMAL	A	1	1	5	24	LOW_SIGNAL	LOW_SIGNAL	1278.37085	3804.046387	1277	3804	30.44046	40.557507	1277.400024	3802.768066	1274	3802	29.451433	41.076866	100	100	0.134852	0.299572	0.450149	2.221488	0.032964	0.03112	792.77002	509.367065
129	101con1Gcon3R072303	NORMAL	A	1	1	5	25	LOW_SIGNAL	LOW_SIGNAL	1408.509888	3829.344482	1429	3821	83.260948	56.997795	1265.452393	3793.277832	1259	3789	58.787022	41.673527	100	100	19.871338	8.452156	2.351038	0.425344	2.433488	0.865457	41.215324	107.815079
130	101con1Gcon3R072303	NORMAL	A	1	1	5	26	DETECTED	DETECTED	1476.666626	3917.583252	1480	3888	40.112526	66.646317	1263.941528	3787.883057	1253	3788	48.576775	46.104015	100	100	29.548485	30.395014	0.972149	1.028649	4.379152	2.813208	12.879859	37.105888
131	101con1Gcon3R072303	NORMAL	A	1	1	6	1	LOW_SIGNAL	LOW_SIGNAL	1691.55481	3896.904053	1694	3888	81.889084	83.069824	1552.507935	3884.539795	1516	3869	251.720032	128.151001	100	100	19.314245	2.897542	6.665734	0.150021	0.552387	0.096482	171.185165	789.219788
132	101con1Gcon3R072303	NORMAL	A	1	1	6	2	LOW_SIGNAL	LOW_SIGNAL	1664.420044	3884.093262	1663	3883	73.24678	44.053707	1509.307739	3876.846191	1484	3866	139.769043	116.127136	100	100	21.545805	1.698338	12.686403	0.078825	1.109776	0.062406	76.743782	1482.621826
133	101con1Gcon3R072303	NORMAL	A	1	1	6	3	DETECTED	DETECTED	2018.224487	3921.938721	2016	3925	71.890327	50.408909	1465.737549	3851.512451	1463	3852	38.843422	44.695889	100	100	76.74295	16.504272	4.649884	0.215059	14.223436	1.575677	10.949225	33.097824
134	101con1Gcon3R072303	NORMAL	A	1	1	6	4	DETECTED	DETECTED	1967.301636	3889.158691	1970	3890	91.077179	42.237499	1443.769287	3848.90918	1440	3851	33.058357	41.902462	100	100	72.721031	9.432403	7.709704	0.129707	15.836611	0.960552	16.210222	13.191295
135	101con1Gcon3R072303	NORMAL	A	1	1	6	5	LOW_SIGNAL	LOW_SIGNAL	1423.152344	3854.07959	1424	3847	28.432554	38.975464	1425.31897	3850.465576	1423	3843	31.355633	43.971416	100	100	-0.300954	0.846938	-0.355344	0	-0.069098	0.08219	0	563.273621
136	101con1Gcon3R072303	NORMAL	A	1	1	6	6	LOW_SIGNAL	LOW_SIGNAL	1435.37085	3865.496582	1436	3865	31.015825	43.41396	1440.441162	3864.235352	1434	3864	35.462315	43.228657	100	100	-0.704289	0.295567	-2.382841	0	-0.142977	0.029176	0	317.69577
137	101con1Gcon3R072303	NORMAL	A	1	1	6	7	DETECTED	DETECTED	11675.168945	10222.091797	12057	7793	3508.575195	6409.271973	1473.103394	3875.793213	1479	3874	30.802765	41.129913	100	100	1417.113403	1487.244019	0.952845	1.049488	331.206146	154.298859	34.389507	100.990204
138	101con1Gcon3R072303	NORMAL	A	1	1	6	8	DETECTED	DETECTED	12259.898438	12992.626953	13527	11219	4534.976563	7708.064453	1471.166626	3883.305664	1472	3877	30.740852	49.25491	100	100	1498.604004	2134.753418	0.702003	1.424495	350.957458	184.942398	42.033417	84.615601
139	101con1Gcon3R072303	NORMAL	A	1	1	6	9	LOW_SIGNAL	LOW_SIGNAL	1441.263184	3876.046143	1441	3875	34.315964	45.297447	1448.198242	3880.224121	1443	3871	40.331936	46.276127	100	100	-0.963311	-0.979102	0	0	-0.17195	-0.090284	0	0
140	101con1Gcon3R072303	NORMAL	A	1	1	6	10	LOW_SIGNAL	LOW_SIGNAL	1454.315796	3875.940674	1453	3874	31.714664	40.485172	1459.377075	3875.082031	1455	3867	38.469334	46.934555	100	100	-0.703035	0.201221	-3.493837	0	-0.131567	0.018294	0	2765.358154
141	101con1Gcon3R072303	NORMAL	A	1	1	6	11	DETECTED	DETECTED	19982.212891	8033.81543	20179	6791	9477.483398	3935.709961	1496.3125	3873.28125	1485	3868	49.235725	43.546211	100	100	2567.775879	975.013916	2.633579	0.379711	375.457062	95.542969	51.268021	94.590477
142	101con1Gcon3R072303	NORMAL	A	1	1	6	12	DETECTED	DETECTED	21842.710938	9644.464844	21353	7056	11230.199219	6644.220703	1492.028564	3866.857178	1496	3866	48.203297	49.93121	100	100	2826.80249	1353.972168	2.087785	0.478977	422.184448	115.711342	55.182896	114.996269
143	101con1Gcon3R072303	NORMAL	A	1	1	6	13	LOW_SIGNAL	LOW_SIGNAL	1584.285767	3860.116943	1580	3852	236.450958	48.093727	1419.090942	3839.057861	1413	3841	43.381062	43.301903	100	100	22.946314	4.935159	4.649559	0.215074	3.807994	0.486332	140.705002	99.374214
144	101con1Gcon3R072303	NORMAL	A	1	1	6	14	LOW_SIGNAL	LOW_SIGNAL	1511.337646	3836.344238	1523	3834	78.066528	43.562946	1384.463989	3828.095947	1382	3829	32.880905	39.245792	100	100	17.623329	1.932973	9.117216	0.109683	3.858582	0.21017	55.806828	229.230774
145	101con1Gcon3R072303	NORMAL	A	1	1	6	15	LOW_SIGNAL	LOW_SIGNAL	1357.155884	3826.577881	1357	3825	30.362757	39.760521	1365.359253	3827.514648	1363	3827	33.865898	37.059795	100	100	-1.139485	-0.21953	0	0	-0.242231	-0.025277	0	0
146	101con1Gcon3R072303	NORMAL	A	1	1	6	16	LOW_SIGNAL	LOW_SIGNAL	1343.882324	3824.326904	1340	3821	33.702446	38.420429	1349.614624	3820.247803	1348	3818	35.340389	45.17746	100	100	-0.796243	0.95593	-0.83295	0	-0.162203	0.090291	0	582.654419
147	101con1Gcon3R072303	NORMAL	A	1	1	6	17	LOW_SIGNAL	LOW_SIGNAL	1325.184204	3820.855225	1324	3815	27.968386	47.874897	1328.66394	3820.879883	1323	3823	33.313988	43.779251	100	100	-0.483351	-0.005779	0	0	-0.104453	-0.000563	0	0
148	101con1Gcon3R072303	NORMAL	A	1	1	6	18	LOW_SIGNAL	LOW_SIGNAL	1315.125	3813.796143	1311	3806	43.049068	48.472893	1316.472046	3818.320068	1317	3815	28.651005	44.00267	100	100	-0.187111	-1.060174	0	0	-0.047016	-0.10281	0	0
149	101con1Gcon3R072303	NORMAL	A	1	1	6	19	LOW_SIGNAL	LOW_SIGNAL	1294.986816	3814	1294	3812	22.531799	44.064972	1294.319946	3807.600098	1293	3804	28.520399	37.49968	100	100	0.092631	1.499806	0.061762	16.191135	0.023382	0.170666	2621.975342	361.580261
150	101con1Gcon3R072303	NORMAL	A	1	1	6	20	LOW_SIGNAL	LOW_SIGNAL	1291.572388	3807.230225	1293	3804	28.873461	42.904243	1297.416016	3811.791992	1296	3808	28.924862	41.842319	100	100	-0.811707	-1.069042	0	0	-0.202028	-0.109023	0	0
151	101con1Gcon3R072303	NORMAL	A	1	1	6	21	LOW_SIGNAL	LOW_SIGNAL	1304.695313	3834.251709	1301	3832	32.235188	41.393913	1288.319946	3809.144043	1285	3810	27.159212	40.591339	100	100	2.274613	5.883938	0.38658	2.586787	0.60294	0.618547	106.033112	32.307545
152	101con1Gcon3R072303	NORMAL	A	1	1	6	22	LOW_SIGNAL	LOW_SIGNAL	1310.880737	3827	1312	3827	30.071011	43.561756	1288.598267	3801.111084	1289	3800	26.692394	41.658455	100	100	3.095137	6.067022	0.510157	1.960179	0.834787	0.621456	62.149887	49.19389
153	101con1Gcon3R072303	NORMAL	A	1	1	6	23	LOW_SIGNAL	LOW_SIGNAL	1390.768188	3822.457031	1393	3823	54.928005	44.725483	1298.476196	3797.547607	1291	3800	45.11438	38.059452	100	100	12.819778	5.83748	2.196115	0.45535	2.045733	0.654487	33.95023	94.307373
154	101con1Gcon3R072303	NORMAL	A	1	1	6	24	LOW_SIGNAL	LOW_SIGNAL	1394.456909	3822.688721	1395	3820	51.261131	42.783207	1290.848022	3794.456055	1280	3792	51.719639	42.230068	100	100	14.391747	6.616276	2.175204	0.459727	2.003279	0.668544	6.632154	24.288946
155	101con1Gcon3R072303	NORMAL	A	1	1	6	25	LOW_SIGNAL	LOW_SIGNAL	1281.41333	3787.613281	1278	3788	32.633862	43.740982	1270.024048	3775.719971	1269	3776	28.317745	43.928749	100	100	1.582023	2.787177	0.567608	1.76178	0.402196	0.270741	142.410736	34.113869
156	101con1Gcon3R072303	NORMAL	A	1	1	6	26	LOW_SIGNAL	LOW_SIGNAL	1281.71814	3782.268555	1281	3783	28.492315	48.241444	1265.769897	3781.349121	1267	3777	30.362913	38.121769	100	100	2.215283	0.215468	10.281281	0.097264	0.525254	0.024118	65.791527	3215.342773
157	101con1Gcon3R072303	NORMAL	A	1	1	7	1	LOW_SIGNAL	LOW_SIGNAL	1640.70752	3873.068115	1647	3874	62.32143	42.008751	1536.833374	3864.928467	1532	3864	37.159065	42.410038	100	100	14.428592	1.907512	7.564088	0.132204	2.795392	0.191927	48.16563	71.50589
158	101con1Gcon3R072303	NORMAL	A	1	1	7	2	LOW_SIGNAL	LOW_SIGNAL	1619.82666	3884.033447	1622	3879	58.459038	50.516052	1516.230713	3869.062988	1519	3868	33.133682	47.364964	100	100	14.389949	3.508301	4.101686	0.243802	3.126605	0.316066	46.490635	117.312561
159	101con1Gcon3R072303	NORMAL	A	1	1	7	3	DETECTED	DETECTED	2215.102051	3991.295898	2219	3976	82.759567	83.480011	1488.38208	3872.415771	1488	3868	30.353411	42.919014	100	100	100.944717	27.85935	3.623369	0.275986	23.941954	2.769871	10.594496	60.23056
160	101con1Gcon3R072303	NORMAL	A	1	1	7	4	DETECTED	DETECTED	2220.048096	3998.557617	2230	3974	92.77066	103.6213	1457.648682	3856.351318	1457	3855	29.680225	41.257771	100	100	105.900749	33.325798	3.177741	0.314689	25.687117	3.446776	11.528695	66.841988
161	101con1Gcon3R072303	NORMAL	A	1	1	7	5	LOW_SIGNAL	LOW_SIGNAL	1438.152344	3843.609375	1438	3845	28.882235	38.49939	1447.18396	3845.295898	1438	3846	97.685753	43.387035	100	100	-1.254533	-0.395234	0	0	-0.092456	-0.038872	0	0
162	101con1Gcon3R072303	NORMAL	A	1	1	7	6	LOW_SIGNAL	LOW_SIGNAL	1448.026489	3846.993408	1444	3843	26.534241	40.604027	1446.807983	3851	1439	3854	97.121765	40.66206	100	100	0.169256	-0.938938	0	-5.547441	0.012546	-0.098534	7667.32666	0
163	101con1Gcon3R072303	NORMAL	A	1	1	7	7	LOW_SIGNAL	LOW_SIGNAL	1448.662231	3874.51001	1451	3873	29.864336	60.596581	1455.247803	3860.187988	1451	3855	30.228979	43.152084	100	100	-0.914766	3.356341	-0.272549	0	-0.217856	0.331896	0	297.040833
164	101con1Gcon3R072303	NORMAL	A	1	1	7	8	LOW_SIGNAL	LOW_SIGNAL	1460.331177	3891.874268	1462	3892	31.361279	40.939518	1459.908203	3877.54126	1457	3876	30.005407	47.980034	100	100	0.058753	3.358915	0.017492	57.170143	0.014097	0.298729	2156.563721	174.567566
165	101con1Gcon3R072303	NORMAL	A	1	1	7	9	DETECTED	DETECTED	2533.430664	4326.830566	2540	4226	210.758713	353.588867	1457.724121	3881.275879	1450	3875	31.378716	48.170307	100	100	149.420547	104.414963	1.431026	0.698799	34.281406	9.249571	19.374216	78.619377
166	101con1Gcon3R072303	NORMAL	A	1	1	7	10	DETECTED	DETECTED	2569.807373	4404.413086	2550	4260	131.093948	386.400665	1468.890259	3890.292725	1467	3886	29.416975	47.045414	100	100	152.922409	120.483208	1.269243	0.787871	37.424553	10.928172	11.604033	74.598488
167	101con1Gcon3R072303	NORMAL	A	1	1	7	11	DETECTED	DETECTED	3661.709229	4330.673828	3779	4259	430.258331	301.966431	1511.93103	3894.758545	1512	3898	44.490715	40.62077	100	100	298.614014	102.155983	2.923118	0.3421	48.319706	10.731339	19.906792	68.642189
168	101con1Gcon3R072303	NORMAL	A	1	1	7	12	DETECTED	DETECTED	3808.726563	4408.265625	3878	4308	343.957092	368.119232	1471.159058	3870.54541	1465	3872	39.856686	45.500038	100	100	324.698761	126.013794	2.576692	0.388094	58.649319	11.818017	14.615195	67.934303
169	101con1Gcon3R072303	NORMAL	A	1	1	7	13	LOW_SIGNAL	LOW_SIGNAL	1434.447998	3846.395996	1425	3846	51.718327	43.733212	1428.050049	3845.208252	1430	3846	30.278219	36.952137	100	100	0.888704	0.278346	3.192807	0.313204	0.211305	0.032143	655.345764	1969.353516
170	101con1Gcon3R072303	NORMAL	A	1	1	7	14	LOW_SIGNAL	LOW_SIGNAL	1408.629883	3829.019531	1409	3832	27.373711	40.163338	1414.704346	3839.147705	1416	3836	34.911911	42.89711	100	100	-0.843771	-2.37352	0	0	-0.173994	-0.236104	0	0
171	101con1Gcon3R072303	NORMAL	A	1	1	7	15	DETECTED	DETECTED	10421.642578	5258.262695	10997	4834	2477.381104	1285.275879	1428.640015	3832.320068	1433	3833	42.60759	32.025665	100	100	1249.169067	334.167175	3.738156	0.267512	211.06575	44.524998	27.543798	90.107193
172	101con1Gcon3R072303	NORMAL	A	1	1	7	16	DETECTED	DETECTED	11972.634766	5995.240723	12499	5677	1882.888672	1467.579712	1410.354858	3819.161377	1396	3811	39.231407	50.686031	100	100	1467.148804	509.960388	2.876986	0.347586	269.230225	42.932526	17.822666	67.40123
173	101con1Gcon3R072303	NORMAL	A	1	1	7	17	LOW_SIGNAL	LOW_SIGNAL	1340.490234	3809.365967	1340	3808	29.669052	46.884209	1355.823975	3816.159912	1351	3815	40.038704	45.298901	100	100	-2.129926	-1.592149	0	0	-0.382973	-0.14998	0	0
174	101con1Gcon3R072303	NORMAL	A	1	1	7	18	LOW_SIGNAL	LOW_SIGNAL	1318.84314	3808.581787	1315	3812	29.24918	45.072838	1333.57605	3809.944092	1332	3811	28.27408	44.129627	100	100	-2.046468	-0.319254	0	0	-0.521075	-0.030871	0	0
175	101con1Gcon3R072303	NORMAL	A	1	1	7	19	LOW_SIGNAL	LOW_SIGNAL	1329.013062	3814.692871	1325	3813	31.327011	43.516525	1319.895996	3806.696045	1319	3807	30.650434	42.471855	100	100	1.266402	1.874042	0.675759	1.479816	0.297453	0.188285	71.026482	118.520027
176	101con1Gcon3R072303	NORMAL	A	1	1	7	20	LOW_SIGNAL	LOW_SIGNAL	1323.908447	3814.359375	1322	3815	28.328747	45.775974	1317.823975	3816.424072	1318	3817	30.400307	45.921967	100	100	0.845161	-0.483858	0	-0.572504	0.200145	-0.044961	181.281021	0
177	101con1Gcon3R072303	NORMAL	A	1	1	7	21	LOW_SIGNAL	LOW_SIGNAL	1499.464111	3841.333252	1529	3828	106.585457	64.235184	1318.738037	3809.936523	1308	3808	52.821239	40.090652	100	100	25.103676	7.357769	3.41186	0.293095	3.421466	0.783143	51.224667	159.853058
178	101con1Gcon3R072303	NORMAL	A	1	1	7	22	DETECTED	DETECTED	1554.291992	3838.752197	1549	3829	47.216949	51.395615	1296.650635	3798.096436	1299	3793	31.198975	42.674496	100	100	35.78756	9.527607	3.756196	0.266227	8.258007	0.952695	13.755943	70.451439
179	101con1Gcon3R072303	NORMAL	A	1	1	7	23	DETECTED	DETECTED	1492.727295	3833	1485	3837	40.546478	44.886936	1296.082275	3791.765869	1292	3790	31.220793	38.520767	100	100	27.31489	9.663147	2.826708	0.353768	6.298527	1.070439	13.155902	55.88372
180	101con1Gcon3R072303	NORMAL	A	1	1	7	24	LOW_SIGNAL	LOW_SIGNAL	1418.819946	3813.540039	1440	3809	79.067131	65.77301	1282.095947	3781.447998	1281	3780	28.681627	35.265232	100	100	18.991587	7.520714	2.525237	0.396002	4.766954	0.910019	53.890743	173.001892
181	101con1Gcon3R072303	NORMAL	A	1	1	7	25	LOW_SIGNAL	LOW_SIGNAL	1268.119995	3779.306641	1267	3779	27.603352	40.012756	1279.295654	3776.878174	1278	3780	31.250542	35.677929	100	100	-1.55235	0.569107	-2.727695	0	-0.357615	0.068066	0	745.890198
182	101con1Gcon3R072303	NORMAL	A	1	1	7	26	LOW_SIGNAL	LOW_SIGNAL	1263.033569	3783.543701	1263	3783	30.405458	38.520348	1274.86438	3784.347412	1275	3782	23.449862	34.772369	100	100	-1.643353	-0.188348	0	0	-0.504515	-0.023113	0	0
183	101con1Gcon3R072303	NORMAL	A	1	1	8	1	LOW_SIGNAL	LOW_SIGNAL	1576.870728	3878.564697	1577	3877	34.117096	40.604183	1555.777832	3875.269775	1555	3874	34.148354	44.373405	100	100	2.929899	0.772159	3.794424	0.263545	0.617684	0.074254	6.925513	543.166504
184	101con1Gcon3R072303	NORMAL	A	1	1	8	2	LOW_SIGNAL	LOW_SIGNAL	1547.849365	3878.410889	1545	3879	33.513012	44.789421	1538.255981	3885.919922	1539	3883	30.524687	38.420761	100	100	1.332565	-1.759729	0	-1.320558	0.314283	-0.195442	144.198227	0
185	101con1Gcon3R072303	NORMAL	A	1	1	8	3	LOW_SIGNAL	LOW_SIGNAL	1518.317871	3882.364258	1520	3884	37.632145	38.086113	1518.215942	3873.375977	1515	3869	35.352055	45.340763	100	100	0.014158	2.106388	0.006722	148.773422	0.002883	0.198238	12655.924805	273.706207
186	101con1Gcon3R072303	NORMAL	A	1	1	8	4	LOW_SIGNAL	LOW_SIGNAL	1476.019897	3864.046387	1474	3869	30.082436	40.03804	1490.504028	3858.256104	1494	3855	32.459312	38.545723	100	100	-2.011912	1.356943	-1.48268	0	-0.446224	0.150219	0	187.023987
187	101con1Gcon3R072303	NORMAL	A	1	1	8	5	LOW_SIGNAL	LOW_SIGNAL	1484.516602	3876.377441	1452	3844	163.796402	172.686874	1498.895996	3871.208008	1469	3848	194.512589	215.325058	100	100	-1.997363	1.211448	-1.648741	0	-0.073925	0.024008	0	2488.163574
188	101con1Gcon3R072303	NORMAL	A	1	1	8	6	LOW_SIGNAL	LOW_SIGNAL	1449.622559	3851.311279	1451	3851	28.646284	42.201771	1460.352051	3849.23999	1458	3857	29.918232	39.296101	100	100	-1.490375	0.485403	-3.070388	0	-0.358627	0.05271	0	742.943298
189	101con1Gcon3R072303	NORMAL	A	1	1	8	7	LOW_SIGNAL	LOW_SIGNAL	1492.22522	3860.768311	1494	3861	37.203793	43.765194	1453.33606	3852.60791	1454	3857	32.09737	38.191139	100	100	5.401882	1.912376	2.824697	0.35402	1.2116	0.213673	48.372665	261.91803
190	101con1Gcon3R072303	NORMAL	A	1	1	8	8	LOW_SIGNAL	LOW_SIGNAL	1503.34436	3879.980225	1502	3880	38.211876	37.543304	1467.063965	3872	1466	3875	30.562407	40.58424	100	100	5.039512	1.870152	2.694708	0.371098	1.187092	0.196634	63.220322	193.148148
191	101con1Gcon3R072303	NORMAL	A	1	1	8	9	LOW_SIGNAL	LOW_SIGNAL	1482.814575	3888.039795	1476	3884	63.027443	41.178928	1478.088013	3890.184082	1478	3891	30.518105	40.057297	100	100	0.656541	-0.50251	0	-0.76539	0.154877	-0.05353	1166.729614	0
192	101con1Gcon3R072303	NORMAL	A	1	1	8	10	LOW_SIGNAL	LOW_SIGNAL	1484.235352	3904.960693	1485	3903	27.800932	44.234253	1484.719971	3904.639893	1480	3905	30.813066	40.715851	100	100	-0.067316	0.075179	-0.895406	0	-0.015728	0.007879	0	5389.138184
193	101con1Gcon3R072303	NORMAL	A	1	1	8	11	LOW_SIGNAL	LOW_SIGNAL	1493.272705	3914.824707	1493	3915	35.554855	44.681904	1500.368896	3912.76709	1499	3914	38.129547	43.670151	100	100	-0.985693	0.482199	-2.044163	0	-0.186107	0.047117	0	459.495331
194	101con1Gcon3R072303	NORMAL	A	1	1	8	12	LOW_SIGNAL	LOW_SIGNAL	1476.253296	3894.110352	1472	3893	33.292244	46.999462	1483.87854	3894.915771	1482	3893	40.812668	49.301178	100	100	-1.059181	-0.188749	0	0	-0.186835	-0.016337	0	0
195	101con1Gcon3R072303	NORMAL	A	1	1	8	13	DETECTED	DETECTED	1707.201782	4006.245605	1703	3949	104.713371	171.760315	1450.763916	3861.375	1451	3854	35.49152	42.432194	100	100	35.620388	33.950172	1.049196	0.953111	7.225328	3.414167	38.416786	114.88633
196	101con1Gcon3R072303	NORMAL	A	1	1	8	14	DETECTED	DETECTED	1793.944458	4361.5	1789	4274	174.38176	295.599731	1531.776001	3870.775879	1468	3869	125.451576	53.761848	100	100	36.416393	115.000343	0.316663	3.157928	2.089798	9.127739	46.200634	59.232807
197	101con1Gcon3R072303	NORMAL	A	1	1	8	15	DETECTED	DETECTED	4144.64502	4101.246582	4287	4047	592.835632	214.278854	1425.934814	3819.326172	1420	3819	29.885262	41.411777	100	100	377.641235	66.067558	5.715986	0.174948	90.971603	6.807735	21.778044	74.573929
198	101con1Gcon3R072303	NORMAL	A	1	1	8	16	DETECTED	DETECTED	4574.310547	4247.931152	4534	4173	415.366547	279.49649	1418.19043	3806.126953	1416	3809	35.766659	44.942432	100	100	438.399475	103.536041	4.234269	0.236168	88.241959	9.830447	13.111789	62.439312
199	101con1Gcon3R072303	NORMAL	A	1	1	8	17	LOW_SIGNAL	LOW_SIGNAL	1360.908447	3808.973877	1360	3807	29.341539	36.906879	1376.640015	3811.60791	1382	3809	37.753311	45.874107	100	100	-2.185186	-0.617281	0	0	-0.416694	-0.057419	0	0
200	101con1Gcon3R072303	NORMAL	A	1	1	8	18	LOW_SIGNAL	LOW_SIGNAL	1343.686279	3824.444336	1344	3828	32.75396	40.220924	1358.624023	3807.855957	1359	3802	30.110458	47.895504	100	100	-2.074921	3.887458	-0.533747	0	-0.496098	0.346345	0	156.765961
201	101con1Gcon3R072303	NORMAL	A	1	1	8	19	LOW_SIGNAL	LOW_SIGNAL	1334.568604	3819.013184	1336	3814	32.457012	39.836342	1354.751953	3824.719971	1355	3822	32.357048	43.838337	100	100	-2.803559	-1.337376	0	0	-0.62377	-0.130178	0	0
202	101con1Gcon3R072303	NORMAL	A	1	1	8	20	LOW_SIGNAL	LOW_SIGNAL	1323.732056	3828.470703	1321	3830	28.707008	44.016445	1355.968018	3829.60791	1354	3832	33.761013	42.783192	100	100	-4.477722	-0.266502	0	0	-0.954828	-0.026581	0	0
203	101con1Gcon3R072303	NORMAL	A	1	1	8	21	LOW_SIGNAL	LOW_SIGNAL	1325.562134	3818.353027	1321	3819	33.396507	41.910381	1340.412231	3821.192871	1335	3821	48.476578	36.76881	100	100	-2.062746	-0.665512	0	0	-0.306336	-0.077235	0	0
204	101con1Gcon3R072303	NORMAL	A	1	1	8	22	LOW_SIGNAL	LOW_SIGNAL	1310.05957	3811.384033	1306	3813	32.636826	42.625011	1330.25	3816.232666	1319	3819	42.187546	39.415367	100	100	-2.804543	-1.136269	0	0	-0.478587	-0.123014	0	0
205	101con1Gcon3R072303	NORMAL	A	1	1	8	23	LOW_SIGNAL	LOW_SIGNAL	1383.920532	3799.595947	1389	3794	49.970062	44.204094	1318.680054	3798.39209	1316	3796	34.722546	38.275295	100	100	9.0622	0.282122	32.121574	0.031132	1.878908	0.031453	55.081429	1836.881104
206	101con1Gcon3R072303	NORMAL	A	1	1	8	24	LOW_SIGNAL	LOW_SIGNAL	1386.94043	3793.523193	1394	3792	55.797398	43.200275	1306.071411	3789.658691	1306	3784	30.60906	38.494507	100	100	11.233075	0.905639	12.403476	0.080623	2.641996	0.100391	57.68869	507.363159
207	101con1Gcon3R072303	NORMAL	A	1	1	8	25	DETECTED	DETECTED	2222.9021	3880.293457	2236	3840	164.538101	109.050812	1308.462402	3784.849365	1309	3780	25.497032	37.242725	100	100	127.019844	22.367157	5.678855	0.176092	35.864555	2.562758	17.775974	107.38662
208	101con1Gcon3R072303	NORMAL	A	1	1	8	26	DETECTED	DETECTED	2211.181885	3876.404053	2240	3846	186.422394	120.942978	1296.556763	3783.21582	1297	3782	26.393948	39.281597	100	100	127.045593	21.838499	5.817506	0.171895	34.652836	2.372313	20.177063	122.747276
209	101con1Gcon3R072303	NORMAL	A	1	1	9	1	LOW_SIGNAL	LOW_SIGNAL	1573.435425	3878.877441	1579	3879	32.739117	43.702755	1569.30957	3878.642822	1569	3880	32.06057	42.443836	100	100	0.5731	0.054983	10.4233	0.095939	0.128689	0.005528	160.717209	4438.686035
210	101con1Gcon3R072303	NORMAL	A	1	1	9	2	LOW_SIGNAL	LOW_SIGNAL	1565.095215	3896.135986	1567	3894	28.246555	42.499741	1563.42395	3895.991943	1561	3887	31.14489	74.437935	100	100	0.232146	0.033756	6.877141	0.145409	0.053661	0.001935	785.038574	42426.808594
211	101con1Gcon3R072303	NORMAL	A	1	1	9	3	LOW_SIGNAL	LOW_SIGNAL	1675.013306	3902.331055	1687	3901	69.868553	43.783981	1542.439941	3891.624023	1539	3887	32.258884	43.810017	100	100	18.415045	2.509174	7.339086	0.136257	4.10967	0.244397	46.748177	14.104174
212	101con1Gcon3R072303	NORMAL	A	1	1	9	4	LOW_SIGNAL	LOW_SIGNAL	1626.755005	3893.642334	1635	3887	57.937664	47.103901	1523.42395	3889.672119	1520	3873	34.807831	101.217018	100	100	14.353154	0.930413	15.42665	0.064823	2.968615	0.039225	44.823093	2256.516357
213	101con1Gcon3R072303	NORMAL	A	1	1	9	5	LOW_SIGNAL	LOW_SIGNAL	1526.311279	3854.470215	1509	3839	244.016708	207.894577	1527.904053	3863.080078	1500	3846	187.032013	184.080887	100	100	-0.221243	-2.017706	0	0	-0.008516	-0.046772	0	0
214	101con1Gcon3R072303	NORMAL	A	1	1	9	6	LOW_SIGNAL	LOW_SIGNAL	1475.450317	3847.662354	1479	3844	29.379971	41.583309	1475.343994	3848.672119	1475	3846	29.938408	37.120724	100	100	0.014769	-0.236637	0	-16.02277	0.003551	-0.027202	5413.195801	0
215	101con1Gcon3R072303	NORMAL	A	1	1	9	7	LOW_SIGNAL	LOW_SIGNAL	1472.145752	3858.735107	1474	3858	28.066444	42.553448	1472.031982	3859.63208	1468	3865	30.480543	38.600422	100	100	0.015803	-0.210204	0	-13.301435	0.003733	-0.023237	10449.701172	0
216	101con1Gcon3R072303	NORMAL	A	1	1	9	8	LOW_SIGNAL	LOW_SIGNAL	1485.218506	3879.549561	1484	3881	30.465471	40.237907	1488.047974	3884.52002	1486	3884	30.237465	43.550964	100	100	-0.393026	-1.164818	0	0	-0.093575	-0.11413	0	0
217	101con1Gcon3R072303	NORMAL	A	1	1	9	9	LOW_SIGNAL	LOW_SIGNAL	1496.62915	3905.761475	1495	3902	29.314301	42.381866	1495.059814	3904.213623	1496	3905	27.543789	46.796848	100	100	0.217988	0.362736	0.600954	1.66402	0.056976	0.033076	639.336609	1281.934326
218	101con1Gcon3R072303	NORMAL	A	1	1	9	10	LOW_SIGNAL	LOW_SIGNAL	1513.116943	3933.662354	1513	3936	31.555111	45.649883	1512.060303	3928.034424	1509	3924	35.831802	50.644356	100	100	0.146772	1.318895	0.111284	8.986004	0.029489	0.111126	1606.624756	389.669403
219	101con1Gcon3R072303	NORMAL	A	1	1	9	11	DETECTED	DETECTED	17614.027344	22941.230469	19390	18522	4207.279297	12896.186523	1555.119995	3968.399902	1555	3951	29.411335	62.135601	100	100	2230.655273	4446.249512	0.501694	1.993248	546.010803	305.345551	26.1984	67.971077
220	101con1Gcon3R072303	NORMAL	A	1	1	9	12	DETECTED	DETECTED	17013.986328	21371.007813	18623	17329	4714.356934	12261.435547	1538.290283	3963.612793	1536	3965	36.505886	59.207363	100	100	2149.644775	4079.392578	0.526952	1.897705	423.923309	294.007263	30.462059	70.437263
221	101con1Gcon3R072303	NORMAL	A	1	1	9	13	LOW_SIGNAL	LOW_SIGNAL	1598.532471	3899.928467	1607	3900	73.173904	44.475304	1471.512817	3883.290527	1469	3882	37.673878	52.462811	100	100	17.643608	3.899072	4.525079	0.220991	3.371558	0.317138	49.386349	167.245087
222	101con1Gcon3R072303	NORMAL	A	1	1	9	14	LOW_SIGNAL	LOW_SIGNAL	1575.623413	3868.493408	1561	3859	103.241638	56.406002	1543.168091	3867.025146	1465	3869	200.010345	51.935169	100	100	4.508192	0.344085	13.101989	0.076324	0.162268	0.028271	527.816956	1498.951172
223	101con1Gcon3R072303	NORMAL	A	1	1	9	15	LOW_SIGNAL	LOW_SIGNAL	1418.714233	3831.850586	1416	3830	30.875822	39.948624	1444.880005	3827.800049	1426	3822	96.177299	51.278965	100	100	-3.634545	0.949236	-3.828915	0	-0.272058	0.07899	0	793.728516
224	101con1Gcon3R072303	NORMAL	A	1	1	9	16	LOW_SIGNAL	LOW_SIGNAL	1419.487061	3818.395996	1416	3819	66.986511	46.878986	1418.407959	3820.231934	1419	3818	33.082764	43.926109	100	100	0.149892	-0.430249	0	-2.870389	0.032618	-0.041796	5397.739258	0
225	101con1Gcon3R072303	NORMAL	A	1	1	9	17	LOW_SIGNAL	LOW_SIGNAL	1395.980347	3817.39209	1399	3814	28.618975	43.337303	1406.343994	3820.624023	1407	3811	36.002716	44.384808	100	100	-1.439558	-0.757398	0	0	-0.287857	-0.072816	0	0
226	101con1Gcon3R072303	NORMAL	A	1	1	9	18	LOW_SIGNAL	LOW_SIGNAL	1387.960815	3839.39209	1387	3841	30.81329	42.792679	1395.104004	3832.159912	1394	3834	29.783319	42.519901	100	100	-0.992221	1.694848	-0.585434	0	-0.239839	0.170089	0	66.702454
227	101con1Gcon3R072303	NORMAL	A	1	1	9	19	LOW_SIGNAL	LOW_SIGNAL	1396.307129	3845.431396	1398	3847	31.37785	40.800987	1401.880005	3844.815918	1399	3852	42.871075	41.34227	100	100	-0.774098	0.144236	-5.366872	0	-0.129992	0.014887	0	1083.389893
228	101con1Gcon3R072303	NORMAL	A	1	1	9	20	LOW_SIGNAL	LOW_SIGNAL	1422.572388	3842.190674	1420	3845	51.179806	46.394184	1414.563477	3845.087402	1414	3843	42.637726	37.784229	100	100	1.112474	-0.678843	0	-0.61021	0.187836	-0.076665	353.468201	0
229	101con1Gcon3R072303	NORMAL	A	1	1	9	21	DETECTED	DETECTED	14397.551758	10824.396484	14998	8006	2139.080322	7237.688965	1441.395874	3856.395752	1439	3855	42.354	39.675137	100	100	1799.669189	1632.938843	1.102104	0.907355	305.901611	175.626389	16.506908	103.868813
230	101con1Gcon3R072303	NORMAL	A	1	1	9	22	DETECTED	DETECTED	12278.438477	10058.395508	12815	7909	3545.31665	6644.837402	1406.914307	3849.342773	1399	3841	41.574436	48.456139	100	100	1510.104248	1455.080688	1.037815	0.963563	261.495422	128.137589	32.608791	107.015694
231	101con1Gcon3R072303	NORMAL	A	1	1	9	23	LOW_SIGNAL	LOW_SIGNAL	1638.22522	3841.609375	1659	3832	109.910217	52.338921	1360.126099	3815.327637	1361	3813	29.432072	41.665955	100	100	38.629234	6.15908	6.271917	0.159441	9.448846	0.630772	38.078587	120.521255
232	101con1Gcon3R072303	NORMAL	A	1	1	9	24	LOW_SIGNAL	LOW_SIGNAL	1603.602661	3823.390625	1626	3824	111.372597	45.839024	1344.619019	3795.095215	1348	3799	31.794302	38.732819	100	100	35.974007	6.63098	5.425142	0.184327	8.145599	0.730528	41.214146	86.639465
233	101con1Gcon3R072303	NORMAL	A	1	1	9	25	DETECTED	DETECTED	1689.740723	3846.037109	1696	3846	54.108273	47.62429	1335.675049	3801.293701	1334	3804	35.613323	40.429394	100	100	49.181335	10.485539	4.690396	0.213202	9.941944	1.106705	11.505122	56.254459
234	101con1Gcon3R072303	NORMAL	A	1	1	9	26	DETECTED	DETECTED	1655.227295	3824.287842	1648	3820	55.116325	52.530071	1330.375	3795.25	1327	3797	31.146059	41.482983	100	100	45.123463	6.804967	6.63096	0.150808	10.429965	0.699994	13.997846	110.982285
235	101con1Gcon3R072303	NORMAL	A	1	1	10	1	LOW_SIGNAL	LOW_SIGNAL	1569.231323	3891.095215	1556	3890	70.607643	44.055126	1562.698364	3897.396729	1562	3890	30.934324	43.553017	100	100	0.907458	-1.476749	0	-1.627347	0.211188	-0.144686	971.543213	0
236	101con1Gcon3R072303	NORMAL	A	1	1	10	2	LOW_SIGNAL	LOW_SIGNAL	1612.80957	3900.421875	1573	3906	276.485443	44.350044	1557.488037	3894.424072	1558	3901	30.069704	45.970764	100	100	7.684413	1.405575	5.467097	0.182912	1.839776	0.13047	496.814545	201.723236
237	101con1Gcon3R072303	NORMAL	A	1	1	10	3	LOW_SIGNAL	LOW_SIGNAL	1588.921021	3901.776367	1590	3897	33.597244	47.306965	1541.767578	3888.218262	1541	3887	27.540733	44.178734	100	100	6.549828	3.177318	2.061433	0.485099	1.712135	0.306892	40.808754	124.774857
238	101con1Gcon3R072303	NORMAL	A	1	1	10	4	LOW_SIGNAL	LOW_SIGNAL	1569.536377	3889.556396	1569	3888	34.334976	42.332916	1526.911987	3874.112061	1527	3875	41.740173	44.046383	100	100	5.920722	3.619353	1.635851	0.611303	1.021184	0.350638	55.684143	78.772285
239	101con1Gcon3R072303	NORMAL	A	1	1	10	5	LOW_SIGNAL	LOW_SIGNAL	1533.456909	3847.874268	1524	3848	55.286617	43.794109	1506.024048	3855.832031	1503	3857	32.150723	39.788116	100	100	3.810549	-1.864888	0	-0.489401	0.853258	-0.200004	163.953445	0
240	101con1Gcon3R072303	NORMAL	A	1	1	10	6	LOW_SIGNAL	LOW_SIGNAL	1512.874146	3853.172119	1512	3853	35.243019	41.750488	1500.223999	3854.687988	1501	3857	27.608397	38.844898	100	100	1.757163	-0.355241	0	-0.202168	0.458199	-0.039024	173.163269	0
241	101con1Gcon3R072303	NORMAL	A	1	1	10	7	LOW_SIGNAL	LOW_SIGNAL	1491.523193	3874.582764	1491	3873	28.890097	41.881474	1492.400024	3865.135986	1490	3864	29.866638	42.969669	100	100	-0.121796	2.213836	-0.055016	0	-0.029358	0.219848	0	101.71817
242	101con1Gcon3R072303	NORMAL	A	1	1	10	8	LOW_SIGNAL	LOW_SIGNAL	1497.476807	3900.761475	1495	3899	31.970787	47.589458	1501.769897	3896.944336	1499	3898	29.659172	48.145496	100	100	-0.59633	0.89454	-0.666633	0	-0.144747	0.079283	0	191.138947
243	101con1Gcon3R072303	NORMAL	A	1	1	10	9	DETECTED	DETECTED	2359.771973	4187.035156	2349	4120	77.338593	184.163162	1520.020874	3926.270752	1523	3909	30.413809	52.399342	100	100	116.645256	61.109684	1.908785	0.523893	27.610849	4.976482	8.467672	67.705307
244	101con1Gcon3R072303	NORMAL	A	1	1	10	10	DETECTED	DETECTED	2448.163574	4337.980957	2442	4238	67.68261	246.407288	1524.276978	3951.769287	1526	3947	31.772388	52.318665	100	100	128.332062	90.508026	1.417908	0.705264	29.078285	7.38191	6.468501	62.346363
245	101con1Gcon3R072303	NORMAL	A	1	1	10	11	LOW_SIGNAL	LOW_SIGNAL	1593.233765	4014.623291	1590	4005	53.894569	57.1423	1528.031982	3970.375977	1522	3965	59.707474	58.604565	100	100	9.056825	10.369281	0.873428	1.144914	1.09202	0.755015	39.412159	29.402271
246	101con1Gcon3R072303	NORMAL	A	1	1	10	12	LOW_SIGNAL	LOW_SIGNAL	1591.447998	3983.668945	1592	3977	53.234348	64.618858	1508.361328	3931.243652	1495	3929	61.561153	55.270657	100	100	11.541117	12.285776	0.939389	1.064522	1.349661	0.948519	37.210911	63.857769
247	101con1Gcon3R072303	NORMAL	A	1	1	10	13	LOW_SIGNAL	LOW_SIGNAL	1456.96106	3878.623291	1458	3878	27.97826	40.835243	1468	3883.679932	1464	3879	31.906113	44.851833	100	100	-1.533359	-1.185015	0	0	-0.345982	-0.112741	0	0
248	101con1Gcon3R072303	NORMAL	A	1	1	10	14	LOW_SIGNAL	LOW_SIGNAL	1532.701294	3861.915527	1445	3865	201.834167	41.319256	1519.280029	3857.040039	1450	3855	177.98291	44.146641	100	100	1.864275	1.142562	1.631662	0.612872	0.075408	0.110438	709.168518	318.838531
249	101con1Gcon3R072303	NORMAL	A	1	1	10	15	LOW_SIGNAL	LOW_SIGNAL	1414.558472	3832.039063	1413	3832	28.955454	37.946777	1426.312012	3823.791992	1425	3821	31.921885	44.480568	100	100	-1.63262	1.932687	-0.844741	0	-0.368197	0.185408	0	281.396423
250	101con1Gcon3R072303	NORMAL	A	1	1	10	16	LOW_SIGNAL	LOW_SIGNAL	1405.350708	3816.123291	1406	3818	30.278133	39.450035	1418.144043	3821.919922	1417	3823	34.023643	44.622356	100	100	-1.777053	-1.35843	0	0	-0.376013	-0.129904	0	0
251	101con1Gcon3R072303	NORMAL	A	1	1	10	17	LOW_SIGNAL	LOW_SIGNAL	1385.529419	3817.980469	1383	3819	39.992611	42.284065	1399.447998	3831.528076	1394	3834	33.78978	49.136017	100	100	-1.933354	-3.174858	0	0	-0.411917	-0.275716	0	0
252	101con1Gcon3R072303	NORMAL	A	1	1	10	18	LOW_SIGNAL	LOW_SIGNAL	1385.197388	3840.782959	1386	3840	30.61165	45.319897	1412.312012	3839.840088	1409	3840	33.947399	47.352734	100	100	-3.766345	0.22096	-17.045353	0	-0.798725	0.019912	0	1455.709839
253	101con1Gcon3R072303	NORMAL	A	1	1	10	19	LOW_SIGNAL	LOW_SIGNAL	1429.552612	3863.046143	1427	3861	34.73624	45.305931	1419.706299	3852.047607	1419	3859	30.826757	48.285126	100	100	1.367698	2.577487	0.530632	1.884544	0.319408	0.227783	162.598083	151.820969
254	101con1Gcon3R072303	NORMAL	A	1	1	10	20	LOW_SIGNAL	LOW_SIGNAL	1432.039429	3854.736816	1434	3857	29.107903	40.705482	1424.80957	3838.182617	1425	3835	31.747688	40.515766	100	100	1.00426	3.879448	0.258867	3.86299	0.227729	0.408587	175.309219	23.712543
255	101con1Gcon3R072303	NORMAL	A	1	1	10	21	LOW_SIGNAL	LOW_SIGNAL	1413.368408	3849.598633	1412	3855	31.95022	41.542973	1433.154541	3846.791016	1434	3846	35.401287	45.256687	100	100	-2.748384	0.65796	-4.177128	0	-0.55891	0.062038	0	639.477661
256	101con1Gcon3R072303	NORMAL	A	1	1	10	22	LOW_SIGNAL	LOW_SIGNAL	1397.421021	3836.361816	1395	3837	35.174026	41.288773	1415.140137	3833.429932	1413	3835	37.893459	44.225651	100	100	-2.461266	0.687082	-3.582201	0	-0.467604	0.066294	0	540.525024
257	101con1Gcon3R072303	NORMAL	A	1	1	10	23	LOW_SIGNAL	LOW_SIGNAL	1367.609253	3804.251709	1366	3803	25.297424	41.094231	1388.488037	3815.815918	1387	3817	26.391773	43.834435	100	100	-2.900158	-2.710052	0	0	-0.79111	-0.263816	0	0
258	101con1Gcon3R072303	NORMAL	A	1	1	10	24	LOW_SIGNAL	LOW_SIGNAL	1351.099365	3798.761475	1351	3800	26.594677	39.143616	1365.536011	3792.568115	1364	3792	33.787888	40.111809	100	100	-2.005316	1.451403	-1.38164	0	-0.427273	0.154402	0	141.43895
259	101con1Gcon3R072303	NORMAL	A	1	1	10	25	LOW_SIGNAL	LOW_SIGNAL	1337.273315	3807.540039	1337	3808	26.236376	43.002678	1340.615967	3802.927979	1341	3802	29.027184	41.747162	100	100	-0.46431	1.080828	-0.429587	0	-0.115156	0.110476	0	223.658585
260	101con1Gcon3R072303	NORMAL	A	1	1	10	26	LOW_SIGNAL	LOW_SIGNAL	1329.959961	3812.58667	1331	3812	29.880714	40.278584	1337.277832	3799.968262	1334	3800	30.031628	40.120419	100	100	-1.016486	2.957102	-0.343744	0	-0.243672	0.314513	0	28.260246
261	101con1Gcon3R072303	NORMAL	A	1	1	11	1	LOW_SIGNAL	LOW_SIGNAL	1593.027222	3908.748291	1596	3910	34.214462	42.742588	1564.793701	3905.325439	1562	3908	33.213329	45.713509	100	100	3.921765	0.802139	4.889132	0.204535	0.850066	0.074876	29.100485	473.610535
262	101con1Gcon3R072303	NORMAL	A	1	1	11	2	LOW_SIGNAL	LOW_SIGNAL	1590.802734	3906.87085	1584	3900	72.133011	46.424671	1551.599976	3903.016113	1552	3905	26.739185	46.043808	100	100	5.445442	0.903351	6.028049	0.165891	1.466116	0.083719	170.890869	153.952332
263	101con1Gcon3R072303	NORMAL	A	1	1	11	3	LOW_SIGNAL	LOW_SIGNAL	1564.032837	3892.618408	1562	3891	37.115074	48.967472	1536.647827	3877.767578	1535	3883	30.724398	42.535187	100	100	3.803903	3.480266	1.092992	0.91492	0.891312	0.349142	76.032936	163.361145
264	101con1Gcon3R072303	NORMAL	A	1	1	11	4	LOW_SIGNAL	LOW_SIGNAL	1558.993408	3878.291504	1557	3880	29.589977	43.694645	1525.936035	3876.959961	1523	3876	31.505957	40.076607	100	100	4.59182	0.312045	14.71526	0.067957	1.049242	0.033225	32.729034	1307.461548
265	101con1Gcon3R072303	NORMAL	A	1	1	11	5	LOW_SIGNAL	LOW_SIGNAL	1506.609253	3860.523193	1506	3861	31.419306	41.879799	1644.167969	3873.464111	1528	3863	654.34668	102.993469	100	100	-19.107533	-3.032681	0	0	-0.210223	-0.125648	0	0
266	101con1Gcon3R072303	NORMAL	A	1	1	11	6	LOW_SIGNAL	LOW_SIGNAL	1522.761597	3877.516602	1495	3873	205.075577	52.682552	1590.18396	3859.552002	1519	3864	504.484344	48.240238	100	100	-9.365273	4.209972	-2.224545	0	-0.133646	0.372399	0	117.864159
267	101con1Gcon3R072303	NORMAL	A	1	1	11	7	LOW_SIGNAL	LOW_SIGNAL	1490.172241	3889.655518	1488	3888	30.09889	44.878231	1507.767944	3880.719971	1509	3873	30.070112	46.829414	100	100	-2.444123	2.09403	-1.167186	0	-0.585156	0.190811	0	149.703079
268	101con1Gcon3R072303	NORMAL	A	1	1	11	8	LOW_SIGNAL	LOW_SIGNAL	1498.532837	3915.440674	1501	3913	31.385002	51.610706	1516.440674	3911.72876	1514	3910	30.905294	46.235863	100	100	-2.48748	0.869881	-2.859565	0	-0.579442	0.080282	0	617.814209
269	101con1Gcon3R072303	NORMAL	A	1	1	11	9	DETECTED	DETECTED	10657.550781	18691.041016	11824	16880	2698.309326	8378.063477	1548.333374	3966.699951	1543	3966	38.812843	52.24884	100	100	1265.31189	3450.623535	0.366691	2.727093	234.695969	281.811829	29.618679	56.898304
270	101con1Gcon3R072303	NORMAL	A	1	1	11	10	DETECTED	DETECTED	11038.318359	21125.71875	11928	18884	2371.376465	9357.869141	1544.074097	4006.481445	1542	4008	40.345551	42.517303	100	100	1318.793823	4011.863525	0.328723	3.04207	235.323196	402.641663	24.973375	54.662319
271	101con1Gcon3R072303	NORMAL	A	1	1	11	11	LOW_SIGNAL	LOW_SIGNAL	1499.215698	3950.091553	1500	3951	32.645821	56.479427	1503.393188	3926.401611	1507	3934	33.981731	60.139069	100	100	-0.580272	5.551696	-0.104522	0	-0.122933	0.393919	0	87.204506
272	101con1Gcon3R072303	NORMAL	A	1	1	11	12	LOW_SIGNAL	LOW_SIGNAL	1478.941528	3898.45459	1480	3899	26.769957	45.724968	1486.904053	3898.39209	1488	3901	28.170395	41.597324	100	100	-1.106031	0.014647	-75.513664	0	-0.282656	0.001503	0	30376.214844
273	101con1Gcon3R072303	NORMAL	A	1	1	11	13	LOW_SIGNAL	LOW_SIGNAL	1496.129883	3882.032471	1493	3883	33.231358	39.557095	1476.167969	3871.447998	1476	3872	30.47574	36.478558	100	100	2.772801	2.480453	1.117861	0.894566	0.65501	0.290156	66.374481	144.547806
274	101con1Gcon3R072303	NORMAL	A	1	1	11	14	LOW_SIGNAL	LOW_SIGNAL	1475.279175	3861.181885	1474	3861	32.100842	36.845806	1452.319946	3847.503906	1446	3849	32.871105	40.257782	100	100	3.189142	3.20541	0.994925	1.005101	0.698462	0.33976	30.812387	118.581886
275	101con1Gcon3R072303	NORMAL	A	1	1	11	15	LOW_SIGNAL	LOW_SIGNAL	1536.04541	3837.5	1533	3836	62.49218	45.509354	1430.104004	3823.600098	1428	3823	33.487568	40.290478	100	100	14.715744	3.257418	4.51761	0.221356	3.163604	0.344992	49.803242	152.236908
276	101con1Gcon3R072303	NORMAL	A	1	1	11	16	LOW_SIGNAL	LOW_SIGNAL	1528.784302	3824.758057	1530	3828	47.764214	41.677174	1423.160034	3819	1424	3822	28.081217	42.916836	100	100	14.671692	1.349391	10.872828	0.091972	3.761385	0.134168	36.580246	177.846542
277	101con1Gcon3R072303	NORMAL	A	1	1	11	17	LOW_SIGNAL	LOW_SIGNAL	1387.289429	3840.625	1388	3842	28.46623	45.065624	1420.555542	3835.968262	1417	3839	36.93726	42.927841	100	100	-4.620815	1.091298	-4.234236	0	-0.900611	0.108478	0	294.527069
278	101con1Gcon3R072303	NORMAL	A	1	1	11	18	LOW_SIGNAL	LOW_SIGNAL	1418.322388	3865.532959	1420	3869	34.342957	50.101604	1445.2677	3868.425293	1449	3865	33.661579	49.142254	100	100	-3.742827	-0.677813	0	0	-0.800477	-0.058856	0	0
279	101con1Gcon3R072303	NORMAL	A	1	1	11	19	DETECTED	DETECTED	1788	4272.63623	1772	4195	55.745167	174.407181	1524.603149	3878.365967	1456	3876	144.275146	62.983051	100	100	36.587021	92.396545	0.395978	2.525391	1.825656	6.259942	50.520966	41.25029
280	101con1Gcon3R072303	NORMAL	A	1	1	11	20	DETECTED	DETECTED	1749.571411	3992.489746	1742	3942	65.804604	128.113129	1425.56189	3830.628662	1426	3829	25.747267	43.312653	100	100	45.006397	37.931862	1.186506	0.84281	12.584229	3.737039	18.690327	74.489456
281	101con1Gcon3R072303	NORMAL	A	1	1	11	21	DETECTED	DETECTED	2591.843506	3959.965332	2586	3936	121.623352	96.125999	1436.257568	3830.257568	1435	3829	38.22818	39.304848	100	100	160.516159	30.396788	5.280695	0.189369	30.228642	3.300045	9.991405	67.631317
282	101con1Gcon3R072303	NORMAL	A	1	1	11	22	DETECTED	DETECTED	2625.79834	3964.359619	2638	3936	162.961563	116.82695	1406.131104	3821.458984	1402	3826	34.78672	41.474316	100	100	169.417343	33.488514	5.058969	0.197669	35.061287	3.445521	13.053182	76.428833
283	101con1Gcon3R072303	NORMAL	A	1	1	11	23	LOW_SIGNAL	LOW_SIGNAL	1380.675537	3809.271484	1380	3810	30.236082	42.177849	1387.952026	3811.503906	1386	3813	25.006723	40.119728	100	100	-1.010738	-0.523164	0	0	-0.290981	-0.055644	0	0
284	101con1Gcon3R072303	NORMAL	A	1	1	11	24	LOW_SIGNAL	LOW_SIGNAL	1372.56958	3809.966797	1369	3811	35.144371	42.026733	1377.560059	3802.312012	1378	3803	35.974545	45.50388	100	100	-0.6932	1.793885	-0.386424	0	-0.138722	0.168223	0	227.907394
285	101con1Gcon3R072303	NORMAL	A	1	1	11	25	LOW_SIGNAL	LOW_SIGNAL	1407.040039	3831.959961	1396	3829	82.680008	51.453224	1359.696045	3819.496094	1360	3823	31.704079	41.939621	100	100	6.576296	2.920886	2.251473	0.444154	1.493309	0.297186	161.28743	239.153381
286	101con1Gcon3R072303	NORMAL	A	1	1	11	26	LOW_SIGNAL	LOW_SIGNAL	1394.013306	3837.926758	1392	3842	31.448048	43.259331	1360.071411	3818.80957	1354	3819	50.522732	42.239075	100	100	4.714684	4.48008	1.052366	0.95024	0.671814	0.452595	116.498985	48.855087
287	101con1Gcon3R072303	NORMAL	A	1	1	12	1	LOW_SIGNAL	LOW_SIGNAL	1603.428589	3887.408203	1605	3891	34.836605	37.182945	1573.857178	3874.079346	1574	3873	35.735413	46.356293	100	100	4.107604	3.123595	1.315025	0.760442	0.82751	0.287531	26.932529	207.690308
288	101con1Gcon3R072303	NORMAL	A	1	1	12	2	LOW_SIGNAL	LOW_SIGNAL	1594.387695	3871.612305	1593	3867	34.834522	42.7784	1555.088013	3875.120117	1552	3879	30.29825	43.140736	100	100	5.458905	-0.82205	0	-0.150589	1.297094	-0.081311	43.738144	0
289	101con1Gcon3R072303	NORMAL	A	1	1	12	3	LOW_SIGNAL	LOW_SIGNAL	1523.938721	3881.489746	1522	3881	29.703836	46.644588	1547.040039	3881.976074	1533	3877	84.604904	57.537567	100	100	-3.208878	-0.11397	0	0	-0.273049	-0.008452	0	0
290	101con1Gcon3R072303	NORMAL	A	1	1	12	4	LOW_SIGNAL	LOW_SIGNAL	1506.756592	3862.440674	1505	3863	26.860203	38.865147	1504.615967	3864.360107	1499	3864	32.527363	46.556313	100	100	0.297343	-0.449816	0	-1.512787	0.06581	-0.041228	857.017883	0
291	101con1Gcon3R072303	NORMAL	A	1	1	12	5	LOW_SIGNAL	LOW_SIGNAL	1483.781494	3859.523193	1484	3860	38.84549	35.707108	1538.365112	3863.301514	1493	3856	295.771606	73.348625	100	100	-7.581913	-0.885443	0	0	-0.184547	-0.051512	0	0
292	101con1Gcon3R072303	NORMAL	A	1	1	12	6	LOW_SIGNAL	LOW_SIGNAL	1507.052979	3870.099365	1487	3870	133.407532	43.9701	1535.515869	3865.079346	1502	3862	259.058624	44.703217	100	100	-3.953625	1.176433	-3.360689	0	-0.10987	0.112297	0	160.611771
293	101con1Gcon3R072303	NORMAL	A	1	1	12	7	LOW_SIGNAL	LOW_SIGNAL	1500.769775	3878.644775	1503	3879	30.9891	41.886692	1506.211914	3872.466064	1506	3870	28.499453	48.250538	100	100	-0.755938	1.44797	-0.522067	0	-0.190956	0.128055	0	387.627045
294	101con1Gcon3R072303	NORMAL	A	1	1	12	8	LOW_SIGNAL	LOW_SIGNAL	1482.539429	3874.164551	1482	3873	29.220303	43.276779	1499.508301	3882.616699	1497	3887	31.355644	46.479805	100	100	-2.357054	-1.980746	0	0	-0.541174	-0.181846	0	0
295	101con1Gcon3R072303	NORMAL	A	1	1	12	9	LOW_SIGNAL	LOW_SIGNAL	1484.287598	3915.483643	1484	3914	31.835854	42.836765	1506.744019	3926.271973	1507	3924	38.741058	51.98951	100	100	-3.119299	-2.528226	0	0	-0.579654	-0.20751	0	0
296	101con1Gcon3R072303	NORMAL	A	1	1	12	10	LOW_SIGNAL	LOW_SIGNAL	1499.300659	3928.104492	1494	3931	42.950722	57.80072	1516.208008	3934.568115	1509	3923	47.32597	70.066826	100	100	-2.348508	-1.514739	0	0	-0.357253	-0.092249	0	0
297	101con1Gcon3R072303	NORMAL	A	1	1	12	11	LOW_SIGNAL	LOW_SIGNAL	1478.921509	3873.37915	1479	3871	31.947027	43.020962	1486	3873.112061	1484	3872	36.233562	50.133083	100	100	-0.983235	0.062592	-15.708623	0	-0.195357	0.005328	0	9637.026367
298	101con1Gcon3R072303	NORMAL	A	1	1	12	12	LOW_SIGNAL	LOW_SIGNAL	1470.797363	3871.588135	1472	3872	28.393242	43.94651	1473.94397	3872.864014	1476	3873	31.281839	45.555061	100	100	-0.437078	-0.299	0	0	-0.100589	-0.028007	0	0
299	101con1Gcon3R072303	NORMAL	A	1	1	12	13	LOW_SIGNAL	LOW_SIGNAL	1459.902588	3855.785645	1457	3856	28.78153	40.571728	1473.095947	3854.36792	1475	3853	28.596586	52.156181	100	100	-1.832618	0.332241	-5.515924	0	-0.461361	0.027182	0	2311.804688
300	101con1Gcon3R072303	NORMAL	A	1	1	12	14	LOW_SIGNAL	LOW_SIGNAL	1435.967285	3832.117676	1437	3835	29.595396	41.438599	1455.848022	3828.736084	1453	3823	28.611706	47.305313	100	100	-2.761525	0.79247	-3.484705	0	-0.694846	0.071484	0	674.754211
301	101con1Gcon3R072303	NORMAL	A	1	1	12	15	LOW_SIGNAL	LOW_SIGNAL	1443.379028	3824.261475	1441	3824	32.954319	41.828087	1431.751953	3821.568115	1436	3817	32.04121	41.320217	100	100	1.615054	0.631184	2.558768	0.390813	0.362879	0.065183	66.257133	241.272934
302	101con1Gcon3R072303	NORMAL	A	1	1	12	16	LOW_SIGNAL	LOW_SIGNAL	1419.411743	3828.37915	1420	3826	31.109854	44.390762	1421.090942	3826.066162	1418	3823	29.854088	42.485634	100	100	-0.233248	0.542045	-0.430312	0	-0.056247	0.054442	0	556.211121
303	101con1Gcon3R072303	NORMAL	A	1	1	12	17	DETECTED	DETECTED	1841.616211	4005.686768	1838	3959	80.2258	166.200439	1429.873535	3837.563232	1427	3834	31.198843	46.177032	100	100	57.192932	39.399456	1.451617	0.688887	13.19737	3.640847	17.950733	94.963936
304	101con1Gcon3R072303	NORMAL	A	1	1	12	18	DETECTED	DETECTED	1874.28125	4100.453125	1871	4051	75.140816	173.234512	1505.91748	3871.522949	1480	3872	107.081909	54.51989	100	100	51.167408	53.649387	0.953737	1.048507	3.440019	4.199021	20.710915	71.826126
305	101con1Gcon3R072303	NORMAL	A	1	1	12	19	LOW_SIGNAL	LOW_SIGNAL	1626.032837	3875.638184	1629	3869	74.137466	52.871403	1444.391968	3841.783936	1437	3844	44.372856	48.565655	100	100	25.230745	7.933684	3.180206	0.314445	4.093513	0.697082	32.697506	61.731876
306	101con1Gcon3R072303	NORMAL	A	1	1	12	20	LOW_SIGNAL	LOW_SIGNAL	1580.861816	3827.151367	1582	3825	57.056961	43.657261	1423.368042	3811.728027	1419	3811	33.668098	40.914814	100	100	21.876602	3.614433	6.052568	0.165219	4.677834	0.376962	29.248581	98.742516
307	101con1Gcon3R072303	NORMAL	A	1	1	12	21	LOW_SIGNAL	LOW_SIGNAL	1392.197388	3807.342041	1394	3809	31.042599	39.120819	1423.368042	3812.592041	1421	3812	34.05558	39.98893	100	100	-4.329746	-1.230328	0	0	-0.915288	-0.131286	0	0
308	101con1Gcon3R072303	NORMAL	A	1	1	12	22	LOW_SIGNAL	LOW_SIGNAL	1393.486816	3810.118408	1396	3809	29.265846	38.120049	1411.432007	3816.271973	1411	3816	36.366486	44.290897	100	100	-2.492669	-1.442077	0	0	-0.493454	-0.138935	0	0
309	101con1Gcon3R072303	NORMAL	A	1	1	12	23	LOW_SIGNAL	LOW_SIGNAL	1376.151367	3818.460449	1374	3814	31.796064	38.262058	1391.359985	3819.944092	1385	3822	34.184605	49.445847	100	100	-2.112546	-0.347689	0	0	-0.444897	-0.030005	0	0
310	101con1Gcon3R072303	NORMAL	A	1	1	12	24	LOW_SIGNAL	LOW_SIGNAL	1365.58667	3814.133301	1364	3815	30.154673	47.243298	1380.504028	3814.176025	1378	3815	30.148722	40.118587	100	100	-2.072089	-0.010012	0	0	-0.494792	-0.001065	0	0
311	101con1Gcon3R072303	NORMAL	A	1	1	12	25	LOW_SIGNAL	LOW_SIGNAL	1436.406616	3819.439941	1435	3817	36.829208	44.416649	1378.432007	3805.983887	1375	3803	29.059822	41.644039	100	100	8.052938	3.153403	2.55373	0.391584	1.995009	0.323121	39.026726	114.796623
312	101con1Gcon3R072303	NORMAL	A	1	1	12	26	LOW_SIGNAL	LOW_SIGNAL	1421.812134	3825.174561	1428	3823	35.292286	41.038334	1360.777832	3799.428467	1358	3798	26.014114	44.336964	100	100	8.477942	6.033552	1.405133	0.711676	2.3462	0.580691	39.076	65.181076
313	101con1Gcon3R072303	NORMAL	A	1	1	13	1	LOW_SIGNAL	LOW_SIGNAL	1603.312866	3874.408203	1602	3874	65.348442	46.118328	1570.444458	3871.36499	1568	3870	31.401545	42.471561	100	100	4.565572	0.713172	6.401786	0.156206	1.046713	0.071653	174.359985	590.627563
314	101con1Gcon3R072303	NORMAL	A	1	1	13	2	LOW_SIGNAL	LOW_SIGNAL	1579.82312	3875.782227	1578	3873	40.39526	43.184311	1548.215942	3871.224121	1548	3874	32.130928	45.948055	100	100	4.390381	1.068184	4.110136	0.243301	0.9837	0.099201	77.457878	344.335907
315	101con1Gcon3R072303	NORMAL	A	1	1	13	3	LOW_SIGNAL	LOW_SIGNAL	1619.80957	3888.476074	1616	3885	44.455509	43.654999	1525.015991	3867.912109	1523	3867	32.530376	41.710197	100	100	13.16726	4.819129	2.732291	0.365993	2.914002	0.49302	31.963787	62.657223
316	101con1Gcon3R072303	NORMAL	A	1	1	13	4	LOW_SIGNAL	LOW_SIGNAL	1588.348633	3871.703857	1597	3870	45.525089	45.432995	1503.983521	3862.156982	1503	3863	33.563374	42.837875	100	100	11.718699	2.237293	5.237891	0.190917	2.513607	0.222861	36.457794	158.535339
317	101con1Gcon3R072303	NORMAL	A	1	1	13	5	DETECTED	DETECTED	1842.893799	4123.115234	1833	4029	118.0355	301.25708	1490.090942	3847.45459	1489	3851	32.385502	45.696812	100	100	49.005924	64.600594	0.758599	1.31822	10.893852	6.032382	32.172573	108.020889
318	101con1Gcon3R072303	NORMAL	A	1	1	13	6	DETECTED	DETECTED	1930.45459	4342.525391	1905	4165	135.263504	487.728149	1489.026001	3854.519531	1485	3856	35.077724	42.465675	100	100	61.316441	114.363319	0.536155	1.865133	12.584299	11.491772	29.593918	99.563538
319	101con1Gcon3R072303	NORMAL	A	1	1	13	7	DETECTED	DETECTED	2426.023926	4603.928223	2416	4327	265.609985	681.147278	1495.333374	3860.740723	1490	3861	27.404037	43.560921	100	100	129.277161	174.164688	0.74227	1.347219	33.961803	17.060877	28.386719	91.464523
320	101con1Gcon3R072303	NORMAL	A	1	1	13	8	DETECTED	DETECTED	2368.195557	4490.684082	2393	4257	221.319946	659.233887	1490.400024	3873.422119	1487	3883	35.732849	46.02	100	100	121.929802	144.654266	0.842905	1.186373	24.565506	13.412907	24.882366	106.539146
321	101con1Gcon3R072303	NORMAL	A	1	1	13	9	LOW_SIGNAL	LOW_SIGNAL	1478.235352	3875.071777	1479	3878	32.542439	42.544891	1479.296021	3887.375977	1477	3888	31.887157	43.495586	100	100	-0.147332	-2.883468	0	0	-0.033263	-0.282884	0	0
322	101con1Gcon3R072303	NORMAL	A	1	1	13	10	LOW_SIGNAL	LOW_SIGNAL	1466.065308	3866.758057	1466	3870	29.660286	48.237766	1478.319946	3876.191895	1475	3876	44.648018	47.267715	100	100	-1.702225	-2.210804	0	0	-0.274472	-0.199583	0	0
323	101con1Gcon3R072303	NORMAL	A	1	1	13	11	LOW_SIGNAL	LOW_SIGNAL	1452.61438	3836.888916	1452	3838	35.168041	43.487682	1470.049561	3843.528809	1470	3843	34.199387	44.008728	100	100	-2.421826	-1.556047	0	0	-0.50981	-0.150877	0	0
324	101con1Gcon3R072303	NORMAL	A	1	1	13	12	LOW_SIGNAL	LOW_SIGNAL	1447.796021	3840.868408	1451	3840	31.48138	45.713139	1462.801636	3842.174561	1462	3841	31.584309	46.800014	100	100	-2.084348	-0.306095	0	0	-0.475097	-0.027909	0	0
325	101con1Gcon3R072303	NORMAL	A	1	1	13	13	LOW_SIGNAL	LOW_SIGNAL	1444.464111	3824.287598	1442	3823	27.798864	46.609474	1449.280029	3823.031982	1448	3822	27.643351	41.619816	100	100	-0.668953	0.294251	-2.273407	0	-0.174216	0.030169	0	1671.033691
326	101con1Gcon3R072303	NORMAL	A	1	1	13	14	LOW_SIGNAL	LOW_SIGNAL	1432.464111	3810.967285	1433	3808	28.037813	43.407261	1448.504028	3814.488037	1450	3815	29.511789	45.509941	100	100	-2.228018	-0.825082	0	0	-0.543509	-0.077362	0	0
327	101con1Gcon3R072303	NORMAL	A	1	1	13	15	LOW_SIGNAL	LOW_SIGNAL	1427.215698	3818.954346	1428	3820	27.848497	42.276405	1439.287964	3818.783936	1442	3818	30.127098	43.078247	100	100	-1.676893	0.039935	-41.990215	0	-0.400711	0.003956	0	4854.700195
328	101con1Gcon3R072303	NORMAL	A	1	1	13	16	LOW_SIGNAL	LOW_SIGNAL	1415.084961	3823.117676	1413	3822	36.015514	45.351696	1434.567993	3824.575928	1436	3822	33.937878	41.559376	100	100	-2.706282	-0.341739	0	0	-0.574079	-0.035088	0	0
329	101con1Gcon3R072303	NORMAL	A	1	1	13	17	LOW_SIGNAL	LOW_SIGNAL	1523.414429	3850.236816	1519	3850	37.892223	51.503845	1462.391968	3834.424072	1460	3832	28.961012	37.962479	100	100	8.476298	3.705689	2.287374	0.437182	2.107056	0.416536	40.043003	220.117096
330	101con1Gcon3R072303	NORMAL	A	1	1	13	18	LOW_SIGNAL	LOW_SIGNAL	1505.546021	3850.164551	1509	3844	42.043953	49.954342	1452.241699	3833.824951	1451	3833	34.947018	43.618988	100	100	7.404213	3.829157	1.933641	0.517159	1.52529	0.374598	43.852352	149.011597
331	101con1Gcon3R072303	NORMAL	A	1	1	13	19	LOW_SIGNAL	LOW_SIGNAL	1385.164429	3812.763184	1383	3812	31.028175	42.001686	1421.936035	3816.791992	1418	3810	36.209457	43.696041	100	100	-5.107744	-0.944144	0	0	-1.015525	-0.092201	0	0
332	101con1Gcon3R072303	NORMAL	A	1	1	13	20	LOW_SIGNAL	LOW_SIGNAL	1383.796021	3802.5	1385	3802	29.976006	44.160152	1405.400024	3804.672119	1402	3804	34.327175	41.372181	100	100	-3.000895	-0.509032	0	0	-0.629356	-0.052502	0	0
333	101con1Gcon3R072303	NORMAL	A	1	1	13	21	LOW_SIGNAL	LOW_SIGNAL	1374.552612	3802.164551	1373	3799	30.384462	39.923012	1409.887939	3801.375977	1406	3805	34.226521	46.327148	100	100	-4.908238	0.184801	-26.559586	0	-1.032396	0.017022	0	2980.352295
334	101con1Gcon3R072303	NORMAL	A	1	1	13	22	LOW_SIGNAL	LOW_SIGNAL	1387.375	3803.065674	1383	3800	30.099352	42.950096	1405.984009	3808.23999	1408	3807	29.936218	49.020302	100	100	-2.584876	-1.212592	0	0	-0.621622	-0.105555	0	0
335	101con1Gcon3R072303	NORMAL	A	1	1	13	23	LOW_SIGNAL	LOW_SIGNAL	1549.032837	3840.717041	1562	3842	66.099403	41.464642	1401.744019	3818.743896	1401	3822	39.562511	41.612053	100	100	20.459087	5.149368	3.973126	0.251691	3.722939	0.528048	35.95129	15.926233
336	101con1Gcon3R072303	NORMAL	A	1	1	13	24	LOW_SIGNAL	LOW_SIGNAL	1561.900024	3837.820068	1566	3837	67.723358	48.409893	1394.848022	3809.751953	1396	3805	32.488724	42.702011	100	100	23.204285	6.577714	3.527713	0.28347	5.141846	0.657302	35.570766	81.247841
337	101con1Gcon3R072303	NORMAL	A	1	1	13	25	LOW_SIGNAL	LOW_SIGNAL	1389.818848	3801.818848	1388	3808	31.164135	45.483593	1392.833374	3806	1394	3802	34.109642	45.434261	100	100	-0.418731	-0.979846	0	0	-0.088378	-0.092026	0	0
338	101con1Gcon3R072303	NORMAL	A	1	1	13	26	LOW_SIGNAL	LOW_SIGNAL	1361.711426	3811.140869	1360	3809	28.725471	43.590378	1370.896851	3803.333252	1369	3801	27.125729	42.361496	100	100	-1.275897	1.829701	-0.697325	0	-0.338624	0.184309	0	131.632874
339	101con1Gcon3R072303	NORMAL	A	1	1	14	1	LOW_SIGNAL	LOW_SIGNAL	1553.306152	3866.360596	1554	3867	29.064779	43.315338	1568.261963	3863.380859	1568	3863	30.212894	39.215496	100	100	-2.07743	0.698296	-2.974999	0	-0.495014	0.075984	0	617.325012
340	101con1Gcon3R072303	NORMAL	A	1	1	14	2	LOW_SIGNAL	LOW_SIGNAL	1529.197266	3872.557861	1527	3880	28.295319	48.417019	1548.439941	3874.575928	1551	3879	28.347328	43.811413	100	100	-2.672895	-0.47293	0	0	-0.678818	-0.046063	0	0
341	101con1Gcon3R072303	NORMAL	A	1	1	14	3	LOW_SIGNAL	LOW_SIGNAL	1543.666626	3887.367432	1540	3885	44.03896	41.095123	1528.463989	3877.808105	1526	3880	29.997185	42.493389	100	100	2.111716	2.240211	0.942641	1.060849	0.506802	0.22496	212.08696	113.094322
342	101con1Gcon3R072303	NORMAL	A	1	1	14	4	LOW_SIGNAL	LOW_SIGNAL	1514.664429	3864.177734	1515	3869	32.723793	42.005863	1503.316895	3866.591553	1505	3867	31.501965	38.583271	100	100	1.576224	-0.565674	0	-0.358879	0.360217	-0.062561	78.065353	0
343	101con1Gcon3R072303	NORMAL	A	1	1	14	5	LOW_SIGNAL	LOW_SIGNAL	1453.447388	3857.019775	1453	3853	25.654034	42.937111	1473.215942	3848.080078	1474	3851	30.781384	40.222481	100	100	-2.745942	2.095002	-1.310711	0	-0.642224	0.222256	0	168.069427
344	101con1Gcon3R072303	NORMAL	A	1	1	14	6	LOW_SIGNAL	LOW_SIGNAL	1459.118408	3844.618408	1462	3855	30.86693	39.518787	1477.393433	3840.81958	1478	3838	29.755911	36.516502	100	100	-2.538484	0.890249	-2.851433	0	-0.614165	0.10403	0	397.725891
345	101con1Gcon3R072303	NORMAL	A	1	1	14	7	DETECTED	DETECTED	1985.911133	3965.355469	1990	3946	47.297817	67.200233	1494.88208	3844.938232	1491	3840	38.938641	47.787918	100	100	68.206169	28.219568	2.416981	0.413739	12.610329	2.519826	5.467893	39.235264
346	101con1Gcon3R072303	NORMAL	A	1	1	14	8	DETECTED	DETECTED	1942.3125	3960.4375	1939	3961	60.737629	61.820202	1500.767334	3863.297119	1493	3852	49.236866	121.80938	100	100	61.332634	22.764679	2.694201	0.371167	8.967775	0.797479	8.054418	108.045822
347	101con1Gcon3R072303	NORMAL	A	1	1	14	9	LOW_SIGNAL	LOW_SIGNAL	1465.875854	3858.183105	1464	3857	31.31637	42.60783	1478.215942	3857.167969	1472	3862	49.835793	41.379795	100	100	-1.714094	0.237896	-7.20524	0	-0.247615	0.024532	0	1000.433655
348	101con1Gcon3R072303	NORMAL	A	1	1	14	10	LOW_SIGNAL	LOW_SIGNAL	1461.447388	3854.263184	1460	3854	28.068926	40.663322	1480.387939	3853.525879	1481	3854	33.777733	39.643078	100	100	-2.630929	0.172786	-15.226511	0	-0.560741	0.018599	0	1227.665649
349	101con1Gcon3R072303	NORMAL	A	1	1	14	11	DETECTED	DETECTED	3586.507813	4095.335938	3556	3998	619.993103	260.332031	1477.199951	3846.888916	1481	3851	30.057972	41.767876	100	100	292.992462	58.223125	5.032235	0.198719	70.17466	5.94828	29.358637	103.4263
350	101con1Gcon3R072303	NORMAL	A	1	1	14	12	DETECTED	DETECTED	3743.462891	4096.710938	3752	4005	601.232239	237.288986	1469.907349	3839.796387	1466	3836	28.737112	35.896805	100	100	315.807251	60.207478	5.245316	0.190646	79.115662	7.157031	26.414356	91.29808
351	101con1Gcon3R072303	NORMAL	A	1	1	14	13	LOW_SIGNAL	LOW_SIGNAL	1514.434204	3829.223633	1515	3828	47.059872	46.309235	1449.751953	3821.87207	1451	3820	28.834253	41.857666	100	100	8.984659	1.722826	5.215071	0.191752	2.243243	0.175632	57.498974	269.481934
352	101con1Gcon3R072303	NORMAL	A	1	1	14	14	LOW_SIGNAL	LOW_SIGNAL	1515.529419	3825.130615	1517	3825	44.744598	42.310047	1456.917358	3817.570313	1452	3819	38.138252	47.020023	100	100	8.141482	1.771744	4.595181	0.217619	1.536831	0.160789	39.923264	271.311981
353	101con1Gcon3R072303	NORMAL	A	1	1	14	15	LOW_SIGNAL	LOW_SIGNAL	1434.640503	3811.640625	1434	3810	30.714861	40.306469	1451.715576	3826.422363	1453	3831	33.816071	42.586205	100	100	-2.371805	-3.464075	0	0	-0.50494	-0.347102	0	0
354	101con1Gcon3R072303	NORMAL	A	1	1	14	16	LOW_SIGNAL	LOW_SIGNAL	1431.182983	3816.274414	1431	3818	30.233835	42.875008	1446.305054	3822.262695	1444	3822	27.242975	41.659473	100	100	-2.100524	-1.403343	0	0	-0.555081	-0.143744	0	0
355	101con1Gcon3R072303	NORMAL	A	1	1	14	17	LOW_SIGNAL	LOW_SIGNAL	1437.5	3821.723633	1437	3826	29.144535	44.334408	1453.586182	3823.103516	1452	3823	31.880777	40.393784	100	100	-2.234444	-0.323373	0	0	-0.504573	-0.034161	0	0
356	101con1Gcon3R072303	NORMAL	A	1	1	14	18	LOW_SIGNAL	LOW_SIGNAL	1407.947388	3801.552734	1406	3801	30.498236	39.186058	1434.706299	3813.508057	1434	3814	37.69479	47.290714	100	100	-3.716935	-2.801709	0	0	-0.709884	-0.252805	0	0
357	101con1Gcon3R072303	NORMAL	A	1	1	14	19	LOW_SIGNAL	LOW_SIGNAL	1405.375	3806.796143	1402	3811	29.165619	40.836506	1418.656006	3806.399902	1418	3805	33.146332	44.859814	100	100	-1.844792	0.092858	-19.866766	0	-0.400678	0.008833	0	4686.127441
358	101con1Gcon3R072303	NORMAL	A	1	1	14	20	LOW_SIGNAL	LOW_SIGNAL	1387.407837	3819.743408	1389	3818	28.273111	43.680275	1408.416016	3821.743896	1404	3822	32.263832	40.919643	100	100	-2.918132	-0.468811	0	0	-0.651137	-0.048888	0	0
359	101con1Gcon3R072303	NORMAL	A	1	1	14	21	LOW_SIGNAL	LOW_SIGNAL	1452.296021	3826.184326	1452	3827	35.52964	42.538399	1402.112061	3814.303955	1400	3811	27.811348	44.291233	100	100	6.970781	2.784144	2.503743	0.399402	1.804442	0.268233	44.059353	103.842339
360	101con1Gcon3R072303	NORMAL	A	1	1	14	22	LOW_SIGNAL	LOW_SIGNAL	1460.710571	3829.171143	1465	3828	35.322666	41.239216	1416.287964	3811.543945	1417	3813	42.038155	36.435642	100	100	6.170503	4.130903	1.493742	0.66946	1.056721	0.48379	51.3092	109.581993
361	101con1Gcon3R072303	NORMAL	A	1	1	14	23	LOW_SIGNAL	LOW_SIGNAL	1391.238403	3815.331055	1391	3820	26.734421	38.103329	1410.696045	3809.879883	1409	3810	31.721375	40.564484	100	100	-2.702755	1.277473	-2.115705	0	-0.613392	0.134383	0	255.257248
362	101con1Gcon3R072303	NORMAL	A	1	1	14	24	LOW_SIGNAL	LOW_SIGNAL	1405.006714	3814.733398	1398	3814	57.131016	41.021301	1428.119019	3811.80957	1424	3812	38.806519	39.863106	100	100	-3.210404	0.685194	-4.685395	0	-0.595578	0.073347	0	331.033142
363	101con1Gcon3R072303	NORMAL	A	1	1	14	25	DETECTED	DETECTED	1630	3948.046143	1577	3925	265.296295	132.274628	1417.416626	3807.564209	1416	3813	32.984837	41.738686	100	100	29.528799	32.921696	0.89694	1.114901	6.444882	3.365749	123.828011	89.34726
364	101con1Gcon3R072303	NORMAL	A	1	1	14	26	LOW_SIGNAL	LOW_SIGNAL	1527.214722	3882.302002	1535	3878	66.936096	68.730164	1401.642822	3803.5	1401	3801	34.89698	42.367676	100	100	17.442509	18.467112	0.944517	1.058742	3.59836	1.859956	45.487514	68.676598
365	101con1Gcon3R072303	NORMAL	A	1	1	15	1	LOW_SIGNAL	LOW_SIGNAL	1545.858154	3872.452637	1545	3871	26.647108	39.909309	1569.30957	3873.269775	1571	3875	31.86635	45.345333	100	100	-3.257509	-0.191495	0	0	-0.73593	-0.01802	0	0
366	101con1Gcon3R072303	NORMAL	A	1	1	15	2	LOW_SIGNAL	LOW_SIGNAL	1534.081055	3870.932373	1536	3873	31.686499	38.284592	1553.495972	3878.263916	1553	3884	30.239798	42.290497	100	100	-2.69682	-1.718134	0	0	-0.642032	-0.173361	0	0
367	101con1Gcon3R072303	NORMAL	A	1	1	15	3	LOW_SIGNAL	LOW_SIGNAL	1728.272095	3916.877441	1733	3913	63.866146	56.500698	1546.880005	3872.055908	1539	3873	94.166679	45.343369	100	100	25.196188	10.503848	2.398758	0.416882	1.926287	0.988491	38.148762	75.207527
368	101con1Gcon3R072303	NORMAL	A	1	1	15	4	LOW_SIGNAL	LOW_SIGNAL	1715.157837	3915.046143	1726	3912	82.009056	54.942764	1514.309814	3865.147949	1515	3865	32.330997	39.80822	100	100	27.898706	11.693555	2.385819	0.419143	6.212243	1.253465	37.524418	75.891251
369	101con1Gcon3R072303	NORMAL	A	1	1	15	5	LOW_SIGNAL	LOW_SIGNAL	1474.745117	3854.268066	1473	3852	28.095364	39.481842	1516.104004	3857.895996	1492	3855	217.311279	76.813438	100	100	-5.744938	-0.850199	0	0	-0.190321	-0.04723	0	0
370	101con1Gcon3R072303	NORMAL	A	1	1	15	6	LOW_SIGNAL	LOW_SIGNAL	1464.130737	3833.418213	1461	3830	57.21402	39.748657	1475.719971	3833.783936	1475	3831	29.042685	39.507374	100	100	-1.609797	-0.085706	0	0	-0.399041	-0.009257	0	0
371	101con1Gcon3R072303	NORMAL	A	1	1	15	7	LOW_SIGNAL	LOW_SIGNAL	1477.862793	3836.032715	1474	3832	45.38303	44.565369	1478	3831.399902	1474	3822	34.5816	61.258308	100	100	-0.019059	1.085692	-0.017554	0	-0.003968	0.075627	0	907.221069
372	101con1Gcon3R072303	NORMAL	A	1	1	15	8	LOW_SIGNAL	LOW_SIGNAL	1471.388184	3830.776367	1471	3829	34.159359	42.573853	1477.088013	3841.063965	1475	3832	32.400471	91.558792	100	100	-0.791732	-2.410881	0	0	-0.175918	-0.112361	0	0
373	101con1Gcon3R072303	NORMAL	A	1	1	15	9	LOW_SIGNAL	LOW_SIGNAL	1467.921021	3842.894775	1469	3845	29.711977	45.337902	1472.728027	3843.76001	1473	3841	28.61969	39.270649	100	100	-0.667715	-0.202766	0	0	-0.167962	-0.022033	0	0
374	101con1Gcon3R072303	NORMAL	A	1	1	15	10	LOW_SIGNAL	LOW_SIGNAL	1468.546021	3836.059326	1468	3832	24.909864	44.966248	1485.849243	3837.444336	1483	3836	53.512474	38.683041	100	100	-2.403497	-0.324575	0	0	-0.323349	-0.035804	0	0
375	101con1Gcon3R072303	NORMAL	A	1	1	15	11	DETECTED	DETECTED	2687.770996	3983.824463	2710	3953	258.256317	127.867043	1486.439941	3844.899902	1486	3847	24.04686	42.302246	100	100	166.870361	32.556728	5.125526	0.195102	49.95792	3.284094	21.404123	86.857857
376	101con1Gcon3R072303	NORMAL	A	1	1	15	12	DETECTED	DETECTED	2774.491455	3979.568848	2760	3936	223.926971	134.35199	1472.616699	3826.133301	1468	3831	25.705036	36.357674	100	100	180.836334	35.957352	5.02919	0.198839	50.646679	4.22017	17.086645	84.295334
377	101con1Gcon3R072303	NORMAL	A	1	1	15	13	LOW_SIGNAL	LOW_SIGNAL	1608.368408	3833.703857	1626	3835	120.052277	42.68269	1455.05127	3825.299072	1451	3828	33.924061	32.772533	100	100	21.29645	1.969647	10.81232	0.092487	4.519422	0.256458	75.111946	325.355621
378	101con1Gcon3R072303	NORMAL	A	1	1	15	14	DETECTED	DETECTED	1801.125	3886.75	1802	3889	49.65139	47.112133	1503.149292	3828.09082	1474	3828	86.046028	38.212582	100	100	41.390182	13.746676	3.010923	0.332124	3.46298	1.535075	23.584335	46.977016
379	101con1Gcon3R072303	NORMAL	A	1	1	15	15	DETECTED	DETECTED	2328.248047	3965.37207	2346	3946	187.839096	107.081314	1457.127319	3827.054443	1453	3832	36.86565	32.62323	100	100	121.00264	32.414494	3.73298	0.267883	23.629604	4.239851	21.143559	73.736694
380	101con1Gcon3R072303	NORMAL	A	1	1	15	16	DETECTED	DETECTED	2381.477295	3977.727295	2417	3956	190.948334	109.043808	1463.259277	3830.259277	1457	3818	32.174747	80.675484	100	100	127.54467	34.558872	3.690649	0.270955	28.538469	1.827916	20.498192	49.747894
381	101con1Gcon3R072303	NORMAL	A	1	1	15	17	DETECTED	DETECTED	3588.801514	4189.328125	3738	4118	598.139526	294.302521	1467.527222	3821.054443	1460	3821	39.527233	38.70517	100	100	294.654694	86.304291	3.414137	0.2929	53.666149	9.514845	28.13554	79.219963
382	101con1Gcon3R072303	NORMAL	A	1	1	15	18	DETECTED	DETECTED	3969.757813	4288.989258	3949	4180	301.23291	367.756042	1450.271484	3817.385742	1449	3815	33.426071	42.258797	100	100	349.96814	110.519463	3.166575	0.315799	75.374886	11.15989	11.882288	77.463371
383	101con1Gcon3R072303	NORMAL	A	1	1	15	19	LOW_SIGNAL	LOW_SIGNAL	1394.197388	3811.375	1395	3813	32.221916	43.117081	1431.280029	3813.543945	1432	3809	36.791607	40.547569	100	100	-5.150948	-0.508289	0	0	-1.00791	-0.053491	0	0
384	101con1Gcon3R072303	NORMAL	A	1	1	15	20	LOW_SIGNAL	LOW_SIGNAL	1384.256592	3816.223633	1380	3814	34.860836	42.856323	1425.488037	3813.768066	1426	3811	33.973331	42.7561	100	100	-5.727236	0.575458	-9.952488	0	-1.213642	0.057432	0	119.288925
385	101con1Gcon3R072303	NORMAL	A	1	1	15	21	LOW_SIGNAL	LOW_SIGNAL	1433.467163	3816.25	1434	3819	36.784306	37.084339	1412.215942	3810.728027	1414	3811	31.003275	42.390152	100	100	2.951891	1.294065	2.281101	0.438385	0.685451	0.130265	93.152344	371.873779
386	101con1Gcon3R072303	NORMAL	A	1	1	15	22	LOW_SIGNAL	LOW_SIGNAL	1454.578979	3815.736816	1452	3813	48.604435	40.005417	1414.904053	3811.864014	1413	3813	29.512547	36.806019	100	100	5.511028	0.907585	6.072193	0.164685	1.344341	0.105222	97.337685	404.782471
387	101con1Gcon3R072303	NORMAL	A	1	1	15	23	LOW_SIGNAL	LOW_SIGNAL	1393.833374	3810.453369	1389	3811	32.364826	38.497559	1416.552002	3806.216064	1418	3807	31.729061	39.402306	100	100	-3.155721	0.993005	-3.177951	0	-0.71602	0.10754	0	198.126282
388	101con1Gcon3R072303	NORMAL	A	1	1	15	24	LOW_SIGNAL	LOW_SIGNAL	1407.306641	3809.76001	1407	3811	28.409981	39.558754	1427.66394	3811.335938	1425	3809	33.753124	58.525261	100	100	-2.827722	-0.369316	0	0	-0.603123	-0.026927	0	0
389	101con1Gcon3R072303	NORMAL	A	1	1	15	25	LOW_SIGNAL	LOW_SIGNAL	1410.31543	3803.181152	1408	3805	30.003386	39.577168	1429.352051	3804.431885	1426	3805	28.817347	42.264023	100	100	-2.644274	-0.293107	0	0	-0.660596	-0.029593	0	0
390	101con1Gcon3R072303	NORMAL	A	1	1	15	26	LOW_SIGNAL	LOW_SIGNAL	1408.630859	3800.335449	1404	3798	35.088554	42.674068	1422.658691	3801.603271	1422	3803	27.57453	40.333626	100	100	-1.94853	-0.297112	0	0	-0.508724	-0.031433	0	0
391	101con1Gcon3R072303	NORMAL	A	1	1	16	1	LOW_SIGNAL	LOW_SIGNAL	1558.26355	3864.709473	1560	3863	31.084772	38.882385	1580.857178	3869.285645	1577	3871	32.234566	44.267525	100	100	-3.138358	-1.072418	0	0	-0.700913	-0.103375	0	0
392	101con1Gcon3R072303	NORMAL	A	1	1	16	2	LOW_SIGNAL	LOW_SIGNAL	1537.283813	3871.446045	1533	3871	31.826279	47.091492	1555.76001	3879.592041	1555	3881	33.44672	42.202293	100	100	-2.566428	-1.909	0	0	-0.552407	-0.193023	0	0
393	101con1Gcon3R072303	NORMAL	A	1	1	16	3	LOW_SIGNAL	LOW_SIGNAL	1603.709473	3890.858154	1604	3889	51.694714	40.563885	1541.57605	3877.944092	1540	3875	30.751938	36.800751	100	100	8.630615	3.026388	2.851788	0.350657	2.020472	0.350918	66.877243	132.124435
394	101con1Gcon3R072303	NORMAL	A	1	1	16	4	LOW_SIGNAL	LOW_SIGNAL	1586.227295	3881.012939	1585	3880	55.968544	47.92437	1535.781738	3893.387207	1522	3869	142.091766	275.498474	100	100	7.007118	-2.899888	0	-0.413849	0.355021	-0.044916	258.902344	0
395	101con1Gcon3R072303	NORMAL	A	1	1	16	5	LOW_SIGNAL	LOW_SIGNAL	1523.594727	3866.549072	1484	3858	293.565826	74.724663	1633.592041	3933.303955	1501	3856	808.039001	471.653046	100	100	-15.279128	-15.64389	0	0	-0.136129	-0.141534	0	0
396	101con1Gcon3R072303	NORMAL	A	1	1	16	6	LOW_SIGNAL	LOW_SIGNAL	1477.263184	3834.980225	1476	3837	32.349232	41.116776	1488.680054	3830.031982	1492	3830	30.763039	43.532146	100	100	-1.585855	1.159612	-1.367574	0	-0.371123	0.113669	0	288.969269
397	101con1Gcon3R072303	NORMAL	A	1	1	16	7	LOW_SIGNAL	LOW_SIGNAL	1464.907837	3813.013184	1466	3813	30.245649	36.875671	1479.112061	3822.231934	1481	3815	28.089203	52.680286	100	100	-1.973031	-2.160398	0	0	-0.505683	-0.174994	0	0
398	101con1Gcon3R072303	NORMAL	A	1	1	16	8	LOW_SIGNAL	LOW_SIGNAL	1463.289429	3823.019775	1462	3819	29.418797	39.027325	1475.352051	3822.944092	1473	3819	30.924788	41.751625	100	100	-1.675553	0.017736	-94.470184	0	-0.390063	0.001813	0	19600.849609
399	101con1Gcon3R072303	NORMAL	A	1	1	16	9	LOW_SIGNAL	LOW_SIGNAL	1456.717163	3823.151367	1458	3821	30.38591	43.711533	1469.112061	3830.176025	1469	3828	31.953396	39.46825	100	100	-1.721708	-1.646216	0	0	-0.387905	-0.177983	0	0
400	101con1Gcon3R072303	NORMAL	A	1	1	16	10	LOW_SIGNAL	LOW_SIGNAL	1461.631592	3826.019775	1459	3824	28.482519	40.927563	1482.536011	3838.112061	1480	3835	53.897385	44.627712	100	100	-2.903719	-2.833806	0	0	-0.387856	-0.270959	0	0
401	101con1Gcon3R072303	NORMAL	A	1	1	16	11	LOW_SIGNAL	LOW_SIGNAL	1461.664429	3840.644775	1463	3835	29.892736	41.314236	1479.264038	3841.087891	1482	3841	29.693905	42.497231	100	100	-2.444666	-0.103843	0	0	-0.592701	-0.010427	0	0
402	101con1Gcon3R072303	NORMAL	A	1	1	16	12	LOW_SIGNAL	LOW_SIGNAL	1460.032837	3831.085449	1460	3831	30.956581	41.373272	1476.303955	3832.919922	1477	3834	29.930895	37.7104	100	100	-2.260133	-0.429905	0	0	-0.543623	-0.048646	0	0
403	101con1Gcon3R072303	NORMAL	A	1	1	16	13	LOW_SIGNAL	LOW_SIGNAL	1453.789429	3830.157959	1452	3833	35.035198	41.935162	1454.959961	3830.751953	1457	3833	32.325806	36.335274	100	100	-0.162592	-0.139201	0	0	-0.03621	-0.016348	0	0
404	101con1Gcon3R072303	NORMAL	A	1	1	16	14	LOW_SIGNAL	LOW_SIGNAL	1430.585571	3813.296143	1427	3810	30.196146	38.229847	1442.927979	3819.47998	1442	3817	30.452814	39.967842	100	100	-1.714417	-1.449172	0	0	-0.405296	-0.15472	0	0
405	101con1Gcon3R072303	NORMAL	A	1	1	16	15	LOW_SIGNAL	LOW_SIGNAL	1526.908447	3840.117676	1530	3840	43.421951	42.85117	1455.583984	3823.511963	1452	3824	36.590401	48.315098	100	100	9.907293	3.89152	2.545867	0.392793	1.949267	0.343696	32.779297	134.403946
406	101con1Gcon3R072303	NORMAL	A	1	1	16	16	LOW_SIGNAL	LOW_SIGNAL	1536.745117	3839.248291	1539	3842	45.151146	46.632423	1460.767944	3825.303955	1463	3821	29.953762	60.133484	100	100	10.553576	3.267831	3.229535	0.309642	2.536482	0.23189	44.466755	272.271606
407	101con1Gcon3R072303	NORMAL	A	1	1	16	17	LOW_SIGNAL	LOW_SIGNAL	1437.519775	3820.296143	1434	3821	30.64883	40.20573	1456.208008	3829.407959	1456	3828	34.458328	42.290108	100	100	-2.595881	-2.135338	0	0	-0.542343	-0.21546	0	0
408	101con1Gcon3R072303	NORMAL	A	1	1	16	18	LOW_SIGNAL	LOW_SIGNAL	1424.032837	3829.276367	1425	3826	30.867678	39.404385	1450.296021	3833.736084	1453	3832	32.979469	42.216442	100	100	-3.648076	-1.045127	0	0	-0.796349	-0.105639	0	0
409	101con1Gcon3R072303	NORMAL	A	1	1	16	19	LOW_SIGNAL	LOW_SIGNAL	1415.835571	3820.480225	1411	3818	35.651447	45.859268	1443.176025	3821.959961	1444	3822	32.260799	41.135185	100	100	-3.797714	-0.346774	0	0	-0.847482	-0.035973	0	0
410	101con1Gcon3R072303	NORMAL	A	1	1	16	20	LOW_SIGNAL	LOW_SIGNAL	1400.532837	3805.565674	1401	3806	26.394836	35.239143	1436.656006	3810.528076	1437	3808	37.039238	44.588013	100	100	-5.017673	-1.16293	0	0	-0.975268	-0.111295	0	0
411	101con1Gcon3R072303	NORMAL	A	1	1	16	21	LOW_SIGNAL	LOW_SIGNAL	1386.519775	3805.236816	1384	3803	29.788654	39.447132	1421.91272	3813.087402	1425	3809	30.348124	42.253139	100	100	-4.916241	-1.839771	0	0	-1.166232	-0.185799	0	0
412	101con1Gcon3R072303	NORMAL	A	1	1	16	22	LOW_SIGNAL	LOW_SIGNAL	1395.437134	3804.549561	1395	3799	29.617462	39.88512	1425.515869	3803.579346	1423	3805	33.04681	35.474689	100	100	-4.178073	0.227368	-18.375809	0	-0.910186	0.027349	0	1879.067993
413	101con1Gcon3R072303	NORMAL	A	1	1	16	23	LOW_SIGNAL	LOW_SIGNAL	1405.020142	3795.248291	1402	3797	33.201565	42.440399	1420.543945	3799.384033	1418	3801	32.531502	41.620564	100	100	-2.156327	-0.969204	0	0	-0.477193	-0.099368	0	0
414	101con1Gcon3R072303	NORMAL	A	1	1	16	24	LOW_SIGNAL	LOW_SIGNAL	1413.483276	3794.060303	1412	3799	29.327276	40.710621	1428.328003	3802.031982	1429	3798	29.538874	60.809319	100	100	-2.062	-1.868149	0	0	-0.502549	-0.131093	0	0
415	101con1Gcon3R072303	NORMAL	A	1	1	16	25	LOW_SIGNAL	LOW_SIGNAL	1421.73645	3789.081055	1423	3791	26.553343	39.012043	1434.871948	3797.679932	1435	3801	28.414553	41.188511	100	100	-1.824581	-2.015132	0	0	-0.462281	-0.208769	0	0
416	101con1Gcon3R072303	NORMAL	A	1	1	16	26	LOW_SIGNAL	LOW_SIGNAL	1417.006714	3796.108154	1414	3796	27.116404	40.724247	1426.325439	3797.206299	1426	3793	30.226828	41.004063	100	100	-1.294413	-0.257348	0	0	-0.308293	-0.026781	0	0
417	101con1Gcon3R072303	NORMAL	A	1	1	17	1	LOW_SIGNAL	LOW_SIGNAL	1638.168945	3892.202637	1639	3892	35.746346	40.329082	1623.873047	3894.087402	1622	3890	40.086124	42.619621	100	100	1.985765	-0.441692	0	-0.222429	0.35663	-0.044223	126.896568	0
418	101con1Gcon3R072303	NORMAL	A	1	1	17	2	LOW_SIGNAL	LOW_SIGNAL	1595.115601	3887.170166	1593	3886	40.296928	46.222866	1587.751953	3884.840088	1584	3883	36.748627	46.611885	100	100	1.022844	0.54605	1.87317	0.533854	0.200379	0.049989	224.538635	257.9104
419	101con1Gcon3R072303	NORMAL	A	1	1	17	3	LOW_SIGNAL	LOW_SIGNAL	1551.05481	3878.410889	1550	3881	31.49445	36.15649	1558.456055	3872.439941	1554	3869	35.941818	42.880444	100	100	-1.028067	1.399281	-0.734711	0	-0.205923	0.139246	0	386.08609
420	101con1Gcon3R072303	NORMAL	A	1	1	17	4	LOW_SIGNAL	LOW_SIGNAL	1531.877563	3874.795898	1529	3874	37.081528	42.15789	1538.656006	3867.511963	1536	3866	37.740437	38.223793	100	100	-0.941557	1.706978	-0.551593	0	-0.179607	0.19056	0	244.137787
421	101con1Gcon3R072303	NORMAL	A	1	1	17	5	LOW_SIGNAL	LOW_SIGNAL	1518.796021	3863.901367	1517	3864	49.103802	41.439442	1527.76001	3857.263916	1531	3857	31.734632	45.052505	100	100	-1.245139	1.555475	-0.800488	0	-0.282467	0.147327	0	266.332611
422	101con1Gcon3R072303	NORMAL	A	1	1	17	6	LOW_SIGNAL	LOW_SIGNAL	1503.601318	3842.490234	1502	3842	30.210083	34.252182	1528.072021	3841.927979	1521	3845	76.887444	41.857128	100	100	-3.399092	0.131764	-25.796883	0	-0.318267	0.013433	0	4278.908203
423	101con1Gcon3R072303	NORMAL	A	1	1	17	7	LOW_SIGNAL	LOW_SIGNAL	1504.736816	3817.348633	1503	3817	29.792374	38.378616	1517.095947	3827.52002	1517	3824	34.130539	43.187431	100	100	-1.71674	-2.383647	0	0	-0.362114	-0.235517	0	0
424	101con1Gcon3R072303	NORMAL	A	1	1	17	8	LOW_SIGNAL	LOW_SIGNAL	1493.71521	3833.158936	1491	3832	32.0284	36.756325	1506.104004	3830.936035	1509	3829	33.197803	51.710701	100	100	-1.72086	0.520933	-3.30342	0	-0.373181	0.042987	0	1636.269531
425	101con1Gcon3R072303	NORMAL	A	1	1	17	9	LOW_SIGNAL	LOW_SIGNAL	1479.503296	3828.298096	1478	3827	37.007004	43.569992	1491.199951	3830.135986	1489	3827	32.390755	45.844288	100	100	-1.624719	-0.430706	0	0	-0.361111	-0.04009	0	0
426	101con1Gcon3R072303	NORMAL	A	1	1	17	10	LOW_SIGNAL	LOW_SIGNAL	1482.43042	3842.05957	1482	3840	28.66857	42.623806	1487.952026	3842.704102	1489	3837	31.957342	44.10709	100	100	-0.766976	-0.151045	0	0	-0.172781	-0.014613	0	0
427	101con1Gcon3R072303	NORMAL	A	1	1	17	11	LOW_SIGNAL	LOW_SIGNAL	1479.841064	3853.642334	1479	3854	30.426323	39.618065	1497.975952	3851.471924	1499	3853	33.646996	47.937561	100	100	-2.519019	0.508632	-4.952538	0	-0.538975	0.045276	0	1243.508423
428	101con1Gcon3R072303	NORMAL	A	1	1	17	12	LOW_SIGNAL	LOW_SIGNAL	1473.496704	3841.993408	1474	3840	34.024666	41.879753	1498.631958	3849.399902	1499	3842	34.756649	44.14711	100	100	-3.491401	-1.735699	0	0	-0.723178	-0.167768	0	0
429	101con1Gcon3R072303	NORMAL	A	1	1	17	13	LOW_SIGNAL	LOW_SIGNAL	1700.390747	3847.337646	1682	3843	96.154381	44.044201	1510.008057	3841.719971	1493	3838	83.552719	39.225479	100	100	26.445023	1.316493	20.087484	0.049782	2.278594	0.143215	24.995918	356.576477
430	101con1Gcon3R072303	NORMAL	A	1	1	17	14	LOW_SIGNAL	LOW_SIGNAL	1703.953613	3852.94043	1698	3852	80.205185	47.621601	1480.128052	3831.176025	1475	3831	56.360733	43.584194	100	100	31.090391	5.10045	6.095617	0.164052	3.971303	0.499365	25.495007	88.168953
431	101con1Gcon3R072303	NORMAL	A	1	1	17	15	LOW_SIGNAL	LOW_SIGNAL	1456.172241	3819.933838	1454	3821	44.016327	38.814022	1465.647949	3825.199951	1462	3827	47.471596	40.956112	100	100	-1.316219	-1.234104	0	0	-0.199608	-0.128579	0	0
432	101con1Gcon3R072303	NORMAL	A	1	1	17	16	LOW_SIGNAL	LOW_SIGNAL	1448.111816	3823.611816	1443	3820	42.922466	37.659687	1472.463989	3825.416016	1466	3828	46.386101	37.174652	100	100	-3.382628	-0.422811	0	0	-0.524989	-0.048533	0	0
433	101con1Gcon3R072303	NORMAL	A	1	1	17	17	LOW_SIGNAL	LOW_SIGNAL	1470.62915	3829.019775	1470	3829	32.051334	40.844013	1470.391968	3840.672119	1467	3847	32.895462	45.471512	100	100	0.032946	-2.730706	0	-82.884949	0.00721	-0.256256	3121.763428	0
434	101con1Gcon3R072303	NORMAL	A	1	1	17	18	LOW_SIGNAL	LOW_SIGNAL	1456.529785	3840.404053	1456	3842	31.478838	44.092655	1460.42395	3850.471924	1457	3846	34.960873	46.370281	100	100	-0.540917	-2.359388	0	0	-0.111386	-0.217119	0	0
435	101con1Gcon3R072303	NORMAL	A	1	1	17	19	LOW_SIGNAL	LOW_SIGNAL	1544.947021	3845.609375	1556	3840	63.737141	55.369091	1453.58728	3830.873047	1454	3834	34.081383	45.439732	100	100	12.690285	3.453433	3.674687	0.272132	2.680635	0.324305	58.953583	214.694351
436	101con1Gcon3R072303	NORMAL	A	1	1	17	20	LOW_SIGNAL	LOW_SIGNAL	1536.271484	3822.516602	1543	3820	63.340641	45.56839	1463.724365	3818.29126	1460	3821	40.664261	41.062313	100	100	10.077126	0.990201	10.176844	0.098262	1.784051	0.102901	66.941216	467.598877
437	101con1Gcon3R072303	NORMAL	A	1	1	17	21	DETECTED	DETECTED	1928.36084	3883.144287	1917	3867	74.484512	68.807396	1458.79834	3814.428467	1454	3809	59.8867	39.513687	100	100	65.224373	16.103432	4.05034	0.246893	7.840848	1.739038	9.431996	81.976044
438	101con1Gcon3R072303	NORMAL	A	1	1	17	22	DETECTED	DETECTED	1925.199951	3873.574951	1915	3865	58.940521	55.09251	1451.608032	3809.87207	1452	3807	50.275513	45.615498	100	100	65.784073	14.928658	4.406563	0.226934	9.419932	1.396518	6.495662	48.496304
439	101con1Gcon3R072303	NORMAL	A	1	1	17	23	LOW_SIGNAL	LOW_SIGNAL	1450.704712	3806.060303	1452	3810	32.072243	40.892612	1438.287964	3802.375977	1433	3797	35.706425	43.380665	100	100	1.724743	0.863415	1.997582	0.500605	0.347745	0.08493	126.398499	393.021729
440	101con1Gcon3R072303	NORMAL	A	1	1	17	24	LOW_SIGNAL	LOW_SIGNAL	1479.516724	3805.617432	1479	3808	43.181667	39.224335	1447.656006	3794.647949	1444	3792	34.830261	40.342533	100	100	4.425599	2.570679	1.721568	0.580866	0.914742	0.271909	80.113319	85.988319
441	101con1Gcon3R072303	NORMAL	A	1	1	17	25	LOW_SIGNAL	LOW_SIGNAL	1437.288574	3807.865723	1438	3806	33.297451	43.202641	1456.719971	3798.176025	1456	3803	26.632689	42.550362	100	100	-2.69911	2.270764	-1.188635	0	-0.729607	0.227723	0	77.184639
442	101con1Gcon3R072303	NORMAL	A	1	1	17	26	LOW_SIGNAL	LOW_SIGNAL	1445.912109	3814.303955	1446	3812	28.460232	45.602345	1450.373047	3812.095215	1447	3813	31.627529	42.094265	100	100	-0.619645	0.517614	-1.197116	0	-0.141046	0.052471	0	794.111389
443	101con1Gcon3R072303	NORMAL	A	1	1	18	1	LOW_SIGNAL	LOW_SIGNAL	1655.82312	3918.415039	1658	3919	34.738304	43.325607	1662.754028	3917.444336	1664	3919	40.685661	39.409157	100	100	-0.962735	0.227483	-4.232125	0	-0.170353	0.024631	0	1854.402222
444	101con1Gcon3R072303	NORMAL	A	1	1	18	2	LOW_SIGNAL	LOW_SIGNAL	1622.605469	3904.013672	1618	3909	48.069653	49.900463	1620.040039	3905.968018	1615	3910	39.769363	41.977715	100	100	0.35635	-0.457998	0	-1.285247	0.064508	-0.046557	1052.519531	0
445	101con1Gcon3R072303	NORMAL	A	1	1	18	3	LOW_SIGNAL	LOW_SIGNAL	1567.229736	3882.689209	1569	3882	31.603214	44.445766	1588.223999	3884.47998	1587	3882	32.066929	43.736305	100	100	-2.916199	-0.419664	0	0	-0.654701	-0.040945	0	0
446	101con1Gcon3R072303	NORMAL	A	1	1	18	4	LOW_SIGNAL	LOW_SIGNAL	1546.932007	3873.0271	1546	3877	32.997856	42.089916	1567.063965	3879.464111	1567	3879	32.94075	40.276775	100	100	-2.796421	-1.508502	0	0	-0.611157	-0.159819	0	0
447	101con1Gcon3R072303	NORMAL	A	1	1	18	5	LOW_SIGNAL	LOW_SIGNAL	1563.927612	3869.875	1563	3870	32.43478	39.045113	1562.280029	3865.639893	1567	3862	34.679314	44.373669	100	100	0.228857	0.99249	0.230589	4.33673	0.047509	0.095442	744.942078	497.819855
448	101con1Gcon3R072303	NORMAL	A	1	1	18	6	LOW_SIGNAL	LOW_SIGNAL	1558.882324	3852.588135	1560	3852	32.3974	41.263203	1558.024048	3851.263916	1555	3851	34.055096	43.44577	100	100	0.119218	0.310328	0.384169	2.603022	0.025203	0.03048	1222.871338	1026.807007
449	101con1Gcon3R072303	NORMAL	A	1	1	18	7	LOW_SIGNAL	LOW_SIGNAL	1565.182983	3844.019531	1568	3846	36.359577	39.991043	1553.543945	3844.208008	1552	3848	34.553017	38.724281	100	100	1.616715	-0.044169	0	-0.02732	0.336846	-0.004867	97.245758	0
450	101con1Gcon3R072303	NORMAL	A	1	1	18	8	LOW_SIGNAL	LOW_SIGNAL	1541.440796	3852.835449	1542	3848	32.884453	36.961483	1537.495972	3852.959961	1536	3856	32.338089	44.999886	100	100	0.547954	-0.029179	0	-0.053251	0.121987	-0.002767	151.325562	0
451	101con1Gcon3R072303	NORMAL	A	1	1	18	9	LOW_SIGNAL	LOW_SIGNAL	1524.688721	3850.344482	1526	3846	31.16391	43.928589	1515.735962	3851.087891	1517	3851	31.192984	46.493649	100	100	1.243579	-0.174216	0	-0.140093	0.287012	-0.015989	15.039496	0
452	101con1Gcon3R072303	NORMAL	A	1	1	18	10	LOW_SIGNAL	LOW_SIGNAL	1520.860962	3856.112549	1522	3857	36.4077	42.722912	1507.047974	3857.840088	1510	3863	32.767963	44.430874	100	100	1.918687	-0.404846	0	-0.211001	0.421539	-0.038881	114.874611	0
453	101con1Gcon3R072303	NORMAL	A	1	1	18	11	LOW_SIGNAL	LOW_SIGNAL	1678.470215	3883.132568	1692	3883	73.947456	48.300816	1517.319946	3857.39209	1513	3858	29.46666	40.695148	100	100	22.384506	6.032236	3.710814	0.269483	5.468902	0.63252	42.086727	101.073479
454	101con1Gcon3R072303	NORMAL	A	1	1	18	12	LOW_SIGNAL	LOW_SIGNAL	1688.264893	3874.794678	1698	3878	66.797173	43.971115	1513.375977	3850.575928	1511	3850	30.473854	41.942791	100	100	24.292868	5.675622	4.280213	0.233633	5.738983	0.577423	33.987736	54.506546
455	101con1Gcon3R072303	NORMAL	A	1	1	18	13	LOW_SIGNAL	LOW_SIGNAL	1482.907227	3840.701904	1480	3838	35.74229	36.47863	1496.400024	3842.055908	1498	3840	31.717756	36.548973	100	100	-1.874211	-0.317308	0	0	-0.425402	-0.037046	0	0
456	101con1Gcon3R072303	NORMAL	A	1	1	18	14	LOW_SIGNAL	LOW_SIGNAL	1488.576172	3833.900635	1482	3834	45.725033	38.335667	1501.312012	3836.424072	1501	3838	29.801607	40.343338	100	100	-1.769066	-0.591363	0	0	-0.427354	-0.062549	0	0
457	101con1Gcon3R072303	NORMAL	A	1	1	18	15	LOW_SIGNAL	LOW_SIGNAL	1479.066284	3835.145752	1477	3835	34.120899	39.247997	1488.151978	3826.023926	1483	3826	37.568871	39.302681	100	100	-1.262044	2.137684	-0.590379	0	-0.241841	0.232092	0	22.720638
458	101con1Gcon3R072303	NORMAL	A	1	1	18	16	LOW_SIGNAL	LOW_SIGNAL	1465.026489	3819.973389	1463	3821	30.239691	39.442947	1487.735962	3831.39209	1487	3832	35.946003	41.364216	100	100	-3.154449	-2.675953	0	0	-0.631766	-0.276053	0	0
459	101con1Gcon3R072303	NORMAL	A	1	1	18	17	LOW_SIGNAL	LOW_SIGNAL	1477.953613	3837.13916	1478	3837	32.252823	40.936867	1489.776001	3836.439941	1488	3833	47.943157	48.470379	100	100	-1.642184	0.163861	-10.021827	0	-0.246592	0.014426	0	3711.693115
460	101con1Gcon3R072303	NORMAL	A	1	1	18	18	LOW_SIGNAL	LOW_SIGNAL	1472.231812	3847.119141	1471	3847	31.445713	44.634052	1476.404785	3844.888916	1471	3844	41.785965	46.31427	100	100	-0.579645	0.522649	-1.109052	0	-0.099865	0.048154	0	554.283203
461	101con1Gcon3R072303	NORMAL	A	1	1	18	19	DETECTED	DETECTED	2015.024658	4304.827148	2013	4091	84.652672	466.707306	1479.148193	3838.564697	1478	3845	35.699635	46.093014	100	100	74.435684	109.267792	0.681223	1.467949	15.010699	10.115685	14.323605	99.606049
462	101con1Gcon3R072303	NORMAL	A	1	1	18	20	DETECTED	DETECTED	1997.888916	4221.616211	2002	4074	103.439499	402.210693	1481.313721	3825.568604	1481	3832	40.639683	45.220364	100	100	71.754646	92.813065	0.773109	1.293478	12.711103	8.758169	18.413919	100.912247
463	101con1Gcon3R072303	NORMAL	A	1	1	18	21	LOW_SIGNAL	LOW_SIGNAL	1443.206665	3817.82666	1442	3811	31.117504	41.29948	1471.76001	3825.488037	1470	3823	41.352421	39.589958	100	100	-3.96619	-1.79543	0	0	-0.690488	-0.193518	0	0
464	101con1Gcon3R072303	NORMAL	A	1	1	18	22	LOW_SIGNAL	LOW_SIGNAL	1457.389282	3811.577148	1460	3812	35.080158	37.545681	1472.952026	3811.895996	1468	3811	34.103226	41.885372	100	100	-2.161736	-0.074721	0	0	-0.456342	-0.007612	0	0
465	101con1Gcon3R072303	NORMAL	A	1	1	18	23	LOW_SIGNAL	LOW_SIGNAL	1462.932861	3816.939697	1462	3815	31.641293	40.70232	1456.76001	3805.407959	1457	3810	36.621517	40.995888	100	100	0.857437	2.702443	0.317282	3.151767	0.168558	0.28129	298.696899	42.468418
466	101con1Gcon3R072303	NORMAL	A	1	1	18	24	LOW_SIGNAL	LOW_SIGNAL	1479.516724	3818.651123	1474	3820	38.088726	41.907227	1471.848022	3808.664063	1470	3810	32.569046	39.62339	100	100	1.065217	2.34045	0.455134	2.197157	0.23546	0.25205	257.522461	136.632889
467	101con1Gcon3R072303	NORMAL	A	1	1	18	25	LOW_SIGNAL	LOW_SIGNAL	1537.536865	3825.993408	1534	3822	43.522362	43.765732	1482.76001	3815.263916	1479	3811	32.927433	43.242584	100	100	7.608755	2.514438	3.026026	0.330466	1.663563	0.248123	51.956524	62.880116
468	101con1Gcon3R072303	NORMAL	A	1	1	18	26	LOW_SIGNAL	LOW_SIGNAL	1537.395996	3831.577148	1537	3833	39.547924	42.374798	1476.920654	3818.619141	1473	3825	29.802443	42.067745	100	100	8.400301	3.036686	2.766272	0.361497	2.029207	0.308027	42.988045	39.296074
469	101con1Gcon3R072303	NORMAL	A	1	1	19	1	LOW_SIGNAL	LOW_SIGNAL	1678.067993	3936.210938	1676	3937	37.745121	44.409882	1687.070923	3937.763672	1692	3932	34.579601	49.518234	100	100	-1.250548	-0.363881	0	0	-0.260354	-0.031357	0	0
470	101con1Gcon3R072303	NORMAL	A	1	1	19	2	LOW_SIGNAL	LOW_SIGNAL	1647.810791	3951.324219	1647	3950	37.144756	44.499672	1657.404785	3941.420654	1655	3940	35.326851	48.557983	100	100	-1.332649	2.320883	-0.574199	0	-0.271578	0.203953	0	196.226273
471	101con1Gcon3R072303	NORMAL	A	1	1	19	3	LOW_SIGNAL	LOW_SIGNAL	1606.243286	3914.696045	1604	3911	33.671803	40.21772	1619.488037	3918.832031	1617	3920	36.392708	47.214802	100	100	-1.839756	-0.969261	0	0	-0.36394	-0.087599	0	0
472	101con1Gcon3R072303	NORMAL	A	1	1	19	4	LOW_SIGNAL	LOW_SIGNAL	1596.344604	3904.912109	1593	3911	30.720757	40.036686	1599.223999	3906.023926	1598	3904	29.585815	41.112251	100	100	-0.399961	-0.260552	0	0	-0.097323	-0.027043	0	0
473	101con1Gcon3R072303	NORMAL	A	1	1	19	5	LOW_SIGNAL	LOW_SIGNAL	1570.202637	3887.398682	1572	3888	33.015224	40.556873	1591.521118	3884.112793	1589	3886	33.884182	40.927219	100	100	-2.961234	0.770042	-3.845548	0	-0.629157	0.080286	0	167.181015
474	101con1Gcon3R072303	NORMAL	A	1	1	19	6	LOW_SIGNAL	LOW_SIGNAL	1558.111084	3872.385742	1559	3875	37.833878	41.081142	1579.151978	3876.832031	1575	3875	33.744312	37.613651	100	100	-2.922676	-1.04198	0	0	-0.623539	-0.118209	0	0
475	101con1Gcon3R072303	NORMAL	A	1	1	19	7	LOW_SIGNAL	LOW_SIGNAL	1573.784302	3866.535889	1572	3863	31.159378	40.960346	1601.634888	3908.777832	1575	3862	231.859802	406.037109	100	100	-3.868573	-9.899325	0	0	-0.120118	-0.104035	0	0
476	101con1Gcon3R072303	NORMAL	A	1	1	19	8	LOW_SIGNAL	LOW_SIGNAL	1562.398682	3880.490234	1558	3877	42.003029	42.497082	1586.791992	3918.424072	1559	3874	234.481049	407.616272	100	100	-3.388342	-8.889729	0	0	-0.104031	-0.093063	0	0
477	101con1Gcon3R072303	NORMAL	A	1	1	19	9	LOW_SIGNAL	LOW_SIGNAL	1524.328979	3870.901367	1523	3868	36.960293	37.857471	1535.608032	3873.159912	1539	3875	36.899799	43.767422	100	100	-1.566712	-0.529286	0	0	-0.305667	-0.051603	0	0
478	101con1Gcon3R072303	NORMAL	A	1	1	19	10	LOW_SIGNAL	LOW_SIGNAL	1495.622559	3866.529785	1496	3867	32.090439	41.178768	1513.160034	3879.751953	1514	3883	28.864923	43.320747	100	100	-2.436035	-3.098592	0	0	-0.60757	-0.305216	0	0
479	101con1Gcon3R072303	NORMAL	A	1	1	19	11	LOW_SIGNAL	LOW_SIGNAL	1499.139038	3874.887451	1497	3873	35.052162	43.452129	1513.656006	3862.87207	1512	3866	28.103527	49.438454	100	100	-2.016473	2.815784	-0.716132	0	-0.516553	0.243037	0	196.258484
480	101con1Gcon3R072303	NORMAL	A	1	1	19	12	LOW_SIGNAL	LOW_SIGNAL	1498.490112	3850.562988	1496	3848	31.458094	48.06226	1517.359985	3847.327881	1518	3845	27.905771	40.800026	100	100	-2.621111	0.758142	-3.457284	0	-0.6762	0.079292	0	785.244934
481	101con1Gcon3R072303	NORMAL	A	1	1	19	13	LOW_SIGNAL	LOW_SIGNAL	1490.781494	3839.119141	1491	3841	29.830605	43.981037	1503.368042	3841.800049	1507	3842	29.509844	37.782265	100	100	-1.748329	-0.628266	0	0	-0.42652	-0.070957	0	0
482	101con1Gcon3R072303	NORMAL	A	1	1	19	14	LOW_SIGNAL	LOW_SIGNAL	1481.470215	3849.781494	1485	3852	28.991224	46.239647	1493.631958	3840.951904	1495	3842	28.02117	39.388233	100	100	-1.689322	2.069199	-0.816413	0	-0.43402	0.224168	0	274.319824
483	101con1Gcon3R072303	NORMAL	A	1	1	19	15	LOW_SIGNAL	LOW_SIGNAL	1539.08606	3842.158936	1527	3844	90.042732	40.980827	1477.495972	3831.976074	1474	3826	36.082489	39.84132	100	100	8.555144	2.386336	3.585055	0.278936	1.706925	0.255585	133.94519	94.244041
484	101con1Gcon3R072303	NORMAL	A	1	1	19	16	LOW_SIGNAL	LOW_SIGNAL	1524.746704	3835.853271	1522	3836	33.523144	42.591614	1484.687988	3831.23999	1485	3829	29.596863	44.014366	100	100	5.564338	1.081114	5.146854	0.194293	1.353478	0.104813	39.298607	240.618317
485	101con1Gcon3R072303	NORMAL	A	1	1	19	17	LOW_SIGNAL	LOW_SIGNAL	1464.573364	3851.246582	1464	3849	28.982836	48.05743	1491.208008	3848.135986	1495	3846	37.155155	42.451931	100	100	-3.699673	0.728963	-5.075258	0	-0.716849	0.073273	0	724.119629
486	101con1Gcon3R072303	NORMAL	A	1	1	19	18	LOW_SIGNAL	LOW_SIGNAL	1453.721802	3850.291504	1451	3852	31.502625	45.165718	1478.592041	3855.216064	1478	3853	36.608673	44.516678	100	100	-3.45459	-1.154062	0	0	-0.679354	-0.110623	0	0
487	101con1Gcon3R072303	NORMAL	A	1	1	19	19	LOW_SIGNAL	LOW_SIGNAL	1466.666626	3863.43335	1468	3860	29.695246	44.83279	1476.199951	3860.144043	1477	3858	31.338163	45.587162	100	100	-1.324222	0.770843	-1.717888	0	-0.304208	0.072154	0	251.084961
488	101con1Gcon3R072303	NORMAL	A	1	1	19	20	LOW_SIGNAL	LOW_SIGNAL	1458.180054	3839.780029	1456	3838	28.326965	41.933777	1468.543945	3833.791992	1467	3835	35.998547	36.781029	100	100	-1.439592	1.403286	-1.025872	0	-0.287897	0.162802	0	336.328094
489	101con1Gcon3R072303	NORMAL	A	1	1	19	21	LOW_SIGNAL	LOW_SIGNAL	1451.793335	3827.946777	1450	3829	34.199429	40.098663	1477.66394	3827.072021	1470	3826	44.227772	58.721207	100	100	-3.593545	0.204998	-17.529701	0	-0.58494	0.014897	0	4904.048828
490	101con1Gcon3R072303	NORMAL	A	1	1	19	22	LOW_SIGNAL	LOW_SIGNAL	1457.68457	3819.946289	1457	3819	29.966204	43.407375	1485.255981	3819.312012	1479	3814	55.679367	59.447105	100	100	-3.829795	0.148642	-25.765265	0	-0.495182	0.01067	0	6403.699219
491	101con1Gcon3R072303	NORMAL	A	1	1	19	23	LOW_SIGNAL	LOW_SIGNAL	1496.832275	3817.093994	1494	3813	47.308418	38.698307	1463.696045	3812.840088	1459	3810	34.05172	37.951458	100	100	4.602773	0.996895	4.617107	0.216586	0.973115	0.112088	99.110672	177.862381
492	101con1Gcon3R072303	NORMAL	A	1	1	19	24	LOW_SIGNAL	LOW_SIGNAL	1514.959717	3826.503418	1515	3826	44.300858	41.123844	1474.904053	3825.615967	1477	3827	29.775072	41.670326	100	100	5.563914	0.207973	26.753109	0.037379	1.345275	0.021297	81.892563	757.955505
493	101con1Gcon3R072303	NORMAL	A	1	1	19	25	LOW_SIGNAL	LOW_SIGNAL	1476.146606	3834.813232	1477	3835	30.745193	40.574463	1485.975952	3830.343994	1489	3831	30.51347	43.340382	100	100	-1.365341	1.047358	-1.303605	0	-0.322131	0.103119	0	340.88324
494	101con1Gcon3R072303	NORMAL	A	1	1	19	26	LOW_SIGNAL	LOW_SIGNAL	1474.439941	3834.820068	1473	3832	32.655102	42.229649	1480.166626	3844.730225	1479	3841	27.507601	42.748272	100	100	-0.795463	-2.322428	0	0	-0.208186	-0.231826	0	0
495	101con1Gcon3R072303	NORMAL	A	1	1	20	1	DETECTED	DETECTED	4134.592773	5878.796387	4464	5179	851.158936	2127.990723	1710.014038	3957.253418	1712	3958	33.15052	54.31461	100	100	336.785004	450.310242	0.747895	1.337085	73.138481	35.378014	35.0788	110.707771
496	101con1Gcon3R072303	NORMAL	A	1	1	20	2	DETECTED	DETECTED	4363.97998	6046.712891	4635	5466	703.875122	1907.711792	1689.076904	3946.269287	1691	3943	38.265572	43.766399	100	100	371.556213	492.235291	0.754835	1.324794	69.903648	47.992149	26.275129	90.800331
497	101con1Gcon3R072303	NORMAL	A	1	1	20	3	LOW_SIGNAL	LOW_SIGNAL	1654.966187	3930.074219	1657	3931	37.612137	46.719608	1645.182495	3921.095215	1643	3920	34.004803	42.132637	100	100	1.358999	2.104214	0.645847	1.548355	0.287715	0.213113	164.285141	224.837646
498	101con1Gcon3R072303	NORMAL	A	1	1	20	4	LOW_SIGNAL	LOW_SIGNAL	1642.912109	3917.060791	1645	3918	33.695477	41.348892	1624.703979	3916.912109	1626	3915	32.21376	51.812153	100	100	2.529192	0.034843	72.587662	0.013776	0.565228	0.00287	54.273815	20998.746094
499	101con1Gcon3R072303	NORMAL	A	1	1	20	5	LOW_SIGNAL	LOW_SIGNAL	1633.512939	3911.402588	1620	3908	84.394897	45.105469	1611.39856	3907.741211	1610	3911	36.96785	44.087101	100	100	3.071788	0.858037	3.580017	0.279328	0.598206	0.083049	343.068604	260.298767
500	101con1Gcon3R072303	NORMAL	A	1	1	20	6	LOW_SIGNAL	LOW_SIGNAL	1616.104614	3891.535889	1617	3893	33.786316	42.086075	1607.511108	3896.877686	1605	3896	30.900803	41.862762	100	100	1.193677	-1.251841	0	-1.048726	0.2781	-0.127603	158.982773	0
501	101con1Gcon3R072303	NORMAL	A	1	1	20	7	DETECTED	DETECTED	2251.5625	4231.919434	1659	3940	1712.69873	1278.052002	1597.599976	3879.300049	1580	3846	38.566536	66.828224	100	100	90.838371	82.635735	1.099263	0.909701	16.956736	5.276504	261.829163	361.949341
502	101con1Gcon3R072303	NORMAL	A	1	1	20	8	LOW_SIGNAL	LOW_SIGNAL	1593.686279	3886.431396	1593	3887	35.982349	46.990173	1592.009644	3886.480713	1590	3878	34.649845	50.542679	100	100	0.232892	-0.011557	0	-0.049625	0.048388	-0.000976	578.624573	0
503	101con1Gcon3R072303	NORMAL	A	1	1	20	9	LOW_SIGNAL	LOW_SIGNAL	1569.019653	3882.522949	1570	3880	33.593639	42.849049	1569.656006	3889.568115	1572	3890	28.433031	40.679977	100	100	-0.088392	-1.651022	0	0	-0.022381	-0.173185	0	0
504	101con1Gcon3R072303	NORMAL	A	1	1	20	10	LOW_SIGNAL	LOW_SIGNAL	1555.125	3901.013184	1556	3897	33.720768	48.184383	1550.504028	3888.080078	1551	3892	34.376614	43.697197	100	100	0.641874	3.030851	0.21178	4.721878	0.134422	0.295971	144.62146	156.999573
505	101con1Gcon3R072303	NORMAL	A	1	1	20	11	LOW_SIGNAL	LOW_SIGNAL	1520.717163	3865.203857	1519	3868	31.875256	42.692696	1531.047974	3863.424072	1529	3860	31.13365	43.993633	100	100	-1.434997	0.41709	-3.4405	0	-0.331821	0.040456	0	596.672546
506	101con1Gcon3R072303	NORMAL	A	1	1	20	12	LOW_SIGNAL	LOW_SIGNAL	1520.092773	3856.56958	1518	3856	32.365074	48.153572	1528.904053	3853.104004	1527	3853	32.00338	40.240574	100	100	-1.223927	0.812152	-1.507017	0	-0.275323	0.086121	0	763.144653
507	101con1Gcon3R072303	NORMAL	A	1	1	20	13	LOW_SIGNAL	LOW_SIGNAL	1711.708618	3886.046387	1721	3880	75.564682	57.108353	1534.319946	3856.968018	1531	3859	34.18819	46.637234	100	100	24.640095	6.814465	3.615852	0.27656	5.188595	0.623501	37.98909	113.347351
508	101con1Gcon3R072303	NORMAL	A	1	1	20	14	LOW_SIGNAL	LOW_SIGNAL	1697.562866	3890.701904	1710	3889	70.036606	51.11866	1522.887939	3857.991943	1521	3856	33.309692	44.861164	100	100	24.263144	7.665522	3.165231	0.315933	5.243967	0.729138	35.270298	74.922157
509	101con1Gcon3R072303	NORMAL	A	1	1	20	15	LOW_SIGNAL	LOW_SIGNAL	1497.384155	3858.907227	1492	3859	34.177746	42.566559	1512.301636	3839.976074	1513	3843	36.499702	45.895435	100	100	-2.072106	4.436482	-0.467061	0	-0.408701	0.412484	0	90.646286
510	101con1Gcon3R072303	NORMAL	A	1	1	20	16	LOW_SIGNAL	LOW_SIGNAL	1489.393311	3841.959961	1485	3841	33.943283	44.983494	1503.380981	3841.063477	1502	3839	30.966526	47.021828	100	100	-1.942951	0.21009	-9.248205	0	-0.451703	0.019065	0	1527.570679
511	101con1Gcon3R072303	NORMAL	A	1	1	20	17	LOW_SIGNAL	LOW_SIGNAL	1481.946655	3851.97998	1480	3854	34.022846	44.9897	1499.560059	3847.664063	1497	3844	32.546101	43.644787	100	100	-2.446582	1.011428	-2.418939	0	-0.541183	0.098887	0	252.973663
512	101con1Gcon3R072303	NORMAL	A	1	1	20	18	LOW_SIGNAL	LOW_SIGNAL	1476.006714	3852.76001	1476	3851	31.224993	40.953674	1493.511963	3854.87207	1494	3855	35.926807	45.082897	100	100	-2.431559	-0.494958	0	0	-0.487248	-0.046848	0	0
513	101con1Gcon3R072303	NORMAL	A	1	1	20	19	LOW_SIGNAL	LOW_SIGNAL	1470.246704	3848.546631	1468	3851	30.253942	44.668282	1486.536011	3841.464111	1489	3841	36.928772	46.420677	100	100	-2.262659	1.659776	-1.363231	0	-0.441101	0.152573	0	178.386108
514	101con1Gcon3R072303	NORMAL	A	1	1	20	20	LOW_SIGNAL	LOW_SIGNAL	1450.166626	3823.32666	1450	3825	32.893856	41.925236	1474.680054	3826.231934	1481	3824	35.729183	42.33815	100	100	-3.405027	-0.680846	0	0	-0.68609	-0.068621	0	0
515	101con1Gcon3R072303	NORMAL	A	1	1	20	21	LOW_SIGNAL	LOW_SIGNAL	1657.51001	3840.912842	1689	3834	111.575012	52.525269	1466.495972	3820.912109	1466	3822	35.863007	47.525364	100	100	26.532721	4.687137	5.660752	0.176655	5.326214	0.420843	55.312317	111.826538
516	101con1Gcon3R072303	NORMAL	A	1	1	20	22	LOW_SIGNAL	LOW_SIGNAL	1650.939575	3838.87915	1674	3834	111.713928	47.862122	1455.312012	3820.887939	1458	3824	33.207661	38.82513	100	100	27.173559	4.216209	6.445022	0.155159	5.891037	0.463391	54.52412	155.571182
517	101con1Gcon3R072303	NORMAL	A	1	1	20	23	LOW_SIGNAL	LOW_SIGNAL	1491.738281	3831.51001	1492	3829	36.330589	43.08894	1464.063965	3827.23999	1462	3825	39.035088	44.684986	100	100	3.844089	1.000672	3.841508	0.260314	0.70896	0.095558	51.588535	277.188721
518	101con1Gcon3R072303	NORMAL	A	1	1	20	24	LOW_SIGNAL	LOW_SIGNAL	1570.456421	3849.12085	1514	3845	438.192169	71.066002	1473.176025	3827.031982	1468	3821	35.918827	43.340733	100	100	13.512691	5.176487	2.610398	0.383083	2.70834	0.509656	448.926544	254.970673
519	101con1Gcon3R072303	NORMAL	A	1	1	20	25	LOW_SIGNAL	LOW_SIGNAL	1509.355713	3842.342285	1510	3846	29.190676	47.635262	1484.280029	3836.263916	1486	3832	33.299854	45.746872	100	100	3.483127	1.424455	2.445234	0.408959	0.753027	0.13287	63.904552	218.469376
520	101con1Gcon3R072303	NORMAL	A	1	1	20	26	LOW_SIGNAL	LOW_SIGNAL	1524.570435	3856.832275	1522	3850	29.628613	41.998779	1500.08728	3837.404785	1499	3838	31.641499	46.644039	100	100	3.400822	4.552798	0.746974	1.338735	0.773767	0.416505	45.359325	104.450409
521	101con1Gcon3R072303	NORMAL	A	1	1	21	1	LOW_SIGNAL	LOW_SIGNAL	1704.533813	3965.756836	1703	3969	33.678226	45.969624	1697.341431	3954.016357	1694	3956	35.402798	47.89196	100	100	0.999055	2.751361	0.363113	2.753964	0.203159	0.245145	151.756439	114.412346
522	101con1Gcon3R072303	NORMAL	A	1	1	21	2	LOW_SIGNAL	LOW_SIGNAL	1679.006714	3934.317627	1681	3932	33.35717	42.909344	1690.904785	3940.539795	1690	3937	37.485874	42.910446	100	100	-1.652696	-1.458154	0	0	-0.317401	-0.145004	0	0
523	101con1Gcon3R072303	NORMAL	A	1	1	21	3	LOW_SIGNAL	LOW_SIGNAL	1851.547241	3953.574219	1875	3952	87.623055	52.775642	1668.150757	3938.730225	1668	3937	35.033722	42.761185	100	100	25.474607	3.478664	7.323101	0.136554	5.234856	0.347137	43.792889	208.376297
524	101con1Gcon3R072303	NORMAL	A	1	1	21	4	LOW_SIGNAL	LOW_SIGNAL	1838.945923	3958.608154	1858	3959	91.846558	48.535374	1653.293701	3933.452393	1655	3937	32.26368	46.028271	100	100	25.787939	5.895209	4.374389	0.228603	5.754217	0.546529	46.319557	61.208359
525	101con1Gcon3R072303	NORMAL	A	1	1	21	5	DETECTED	DETECTED	2823.942139	4041.107422	2914	4027	309.945648	97.737122	1632.926514	3922.676514	1631	3919	32.111897	39.347836	100	100	165.4375	27.754076	5.960836	0.167762	37.089546	3.009845	25.883596	75.543381
526	101con1Gcon3R072303	NORMAL	A	1	1	21	6	DETECTED	DETECTED	2937.922363	4065.252441	2940	4051	122.505127	98.232285	1625.282959	3930.302002	1623	3928	31.193796	35.295773	100	100	182.331589	31.625401	5.765353	0.17345	42.080143	3.823416	9.025105	67.93026
527	101con1Gcon3R072303	NORMAL	A	1	1	21	7	DETECTED	DETECTED	6870.449219	8377.376953	7427	7516	1727.983276	3653.649902	1620.263184	3914.368408	1624	3910	26.79105	36.11895	100	100	729.27478	1045.898315	0.697271	1.434162	195.967911	123.564194	32.908848	81.861176
528	101con1Gcon3R072303	NORMAL	A	1	1	21	8	DETECTED	DETECTED	6941.102539	8713.370117	7615	7033	1934.762451	4620.499512	1621.166626	3909.357178	1624	3920	25.515099	35.556091	100	100	738.963379	1125.812012	0.656383	1.523502	208.501495	135.110825	36.36499	96.177155
529	101con1Gcon3R072303	NORMAL	A	1	1	21	9	LOW_SIGNAL	LOW_SIGNAL	1604.026123	3888.718994	1603	3889	41.161739	47.363434	1582.567993	3883.303955	1577	3886	39.840477	42.599449	100	100	2.980632	1.269005	2.348795	0.42575	0.538601	0.127115	48.211571	382.309692
530	101con1Gcon3R072303	NORMAL	A	1	1	21	10	LOW_SIGNAL	LOW_SIGNAL	1572.243408	3867.046143	1571	3863	40.173801	46.148674	1547.368042	3857.335938	1546	3852	35.009796	47.037697	100	100	3.455302	2.27557	1.518434	0.658573	0.710526	0.206435	79.210991	93.735481
531	101con1Gcon3R072303	NORMAL	A	1	1	21	11	LOW_SIGNAL	LOW_SIGNAL	1524.098633	3849.039551	1522	3850	32.805	46.242065	1534.888916	3846.920654	1536	3844	29.136984	39.67762	100	100	-1.498819	0.49656	-3.018408	0	-0.370329	0.053403	0	1120.819336
532	101con1Gcon3R072303	NORMAL	A	1	1	21	12	LOW_SIGNAL	LOW_SIGNAL	1526.848633	3858.256592	1528	3851	31.887165	39.811394	1552.214233	3858.095215	1555	3852	35.576756	43.893044	100	100	-3.523397	0.037818	-93.166206	0	-0.712982	0.003677	0	11453.827148
533	101con1Gcon3R072303	NORMAL	A	1	1	21	13	LOW_SIGNAL	LOW_SIGNAL	1610.190796	3884.151367	1583	3879	253.449432	63.183403	1562.33606	3870.144043	1561	3873	41.822582	43.783321	100	100	6.647241	3.282592	2.024998	0.493828	1.144232	0.319924	522.362061	325.215271
534	101con1Gcon3R072303	NORMAL	A	1	1	21	14	LOW_SIGNAL	LOW_SIGNAL	1580.807983	3880.07959	1581	3877	38.364864	48.652859	1558.611084	3870.682617	1561	3866	37.01329	40.908997	100	100	3.083251	2.202164	1.4001	0.714235	0.599701	0.229704	45.472656	280.254333
535	101con1Gcon3R072303	NORMAL	A	1	1	21	15	DETECTED	DETECTED	1975.31958	3923.546387	1970	3914	80.85836	68.00872	1552.625	3866.701904	1554	3865	35.807789	44.773624	100	100	58.714203	13.321405	4.407508	0.226886	11.804543	1.269598	17.151255	90.054306
536	101con1Gcon3R072303	NORMAL	A	1	1	21	16	DETECTED	DETECTED	1947.711304	3922.762939	1939	3917	81.4674	59.235722	1519.52002	3868.159912	1518	3868	32.197769	46.783348	100	100	59.477722	12.796124	4.648104	0.215141	13.298787	1.167147	17.476946	66.542839
537	101con1Gcon3R072303	NORMAL	A	1	1	21	17	LOW_SIGNAL	LOW_SIGNAL	1492.724854	3853.785156	1489	3856	35.214565	41.85244	1510.696045	3860.927979	1510	3859	34.609631	42.122936	100	100	-2.49628	-1.673908	0	0	-0.519254	-0.169571	0	0
538	101con1Gcon3R072303	NORMAL	A	1	1	21	18	LOW_SIGNAL	LOW_SIGNAL	1494.234863	3855.70459	1494	3857	37.351753	43.35796	1507.52002	3857.312012	1506	3854	35.028461	43.17284	100	100	-1.845369	-0.376696	0	0	-0.379267	-0.037232	0	0
539	101con1Gcon3R072303	NORMAL	A	1	1	21	19	LOW_SIGNAL	LOW_SIGNAL	1482.266724	3836.080078	1480	3836	34.442574	42.168488	1513.447998	3841.288086	1516	3843	33.588226	45.930668	100	100	-4.331221	-1.220487	0	0	-0.928339	-0.113388	0	0
540	101con1Gcon3R072303	NORMAL	A	1	1	21	20	LOW_SIGNAL	LOW_SIGNAL	1466.766724	3825.860107	1468	3829	32.941158	45.916622	1502.631958	3830.47998	1500	3826	41.624187	46.320686	100	100	-4.981844	-1.082659	0	0	-0.861644	-0.099737	0	0
541	101con1Gcon3R072303	NORMAL	A	1	1	21	21	LOW_SIGNAL	LOW_SIGNAL	1443.837891	3811.0271	1441	3809	37.282341	41.644257	1473.151978	3809.840088	1471	3814	38.530476	41.579189	100	100	-4.07186	0.278174	-14.637811	0	-0.760803	0.028548	0	196.042709
542	101con1Gcon3R072303	NORMAL	A	1	1	21	22	LOW_SIGNAL	LOW_SIGNAL	1410.108154	3809.324219	1409	3812	29.343641	41.672379	1448.232056	3809.944092	1447	3814	32.588127	43.820072	100	100	-5.295584	-0.145266	0	0	-1.169871	-0.014146	0	0
543	101con1Gcon3R072303	NORMAL	A	1	1	21	23	LOW_SIGNAL	LOW_SIGNAL	1432.859009	3816.255127	1426	3813	37.250248	42.800789	1444.712036	3818.112061	1446	3816	28.911381	39.817368	100	100	-1.64644	-0.435169	0	0	-0.409978	-0.046636	0	0
544	101con1Gcon3R072303	NORMAL	A	1	1	21	24	LOW_SIGNAL	LOW_SIGNAL	1437.812134	3812.543701	1433	3812	38.520504	42.739082	1451.744019	3815.736084	1453	3816	31.949028	36.999592	100	100	-1.935202	-0.748129	0	0	-0.436066	-0.086282	0	0
545	101con1Gcon3R072303	NORMAL	A	1	1	21	25	LOW_SIGNAL	LOW_SIGNAL	1458.852295	3818.838867	1461	3817	31.819035	41.249092	1469.57605	3822.983887	1467	3822	31.093063	43.418808	100	100	-1.489578	-0.971378	0	0	-0.344892	-0.095466	0	0
546	101con1Gcon3R072303	NORMAL	A	1	1	21	26	LOW_SIGNAL	LOW_SIGNAL	1479.040039	3827.91333	1476	3832	33.603855	44.141163	1482.547607	3819.603271	1479	3822	31.772846	42.019436	100	100	-0.487217	1.947448	-0.250182	0	-0.110395	0.197767	0	162.70282
547	101con1Gcon3R072303	NORMAL	A	1	1	22	1	DETECTED	DETECTED	4857.514648	5694.971191	5063	5208	923.59613	1486.956543	1719.361694	3960.383057	1723	3971	34.955517	49.620102	100	100	435.903717	406.497711	1.07234	0.93254	89.775612	34.957367	29.410116	85.676155
548	101con1Gcon3R072303	NORMAL	A	1	1	22	2	DETECTED	DETECTED	4915.391602	6433.811035	5226	5849	1070.235107	1965.354004	1707.652222	3993.804443	1707	3984	33.81007	58.133034	100	100	445.569611	571.811279	0.779225	1.283327	94.875259	41.972805	33.347504	80.511833
549	101con1Gcon3R072303	NORMAL	A	1	1	22	3	DETECTED	DETECTED	8070.35791	11431.374023	9437	10356	2458.837158	6229.82959	1692.403809	3969.865479	1686	3968	34.784069	42.177975	100	100	885.92688	1748.591553	0.506652	1.973742	183.358475	176.905334	38.548271	83.490974
550	101con1Gcon3R072303	NORMAL	A	1	1	22	4	DETECTED	DETECTED	8098.36377	9944.124023	9272	8962	2137.61792	4312.668945	1690.533325	3970.56665	1685	3978	31.442968	49.142258	100	100	890.076843	1399.892822	0.635818	1.572778	203.79216	121.556435	33.355854	72.191307
551	101con1Gcon3R072303	NORMAL	A	1	1	22	5	DETECTED	DETECTED	3932.842041	6977.579102	4161	6463	676.659546	2074.748535	1655.938721	3940.734619	1649	3944	36.589733	45.160259	100	100	316.272247	711.679199	0.444403	2.250211	62.227928	67.245949	29.674934	68.30304
552	101con1Gcon3R072303	NORMAL	A	1	1	22	6	DETECTED	DETECTED	3780.373291	7295.140625	4056	6820	706.546997	2283.626953	1632.521729	3921.3479	1629	3923	35.125008	37.177181	100	100	298.346375	790.642456	0.377347	2.650082	61.148785	90.749016	32.854847	67.678261
553	101con1Gcon3R072303	NORMAL	A	1	1	22	7	LOW_SIGNAL	LOW_SIGNAL	1616.928589	3905.902588	1616	3903	35.958778	49.226933	1612.405151	3901.594727	1615	3900	31.746	42.303253	100	100	0.628326	1.00954	0.622389	1.606713	0.142488	0.101833	373.35788	584.371338
554	101con1Gcon3R072303	NORMAL	A	1	1	22	8	LOW_SIGNAL	LOW_SIGNAL	1601.176514	3879.111084	1601	3881	32.620247	45.576939	1609.155151	3883.017334	1611	3891	30.543089	41.033386	100	100	-1.108269	-0.915423	0	0	-0.261226	-0.095197	0	0
555	101con1Gcon3R072303	NORMAL	A	1	1	22	9	LOW_SIGNAL	LOW_SIGNAL	1583.483643	3866.424805	1585	3865	30.202412	38.705311	1582.199951	3867.208008	1585	3865	30.619675	41.511044	100	100	0.178311	-0.183542	0	-1.02934	0.041924	-0.018867	392.441345	0
556	101con1Gcon3R072303	NORMAL	A	1	1	22	10	LOW_SIGNAL	LOW_SIGNAL	1554.725464	3858.437988	1557	3860	28.81274	45.896889	1553.769897	3857.198486	1551	3852	33.629787	43.125496	100	100	0.132733	0.290475	0.45695	2.188425	0.028414	0.028742	1814.97168	1267.218506
557	101con1Gcon3R072303	NORMAL	A	1	1	22	11	DETECTED	DETECTED	2144.363525	3892.40918	2148	3886	76.904068	51.457054	1567.162354	3861.031494	1559	3859	60.9716	41.992733	100	100	80.175873	7.353306	10.903378	0.091715	9.466722	0.747217	8.12004	94.77919
558	101con1Gcon3R072303	NORMAL	A	1	1	22	12	DETECTED	DETECTED	2320.625	3941.375	2315	3940	68.423752	54.832401	1610.441772	3875.97583	1580	3878	110.564209	41.716984	100	100	98.64769	15.326181	6.436547	0.155363	6.423265	1.567687	12.229005	54.411865
559	101con1Gcon3R072303	NORMAL	A	1	1	22	13	LOW_SIGNAL	LOW_SIGNAL	1702.473633	3916.703857	1720	3913	65.821152	43.597923	1600.388916	3894.69043	1604	3891	39.468868	50.946014	100	100	14.180033	5.158808	2.748703	0.363808	2.586462	0.432093	51.599083	119.733704
560	101con1Gcon3R072303	NORMAL	A	1	1	22	14	LOW_SIGNAL	LOW_SIGNAL	1709.651367	3907.657959	1717	3906	61.807365	44.291649	1593.222168	3892.746094	1594	3895	35.599972	39.976372	100	100	16.172546	3.49457	4.627908	0.21608	3.270486	0.373017	43.395615	127.880325
561	101con1Gcon3R072303	NORMAL	A	1	1	22	15	LOW_SIGNAL	LOW_SIGNAL	1587.743408	3884.861816	1589	3885	31.195917	41.389454	1588.543945	3883.711914	1588	3876	34.270859	41.607578	100	100	-0.111198	0.269478	-0.412644	0	-0.023359	0.027637	0	370.017242
562	101con1Gcon3R072303	NORMAL	A	1	1	22	16	LOW_SIGNAL	LOW_SIGNAL	1551.369141	3887.51001	1551	3884	36.418415	41.1964	1559.135986	3884.352051	1561	3883	43.761326	47.702076	100	100	-1.07885	0.740062	-1.457783	0	-0.177482	0.066202	0	761.529846
563	101con1Gcon3R072303	NORMAL	A	1	1	22	17	LOW_SIGNAL	LOW_SIGNAL	1525.986572	3875.852295	1523	3874	34.025826	47.961746	1537.674561	3875.936523	1536	3876	35.287804	41.260883	100	100	-1.623515	-0.019739	0	0	-0.331219	-0.002041	0	0
564	101con1Gcon3R072303	NORMAL	A	1	1	22	18	LOW_SIGNAL	LOW_SIGNAL	1520.290527	3871.540527	1516	3869	30.049679	45.644947	1540.055542	3873.984131	1537	3877	29.817659	40.563038	100	100	-2.74545	-0.572654	0	0	-0.662863	-0.060242	0	0
565	101con1Gcon3R072303	NORMAL	A	1	1	22	19	LOW_SIGNAL	LOW_SIGNAL	1510.783813	3865.2229	1515	3870	29.191027	42.74506	1537.671997	3870.959961	1537	3872	30.677242	47.083382	100	100	-3.734891	-1.34447	0	0	-0.876486	-0.121849	0	0
566	101con1Gcon3R072303	NORMAL	A	1	1	22	20	LOW_SIGNAL	LOW_SIGNAL	1487.554077	3846.162109	1486	3844	29.149691	40.148876	1519.592041	3841.583984	1519	3842	33.563637	44.441193	100	100	-4.450219	1.072876	-4.147936	0	-0.954544	0.103015	0	416.215179
567	101con1Gcon3R072303	NORMAL	A	1	1	22	21	LOW_SIGNAL	LOW_SIGNAL	1455.75	3829.479736	1456	3832	28.670275	38.609241	1488.095947	3824.288086	1487	3821	40.882095	40.227943	100	100	-4.493	1.216654	-3.692914	0	-0.791201	0.129056	0	217.5923
568	101con1Gcon3R072303	NORMAL	A	1	1	22	22	LOW_SIGNAL	LOW_SIGNAL	1430.530151	3823.100586	1429	3824	29.817589	39.129341	1451.472046	3818.248047	1454	3819	35.882107	43.703842	100	100	-2.908925	1.137184	-2.558007	0	-0.583631	0.111032	0	401.148376
569	101con1Gcon3R072303	NORMAL	A	1	1	22	23	LOW_SIGNAL	LOW_SIGNAL	1429.731567	3815.630859	1432	3813	28.887865	42.690788	1447.391968	3819.080078	1446	3818	30.937737	43.351257	100	100	-2.45311	-0.808318	0	0	-0.570837	-0.079564	0	0
570	101con1Gcon3R072303	NORMAL	A	1	1	22	24	LOW_SIGNAL	LOW_SIGNAL	1425.302002	3807.29541	1423	3802	25.466909	41.631832	1440.167969	3811.159912	1439	3808	30.195793	39.769783	100	100	-2.06495	-0.905639	0	0	-0.492319	-0.097172	0	0
571	101con1Gcon3R072303	NORMAL	A	1	1	22	25	LOW_SIGNAL	LOW_SIGNAL	1435.436279	3811.201416	1435	3810	28.970703	45.069908	1457.952026	3818.704102	1458	3821	34.507324	41.041477	100	100	-3.12754	-1.758241	0	0	-0.652492	-0.182807	0	0
572	101con1Gcon3R072303	NORMAL	A	1	1	22	26	LOW_SIGNAL	LOW_SIGNAL	1441.619995	3807.540039	1442	3810	26.449314	43.405945	1466.745972	3811.603271	1468	3813	28.906729	45.028717	100	100	-3.490113	-0.952211	0	0	-0.869209	-0.090236	0	0
573	101con1Gcon3R072303	NORMAL	A	1	1	23	1	DETECTED	DETECTED	8601.959961	12827.452148	9486	11380	2122.853516	5817.030762	1765.375	4005.425049	1753	4007	48.824482	72.155777	100	100	949.632813	2067.426758	0.459331	2.17708	140.023712	122.263634	31.043159	65.932503
574	101con1Gcon3R072303	NORMAL	A	1	1	23	2	DETECTED	DETECTED	8679.579102	14276.103516	9437	13301	1935.140259	5565.904297	1745.324341	4007.405518	1741	3992	41.079227	64.142403	100	100	963.199585	2406.451416	0.400257	2.498393	168.801971	160.092194	27.900679	54.199028
575	101con1Gcon3R072303	NORMAL	A	1	1	23	3	DETECTED	DETECTED	2237.561523	4117.821777	2235	4106	49.138126	78.837616	1709.468994	3979.80542	1713	3979	34.166107	57.211525	100	100	73.354462	32.343891	2.267954	0.440926	15.45662	2.412387	6.687499	39.301247
576	101con1Gcon3R072303	NORMAL	A	1	1	23	4	DETECTED	DETECTED	2195.438477	4067.027344	2196	4059	46.605614	63.964188	1696.112183	3956.24292	1698	3957	30.80625	50.044098	100	100	69.358696	25.962135	2.671533	0.374317	16.208603	2.213736	7.003887	35.95924
577	101con1Gcon3R072303	NORMAL	A	1	1	23	5	LOW_SIGNAL	LOW_SIGNAL	1756.187866	3959.604004	1731	3961	212.344055	52.722729	1666.095215	3936.420654	1666	3937	37.040394	46.191147	100	100	12.514279	5.432978	2.303392	0.434142	2.432281	0.5019	232.08165	109.638115
578	101con1Gcon3R072303	NORMAL	A	1	1	23	6	LOW_SIGNAL	LOW_SIGNAL	1704.285767	3915.402588	1698	3912	70.088982	43.725895	1638.916016	3909.389404	1639	3914	37.749573	44.77491	100	100	9.080156	1.409179	6.443579	0.155193	1.731669	0.134298	90.339195	160.236023
579	101con1Gcon3R072303	NORMAL	A	1	1	23	7	LOW_SIGNAL	LOW_SIGNAL	1747.636353	3936.824707	1777	3923	92.081871	64.362846	1607.055176	3892.17334	1603	3894	31.946217	42.994106	100	100	19.527367	10.46397	1.866153	0.535862	4.400558	1.038546	61.432598	107.267906
580	101con1Gcon3R072303	NORMAL	A	1	1	23	8	DETECTED	DETECTED	1805	3959.203369	1801	3961	33.453518	50.710735	1593.316162	3869.933838	1590	3869	31.851439	42.43866	100	100	29.403851	20.920158	1.405527	0.711477	6.645974	2.103496	4.832004	31.095247
581	101con1Gcon3R072303	NORMAL	A	1	1	23	9	LOW_SIGNAL	LOW_SIGNAL	1581.209106	3865.954346	1581	3866	32.268951	40.243393	1581.984009	3857.1521	1581	3855	29.792831	43.810638	100	100	-0.107637	2.062791	-0.052181	0	-0.02601	0.200916	0	196.72171
582	101con1Gcon3R072303	NORMAL	A	1	1	23	10	LOW_SIGNAL	LOW_SIGNAL	1579.15686	3863.130615	1575	3864	33.744419	45.673279	1573.696045	3859.624023	1576	3862	30.535604	40.468159	100	100	0.758532	0.821764	0.923054	1.08336	0.178834	0.086651	262.998199	603.859924
583	101con1Gcon3R072303	NORMAL	A	1	1	23	11	LOW_SIGNAL	LOW_SIGNAL	1798.287598	3901.287598	1831	3896	114.937569	48.335144	1582.063965	3875.263916	1577	3874	33.566441	48.237343	100	100	30.034449	6.098604	4.924807	0.203054	6.441661	0.539492	50.839481	11.80941
584	101con1Gcon3R072303	NORMAL	A	1	1	23	12	LOW_SIGNAL	LOW_SIGNAL	1845.697388	3940.638184	1887	3938	119.613289	52.186195	1626.289429	3907.333252	1617	3905	58.489052	46.085655	100	100	30.476765	7.804953	3.904798	0.256095	3.751266	0.722675	47.55423	73.517395
585	101con1Gcon3R072303	NORMAL	A	1	1	23	13	DETECTED	DETECTED	11542.759766	14872.676758	13953	14493	4441.058594	7243.963379	1649.764648	3945.921631	1634	3948	56.913475	44.457554	100	100	1374.182129	2560.666016	0.53665	1.863411	173.82518	245.779495	44.887253	66.294403
586	101con1Gcon3R072303	NORMAL	A	1	1	23	14	DETECTED	DETECTED	12622.119141	17005.34375	14059	16093	3541.309326	7378.200684	1697.625	3960.75	1690	3961	74.561836	45.757423	100	100	1517.462036	3056.977783	0.496393	2.014533	146.5159	285.081482	32.409046	56.56028
587	101con1Gcon3R072303	NORMAL	A	1	1	23	15	LOW_SIGNAL	LOW_SIGNAL	1666.819946	3914.713379	1663	3913	40.668262	46.315865	1630.456055	3906.743896	1627	3906	45.430286	43.381447	100	100	5.05111	1.867634	2.70455	0.369747	0.800433	0.183707	55.68309	203.573227
588	101con1Gcon3R072303	NORMAL	A	1	1	23	16	LOW_SIGNAL	LOW_SIGNAL	1641.778564	3919.214844	1643	3918	35.890011	42.621441	1610.615356	3905.888916	1618	3902	38.260864	40.200958	100	100	4.328712	3.122908	1.386116	0.72144	0.814493	0.331483	42.546928	106.249641
589	101con1Gcon3R072303	NORMAL	A	1	1	23	17	DETECTED	DETECTED	4590.25	4195.672363	4705	4151	569.884705	157.519882	1604.036987	3903.759277	1586	3894	56.69014	46.630196	100	100	414.798584	68.409325	6.06348	0.164922	52.676056	6.260173	18.989201	51.542656
590	101con1Gcon3R072303	NORMAL	A	1	1	23	18	DETECTED	DETECTED	4571.694336	4237.686035	4751	4218	657.286682	187.34108	1628.104126	3929.583252	1642	3930	70.500412	61.956348	100	100	408.878113	72.203346	5.662869	0.176589	41.752811	4.972901	22.200603	57.383308
591	101con1Gcon3R072303	NORMAL	A	1	1	23	19	LOW_SIGNAL	LOW_SIGNAL	1599.932373	3910.0271	1600	3909	36.754314	51.553154	1580.25	3900	1576	3892	46.880768	52.718945	100	100	2.733971	2.349833	1.163475	0.859494	0.419839	0.190199	147.858215	109.955971
592	101con1Gcon3R072303	NORMAL	A	1	1	23	20	LOW_SIGNAL	LOW_SIGNAL	1573.17688	3888.891113	1574	3889	37.500999	44.861454	1556.86438	3866.838867	1559	3864	43.856586	41.763885	100	100	2.265881	5.167905	0.438452	2.280749	0.371951	0.528022	139.397934	74.281395
593	101con1Gcon3R072303	NORMAL	A	1	1	23	21	LOW_SIGNAL	LOW_SIGNAL	1504.375854	3848.651123	1506	3847	29.778341	44.090958	1507.47998	3838.496094	1504	3839	39.806503	39.066063	100	100	-0.431177	2.379813	-0.181181	0	-0.07798	0.259945	0	201.294464
594	101con1Gcon3R072303	NORMAL	A	1	1	23	22	LOW_SIGNAL	LOW_SIGNAL	1467.060791	3828.303955	1466	3826	30.173244	43.766487	1468.428589	3823.13501	1470	3822	35.860268	34.165794	100	100	-0.189993	1.211333	-0.156846	0	-0.038142	0.15129	0	529.185608
595	101con1Gcon3R072303	NORMAL	A	1	1	23	23	LOW_SIGNAL	LOW_SIGNAL	1465.26355	3826.5	1467	3825	29.226152	41.816006	1471.920044	3814.543945	1472	3816	29.510963	40.765163	100	100	-0.924617	2.801881	-0.329999	0	-0.22556	0.293291	0	77.915062
596	101con1Gcon3R072303	NORMAL	A	1	1	23	24	LOW_SIGNAL	LOW_SIGNAL	1457.175659	3822.236572	1458	3827	25.827978	38.5242	1468.112061	3814.399902	1469	3813	30.086491	38.138332	100	100	-1.519116	1.83651	-0.827175	0	-0.363499	0.20548	0	69.403244
597	101con1Gcon3R072303	NORMAL	A	1	1	23	25	LOW_SIGNAL	LOW_SIGNAL	1647.905396	3833.081055	1652	3833	69.963181	48.503807	1459.468262	3815.071533	1459	3813	28.039312	39.427338	100	100	26.174776	4.2205	6.201819	0.161243	6.720462	0.456778	34.015961	156.865585
598	101con1Gcon3R072303	NORMAL	A	1	1	23	26	LOW_SIGNAL	LOW_SIGNAL	1643.127563	3837.483154	1653	3836	65.731888	45.164364	1472.614136	3809.259766	1473	3810	28.061735	39.930546	100	100	23.685093	6.614102	3.580999	0.279252	6.076368	0.706812	34.859951	74.774231
599	101con1Gcon3R072303	NORMAL	A	1	1	24	1	DETECTED	DETECTED	10446.086914	14130.802734	11276	10226	3938.295654	10745.296875	1769.440674	4000.915283	1772	3996	41.136971	68.410851	100	100	1205.225708	2373.921387	0.507694	1.96969	210.920898	148.07428	45.387131	106.073036
600	101con1Gcon3R072303	NORMAL	A	1	1	24	2	DETECTED	DETECTED	11420.072266	16685.847656	12214	12781	3307.284424	11502.608398	1755.52832	4015.13208	1754	4014	39.471794	58.58131	100	100	1342.449219	2969.360107	0.452101	2.211898	244.846832	216.292801	34.218365	90.779869
601	101con1Gcon3R072303	NORMAL	A	1	1	24	3	LOW_SIGNAL	LOW_SIGNAL	1723.68457	4013.912842	1723	4015	30.060535	46.494106	1722.096436	3984.622803	1717	3974	36.257927	52.361469	100	100	0.220599	6.864069	0.032138	31.115574	0.043801	0.559382	1276.539673	82.224663
602	101con1Gcon3R072303	NORMAL	A	1	1	24	4	LOW_SIGNAL	LOW_SIGNAL	1715.765137	3993.651123	1713	3997	32.788918	45.70956	1705.456055	3968.39209	1704	3969	30.434093	48.375202	100	100	1.431978	5.91941	0.241912	4.133729	0.338735	0.522148	118.357796	62.69656
603	101con1Gcon3R072303	NORMAL	A	1	1	24	5	LOW_SIGNAL	LOW_SIGNAL	1673.872437	3952.375732	1673	3956	32.04985	43.280285	1680.776001	3944.535889	1680	3945	37.453377	46.89497	100	100	-0.958937	1.837254	-0.52194	0	-0.184324	0.167179	0	230.288086
604	101con1Gcon3R072303	NORMAL	A	1	1	24	6	LOW_SIGNAL	LOW_SIGNAL	1648.863647	3916.987061	1647	3920	30.393087	39.854309	1647.433594	3913.937012	1649	3918	32.988171	42.111393	100	100	0.198641	0.714774	0.277908	3.598319	0.04335	0.072428	896.816711	445.946838
605	101con1Gcon3R072303	NORMAL	A	1	1	24	7	DETECTED	DETECTED	2175.865967	3999.048828	2181	3987	53.994461	100.979385	1615.900757	3884.320557	1615	3883	30.965454	43.762169	100	100	77.781723	26.88637	2.89298	0.345664	18.083546	2.621631	7.899209	79.321243
606	101con1Gcon3R072303	NORMAL	A	1	1	24	8	DETECTED	DETECTED	2136.056641	3982.537842	2145	3969	75.580521	86.847008	1592.134033	3862.556641	1595	3862	31.748892	38.00383	100	100	75.553329	28.117384	2.687068	0.372153	17.132019	3.157082	12.610029	65.085533
607	101con1Gcon3R072303	NORMAL	A	1	1	24	9	LOW_SIGNAL	LOW_SIGNAL	1563.090942	3857.279297	1562	3861	25.599827	43.767262	1585.927979	3864.736084	1583	3863	34.690838	45.150139	100	100	-3.172168	-1.747485	0	0	-0.658302	-0.165155	0	0
608	101con1Gcon3R072303	NORMAL	A	1	1	24	10	LOW_SIGNAL	LOW_SIGNAL	1569.571411	3864.305176	1566	3868	31.758043	48.389938	1581.223999	3867.511963	1583	3866	29.836613	47.242104	100	100	-1.618598	-0.751505	0	0	-0.390547	-0.06788	0	0
609	101con1Gcon3R072303	NORMAL	A	1	1	24	11	LOW_SIGNAL	LOW_SIGNAL	1631.111084	3887.477051	1630	3890	33.391335	43.844391	1611.567993	3873.791992	1607	3872	37.152985	45.154274	100	100	2.714624	3.20707	0.84645	1.181405	0.526017	0.303073	83.354095	78.897171
610	101con1Gcon3R072303	NORMAL	A	1	1	24	12	LOW_SIGNAL	LOW_SIGNAL	1667.834473	3905.788086	1667	3907	36.406685	45.858997	1660.295654	3899.660889	1653	3898	52.555065	44.840832	100	100	1.047176	1.435898	0.729283	1.371209	0.143446	0.136643	502.762482	156.837723
611	101con1Gcon3R072303	NORMAL	A	1	1	24	13	DETECTED	DETECTED	27642.732422	8006.506836	31945	7742	10400.944336	3015.31543	1751.393921	3943.54541	1748	3941	46.283054	46.032654	100	100	3596.424805	952.147888	3.77717	0.264748	559.412903	88.262596	40.17112	74.20607
612	101con1Gcon3R072303	NORMAL	A	1	1	24	14	DETECTED	DETECTED	28646.828125	9255.375	33364	8356	11409.161133	4600.376465	1771.214233	3945.035645	1774	3939	41.855442	62.05761	100	100	3733.145264	1244.46875	2.99979	0.333357	642.105591	85.571121	42.451435	86.622673
613	101con1Gcon3R072303	NORMAL	A	1	1	24	15	LOW_SIGNAL	LOW_SIGNAL	1683.033325	3922.659912	1678	3926	48.287231	41.485153	1675.911987	3909.464111	1665	3912	58.593872	47.711761	100	100	0.989186	3.092413	0.319875	3.126219	0.121537	0.276573	466.06601	178.593201
614	101con1Gcon3R072303	NORMAL	A	1	1	24	16	LOW_SIGNAL	LOW_SIGNAL	1667.80542	3936.557129	1667	3934	37.66095	57.240406	1649.122681	3917	1645	3922	38.077297	50.846546	100	100	2.595118	4.583179	0.566227	1.766078	0.490653	0.38463	30.056969	134.419739
615	101con1Gcon3R072303	NORMAL	A	1	1	24	17	DETECTED	DETECTED	29662.240234	17768.300781	32936	16552	8099.220215	9800.547852	1690.321411	3945.5	1700	3942	36.044266	56.027439	100	100	3885.426758	3239.349121	1.199447	0.833718	776.043518	246.714844	28.95454	70.900162
616	101con1Gcon3R072303	NORMAL	A	1	1	24	18	DETECTED	DETECTED	26879.783203	17018.296875	32795	13341	11353.171875	10925.595703	1729.206909	3977.655273	1733	3991	39.254101	63.648174	100	100	3493.529541	3056.051514	1.143151	0.874775	640.712097	204.886337	45.140533	83.779701
617	101con1Gcon3R072303	NORMAL	A	1	1	24	19	DETECTED	DETECTED	12397.739258	15600.804688	13272	14738	2939.119629	7748.136719	1659.580688	3941.064453	1652	3942	53.008667	70.338684	100	100	1491.579102	2732.439697	0.545878	1.831911	202.573639	165.765686	27.366346	66.44931
618	101con1Gcon3R072303	NORMAL	A	1	1	24	20	DETECTED	DETECTED	12353.901367	16057.739258	13605	14713	3190.298096	8422.904297	1614.515137	3892.212158	1616	3880	46.60413	51.599274	100	100	1491.749756	2850.969971	0.523243	1.911158	230.438522	235.769348	29.703352	69.234535
619	101con1Gcon3R072303	NORMAL	A	1	1	24	21	LOW_SIGNAL	LOW_SIGNAL	1787.939209	3904.783691	1807	3901	87.220436	54.39732	1543.888916	3857.603271	1543	3852	54.009808	53.549393	100	100	33.899696	11.056649	3.066001	0.326158	4.518629	0.881064	28.062286	20.277868
620	101con1Gcon3R072303	NORMAL	A	1	1	24	22	DETECTED	DETECTED	3173.718018	4028.846191	1816	3923	7503.307129	637.069092	1559.704712	3835.497314	1510	3839	122.391411	44.137001	100	100	224.193802	45.31097	4.947892	0.202106	13.187308	4.380653	464.823212	328.700287
621	101con1Gcon3R072303	NORMAL	A	1	1	24	23	LOW_SIGNAL	LOW_SIGNAL	1491.020264	3816.5271	1489	3815	30.669947	43.15617	1487.624023	3824.76001	1492	3824	30.078033	40.811207	100	100	0.471753	-1.929368	0	-4.089783	0.112914	-0.201732	176.561691	0
622	101con1Gcon3R072303	NORMAL	A	1	1	24	24	LOW_SIGNAL	LOW_SIGNAL	1478.952759	3811.263428	1478	3812	30.656168	54.349514	1474.658691	3815.436523	1474	3818	30.088182	45.757015	100	100	0.596466	-0.977958	0	-1.639588	0.142716	-0.091201	136.789581	0
623	101con1Gcon3R072303	NORMAL	A	1	1	24	25	DETECTED	DETECTED	2233.524658	3990.871338	2246	3954	89.241188	127.686234	1459.777832	3827.777832	1461	3808	32.683628	146.028076	100	100	107.476959	38.220676	2.812011	0.355617	23.673836	1.116864	10.732292	43.444378
624	101con1Gcon3R072303	NORMAL	A	1	1	24	26	DETECTED	DETECTED	2265.055664	3991.688965	2263	3952	81.695305	133.788757	1455.893677	3815.638184	1453	3817	29.733034	41.204414	100	100	112.396286	41.257195	2.724283	0.367069	27.214243	4.272619	9.403866	72.300514
625	101con1Gcon3R072303	NORMAL	A	1	1	25	1	LOW_SIGNAL	LOW_SIGNAL	1821.560791	4001.763428	1795	3997	182.440491	65.54319	1762.590576	3956.070801	1764	3954	34.326942	46.591976	100	100	8.191232	10.707987	0.764965	1.30725	1.717899	0.980697	303.851715	100.888878
626	101con1Gcon3R072303	NORMAL	A	1	1	25	2	LOW_SIGNAL	LOW_SIGNAL	1770.182373	4019.594482	1767	4019	46.10017	56.543629	1752.254028	3984.857178	1751	3983	59.691334	48.790936	100	100	2.490329	8.140627	0.305914	3.268896	0.300351	0.711962	211.501556	82.265099
627	101con1Gcon3R072303	NORMAL	A	1	1	25	3	LOW_SIGNAL	LOW_SIGNAL	1700.147705	3976.134277	1702	3972	32.402729	40.621799	1721.285767	3973.079346	1703	3970	150.714661	46.430264	100	100	-2.936173	0.715918	-4.101271	0	-0.140252	0.065796	0	736.069153
628	101con1Gcon3R072303	NORMAL	A	1	1	25	4	LOW_SIGNAL	LOW_SIGNAL	1683.973145	3959.255127	1685	3962	31.245743	39.203239	1684.833374	3959.119141	1685	3959	32.977268	37.719723	100	100	-0.11949	0.031868	-3.749504	0	-0.026086	0.003605	0	7855.595703
629	101con1Gcon3R072303	NORMAL	A	1	1	25	5	LOW_SIGNAL	LOW_SIGNAL	1664.624146	3934.630859	1664	3930	30.879335	43.536911	1673.08728	3938.111084	1670	3936	31.658686	39.56953	100	100	-1.175568	-0.815585	0	0	-0.267324	-0.087952	0	0
630	101con1Gcon3R072303	NORMAL	A	1	1	25	6	LOW_SIGNAL	LOW_SIGNAL	1654.677856	3906.134277	1654	3907	27.691658	40.867397	1660.063477	3913.023926	1659	3916	31.408222	40.370964	100	100	-0.748087	-1.614577	0	0	-0.171472	-0.170659	0	0
631	101con1Gcon3R072303	NORMAL	A	1	1	25	7	LOW_SIGNAL	LOW_SIGNAL	1635.220825	3878.337646	1628	3879	90.465172	42.035656	1639.745972	3886.198486	1637	3883	28.863798	44.265205	100	100	-0.628563	-1.842174	0	0	-0.156776	-0.177585	0	0
632	101con1Gcon3R072303	NORMAL	A	1	1	25	8	LOW_SIGNAL	LOW_SIGNAL	1596.012939	3859.668945	1594	3861	44.396461	43.565605	1602.952393	3862.785645	1605	3864	36.862961	40.253132	100	100	-0.963922	-0.730393	0	0	-0.18825	-0.077427	0	0
633	101con1Gcon3R072303	NORMAL	A	1	1	25	9	LOW_SIGNAL	LOW_SIGNAL	1561.901978	3857.581787	1558	3857	31.314991	42.153019	1581.476196	3860.611084	1579	3862	38.702492	42.048534	100	100	-2.718948	-0.70991	0	0	-0.505761	-0.072043	0	0
634	101con1Gcon3R072303	NORMAL	A	1	1	25	10	LOW_SIGNAL	LOW_SIGNAL	1578.392212	3871.784424	1574	3871	30.577396	46.003002	1591.357178	3870.285645	1593	3874	31.733257	41.383644	100	100	-1.800893	0.351236	-5.127297	0	-0.408561	0.036217	0	1340.527222
635	101con1Gcon3R072303	NORMAL	A	1	1	25	11	LOW_SIGNAL	LOW_SIGNAL	1633.059204	3867.835449	1631	3870	38.792576	41.066322	1747.460327	3875.388916	1618	3872	1175.442749	60.173477	100	100	-15.890838	-1.770142	0	0	-0.097326	-0.125528	0	0
636	101con1Gcon3R072303	NORMAL	A	1	1	25	12	LOW_SIGNAL	LOW_SIGNAL	1661.609253	3889.781494	1660	3887	56.283566	39.348003	1641.888916	3883.991943	1637	3881	44.754303	37.262421	100	100	2.739245	1.356771	2.018944	0.495308	0.440636	0.155372	173.072678	218.329666
637	101con1Gcon3R072303	NORMAL	A	1	1	25	13	LOW_SIGNAL	LOW_SIGNAL	1744.644287	3895.395996	1755	3899	73.778717	42.061543	1677.793335	3891.58667	1673	3895	52.996212	45.927959	100	100	9.285902	0.892709	10.401937	0.096136	1.261429	0.082941	76.781761	484.196442
638	101con1Gcon3R072303	NORMAL	A	1	1	25	14	LOW_SIGNAL	LOW_SIGNAL	1748.651001	3899.395996	1742	3897	71.697182	40.484203	1682.777832	3886.01709	1671	3880	53.711571	46.997612	100	100	9.150084	3.135323	2.918386	0.342655	1.226424	0.284672	72.097122	178.419571
639	101con1Gcon3R072303	NORMAL	A	1	1	25	15	LOW_SIGNAL	LOW_SIGNAL	1665.348999	3885.046875	1664	3888	31.39094	35.645256	1657.373047	3881.722168	1661	3878	33.621353	44.042278	100	100	1.107896	0.779139	1.421949	0.70326	0.237229	0.075489	150.975983	778.044556
640	101con1Gcon3R072303	NORMAL	A	1	1	25	16	LOW_SIGNAL	LOW_SIGNAL	1644.574341	3889.979736	1644	3889	32.500359	38.515038	1639.714233	3891.015869	1638	3880	32.535976	45.586136	100	100	0.675091	-0.242816	0	-0.359679	0.149376	-0.022729	31.315655	0
641	101con1Gcon3R072303	NORMAL	A	1	1	25	17	LOW_SIGNAL	LOW_SIGNAL	1651.425659	3907.337891	1648	3907	39.205212	41.622143	1649.956177	3912.728027	1641	3912	42.336491	50.950836	100	100	0.204118	-1.263169	0	-6.188432	0.03471	-0.105791	1087.3927	0
642	101con1Gcon3R072303	NORMAL	A	1	1	25	18	LOW_SIGNAL	LOW_SIGNAL	1642.946289	3913.617432	1639	3913	41.233639	44.852245	1645.315308	3910.42334	1641	3912	48.267811	49.457157	100	100	-0.329067	0.74853	-0.439618	0	-0.049081	0.064583	0	652.440369
643	101con1Gcon3R072303	NORMAL	A	1	1	25	19	DETECTED	DETECTED	1906.40625	4135.28125	1898	4067	45.795506	183.998001	1613.676514	3911.228027	1610	3911	43.950623	48.564575	100	100	40.661495	52.506481	0.774409	1.291307	6.660423	4.613512	4.395673	79.210304
644	101con1Gcon3R072303	NORMAL	A	1	1	25	20	DETECTED	DETECTED	1883.392212	4122.509766	1886	4062	47.753151	175.622925	1588.868774	3893.0625	1587	3893	36.960991	42.845695	100	100	40.910648	53.770565	0.760837	1.314342	7.968494	5.3552	10.266261	74.228973
645	101con1Gcon3R072303	NORMAL	A	1	1	25	21	LOW_SIGNAL	LOW_SIGNAL	1694.299316	3882.374268	1704	3882	108.84407	49.651009	1553.055176	3859.992188	1553	3851	41.798714	42.90937	100	100	19.619455	5.245202	3.740458	0.267347	3.37915	0.521613	71.152161	111.607872
646	101con1Gcon3R072303	NORMAL	A	1	1	25	22	DETECTED	DETECTED	1755.222168	3884.155518	1760	3882	45.455719	58.260365	1509.739624	3839.414307	1512	3839	33.877983	38.744053	100	100	34.098644	10.485024	3.252128	0.307491	7.246079	1.154789	12.345823	97.24939
647	101con1Gcon3R072303	NORMAL	A	1	1	25	23	LOW_SIGNAL	LOW_SIGNAL	1533.087891	3851.121582	1530	3844	46.910656	55.604038	1497.952393	3816.849121	1498	3819	29.591848	39.801125	100	100	4.880481	8.031692	0.607653	1.645676	1.187337	0.861093	103.597839	113.294609
648	101con1Gcon3R072303	NORMAL	A	1	1	25	24	LOW_SIGNAL	LOW_SIGNAL	1518.276978	3835.310791	1516	3831	41.205116	49.331841	1483.5	3811.571533	1480	3813	36.694359	39.663872	100	100	4.830681	5.563253	0.868319	1.15165	0.947747	0.598511	53.901417	123.562012
649	101con1Gcon3R072303	NORMAL	A	1	1	25	25	LOW_SIGNAL	LOW_SIGNAL	1516.053711	3828.463135	1521	3831	39.688446	48.169121	1470.880981	3807.253906	1464	3800	38.022018	81.10762	100	100	6.274698	4.970345	1.262427	0.792125	1.188068	0.261495	25.191656	307.671478
650	101con1Gcon3R072303	NORMAL	A	1	1	25	26	LOW_SIGNAL	LOW_SIGNAL	1501.28186	3834.442871	1508	3833	37.305004	55.917934	1459.440918	3809.62207	1455	3807	30.006266	43.460609	100	100	5.811898	5.816711	0.999172	1.000828	1.394407	0.57111	52.974434	141.756485
651	101con1Gcon3R072303	NORMAL	B	1	2	1	1	LOW_SIGNAL	LOW_SIGNAL	1173.724854	3787.48999	1168	3781	38.003536	41.879433	1182.349243	3786.373047	1180	3786	29.242523	42.028694	100	100	-1.197967	0.261754	-4.576695	0	-0.294926	0.026576	0	316.843964
652	101con1Gcon3R072303	NORMAL	B	1	2	1	2	LOW_SIGNAL	LOW_SIGNAL	1170.385132	3780.574219	1167	3783	26.679638	38.710518	1185.776001	3775.575928	1188	3778	28.393223	36.825062	100	100	-2.137862	1.171341	-1.825141	0	-0.542061	0.135731	0	238.760422
653	101con1Gcon3R072303	NORMAL	B	1	2	1	3	LOW_SIGNAL	LOW_SIGNAL	1188.141846	3763.831055	1185	3760	25.0306	39.553703	1186.031982	3765.303955	1186	3766	27.76687	38.433487	100	100	0.29307	-0.345172	0	-1.17778	0.075985	-0.038323	569.68103	0
654	101con1Gcon3R072303	NORMAL	B	1	2	1	4	LOW_SIGNAL	LOW_SIGNAL	1204.76355	3779.371582	1203	3774	26.817949	37.607761	1202.671997	3763.791992	1204	3764	31.301037	39.703812	100	100	0.290526	3.65105	0.079573	12.567023	0.066821	0.392395	771.753784	81.708473
655	101con1Gcon3R072303	NORMAL	B	1	2	1	5	LOW_SIGNAL	LOW_SIGNAL	1257.533813	3790.283691	1255	3791	28.830589	40.895927	1226.647949	3778.656006	1226	3775	29.1891	40.141304	100	100	4.290187	2.724928	1.574422	0.635154	1.05813	0.289669	14.766562	67.253387
656	101con1Gcon3R072303	NORMAL	B	1	2	1	6	LOW_SIGNAL	LOW_SIGNAL	1274.067627	3795.439209	1275	3795	29.46361	42.221996	1243.975952	3793.327881	1244	3786	31.265888	42.00668	100	100	4.179871	0.494786	8.447834	0.118374	0.962444	0.050262	34.766781	201.703476
657	101con1Gcon3R072303	NORMAL	B	1	2	1	7	DETECTED	DETECTED	1661.934814	3897.434814	1654	3884	45.966366	77.622063	1276.548218	3798.229004	1267	3798	49.200958	43.125423	100	100	53.531956	23.248709	2.302577	0.434296	7.832908	2.300402	4.552576	65.056442
658	101con1Gcon3R072303	NORMAL	B	1	2	1	8	DETECTED	DETECTED	1599.385986	3870.982422	1599	3865	51.491592	63.364735	1274.35376	3819.156494	1266	3819	43.609543	48.826607	100	100	45.148457	12.145315	3.717356	0.269008	7.453236	1.061428	8.423372	77.926796
659	101con1Gcon3R072303	NORMAL	B	1	2	1	9	LOW_SIGNAL	LOW_SIGNAL	1276.571411	3821.006836	1272	3820	36.523022	42.613842	1245.666626	3825.103271	1249	3820	32.158112	48.668476	100	100	4.292816	-0.959993	0	-0.223628	0.961026	-0.08417	56.024845	0
660	101con1Gcon3R072303	NORMAL	B	1	2	1	10	LOW_SIGNAL	LOW_SIGNAL	1252.387695	3807.265381	1248	3805	36.789734	40.193764	1236.719971	3804.615967	1235	3799	32.421021	39.976967	100	100	2.176318	0.620886	3.505184	0.285292	0.483258	0.066274	110.983299	157.356903
661	101con1Gcon3R072303	NORMAL	B	1	2	1	11	LOW_SIGNAL	LOW_SIGNAL	1212.034058	3788.489746	1207	3789	33.73637	39.9044	1219.864014	3794.112061	1219	3794	28.245275	40.640282	100	100	-1.087617	-1.31758	0	0	-0.277213	-0.138343	0	0
662	101con1Gcon3R072303	NORMAL	B	1	2	1	12	LOW_SIGNAL	LOW_SIGNAL	1206.659912	3770.149658	1206	3768	32.466942	40.285507	1217.47998	3777.887939	1219	3778	31.136944	34.791359	100	100	-1.502957	-1.813453	0	0	-0.347499	-0.22242	0	0
663	101con1Gcon3R072303	NORMAL	B	1	2	1	13	LOW_SIGNAL	LOW_SIGNAL	1219.364258	3772.62915	1214	3773	38.611992	41.432617	1210.281738	3764.598633	1212	3766	31.556183	36.371807	100	100	1.261603	1.881938	0.670375	1.491703	0.287821	0.22079	244.983673	247.097672
664	101con1Gcon3R072303	NORMAL	B	1	2	1	14	LOW_SIGNAL	LOW_SIGNAL	1220.582764	3762.953613	1222	3759	29.822441	44.526302	1217.975952	3766.783936	1219	3769	30.771391	44.056156	100	100	0.362098	-0.897629	0	-2.478968	0.084715	-0.086942	290.888214	0
665	101con1Gcon3R072303	NORMAL	B	1	2	1	15	LOW_SIGNAL	LOW_SIGNAL	1268.390747	3781.503418	1266	3784	39.593258	45.152763	1210.362061	3761.206787	1210	3762	33.082874	41.044518	100	100	8.060449	4.75648	1.694625	0.590101	1.75404	0.494503	37.484909	92.715218
666	101con1Gcon3R072303	NORMAL	B	1	2	1	16	LOW_SIGNAL	LOW_SIGNAL	1263.94043	3778.953613	1266	3777	35.109959	44.675327	1220.768555	3776.388428	1221	3770	26.799492	46.419712	100	100	5.99677	0.601147	9.975552	0.100245	1.610921	0.055261	52.540024	491.41629
667	101con1Gcon3R072303	NORMAL	B	1	2	1	17	LOW_SIGNAL	LOW_SIGNAL	1197.635742	3785.218506	1198	3785	28.482611	45.482136	1216.260498	3784.958008	1212	3786	30.238445	46.145012	100	100	-2.587064	0.061047	-42.378044	0	-0.61593	0.005645	0	2991.736084
668	101con1Gcon3R072303	NORMAL	B	1	2	1	18	LOW_SIGNAL	LOW_SIGNAL	1185.231812	3787.715332	1185	3785	26.84137	37.279373	1197.591675	3787.333252	1198	3787	23.952154	40.397259	100	100	-1.716841	0.08954	-19.174059	0	-0.516023	0.009458	0	4073.060059
669	101con1Gcon3R072303	NORMAL	B	1	2	1	19	LOW_SIGNAL	LOW_SIGNAL	1192.046021	3778.921143	1192	3778	25.272907	40.270035	1192.760376	3774.975098	1191	3773	26.283083	41.031181	100	100	-0.099227	0.924749	-0.107302	0	-0.027179	0.096172	0	199.352127
670	101con1Gcon3R072303	NORMAL	B	1	2	1	20	LOW_SIGNAL	LOW_SIGNAL	1202.568604	3766.679688	1201	3768	26.077255	33.992382	1203.777832	3764.158691	1202	3763	25.455492	37.931816	100	100	-0.167967	0.590791	-0.284309	0	-0.047504	0.066461	0	667.701294
671	101con1Gcon3R072303	NORMAL	B	1	2	1	21	LOW_SIGNAL	LOW_SIGNAL	1225.467529	3758.94165	1222	3760	28.884304	37.27327	1219.784058	3761.008057	1213	3761	27.089039	40.525684	100	100	0.78946	-0.484259	0	-0.613405	0.209807	-0.05099	176.376709	0
672	101con1Gcon3R072303	NORMAL	B	1	2	1	22	LOW_SIGNAL	LOW_SIGNAL	1246.701294	3770.746826	1244	3771	30.770311	44.252338	1240.472046	3763.496094	1242	3761	28.626226	37.678986	100	100	0.865271	1.699196	0.509224	1.963774	0.217606	0.192434	181.161545	320.063812
673	101con1Gcon3R072303	NORMAL	B	1	2	1	23	LOW_SIGNAL	LOW_SIGNAL	1260.759766	3770.201416	1259	3767	28.047596	41.770676	1258.449951	3768.040039	1256	3766	25.607513	31.397387	100	100	0.320844	0.506515	0.633434	1.578696	0.090201	0.068839	495.371185	1274.642822
674	101con1Gcon3R072303	NORMAL	B	1	2	1	24	LOW_SIGNAL	LOW_SIGNAL	1277.526001	3774.272705	1278	3774	27.946074	39.398136	1263.398193	3775.926025	1266	3782	32.330055	45.14933	100	100	1.962417	-0.387453	0	-0.197436	0.436987	-0.036619	115.062073	0
675	101con1Gcon3R072303	NORMAL	B	1	2	1	25	LOW_SIGNAL	LOW_SIGNAL	1249.610352	3769.649414	1247	3767	26.34519	40.256939	1255.296021	3783.87207	1255	3780	36.826763	46.962749	100	100	-0.789765	-3.333055	0	0	-0.15439	-0.30285	0	0
676	101con1Gcon3R072303	NORMAL	B	1	2	1	26	LOW_SIGNAL	LOW_SIGNAL	1223.298706	3785.149414	1218	3782	32.297253	45.238201	1232.69043	3783.849121	1232	3783	31.520279	45.753609	100	100	-1.304553	0.304721	-4.281134	0	-0.297958	0.028419	0	526.666565
677	101con1Gcon3R072303	NORMAL	B	1	2	2	1	LOW_SIGNAL	LOW_SIGNAL	1198.530151	3781.536865	1199	3781	27.947001	39.191067	1196.119019	3792.523926	1191	3793	42.28146	42.478561	100	100	0.334917	-2.574798	0	-7.687862	0.057026	-0.25865	1315.909668	0
678	101con1Gcon3R072303	NORMAL	B	1	2	2	2	LOW_SIGNAL	LOW_SIGNAL	1208.420044	3774.300049	1210	3775	30.715246	39.7066	1201.807983	3775.288086	1203	3775	28.587076	41.192078	100	100	0.918445	-0.231545	0	-0.252105	0.231295	-0.023986	169.903412	0
679	101con1Gcon3R072303	NORMAL	B	1	2	2	3	LOW_SIGNAL	LOW_SIGNAL	1199.453369	3767.446777	1198	3769	25.229834	39.585865	1201.608032	3769.120117	1201	3766	26.216194	37.584446	100	100	-0.299293	-0.392144	0	0	-0.082188	-0.044522	0	0
680	101con1Gcon3R072303	NORMAL	B	1	2	2	4	LOW_SIGNAL	LOW_SIGNAL	1223.020264	3783.4729	1224	3780	27.201555	43.34539	1225.031982	3777.864014	1226	3775	29.407579	41.066498	100	100	-0.279437	1.314433	-0.212591	0	-0.068408	0.136581	0	247.278885
681	101con1Gcon3R072303	NORMAL	B	1	2	2	5	LOW_SIGNAL	LOW_SIGNAL	1389.324341	3812.716309	1388	3816	55.274113	47.214096	1249.922363	3791.543213	1244	3787	30.914793	40.374416	100	100	19.363569	4.961878	3.902468	0.256248	4.509232	0.524419	32.869213	115.5998
682	101con1Gcon3R072303	NORMAL	B	1	2	2	6	LOW_SIGNAL	LOW_SIGNAL	1431.398682	3842.635254	1436	3841	55.58308	47.163658	1291.539673	3812.491943	1287	3810	44.514381	45.70615	100	100	19.427053	7.064032	2.750137	0.363618	3.141884	0.659502	23.799583	38.596832
683	101con1Gcon3R072303	NORMAL	B	1	2	2	7	DETECTED	DETECTED	8574.373047	7340.589355	8964	6129	1865.466553	3765.193359	1350.54541	3849.45459	1340	3826	44.701897	54.962955	100	100	1003.422546	818.141357	1.226466	0.815351	161.600021	63.51796	25.816381	107.838638
684	101con1Gcon3R072303	NORMAL	B	1	2	2	8	DETECTED	DETECTED	8610.37207	7779.145996	9077	6645	1996.889404	3956.536377	1346.111084	3873.073975	1340	3884	45.112118	51.599739	100	100	1009.03894	915.381165	1.102316	0.907181	161.02681	75.699455	27.482216	101.283333
685	101con1Gcon3R072303	NORMAL	B	1	2	2	9	LOW_SIGNAL	LOW_SIGNAL	1328.340088	3849.068115	1325	3844	44.421314	44.350971	1292.234009	3848.212646	1294	3848	29.384153	48.807255	100	100	5.015299	0.200478	25.016754	0.039973	1.22876	0.017527	92.267105	2381.731934
686	101con1Gcon3R072303	NORMAL	B	1	2	2	10	LOW_SIGNAL	LOW_SIGNAL	1318.537476	3824.864014	1319	3822	41.007229	45.341114	1273.226929	3820.125977	1273	3822	37.760719	43.347355	100	100	6.293841	1.110351	5.668336	0.176419	1.199939	0.109304	35.29261	280.654175
687	101con1Gcon3R072303	NORMAL	B	1	2	2	11	LOW_SIGNAL	LOW_SIGNAL	1375.462524	3812.469482	1383	3813	68.561661	42.698097	1254.675415	3808.271973	1254	3807	28.992369	41.018944	100	100	16.77788	0.983679	17.056253	0.05863	4.166169	0.102331	51.437653	282.462341
688	101con1Gcon3R072303	NORMAL	B	1	2	2	12	LOW_SIGNAL	LOW_SIGNAL	1386.673462	3800.285645	1403	3800	80.436844	47.59676	1240.820557	3792.547119	1238	3793	27.938541	42.378735	100	100	20.259634	1.81351	11.171504	0.089513	5.220491	0.182604	51.715755	279.999359
689	101con1Gcon3R072303	NORMAL	B	1	2	2	13	LOW_SIGNAL	LOW_SIGNAL	1414.894775	3814.184326	1426	3813	58.704124	53.786362	1244.943604	3782.711182	1246	3783	24.201216	39.845547	100	100	23.606993	7.375677	3.200655	0.312436	7.022423	0.789879	31.46987	114.793121
690	101con1Gcon3R072303	NORMAL	B	1	2	2	14	LOW_SIGNAL	LOW_SIGNAL	1409.490112	3821.708496	1425	3824	63.61005	53.981674	1251.388916	3784.817383	1250	3788	26.963968	46.180595	100	100	21.960976	8.645368	2.540201	0.39367	5.863425	0.798844	36.440174	75.771812
691	101con1Gcon3R072303	NORMAL	B	1	2	2	15	DETECTED	DETECTED	3215.123779	5419.36084	3253	4962	262.775208	1424.159668	1250.773315	3786.893311	1249	3783	29.746939	39.225811	100	100	272.857239	382.565918	0.713229	1.402074	66.035385	41.617176	13.291216	87.206596
692	101con1Gcon3R072303	NORMAL	B	1	2	2	16	DETECTED	DETECTED	3103.930664	4913.425781	3118	4573	230.990494	1020.539978	1236.537476	3792.587402	1235	3786	31.025898	46.65052	100	100	259.389435	262.666504	0.987524	1.012634	60.188206	24.026278	12.257588	90.956306
693	101con1Gcon3R072303	NORMAL	B	1	2	2	17	DETECTED	DETECTED	2272.663818	3993.713135	2291	3944	200.469711	164.170044	1239.373169	3802.865723	1240	3802	35.480614	52.365234	100	100	143.528778	44.724758	3.209157	0.311608	29.122683	3.644544	19.094812	81.528282
694	101con1Gcon3R072303	NORMAL	B	1	2	2	18	DETECTED	DETECTED	2300.675049	3997.800049	2291	3949	148.816116	160.408554	1230.707275	3805.487793	1227	3818	33.268036	46.583862	100	100	148.623398	45.068043	3.297756	0.303237	32.162037	4.128302	13.556474	79.815735
695	101con1Gcon3R072303	NORMAL	B	1	2	2	19	DETECTED	DETECTED	2171.865967	4533.464355	2150	4223	235.322067	757.43811	1225.815796	3783.842041	1225	3780	28.405495	36.528366	100	100	131.410675	175.672684	0.748043	1.336822	33.305183	20.521648	24.692282	100.925056
696	101con1Gcon3R072303	NORMAL	B	1	2	2	20	DETECTED	DETECTED	2209.456299	4771.902832	2197	4437	152.028366	912.111328	1217.603149	3772.206299	1214	3776	25.647449	39.935902	100	100	137.772919	234.27713	0.588077	1.700459	38.672585	25.032526	15.108019	91.151321
697	101con1Gcon3R072303	NORMAL	B	1	2	2	21	LOW_SIGNAL	LOW_SIGNAL	1220.588257	3770.039307	1221	3769	21.960949	39.713596	1226.151978	3770.552002	1226	3771	25.004858	41.566204	100	100	-0.772826	-0.120149	0	0	-0.222506	-0.012334	0	0
698	101con1Gcon3R072303	NORMAL	B	1	2	2	22	LOW_SIGNAL	LOW_SIGNAL	1248.272705	3784.604004	1243	3783	36.289371	37.723522	1247.936523	3773.920654	1244	3778	27.266621	39.378284	100	100	0.046697	2.503624	0.018652	53.614056	0.012329	0.271301	7123.176758	105.728661
699	101con1Gcon3R072303	NORMAL	B	1	2	2	23	DETECTED	DETECTED	3451.260498	5022.646973	3466	4560	520.188477	1477.379028	1276.025024	3775.725098	1271	3767	29.541355	40.705311	100	100	302.150116	292.213959	1.034003	0.967115	73.633568	30.632904	23.875532	118.437103
700	101con1Gcon3R072303	NORMAL	B	1	2	2	24	DETECTED	DETECTED	3439.110107	4939.364258	3442	4722	464.934601	810.794617	1290.75415	3798.639404	1294	3805	29.247595	45.544865	100	100	298.416443	267.326874	1.116298	0.895818	73.454109	25.046179	21.598551	70.964912
701	101con1Gcon3R072303	NORMAL	B	1	2	2	25	LOW_SIGNAL	LOW_SIGNAL	1322.720825	3797.493408	1320	3798	33.759529	45.15163	1283	3797.879639	1281	3793	28.44079	48.568039	100	100	5.517404	-0.090512	0	-0.016405	1.396615	-0.007952	45.791237	0
702	101con1Gcon3R072303	NORMAL	B	1	2	2	26	LOW_SIGNAL	LOW_SIGNAL	1301.350708	3794.95459	1300	3798	30.367798	40.827454	1265.974121	3793.146484	1272	3792	28.800198	46.353134	100	100	4.913969	0.423726	11.597034	0.086229	1.228345	0.039007	27.223576	1213.889038
703	101con1Gcon3R072303	NORMAL	B	1	2	3	1	LOW_SIGNAL	LOW_SIGNAL	1199.746704	3783.159912	1200	3783	24.892569	43.107803	1209.327759	3779.176514	1210	3777	25.692816	41.50161	100	100	-1.330852	0.933502	-1.425655	0	-0.372908	0.095982	0	292.653992
704	101con1Gcon3R072303	NORMAL	B	1	2	3	2	LOW_SIGNAL	LOW_SIGNAL	1197.859985	3768.280029	1198	3772	26.378771	43.294544	1209.619019	3773.658691	1208	3769	31.352667	46.896851	100	100	-1.633383	-1.26048	0	0	-0.375057	-0.114691	0	0
705	101con1Gcon3R072303	NORMAL	B	1	2	3	3	LOW_SIGNAL	LOW_SIGNAL	1205.56665	3770.186768	1206	3772	28.146168	39.917259	1207.767944	3775.191895	1205	3777	27.141247	41.705322	100	100	-0.30577	-1.172943	0	0	-0.081105	-0.120012	0	0
706	101con1Gcon3R072303	NORMAL	B	1	2	3	4	LOW_SIGNAL	LOW_SIGNAL	1232.02002	3795.84668	1228	3794	25.604235	41.330849	1232.504028	3787.439941	1232	3790	28.136658	39.40657	100	100	-0.067231	1.970104	-0.034126	0	-0.017202	0.213333	0	148.266754
707	101con1Gcon3R072303	NORMAL	B	1	2	3	5	DETECTED	DETECTED	1623.65625	3892.296875	1621	3890	38.445259	51.22242	1273.290039	3811.809082	1270	3810	46.339802	43.759686	100	100	48.667461	18.862173	2.580162	0.387573	7.560805	1.839314	7.384157	33.078049
708	101con1Gcon3R072303	NORMAL	B	1	2	3	6	DETECTED	DETECTED	1710.655151	3955.241455	1713	3949	55.232384	57.385529	1375.095215	3844.600098	1334	3841	124.850182	47.770203	100	100	46.610806	25.928608	1.797659	0.556279	2.687701	2.316117	33.367668	28.739618
709	101con1Gcon3R072303	NORMAL	B	1	2	3	7	DETECTED	DETECTED	10650.796875	11791.731445	11003	10092	2065.0896	5585.307129	1377.423096	3876.192383	1377	3867	30.947922	62.652702	100	100	1288.113892	1854.992798	0.694404	1.440084	299.64447	126.339943	22.26652	70.556854
710	101con1Gcon3R072303	NORMAL	B	1	2	3	8	DETECTED	DETECTED	10144.506836	10749.924805	10856	9043	2395.863037	5551.171875	1390.107178	3906.678467	1386	3901	42.778793	57.21891	100	100	1216.026001	1603.702759	0.758261	1.318806	204.643433	119.597633	27.363167	81.114677
711	101con1Gcon3R072303	NORMAL	B	1	2	3	9	DETECTED	DETECTED	7201.116699	8966.285156	7618	7983	1642.291138	3910.972412	1323.400024	3865.199951	1318	3864	29.681761	37.486912	100	100	816.44165	1195.430298	0.682969	1.464196	198.024536	136.076431	27.936409	76.665901
712	101con1Gcon3R072303	NORMAL	B	1	2	3	10	DETECTED	DETECTED	6933.780273	8678.042969	7476	7646	1647.69873	3802.876953	1303.882324	3841.117676	1304	3843	26.334402	47.828461	100	100	782.018494	1133.525024	0.6899	1.449486	213.784912	101.130692	29.263199	78.615562
713	101con1Gcon3R072303	NORMAL	B	1	2	3	11	DETECTED	DETECTED	4365.536621	7865.505371	4414	7139	313.371735	2439.131592	1287.321411	3820.303467	1285	3821	28.389568	40.613441	100	100	427.578125	947.986023	0.451038	2.217106	108.427689	99.602539	10.138444	60.288548
714	101con1Gcon3R072303	NORMAL	B	1	2	3	12	DETECTED	DETECTED	4109.049805	7234.165527	4234	6515	495.464203	2312.601807	1267.088867	3808.911133	1263	3813	24.553116	37.294186	100	100	394.761322	802.702393	0.49179	2.033387	115.747467	91.844193	17.412466	67.507423
715	101con1Gcon3R072303	NORMAL	B	1	2	3	13	LOW_SIGNAL	LOW_SIGNAL	1270.476196	3812.197266	1271	3807	28.401796	45.628719	1259.478638	3783.564209	1260	3786	26.753859	41.991455	100	100	1.527611	6.710107	0.227658	4.39255	0.411064	0.681878	86.690048	62.347881
716	101con1Gcon3R072303	NORMAL	B	1	2	3	14	LOW_SIGNAL	LOW_SIGNAL	1273.848633	3814.131592	1275	3815	25.325888	42.887917	1274.922363	3780.482666	1274	3778	30.559473	45.031097	100	100	-0.149146	7.885567	-0.018914	0	-0.035136	0.747238	0	40.794304
717	101con1Gcon3R072303	NORMAL	B	1	2	3	15	DETECTED	DETECTED	1585.22522	3882.630615	1567	3877	80.278114	61.892277	1291.955933	3799.985352	1286	3800	59.605274	44.451382	100	100	40.736439	19.367773	2.10331	0.475441	4.92019	1.859228	18.336504	52.110134
718	101con1Gcon3R072303	NORMAL	B	1	2	3	16	DETECTED	DETECTED	1636.31665	3934.350098	1619	3936	108.894829	74.416672	1300.771973	3827.157959	1298	3821	43.947624	48.178535	100	100	46.608685	25.120291	1.85542	0.538962	7.635104	2.224894	29.692848	52.910309
719	101con1Gcon3R072303	NORMAL	B	1	2	3	17	DETECTED	DETECTED	15459.527344	14335.074219	12866	8197	6499.147461	11864.956055	1306.194458	3838.861084	1305	3831	36.774849	40.033669	100	100	1965.962402	2459.769043	0.799247	1.251178	384.864471	262.184631	45.918819	113.039711
720	101con1Gcon3R072303	NORMAL	B	1	2	3	18	DETECTED	DETECTED	11575.770508	8875.62207	12268	8329	2732.505127	2938.423096	1294.307739	3821.192383	1277	3826	43.774666	39.713993	100	100	1428.14209	1184.496704	1.205695	0.829397	234.872452	127.270752	26.573597	58.130287
721	101con1Gcon3R072303	NORMAL	B	1	2	3	19	LOW_SIGNAL	LOW_SIGNAL	1257.182983	3798.777832	1256	3800	30.723824	44.454922	1256.5	3789.682617	1260	3788	36.799294	45.51899	100	100	0.09487	2.131448	0.044509	22.467154	0.01856	0.199811	2965.55542	107.579651
722	101con1Gcon3R072303	NORMAL	B	1	2	3	20	LOW_SIGNAL	LOW_SIGNAL	1237.418335	3780.803955	1238	3781	24.853678	42.814941	1235.671997	3776.072021	1233	3774	30.058485	40.850864	100	100	0.242574	1.10892	0.218748	4.571467	0.058098	0.115834	968.073364	270.903564
723	101con1Gcon3R072303	NORMAL	B	1	2	3	21	LOW_SIGNAL	LOW_SIGNAL	1231.084961	3787.241943	1233	3784	25.486046	43.471554	1242.904053	3778.343994	1243	3776	24.752455	41.907745	100	100	-1.641726	2.085219	-0.787316	0	-0.477492	0.212322	0	129.860809
724	101con1Gcon3R072303	NORMAL	B	1	2	3	22	LOW_SIGNAL	LOW_SIGNAL	1244.162354	3791.785645	1242	3790	25.652391	37.68861	1252.42395	3783.647949	1254	3779	28.747585	46.601646	100	100	-1.147573	1.907055	-0.601752	0	-0.287384	0.174622	0	336.821716
725	101con1Gcon3R072303	NORMAL	B	1	2	3	23	LOW_SIGNAL	LOW_SIGNAL	1332.870117	3799.577881	1342	3794	50.799706	43.307198	1271.895996	3792.887939	1270	3791	29.410568	45.974258	100	100	8.469584	1.567776	5.402292	0.185107	2.073205	0.145515	67.930702	230.661301
726	101con1Gcon3R072303	NORMAL	B	1	2	3	24	LOW_SIGNAL	LOW_SIGNAL	1345.155884	3824.811768	1346	3827	44.957657	39.462528	1288.777832	3807.674561	1286	3805	31.268869	43.287289	100	100	7.831168	4.016075	1.949956	0.512832	1.803009	0.395895	57.296154	103.811523
727	101con1Gcon3R072303	NORMAL	B	1	2	3	25	DETECTED	DETECTED	3597.136475	4306.515137	3696	4162	541.600464	445.180756	1293.756714	3802.486572	1294	3809	25.817097	34.731205	100	100	319.949951	118.11821	2.708727	0.369177	89.21917	14.512268	23.486565	88.055305
728	101con1Gcon3R072303	NORMAL	B	1	2	3	26	DETECTED	DETECTED	3636.181885	4185.496094	3707	4068	494.979431	338.810974	1287.609741	3783.536621	1288	3796	24.925768	45.827442	100	100	326.227386	94.198502	3.463191	0.288751	94.222664	8.771152	21.049019	83.515228
729	101con1Gcon3R072303	NORMAL	B	1	2	4	1	DETECTED	DETECTED	2271.886963	3931.147705	2325	3872	215.963928	175.830124	1218.532227	3769.758057	1217	3765	23.7616	36.419987	100	100	146.315765	37.821381	3.868599	0.258491	44.330124	4.431348	20.378012	106.584846
730	101con1Gcon3R072303	NORMAL	B	1	2	4	2	DETECTED	DETECTED	2269.487061	3956.358887	2323	3909	221.244629	149.211044	1217.631592	3778.039551	1218	3778	23.565983	34.231541	100	100	146.107513	41.788826	3.49633	0.286014	44.634483	5.209211	20.914087	81.444519
731	101con1Gcon3R072303	NORMAL	B	1	2	4	3	LOW_SIGNAL	LOW_SIGNAL	1435.886719	3831.873291	1449	3827	69.511757	58.860695	1224.920654	3784.539795	1224	3787	28.157728	39.134163	100	100	29.304148	11.092522	2.641793	0.378531	7.492297	1.209519	30.12491	92.887749
732	101con1Gcon3R072303	NORMAL	B	1	2	4	4	LOW_SIGNAL	LOW_SIGNAL	1453.766724	3825.320068	1469	3820	74.031776	57.161888	1237.698364	3782.111084	1235	3784	28.281237	45.982998	100	100	30.01288	10.12595	2.963957	0.337387	7.63999	0.939673	31.66448	78.586723
733	101con1Gcon3R072303	NORMAL	B	1	2	4	5	LOW_SIGNAL	LOW_SIGNAL	1292.206665	3816.246582	1288	3811	27.656637	48.646507	1256.81604	3798.439941	1257	3797	29.809446	38.103516	100	100	4.915919	4.172955	1.178043	0.848866	1.187229	0.467323	31.428257	169.837952
734	101con1Gcon3R072303	NORMAL	B	1	2	4	6	LOW_SIGNAL	LOW_SIGNAL	1314.201294	3832.328857	1314	3826	26.822981	43.874729	1288.57605	3822.488037	1290	3824	29.795343	39.305794	100	100	3.559463	2.306179	1.543446	0.647901	0.860042	0.250366	50.62458	198.101151
735	101con1Gcon3R072303	NORMAL	B	1	2	4	7	LOW_SIGNAL	LOW_SIGNAL	1337.229736	3863.040527	1332	3858	43.172035	53.782486	1340.62854	3851.028564	1340	3848	38.636929	46.953011	100	100	-0.472109	2.814982	-0.167713	0	-0.087968	0.255829	0	218.358948
736	101con1Gcon3R072303	NORMAL	B	1	2	4	8	LOW_SIGNAL	LOW_SIGNAL	1357.346924	3865.142822	1355	3863	34.118782	48.334171	1359.834839	3856.229248	1359	3853	35.769196	49.66753	100	100	-0.345583	2.088881	-0.165439	0	-0.069555	0.179465	0	128.244385
737	101con1Gcon3R072303	NORMAL	B	1	2	4	9	LOW_SIGNAL	LOW_SIGNAL	1321.932007	3838.19043	1322	3834	40.526951	47.788822	1322.472046	3824.040039	1321	3824	31.963327	44.952007	100	100	-0.075014	3.316119	-0.022621	0	-0.016896	0.314789	0	114.625832
738	101con1Gcon3R072303	NORMAL	B	1	2	4	10	LOW_SIGNAL	LOW_SIGNAL	1295.952393	3829.197266	1292	3832	33.073257	46.499599	1285.275879	3806.758545	1285	3808	30.127138	45.985939	100	100	1.483016	5.258475	0.282024	3.545797	0.354382	0.487947	127.807266	30.716845
739	101con1Gcon3R072303	NORMAL	B	1	2	4	11	LOW_SIGNAL	LOW_SIGNAL	1322.340088	3821.80957	1323	3823	35.546318	51.695137	1271.031982	3790.352051	1268	3788	28.015245	49.422668	100	100	7.12693	7.372015	0.966755	1.034389	1.831435	0.6365	42.642212	48.187939
740	101con1Gcon3R072303	NORMAL	B	1	2	4	12	LOW_SIGNAL	LOW_SIGNAL	1307.35376	3814.864014	1312	3817	38.412823	45.451714	1262.536011	3779.511963	1261	3776	28.577438	46.843018	100	100	6.225389	8.284691	0.751433	1.330791	1.568291	0.754692	57.273201	32.054211
741	101con1Gcon3R072303	NORMAL	B	1	2	4	13	LOW_SIGNAL	LOW_SIGNAL	1232.272095	3777.775391	1232	3777	26.689117	36.857872	1246.984009	3775.76001	1245	3776	31.021059	39.626556	100	100	-2.043552	0.472301	-4.3268	0	-0.474256	0.050859	0	722.048035
742	101con1Gcon3R072303	NORMAL	B	1	2	4	14	LOW_SIGNAL	LOW_SIGNAL	1232.539429	3786.953857	1231	3786	25.798475	43.572937	1251.728027	3778.23999	1248	3778	33.321106	46.877739	100	100	-2.665384	2.042079	-1.30523	0	-0.575869	0.185885	0	198.411911
743	101con1Gcon3R072303	NORMAL	B	1	2	4	15	LOW_SIGNAL	LOW_SIGNAL	1257.158936	3807.07959	1257	3808	25.256834	43.509464	1270.81604	3791.224121	1267	3790	43.101414	41.721596	100	100	-1.897034	3.715701	-0.510545	0	-0.31686	0.38003	0	77.855209
744	101con1Gcon3R072303	NORMAL	B	1	2	4	16	LOW_SIGNAL	LOW_SIGNAL	1287.582764	3803.933838	1289	3805	27.44409	42.613716	1281.135986	3799.656006	1277	3795	37.848026	47.635727	100	100	0.895487	1.002502	0.893251	1.119506	0.170333	0.089803	404.283997	497.665344
745	101con1Gcon3R072303	NORMAL	B	1	2	4	17	LOW_SIGNAL	LOW_SIGNAL	1309.756592	3805.723633	1304	3802	63.240631	46.542339	1295.319946	3799.1521	1292	3803	43.955181	49.601002	100	100	2.005316	1.540027	1.30213	0.767973	0.32844	0.132488	314.947021	260.950745
746	101con1Gcon3R072303	NORMAL	B	1	2	4	18	LOW_SIGNAL	LOW_SIGNAL	1308.914429	3791.901367	1299	3791	55.078861	41.735485	1293.134888	3789.031738	1293	3789	32.102425	39.976189	100	100	2.19185	0.672493	3.259293	0.306815	0.491537	0.071783	283.634216	417.81665
747	101con1Gcon3R072303	NORMAL	B	1	2	4	19	DETECTED	DETECTED	1622.961548	3877.384521	1629	3857	41.956627	76.673897	1319.838379	3785.944336	1297	3786	83.195343	42.836861	100	100	42.10519	21.428848	1.964883	0.508936	3.643511	2.134614	23.700214	69.544456
748	101con1Gcon3R072303	NORMAL	B	1	2	4	20	LOW_SIGNAL	LOW_SIGNAL	1489.738525	3826.777832	1520	3825	111.326218	54.767601	1295.456055	3797.783936	1296	3799	36.037277	47.078102	100	100	26.986721	6.794669	3.971749	0.251778	5.391153	0.615868	54.215935	96.519226
749	101con1Gcon3R072303	NORMAL	B	1	2	4	21	LOW_SIGNAL	LOW_SIGNAL	1301.862793	3809.93457	1297	3808	35.543911	39.628155	1284.920044	3804.944092	1288	3805	34.084003	42.540932	100	100	2.353425	1.16951	2.012317	0.49694	0.497088	0.11731	59.507355	310.002808
750	101con1Gcon3R072303	NORMAL	B	1	2	4	22	LOW_SIGNAL	LOW_SIGNAL	1298.61438	3799.823486	1297	3801	30.481899	44.857391	1276.223999	3806.447998	1273	3805	29.858231	40.214443	100	100	3.110126	-1.552443	0	-0.499158	0.74989	-0.16473	27.397989	0
751	101con1Gcon3R072303	NORMAL	B	1	2	4	23	LOW_SIGNAL	LOW_SIGNAL	1283.189575	3823.594727	1281	3822	26.824417	46.792591	1275.640015	3804.023926	1273	3802	26.975918	45.119637	100	100	1.048668	4.586383	0.228648	4.37353	0.279863	0.433754	37.816151	63.360729
752	101con1Gcon3R072303	NORMAL	B	1	2	4	24	LOW_SIGNAL	LOW_SIGNAL	1277.960815	3809.843018	1277	3809	24.689358	42.820179	1278.543945	3812.855957	1278	3815	24.664686	42.797672	100	100	-0.080999	-0.706077	0	0	-0.023642	-0.0704	0	0
753	101con1Gcon3R072303	NORMAL	B	1	2	4	25	LOW_SIGNAL	LOW_SIGNAL	1310.424805	3800.634033	1309	3798	35.118168	51.2967	1289.33606	3794.352051	1292	3797	25.738436	47.69294	100	100	2.929323	1.472172	1.989797	0.502564	0.819348	0.131717	113.291763	300.660278
754	101con1Gcon3R072303	NORMAL	B	1	2	4	26	LOW_SIGNAL	LOW_SIGNAL	1315.209106	3776.601318	1318	3779	31.724068	40.950764	1286.373047	3768.857178	1285	3768	28.405293	45.289948	100	100	4.00546	1.814826	2.207077	0.453088	1.015165	0.17099	48.988739	249.796875
755	101con1Gcon3R072303	NORMAL	B	1	2	5	1	LOW_SIGNAL	LOW_SIGNAL	1227.473389	3765.646729	1230	3760	25.8386	42.688686	1218.990845	3762.156006	1215	3762	27.385283	43.040283	100	100	1.178264	0.818045	1.440342	0.69428	0.309748	0.081104	106.961555	157.2789
756	101con1Gcon3R072303	NORMAL	B	1	2	5	2	LOW_SIGNAL	LOW_SIGNAL	1239.060059	3788.006592	1232	3779	75.907951	99.161758	1219.991333	3778.052246	1221	3773	26.887844	37.486565	100	100	2.648733	2.332783	1.135439	0.880717	0.709195	0.265544	372.265808	922.241577
757	101con1Gcon3R072303	NORMAL	B	1	2	5	3	LOW_SIGNAL	LOW_SIGNAL	1408.053345	3802.860107	1439	3802	86.816452	53.535786	1223.223999	3777.375977	1222	3780	26.058512	42.172207	100	100	25.673637	5.972161	4.298885	0.232618	7.092859	0.604287	44.805302	129.408203
758	101con1Gcon3R072303	NORMAL	B	1	2	5	4	DETECTED	DETECTED	1495.285767	3878.214355	1500	3864	51.153507	63.567261	1280.078979	3778.684326	1249	3778	83.240509	40.340557	100	100	29.893204	23.324688	1.281612	0.780267	2.585361	2.467245	30.51396	49.358707
759	101con1Gcon3R072303	NORMAL	B	1	2	5	5	LOW_SIGNAL	LOW_SIGNAL	1265.893311	3799.773438	1267	3801	29.322134	39.414352	1263.421997	3794.110107	1260	3793	37.531296	36.08717	100	100	0.343277	1.327191	0.258649	3.866244	0.065847	0.156935	947.945557	279.862274
760	101con1Gcon3R072303	NORMAL	B	1	2	5	6	LOW_SIGNAL	LOW_SIGNAL	1305.375854	3823.335449	1305	3820	33.261555	42.660763	1294.966431	3806.663818	1293	3811	29.755482	43.199047	100	100	1.445916	3.906968	0.370087	2.70207	0.349832	0.385926	142.794937	40.777725
761	101con1Gcon3R072303	NORMAL	B	1	2	5	7	DETECTED	DETECTED	13546.569336	8267.671875	14760	8369	3928.319092	2769.477539	1352.466675	3841.93335	1354	3830	36.076294	45.761703	100	100	1693.816406	1037.164063	1.633123	0.612324	338.008728	96.712708	32.213551	62.568077
762	101con1Gcon3R072303	NORMAL	B	1	2	5	8	DETECTED	DETECTED	13410.233398	7128.058594	14703	6955	3738.141846	2156.191406	1370.366699	3827.366699	1370	3824	27.998135	40.989052	100	100	1672.392456	773.511353	2.162079	0.462518	430.023895	80.526184	31.047161	65.313629
763	101con1Gcon3R072303	NORMAL	B	1	2	5	9	LOW_SIGNAL	LOW_SIGNAL	1366.567627	3833.864746	1369	3830	36.452778	41.602856	1313.713013	3813.391357	1311	3810	33.963539	41.571476	100	100	7.341747	4.797903	1.530199	0.65351	1.556216	0.492486	25.048809	7.89095
764	101con1Gcon3R072303	NORMAL	B	1	2	5	10	LOW_SIGNAL	LOW_SIGNAL	1333.156494	3811.659912	1337	3810	43.321621	46.137596	1276.031982	3794.560059	1274	3796	27.360777	34.671364	100	100	7.934855	4.007321	1.98009	0.505028	2.087825	0.493198	58.797798	178.011368
765	101con1Gcon3R072303	NORMAL	B	1	2	5	11	LOW_SIGNAL	LOW_SIGNAL	1255.503418	3778.469482	1255	3778	26.596779	40.741299	1257.682495	3778.69043	1258	3782	25.570498	36.405823	100	100	-0.302684	-0.051779	0	0	-0.085218	-0.006069	0	0
766	101con1Gcon3R072303	NORMAL	B	1	2	5	12	LOW_SIGNAL	LOW_SIGNAL	1259.095215	3775.360596	1262	3772	24.84041	45.746021	1254.206299	3771.380859	1255	3774	26.570158	41.190468	100	100	0.679093	0.932644	0.728137	1.373368	0.184	0.096618	192.887909	500.054504
767	101con1Gcon3R072303	NORMAL	B	1	2	5	13	LOW_SIGNAL	LOW_SIGNAL	1244.857178	3767.925049	1243	3769	31.380125	42.135799	1243.488037	3768.503906	1242	3766	27.194519	36.383648	100	100	0.19018	-0.135654	0	-0.713294	0.050346	-0.01591	1143.630981	0
768	101con1Gcon3R072303	NORMAL	B	1	2	5	14	LOW_SIGNAL	LOW_SIGNAL	1245.710571	3778.710449	1245	3781	34.250084	51.609413	1247.802856	3773.323975	1245	3774	26.509798	43.693077	100	100	-0.290628	1.262311	-0.230235	0	-0.078925	0.12328	0	509.928894
769	101con1Gcon3R072303	NORMAL	B	1	2	5	15	LOW_SIGNAL	LOW_SIGNAL	1261.072388	3786.381592	1262	3786	27.917831	43.986149	1252.751953	3779.991943	1252	3779	30.322906	39.22794	100	100	1.155746	1.497403	0.771834	1.295616	0.274394	0.162885	142.243256	311.417603
770	101con1Gcon3R072303	NORMAL	B	1	2	5	16	LOW_SIGNAL	LOW_SIGNAL	1289.440796	3790.769775	1289	3792	30.431494	43.35339	1270.104004	3777.711914	1271	3774	25.000923	41.760612	100	100	2.685969	3.060087	0.877743	1.139286	0.773443	0.312684	89.726395	89.167374
771	101con1Gcon3R072303	NORMAL	B	1	2	5	17	LOW_SIGNAL	LOW_SIGNAL	1291.453979	3785.914551	1290	3783	26.813519	43.823544	1291.957642	3787.949219	1291	3785	27.736979	42.48233	100	100	-0.069961	-0.476821	0	0	-0.018159	-0.047894	0	0
772	101con1Gcon3R072303	NORMAL	B	1	2	5	18	LOW_SIGNAL	LOW_SIGNAL	1315.124146	3791.947754	1315	3788	29.873709	42.196556	1315.214233	3788.412598	1313	3789	25.560781	38.250603	100	100	-0.012514	0.828458	-0.015105	0	-0.003524	0.092421	0	503.990845
773	101con1Gcon3R072303	NORMAL	B	1	2	5	19	LOW_SIGNAL	LOW_SIGNAL	1324	3797.54248	1325	3796	25.534033	41.465107	1326.025879	3797.163818	1326	3793	28.941456	38.272007	100	100	-0.281404	0.088739	-3.171147	0	-0.069999	0.009894	0	4213.904785
774	101con1Gcon3R072303	NORMAL	B	1	2	5	20	LOW_SIGNAL	LOW_SIGNAL	1330.424805	3807.444336	1331	3807	27.120754	44.461838	1337.254028	3808.452393	1337	3811	30.43128	45.024731	100	100	-0.94861	-0.236236	0	0	-0.224415	-0.022389	0	0
775	101con1Gcon3R072303	NORMAL	B	1	2	5	21	LOW_SIGNAL	LOW_SIGNAL	1353.217163	3819.407959	1353	3814	34.277386	44.745251	1336.769287	3817.028809	1331	3816	42.179974	48.567524	100	100	2.284685	0.55755	4.097724	0.244038	0.389945	0.048986	149.44606	793.797241
776	101con1Gcon3R072303	NORMAL	B	1	2	5	22	LOW_SIGNAL	LOW_SIGNAL	1343.467163	3819.236816	1340	3817	33.889954	43.700031	1346.286987	3821.478271	1326	3822	158.936584	42.045162	100	100	-0.391686	-0.525281	0	0	-0.017742	-0.053311	0	0
777	101con1Gcon3R072303	NORMAL	B	1	2	5	23	LOW_SIGNAL	LOW_SIGNAL	1316.855225	3806.171143	1313	3804	31.480339	43.326996	1337.06958	3816.165283	1326	3814	157.990433	40.991638	100	100	-2.807866	-2.342109	0	0	-0.127947	-0.243809	0	0
778	101con1Gcon3R072303	NORMAL	B	1	2	5	24	LOW_SIGNAL	LOW_SIGNAL	1308.503296	3801.549072	1308	3803	30.19392	39.478828	1316.330566	3812.423828	1313	3812	35.607079	43.165813	100	100	-1.087244	-2.54848	0	0	-0.219823	-0.25193	0	0
779	101con1Gcon3R072303	NORMAL	B	1	2	5	25	LOW_SIGNAL	LOW_SIGNAL	1408.379028	3794.385742	1408	3797	94.777031	45.234505	1293.94397	3788.600098	1295	3788	32.195545	45.094517	100	100	15.895551	1.355856	11.72363	0.085298	3.554376	0.1283	77.896652	61.462185
780	101con1Gcon3R072303	NORMAL	B	1	2	5	26	LOW_SIGNAL	LOW_SIGNAL	1405.411743	3784.052246	1399	3780	89.380974	45.413414	1282.666626	3780.888916	1278	3779	26.138405	40.585361	100	100	17.049856	0.741321	22.999294	0.04348	4.695968	0.077943	69.635056	644.15094
781	101con1Gcon3R072303	NORMAL	B	1	2	6	1	DETECTED	DETECTED	1608.634766	3821.182617	1606	3817	64.540268	55.565617	1215.142822	3766.892822	1214	3772	27.114857	43.091736	100	100	54.657825	12.722718	4.296081	0.23277	14.512042	1.259866	14.884212	64.617081
782	101con1Gcon3R072303	NORMAL	B	1	2	6	2	DETECTED	DETECTED	1635.370728	3840.681152	1630	3831	95.37455	58.910194	1221.985962	3771.746582	1223	3768	28.594952	39.212864	100	100	57.421028	16.154696	3.554448	0.281338	14.456565	1.757958	22.010244	63.775246
783	101con1Gcon3R072303	NORMAL	B	1	2	6	3	LOW_SIGNAL	LOW_SIGNAL	1226.58667	3776.639893	1222	3780	26.81885	42.71983	1218.939697	3774.422363	1218	3773	26.334402	38.23637	100	100	1.062199	0.519674	2.043972	0.489244	0.29038	0.057995	66.35881	859.136841
784	101con1Gcon3R072303	NORMAL	B	1	2	6	4	LOW_SIGNAL	LOW_SIGNAL	1241.006714	3770.399902	1241	3767	27.658875	36.075424	1234.215942	3770.791992	1233	3768	27.139307	37.739632	100	100	0.943269	-0.091886	0	-0.097412	0.250219	-0.010389	78.575127	0
785	101con1Gcon3R072303	NORMAL	B	1	2	6	5	DETECTED	DETECTED	3466.793213	4514.301758	3609	4365	660.179016	574.208069	1267.43396	3792.018799	1268	3794	31.665018	39.857677	100	100	305.501038	169.265747	1.80486	0.55406	69.457069	18.121552	29.98233	79.307289
786	101con1Gcon3R072303	NORMAL	B	1	2	6	6	DETECTED	DETECTED	3706.310791	4693.087402	3789	4520	522.589417	686.663147	1293.302612	3785.289551	1289	3783	35.656891	39.314392	100	100	335.177856	212.740845	1.575522	0.63471	67.672989	23.090725	21.606703	75.516457
787	101con1Gcon3R072303	NORMAL	B	1	2	6	7	LOW_SIGNAL	LOW_SIGNAL	1585.114136	3837.483154	1639	3834	146.967102	54.102833	1313.111084	3810.606934	1318	3807	38.720879	42.587833	100	100	37.782463	6.298395	5.998744	0.166702	7.024713	0.631077	52.122414	124.152657
788	101con1Gcon3R072303	NORMAL	B	1	2	6	8	DETECTED	DETECTED	1691.649292	3856.155762	1692	3853	47.953037	48.433914	1329.065063	3810.536621	1324	3810	35.631016	39.541065	100	100	50.364601	10.690766	4.711038	0.212267	10.176085	1.153715	8.851029	61.313053
789	101con1Gcon3R072303	NORMAL	B	1	2	6	9	LOW_SIGNAL	LOW_SIGNAL	1337.804077	3804	1341	3799	40.467949	42.557682	1295.724365	3790.212646	1297	3791	33.844341	38.221497	100	100	5.845064	3.231042	1.809034	0.552781	1.243331	0.360722	52.723576	135.744644
790	101con1Gcon3R072303	NORMAL	B	1	2	6	10	LOW_SIGNAL	LOW_SIGNAL	1321.175659	3794.939209	1323	3799	39.162094	44.769123	1277.380981	3789.777832	1275	3788	27.778225	39.348267	100	100	6.08328	1.20956	5.029335	0.198833	1.576583	0.131172	63.032928	413.724518
791	101con1Gcon3R072303	NORMAL	B	1	2	6	11	DETECTED	DETECTED	1614.973633	3871.447266	1591	3847	66.480835	91.616035	1287.642822	3776.478027	1262	3775	89.389023	43.137276	100	100	45.467743	22.255875	2.042955	0.489487	3.661868	2.201559	18.255323	85.106461
792	101con1Gcon3R072303	NORMAL	B	1	2	6	12	DETECTED	DETECTED	1598.59375	3858.8125	1600	3827	46.445145	94.64753	1283.901978	3770.686279	1257	3771	96.522545	44.70216	100	100	43.71212	20.652225	2.116582	0.47246	3.260293	1.971409	26.887749	94.666321
793	101con1Gcon3R072303	NORMAL	B	1	2	6	13	LOW_SIGNAL	LOW_SIGNAL	1275.938721	3769.625732	1275	3769	36.240303	37.722164	1245.626953	3762.515869	1242	3760	33.524864	33.676994	100	100	4.210443	1.666184	2.526997	0.395727	0.904158	0.211119	45.407558	239.030716
794	101con1Gcon3R072303	NORMAL	B	1	2	6	14	LOW_SIGNAL	LOW_SIGNAL	1266.598633	3764.072266	1262	3762	35.108021	39.782543	1247.521118	3762.753418	1242	3762	29.273161	41.064941	100	100	2.649954	0.30907	8.57397	0.116632	0.651707	0.032116	101.595123	772.058472
795	101con1Gcon3R072303	NORMAL	B	1	2	6	15	LOW_SIGNAL	LOW_SIGNAL	1249.532837	3768.078857	1249	3768	28.527185	42.424305	1249.608032	3774.615967	1249	3783	31.223673	42.553341	100	100	-0.010445	-1.53196	0	0	-0.002408	-0.153622	0	0
796	101con1Gcon3R072303	NORMAL	B	1	2	6	16	LOW_SIGNAL	LOW_SIGNAL	1283.450928	3767.078369	1281	3767	31.319435	46.042683	1277.880981	3774.508057	1276	3780	28.173918	42.52787	100	100	0.773691	-1.741134	0	-2.250426	0.197699	-0.174702	245.600525	0
797	101con1Gcon3R072303	NORMAL	B	1	2	6	17	DETECTED	DETECTED	2551.595947	4044.737305	2612	3995	253.42717	162.922333	1324.168823	3787.415527	1322	3785	39.283516	39.63031	100	100	170.495224	60.30291	2.827313	0.353693	31.245348	6.493055	20.397465	61.412941
798	101con1Gcon3R072303	NORMAL	B	1	2	6	18	DETECTED	DETECTED	2639.886719	4089.165039	2707	4059	245.434875	177.681213	1350.80896	3799.741455	1350	3802	38.620201	42.980843	100	100	179.058777	67.825912	2.639976	0.378791	33.37833	6.733781	18.80238	59.56818
799	101con1Gcon3R072303	NORMAL	B	1	2	6	19	DETECTED	DETECTED	2690.443115	4195.076172	2658	4060	199.888153	355.606964	1385.449219	3814.202881	1373	3819	59.661926	38.411312	100	100	181.269592	89.256989	2.030873	0.492399	21.873144	9.915654	14.618968	92.819939
800	101con1Gcon3R072303	NORMAL	B	1	2	6	20	DETECTED	DETECTED	2721.5	4261.666504	2707	4139	185.728821	325.888519	1400.358032	3826.950684	1390	3828	59.586975	38.135906	100	100	183.512634	101.874893	1.801353	0.555138	22.171658	11.399121	13.315052	74.450813
801	101con1Gcon3R072303	NORMAL	B	1	2	6	21	DETECTED	DETECTED	12267.579102	13730.043945	12623	11127	1815.318604	8146.927246	1418.023804	3852.30957	1412	3853	36.783146	47.877132	100	100	1507.052734	2314.829834	0.651043	1.535998	294.959961	206.31424	16.728298	82.476265
802	101con1Gcon3R072303	NORMAL	B	1	2	6	22	DETECTED	DETECTED	11163.540039	11120.650391	12016	9467	2811.175049	6526.341309	1397.311157	3853.533447	1401	3853	37.780361	47.614262	100	100	1356.573608	1703.036255	0.796562	1.255395	258.500122	152.624802	28.782053	89.804077
803	101con1Gcon3R072303	NORMAL	B	1	2	6	23	DETECTED	DETECTED	13537.150391	10839.775391	14285	7924	3294.563232	8017.218262	1388.224976	3831.625	1386	3837	35.558178	39.708996	100	100	1687.541138	1642.347778	1.027518	0.973219	341.66333	176.487732	27.116566	114.397087
804	101con1Gcon3R072303	NORMAL	B	1	2	6	24	DETECTED	DETECTED	12725.783203	8750.694336	14034	7541	3659.115723	5051.119141	1383.785767	3824.285645	1375	3821	43.894112	45.104698	100	100	1575.455078	1154.495239	1.364627	0.732801	258.394501	109.221634	32.259331	102.527374
805	101con1Gcon3R072303	NORMAL	B	1	2	6	25	LOW_SIGNAL	LOW_SIGNAL	1378.307129	3838.705811	1375	3836	36.444134	55.052597	1332.965942	3802.477295	1327	3793	43.142227	40.288891	100	100	6.298098	8.490089	0.741818	1.34804	1.05097	0.899218	50.921597	103.559059
806	101con1Gcon3R072303	NORMAL	B	1	2	6	26	LOW_SIGNAL	LOW_SIGNAL	1333.163452	3803.496826	1336	3799	32.713963	50.211411	1298.079956	3791.879883	1295	3793	31.176485	41.586781	100	100	4.873258	2.72241	1.790053	0.558643	1.125319	0.279342	28.250072	242.211884
807	101con1Gcon3R072303	NORMAL	B	1	2	7	1	LOW_SIGNAL	LOW_SIGNAL	1249.786621	3775.613281	1252	3780	27.562149	39.227406	1240.59021	3776.295166	1238	3775	31.942034	45.739414	100	100	1.277423	-0.159799	0	-0.125094	0.287909	-0.014908	175.544281	0
808	101con1Gcon3R072303	NORMAL	B	1	2	7	2	LOW_SIGNAL	LOW_SIGNAL	1243.84668	3788.02002	1239	3789	28.457621	32.098103	1240.952393	3776.984131	1237	3777	33.720943	37.941219	100	100	0.40203	2.586241	0.155449	6.432961	0.085831	0.290868	625.041321	183.309906
809	101con1Gcon3R072303	NORMAL	B	1	2	7	3	LOW_SIGNAL	LOW_SIGNAL	1239.193359	3779.373291	1240	3780	28.243372	39.443031	1234.984009	3775.375977	1236	3772	28.630005	36.28931	100	100	0.584698	0.936764	0.624168	1.602133	0.147026	0.110151	111.400978	386.61969
810	101con1Gcon3R072303	NORMAL	B	1	2	7	4	LOW_SIGNAL	LOW_SIGNAL	1243.746704	3781.419922	1246	3783	26.249237	42.523632	1238.504028	3774.647949	1235	3778	37.953835	38.503502	100	100	0.728232	1.587	0.458873	2.179252	0.138133	0.175879	522.881348	266.514038
811	101con1Gcon3R072303	NORMAL	B	1	2	7	5	LOW_SIGNAL	LOW_SIGNAL	1249.606689	3782.06665	1248	3781	24.682928	55.885151	1255.167969	3772.263916	1252	3774	35.30368	39.717987	100	100	-0.772487	2.297254	-0.336265	0	-0.157527	0.246808	0	401.056702
812	101con1Gcon3R072303	NORMAL	B	1	2	7	6	LOW_SIGNAL	LOW_SIGNAL	1266.067139	3781.248291	1261	3779	37.027866	42.853603	1268.599976	3770.399902	1272	3769	27.2453	36.521313	100	100	-0.351823	2.542301	-0.138387	0	-0.092964	0.297043	0	206.660187
813	101con1Gcon3R072303	NORMAL	B	1	2	7	7	LOW_SIGNAL	LOW_SIGNAL	1371.711426	3808.677734	1377	3812	80.29409	44.701756	1292.214844	3792.437988	1279	3791	69.307076	54.050575	100	100	11.042438	3.805756	2.90151	0.344648	1.14702	0.300455	50.998676	187.099579
814	101con1Gcon3R072303	NORMAL	B	1	2	7	8	LOW_SIGNAL	LOW_SIGNAL	1374.080566	3808.147705	1374	3807	62.803799	45.206047	1287.936523	3788.714355	1284	3784	33.280819	41.863174	100	100	11.9658	4.554172	2.627437	0.380599	2.588399	0.464211	61.827515	87.789902
815	101con1Gcon3R072303	NORMAL	B	1	2	7	9	DETECTED	DETECTED	1888.1875	3810.8125	1878	3806	126.200401	40.279217	1306.453613	3781.165039	1293	3784	58.222015	38.565773	100	100	80.805489	6.947831	11.63032	0.085982	9.991648	0.768751	19.247215	39.204369
816	101con1Gcon3R072303	NORMAL	B	1	2	7	10	DETECTED	DETECTED	1816.060059	3802.120117	1787	3798	143.825653	44.627548	1286.064209	3776.764648	1281	3776	40.924744	38.340977	100	100	73.618835	5.94201	12.389551	0.080713	12.950499	0.661315	26.01536	90.072449
817	101con1Gcon3R072303	NORMAL	B	1	2	7	11	DETECTED	DETECTED	1700.705933	3832.505859	1688	3836	123.935646	49.861866	1269.778809	3767.070801	1264	3769	40.59177	35.613186	100	100	59.857742	15.334592	3.903445	0.256184	10.61612	1.837383	27.173912	53.333057
818	101con1Gcon3R072303	NORMAL	B	1	2	7	12	DETECTED	DETECTED	1661.104492	3808.186523	1661	3807	60.092564	49.930344	1257.377319	3760.358398	1259	3767	26.835131	31.065744	100	100	56.079544	11.208438	5.003333	0.199867	15.044725	1.539578	13.317891	81.728302
819	101con1Gcon3R072303	NORMAL	B	1	2	7	13	LOW_SIGNAL	LOW_SIGNAL	1237.358154	3755.587891	1236	3751	30.034903	38.724548	1253.82605	3760.6521	1251	3757	35.903442	40.117599	100	100	-2.287466	-1.186789	0	0	-0.458672	-0.126234	0	0
820	101con1Gcon3R072303	NORMAL	B	1	2	7	14	LOW_SIGNAL	LOW_SIGNAL	1246.863892	3759.204102	1247	3761	26.302408	41.710018	1250.735962	3764.864014	1251	3763	27.04063	60.317211	100	100	-0.537848	-1.326391	0	0	-0.143195	-0.093836	0	0
821	101con1Gcon3R072303	NORMAL	B	1	2	7	15	LOW_SIGNAL	LOW_SIGNAL	1279.052246	3787.235352	1281	3783	27.788858	49.800621	1270.52002	3772.575928	1269	3777	30.594269	38.702187	100	100	1.185165	3.43541	0.344985	2.898676	0.278883	0.378775	149.995941	213.792511
822	101con1Gcon3R072303	NORMAL	B	1	2	7	16	LOW_SIGNAL	LOW_SIGNAL	1318.071899	3793.555664	1314	3793	49.997517	47.158176	1305.807983	3786.63208	1304	3785	32.447899	40.432648	100	100	1.703514	1.62253	1.049912	0.952461	0.377957	0.171237	310.16153	350.559357
823	101con1Gcon3R072303	NORMAL	B	1	2	7	17	LOW_SIGNAL	LOW_SIGNAL	1332.493408	3795.447266	1332	3795	33.087273	42.699768	1334.94397	3787.12793	1334	3788	28.963356	41.218533	100	100	-0.340394	1.949622	-0.174595	0	-0.084609	0.201835	0	134.014465
824	101con1Gcon3R072303	NORMAL	B	1	2	7	18	LOW_SIGNAL	LOW_SIGNAL	1376.493408	3799.914551	1375	3794	41.43087	43.310818	1380.863281	3802.256348	1372	3801	50.083858	43.522522	100	100	-0.606995	-0.548796	0	0	-0.087251	-0.053807	0	0
825	101con1Gcon3R072303	NORMAL	B	1	2	7	19	DETECTED	DETECTED	30440.853516	9948.433594	32809	8921	8069.126465	4104.726074	1488.599976	3824.25	1470	3819	79.720169	38.195999	100	100	4021.600098	1435.191772	2.802134	0.356871	363.173523	160.335739	27.869099	67.021965
826	101con1Gcon3R072303	NORMAL	B	1	2	7	20	DETECTED	DETECTED	31646.697266	9897.136719	33041	8737	6433.866211	3842.36377	1522.736816	3836.263184	1507	3830	69.556404	44.076752	100	100	4184.355469	1420.355103	2.945992	0.339444	433.086792	137.507263	21.35672	63.392033
827	101con1Gcon3R072303	NORMAL	B	1	2	7	21	DETECTED	DETECTED	1914.112549	3894.212402	1897	3874	101.187881	71.229828	1433.609741	3836.865967	1430	3839	44.78915	44.770679	100	100	66.744026	13.439037	4.966429	0.201352	10.728107	1.280893	18.883434	96.607635
828	101con1Gcon3R072303	NORMAL	B	1	2	7	22	DETECTED	DETECTED	1877.68042	3891.536133	1882	3882	83.564789	62.863289	1413.298706	3830.415527	1410	3831	31.965471	49.319675	100	100	64.504738	14.323507	4.503418	0.222054	14.527604	1.239274	16.626266	63.773911
829	101con1Gcon3R072303	NORMAL	B	1	2	7	23	DETECTED	DETECTED	4870.740234	6106.259766	4982	5369	825.806091	2219.384766	1423.967773	3841.09668	1418	3837	25.047266	36.33213	100	100	478.7724	530.837036	0.90192	1.108746	137.610733	62.346001	23.9478	97.965897
830	101con1Gcon3R072303	NORMAL	B	1	2	7	24	DETECTED	DETECTED	5111.672363	6255.335938	5225	5463	584.593323	2184.984863	1411.194458	3837	1409	3829	33.139374	41.841881	100	100	514.013245	566.732788	0.906976	1.102565	111.664093	57.797016	15.772375	90.33419
831	101con1Gcon3R072303	NORMAL	B	1	2	7	25	DETECTED	DETECTED	10327.907227	10560.176758	10646	8098	1299.55188	5766.909668	1374.280029	3828.76001	1369	3832	30.072855	51.564907	100	100	1243.699585	1577.49585	0.788401	1.26839	297.731201	130.542603	14.510364	85.668129
832	101con1Gcon3R072303	NORMAL	B	1	2	7	26	DETECTED	DETECTED	9701.014648	10393.443359	9755	7844	2032.015625	6285.162598	1328.368408	3815	1338	3810	33.591019	35.430683	100	100	1162.998779	1541.646729	0.754387	1.325579	249.252533	185.670807	24.266376	95.540268
833	101con1Gcon3R072303	NORMAL	B	1	2	8	1	DETECTED	DETECTED	1801.222168	3836.722168	1807	3828	66.160812	70.581703	1260.953491	3778.034912	1263	3777	29.30806	44.592121	100	100	75.045784	13.753256	5.456583	0.183265	18.434134	1.31609	10.97883	93.225075
834	101con1Gcon3R072303	NORMAL	B	1	2	8	2	DETECTED	DETECTED	1732.68042	3820.257813	1725	3816	81.70546	53.238914	1266.746948	3781.626465	1263	3781	30.796677	38.952656	100	100	64.720284	9.053189	7.148893	0.139882	15.129343	0.991751	16.242498	93.94313
835	101con1Gcon3R072303	NORMAL	B	1	2	8	3	LOW_SIGNAL	LOW_SIGNAL	1261.107422	3775.302002	1263	3777	28.088203	39.154526	1253.80957	3768.555664	1250	3769	26.842268	38.730988	100	100	1.013705	1.580992	0.641183	1.559618	0.271879	0.174185	113.359894	85.134766
836	101con1Gcon3R072303	NORMAL	B	1	2	8	4	LOW_SIGNAL	LOW_SIGNAL	1297.08728	3790.644287	1272	3787	93.320786	41.941734	1264.52002	3769.568115	1259	3772	50.447609	44.88792	100	100	4.523741	4.939164	0.915892	1.091832	0.645566	0.469529	241.070068	75.887871
837	101con1Gcon3R072303	NORMAL	B	1	2	8	5	LOW_SIGNAL	LOW_SIGNAL	1247.637573	3763.550293	1246	3763	27.020069	41.612831	1278.904053	3774.656006	1265	3770	89.577263	44.437183	100	100	-4.343057	-2.602604	0	0	-0.349045	-0.249919	0	0
838	101con1Gcon3R072303	NORMAL	B	1	2	8	6	LOW_SIGNAL	LOW_SIGNAL	1262.337891	3770.263428	1260	3770	28.333416	37.496735	1266.848022	3769.991943	1267	3769	26.385189	42.178673	100	100	-0.626478	0.063622	-9.846892	0	-0.170934	0.006437	0	7114.266113
839	101con1Gcon3R072303	NORMAL	B	1	2	8	7	DETECTED	DETECTED	1671.336182	4019.698242	1649	3928	144.084991	304.163971	1277.576294	3774.864502	1279	3773	28.990009	39.285629	100	100	54.695042	57.376358	0.953268	1.049023	13.582606	6.232145	35.843788	123.192268
840	101con1Gcon3R072303	NORMAL	B	1	2	8	8	DETECTED	DETECTED	1721.326904	4074.269287	1701	3964	131.241165	296.989441	1289.275391	3788.014404	1293	3784	28.66073	47.619659	100	100	60.013924	67.083328	0.894618	1.117796	15.074686	6.011275	29.643095	102.407646
841	101con1Gcon3R072303	NORMAL	B	1	2	8	9	DETECTED	DETECTED	3305.512939	5103.666504	3348	4628	607.096069	1470.894653	1292.484375	3789.46875	1292	3791	25.780506	46.606403	100	100	279.618835	307.97995	0.907912	1.101428	78.083359	28.197794	30.131138	111.86718
842	101con1Gcon3R072303	NORMAL	B	1	2	8	10	DETECTED	DETECTED	3240.215576	4949.120605	3274	4375	602.646973	1409.015991	1289.571411	3780.114258	1287	3775	24.508249	45.695446	100	100	270.953369	273.95459	0.989045	1.011077	79.591331	25.582558	30.869209	120.46769
843	101con1Gcon3R072303	NORMAL	B	1	2	8	11	LOW_SIGNAL	LOW_SIGNAL	1274.516724	3772.328857	1274	3772	27.78406	37.499989	1271.888916	3769.912598	1271	3772	33.125271	38.300705	100	100	0.365014	0.566246	0.644621	1.551298	0.079329	0.063087	686.385681	322.427612
844	101con1Gcon3R072303	NORMAL	B	1	2	8	12	LOW_SIGNAL	LOW_SIGNAL	1272.601318	3758.702637	1275	3758	28.382889	39.562824	1265.088013	3761.360107	1260	3761	26.894064	42.323334	100	100	1.043632	-0.622774	0	-0.596737	0.279367	-0.06279	120.743256	0
845	101con1Gcon3R072303	NORMAL	B	1	2	8	13	LOW_SIGNAL	LOW_SIGNAL	1280.175659	3766.608154	1278	3770	28.547544	42.09103	1269.223999	3761.248047	1266	3758	27.05188	41.865498	100	100	1.521235	1.256132	1.211048	0.825731	0.404839	0.128032	83.266876	81.181755
846	101con1Gcon3R072303	NORMAL	B	1	2	8	14	LOW_SIGNAL	LOW_SIGNAL	1294.288574	3773.597412	1294	3773	26.929415	36.920822	1269.511963	3765.431885	1268	3767	29.590921	37.450047	100	100	3.441584	1.913577	1.798508	0.556016	0.837304	0.218038	49.502171	76.831116
847	101con1Gcon3R072303	NORMAL	B	1	2	8	15	LOW_SIGNAL	LOW_SIGNAL	1442.333374	3807.372559	1452	3806	78.520683	49.753334	1283.552002	3775.335938	1282	3778	29.642895	43.024143	100	100	22.055456	7.507726	2.937701	0.340402	5.356473	0.74462	45.792751	77.993065
848	101con1Gcon3R072303	NORMAL	B	1	2	8	16	LOW_SIGNAL	LOW_SIGNAL	1531.611816	3824.940674	1478	3819	675.796143	67.687653	1314.095947	3787.095947	1315	3781	28.798639	45.367386	100	100	30.213945	8.868846	3.40675	0.293535	7.552991	0.834184	310.405975	132.73616
849	101con1Gcon3R072303	NORMAL	B	1	2	8	17	LOW_SIGNAL	LOW_SIGNAL	1345.516357	3800.777832	1344	3798	27.390484	45.118877	1345.927979	3796.951904	1343	3795	29.843456	41.32246	100	100	-0.057176	0.896599	-0.06377	0	-0.013793	0.092587	0	473.490204
850	101con1Gcon3R072303	NORMAL	B	1	2	8	18	LOW_SIGNAL	LOW_SIGNAL	1373.973633	3802.776367	1372	3804	31.824007	40.674316	1379.521729	3806.078369	1379	3804	32.101635	42.703625	100	100	-0.770656	-0.773818	0	0	-0.172829	-0.077324	0	0
851	101con1Gcon3R072303	NORMAL	B	1	2	8	19	DETECTED	DETECTED	5148.28125	4270.992676	5088	4088	929.766663	525.262695	1452.393921	3833.45459	1429	3829	73.647789	52.00967	100	100	513.375549	102.536285	5.00677	0.19973	50.183273	8.412629	25.077745	119.459648
852	101con1Gcon3R072303	NORMAL	B	1	2	8	20	DETECTED	DETECTED	5147.5	4240.105469	5114	4086	888.791016	507.531281	1475.555542	3814.926025	1457	3806	66.091034	50.950905	100	100	510.049805	99.64006	5.118923	0.195354	55.558887	8.344885	24.137901	118.765701
853	101con1Gcon3R072303	NORMAL	B	1	2	8	21	DETECTED	DETECTED	1815.535767	3944.107178	1782	3932	84.148224	78.435791	1416.259277	3810.198975	1408	3807	41.543442	40.714924	100	100	55.461323	31.381153	1.767345	0.565821	9.611059	3.288922	18.32773	50.064739
854	101con1Gcon3R072303	NORMAL	B	1	2	8	22	DETECTED	DETECTED	1807.699951	3969.699951	1798	3954	48.231041	84.810966	1408.364014	3808.352051	1394	3807	53.377716	42.788395	100	100	55.469582	37.8116	1.466999	0.681664	7.481323	3.770833	5.726517	45.383945
855	101con1Gcon3R072303	NORMAL	B	1	2	8	23	DETECTED	DETECTED	3153.090088	4137.620117	3182	4050	316.280212	290.106506	1389.109375	3802.96875	1388	3806	32.239239	41.092979	100	100	245.024963	78.424965	3.124324	0.320069	54.715332	8.14376	17.836523	85.815094
856	101con1Gcon3R072303	NORMAL	B	1	2	8	24	DETECTED	DETECTED	3178.426025	4127.018555	3276	4067	385.84259	215.903625	1368.64917	3815.228027	1372	3820	36.27253	35.562328	100	100	251.386246	73.067566	3.440463	0.290659	49.893871	8.767439	21.225481	68.30056
857	101con1Gcon3R072303	NORMAL	B	1	2	8	25	DETECTED	DETECTED	3429.600098	5659.555664	3439	5122	426.591492	1366.619751	1371.625	3843.666748	1366	3839	33.029385	55.984985	100	100	285.862122	425.550385	0.671747	1.488656	62.3074	32.435284	20.666473	75.195816
858	101con1Gcon3R072303	NORMAL	B	1	2	8	26	DETECTED	DETECTED	3589.338867	6089.801758	3525	5284	398.909943	2320.233887	1332	3827.121094	1332	3819	39.427147	51.893986	100	100	313.554657	530.255249	0.591328	1.691109	57.253418	43.601982	17.585163	102.517937
859	101con1Gcon3R072303	NORMAL	B	1	2	9	1	LOW_SIGNAL	LOW_SIGNAL	1276.765137	3796.68457	1279	3797	29.373501	40.620529	1288.319702	3792.098389	1287	3796	25.475405	42.162693	100	100	-1.604982	1.074764	-1.493335	0	-0.453558	0.108773	0	246.368484
860	101con1Gcon3R072303	NORMAL	B	1	2	9	2	LOW_SIGNAL	LOW_SIGNAL	1275.362427	3784.134277	1275	3786	27.130615	35.053757	1288.285767	3786.857178	1287	3787	24.865995	38.845688	100	100	-1.795111	-0.638107	0	0	-0.519719	-0.070095	0	0
861	101con1Gcon3R072303	NORMAL	B	1	2	9	3	LOW_SIGNAL	LOW_SIGNAL	1281.375854	3785.953125	1278	3784	29.023632	40.165569	1281.687988	3776.592041	1280	3774	35.378235	38.555382	100	100	-0.043357	2.193754	-0.019764	0	-0.008823	0.242796	0	120.269989
862	101con1Gcon3R072303	NORMAL	B	1	2	9	4	LOW_SIGNAL	LOW_SIGNAL	1278.154419	3781.214844	1278	3782	24.185577	37.274826	1281.368042	3774.976074	1279	3773	30.057615	36.805607	100	100	-0.446387	1.462045	-0.305317	0	-0.106915	0.169506	0	94.501831
863	101con1Gcon3R072303	NORMAL	B	1	2	9	5	LOW_SIGNAL	LOW_SIGNAL	1399.76355	3817.148682	1414	3809	66.252602	51.535126	1285.952026	3767.783936	1286	3768	29.848503	38.998264	100	100	15.808939	11.568542	1.366546	0.731772	3.812973	1.265819	51.970043	68.246735
864	101con1Gcon3R072303	NORMAL	B	1	2	9	6	LOW_SIGNAL	LOW_SIGNAL	1427.054077	3830.013428	1436	3824	63.701229	53.742264	1292.271973	3772.176025	1293	3774	31.011023	41.930252	100	100	18.721848	13.554094	1.381269	0.723972	4.346264	1.379372	41.283802	58.122833
865	101con1Gcon3R072303	NORMAL	B	1	2	9	7	DETECTED	DETECTED	1652.395996	3846.841553	1653	3839	51.777615	62.926746	1288.285767	3774.206299	1286	3772	31.438332	40.193947	100	100	50.576569	17.021944	2.971257	0.336558	11.581729	1.807119	11.298953	66.657944
866	101con1Gcon3R072303	NORMAL	B	1	2	9	8	DETECTED	DETECTED	1674.400024	3863.949951	1675	3861	47.438427	58.399944	1297.027344	3798.876709	1301	3795	30.614971	40.583572	100	100	52.418785	15.249801	3.437342	0.290922	12.326409	1.603438	9.602472	64.534004
867	101con1Gcon3R072303	NORMAL	B	1	2	9	9	DETECTED	DETECTED	3364.939697	4623.586426	3444	4496	369.467621	546.090942	1290.924561	3804.037842	1292	3806	24.882687	42.041626	100	100	288.090149	192.059784	1.500003	0.666666	83.351738	19.493742	17.773678	66.435379
868	101con1Gcon3R072303	NORMAL	B	1	2	9	10	DETECTED	DETECTED	3219.190186	4394.950195	3358	4295	405.165802	473.131409	1283.942261	3799.365479	1281	3798	27.674871	32.145519	100	100	268.814758	139.574234	1.925963	0.519221	69.927986	18.527767	20.887222	79.256248
869	101con1Gcon3R072303	NORMAL	B	1	2	9	11	LOW_SIGNAL	LOW_SIGNAL	1284.5	3782.662109	1282	3778	27.857388	41.743568	1278.233643	3779.803711	1277	3779	25.354309	39.471607	100	100	0.870426	0.669861	1.299413	0.769578	0.247152	0.072417	184.172867	475.22168
870	101con1Gcon3R072303	NORMAL	B	1	2	9	12	LOW_SIGNAL	LOW_SIGNAL	1281.459473	3769.709473	1281	3771	24.260326	42.040668	1269.927979	3769.399902	1271	3770	22.495937	39.510513	100	100	1.601777	0.072547	22.079082	0.045292	0.512603	0.007835	78.764664	4640.12207
871	101con1Gcon3R072303	NORMAL	B	1	2	9	13	LOW_SIGNAL	LOW_SIGNAL	1307.35376	3772.312988	1307	3775	26.334209	43.802921	1283.776001	3763.176025	1285	3761	27.203201	38.226414	100	100	3.275058	2.141231	1.529521	0.653799	0.866727	0.239022	28.929035	234.079788
872	101con1Gcon3R072303	NORMAL	B	1	2	9	14	LOW_SIGNAL	LOW_SIGNAL	1333.829956	3781.265381	1333	3785	31.381304	40.865528	1302.215942	3768.855957	1300	3770	27.724623	37.384602	100	100	4.391331	2.908127	1.51002	0.662243	1.140287	0.331939	46.502834	132.995926
873	101con1Gcon3R072303	NORMAL	B	1	2	9	15	LOW_SIGNAL	LOW_SIGNAL	1302.953979	3773.934326	1303	3774	29.000648	41.22522	1315	3779.75	1308	3778	41.151112	47.452343	100	100	-1.673247	-1.362893	0	0	-0.292726	-0.122558	0	0
874	101con1Gcon3R072303	NORMAL	B	1	2	9	16	LOW_SIGNAL	LOW_SIGNAL	1324.568604	3796.699463	1325	3797	33.943607	46.464062	1336.943359	3789.886719	1337	3783	38.316177	37.303471	100	100	-1.71891	1.596555	-1.076637	0	-0.322964	0.18263	0	406.609467
875	101con1Gcon3R072303	NORMAL	B	1	2	9	17	LOW_SIGNAL	LOW_SIGNAL	1347.980347	3808.22876	1349	3811	30.383833	45.623825	1351.894775	3803.385986	1350	3809	25.213551	44.181351	100	100	-0.543732	1.134895	-0.479103	0	-0.155251	0.109611	0	235.023193
876	101con1Gcon3R072303	NORMAL	B	1	2	9	18	LOW_SIGNAL	LOW_SIGNAL	1379.827759	3807.754883	1379	3806	31.310007	37.814625	1372.607178	3802.214355	1375	3805	29.161982	40.208344	100	100	1.002972	1.298413	0.77246	1.294566	0.247603	0.137795	157.842773	246.658905
877	101con1Gcon3R072303	NORMAL	B	1	2	9	19	DETECTED	DETECTED	3127.990723	5192.943848	3151	4734	572.469421	1626.066895	1401.081909	3820.032715	1402	3824	28.546625	48.623718	100	100	239.875504	321.739319	0.745559	1.341276	60.494324	28.23542	33.108711	118.386375
878	101con1Gcon3R072303	NORMAL	B	1	2	9	20	DETECTED	DETECTED	3176.628906	5057.298828	3253	4612	513.323547	1546.118652	1401.184204	3805.513184	1403	3803	33.029568	38.57132	100	100	246.617355	293.35379	0.840682	1.18951	53.753193	32.453793	28.85248	123.474609
879	101con1Gcon3R072303	NORMAL	B	1	2	9	21	LOW_SIGNAL	LOW_SIGNAL	1538.377441	3820.145752	1546	3820	56.300247	46.957481	1397.030273	3803.787842	1399	3799	25.856529	36.298729	100	100	19.633766	3.833448	5.121699	0.195248	5.466595	0.450647	35.382084	182.109955
880	101con1Gcon3R072303	NORMAL	B	1	2	9	22	LOW_SIGNAL	LOW_SIGNAL	1540.417236	3825.92041	1550	3823	57.772232	43.810734	1383.865356	3799.519287	1379	3797	25.6038	40.104229	100	100	21.74577	6.187057	3.514719	0.284518	6.1144	0.658313	33.080894	66.800484
881	101con1Gcon3R072303	NORMAL	B	1	2	9	23	LOW_SIGNAL	LOW_SIGNAL	1379.576172	3808.463623	1383	3805	27.781864	41.501289	1374.567993	3799.503906	1376	3796	27.015926	39.021244	100	100	0.695659	2.099694	0.331314	3.018281	0.185379	0.229611	129.359512	157.722733
882	101con1Gcon3R072303	NORMAL	B	1	2	9	24	LOW_SIGNAL	LOW_SIGNAL	1361.708618	3807.006592	1359	3806	27.074366	42.099648	1362.380981	3804.547607	1363	3801	29.580767	39.25845	100	100	-0.093394	0.576259	-0.16207	0	-0.02273	0.062636	0	618.294617
883	101con1Gcon3R072303	NORMAL	B	1	2	9	25	DETECTED	DETECTED	1614.621582	3970	1608	3930	47.460716	109.016052	1380.695679	3811.880371	1359	3810	77.157814	44.362968	100	100	32.493374	37.055058	0.876894	1.140388	3.031785	3.564226	26.005787	62.978432
884	101con1Gcon3R072303	NORMAL	B	1	2	9	26	DETECTED	DETECTED	1626.884644	3989.269287	1622	3967	43.836357	105.186897	1394.391479	3816.338623	1347	3814	116.045502	46.452469	100	100	32.294361	40.525997	0.79688	1.254894	2.003466	3.722744	46.215271	54.573318
885	101con1Gcon3R072303	NORMAL	B	1	2	10	1	DETECTED	DETECTED	1522.209961	3977.320068	1526	3963	43.213192	116.007042	1315.651123	3800.779053	1316	3801	28.586617	39.249245	100	100	28.691963	41.372078	0.69351	1.44194	7.225718	4.497947	15.688781	61.835835
886	101con1Gcon3R072303	NORMAL	B	1	2	10	2	DETECTED	DETECTED	1530.9375	4103.71875	1537	4087	51.952793	121.585564	1353.173218	3813.983154	1324	3801	87.45887	69.014359	100	100	24.692268	67.899033	0.363662	2.74981	2.032547	4.198193	39.578232	34.54884
887	101con1Gcon3R072303	NORMAL	B	1	2	10	3	LOW_SIGNAL	LOW_SIGNAL	1306.785278	3792.308838	1306	3789	30.134958	38.240158	1312.745972	3781.896729	1314	3778	27.117502	37.056675	100	100	-0.827967	2.44006	-0.339323	0	-0.21981	0.280978	0	90.663132
888	101con1Gcon3R072303	NORMAL	B	1	2	10	4	LOW_SIGNAL	LOW_SIGNAL	1305.114136	3799.872559	1303	3798	32.395061	42.895424	1304.504028	3778.248047	1304	3775	30.279781	36.478153	100	100	0.084747	5.067667	0.016723	59.797802	0.020149	0.592807	1887.227905	104.367867
889	101con1Gcon3R072303	NORMAL	B	1	2	10	5	LOW_SIGNAL	LOW_SIGNAL	1301.844604	3782.439209	1301	3786	26.121044	43.480892	1305.504028	3779.991943	1306	3780	29.254622	40.594669	100	100	-0.508311	0.573512	-0.886311	0	-0.125089	0.060285	0	636.529846
890	101con1Gcon3R072303	NORMAL	B	1	2	10	6	LOW_SIGNAL	LOW_SIGNAL	1303.006714	3785.553955	1301	3786	26.694929	43.679607	1308.294067	3781.075684	1307	3778	26.426861	42.006886	100	100	-0.734438	1.049475	-0.699814	0	-0.200075	0.106608	0	267.336029
891	101con1Gcon3R072303	NORMAL	B	1	2	10	7	DETECTED	DETECTED	1830.757324	4028.992676	1826	3958	144.324921	299.124207	1314.723389	3793.851074	1314	3783	28.415165	41.149765	100	100	71.679466	55.105022	1.300779	0.76877	18.160511	5.714288	27.420687	126.000778
892	101con1Gcon3R072303	NORMAL	B	1	2	10	8	DETECTED	DETECTED	1834.432007	4103.344238	1823	3996	101.043137	376.902069	1312.913086	3799.543457	1313	3801	29.60918	43.336262	100	100	72.441353	71.195183	1.017504	0.982798	17.61342	7.010314	18.524258	123.239441
893	101con1Gcon3R072303	NORMAL	B	1	2	10	9	LOW_SIGNAL	LOW_SIGNAL	1317.939209	3809.5	1320	3808	27.577526	44.4832	1309.720459	3799.967773	1306	3802	43.301861	47.004505	100	100	1.141622	2.233861	0.511053	1.956743	0.189801	0.202794	406.200378	159.330811
894	101con1Gcon3R072303	NORMAL	B	1	2	10	10	LOW_SIGNAL	LOW_SIGNAL	1334.493286	3807.2771	1320	3806	57.777969	44.094643	1326.150391	3805.548584	1303	3800	71.602081	40.247665	100	100	1.158866	0.405075	2.860871	0.349544	0.116517	0.042947	506.915375	1042.099731
895	101con1Gcon3R072303	NORMAL	B	1	2	10	11	LOW_SIGNAL	LOW_SIGNAL	1275.741455	3780.047607	1273	3781	27.878916	43.526928	1281.984009	3786.855957	1281	3787	27.89583	37.912617	100	100	-0.867119	-1.595525	0	0	-0.223781	-0.17958	0	0
896	101con1Gcon3R072303	NORMAL	B	1	2	10	12	LOW_SIGNAL	LOW_SIGNAL	1270.340088	3767.687012	1271	3771	21.040888	39.780354	1283.047974	3774.879883	1285	3779	25.300407	40.574429	100	100	-1.765183	-1.685637	0	0	-0.50228	-0.177276	0	0
897	101con1Gcon3R072303	NORMAL	B	1	2	10	13	LOW_SIGNAL	LOW_SIGNAL	1297.108154	3772	1297	3773	26.773708	40.708855	1297.554565	3770.963623	1296	3774	28.638708	38.493397	100	100	-0.062009	0.242873	-0.255312	0	-0.015588	0.026924	0	1278.15271
898	101con1Gcon3R072303	NORMAL	B	1	2	10	14	LOW_SIGNAL	LOW_SIGNAL	1310.516968	3766.680176	1302	3769	83.018349	44.389156	1333.487183	3771	1322	3770	85.364296	44.001568	100	100	-3.190667	-1.012343	0	0	-0.269085	-0.098174	0	0
899	101con1Gcon3R072303	NORMAL	B	1	2	10	15	DETECTED	DETECTED	4976.69043	4168.27002	4868	4018	833.027222	412.679474	1353.244873	3783.795898	1354	3784	38.566788	42.110458	100	100	503.31311	90.100838	5.586109	0.179015	93.952484	9.130134	22.965267	106.775803
900	101con1Gcon3R072303	NORMAL	B	1	2	10	16	DETECTED	DETECTED	4820.228516	4245.792969	4924	4035	1009.878296	528.828735	1357.121216	3800.878906	1356	3794	35.564869	43.045593	100	100	481.041412	104.264832	4.61365	0.216748	97.37439	10.335879	29.142956	118.466454
901	101con1Gcon3R072303	NORMAL	B	1	2	10	17	DETECTED	DETECTED	2116.935059	4631.129883	2119	4256	248.797089	818.763794	1347.666626	3811.395752	1347	3809	29.898647	48.506519	100	100	106.854889	192.103256	0.556237	1.797796	25.729206	16.899464	32.107655	99.706192
902	101con1Gcon3R072303	NORMAL	B	1	2	10	18	DETECTED	DETECTED	2131.888916	4713.396973	2133	4403	219.652328	838.977661	1361.102051	3816.591797	1357	3816	32.478355	45.662678	100	100	107.065811	210.164719	0.509438	1.962949	23.732325	19.639786	28.18391	93.413162
903	101con1Gcon3R072303	NORMAL	B	1	2	10	19	LOW_SIGNAL	LOW_SIGNAL	1375.463623	3817.854248	1374	3819	28.303068	40.235043	1386.930054	3807.719971	1387	3812	29.48078	44.449741	100	100	-1.592739	2.37495	-0.670641	0	-0.388946	0.227994	0	186.420303
904	101con1Gcon3R072303	NORMAL	B	1	2	10	20	LOW_SIGNAL	LOW_SIGNAL	1376.980103	3810.205322	1379	3811	28.919994	43.272976	1385.80188	3800.679199	1380	3803	30.556866	41.181026	100	100	-1.225385	2.23243	-0.548902	0	-0.2887	0.231323	0	139.530594
905	101con1Gcon3R072303	NORMAL	B	1	2	10	21	DETECTED	DETECTED	5396.791016	4868.947754	5325	4486	913.17334	867.662842	1391.151489	3795.121094	1390	3793	29.688087	37.144791	100	100	556.401611	251.649399	2.211019	0.45228	134.924133	28.909212	22.785141	80.726936
906	101con1Gcon3R072303	NORMAL	B	1	2	10	22	DETECTED	DETECTED	5197.496582	4755.808594	5349	4542	1128.22937	741.6297	1390.9375	3801.90625	1387	3810	28.710949	41.566383	100	100	528.748413	223.545349	2.365285	0.422782	132.582138	22.948889	29.62949	77.62471
907	101con1Gcon3R072303	NORMAL	B	1	2	10	23	LOW_SIGNAL	LOW_SIGNAL	1375.390747	3799.993408	1377	3798	29.892244	39.978081	1376.152588	3807.093262	1375	3812	28.216085	48.134064	100	100	-0.105823	-1.663838	0	0	-0.027	-0.147502	0	0
908	101con1Gcon3R072303	NORMAL	B	1	2	10	24	LOW_SIGNAL	LOW_SIGNAL	1376.185425	3811.152344	1375	3813	36.198235	49.482998	1368.81604	3814.552002	1370	3816	27.294209	43.746418	100	100	1.023641	-0.796704	0	-0.778304	0.269998	-0.077713	322.643555	0
909	101con1Gcon3R072303	NORMAL	B	1	2	10	25	LOW_SIGNAL	LOW_SIGNAL	1350.437134	3809.423828	1353	3809	29.325661	40.90221	1349.33606	3814.447998	1350	3815	37.81469	43.035149	100	100	0.152944	-1.177405	0	-7.698267	0.029118	-0.116746	2168.224365	0
910	101con1Gcon3R072303	NORMAL	B	1	2	10	26	LOW_SIGNAL	LOW_SIGNAL	1316.77478	3797.562988	1318	3795	27.695772	39.853161	1320.222168	3787.317383	1317	3789	25.53269	46.507397	100	100	-0.478858	2.40104	-0.199438	0	-0.135019	0.220301	0	233.974869
911	101con1Gcon3R072303	NORMAL	B	1	2	11	1	LOW_SIGNAL	LOW_SIGNAL	1368.563721	3804.147705	1370	3807	34.712196	42.256832	1322.547607	3796.182617	1325	3795	28.030161	48.406357	100	100	6.391848	1.866604	3.424318	0.292029	1.641664	0.164546	44.496395	296.446045
912	101con1Gcon3R072303	NORMAL	B	1	2	11	2	LOW_SIGNAL	LOW_SIGNAL	1376.154419	3786.671143	1376	3786	35.098839	38.08675	1327.975952	3773.424072	1328	3776	28.869413	36.608929	100	100	6.692209	3.104428	2.155698	0.463887	1.668841	0.361854	41.433655	79.312027
913	101con1Gcon3R072303	NORMAL	B	1	2	11	3	LOW_SIGNAL	LOW_SIGNAL	1343.006714	3797.583984	1341	3801	30.565948	39.582302	1331.968018	3786.719971	1329	3786	30.199057	37.850422	100	100	1.533325	2.545963	0.602258	1.660419	0.365531	0.287025	42.773823	106.593559
914	101con1Gcon3R072303	NORMAL	B	1	2	11	4	LOW_SIGNAL	LOW_SIGNAL	1328.986572	3799.570557	1329	3800	26.799303	42.607456	1318.608032	3794.575928	1318	3792	30.014219	37.750725	100	100	1.441627	1.170483	1.231652	0.811918	0.345787	0.132306	130.219009	395.534027
915	101con1Gcon3R072303	NORMAL	B	1	2	11	5	LOW_SIGNAL	LOW_SIGNAL	1394.641846	3795.885254	1400	3796	43.803211	49.470196	1323.063965	3780.719971	1322	3782	30.121197	42.84811	100	100	9.942493	3.553958	2.797584	0.357451	2.376329	0.353931	44.431412	163.038727
916	101con1Gcon3R072303	NORMAL	B	1	2	11	6	LOW_SIGNAL	LOW_SIGNAL	1410.560791	3810.540527	1420	3816	47.429604	45.24226	1326.592041	3781.39209	1325	3779	29.224407	40.082958	100	100	11.663642	6.830885	1.707486	0.585656	2.87324	0.727203	44.488468	71.981163
917	101con1Gcon3R072303	NORMAL	B	1	2	11	7	LOW_SIGNAL	LOW_SIGNAL	1315.209473	3795.905518	1317	3801	30.191505	43.774048	1324.751953	3799.208008	1327	3797	31.604832	40.475468	100	100	-1.325494	-0.773933	0	0	-0.301931	-0.081592	0	0
918	101con1Gcon3R072303	NORMAL	B	1	2	11	8	LOW_SIGNAL	LOW_SIGNAL	1319.455811	3810.340088	1319	3811	26.666443	50.763824	1324.744019	3804.216064	1324	3806	30.653084	47.29874	100	100	-0.734556	1.435154	-0.511831	0	-0.172518	0.129475	0	301.00354
919	101con1Gcon3R072303	NORMAL	B	1	2	11	9	DETECTED	DETECTED	2370.368896	4076.893555	2383	4043	151.788574	157.470383	1330.702148	3813.04248	1330	3816	30.289118	41.749222	100	100	144.414444	61.833038	2.335555	0.428164	34.32476	6.319904	14.306105	57.545792
920	101con1Gcon3R072303	NORMAL	B	1	2	11	10	DETECTED	DETECTED	2434.387695	4135.010254	2427	4074	84.894539	168.750565	1320.968262	3802.301514	1314	3802	51.29327	39.431702	100	100	154.659027	77.969711	1.983578	0.504139	21.70693	8.437595	6.075586	49.316086
921	101con1Gcon3R072303	NORMAL	B	1	2	11	11	LOW_SIGNAL	LOW_SIGNAL	1289.448975	3791.244873	1285	3792	26.642012	43.414318	1290.990967	3795.963623	1287	3796	28.630678	44.73365	100	100	-0.21419	-1.105831	0	0	-0.053858	-0.105485	0	0
922	101con1Gcon3R072303	NORMAL	B	1	2	11	12	LOW_SIGNAL	LOW_SIGNAL	1290.337891	3777.452637	1291	3780	27.275755	41.841507	1289.767944	3780.327881	1291	3782	27.85247	39.79398	100	100	0.079168	-0.673808	0	-8.511107	0.020463	-0.072253	989.313904	0
923	101con1Gcon3R072303	NORMAL	B	1	2	11	13	DETECTED	DETECTED	1712.94397	3847.095947	1719	3826	79.312202	81.915115	1321.111084	3776.073975	1323	3773	29.658476	39.656265	100	100	54.427372	16.643875	3.270114	0.3058	13.211497	1.79094	18.772835	100.921059
924	101con1Gcon3R072303	NORMAL	B	1	2	11	14	DETECTED	DETECTED	1715.605103	3841.916016	1730	3831	110.709587	73.562325	1344.634155	3780.670654	1334	3779	60.500484	49.606113	100	100	51.529556	14.352743	3.590224	0.278534	6.131702	1.234633	24.992861	88.69223
925	101con1Gcon3R072303	NORMAL	B	1	2	11	15	LOW_SIGNAL	LOW_SIGNAL	1328.490234	3792.261475	1330	3792	28.073486	40.861893	1337.007813	3789.697754	1335	3794	25.855213	44.118382	100	100	-1.18313	0.600803	-1.969247	0	-0.329434	0.05811	0	648.878174
926	101con1Gcon3R072303	NORMAL	B	1	2	11	16	LOW_SIGNAL	LOW_SIGNAL	1335.77124	3808.143799	1332	3807	30.200096	42.83865	1341.94397	3803.60791	1343	3803	30.534044	46.13076	100	100	-0.85742	1.062978	-0.806621	0	-0.202159	0.098327	0	377.307343
927	101con1Gcon3R072303	NORMAL	B	1	2	11	17	LOW_SIGNAL	LOW_SIGNAL	1524.803955	3855.365967	1553	3850	94.326042	58.632423	1350.52002	3809.12793	1344	3803	35.610931	47.3167	100	100	24.208834	10.835803	2.234152	0.447597	4.894114	0.977203	50.116871	74.884239
928	101con1Gcon3R072303	NORMAL	B	1	2	11	18	LOW_SIGNAL	LOW_SIGNAL	1535.065308	3846.60791	1560	3843	83.868439	59.060658	1348.968262	3807.857178	1347	3814	28.737144	44.671906	100	100	25.849728	9.081166	2.846521	0.351306	6.475836	0.867452	42.338902	99.698639
929	101con1Gcon3R072303	NORMAL	B	1	2	11	19	DETECTED	DETECTED	2178.344727	4046.413818	2164	3972	137.320526	208.799637	1360.935425	3800.22583	1359	3802	29.325125	40.653847	100	100	113.541878	57.693726	1.968011	0.508127	27.874027	6.055712	16.411945	83.189964
930	101con1Gcon3R072303	NORMAL	B	1	2	11	20	DETECTED	DETECTED	2135.387451	3994.927979	2129	3959	136.994766	144.785004	1367.450928	3794.196045	1367	3798	28.281666	42.639896	100	100	106.669884	47.04118	2.267585	0.440998	27.153158	4.707608	17.45505	68.929634
931	101con1Gcon3R072303	NORMAL	B	1	2	11	21	LOW_SIGNAL	LOW_SIGNAL	1353.966919	3801.715332	1354	3802	27.990814	45.204769	1372.063965	3811.783936	1375	3811	33.606777	44.567924	100	100	-2.513762	-2.35956	0	0	-0.538494	-0.225916	0	0
932	101con1Gcon3R072303	NORMAL	B	1	2	11	22	LOW_SIGNAL	LOW_SIGNAL	1377.735107	3809.980225	1379	3807	29.794342	41.066689	1398.072021	3807.496094	1391	3801	92.560806	50.781738	100	100	-2.82489	0.582152	-4.852498	0	-0.219714	0.048918	0	1202.496704
933	101con1Gcon3R072303	NORMAL	B	1	2	11	23	LOW_SIGNAL	LOW_SIGNAL	1405.291382	3809.622559	1405	3811	29.81959	44.401604	1383.617676	3803.098145	1385	3802	30.406826	40.958687	100	100	3.010576	1.528985	1.969003	0.507871	0.712791	0.159293	27.4389	262.754242
934	101con1Gcon3R072303	NORMAL	B	1	2	11	24	LOW_SIGNAL	LOW_SIGNAL	1395.986694	3819.364258	1399	3818	30.572531	42.242382	1369.521729	3813.399902	1368	3820	31.280941	40.564175	100	100	3.676104	1.397736	2.630041	0.380222	0.846041	0.147035	25.012268	197.647629
935	101con1Gcon3R072303	NORMAL	B	1	2	11	25	LOW_SIGNAL	LOW_SIGNAL	1340.748291	3822.768311	1340	3818	32.704781	44.206398	1339.416016	3818.575928	1343	3821	32.211792	42.359875	100	100	0.185059	0.982478	0.18836	5.308993	0.04136	0.098971	424.62204	301.571777
936	101con1Gcon3R072303	NORMAL	B	1	2	11	26	LOW_SIGNAL	LOW_SIGNAL	1318.834473	3799.562988	1319	3798	33.765755	42.25882	1318.928589	3789.206299	1319	3791	26.485367	43.45192	100	100	-0.013073	2.427072	-0.005386	0	-0.003554	0.238348	0	97.641647
937	101con1Gcon3R072303	NORMAL	B	1	2	12	1	LOW_SIGNAL	LOW_SIGNAL	1320.328857	3776.436279	1320	3777	26.394726	38.724659	1323.134888	3775.80957	1324	3775	26.204535	44.460625	100	100	-0.38977	0.146868	-2.65388	0	-0.107082	0.014096	0	3485.463867
938	101con1Gcon3R072303	NORMAL	B	1	2	12	2	LOW_SIGNAL	LOW_SIGNAL	1329.744995	3779.154297	1331	3776	28.758583	42.806103	1328.855957	3777.399902	1329	3778	27.587023	42.64463	100	100	0.123491	0.411139	0.300364	3.329294	0.032227	0.04114	913.885803	211.729019
939	101con1Gcon3R072303	NORMAL	B	1	2	12	3	LOW_SIGNAL	LOW_SIGNAL	1465.214722	3793.68457	1487	3792	66.679291	39.937794	1341.150757	3783.404785	1338	3782	29.9282	43.72279	100	100	17.233049	2.40905	7.153463	0.139792	4.145387	0.235113	48.028042	173.104828
940	101con1Gcon3R072303	NORMAL	B	1	2	12	4	LOW_SIGNAL	LOW_SIGNAL	1479.557007	3805.382568	1492	3804	71.206429	45.041656	1344.325439	3793.825439	1347	3792	30.465673	39.72266	100	100	18.784281	2.708393	6.935582	0.144184	4.438818	0.290946	47.592369	183.726334
941	101con1Gcon3R072303	NORMAL	B	1	2	12	5	LOW_SIGNAL	LOW_SIGNAL	1334.006714	3786.716309	1335	3790	28.610569	43.169029	1339.842163	3782.263184	1340	3783	27.810856	40.563076	100	100	-0.81057	1.043582	-0.776719	0	-0.209826	0.109783	0	331.714447
942	101con1Gcon3R072303	NORMAL	B	1	2	12	6	LOW_SIGNAL	LOW_SIGNAL	1334.585083	3793.80957	1335	3793	37.305264	45.296192	1336.922363	3792.465576	1337	3787	27.85339	45.12233	100	100	-0.324659	0.314963	-1.030785	0	-0.083914	0.029786	0	295.008972
943	101con1Gcon3R072303	NORMAL	B	1	2	12	7	LOW_SIGNAL	LOW_SIGNAL	1428.816284	3815.619141	1434	3815	56.439571	49.537098	1337.008057	3804.031982	1340	3804	27.695492	39.614864	100	100	12.752582	2.71543	4.696339	0.212932	3.314916	0.292495	53.565002	256.680725
944	101con1Gcon3R072303	NORMAL	B	1	2	12	8	LOW_SIGNAL	LOW_SIGNAL	1435.489746	3819.816406	1440	3820	54.653999	53.62352	1337.624023	3795.959961	1334	3795	29.349308	41.957996	100	100	13.593995	5.590716	2.43153	0.411264	3.334516	0.568579	47.110542	139.969482
945	101con1Gcon3R072303	NORMAL	B	1	2	12	9	LOW_SIGNAL	LOW_SIGNAL	1320.054443	3789.156494	1317	3790	30.387178	35.235153	1319.825439	3794.071533	1321	3794	28.737457	38.594337	100	100	0.03181	-1.151831	0	-36.210064	0.007969	-0.127351	4312.674316	0
946	101con1Gcon3R072303	NORMAL	B	1	2	12	10	LOW_SIGNAL	LOW_SIGNAL	1301.761963	3775.816406	1301	3777	27.820202	43.383137	1308.174561	3781.238037	1307	3779	26.21727	38.90942	100	100	-0.890739	-1.27055	0	0	-0.244594	-0.13934	0	0
947	101con1Gcon3R072303	NORMAL	B	1	2	12	11	LOW_SIGNAL	LOW_SIGNAL	1292.851318	3783.5271	1290	3781	37.156292	48.807056	1305.192017	3782.335938	1302	3786	32.999924	45.249619	100	100	-1.714179	0.279147	-6.140781	0	-0.373961	0.026324	0	1535.651001
948	101con1Gcon3R072303	NORMAL	B	1	2	12	12	LOW_SIGNAL	LOW_SIGNAL	1295.378418	3784.303955	1293	3783	27.938562	44.56284	1300.192017	3777.256104	1303	3780	31.708271	41.84705	100	100	-0.668631	1.651652	-0.404826	0	-0.151809	0.168419	0	217.356735
949	101con1Gcon3R072303	NORMAL	B	1	2	12	13	LOW_SIGNAL	LOW_SIGNAL	1305.479736	3783.202637	1303	3782	27.5245	46.426296	1314.703979	3782.503906	1315	3784	27.804911	40.816219	100	100	-1.281289	0.163746	-7.824847	0	-0.331749	0.017119	0	3166.203125
950	101con1Gcon3R072303	NORMAL	B	1	2	12	14	LOW_SIGNAL	LOW_SIGNAL	1324.317627	3793.290527	1328	3791	28.742115	43.908569	1330.579834	3786.554688	1331	3784	25.521173	42.970364	100	100	-0.869849	1.578532	-0.551049	0	-0.245373	0.156755	0	134.033813
951	101con1Gcon3R072303	NORMAL	B	1	2	12	15	LOW_SIGNAL	LOW_SIGNAL	1350.12085	3812.570557	1339	3808	83.119492	55.419197	1343.463989	3805.384033	1339	3807	30.031845	45.070698	100	100	0.924668	1.684149	0.549042	1.821355	0.22166	0.15945	1164.279175	448.7258
952	101con1Gcon3R072303	NORMAL	B	1	2	12	16	LOW_SIGNAL	LOW_SIGNAL	1339.928589	3813.95459	1343	3816	32.708076	47.898495	1343.280029	3812.288086	1346	3808	26.251451	48.519833	100	100	-0.46553	0.390542	-1.19201	0	-0.127667	0.034347	0	464.447693
953	101con1Gcon3R072303	NORMAL	B	1	2	12	17	LOW_SIGNAL	LOW_SIGNAL	1379.908447	3802.117676	1380	3802	36.211437	43.981155	1335.456055	3790.751953	1335	3789	25.552761	42.851318	100	100	6.17464	2.663537	2.31821	0.431367	1.739632	0.265236	57.71981	87.146904
954	101con1Gcon3R072303	NORMAL	B	1	2	12	18	LOW_SIGNAL	LOW_SIGNAL	1384.281006	3809.307129	1383	3814	34.344891	49.442986	1337.789917	3790.437012	1337	3791	28.171955	43.566746	100	100	6.457824	4.422179	1.460326	0.684779	1.650261	0.433131	42.254669	123.890892
955	101con1Gcon3R072303	NORMAL	B	1	2	12	19	DETECTED	DETECTED	1886.666626	3990.151611	1883	3954	123.259178	112.237846	1355.257202	3792.457031	1346	3799	36.128319	39.418819	100	100	73.815193	46.32938	1.59327	0.62764	14.708944	5.015234	22.176035	53.15675
956	101con1Gcon3R072303	NORMAL	B	1	2	12	20	DETECTED	DETECTED	1888.458984	3951.868896	1875	3919	122.327293	127.243561	1376.79541	3807.75	1373	3806	33.164547	45.205025	100	100	71.072403	33.77401	2.104352	0.475206	15.428028	3.188117	23.012352	82.531143
957	101con1Gcon3R072303	NORMAL	B	1	2	12	21	LOW_SIGNAL	LOW_SIGNAL	1397.861816	3820.664551	1394	3818	45.184841	42.817337	1389.885742	3815.342773	1390	3821	29.300926	42.749012	100	100	1.107913	1.247149	0.888356	1.125674	0.272212	0.124489	431.247192	45.434353
958	101con1Gcon3R072303	NORMAL	B	1	2	12	22	LOW_SIGNAL	LOW_SIGNAL	1407.967163	3825.809326	1405	3826	32.322754	44.937592	1400.229126	3826.479248	1402	3828	27.987772	41.694878	100	100	1.074849	-0.156995	0	-0.146062	0.276479	-0.016067	208.958191	0
959	101con1Gcon3R072303	NORMAL	B	1	2	12	23	DETECTED	DETECTED	5507.111328	5092.763184	5493	4639	1160.44043	1285.549438	1414.875	3826	1407	3808	38.947357	43.245506	100	100	568.430298	296.863739	1.914785	0.522252	105.070961	29.292366	28.341145	101.425583
960	101con1Gcon3R072303	NORMAL	B	1	2	12	24	DETECTED	DETECTED	5394.183594	5124.251465	5277	4629	1356.611938	1367.974609	1416.80957	3846.380859	1409	3838	42.806095	47.341812	100	100	552.475403	299.466736	1.844864	0.542045	92.916069	26.992432	34.091248	106.986977
961	101con1Gcon3R072303	NORMAL	B	1	2	12	25	LOW_SIGNAL	LOW_SIGNAL	1349.755005	3826.284668	1349	3822	30.475119	40.376781	1363.678223	3811.104248	1365	3815	32.540009	47.521988	100	100	-1.933998	3.557505	-0.543639	0	-0.42788	0.31944	0	165.087814
962	101con1Gcon3R072303	NORMAL	B	1	2	12	26	LOW_SIGNAL	LOW_SIGNAL	1317.854248	3770.503418	1317	3765	33.421238	49.401329	1340.968262	3777.991943	1338	3773	28.708458	45.533028	100	100	-3.210642	-1.754923	0	0	-0.805129	-0.164464	0	0
963	101con1Gcon3R072303	NORMAL	B	1	2	13	1	LOW_SIGNAL	LOW_SIGNAL	1323.449707	3774.771729	1324	3774	31.56085	39.022884	1332.896851	3770.880859	1332	3766	26.783825	40.910358	100	100	-1.312251	0.911818	-1.439159	0	-0.352718	0.095107	0	315.687683
964	101con1Gcon3R072303	NORMAL	B	1	2	13	2	LOW_SIGNAL	LOW_SIGNAL	1334.664429	3780.456299	1329	3779	29.418146	39.430828	1331.656006	3778.87207	1329	3778	25.799507	39.547646	100	100	0.417884	0.371261	1.125579	0.888432	0.116608	0.040059	469.864563	191.730255
965	101con1Gcon3R072303	NORMAL	B	1	2	13	3	DETECTED	DETECTED	1767.847778	3845.043457	1766	3842	91.711067	50.824821	1357.17395	3783.947754	1357	3780	33.202003	38.079514	100	100	57.044464	14.317671	3.9842	0.250991	12.368947	1.604424	20.817017	55.096752
966	101con1Gcon3R072303	NORMAL	B	1	2	13	4	DETECTED	DETECTED	1826.27124	3889.711914	1818	3873	77.522148	70.928345	1372.526367	3779.721924	1365	3780	52.51804	37.918243	100	100	63.027229	25.775963	2.445194	0.408965	8.639791	2.900714	12.567033	54.497635
967	101con1Gcon3R072303	NORMAL	B	1	2	13	5	DETECTED	DETECTED	2620.788086	3939.372803	2619	3911	176.900238	100.042358	1340.359985	3792.959961	1337	3793	24.879103	40.222317	100	100	177.8573	34.311592	5.183592	0.192916	51.466007	3.64009	13.678395	62.563114
968	101con1Gcon3R072303	NORMAL	B	1	2	13	6	DETECTED	DETECTED	2627.848145	3941.848145	2601	3912	151.236893	96.969688	1349.04541	3805.977295	1347	3800	23.454018	45.275124	100	100	177.631531	31.841097	5.578688	0.179254	54.523823	3.001004	11.683364	63.11235
969	101con1Gcon3R072303	NORMAL	B	1	2	13	7	LOW_SIGNAL	LOW_SIGNAL	1411.01355	3819.455811	1409	3822	36.525459	44.142715	1347.692261	3803.589844	1347	3808	30.006165	46.221588	100	100	8.795615	3.718162	2.365582	0.422729	2.110276	0.343259	32.890053	86.386513
970	101con1Gcon3R072303	NORMAL	B	1	2	13	8	LOW_SIGNAL	LOW_SIGNAL	1410.70752	3800.29248	1411	3802	37.166454	46.882862	1337.887939	3795.543945	1340	3796	29.328012	43.905418	100	100	10.114971	1.112811	9.089568	0.110016	2.482936	0.108154	31.351582	346.239746
971	101con1Gcon3R072303	NORMAL	B	1	2	13	9	DETECTED	DETECTED	1672.22583	3901.580566	1678	3893	42.637005	69.182259	1378.824219	3790.307617	1333	3796	109.732658	47.176102	100	100	40.754822	26.076622	1.562887	0.639841	2.673786	2.358672	34.461483	45.475903
972	101con1Gcon3R072303	NORMAL	B	1	2	13	10	DETECTED	DETECTED	1646.428589	3876.990479	1651	3868	55.820778	65.502563	1313.927979	3774.045166	1311	3774	28.01289	42.675819	100	100	46.185848	24.125053	1.914435	0.522347	11.869557	2.412263	14.521142	48.270927
973	101con1Gcon3R072303	NORMAL	B	1	2	13	11	LOW_SIGNAL	LOW_SIGNAL	1364.871582	3788.2771	1360	3791	31.374252	42.75732	1313.252197	3770.130371	1311	3773	28.47617	43.401939	100	100	7.170168	4.252654	1.686045	0.593104	1.812722	0.418109	25.513861	41.068069
974	101con1Gcon3R072303	NORMAL	B	1	2	13	12	LOW_SIGNAL	LOW_SIGNAL	1377.526978	3806.959473	1380	3810	33.680866	44.403362	1316.555542	3779.103271	1314	3776	28.97159	41.498302	100	100	8.469211	6.528052	1.297356	0.770798	2.104525	0.671261	28.172134	56.709576
975	101con1Gcon3R072303	NORMAL	B	1	2	13	13	LOW_SIGNAL	LOW_SIGNAL	1649.979736	3868.317627	1667	3856	116.188606	82.432915	1323.608032	3780.728027	1320	3779	29.096584	39.505276	100	100	45.334518	20.52647	2.208588	0.452778	11.216839	2.217162	34.465721	82.601105
976	101con1Gcon3R072303	NORMAL	B	1	2	13	14	DETECTED	DETECTED	1732.970581	3972.941162	1712	3963	95.300629	84.414902	1433.863892	3812.306152	1350	3814	155.237213	49.952114	100	100	41.547283	37.644535	1.103674	0.906065	1.926772	3.21578	40.969109	42.362476
977	101con1Gcon3R072303	NORMAL	B	1	2	13	15	LOW_SIGNAL	LOW_SIGNAL	1335.744995	3812.402588	1337	3810	29.694656	43.776283	1353.02832	3805.037842	1350	3812	28.646103	45.479023	100	100	-2.400733	1.725915	-1.390991	0	-0.603339	0.161937	0	167.391464
978	101con1Gcon3R072303	NORMAL	B	1	2	13	16	LOW_SIGNAL	LOW_SIGNAL	1332.136353	3789.55835	1333	3790	25.722267	44.168716	1336.833374	3786.710449	1340	3782	27.09404	43.697006	100	100	-0.652438	0.6674	-0.97758	0	-0.17336	0.065174	0	226.059357
979	101con1Gcon3R072303	NORMAL	B	1	2	13	17	LOW_SIGNAL	LOW_SIGNAL	1322.947998	3775.071533	1321	3777	29.66585	45.549965	1328.927979	3775.615967	1326	3776	28.163454	41.953083	100	100	-0.830647	-0.127587	0	0	-0.212331	-0.012977	0	0
980	101con1Gcon3R072303	NORMAL	B	1	2	13	18	LOW_SIGNAL	LOW_SIGNAL	1319.45752	3776.156982	1320	3774	30.640102	37.391441	1322.085449	3781.581299	1322	3788	25.800489	41.508255	100	100	-0.365031	-1.271179	0	0	-0.101856	-0.13068	0	0
981	101con1Gcon3R072303	NORMAL	B	1	2	13	19	DETECTED	DETECTED	1691.431152	3852.431152	1693	3843	59.060295	68.352348	1336.63269	3779.367432	1332	3783	29.095169	42.483181	100	100	49.283123	17.122355	2.878291	0.347428	12.194411	1.719827	14.486082	73.287338
982	101con1Gcon3R072303	NORMAL	B	1	2	13	20	DETECTED	DETECTED	1783.632446	3876.495605	1757	3853	150.940765	134.591187	1373.090942	3796.70459	1376	3792	40.045799	45.090389	100	100	57.026085	18.698885	3.049705	0.327901	10.2518	1.769579	35.448696	158.931961
983	101con1Gcon3R072303	NORMAL	B	1	2	13	21	DETECTED	DETECTED	3458.796631	4327.918457	3470	4229	273.696899	324.945282	1410.442261	3814.019287	1404	3811	31.22431	43.160206	100	100	284.525787	120.431374	2.362555	0.42327	65.601273	11.906782	13.274556	62.671085
984	101con1Gcon3R072303	NORMAL	B	1	2	13	22	DETECTED	DETECTED	3499.5	4289.508301	3509	4201	176.810089	286.544403	1408.590942	3832.70459	1407	3833	32.383831	47.516251	100	100	290.436798	107.051155	2.713066	0.368587	64.566452	9.613631	8.313088	61.859665
985	101con1Gcon3R072303	NORMAL	B	1	2	13	23	DETECTED	DETECTED	11438.691406	13585.805664	12093	11434	2477.985352	7707.994141	1434.521729	3859.304443	1436	3853	33.712513	47.500652	100	100	1389.624756	2279.388428	0.609648	1.640291	296.749451	204.765625	24.767233	79.245842
986	101con1Gcon3R072303	NORMAL	B	1	2	13	24	DETECTED	DETECTED	12062.080078	14358.485352	12399	11379	1759.177124	8082.835449	1420.529419	3857	1418	3849	45.155449	51.435638	100	100	1478.159912	2461.004639	0.600633	1.664911	235.664825	204.167496	16.525764	76.966942
987	101con1Gcon3R072303	NORMAL	B	1	2	13	25	LOW_SIGNAL	LOW_SIGNAL	1360.80127	3803.847656	1359	3807	31.38641	47.296879	1364.035034	3801.105225	1365	3799	30.4055	49.146046	100	100	-0.449185	0.642684	-0.69892	0	-0.106355	0.055802	0	486.953491
988	101con1Gcon3R072303	NORMAL	B	1	2	13	26	LOW_SIGNAL	LOW_SIGNAL	1341.788086	3790.185547	1343	3792	26.795656	42.590816	1351.126953	3783.468262	1351	3787	32.652348	41.54047	100	100	-1.297211	1.574184	-0.824053	0	-0.286009	0.161705	0	139.942993
989	101con1Gcon3R072303	NORMAL	B	1	2	14	1	LOW_SIGNAL	LOW_SIGNAL	1341.731567	3773.577148	1340	3777	30.682034	41.361481	1357.936523	3775.785645	1355	3774	30.51001	41.699234	100	100	-2.250942	-0.517557	0	0	-0.531136	-0.052963	0	0
990	101con1Gcon3R072303	NORMAL	B	1	2	14	2	LOW_SIGNAL	LOW_SIGNAL	1355.48645	3790.506836	1356	3797	24.756359	43.654411	1369.296021	3792.615967	1365	3791	30.031708	39.738621	100	100	-1.918212	-0.494271	0	0	-0.459833	-0.053075	0	0
991	101con1Gcon3R072303	NORMAL	B	1	2	14	3	LOW_SIGNAL	LOW_SIGNAL	1453.094604	3797.756836	1455	3799	49.753994	43.422409	1378.567993	3793.008057	1375	3790	30.086798	37.55394	100	100	10.352086	1.112868	9.302168	0.107502	2.477054	0.126452	53.170689	459.04953
992	101con1Gcon3R072303	NORMAL	B	1	2	14	4	LOW_SIGNAL	LOW_SIGNAL	1452.836792	3789.0271	1462	3788	46.58326	42.515102	1376.439941	3781.016113	1375	3780	28.677973	39.528473	100	100	10.611871	1.877361	5.652548	0.176911	2.663956	0.202664	48.050823	195.401108
993	101con1Gcon3R072303	NORMAL	B	1	2	14	5	LOW_SIGNAL	LOW_SIGNAL	1382.149658	3812.795898	1383	3814	31.844515	46.045532	1363.583984	3789.360107	1363	3791	26.411795	39.054016	100	100	2.578857	5.492136	0.469554	2.129679	0.702931	0.600087	95.822929	104.080566
994	101con1Gcon3R072303	NORMAL	B	1	2	14	6	LOW_SIGNAL	LOW_SIGNAL	1381.80957	3820.632568	1386	3820	30.537718	45.145443	1358.312012	3797.464111	1356	3794	29.862431	40.835342	100	100	3.263918	5.429487	0.601147	1.663488	0.78686	0.567363	27.179432	83.089722
995	101con1Gcon3R072303	NORMAL	B	1	2	14	7	LOW_SIGNAL	LOW_SIGNAL	1345.850342	3797.489746	1343	3798	33.175194	45.024555	1355.400024	3788.424072	1354	3791	30.182777	37.781693	100	100	-1.326494	2.124525	-0.624372	0	-0.316395	0.239949	0	270.13858
996	101con1Gcon3R072303	NORMAL	B	1	2	14	8	LOW_SIGNAL	LOW_SIGNAL	1337.585083	3787.789063	1341	3789	28.400475	41.706635	1353.104004	3787.864014	1354	3789	27.947489	41.345581	100	100	-2.155649	-0.017565	0	0	-0.555289	-0.001813	0	0
997	101con1Gcon3R072303	NORMAL	B	1	2	14	9	LOW_SIGNAL	LOW_SIGNAL	1420.081665	3797.020508	1423	3795	46.229851	45.400726	1335.703979	3783.904053	1337	3792	37.090351	47.316612	100	100	11.720445	3.073818	3.812992	0.262261	2.274923	0.277206	32.704597	101.612938
998	101con1Gcon3R072303	NORMAL	B	1	2	14	10	LOW_SIGNAL	LOW_SIGNAL	1391.439209	3791.696045	1398	3788	42.401749	46.372742	1320.119995	3783.864014	1320	3790	33.700436	43.486057	100	100	9.906564	1.835423	5.397429	0.185273	2.11627	0.180104	36.081486	205.639008
999	101con1Gcon3R072303	NORMAL	B	1	2	14	11	DETECTED	DETECTED	1613.423096	3847.269287	1610	3841	40.605877	58.755096	1352.83606	3777.729492	1323	3773	92.946373	44.409821	100	100	36.196728	16.29653	2.221131	0.450221	2.803628	1.565865	32.084236	55.320625
1000	101con1Gcon3R072303	NORMAL	B	1	2	14	12	DETECTED	DETECTED	1642.606079	3867.469727	1631	3866	52.960915	67.835594	1353.02832	3786.669922	1328	3790	84.554459	38.512249	100	100	40.223671	18.935293	2.12427	0.47075	3.424749	2.098029	22.761957	69.113167
1001	101con1Gcon3R072303	NORMAL	B	1	2	14	13	LOW_SIGNAL	LOW_SIGNAL	1501.060791	3836.851318	1517	3827	77.306374	65.888107	1337.991699	3781.824951	1335	3783	30.26536	37.943714	100	100	22.651039	12.895333	1.75653	0.569304	5.387978	1.45021	43.62302	97.89077
1002	101con1Gcon3R072303	NORMAL	B	1	2	14	14	LOW_SIGNAL	LOW_SIGNAL	1517.651001	3840.228271	1527	3834	61.325321	63.536232	1340.05603	3785.864014	1339	3790	25.151251	38.861073	100	100	24.668751	12.740169	1.936297	0.51645	7.061079	1.398939	31.493233	92.461472
1003	101con1Gcon3R072303	NORMAL	B	1	2	14	15	DETECTED	DETECTED	2923.885986	4186.412109	2834	4092	290.922302	359.53595	1350.285767	3793.357178	1354	3794	27.477072	43.993801	100	100	218.580246	92.11174	2.37299	0.421409	57.269573	8.934325	18.405045	90.784813
1004	101con1Gcon3R072303	NORMAL	B	1	2	14	16	DETECTED	DETECTED	2905.080566	4134.911133	2836	4069	290.181152	300.064301	1340.025635	3785.153809	1342	3784	23.551163	45.667301	100	100	217.393265	81.965019	2.652269	0.377036	66.453407	7.658813	18.48011	84.792747
1005	101con1Gcon3R072303	NORMAL	B	1	2	14	17	LOW_SIGNAL	LOW_SIGNAL	1327.564941	3774.123291	1331	3776	30.506166	45.115009	1332.192017	3767.624023	1333	3768	27.946291	40.067017	100	100	-0.642722	1.523092	-0.421985	0	-0.16557	0.16221	0	319.057434
1006	101con1Gcon3R072303	NORMAL	B	1	2	14	18	LOW_SIGNAL	LOW_SIGNAL	1318.201294	3770.753174	1318	3770	27.148674	43.678459	1326.439941	3772.639893	1322	3778	44.056309	40.781162	100	100	-1.144386	-0.442149	0	0	-0.187003	-0.046264	0	0
1007	101con1Gcon3R072303	NORMAL	B	1	2	14	19	LOW_SIGNAL	LOW_SIGNAL	1313.261475	3761.209229	1314	3761	29.824661	37.432854	1323.615967	3773.855957	1323	3771	25.576511	39.502499	100	100	-1.438286	-2.963739	0	0	-0.404844	-0.32015	0	0
1008	101con1Gcon3R072303	NORMAL	B	1	2	14	20	LOW_SIGNAL	LOW_SIGNAL	1350.856201	3782.634033	1351	3785	32.639862	41.393135	1359.887939	3787.456055	1356	3791	38.35619	39.829983	100	100	-1.25455	-1.130032	0	0	-0.23547	-0.121065	0	0
1009	101con1Gcon3R072303	NORMAL	B	1	2	14	21	LOW_SIGNAL	LOW_SIGNAL	1439.117676	3842.006592	1440	3835	41.875435	59.165741	1388.52002	3799.63208	1390	3805	29.189751	37.810547	100	100	7.028245	9.930393	0.707751	1.412926	1.733405	1.120706	59.341015	107.393951
1010	101con1Gcon3R072303	NORMAL	B	1	2	14	22	LOW_SIGNAL	LOW_SIGNAL	1454.039429	3858.809326	1454	3856	36.16095	50.100399	1383.52002	3805.135986	1381	3805	28.505684	40.01881	100	100	9.795467	12.578254	0.778762	1.284089	2.473872	1.341203	31.550888	56.158379
1011	101con1Gcon3R072303	NORMAL	B	1	2	14	23	LOW_SIGNAL	LOW_SIGNAL	1400.684204	3820.940674	1400	3818	30.265587	46.337555	1386.151978	3821.687988	1384	3820	37.673054	44.726658	100	100	2.018593	-0.175132	0	-0.086759	0.385746	-0.016708	154.369385	0
1012	101con1Gcon3R072303	NORMAL	B	1	2	14	24	LOW_SIGNAL	LOW_SIGNAL	1399.328979	3817.256592	1400	3814	31.046595	46.496666	1385.104004	3809.919922	1382	3804	37.799091	47.574486	100	100	1.975914	1.719336	1.149231	0.870147	0.376331	0.154214	151.572021	137.246902
1013	101con1Gcon3R072303	NORMAL	B	1	2	14	25	LOW_SIGNAL	LOW_SIGNAL	1349.039429	3781.138184	1352	3779	29.55204	42.533504	1363.23999	3785.704102	1365	3784	31.369385	38.403	100	100	-1.972523	-1.070015	0	0	-0.452689	-0.118895	0	0
1014	101con1Gcon3R072303	NORMAL	B	1	2	14	26	LOW_SIGNAL	LOW_SIGNAL	1340.613281	3797.753418	1333	3800	36.75819	43.849957	1353.404785	3796.984131	1353	3801	29.881411	44.44952	100	100	-1.776798	0.180281	-9.85571	0	-0.428076	0.017307	0	945.819519
1015	101con1Gcon3R072303	NORMAL	B	1	2	15	1	LOW_SIGNAL	LOW_SIGNAL	1618.540527	3855.513428	1625	3848	64.51487	61.939896	1407.984131	3800.793701	1413	3795	34.293556	46.932178	100	100	29.247242	12.823472	2.280758	0.438451	6.139824	1.165932	25.952862	73.870605
1016	101con1Gcon3R072303	NORMAL	B	1	2	15	2	LOW_SIGNAL	LOW_SIGNAL	1626.925659	3865.459473	1630	3856	59.818428	55.916042	1409.880005	3812.959961	1409	3811	32.701138	42.78083	100	100	30.14863	12.303169	2.450477	0.408084	6.637251	1.227174	23.077505	68.582764
1017	101con1Gcon3R072303	NORMAL	B	1	2	15	3	LOW_SIGNAL	LOW_SIGNAL	1404.75	3807.898682	1405	3803	27.498886	39.058784	1416.280029	3800.687988	1415	3802	29.577015	43.388599	100	100	-1.601574	1.689813	-0.947781	0	-0.389831	0.166189	0	262.027008
1018	101con1Gcon3R072303	NORMAL	B	1	2	15	4	LOW_SIGNAL	LOW_SIGNAL	1381.965942	3792.415039	1380	3791	28.91708	34.639408	1395.352051	3791.384033	1397	3793	31.797302	44.895721	100	100	-1.859391	0.241614	-7.695697	0	-0.420983	0.022964	0	2770.218506
1019	101con1Gcon3R072303	NORMAL	B	1	2	15	5	LOW_SIGNAL	LOW_SIGNAL	1357.53064	3777.408203	1357	3777	23.069077	36.681099	1369.57605	3782.679932	1373	3782	31.178282	41.867035	100	100	-1.673162	-1.23542	0	0	-0.38634	-0.125916	0	0
1020	101con1Gcon3R072303	NORMAL	B	1	2	15	6	LOW_SIGNAL	LOW_SIGNAL	1357.299316	3779.755127	1357	3778	26.294537	37.950863	1361.81604	3784.687988	1366	3784	30.501554	37.208084	100	100	-0.627393	-1.156007	0	0	-0.148082	-0.132575	0	0
1021	101con1Gcon3R072303	NORMAL	B	1	2	15	7	LOW_SIGNAL	LOW_SIGNAL	1367.074829	3792.272217	1366	3795	45.132084	44.142441	1369.511963	3783.815918	1366	3781	28.822205	42.050159	100	100	-0.338529	1.981719	-0.170826	0	-0.084558	0.2011	0	158.805176
1022	101con1Gcon3R072303	NORMAL	B	1	2	15	8	LOW_SIGNAL	LOW_SIGNAL	1355.897949	3775.183594	1357	3774	28.897488	45.741547	1365.871948	3780.048096	1362	3781	28.215467	38.992729	100	100	-1.385434	-1.139988	0	0	-0.353494	-0.124754	0	0
1023	101con1Gcon3R072303	NORMAL	B	1	2	15	9	LOW_SIGNAL	LOW_SIGNAL	1332.918945	3792.121582	1331	3788	30.11735	37.935307	1348.920044	3794.224121	1351	3796	29.237791	40.043095	100	100	-2.222625	-0.492726	0	0	-0.547275	-0.052507	0	0
1024	101con1Gcon3R072303	NORMAL	B	1	2	15	10	LOW_SIGNAL	LOW_SIGNAL	1325.398682	3782.587891	1324	3784	28.245218	39.835022	1334.416016	3790.12793	1338	3794	30.651583	41.202099	100	100	-1.252549	-1.766995	0	0	-0.294188	-0.183001	0	0
1025	101con1Gcon3R072303	NORMAL	B	1	2	15	11	LOW_SIGNAL	LOW_SIGNAL	1325.256714	3784.810791	1323	3782	28.14566	39.477768	1329.208008	3782.76001	1329	3784	29.202389	41.271797	100	100	-0.548853	0.480597	-1.142023	0	-0.135307	0.04969	0	586.901855
1026	101con1Gcon3R072303	NORMAL	B	1	2	15	12	LOW_SIGNAL	LOW_SIGNAL	1325.101318	3776.331055	1325	3777	27.673946	38.931553	1336.94397	3781.63208	1337	3781	30.264772	38.780304	100	100	-1.644998	-1.242286	0	0	-0.391302	-0.136694	0	0
1027	101con1Gcon3R072303	NORMAL	B	1	2	15	13	LOW_SIGNAL	LOW_SIGNAL	1325.297241	3774.391846	1325	3775	27.194302	40.385658	1347.192017	3780.120117	1348	3777	29.13448	37.876202	100	100	-3.041284	-1.34241	0	0	-0.751507	-0.151237	0	0
1028	101con1Gcon3R072303	NORMAL	B	1	2	15	14	LOW_SIGNAL	LOW_SIGNAL	1326.563721	3772.70459	1323	3770	27.891758	38.964211	1344.352051	3782.087891	1344	3787	26.933681	40.296272	100	100	-2.47088	-2.19896	0	0	-0.660449	-0.232858	0	0
1029	101con1Gcon3R072303	NORMAL	B	1	2	15	15	LOW_SIGNAL	LOW_SIGNAL	1345.469849	3778.765137	1343	3776	27.498295	46.747799	1350.608032	3785.23999	1349	3786	26.634293	41.222134	100	100	-0.713717	-1.517371	0	0	-0.192916	-0.157072	0	0
1030	101con1Gcon3R072303	NORMAL	B	1	2	15	16	LOW_SIGNAL	LOW_SIGNAL	1336.863647	3783.402588	1334	3786	35.073048	39.508339	1350.429565	3775.147949	1349	3775	30.707815	42.568756	100	100	-1.884368	1.93446	-0.974105	0	-0.441774	0.193913	0	192.0009
1031	101con1Gcon3R072303	NORMAL	B	1	2	15	17	LOW_SIGNAL	LOW_SIGNAL	1335.642822	3784.233887	1333	3778	26.57427	46.389343	1341.287964	3774.263916	1341	3770	32.334145	40.718571	100	100	-0.784136	2.336445	-0.335611	0	-0.174588	0.244851	0	222.923599
1032	101con1Gcon3R072303	NORMAL	B	1	2	15	18	LOW_SIGNAL	LOW_SIGNAL	1325.597412	3777.90918	1327	3778	28.842943	38.625298	1331.208008	3778.496094	1328	3777	42.10994	40.081516	100	100	-0.779337	-0.137542	0	0	-0.133237	-0.014643	0	0
1033	101con1Gcon3R072303	NORMAL	B	1	2	15	19	LOW_SIGNAL	LOW_SIGNAL	1321.526001	3773.305176	1321	3770	26.60881	42.999363	1326.895996	3781.271973	1326	3782	27.104294	40.281742	100	100	-0.745917	-1.867005	0	0	-0.198123	-0.197777	0	0
1034	101con1Gcon3R072303	NORMAL	B	1	2	15	20	LOW_SIGNAL	LOW_SIGNAL	1338.444458	3784.032715	1339	3784	28.908638	37.41753	1346.359985	3782.072021	1348	3783	29.26227	40.589443	100	100	-1.099503	0.459485	-2.392902	0	-0.270503	0.048306	0	802.264771
1035	101con1Gcon3R072303	NORMAL	B	1	2	15	21	LOW_SIGNAL	LOW_SIGNAL	1393.61438	3812.483643	1393	3808	31.270918	43.578285	1363.800049	3787.104004	1365	3788	25.223835	35.581089	100	100	4.141346	5.947674	0.696297	1.436169	1.18199	0.71329	61.994328	99.136726
1036	101con1Gcon3R072303	NORMAL	B	1	2	15	22	LOW_SIGNAL	LOW_SIGNAL	1398.282837	3814.605225	1397	3813	35.948715	47.225559	1367.215942	3791.399902	1366	3796	26.198561	38.01931	100	100	4.315333	5.438127	0.793533	1.260187	1.185825	0.610356	79.235352	120.722404
1037	101con1Gcon3R072303	NORMAL	B	1	2	15	23	LOW_SIGNAL	LOW_SIGNAL	1362.085571	3798.190674	1361	3795	28.841644	41.478588	1368.984009	3791.855957	1369	3796	25.542496	40.538254	100	100	-0.958224	1.48453	-0.645473	0	-0.270077	0.156265	0	138.632675
1038	101con1Gcon3R072303	NORMAL	B	1	2	15	24	LOW_SIGNAL	LOW_SIGNAL	1358.688721	3793.07959	1357	3790	32.44651	41.871792	1368.536011	3791.583984	1369	3792	23.935917	37.660027	100	100	-1.367833	0.350493	-3.902604	0	-0.411402	0.039713	0	1223.729614
1039	101con1Gcon3R072303	NORMAL	B	1	2	15	25	LOW_SIGNAL	LOW_SIGNAL	1352.43335	3778.773438	1349	3775	28.605721	44.397541	1365.631958	3778.343994	1364	3777	28.272732	40.091244	100	100	-1.833347	0.100639	-18.217007	0	-0.466832	0.010712	0	4441.663086
1040	101con1Gcon3R072303	NORMAL	B	1	2	15	26	LOW_SIGNAL	LOW_SIGNAL	1350.91272	3792.570557	1350	3792	29.980833	34.840225	1355.674561	3787.404785	1352	3785	25.522955	45.233109	100	100	-0.661441	1.21059	-0.54638	0	-0.186571	0.114203	0	558.440308
1041	101con1Gcon3R072303	NORMAL	B	1	2	16	1	LOW_SIGNAL	LOW_SIGNAL	1436.163208	3823.285645	1435	3824	41.004684	41.006016	1436.373047	3811.801514	1436	3813	26.931257	37.480019	100	100	-0.029148	2.691286	-0.01083	0	-0.007792	0.306407	0	144.856827
1042	101con1Gcon3R072303	NORMAL	B	1	2	16	2	LOW_SIGNAL	LOW_SIGNAL	1442.074341	3824.594482	1444	3826	29.51193	40.446289	1439.199951	3821.592041	1442	3823	30.090452	41.457146	100	100	0.399266	0.703617	0.567448	1.762277	0.095525	0.072423	204.289444	303.05484
1043	101con1Gcon3R072303	NORMAL	B	1	2	16	3	LOW_SIGNAL	LOW_SIGNAL	1433.817627	3809.925781	1435	3809	27.298565	40.931686	1429.031982	3808.968018	1427	3809	29.407848	38.008259	100	100	0.664748	0.22445	2.961671	0.337647	0.162734	0.025199	228.529907	1586.12085
1044	101con1Gcon3R072303	NORMAL	B	1	2	16	4	LOW_SIGNAL	LOW_SIGNAL	1403.401367	3795.693848	1403	3794	26.752455	35.702847	1415.128052	3786.904053	1412	3789	34.292141	37.425068	100	100	-1.62889	2.059873	-0.790772	0	-0.341964	0.234864	0	127.675461
1045	101con1Gcon3R072303	NORMAL	B	1	2	16	5	LOW_SIGNAL	LOW_SIGNAL	1382.36731	3791.0271	1384	3787	31.310442	53.173786	1382.248047	3778.783936	1385	3777	33.748028	40.467743	100	100	0.016566	2.869164	0.005774	173.194565	0.003534	0.302541	10559.108398	281.73819
1046	101con1Gcon3R072303	NORMAL	B	1	2	16	6	LOW_SIGNAL	LOW_SIGNAL	1384.802734	3787.142822	1387	3787	30.884789	36.107716	1380.536011	3777.751953	1380	3780	32.468727	39.10936	100	100	0.592667	2.200734	0.269304	3.71327	0.13141	0.240118	234.779434	160.004456
1047	101con1Gcon3R072303	NORMAL	B	1	2	16	7	LOW_SIGNAL	LOW_SIGNAL	1353.074829	3786.428467	1355	3787	29.233143	43.715137	1378.800049	3780.76001	1381	3782	29.845028	35.427208	100	100	-3.57335	1.328393	-2.68998	0	-0.86196	0.160003	0	451.817078
1048	101con1Gcon3R072303	NORMAL	B	1	2	16	8	LOW_SIGNAL	LOW_SIGNAL	1356.621582	3780.101318	1357	3778	31.070555	40.943424	1372.511963	3782.120117	1370	3782	26.127047	38.104404	100	100	-2.207246	-0.473102	0	0	-0.608197	-0.052981	0	0
1049	101con1Gcon3R072303	NORMAL	B	1	2	16	9	LOW_SIGNAL	LOW_SIGNAL	1369.229736	3794.601318	1370	3795	27.771694	37.110008	1372.543945	3800.447998	1372	3804	28.342522	40.845787	100	100	-0.460359	-1.370159	0	0	-0.116934	-0.14314	0	0
1050	101con1Gcon3R072303	NORMAL	B	1	2	16	10	LOW_SIGNAL	LOW_SIGNAL	1359.98645	3792.209473	1361	3792	31.960007	39.119953	1362.008057	3788.583984	1366	3782	30.655867	42.990284	100	100	-0.28081	0.849627	-0.33051	0	-0.065945	0.084333	0	491.706818
1051	101con1Gcon3R072303	NORMAL	B	1	2	16	11	LOW_SIGNAL	LOW_SIGNAL	1337.709473	3783.486572	1336	3781	29.616655	38.685276	1344.112061	3781.256104	1350	3779	29.956743	41.16684	100	100	-0.889349	0.522706	-1.70143	0	-0.213728	0.054181	0	631.117004
1052	101con1Gcon3R072303	NORMAL	B	1	2	16	12	LOW_SIGNAL	LOW_SIGNAL	1328.824341	3778.540527	1326	3776	26.179316	39.684536	1335.592041	3773.808105	1331	3774	31.139406	41.369442	100	100	-0.940064	1.109035	-0.847642	0	-0.217336	0.114394	0	246.940094
1053	101con1Gcon3R072303	NORMAL	B	1	2	16	13	LOW_SIGNAL	LOW_SIGNAL	1339.71814	3766.442871	1337	3766	25.794163	37.846478	1346.368042	3762.687988	1348	3759	24.877611	40.264328	100	100	-0.923702	0.87995	-1.049721	0	-0.267305	0.093256	0	365.993896
1054	101con1Gcon3R072303	NORMAL	B	1	2	16	14	LOW_SIGNAL	LOW_SIGNAL	1339.973145	3767.496582	1341	3771	25.687555	40.789772	1352.095947	3766.184082	1352	3762	29.889959	37.676754	100	100	-1.683913	0.307582	-5.474677	0	-0.405581	0.034836	0	1190.785889
1055	101con1Gcon3R072303	NORMAL	B	1	2	16	15	LOW_SIGNAL	LOW_SIGNAL	1343.483276	3768.516846	1341	3770	30.332529	42.819019	1356.167969	3774.008057	1358	3778	26.499153	36.257702	100	100	-1.761962	-1.286856	0	0	-0.478683	-0.15145	0	0
1056	101con1Gcon3R072303	NORMAL	B	1	2	16	16	LOW_SIGNAL	LOW_SIGNAL	1346.449707	3773.134277	1342	3773	29.800116	37.825104	1355.504028	3776.399902	1356	3780	26.85944	40.952171	100	100	-1.257686	-0.765294	0	0	-0.3371	-0.079742	0	0
1057	101con1Gcon3R072303	NORMAL	B	1	2	16	17	LOW_SIGNAL	LOW_SIGNAL	1351.129883	3786.766113	1351	3787	30.280535	45.998558	1354.658325	3789.199951	1356	3788	28.425785	43.902409	100	100	-0.490117	-0.570366	0	0	-0.124128	-0.055437	0	0
1058	101con1Gcon3R072303	NORMAL	B	1	2	16	18	LOW_SIGNAL	LOW_SIGNAL	1339.259766	3781.915527	1339	3784	28.196737	39.295921	1341.128052	3782.543945	1341	3782	28.328711	45.077621	100	100	-0.259513	-0.147269	0	0	-0.06595	-0.013941	0	0
1059	101con1Gcon3R072303	NORMAL	B	1	2	16	19	LOW_SIGNAL	LOW_SIGNAL	1320.110352	3779.785645	1316	3776	35.232666	77.424561	1332.232056	3780.464111	1332	3780	29.228558	33.522396	100	100	-1.68376	-0.158998	0	0	-0.414721	-0.020239	0	0
1060	101con1Gcon3R072303	NORMAL	B	1	2	16	20	LOW_SIGNAL	LOW_SIGNAL	1318.428589	3771.285645	1319	3773	26.108334	38.207157	1336.119995	3773.879883	1332	3774	27.603935	37.705055	100	100	-2.457417	-0.607955	0	0	-0.640902	-0.068803	0	0
1061	101con1Gcon3R072303	NORMAL	B	1	2	16	21	LOW_SIGNAL	LOW_SIGNAL	1338.381592	3777.815674	1339	3775	23.805767	38.985889	1349.751953	3778.39209	1350	3781	25.8328	40.80162	100	100	-1.579395	-0.135082	0	0	-0.440152	-0.014127	0	0
1062	101con1Gcon3R072303	NORMAL	B	1	2	16	22	LOW_SIGNAL	LOW_SIGNAL	1330.223633	3774.631592	1331	3772	25.599094	57.544643	1348.991943	3767.864014	1349	3766	27.601866	36.805576	100	100	-2.607004	1.58597	-1.643791	0	-0.679965	0.183874	0	653.631226
1063	101con1Gcon3R072303	NORMAL	B	1	2	16	23	LOW_SIGNAL	LOW_SIGNAL	1355.702026	3784.165527	1354	3788	54.592644	44.27301	1358.040039	3780.224121	1354	3783	29.144346	44.152016	100	100	-0.324761	0.923662	-0.351601	0	-0.080222	0.089269	0	82.988876
1064	101con1Gcon3R072303	NORMAL	B	1	2	16	24	LOW_SIGNAL	LOW_SIGNAL	1350.119995	3789.679932	1351	3791	26.336721	42.24844	1359.767944	3779.016113	1358	3778	28.939072	47.325058	100	100	-1.340144	2.499047	-0.536262	0	-0.333388	0.225331	0	199.969742
1065	101con1Gcon3R072303	NORMAL	B	1	2	16	25	LOW_SIGNAL	LOW_SIGNAL	1346.033569	3777.986572	1346	3778	27.990444	41.926411	1361.696045	3777.951904	1361	3773	25.041008	40.348858	100	100	-2.175589	0.008124	-267.785339	0	-0.625473	0.000859	0	32862.320313
1066	101con1Gcon3R072303	NORMAL	B	1	2	16	26	LOW_SIGNAL	LOW_SIGNAL	1347.776978	3781.689209	1348	3776	28.537792	60.359554	1356.619019	3777.984131	1356	3775	24.98251	44.765881	100	100	-1.2282	0.868279	-1.414523	0	-0.353929	0.082766	0	1092.775024
1067	101con1Gcon3R072303	NORMAL	B	1	2	17	1	LOW_SIGNAL	LOW_SIGNAL	1457.510254	3822.578125	1458	3821	28.592161	41.686176	1460.150757	3817.357178	1459	3820	29.151485	44.677773	100	100	-0.366778	1.22352	-0.299773	0	-0.090579	0.116858	0	307.870758
1068	101con1Gcon3R072303	NORMAL	B	1	2	17	2	LOW_SIGNAL	LOW_SIGNAL	1472.136108	3822.755127	1469	3827	29.674866	39.988972	1461.248047	3821.959961	1462	3827	28.827265	35.764324	100	100	1.512401	0.186346	8.116102	0.123212	0.3777	0.022233	64.674202	2249.77002
1069	101con1Gcon3R072303	NORMAL	B	1	2	17	3	LOW_SIGNAL	LOW_SIGNAL	1491.748291	3822.782227	1489	3817	31.55183	41.052509	1464.984009	3807.704102	1467	3804	35.428257	33.897377	100	100	3.717681	3.533532	1.052115	0.950467	0.75545	0.444817	60.205063	153.584335
1070	101con1Gcon3R072303	NORMAL	B	1	2	17	4	LOW_SIGNAL	LOW_SIGNAL	1490.164429	3804.273926	1487	3800	31.639133	40.376591	1450.552002	3802.919922	1452	3806	34.604092	42.256241	100	100	5.502347	0.317308	17.340687	0.057668	1.144732	0.032043	35.379238	920.438721
1071	101con1Gcon3R072303	NORMAL	B	1	2	17	5	LOW_SIGNAL	LOW_SIGNAL	1425.244873	3794.244873	1427	3791	35.067177	43.188435	1423.303955	3792.832031	1423	3792	34.777454	40.018913	100	100	0.269602	0.331097	0.81427	1.228094	0.05581	0.035304	231.766586	1149.434204
1072	101con1Gcon3R072303	NORMAL	B	1	2	17	6	LOW_SIGNAL	LOW_SIGNAL	1410.863892	3794.503418	1411	3793	29.436865	47.649315	1406.199951	3795.639893	1405	3795	32.476788	43.765759	100	100	0.647843	-0.266331	0	-0.411104	0.143608	-0.025967	294.151794	0
1073	101con1Gcon3R072303	NORMAL	B	1	2	17	7	LOW_SIGNAL	LOW_SIGNAL	1385.142822	3792.734619	1384	3795	30.401648	43.972488	1397.095947	3792.864014	1397	3789	29.908573	43.42408	100	100	-1.660344	-0.030323	0	0	-0.399655	-0.00298	0	0
1074	101con1Gcon3R072303	NORMAL	B	1	2	17	8	LOW_SIGNAL	LOW_SIGNAL	1394.858154	3801.290527	1395	3805	31.173864	41.270191	1392.767944	3798.791992	1396	3796	28.757927	40.993187	100	100	0.29034	0.585527	0.49586	2.016698	0.072683	0.06095	575.680481	191.055832
1075	101con1Gcon3R072303	NORMAL	B	1	2	17	9	LOW_SIGNAL	LOW_SIGNAL	1530.459473	3810.067627	1547	3807	83.014755	43.058838	1390.527954	3805.503906	1393	3800	28.848764	71.836708	100	100	19.437126	1.0695	18.174032	0.055024	4.85052	0.063529	55.627819	1259.974854
1076	101con1Gcon3R072303	NORMAL	B	1	2	17	10	LOW_SIGNAL	LOW_SIGNAL	1535.641846	3815.087891	1544	3819	80.471321	41.834927	1386.832031	3794	1385	3792	30.498739	39.648251	100	100	20.670361	4.94191	4.182666	0.239082	4.879212	0.531874	50.042297	63.298458
1077	101con1Gcon3R072303	NORMAL	B	1	2	17	11	LOW_SIGNAL	LOW_SIGNAL	1367.364868	3774.648682	1366	3776	30.657238	36.244984	1373.984009	3781.135986	1375	3781	34.711948	41.220165	100	100	-0.919429	-1.520288	0	0	-0.190688	-0.157382	0	0
1078	101con1Gcon3R072303	NORMAL	B	1	2	17	12	LOW_SIGNAL	LOW_SIGNAL	1351.114868	3774.810791	1350	3778	29.073574	42.093254	1364.135986	3768.248047	1364	3766	32.462219	39.959167	100	100	-1.808693	1.537968	-1.176028	0	-0.401116	0.164236	0	201.635132
1079	101con1Gcon3R072303	NORMAL	B	1	2	17	13	LOW_SIGNAL	LOW_SIGNAL	1363.68457	3762.362305	1366	3761	28.281651	39.803272	1364.511963	3764.511963	1364	3760	27.496513	39.286503	100	100	-0.114929	-0.503769	0	0	-0.030091	-0.054717	0	0
1080	101con1Gcon3R072303	NORMAL	B	1	2	17	14	LOW_SIGNAL	LOW_SIGNAL	1367.328857	3768.738281	1370	3770	32.57724	38.432705	1370.887939	3769.343994	1372	3768	30.303892	43.285267	100	100	-0.494373	-0.141948	0	0	-0.117446	-0.013994	0	0
1081	101con1Gcon3R072303	NORMAL	B	1	2	17	15	LOW_SIGNAL	LOW_SIGNAL	1370.590576	3779.134277	1369	3779	27.084705	42.711903	1384.880981	3770.738037	1384	3772	31.395952	43.663288	100	100	-1.985002	1.967644	-1.008822	0	-0.455167	0.192295	0	107.966255
1082	101con1Gcon3R072303	NORMAL	B	1	2	17	16	LOW_SIGNAL	LOW_SIGNAL	1370.174438	3781.087158	1369	3785	28.490095	45.319733	1386.738037	3783.722168	1388	3785	31.779531	39.428856	100	100	-2.300759	-0.61751	0	0	-0.521203	-0.066829	0	0
1083	101con1Gcon3R072303	NORMAL	B	1	2	17	17	DETECTED	DETECTED	1551.009888	3834.66333	1549	3819	47.045406	68.770531	1373.952881	3793.670654	1376	3793	30.199301	39.590881	100	100	24.594025	9.606562	2.560128	0.390606	5.86295	1.035407	20.373751	137.173782
1084	101con1Gcon3R072303	NORMAL	B	1	2	17	18	LOW_SIGNAL	LOW_SIGNAL	1496.703979	3808.453857	1509	3811	78.768066	45.87859	1359.112061	3786.560303	1359	3787	24.932528	44.210625	100	100	19.112144	5.130716	3.725044	0.268453	5.518571	0.49521	54.30405	55.990398
1085	101con1Gcon3R072303	NORMAL	B	1	2	17	19	LOW_SIGNAL	LOW_SIGNAL	1335.171021	3781.519775	1337	3778	25.934908	38.05172	1346.724121	3779.896484	1347	3779	30.380075	37.407593	100	100	-1.604778	0.380415	-4.218489	0	-0.380285	0.043395	0	429.482666
1086	101con1Gcon3R072303	NORMAL	B	1	2	17	20	LOW_SIGNAL	LOW_SIGNAL	1331.710571	3779.585449	1332	3777	26.569822	41.507267	1344.904297	3782.72168	1342	3782	26.234419	40.850288	100	100	-1.832669	-0.73497	0	0	-0.502917	-0.076774	0	0
1087	101con1Gcon3R072303	NORMAL	B	1	2	17	21	LOW_SIGNAL	LOW_SIGNAL	1344.644775	3772.263184	1345	3770	26.81366	38.228264	1351.599976	3780.583984	1348	3782	34.842506	41.802189	100	100	-0.966109	-1.949965	0	0	-0.199618	-0.199052	0	0
1088	101con1Gcon3R072303	NORMAL	B	1	2	17	22	LOW_SIGNAL	LOW_SIGNAL	1343.053345	3769.620117	1345	3768	28.888306	38.744671	1348.735962	3772.775879	1349	3772	26.673698	36.256008	100	100	-0.789341	-0.739547	0	0	-0.213042	-0.087041	0	0
1089	101con1Gcon3R072303	NORMAL	B	1	2	17	23	LOW_SIGNAL	LOW_SIGNAL	1511.228149	3792.442871	1517	3788	54.339535	49.851311	1354.488037	3772.087891	1356	3765	27.542524	39.068371	100	100	21.771915	4.770154	4.564196	0.219097	5.69084	0.521009	29.885286	152.123672
1090	101con1Gcon3R072303	NORMAL	B	1	2	17	24	LOW_SIGNAL	LOW_SIGNAL	1506.946289	3803.671143	1517	3799	55.993458	58.702915	1354.384033	3773.751953	1357	3773	28.598103	42.003189	100	100	21.191593	7.01151	3.022401	0.330863	5.334699	0.712308	31.554033	137.06694
1091	101con1Gcon3R072303	NORMAL	B	1	2	17	25	LOW_SIGNAL	LOW_SIGNAL	1358.114136	3782.677734	1357	3785	29.309515	47.634338	1358.463989	3777.976074	1357	3782	29.824093	41.50388	100	100	-0.048596	1.101826	-0.044105	0	-0.011731	0.113282	0	497.195557
1092	101con1Gcon3R072303	NORMAL	B	1	2	17	26	LOW_SIGNAL	LOW_SIGNAL	1357.790527	3778.817627	1355	3775	43.94651	43.493538	1367.738037	3772.920654	1361	3770	83.929886	42.022583	100	100	-1.381754	1.381945	-0.999862	0	-0.118522	0.140329	0	190.193054
1093	101con1Gcon3R072303	NORMAL	B	1	2	18	1	LOW_SIGNAL	LOW_SIGNAL	1521.122437	3831.632568	1518	3827	43.565395	38.903831	1470.452393	3826.801514	1470	3823	31.392387	41.497955	100	100	7.0383	1.132149	6.21676	0.160855	1.614087	0.116417	59.61507	298.941559
1094	101con1Gcon3R072303	NORMAL	B	1	2	18	2	LOW_SIGNAL	LOW_SIGNAL	1518.585083	3816.993164	1514	3816	36.508183	38.189964	1473.536011	3820.895996	1471	3822	30.236845	39.770893	100	100	6.257522	-0.914622	0	-0.146164	1.489873	-0.098133	45.415462	0
1095	101con1Gcon3R072303	NORMAL	B	1	2	18	3	LOW_SIGNAL	LOW_SIGNAL	1488.979614	3820.564697	1485	3822	33.123363	40.858276	1495.384033	3814.696045	1495	3816	35.097973	36.518719	100	100	-0.889603	1.375308	-0.646839	0	-0.182473	0.160703	0	312.241272
1096	101con1Gcon3R072303	NORMAL	B	1	2	18	4	LOW_SIGNAL	LOW_SIGNAL	1489.657593	3808.116455	1486	3806	31.74781	37.981392	1484.832031	3807.248047	1483	3809	30.807093	37.472275	100	100	0.670292	0.20351	3.29366	0.303614	0.156638	0.023175	158.968994	713.715881
1097	101con1Gcon3R072303	NORMAL	B	1	2	18	5	LOW_SIGNAL	LOW_SIGNAL	1465.506836	3810.280762	1463	3808	32.836952	36.769875	1473.671997	3811.575928	1472	3809	32.556847	42.531448	100	100	-1.134178	-0.30352	0	0	-0.250797	-0.030452	0	0
1098	101con1Gcon3R072303	NORMAL	B	1	2	18	6	LOW_SIGNAL	LOW_SIGNAL	1450.726074	3813.328857	1443	3809	65.915047	45.991314	1454.959961	3818	1455	3817	38.35643	46.291851	100	100	-0.588106	-1.094674	0	0	-0.110383	-0.100906	0	0
1099	101con1Gcon3R072303	NORMAL	B	1	2	18	7	LOW_SIGNAL	LOW_SIGNAL	1425.209473	3813.405518	1430	3812	31.930037	38.928829	1432.426147	3809.495605	1432	3813	29.126181	43.623257	100	100	-1.002429	0.916281	-1.094019	0	-0.247773	0.089629	0	503.487122
1100	101con1Gcon3R072303	NORMAL	B	1	2	18	8	LOW_SIGNAL	LOW_SIGNAL	1403.662109	3812.290527	1404	3812	32.35614	44.674213	1417.572632	3812.504395	1414	3814	33.084091	45.882271	100	100	-1.932235	-0.050119	0	0	-0.42046	-0.004661	0	0
1101	101con1Gcon3R072303	NORMAL	B	1	2	18	9	LOW_SIGNAL	LOW_SIGNAL	1401.108154	3789.364746	1401	3792	33.274185	43.737801	1407.160034	3798.76001	1409	3803	26.477139	37.081944	100	100	-0.840634	-2.201764	0	0	-0.22857	-0.253365	0	0
1102	101con1Gcon3R072303	NORMAL	B	1	2	18	10	LOW_SIGNAL	LOW_SIGNAL	1397.540527	3787.303955	1395	3785	34.097778	38.424881	1399.144043	3784.815918	1400	3785	34.140537	43.252701	100	100	-0.222736	0.583067	-0.382007	0	-0.046968	0.057523	0	798.123596
1103	101con1Gcon3R072303	NORMAL	B	1	2	18	11	LOW_SIGNAL	LOW_SIGNAL	1396.088379	3784.843506	1389	3788	46.705269	39.889519	1399.57605	3785.471924	1402	3786	30.016199	34.649063	100	100	-0.484453	-0.147269	0	0	-0.116193	-0.018137	0	0
1104	101con1Gcon3R072303	NORMAL	B	1	2	18	12	LOW_SIGNAL	LOW_SIGNAL	1385.337891	3780.831055	1387	3783	27.555643	41.912506	1394.047974	3783.39209	1399	3781	29.675901	37.742954	100	100	-1.20987	-0.600174	0	0	-0.293507	-0.067855	0	0
1105	101con1Gcon3R072303	NORMAL	B	1	2	18	13	LOW_SIGNAL	LOW_SIGNAL	1378.493286	3778.4729	1374	3778	46.48568	37.422474	1397.703979	3778.927979	1396	3779	54.164486	45.262173	100	100	-2.668453	-0.106647	0	0	-0.354673	-0.010054	0	0
1106	101con1Gcon3R072303	NORMAL	B	1	2	18	14	LOW_SIGNAL	LOW_SIGNAL	1390.816284	3774.16333	1387	3779	42.819145	40.187588	1406.072021	3776.008057	1396	3771	56.055153	44.234802	100	100	-2.119092	-0.432308	0	0	-0.272156	-0.041703	0	0
1107	101con1Gcon3R072303	NORMAL	B	1	2	18	15	DETECTED	DETECTED	1988.534058	3822.79541	1977	3818	59.628338	47.652992	1404.834839	3780.217285	1407	3780	29.00844	37.696575	100	100	81.078484	9.978109	8.125636	0.123067	20.121702	1.129496	8.925237	68.464531
1108	101con1Gcon3R072303	NORMAL	B	1	2	18	16	DETECTED	DETECTED	2001.759521	3852.784912	2000	3841	80.821297	62.721336	1403.645996	3787.062012	1400	3792	30.886005	41.566261	100	100	83.080696	15.402047	5.394134	0.185387	19.365194	1.58116	12.487082	71.467224
1109	101con1Gcon3R072303	NORMAL	B	1	2	18	17	LOW_SIGNAL	LOW_SIGNAL	1387.138184	3797.039551	1388	3796	31.728994	42.885937	1391.120728	3795.232666	1392	3793	31.418118	37.170666	100	100	-0.553194	0.42344	-1.306426	0	-0.126759	0.048611	0	1183.822266
1110	101con1Gcon3R072303	NORMAL	B	1	2	18	18	LOW_SIGNAL	LOW_SIGNAL	1367.809204	3794.585449	1368	3794	29.596792	42.823742	1385.634888	3799.611084	1378	3797	49.07082	42.642132	100	100	-2.476069	-1.177749	0	0	-0.363264	-0.117856	0	0
1111	101con1Gcon3R072303	NORMAL	B	1	2	18	19	DETECTED	DETECTED	1687.34314	3817.274414	1687	3814	44.619736	43.224518	1371.588989	3789.23291	1370	3788	29.803446	40.776329	100	100	43.859692	6.571477	6.674251	0.14983	10.594552	0.687691	10.516586	51.140263
1112	101con1Gcon3R072303	NORMAL	B	1	2	18	20	DETECTED	DETECTED	1691.885254	3809.623047	1697	3809	49.105923	44.585575	1362.797241	3788.594482	1365	3789	25.374983	39.757107	100	100	45.711826	4.928007	9.275926	0.107806	12.968994	0.528926	12.775205	95.966301
1113	101con1Gcon3R072303	NORMAL	B	1	2	18	21	LOW_SIGNAL	LOW_SIGNAL	1447.728516	3794.192139	1453	3797	58.615566	45.801277	1377.167969	3780.431885	1374	3781	36.869389	40.424229	100	100	9.801182	3.224691	3.039417	0.32901	1.913798	0.340396	64.579849	156.481659
1114	101con1Gcon3R072303	NORMAL	B	1	2	18	22	LOW_SIGNAL	LOW_SIGNAL	1459.384155	3779.516602	1466	3778	46.776478	43.716637	1365.984009	3772.47998	1363	3770	24.541929	36.085823	100	100	12.973706	1.64902	7.867526	0.127105	3.805738	0.194997	42.635113	350.694824
1115	101con1Gcon3R072303	NORMAL	B	1	2	18	23	LOW_SIGNAL	LOW_SIGNAL	1358.278198	3764.900635	1358	3764	32.267464	42.814762	1365.391968	3766.320068	1366	3764	29.443741	45.034142	100	100	-0.988135	-0.332642	0	0	-0.241605	-0.031519	0	0
1116	101con1Gcon3R072303	NORMAL	B	1	2	18	24	LOW_SIGNAL	LOW_SIGNAL	1362.637573	3779.61084	1360	3778	32.985298	44.457195	1376.208008	3775.991943	1376	3775	30.269041	44.115959	100	100	-1.884995	0.848082	-2.222657	0	-0.448327	0.082031	0	151.915619
1117	101con1Gcon3R072303	NORMAL	B	1	2	18	25	LOW_SIGNAL	LOW_SIGNAL	1360.214722	3773.040283	1361	3769	26.324265	41.936226	1382.959961	3782.231934	1382	3780	31.805197	42.751747	100	100	-3.159417	-2.154047	0	0	-0.715142	-0.215001	0	0
1118	101con1Gcon3R072303	NORMAL	B	1	2	18	26	LOW_SIGNAL	LOW_SIGNAL	1364.520264	3774.547363	1361	3773	30.790821	42.414276	1389.047607	3783.857178	1381	3785	65.619499	42.854496	100	100	-3.40696	-2.181739	0	0	-0.373781	-0.217242	0	0
1119	101con1Gcon3R072303	NORMAL	B	1	2	19	1	LOW_SIGNAL	LOW_SIGNAL	1712.760254	3862.184814	1721	3857	97.324928	62.563072	1467.111084	3833.071533	1465	3829	29.074591	45.330643	100	100	34.121788	6.822647	5.001254	0.19995	8.44893	0.642243	37.810272	148.108566
1120	101con1Gcon3R072303	NORMAL	B	1	2	19	2	LOW_SIGNAL	LOW_SIGNAL	1709.374146	3848.326416	1717	3847	87.370583	51.202679	1478.800049	3812.320068	1476	3812	31.760445	43.462364	100	100	32.027794	8.438025	3.795651	0.263459	7.259788	0.828449	35.300343	75.178749
1121	101con1Gcon3R072303	NORMAL	B	1	2	19	3	LOW_SIGNAL	LOW_SIGNAL	1508.938354	3818.822021	1510	3818	30.66127	39.354218	1504.536011	3812.47998	1499	3810	35.755333	39.880783	100	100	0.611506	1.486246	0.411443	2.43047	0.123124	0.159025	417.817413	101.848732
1122	101con1Gcon3R072303	NORMAL	B	1	2	19	4	LOW_SIGNAL	LOW_SIGNAL	1514.275879	3816.510254	1512	3815	29.771456	41.875	1531.23999	3809.743896	1512	3810	67.285904	42.967712	100	100	-2.356392	1.585684	-1.486042	0	-0.25212	0.157475	0	142.300171
1123	101con1Gcon3R072303	NORMAL	B	1	2	19	5	LOW_SIGNAL	LOW_SIGNAL	1650.096558	3829.393066	1690	3823	97.934319	46.077736	1625.871948	3816.112061	1674	3813	116.717934	44.033203	100	100	3.364909	3.112381	1.081137	0.924952	0.207548	0.301613	262.120239	102.20092
1124	101con1Gcon3R072303	NORMAL	B	1	2	19	6	LOW_SIGNAL	LOW_SIGNAL	1690.506836	3826.191895	1700	3830	64.134903	39.158268	1634.241699	3821.866699	1681	3820	117.866898	42.162342	100	100	7.815484	1.013602	7.710604	0.129692	0.477362	0.102584	175.757935	361.368134
1125	101con1Gcon3R072303	NORMAL	B	1	2	19	7	DETECTED	DETECTED	2123.145752	3912.912598	2076	3899	145.300064	88.635193	1546.369263	3827.969238	1480	3826	126.365128	42.137405	100	100	80.116882	19.906328	4.024694	0.248466	4.564364	2.015866	12.434875	91.800507
1126	101con1Gcon3R072303	NORMAL	B	1	2	19	8	DETECTED	DETECTED	2090.357666	3967.650391	2099	3923	103.457932	147.367172	1435.385742	3825.871338	1429	3823	36.214458	39.23098	100	100	90.978584	33.225674	2.738201	0.365203	18.085924	3.613956	14.796455	100.190636
1127	101con1Gcon3R072303	NORMAL	B	1	2	19	9	LOW_SIGNAL	LOW_SIGNAL	1507.465698	3820.116455	1517	3817	65.595222	46.12315	1405.304321	3806.608643	1407	3810	30.504868	42.179165	100	100	14.190681	3.165532	4.482873	0.223071	3.349019	0.320248	56.841961	138.15567
1128	101con1Gcon3R072303	NORMAL	B	1	2	19	10	LOW_SIGNAL	LOW_SIGNAL	1499.258545	3799.122559	1509	3798	54.731613	43.923168	1400.375977	3795.176025	1398	3795	36.300198	39.709846	100	100	13.735239	0.924863	14.851104	0.067335	2.724023	0.099384	41.4244	475.647705
1129	101con1Gcon3R072303	NORMAL	B	1	2	19	11	LOW_SIGNAL	LOW_SIGNAL	1407.44519	3792.322021	1405	3792	32.113811	46.805679	1407.359985	3787.447998	1408	3784	30.983711	40.735268	100	100	0.011835	1.142219	0.010362	96.508896	0.00275	0.119651	9910.582031	472.962921
1130	101con1Gcon3R072303	NORMAL	B	1	2	19	12	LOW_SIGNAL	LOW_SIGNAL	1407.01355	3783.741455	1406	3779	26.389854	44.78244	1402.975952	3781.327881	1402	3778	26.8918	39.342125	100	100	0.560841	0.565617	0.991556	1.008516	0.150142	0.061348	128.083664	886.365417
1131	101con1Gcon3R072303	NORMAL	B	1	2	19	13	LOW_SIGNAL	LOW_SIGNAL	1400.17688	3783.755127	1399	3783	33.058002	40.941414	1400.608032	3776.575928	1403	3778	29.475769	41.746792	100	100	-0.059889	1.682433	-0.035597	0	-0.014627	0.17197	0	113.670013
1132	101con1Gcon3R072303	NORMAL	B	1	2	19	14	LOW_SIGNAL	LOW_SIGNAL	1398.918335	3788.673584	1400	3781	27.535906	45.050682	1401.504028	3778.335938	1401	3779	28.909098	38.023926	100	100	-0.359165	2.422609	-0.148255	0	-0.089442	0.271872	0	233.716797
1133	101con1Gcon3R072303	NORMAL	B	1	2	19	15	LOW_SIGNAL	LOW_SIGNAL	1402.714233	3797.544189	1408	3795	31.505812	41.932625	1399.359985	3790.040039	1400	3787	31.86397	44.935143	100	100	0.46592	1.758584	0.264941	3.774432	0.105268	0.167	142.031097	215.214035
1134	101con1Gcon3R072303	NORMAL	B	1	2	19	16	LOW_SIGNAL	LOW_SIGNAL	1399.163208	3831.639404	1399	3833	28.509325	49.858135	1400.05603	3802.575928	1403	3808	28.419466	39.87466	100	100	-0.124017	6.810975	-0.018208	0	-0.031416	0.728871	0	102.983803
1135	101con1Gcon3R072303	NORMAL	B	1	2	19	17	DETECTED	DETECTED	1675.491943	3833.604736	1679	3829	67.019295	52.84581	1399.987671	3804.913574	1399	3798	26.118717	42.080338	100	100	38.268799	6.723724	5.691608	0.175697	10.548155	0.681819	22.402674	111.419533
1136	101con1Gcon3R072303	NORMAL	B	1	2	19	18	LOW_SIGNAL	LOW_SIGNAL	1643.736816	3828.309326	1663	3824	95.092331	55.73592	1392.127075	3804.364502	1394	3801	29.319798	40.239807	100	100	34.949741	5.611428	6.228315	0.160557	8.581565	0.595053	35.952259	161.057297
1137	101con1Gcon3R072303	NORMAL	B	1	2	19	19	LOW_SIGNAL	LOW_SIGNAL	1384.019775	3800.223633	1383	3801	31.131521	42.620178	1393.640015	3791.416016	1394	3786	29.002331	44.872803	100	100	-1.336295	2.06405	-0.647414	0	-0.331706	0.19628	0	159.394241
1138	101con1Gcon3R072303	NORMAL	B	1	2	19	20	LOW_SIGNAL	LOW_SIGNAL	1378.695313	3788.264893	1376	3787	30.220093	41.583603	1386.735962	3785.399902	1388	3784	28.071665	42.613983	100	100	-1.116883	0.671405	-1.6635	0	-0.286433	0.067231	0	325.106293
1139	101con1Gcon3R072303	NORMAL	B	1	2	19	21	LOW_SIGNAL	LOW_SIGNAL	1376	3774.476807	1374	3775	34.357143	41.538708	1382.063965	3777.815918	1383	3777	29.449999	38.271603	100	100	-0.842312	-0.782515	0	0	-0.205907	-0.087248	0	0
1140	101con1Gcon3R072303	NORMAL	B	1	2	19	22	LOW_SIGNAL	LOW_SIGNAL	1380.397339	3770.602539	1377	3775	36.662258	43.304974	1372.807983	3771.343994	1371	3768	26.608179	36.087067	100	100	1.054196	-0.173759	0	-0.164826	0.285226	-0.020546	332.32782	0
1141	101con1Gcon3R072303	NORMAL	B	1	2	19	23	LOW_SIGNAL	LOW_SIGNAL	1397.708618	3784.231689	1399	3780	27.598936	44.663696	1384.031982	3781.439941	1385	3778	34.303196	45.38446	100	100	1.899747	0.654241	2.903741	0.344383	0.398699	0.061513	148.952896	288.57431
1142	101con1Gcon3R072303	NORMAL	B	1	2	19	24	LOW_SIGNAL	LOW_SIGNAL	1403.959961	3774.646729	1403	3772	28.329281	40.76041	1708.57605	3814.464111	1398	3781	1896.221558	248.584915	100	100	-42.312561	-9.331134	0	0	-0.160644	-0.160176	0	0
1143	101con1Gcon3R072303	NORMAL	B	1	2	19	25	LOW_SIGNAL	LOW_SIGNAL	1370.127563	3785.140869	1372	3786	28.06226	42.209415	1389.735962	3781.343994	1390	3780	29.515484	47.063633	100	100	-2.723696	0.889791	-3.061051	0	-0.664343	0.080675	0	548.268738
1144	101con1Gcon3R072303	NORMAL	B	1	2	19	26	LOW_SIGNAL	LOW_SIGNAL	1368.469849	3787.771729	1370	3785	28.329281	41.755096	1388.674561	3779.944336	1389	3782	39.628437	43.434605	100	100	-2.806527	1.834336	-1.529996	0	-0.509854	0.180211	0	152.815582
1145	101con1Gcon3R072303	NORMAL	B	1	2	20	1	LOW_SIGNAL	LOW_SIGNAL	1465.558594	3807.882813	1462	3811	32.505535	43.033195	1478.587769	3826.315674	1475	3834	31.665237	40.398968	100	100	-1.809812	-4.319709	0	0	-0.411466	-0.456271	0	0
1146	101con1Gcon3R072303	NORMAL	B	1	2	20	2	LOW_SIGNAL	LOW_SIGNAL	1472.606934	3801.04834	1472	3796	33.325066	43.238895	1477.949097	3807.601807	1476	3806	32.973141	38.112762	100	100	-0.742051	-1.535794	0	0	-0.162016	-0.171949	0	0
1147	101con1Gcon3R072303	NORMAL	B	1	2	20	3	LOW_SIGNAL	LOW_SIGNAL	1505.668945	3805.806885	1505	3808	44.681137	42.13113	1498.432007	3809.768066	1499	3809	33.64241	43.395988	100	100	1.005244	-0.928296	0	-0.923454	0.215114	-0.09128	406.303711	0
1148	101con1Gcon3R072303	NORMAL	B	1	2	20	4	LOW_SIGNAL	LOW_SIGNAL	1626.213745	3820.055176	1604	3817	99.506027	44.149494	1608.57605	3806.696045	1553	3805	117.51564	37.404118	100	100	2.449956	3.130689	0.782561	1.277855	0.150088	0.357157	354.455658	175.568451
1149	101con1Gcon3R072303	NORMAL	B	1	2	20	5	LOW_SIGNAL	LOW_SIGNAL	1846.641357	3837.896484	1846	3835	54.909985	45.030655	1769.192017	3824.1521	1773	3818	37.398621	39.875229	100	100	10.758066	3.220973	3.340006	0.299401	2.070914	0.344685	51.911472	152.221451
1150	101con1Gcon3R072303	NORMAL	B	1	2	20	6	LOW_SIGNAL	LOW_SIGNAL	1855.773926	3858.171143	1852	3857	50.493801	40.353157	1772.552002	3836.040039	1773	3834	38.066467	45.946918	100	100	11.559904	5.186386	2.228894	0.448653	2.186227	0.481667	39.863068	99.278336
1151	101con1Gcon3R072303	NORMAL	B	1	2	20	7	LOW_SIGNAL	LOW_SIGNAL	1749.344849	3844.724121	1761	3844	69.202843	42.842159	1687.063965	3845.535889	1743	3844	129.554184	42.668747	100	100	8.651098	-0.190236	0	-0.02199	0.480732	-0.019025	175.853073	0
1152	101con1Gcon3R072303	NORMAL	B	1	2	20	8	LOW_SIGNAL	LOW_SIGNAL	1457.303467	3842.110352	1458	3839	29.253754	44.292763	1459.567993	3840.496094	1459	3837	34.39344	41.046352	100	100	-0.314553	0.378298	-0.831494	0	-0.065842	0.039328	0	1031.104858
1153	101con1Gcon3R072303	NORMAL	B	1	2	20	9	LOW_SIGNAL	LOW_SIGNAL	1434.165527	3813.227539	1434	3812	28.915354	47.67318	1437.343994	3810.783936	1437	3806	34.285824	43.4683	100	100	-0.441504	0.572654	-0.770978	0	-0.092705	0.056216	0	801.132202
1154	101con1Gcon3R072303	NORMAL	B	1	2	20	10	LOW_SIGNAL	LOW_SIGNAL	1426.779297	3793.124023	1428	3795	29.627653	40.309021	1423.488037	3792.624023	1423	3792	31.396423	38.276096	100	100	0.457171	0.117174	3.901638	0.256303	0.104829	0.013063	315.66333	2527.904785
1155	101con1Gcon3R072303	NORMAL	B	1	2	20	11	LOW_SIGNAL	LOW_SIGNAL	1417.136963	3783.150635	1416	3790	30.794226	42.89624	1424.088013	3783.080078	1424	3783	29.053902	38.477806	100	100	-0.965532	0.016535	-58.393871	0	-0.239247	0.001834	0	26874.429688
1156	101con1Gcon3R072303	NORMAL	B	1	2	20	12	LOW_SIGNAL	LOW_SIGNAL	1418.71228	3782.082275	1416	3779	27.069765	40.86858	1423.271973	3785.904053	1422	3783	31.440514	38.977539	100	100	-0.633362	-0.895627	0	0	-0.145026	-0.098051	0	0
1157	101con1Gcon3R072303	NORMAL	B	1	2	20	13	LOW_SIGNAL	LOW_SIGNAL	1431.959229	3781.476074	1430	3782	30.670786	39.71859	1427.341309	3787.880859	1423	3788	31.678173	40.637432	100	100	0.64145	-1.50095	0	-2.339933	0.145776	-0.157608	171.619461	0
1158	101con1Gcon3R072303	NORMAL	B	1	2	20	14	LOW_SIGNAL	LOW_SIGNAL	1425.693848	3776.156494	1426	3773	27.794645	38.779621	1421.333374	3786.825439	1417	3786	32.41013	37.305676	100	100	0.60569	-2.500249	0	-4.127937	0.13454	-0.285987	382.287811	0
1159	101con1Gcon3R072303	NORMAL	B	1	2	20	15	LOW_SIGNAL	LOW_SIGNAL	1409.945557	3791.054443	1407	3793	27.656853	47.346691	1417.701782	3790.228027	1421	3791	36.736794	43.853752	100	100	-1.077375	0.193669	-5.562967	0	-0.21113	0.018845	0	2159.709229
1160	101con1Gcon3R072303	NORMAL	B	1	2	20	16	LOW_SIGNAL	LOW_SIGNAL	1410.163208	3801.993164	1411	3806	27.926044	44.722366	1419.042725	3807.239258	1416	3810	42.972	49.957157	100	100	-1.233405	-1.229413	0	0	-0.206635	-0.105012	0	0
1161	101con1Gcon3R072303	NORMAL	B	1	2	20	17	LOW_SIGNAL	LOW_SIGNAL	1409.638184	3820.585449	1406	3820	31.642578	39.912724	1414.626709	3819.661865	1410	3819	40.371258	46.101017	100	100	-0.692929	0.21644	-3.201478	0	-0.123566	0.020034	0	2498.00293
1162	101con1Gcon3R072303	NORMAL	B	1	2	20	18	LOW_SIGNAL	LOW_SIGNAL	1394.703979	3792.815674	1393	3791	30.084389	43.505253	1405.199951	3798.120117	1407	3792	28.242895	50.764732	100	100	-1.457938	-1.243087	0	0	-0.371632	-0.104491	0	0
1163	101con1Gcon3R072303	NORMAL	B	1	2	20	19	LOW_SIGNAL	LOW_SIGNAL	1409.562866	3788.748291	1405	3786	45.458935	41.678967	1407.407959	3801.879883	1409	3807	25.424807	44.320068	100	100	0.299326	-3.077366	0	-10.280969	0.084756	-0.29629	1748.758911	0
1164	101con1Gcon3R072303	NORMAL	B	1	2	20	20	LOW_SIGNAL	LOW_SIGNAL	1386.311279	3800.887451	1385	3799	27.580717	41.386234	1401.52002	3792.263916	1401	3793	30.880774	41.413174	100	100	-2.112563	2.020911	-1.045352	0	-0.492499	0.208232	0	17.318598
1165	101con1Gcon3R072303	NORMAL	B	1	2	20	21	LOW_SIGNAL	LOW_SIGNAL	1393.172241	3792.218506	1390	3795	29.185556	42.773186	1398.791992	3790.167969	1401	3792	27.640646	45.704842	100	100	-0.780609	0.48054	-1.624442	0	-0.203315	0.044865	0	785.428528
1166	101con1Gcon3R072303	NORMAL	B	1	2	20	22	LOW_SIGNAL	LOW_SIGNAL	1396.437134	3786.476807	1394	3787	30.766554	34.706928	1395.296021	3780.615967	1394	3783	32.12426	37.872406	100	100	0.158506	1.373478	0.115405	8.665155	0.035522	0.154752	809.781067	258.622406
1167	101con1Gcon3R072303	NORMAL	B	1	2	20	23	LOW_SIGNAL	LOW_SIGNAL	1610	3825.556396	1639	3821	110.037811	51.939911	1419.724121	3795.551758	1415	3797	49.537964	43.55632	100	100	26.430187	7.031535	3.758808	0.266042	3.841011	0.68887	51.638889	94.30175
1168	101con1Gcon3R072303	NORMAL	B	1	2	20	24	LOW_SIGNAL	LOW_SIGNAL	1618.364258	3828.092773	1646	3830	97.69706	45.430153	1542.341309	3817.404785	1417	3797	1209.816895	207.40773	100	100	10.559934	2.504711	4.216028	0.23719	0.062838	0.051531	1586.186401	1893.444336
1169	101con1Gcon3R072303	NORMAL	B	1	2	20	25	LOW_SIGNAL	LOW_SIGNAL	1407.026489	3795.576172	1407	3796	30.769018	44.503086	1400.024048	3799.968018	1399	3795	28.939161	43.127148	100	100	0.972671	-1.029221	0	-1.058139	0.241971	-0.101835	149.27121	0
1170	101con1Gcon3R072303	NORMAL	B	1	2	20	26	LOW_SIGNAL	LOW_SIGNAL	1399.28186	3774.442871	1398	3772	30.118481	42.988113	1386.301636	3765.579346	1383	3764	29.138365	51.163628	100	100	1.803012	2.077152	0.868021	1.152045	0.445469	0.173239	58.711842	313.015045
1171	101con1Gcon3R072303	NORMAL	B	1	2	21	1	DETECTED	DETECTED	4215.492676	6031.049805	4410	5330	828.520569	2092.772705	1484.714233	3836.600098	1485	3840	30.671478	42.162987	100	100	379.317566	514.265442	0.737591	1.355765	89.03315	52.046829	30.319292	95.347267
1172	101con1Gcon3R072303	NORMAL	B	1	2	21	2	DETECTED	DETECTED	3862.851074	6384.652344	4075	5604	776.414124	1718.739014	1492	3836.387207	1490	3832	26.755684	41.083393	100	100	329.322021	597.181458	0.551461	1.813366	88.611122	62.026646	32.728878	67.428146
1173	101con1Gcon3R072303	NORMAL	B	1	2	21	3	LOW_SIGNAL	LOW_SIGNAL	1490.668945	3835.282715	1489	3836	28.900234	38.684383	1492.803101	3830.204834	1492	3832	31.080803	41.881977	100	100	-0.296444	1.189993	-0.249114	0	-0.068665	0.121243	0	316.086487
1174	101con1Gcon3R072303	NORMAL	B	1	2	21	4	LOW_SIGNAL	LOW_SIGNAL	1645.013916	3857.229248	1630	3849	103.765274	46.347534	1608.436523	3843.793701	1551	3842	118.675194	43.313061	100	100	5.080767	3.148597	1.613661	0.619709	0.308214	0.310196	157.44606	122.76857
1175	101con1Gcon3R072303	NORMAL	B	1	2	21	5	LOW_SIGNAL	LOW_SIGNAL	1895.282715	3864.937988	1902	3868	60.188091	49.972244	1782.206665	3850.148682	1781	3848	43.554928	39.826427	100	100	15.706779	3.465848	4.531871	0.220659	2.596171	0.371344	36.736374	204.094177
1176	101con1Gcon3R072303	NORMAL	B	1	2	21	6	LOW_SIGNAL	LOW_SIGNAL	1904.537964	3867.165527	1913	3867	62.140533	47.730587	1814.579346	3847.420654	1814	3855	33.97443	40.363819	100	100	12.495662	4.627176	2.700494	0.370303	2.647833	0.489173	57.838379	129.020386
1177	101con1Gcon3R072303	NORMAL	B	1	2	21	7	LOW_SIGNAL	LOW_SIGNAL	1749.61377	3850.255127	1757	3846	60.564957	39.986069	1693.669556	3840.991211	1766	3836	132.593079	45.850548	100	100	7.770906	2.170983	3.579442	0.279373	0.421924	0.202046	210.83963	242.190094
1178	101con1Gcon3R072303	NORMAL	B	1	2	21	8	LOW_SIGNAL	LOW_SIGNAL	1465.158569	3826.57251	1465	3826	30.098837	45.700829	1471.880981	3830.150879	1469	3827	35.114582	48.573254	100	100	-0.933774	-0.838585	0	0	-0.191442	-0.07367	0	0
1179	101con1Gcon3R072303	NORMAL	B	1	2	21	9	LOW_SIGNAL	LOW_SIGNAL	1533.489624	3801.917236	1537	3803	64.085884	43.637959	1430.287964	3802.936035	1433	3802	30.877182	38.127701	100	100	14.335181	-0.238754	0	-0.016655	3.342328	-0.026721	54.414749	0
1180	101con1Gcon3R072303	NORMAL	B	1	2	21	10	LOW_SIGNAL	LOW_SIGNAL	1527.924194	3791.517334	1531	3789	62.611797	40.963936	1419.615967	3792.864014	1417	3792	28.377296	38.276653	100	100	15.044506	-0.315592	0	-0.020977	3.816721	-0.035183	51.530602	0
1181	101con1Gcon3R072303	NORMAL	B	1	2	21	11	LOW_SIGNAL	LOW_SIGNAL	1398.609619	3787.171143	1396	3786	30.556761	44.207401	1416.567993	3783.711914	1417	3780	30.511328	39.303581	100	100	-2.4945	0.810664	-3.077106	0	-0.588581	0.088013	0	585.00531
1182	101con1Gcon3R072303	NORMAL	B	1	2	21	12	LOW_SIGNAL	LOW_SIGNAL	1415.773926	3788.404053	1416	3786	29.746464	42.839489	1425.680054	3787.104004	1427	3790	31.252254	39.334141	100	100	-1.376006	0.304664	-4.516469	0	-0.316973	0.033051	0	1305.485596
1183	101con1Gcon3R072303	NORMAL	B	1	2	21	13	DETECTED	DETECTED	3346.357178	4208.265137	3422	4111	324.828339	309.323486	1443.038452	3793.346191	1446	3795	30.509712	37.623501	100	100	264.379639	97.235527	2.718961	0.367788	62.384029	11.028186	16.990971	73.996826
1184	101con1Gcon3R072303	NORMAL	B	1	2	21	14	DETECTED	DETECTED	3344.019531	4210.844727	3399	4095	276.179108	332.619995	1442.564087	3801.935791	1443	3801	27.905964	40.168262	100	100	264.120819	95.827095	2.756223	0.362815	68.137962	10.179901	14.450279	80.747971
1185	101con1Gcon3R072303	NORMAL	B	1	2	21	15	DETECTED	DETECTED	2929.722656	3998.059326	2910	3943	212.585037	185.629517	1432.373169	3794.925293	1433	3800	34.957912	41.111565	100	100	207.988663	47.604107	4.369133	0.228878	42.83292	4.941043	14.00415	89.113457
1186	101con1Gcon3R072303	NORMAL	B	1	2	21	16	DETECTED	DETECTED	2994.866699	4077.175049	3028	3982	293.944702	266.731842	1425.229492	3796.606445	1424	3807	28.398584	53.878963	100	100	218.029755	65.750763	3.316003	0.301568	55.271671	5.207387	18.639318	93.108597
1187	101con1Gcon3R072303	NORMAL	B	1	2	21	17	LOW_SIGNAL	LOW_SIGNAL	1409.63269	3781.285645	1410	3784	29.58713	43.215614	1417.252197	3783.895752	1415	3785	29.465075	46.910778	100	100	-1.058384	-0.611674	0	0	-0.258595	-0.05564	0	0
1188	101con1Gcon3R072303	NORMAL	B	1	2	21	18	LOW_SIGNAL	LOW_SIGNAL	1408.337769	3790.589355	1410	3786	30.20616	45.229088	1414.040039	3788.656006	1415	3788	28.587551	42.213383	100	100	-0.792071	0.453077	-1.748204	0	-0.199467	0.045799	0	839.934143
1189	101con1Gcon3R072303	NORMAL	B	1	2	21	19	LOW_SIGNAL	LOW_SIGNAL	1392.132446	3785.735107	1390	3787	27.294607	39.641335	1403.095947	3784.496094	1404	3785	26.535551	40.789536	100	100	-1.52288	0.290361	-5.244788	0	-0.413163	0.030376	0	775.611633
1190	101con1Gcon3R072303	NORMAL	B	1	2	21	20	LOW_SIGNAL	LOW_SIGNAL	1387.781494	3783.953613	1389	3783	24.542721	41.580341	1404.208008	3786.216064	1406	3789	30.810379	41.507008	100	100	-2.281718	-0.530201	0	0	-0.533149	-0.054508	0	0
1191	101con1Gcon3R072303	NORMAL	B	1	2	21	21	LOW_SIGNAL	LOW_SIGNAL	1398.755005	3797.132568	1400	3798	30.018433	43.749531	1409.167969	3796.823975	1409	3797	30.532309	41.626812	100	100	-1.446408	0.072318	-20.000553	0	-0.341047	0.007413	0	4362.424316
1192	101con1Gcon3R072303	NORMAL	B	1	2	21	22	LOW_SIGNAL	LOW_SIGNAL	1413.960205	3808.761475	1412	3805	29.748253	41.570457	1415.492065	3806.650879	1416	3805	30.525198	39.177402	100	100	-0.212782	0.494614	-0.430198	0	-0.050183	0.053873	0	658.622742
1193	101con1Gcon3R072303	NORMAL	B	1	2	21	23	DETECTED	DETECTED	1920.345459	3911.763672	1915	3882	61.854431	90.949318	1427.317017	3808.609863	1429	3803	26.223577	37.714897	100	100	68.483894	24.173914	2.832967	0.352987	18.800961	2.735095	11.362526	80.230568
1194	101con1Gcon3R072303	NORMAL	B	1	2	21	24	DETECTED	DETECTED	1925.444458	3937.833252	1930	3912	42.336327	91.12706	1454.128052	3816.775879	1426	3819	98.693069	41.70787	100	100	65.467995	28.369583	2.307683	0.433335	4.775578	2.902507	18.915386	66.928749
1195	101con1Gcon3R072303	NORMAL	B	1	2	21	25	LOW_SIGNAL	LOW_SIGNAL	1422.875	3789.815674	1420	3792	33.858551	43.950512	1416.452393	3793.984131	1411	3793	29.927008	45.860661	100	100	0.892129	-0.976871	0	-1.094988	0.214609	-0.090894	246.564957	0
1196	101con1Gcon3R072303	NORMAL	B	1	2	21	26	LOW_SIGNAL	LOW_SIGNAL	1408.15332	3753.379883	1405	3751	36.194626	43.984688	1399.527588	3750.976318	1398	3747	29.786764	44.597935	100	100	1.198153	0.563271	2.127135	0.470116	0.289583	0.053894	238.380798	306.645477
1197	101con1Gcon3R072303	NORMAL	B	1	2	22	1	DETECTED	DETECTED	1928.388916	3872.796387	1923	3864	58.843388	45.509018	1488.686035	3831.994141	1486	3830	31.140594	44.067547	100	100	61.076733	9.561935	6.387486	0.156556	14.119925	0.925902	11.354946	27.849422
1198	101con1Gcon3R072303	NORMAL	B	1	2	22	2	DETECTED	DETECTED	1951.15625	3906.53125	1943	3890	40.149799	58.063354	1512.393921	3828.919189	1504	3827	48.863491	44.990391	100	100	60.946087	18.188251	3.350849	0.298432	8.979349	1.725081	6.347449	47.292217
1199	101con1Gcon3R072303	NORMAL	B	1	2	22	3	DETECTED	DETECTED	2063.085449	3939.438965	2069	3931	76.779175	64.415154	1514.351807	3842.518555	1510	3837	39.254101	42.14138	100	100	76.221603	22.713129	3.355839	0.297988	13.979014	2.299887	12.025149	50.265697
1200	101con1Gcon3R072303	NORMAL	B	1	2	22	4	DETECTED	DETECTED	2064.489502	3934.635498	2068	3919	58.236717	74.253075	1552.65979	3852.834961	1540	3848	62.927193	44.389526	100	100	71.095482	19.169813	3.708721	0.269635	8.133681	1.842789	4.65768	72.767067
1201	101con1Gcon3R072303	NORMAL	B	1	2	22	5	DETECTED	DETECTED	2349.135254	4023.446045	2349	4019	63.202946	75.035912	1691.959961	3856.969971	1748	3856	124.056366	40.920334	100	100	91.284645	39.013378	2.339829	0.427382	5.297393	4.068297	16.243626	37.780842
1202	101con1Gcon3R072303	NORMAL	B	1	2	22	6	DETECTED	DETECTED	2423.822021	4074.684814	2420	4033	65.739243	102.773201	1744.047119	3856.47168	1781	3852	155.865051	46.054451	100	100	94.423828	51.137867	1.846456	0.541578	4.361304	4.738155	20.789717	42.104088
1203	101con1Gcon3R072303	NORMAL	B	1	2	22	7	DETECTED	DETECTED	9526.418945	13819.790039	10090	12109	1839.321899	7175.270996	1616.944458	3869.203613	1564	3858	123.401695	52.065773	100	100	1098.662109	2331.902344	0.471144	2.122493	64.095345	191.115692	23.202269	72.107132
1204	101con1Gcon3R072303	NORMAL	B	1	2	22	8	DETECTED	DETECTED	8766.46875	10535.610352	9678	9072	2277.055664	5799.000488	1496.48938	3830.106445	1490	3843	39.632481	55.964355	100	100	1009.833252	1571.423096	0.642623	1.556121	183.434891	119.817406	31.316605	86.47718
1205	101con1Gcon3R072303	NORMAL	B	1	2	22	9	LOW_SIGNAL	LOW_SIGNAL	1576.5448	3813.399902	1594	3815	73.334	45.35207	1456.644043	3807.144043	1449	3803	59.535599	46.700409	100	100	16.654762	1.46605	11.360299	0.088026	2.013934	0.133957	35.711269	178.086197
1206	101con1Gcon3R072303	NORMAL	B	1	2	22	10	LOW_SIGNAL	LOW_SIGNAL	1557.096558	3815.917236	1576	3812	68.942345	47.165421	1432.388916	3793.230225	1432	3792	28.833305	37.295399	100	100	17.32246	5.316661	3.258146	0.306923	4.325125	0.608306	50.216152	127.265129
1207	101con1Gcon3R072303	NORMAL	B	1	2	22	11	LOW_SIGNAL	LOW_SIGNAL	1414.965698	3789.356201	1412	3794	30.386568	47.796795	1419.904053	3786.656006	1421	3780	25.369022	41.643089	100	100	-0.68596	0.632786	-1.084031	0	-0.194661	0.064841	0	868.838074
1208	101con1Gcon3R072303	NORMAL	B	1	2	22	12	LOW_SIGNAL	LOW_SIGNAL	1432.424683	3782.164307	1435	3782	27.991091	41.874367	1435.800049	3786.280029	1437	3789	30.031702	39.098633	100	100	-0.468854	-0.964512	0	0	-0.112393	-0.105265	0	0
1209	101con1Gcon3R072303	NORMAL	B	1	2	22	13	LOW_SIGNAL	LOW_SIGNAL	1574.760254	3806.020508	1590	3801	64.476593	42.252197	1454.296021	3789.743896	1455	3788	26.660654	36.796501	100	100	16.73303	3.814395	4.386811	0.227956	4.518427	0.442341	48.733459	127.587585
1210	101con1Gcon3R072303	NORMAL	B	1	2	22	14	LOW_SIGNAL	LOW_SIGNAL	1572.506836	3818.53418	1584	3816	52.92783	42.477943	1448.128052	3798.535889	1443	3797	27.850403	37.5228	100	100	17.276779	4.686564	3.686449	0.271264	4.46596	0.532964	36.18615	99.559395
1211	101con1Gcon3R072303	NORMAL	B	1	2	22	15	LOW_SIGNAL	LOW_SIGNAL	1431.431519	3792.773926	1431	3795	26.951017	43.150223	1440.223999	3790.535889	1441	3787	32.267998	45.992203	100	100	-1.221316	0.52448	-2.328621	0	-0.272483	0.048661	0	711.189636
1212	101con1Gcon3R072303	NORMAL	B	1	2	22	16	LOW_SIGNAL	LOW_SIGNAL	1408.438354	3773.349365	1410	3770	28.03298	43.665279	1422.312012	3773.991943	1423	3778	29.446074	40.541801	100	100	-1.927114	-0.150587	0	0	-0.471155	-0.01585	0	0
1213	101con1Gcon3R072303	NORMAL	B	1	2	22	17	LOW_SIGNAL	LOW_SIGNAL	1408.372437	3777.144775	1409	3779	27.128283	44.736271	1422.784058	3774.919922	1426	3778	28.725506	46.722687	100	100	-2.00184	0.521391	-3.839425	0	-0.501701	0.047618	0	605.824463
1214	101con1Gcon3R072303	NORMAL	B	1	2	22	18	LOW_SIGNAL	LOW_SIGNAL	1414.58667	3787.52002	1413	3786	26.797321	42.86982	1425.855957	3792.447998	1427	3790	28.15473	39.147671	100	100	-1.565355	-1.154863	0	0	-0.400263	-0.125882	0	0
1215	101con1Gcon3R072303	NORMAL	B	1	2	22	19	LOW_SIGNAL	LOW_SIGNAL	1416.576172	3797.145752	1413	3800	34.974529	55.698639	1423.078247	3797.956543	1425	3799	33.151474	38.895126	100	100	-0.903168	-0.190007	0	0	-0.196132	-0.020846	0	0
1216	101con1Gcon3R072303	NORMAL	B	1	2	22	20	LOW_SIGNAL	LOW_SIGNAL	1418.443726	3792.662354	1416	3794	32.632835	40.476807	1434.06897	3800.655273	1431	3800	40.823631	37.275024	100	100	-2.170418	-1.873127	0	0	-0.38275	-0.214431	0	0
1217	101con1Gcon3R072303	NORMAL	B	1	2	22	21	LOW_SIGNAL	LOW_SIGNAL	1605.139038	3823.529785	1457	3816	1397.700073	135.796204	1439.595215	3807.944336	1442	3808	32.498165	44.182041	100	100	22.994791	3.652423	6.295763	0.158837	5.093944	0.352755	844.079956	823.895264
1218	101con1Gcon3R072303	NORMAL	B	1	2	22	22	LOW_SIGNAL	LOW_SIGNAL	1463.138184	3829.427734	1461	3827	32.833328	39.706123	1446.619019	3817.230225	1447	3816	33.146191	41.088428	100	100	2.294587	2.858465	0.802734	1.245743	0.498373	0.29686	27.503794	86.640678
1219	101con1Gcon3R072303	NORMAL	B	1	2	22	23	LOW_SIGNAL	LOW_SIGNAL	1438.355225	3816.118408	1439	3815	29.901033	36.834496	1442.793701	3814.293701	1442	3809	28.945551	38.98822	100	100	-0.616525	0.427617	-1.441769	0	-0.153339	0.046801	0	700.328247
1220	101con1Gcon3R072303	NORMAL	B	1	2	22	24	LOW_SIGNAL	LOW_SIGNAL	1431.5	3818.197266	1433	3819	29.819323	41.729801	1438.80957	3815.008057	1438	3811	30.349352	47.186012	100	100	-1.015333	0.747386	-1.358512	0	-0.240848	0.067588	0	690.640625
1221	101con1Gcon3R072303	NORMAL	B	1	2	22	25	LOW_SIGNAL	LOW_SIGNAL	1428	3810.236816	1428	3810	30.143147	44.83284	1425.230103	3788.619141	1427	3785	28.420321	44.158791	100	100	0.384751	5.066064	0.075947	13.167111	0.097462	0.489544	362.635559	35.82708
1222	101con1Gcon3R072303	NORMAL	B	1	2	22	26	LOW_SIGNAL	LOW_SIGNAL	1411.939941	3750.313232	1412	3752	29.272207	38.60437	1408.275635	3754.91333	1410	3754	32.737698	37.991024	100	100	0.508989	-1.078025	0	-2.117973	0.111929	-0.121084	400.056244	0
1223	101con1Gcon3R072303	NORMAL	B	1	2	23	1	LOW_SIGNAL	LOW_SIGNAL	1466.531006	3826.682861	1463	3828	26.778946	39.956871	1475.174561	3815.928467	1478	3815	28.691484	42.459236	100	100	-1.200629	2.520273	-0.476388	0	-0.301259	0.253288	0	133.53511
1224	101con1Gcon3R072303	NORMAL	B	1	2	23	2	LOW_SIGNAL	LOW_SIGNAL	1485.441406	3832.47583	1484	3826	41.813557	40.74379	1489.312012	3824.823975	1486	3827	31.710741	42.914402	100	100	-0.537645	1.793199	-0.299824	0	-0.12206	0.178305	0	176.107803
1225	101con1Gcon3R072303	NORMAL	B	1	2	23	3	DETECTED	DETECTED	4424.081543	7047.397949	4623	6397	746.232666	2547.917969	1514.640991	3841.230713	1515	3841	29.538866	41.936543	100	100	404.134521	751.35968	0.537871	1.859182	98.495331	76.452827	25.628565	79.458511
1226	101con1Gcon3R072303	NORMAL	B	1	2	23	4	DETECTED	DETECTED	4500.187988	7003.296875	4728	6274	734.093994	2606.841797	1529.03125	3849.21875	1530	3846	28.491125	36.000637	100	100	412.707214	739.15271	0.558352	1.790986	104.283585	87.611732	24.68873	82.641998
1227	101con1Gcon3R072303	NORMAL	B	1	2	23	5	LOW_SIGNAL	LOW_SIGNAL	1512.986206	3841.986328	1514	3843	27.038031	43.138199	1526.333374	3846.80957	1522	3841	33.412098	41.971741	100	100	-1.853982	-1.130318	0	0	-0.399471	-0.114916	0	0
1228	101con1Gcon3R072303	NORMAL	B	1	2	23	6	LOW_SIGNAL	LOW_SIGNAL	1508.130127	3842.041016	1506	3840	34.203896	45.359547	1517.400024	3838.783936	1513	3835	34.501518	46.869854	100	100	-1.287631	0.763291	-1.686946	0	-0.268681	0.069492	0	362.358826
1229	101con1Gcon3R072303	NORMAL	B	1	2	23	7	DETECTED	DETECTED	6289.546875	8079.282227	6698	6460	1751.88147	4490.105957	1530.838745	3855.241943	1530	3851	31.476868	50.017597	100	100	661.006226	989.896423	0.667753	1.49756	151.181122	84.45108	36.808281	106.292259
1230	101con1Gcon3R072303	NORMAL	B	1	2	23	8	DETECTED	DETECTED	6739.303711	7474.245117	7108	6635	1433.398193	2812.207275	1511.490601	3837.26416	1513	3837	30.253811	49.110218	100	100	726.167053	852.320129	0.851989	1.173725	172.798492	74.057518	27.412588	77.310783
1231	101con1Gcon3R072303	NORMAL	B	1	2	23	9	DETECTED	DETECTED	1842.869507	3912.760986	1831	3905	69.56295	46.360989	1477.090454	3813.760742	1468	3810	67.078026	46.682121	100	100	50.808376	23.200535	2.189966	0.456628	5.453038	2.120732	5.037652	5.521383
1232	101con1Gcon3R072303	NORMAL	B	1	2	23	10	DETECTED	DETECTED	1767.551758	3874.689697	1756	3868	74.849892	73.86747	1433.728149	3799.029053	1434	3800	29.181711	42.091747	100	100	46.369621	17.73094	2.615181	0.382383	11.43948	1.797517	20.647736	80.228806
1233	101con1Gcon3R072303	NORMAL	B	1	2	23	11	LOW_SIGNAL	LOW_SIGNAL	1436.061646	3806.116455	1436	3805	27.312296	45.709053	1436.5	3800.466064	1435	3802	29.162014	47.715084	100	100	-0.060889	1.324159	-0.045983	0	-0.015032	0.118419	0	242.281235
1234	101con1Gcon3R072303	NORMAL	B	1	2	23	12	LOW_SIGNAL	LOW_SIGNAL	1453.383545	3797.397217	1450	3793	29.921568	43.101086	1450.380981	3802.920654	1448	3803	28.474512	44.035728	100	100	0.41707	-1.294408	0	-3.103577	0.105447	-0.125431	306.15564	0
1235	101con1Gcon3R072303	NORMAL	B	1	2	23	13	LOW_SIGNAL	LOW_SIGNAL	1572.020508	3824.23291	1581	3822	54.147755	43.993107	1462.120728	3785.75	1460	3787	26.151781	42.113487	100	100	15.26558	9.018403	1.692714	0.590767	4.202382	0.913791	43.142715	33.058666
1236	101con1Gcon3R072303	NORMAL	B	1	2	23	14	LOW_SIGNAL	LOW_SIGNAL	1588.753418	3820.136963	1598	3814	48.141258	39.426167	1469.297485	3789.925537	1467	3792	30.137642	37.58638	100	100	16.592974	7.079995	2.343642	0.426686	3.963679	0.803787	31.42639	39.399731
1237	101con1Gcon3R072303	NORMAL	B	1	2	23	15	LOW_SIGNAL	LOW_SIGNAL	1462.465698	3782.897217	1459	3781	26.882162	44.33411	1458.823975	3779.263916	1460	3774	31.939478	44.240204	100	100	0.505852	0.851458	0.594101	1.683215	0.11402	0.082127	473.610809	79.37767
1238	101con1Gcon3R072303	NORMAL	B	1	2	23	16	LOW_SIGNAL	LOW_SIGNAL	1439.731079	3770.372314	1442	3767	30.864014	41.290794	1445.579346	3776.484131	1445	3780	33.263882	39.427456	100	100	-0.812351	-1.432294	0	0	-0.175814	-0.155014	0	0
1239	101con1Gcon3R072303	NORMAL	B	1	2	23	17	LOW_SIGNAL	LOW_SIGNAL	1525.97937	3801.413818	1529	3804	50.850883	40.405853	1451.507935	3788.103271	1450	3787	35.39463	44.16819	100	100	10.344421	3.119303	3.31626	0.301545	2.104032	0.30136	49.02647	134.014404
1240	101con1Gcon3R072303	NORMAL	B	1	2	23	18	LOW_SIGNAL	LOW_SIGNAL	1525.493286	3811.266602	1532	3813	51.740932	46.892525	1465.246216	3825.574707	1461	3827	41.203594	49.406155	100	100	8.368592	-3.35308	0	-0.400674	1.46218	-0.289602	51.944721	0
1241	101con1Gcon3R072303	NORMAL	B	1	2	23	19	DETECTED	DETECTED	9191.80957	10736.181641	10249	9162	2446.23291	6286.04541	1470.458374	3817.916748	1471	3819	36.278446	44.01926	100	100	1072.530884	1621.283203	0.661532	1.511642	212.83577	157.16449	31.677925	90.859367
1242	101con1Gcon3R072303	NORMAL	B	1	2	23	20	DETECTED	DETECTED	8910.78125	9836.78125	10293	8165	2730.697998	5811.027344	1477.708374	3825.208252	1472	3827	33.717827	37.800682	100	100	1032.487671	1408.801636	0.732884	1.364473	220.449341	159.033463	36.734333	96.661957
1243	101con1Gcon3R072303	NORMAL	B	1	2	23	21	LOW_SIGNAL	LOW_SIGNAL	1516.437134	3841.768311	1517	3840	32.198463	38.96159	1471.745972	3824.960205	1471	3826	32.257202	39.378448	100	100	6.207806	3.93895	1.576005	0.634516	1.385463	0.426835	4.353808	33.999115
1244	101con1Gcon3R072303	NORMAL	B	1	2	23	22	LOW_SIGNAL	LOW_SIGNAL	1517.152344	3835.648926	1517	3834	29.031193	38.417046	1478.047607	3825.023926	1473	3825	32.856258	41.798267	100	100	5.431826	2.48995	2.1815	0.4584	1.190176	0.254197	39.345161	155.00174
1245	101con1Gcon3R072303	NORMAL	B	1	2	23	23	LOW_SIGNAL	LOW_SIGNAL	1487.756592	3829.322266	1485	3830	34.089291	41.056992	1483.773926	3820.773926	1481	3821	43.062798	41.398586	100	100	0.55321	2.003289	0.276151	3.621205	0.092485	0.206489	660.664673	62.084579
1246	101con1Gcon3R072303	NORMAL	B	1	2	23	24	LOW_SIGNAL	LOW_SIGNAL	1481.223633	3821.052734	1479	3819	35.615715	44.283211	1478.474121	3810.232666	1474	3809	43.761505	37.459625	100	100	0.38192	2.535664	0.150619	6.639259	0.062829	0.288846	924.823792	218.27359
1247	101con1Gcon3R072303	NORMAL	B	1	2	23	25	LOW_SIGNAL	LOW_SIGNAL	1447.546021	3793.940674	1449	3786	33.831848	48.948437	1461.823975	3795.904053	1464	3794	35.164143	45.460266	100	100	-1.983273	-0.460114	0	0	-0.406037	-0.043189	0	0
1248	101con1Gcon3R072303	NORMAL	B	1	2	23	26	LOW_SIGNAL	LOW_SIGNAL	1438.496704	3779.092773	1437	3779	28.419214	42.640255	1444.698364	3776.452393	1445	3781	30.178743	46.783356	100	100	-0.861439	0.618769	-1.392182	0	-0.205498	0.056438	0	728.991211
1249	101con1Gcon3R072303	NORMAL	B	1	2	24	1	LOW_SIGNAL	LOW_SIGNAL	1456.103394	3818	1455	3819	25.240158	43.395309	1457.468262	3813.579346	1456	3815	28.786301	44.032413	100	100	-0.189586	1.035973	-0.183003	0	-0.047414	0.100395	0	168.827515
1250	101con1Gcon3R072303	NORMAL	B	1	2	24	2	LOW_SIGNAL	LOW_SIGNAL	1481.645874	3830.208252	1482	3829	29.117668	37.617489	1475.384033	3821.927979	1473	3826	33.613743	42.388973	100	100	0.869798	1.940468	0.448242	2.23094	0.186288	0.19534	268.199036	235.963394
1251	101con1Gcon3R072303	NORMAL	B	1	2	24	3	DETECTED	DETECTED	1756.052612	3939.157959	1757	3940	42.81546	70.485039	1510.351074	3828.866699	1502	3827	46.665089	40.590405	100	100	34.129063	25.846563	1.320449	0.757318	5.265211	2.717176	7.553809	52.247383
1252	101con1Gcon3R072303	NORMAL	B	1	2	24	4	LOW_SIGNAL	LOW_SIGNAL	1658.5448	3856.600098	1670	3855	94.379623	49.905098	1522.285767	3834.896729	1517	3835	59.681133	44.753521	100	100	18.927	5.086147	3.721285	0.268724	2.283117	0.484953	53.658188	101.74733
1253	101con1Gcon3R072303	NORMAL	B	1	2	24	5	LOW_SIGNAL	LOW_SIGNAL	1512.282715	3832.372314	1506	3826	49.03495	55.327175	1534.615967	3830.672119	1503	3824	101.470863	52.303356	100	100	-3.10219	0.398438	-7.785884	0	-0.220095	0.032506	0	1061.076538
1254	101con1Gcon3R072303	NORMAL	B	1	2	24	6	LOW_SIGNAL	LOW_SIGNAL	1507.848267	3814.38623	1507	3818	30.795095	37.179962	1494.984009	3812.36792	1494	3815	28.100622	40.174526	100	100	1.786904	0.472988	3.777909	0.264697	0.457793	0.050239	97.92511	754.087158
1255	101con1Gcon3R072303	NORMAL	B	1	2	24	7	LOW_SIGNAL	LOW_SIGNAL	1493.650635	3817.130127	1493	3818	30.888136	43.00526	1496.456055	3812.407959	1496	3816	31.96533	42.748722	100	100	-0.389686	1.106632	-0.352137	0	-0.087764	0.110463	0	99.325668
1256	101con1Gcon3R072303	NORMAL	B	1	2	24	8	LOW_SIGNAL	LOW_SIGNAL	1487.863037	3812.109619	1490	3811	30.770254	46.963539	1483.042725	3812.666748	1485	3813	33.267044	50.250416	100	100	0.669563	-0.130562	0	-0.194996	0.144898	-0.011087	262.320526	0
1257	101con1Gcon3R072303	NORMAL	B	1	2	24	9	LOW_SIGNAL	LOW_SIGNAL	1548.253418	3852.212402	1551	3848	54.425888	46.304424	1461.447998	3823.568115	1465	3822	31.768688	44.897972	100	100	12.057669	6.712739	1.796237	0.556719	2.732421	0.637986	50.909195	39.539162
1258	101con1Gcon3R072303	NORMAL	B	1	2	24	10	LOW_SIGNAL	LOW_SIGNAL	1534.061279	3833.83667	1547	3835	57.533333	48.613239	1442.592041	3814.471924	1442	3814	29.891497	38.236656	100	100	12.705494	4.538095	2.799742	0.357176	3.060042	0.506445	53.743481	155.024399
1259	101con1Gcon3R072303	NORMAL	B	1	2	24	11	DETECTED	DETECTED	7085.466309	9315.969727	8036	8364	2124.340332	4575.253418	1462.477295	3808.65918	1459	3814	29.132008	39.223835	100	100	781.058838	1290.628662	0.605177	1.652409	193.017563	140.407242	37.776005	83.072952
1260	101con1Gcon3R072303	NORMAL	B	1	2	24	12	DETECTED	DETECTED	7735.57666	11272.62207	8217	9928	1328.508911	5442.406738	1474.353882	3817.076904	1473	3815	28.813208	39.614281	100	100	869.712341	1747.19397	0.497777	2.008933	217.303909	188.203461	21.213053	72.996178
1261	101con1Gcon3R072303	NORMAL	B	1	2	24	13	DETECTED	DETECTED	4039.473633	6174.561523	4049	5447	465.477509	1920.88623	1473.900024	3805.949951	1472	3805	26.84841	35.919601	100	100	356.369873	555.079956	0.642015	1.557595	95.557755	65.942032	18.113008	81.083382
1262	101con1Gcon3R072303	NORMAL	B	1	2	24	14	DETECTED	DETECTED	4179.734375	6242.354004	4127	5539	403.524933	1762.079102	1482.865356	3792.25	1487	3791	30.095945	34.000504	100	100	374.607422	574.177612	0.652424	1.532745	89.609055	72.060814	14.921045	71.905151
1263	101con1Gcon3R072303	NORMAL	B	1	2	24	15	LOW_SIGNAL	LOW_SIGNAL	1591.434448	3815.606934	1595	3815	51.403069	42.908875	1472.758301	3796.883301	1471	3796	29.982342	47.018536	100	100	16.484657	4.387851	3.756886	0.266178	3.958201	0.398218	35.182518	102.67363
1264	101con1Gcon3R072303	NORMAL	B	1	2	24	16	LOW_SIGNAL	LOW_SIGNAL	1592.924194	3827.317139	1594	3827	49.380333	44.133583	1472.626953	3801.769775	1470	3800	32.380924	44.672169	100	100	16.709835	5.98698	2.791029	0.358291	3.715065	0.571885	30.990959	27.070837
1265	101con1Gcon3R072303	NORMAL	B	1	2	24	17	DETECTED	DETECTED	2327.849121	4139.924316	2323	4062	81.774223	261.060028	1508.079956	3831.973389	1517	3831	38.621784	45.052509	100	100	113.869675	72.167763	1.577847	0.633775	21.225565	6.835378	8.792597	83.501343
1266	101con1Gcon3R072303	NORMAL	B	1	2	24	18	DETECTED	DETECTED	2328.247314	4075.08252	2334	3997	85.214432	212.586288	1513.533325	3842.320068	1513	3842	26.624685	37.283123	100	100	113.167488	54.547474	2.074661	0.482007	30.599949	6.243105	9.935792	89.916313
1267	101con1Gcon3R072303	NORMAL	B	1	2	24	19	LOW_SIGNAL	LOW_SIGNAL	1500.373291	3830.15332	1501	3834	29.846489	41.837944	1501.992065	3830.595215	1505	3832	36.732002	45.008469	100	100	-0.224855	-0.103557	0	0	-0.04407	-0.009818	0	0
1268	101con1Gcon3R072303	NORMAL	B	1	2	24	20	LOW_SIGNAL	LOW_SIGNAL	1469.304688	3801.874268	1470	3802	25.938917	39.534843	1486.817505	3816.253906	1488	3813	28.971819	46.497814	100	100	-2.43261	-3.369843	0	0	-0.604478	-0.309254	0	0
1269	101con1Gcon3R072303	NORMAL	B	1	2	24	21	LOW_SIGNAL	LOW_SIGNAL	1552.297974	3850.457031	1552	3850	40.200459	50.301304	1493.603638	3820.270264	1493	3821	31.481676	39.314106	100	100	8.152911	7.074216	1.152483	0.867692	1.864397	0.767836	42.592899	103.948502
1270	101con1Gcon3R072303	NORMAL	B	1	2	24	22	LOW_SIGNAL	LOW_SIGNAL	1616.741699	3895.635742	1617	3892	53.429134	64.580948	1516.5	3829.840332	1513	3824	33.280739	39.015942	100	100	13.924028	15.41904	0.903041	1.107369	3.012003	1.686373	41.697124	78.216919
1271	101con1Gcon3R072303	NORMAL	B	1	2	24	23	DETECTED	DETECTED	17947.316406	18810.658203	18375	15220	2479.28833	9942.129883	1555.577759	3849.177734	1556	3837	40.129044	49.919617	100	100	2276.887207	3506.196777	0.649389	1.539908	408.475677	299.711456	15.12325	66.450676
1272	101con1Gcon3R072303	NORMAL	B	1	2	24	24	DETECTED	DETECTED	18606.919922	18423.660156	18698	14610	1320.741699	9198.765625	1571.785767	3833.214355	1573	3832	40.028095	43.587597	100	100	2366.257813	3419.245361	0.692041	1.445001	425.579437	334.738464	7.749484	63.045795
1273	101con1Gcon3R072303	NORMAL	B	1	2	24	25	DETECTED	DETECTED	2161.571533	4002.571533	2130	3979	76.506119	79.849579	1562.821899	3813.858398	1535	3816	101.614815	44.9375	100	100	83.169052	44.224594	1.880606	0.531743	5.892346	4.199458	11.169257	34.976032
1274	101con1Gcon3R072303	NORMAL	B	1	2	24	26	DETECTED	DETECTED	2080.173828	3942.3479	2090	3943	59.323963	90.207138	1492.96167	3790.574219	1487	3791	53.657108	39.709713	100	100	81.566444	35.567898	2.29326	0.43606	10.94379	3.82208	4.309023	53.366764
1275	101con1Gcon3R072303	NORMAL	B	1	2	25	1	LOW_SIGNAL	LOW_SIGNAL	1453.537964	3813.834473	1452	3813	28.531666	39.198402	1445.322876	3816.582764	1443	3817	26.057291	43.579231	100	100	1.141113	-0.644057	0	-0.564411	0.31527	-0.063064	141.472794	0
1276	101con1Gcon3R072303	NORMAL	B	1	2	25	2	LOW_SIGNAL	LOW_SIGNAL	1444.862061	3811.303467	1445	3812	29.055408	41.004799	1442.920654	3815.508057	1440	3813	42.675068	43.369434	100	100	0.26967	-0.985338	0	-3.653864	0.045493	-0.096948	1609.972778	0
1277	101con1Gcon3R072303	NORMAL	B	1	2	25	3	LOW_SIGNAL	LOW_SIGNAL	1472.400024	3821.882813	1473	3821	28.385586	36.319115	1466.626953	3819.246094	1463	3821	35.484024	40.652428	100	100	0.801906	0.61791	1.297771	0.770552	0.162695	0.06486	368.82608	692.645935
1278	101con1Gcon3R072303	NORMAL	B	1	2	25	4	LOW_SIGNAL	LOW_SIGNAL	1480.648315	3819.241455	1476	3821	31.747381	35.168106	1478.5	3815.253906	1478	3816	29.38537	40.734047	100	100	0.298411	0.934475	0.319335	3.131506	0.073108	0.097892	559.345154	515.454529
1279	101con1Gcon3R072303	NORMAL	B	1	2	25	5	LOW_SIGNAL	LOW_SIGNAL	1476.372437	3808.020752	1477	3811	28.830912	38.016155	1482.539673	3804.476074	1483	3798	24.730433	37.38636	100	100	-0.856657	0.830689	-1.031261	0	-0.249378	0.094812	0	194.408798
1280	101con1Gcon3R072303	NORMAL	B	1	2	25	6	LOW_SIGNAL	LOW_SIGNAL	1477.572388	3805.006836	1473	3805	41.428104	38.938091	1488.071411	3809.452393	1478	3809	56.539562	42.339504	100	100	-1.458362	-1.041808	0	0	-0.185693	-0.104998	0	0
1281	101con1Gcon3R072303	NORMAL	B	1	2	25	7	LOW_SIGNAL	LOW_SIGNAL	1463.02063	3817.937988	1464	3824	26.384043	43.79834	1470.277832	3811.484131	1472	3809	27.984179	40.000149	100	100	-1.008058	1.51245	-0.666507	0	-0.259332	0.161346	0	276.431213
1282	101con1Gcon3R072303	NORMAL	B	1	2	25	8	LOW_SIGNAL	LOW_SIGNAL	1470.579346	3814.937988	1470	3812	28.832531	48.876713	1472.69043	3810.912598	1474	3810	27.473183	37.080025	100	100	-0.293239	0.943343	-0.310851	0	-0.076842	0.10856	0	791.064636
1283	101con1Gcon3R072303	NORMAL	B	1	2	25	9	LOW_SIGNAL	LOW_SIGNAL	1501.251709	3817.176758	1505	3818	34.458595	39.682236	1477.277832	3806.936523	1483	3807	31.345472	41.336823	100	100	3.330081	2.399781	1.38766	0.720638	0.764827	0.247727	59.701633	113.065094
1284	101con1Gcon3R072303	NORMAL	B	1	2	25	10	LOW_SIGNAL	LOW_SIGNAL	1490.136108	3806.040771	1492	3807	34.952538	37.425705	1462.301636	3799.158691	1461	3795	30.90897	35.88435	100	100	3.866335	1.612803	2.397276	0.41714	0.900531	0.191785	58.629368	154.459061
1285	101con1Gcon3R072303	NORMAL	B	1	2	25	11	LOW_SIGNAL	LOW_SIGNAL	1457.394531	3798.938721	1455	3798	28.217743	40.495426	1458.19043	3799.976074	1457	3798	25.650175	38.298084	100	100	-0.110554	-0.243102	0	0	-0.031029	-0.027086	0	0
1286	101con1Gcon3R072303	NORMAL	B	1	2	25	12	LOW_SIGNAL	LOW_SIGNAL	1464.700684	3789.462646	1461	3790	28.433628	40.710186	1470	3795.031738	1474	3793	28.27437	38.097763	100	100	-0.736099	-1.305107	0	0	-0.187425	-0.146179	0	0
1287	101con1Gcon3R072303	NORMAL	B	1	2	25	13	DETECTED	DETECTED	1860.615356	4006.692383	1859	3984	55.305668	131.167465	1481.963379	3793.08374	1479	3793	37.749783	37.86018	100	100	52.596485	50.058811	1.050694	0.951752	10.030574	5.64204	10.674365	58.791946
1288	101con1Gcon3R072303	NORMAL	B	1	2	25	14	DETECTED	DETECTED	1933.695679	4089.956543	1938	4078	63.309803	127.844536	1501.015015	3797.47998	1490	3794	89.556725	50.763508	100	100	60.101315	68.541374	0.876862	1.140431	4.831359	5.761551	14.639555	40.117439
1289	101con1Gcon3R072303	NORMAL	B	1	2	25	15	LOW_SIGNAL	LOW_SIGNAL	1479.095947	3787.849365	1481	3787	27.277708	41.919678	1478.708618	3787.527588	1479	3788	30.577284	46.939648	100	100	0.053802	0.075408	0.713476	1.401589	0.012667	0.006855	3567.133057	6563.668457
1290	101con1Gcon3R072303	NORMAL	B	1	2	25	16	LOW_SIGNAL	LOW_SIGNAL	1499.294556	3812.876709	1497	3811	39.058781	50.462536	1501.18396	3812.191895	1501	3813	44.236969	49.059002	100	100	-0.262447	0.160485	-1.635335	0	-0.042711	0.013959	0	1725.826538
1291	101con1Gcon3R072303	NORMAL	B	1	2	25	17	LOW_SIGNAL	LOW_SIGNAL	1546.38623	3846.448242	1547	3845	28.313763	39.651932	1540.563477	3846.325439	1540	3843	32.144047	43.974319	100	100	0.808807	0.028779	28.104456	0.035582	0.181146	0.002793	261.344452	15481.931641
1292	101con1Gcon3R072303	NORMAL	B	1	2	25	18	LOW_SIGNAL	LOW_SIGNAL	1550.158569	3843.668945	1551	3840	29.654881	43.001957	1543.896851	3842.269775	1542	3845	27.528847	38.883919	100	100	0.869781	0.327893	2.652637	0.376983	0.22746	0.035983	176.087173	1312.439453
1293	101con1Gcon3R072303	NORMAL	B	1	2	25	19	DETECTED	DETECTED	1846.040771	3881.397949	1846	3880	43.863407	42.283222	1533.569946	3842.516113	1533	3844	27.128277	36.007732	100	100	43.403622	9.11189	4.763405	0.209934	11.51827	1.079819	11.030846	57.00761
1294	101con1Gcon3R072303	NORMAL	B	1	2	25	20	LOW_SIGNAL	LOW_SIGNAL	1751.675537	3842.158936	1792	3837	135.774246	50.182613	1510.660889	3809.547852	1512	3808	27.811993	40.07782	100	100	33.478031	7.642351	4.380593	0.22828	8.665854	0.813694	55.139893	92.607719
1295	101con1Gcon3R072303	NORMAL	B	1	2	25	21	DETECTED	DETECTED	9061.929688	11724.079102	9991	9772	2411.80542	6944.338867	1531.866699	3826.800049	1530	3828	27.908619	38.514812	100	100	1045.960083	1850.713623	0.565166	1.769392	269.811371	205.045242	32.026878	87.931961
1296	101con1Gcon3R072303	NORMAL	B	1	2	25	22	DETECTED	DETECTED	9265.640625	10265.938477	10393	8813	2447.194824	5270.51709	1542.481445	3826.777832	1545	3823	24.791012	37.254185	100	100	1072.781982	1509.006104	0.71092	1.406629	311.530609	172.843948	31.684824	81.848946
1297	101con1Gcon3R072303	NORMAL	B	1	2	25	23	DETECTED	DETECTED	4567.36377	4235.535156	4742	4103	461.988037	376.327026	1553.270874	3821.1875	1554	3815	34.291454	51.247269	100	100	418.671234	97.101646	4.31168	0.231928	87.896324	8.085263	15.285316	89.977905
1298	101con1Gcon3R072303	NORMAL	B	1	2	25	24	DETECTED	DETECTED	4402.274414	4119.451172	4625	4054	694.667542	271.28418	1549.13562	3809.932129	1543	3807	37.015587	45.620949	100	100	396.313965	72.535248	5.463743	0.183025	77.079384	6.784582	24.312897	86.398796
1299	101con1Gcon3R072303	NORMAL	B	1	2	25	25	DETECTED	DETECTED	2149.960693	4250.60791	2141	4102	92.547066	362.499756	1522.213501	3791.898926	1517	3792	39.368317	45.202507	100	100	87.196945	107.49765	0.811152	1.232814	15.945493	10.147866	13.34234	78.409279
1300	101con1Gcon3R072303	NORMAL	B	1	2	25	26	DETECTED	DETECTED	2137.45459	4242.711914	2123	4042	114.430664	432.166229	1514.758667	3797.786133	1518	3799	29.977606	36.886311	100	100	86.4953	104.267578	0.829551	1.205471	20.772036	12.062084	17.734858	96.777763
1301	101con1Gcon3R072303	NORMAL	C	1	3	1	1	LOW_SIGNAL	LOW_SIGNAL	1270.700684	3775.993164	1272	3776	29.443329	41.003109	1259.769897	3773.396729	1257	3772	29.556229	37.654869	100	100	1.518336	0.60847	2.495334	0.400748	0.36983	0.068954	23.611341	625.03186
1302	101con1Gcon3R072303	NORMAL	C	1	3	1	2	LOW_SIGNAL	LOW_SIGNAL	1319.557007	3774.476563	1314	3769	43.733437	48.61861	1289.687012	3767.895752	1283	3769	49.01725	44.142784	100	100	4.149078	1.542201	2.690361	0.371697	0.609377	0.14908	74.113472	309.628418
1303	101con1Gcon3R072303	NORMAL	C	1	3	1	3	DETECTED	DETECTED	28720.828125	11455.125977	32628	9638	10861.436523	6611.114746	1418.099976	3804.533447	1403	3801	51.06139	50.122421	100	100	3792.473389	1792.903076	2.11527	0.472753	534.703979	152.638138	39.781067	86.410622
1304	101con1Gcon3R072303	NORMAL	C	1	3	1	4	DETECTED	DETECTED	31184.443359	14131.364258	34552	11842	9868.610352	8705.501953	1425.400024	3824.366699	1427	3820	48.859119	46.253784	100	100	4133.666504	2415.427002	1.711361	0.58433	609.078552	222.835785	33.161312	84.460854
1305	101con1Gcon3R072303	NORMAL	C	1	3	1	5	LOW_SIGNAL	LOW_SIGNAL	1360.771851	3782.80542	1354	3784	51.344379	36.665524	1339.563477	3784.777832	1328	3783	56.427296	42.873753	100	100	2.94594	-0.462231	0	-0.156905	0.375853	-0.046005	110.357391	0
1306	101con1Gcon3R072303	NORMAL	C	1	3	1	6	LOW_SIGNAL	LOW_SIGNAL	1316.221436	3779.838867	1312	3781	39.782658	44.141514	1288.832031	3776.447998	1288	3772	24.708857	39.57933	100	100	3.804513	0.794644	4.787694	0.208869	1.108485	0.085673	113.836121	576.357727
1307	101con1Gcon3R072303	NORMAL	C	1	3	1	7	DETECTED	DETECTED	1487.288452	3827.326904	1489	3814	50.685627	69.983398	1270.490845	3766.619629	1271	3767	28.930172	43.477421	100	100	30.114176	14.226644	2.116745	0.472423	7.493824	1.396294	19.196817	90.334602
1308	101con1Gcon3R072303	NORMAL	C	1	3	1	8	LOW_SIGNAL	LOW_SIGNAL	1387.053711	3782.959717	1392	3783	91.741837	47.676254	1262.341309	3766.436523	1259	3767	27.450077	45.413391	100	100	17.32312	3.872181	4.473737	0.223527	4.543244	0.36384	70.192612	87.838699
1309	101con1Gcon3R072303	NORMAL	C	1	3	1	9	LOW_SIGNAL	LOW_SIGNAL	1279.234863	3755.919434	1275	3758	35.760162	38.573463	1264.42395	3768.592041	1265	3772	26.174128	43.92131	100	100	2.057303	-2.969803	0	-1.443542	0.565861	-0.28853	164.514145	0
1310	101con1Gcon3R072303	NORMAL	C	1	3	1	10	LOW_SIGNAL	LOW_SIGNAL	1292.026855	3752.651123	1290	3751	33.137287	42.740089	1280.784058	3752.800049	1279	3753	25.735189	38.524395	100	100	1.561676	-0.0349	0	-0.022348	0.436865	-0.003866	185.67746	0
1311	101con1Gcon3R072303	NORMAL	C	1	3	1	11	LOW_SIGNAL	LOW_SIGNAL	1298.161133	3757.067139	1299	3756	28.169394	38.793404	1295.104004	3756.736084	1296	3758	27.91486	42.79134	100	100	0.424649	0.077582	5.473546	0.182697	0.109516	0.007736	123.58886	5455.350098
1312	101con1Gcon3R072303	NORMAL	C	1	3	1	12	LOW_SIGNAL	LOW_SIGNAL	1302.852295	3757.208008	1303	3753	27.179678	43.654091	1300.864014	3754.951904	1301	3752	27.008465	45.935062	100	100	0.276181	0.528714	0.522364	1.914372	0.073617	0.049115	153.194794	633.61969
1313	101con1Gcon3R072303	NORMAL	C	1	3	1	13	LOW_SIGNAL	LOW_SIGNAL	1432.563721	3783.134277	1444	3787	65.163033	44.899086	1307.615967	3770.295898	1306	3765	27.472799	44.196953	100	100	17.355812	3.008652	5.768634	0.173351	4.548053	0.290481	47.290668	61.606857
1314	101con1Gcon3R072303	NORMAL	C	1	3	1	14	LOW_SIGNAL	LOW_SIGNAL	1443.758423	3803.516846	1452	3802	61.098801	45.484718	1328.656006	3782.384033	1326	3785	42.549992	39.751808	100	100	15.98825	4.952438	3.228359	0.309755	2.70511	0.531619	38.093925	104.60276
1315	101con1Gcon3R072303	NORMAL	C	1	3	1	15	LOW_SIGNAL	LOW_SIGNAL	1377.648682	3794.844482	1378	3793	36.572334	41.941925	1330.875	3791.458252	1329	3793	28.328375	40.559101	100	100	6.497077	0.793557	8.187284	0.122141	1.651125	0.083489	49.452824	315.425476
1316	101con1Gcon3R072303	NORMAL	C	1	3	1	16	LOW_SIGNAL	LOW_SIGNAL	1371.979736	3798.033691	1375	3796	36.028419	47.254196	1327.444458	3792.753906	1327	3794	35.079697	42.335938	100	100	6.186153	1.237308	4.999686	0.200013	1.269546	0.124712	18.442728	397.575409
1317	101con1Gcon3R072303	NORMAL	C	1	3	1	17	LOW_SIGNAL	LOW_SIGNAL	1349.743286	3791.668945	1339	3789	138.475037	41.255375	1314.072021	3777.743896	1316	3782	26.631046	40.891659	100	100	4.954901	3.263311	1.518366	0.658603	1.339462	0.340535	380.951233	39.253674
1318	101con1Gcon3R072303	NORMAL	C	1	3	1	18	LOW_SIGNAL	LOW_SIGNAL	1348.932373	3788.918945	1348	3791	31.043896	39.556129	1311.42395	3775.312012	1309	3776	27.050514	42.266129	100	100	5.210091	3.188761	1.633892	0.612036	1.386607	0.321935	40.607731	109.435959
1319	101con1Gcon3R072303	NORMAL	C	1	3	1	19	LOW_SIGNAL	LOW_SIGNAL	1343	3768.128418	1335	3768	55.736626	41.765018	1332.407959	3780.895996	1319	3781	71.477623	47.355354	100	100	1.471283	-2.99206	0	-2.03364	0.148187	-0.269612	422.478241	0
1320	101con1Gcon3R072303	NORMAL	C	1	3	1	20	LOW_SIGNAL	LOW_SIGNAL	1355.689209	3772.696045	1356	3773	35.219978	39.942593	1318.895996	3770.959961	1319	3769	31.97122	35.986191	100	100	5.110745	0.406848	12.561796	0.079606	1.150823	0.048243	40.155697	998.349487
1321	101con1Gcon3R072303	NORMAL	C	1	3	1	21	LOW_SIGNAL	LOW_SIGNAL	1322.560791	3769.763428	1317	3766	38.16581	39.015324	1322.343994	3774.743896	1323	3776	29.109669	42.155037	100	100	0.030114	-1.167164	0	-38.758099	0.007448	-0.118146	11385.365234	0
1322	101con1Gcon3R072303	NORMAL	C	1	3	1	22	LOW_SIGNAL	LOW_SIGNAL	1318.17688	3784.074951	1317	3783	39.68932	42.338345	1314.911987	3776.447998	1312	3774	27.763697	43.066425	100	100	0.453508	1.787363	0.25373	3.94119	0.117596	0.177097	868.704956	103.39035
1323	101con1Gcon3R072303	NORMAL	C	1	3	1	23	LOW_SIGNAL	LOW_SIGNAL	1336.25	3789.912109	1334	3792	33.724548	39.999466	1307.319946	3783.696045	1305	3782	37.796059	39.370914	100	100	4.018516	1.456724	2.758599	0.362503	0.765425	0.157885	58.985336	113.627754
1324	101con1Gcon3R072303	NORMAL	C	1	3	1	24	LOW_SIGNAL	LOW_SIGNAL	1343.020386	3798.217773	1342	3801	36.270195	41.327053	1303.391968	3794.656006	1302	3795	27.792694	43.920582	100	100	5.504568	0.834694	6.594713	0.151637	1.425857	0.081096	58.807198	417.466003
1325	101con1Gcon3R072303	NORMAL	C	1	3	1	25	LOW_SIGNAL	LOW_SIGNAL	1292.592163	3789.703857	1289	3794	28.24124	42.565392	1304.901367	3789.063477	1304	3792	34.046745	41.071857	100	100	-1.709805	0.150072	-11.393217	0	-0.361538	0.015592	0	1745.295654
1326	101con1Gcon3R072303	NORMAL	C	1	3	1	26	LOW_SIGNAL	LOW_SIGNAL	1324.666626	3789.738525	1319	3792	83.052849	39.024921	1331.261963	3787.682617	1331	3787	28.972864	39.335609	100	100	-0.916122	0.481798	-1.901464	0	-0.227638	0.052266	0	239.997894
1327	101con1Gcon3R072303	NORMAL	C	1	3	2	1	LOW_SIGNAL	LOW_SIGNAL	1346.324341	3789.824219	1345	3790	52.661957	38.934566	1277.259888	3766.425293	1277	3765	26.29962	36.231956	100	100	9.593368	5.483497	1.749498	0.571593	2.626063	0.645809	66.06102	60.912731
1328	101con1Gcon3R072303	NORMAL	C	1	3	2	2	LOW_SIGNAL	LOW_SIGNAL	1361.270264	3797.128418	1364	3796	47.272774	46.184822	1290.817505	3768.777832	1291	3765	32.833984	42.402805	100	100	9.786209	6.64391	1.472959	0.678905	2.145727	0.668602	48.272739	64.563377
1329	101con1Gcon3R072303	NORMAL	C	1	3	2	3	DETECTED	DETECTED	1908.814331	3863.542969	1901	3847	56.159786	63.679157	1387.093994	3797.401611	1349	3797	108.448784	45.735191	100	100	72.46933	15.500112	4.675407	0.213885	4.810753	1.446181	17.782532	66.99205
1330	101con1Gcon3R072303	NORMAL	C	1	3	2	4	DETECTED	DETECTED	1805.485962	3849.953369	1812	3850	73.132645	56.952545	1359.188354	3793.043457	1346	3796	50.388859	48.029835	100	100	61.992771	13.336739	4.648271	0.215134	8.857069	1.184887	11.876216	53.779736
1331	101con1Gcon3R072303	NORMAL	C	1	3	2	5	LOW_SIGNAL	LOW_SIGNAL	1436.617432	3811.395996	1453	3809	59.190773	55.179657	1322.769897	3784.341309	1319	3788	34.238495	42.179462	100	100	15.813941	6.340219	2.494226	0.400926	3.325133	0.641419	42.410458	131.498474
1332	101con1Gcon3R072303	NORMAL	C	1	3	2	6	LOW_SIGNAL	LOW_SIGNAL	1394.261719	3801.825439	1408	3794	60.803772	55.008694	1291.839966	3769.8479	1293	3775	29.337135	39.698673	100	100	14.226849	7.49388	1.898462	0.526742	3.491198	0.805506	51.998871	119.07888
1333	101con1Gcon3R072303	NORMAL	C	1	3	2	7	LOW_SIGNAL	LOW_SIGNAL	1415.422852	3799.630859	1440	3801	83.868484	46.971851	1267.248047	3778.176025	1265	3776	27.875786	44.304131	100	100	20.582155	5.027903	4.093586	0.244285	5.315538	0.484263	53.383121	72.731613
1334	101con1Gcon3R072303	NORMAL	C	1	3	2	8	LOW_SIGNAL	LOW_SIGNAL	1398.234863	3773.38916	1415	3773	75.995224	48.540699	1253.255981	3759.728027	1253	3756	26.931787	40.305958	100	100	20.138227	3.201463	6.290321	0.158974	5.383188	0.338936	49.016117	197.997101
1335	101con1Gcon3R072303	NORMAL	C	1	3	2	9	LOW_SIGNAL	LOW_SIGNAL	1447.71814	3769.476563	1488	3770	126.085922	44.301464	1270.248047	3755.080078	1268	3755	29.527096	40.162285	100	100	24.651405	3.373791	7.306737	0.13686	6.010415	0.358458	69.070686	129.878067
1336	101con1Gcon3R072303	NORMAL	C	1	3	2	10	LOW_SIGNAL	LOW_SIGNAL	1490	3766.818848	1526	3764	123.069855	49.591034	1295.703979	3750.176025	1297	3752	26.044943	41.224606	100	100	26.988602	3.900216	6.91977	0.144513	7.460029	0.403711	61.906765	165.624054
1337	101con1Gcon3R072303	NORMAL	C	1	3	2	11	LOW_SIGNAL	LOW_SIGNAL	1505.758423	3777.449707	1531	3779	110.464149	42.748394	1310.33606	3766.263916	1311	3760	26.942875	44.564041	100	100	27.145058	2.621371	10.355292	0.096569	7.253211	0.251005	54.818703	112.560768
1338	101con1Gcon3R072303	NORMAL	C	1	3	2	12	LOW_SIGNAL	LOW_SIGNAL	1517.885864	3784.825439	1549	3785	96.47464	46.027134	1324.439941	3772.023926	1325	3771	27.557392	41.358479	100	100	26.87052	3.000012	8.956803	0.111647	7.019747	0.309526	47.793774	157.780945
1339	101con1Gcon3R072303	NORMAL	C	1	3	2	13	LOW_SIGNAL	LOW_SIGNAL	1334.067139	3784.630859	1333	3782	30.018841	45.713745	1328.174561	3785.388916	1327	3780	42.030861	44.71027	100	100	0.818506	-0.177649	0	-0.217041	0.140196	-0.016955	499.250793	0
1340	101con1Gcon3R072303	NORMAL	C	1	3	2	14	LOW_SIGNAL	LOW_SIGNAL	1357.550293	3800.986572	1356	3803	30.096567	42.700562	1359.19043	3793.968262	1353	3790	60.014359	43.866516	100	100	-0.227822	1.644729	-0.138517	0	-0.027329	0.159992	0	143.147736
1341	101con1Gcon3R072303	NORMAL	C	1	3	2	15	DETECTED	DETECTED	2060.940674	3895.633545	2067	3868	125.716965	93.109474	1359.927734	3807.2771	1359	3808	35.435535	46.35976	100	100	97.373894	20.706179	4.702649	0.212646	19.782766	1.905887	17.206467	91.388275
1342	101con1Gcon3R072303	NORMAL	C	1	3	2	16	DETECTED	DETECTED	2043.428589	3899.969482	2049	3883	114.505135	85.857285	1361.31958	3808.463867	1360	3811	36.657921	42.181671	100	100	94.748047	21.444181	4.418357	0.226328	18.60741	2.169322	15.903422	81.722717
1343	101con1Gcon3R072303	NORMAL	C	1	3	2	17	LOW_SIGNAL	LOW_SIGNAL	1382.391846	3802.547363	1386	3804	35.136982	44.592838	1344.214233	3786.928467	1342	3789	31.527411	39.721867	100	100	5.303044	3.660261	1.448816	0.690219	1.210934	0.393207	40.631802	129.750519
1344	101con1Gcon3R072303	NORMAL	C	1	3	2	18	LOW_SIGNAL	LOW_SIGNAL	1364.614868	3793.121582	1366	3791	34.929962	41.493862	1320.560059	3778.104004	1317	3773	31.716595	38.288342	100	100	6.119414	3.519343	1.738794	0.575111	1.389014	0.392223	33.218174	106.488434
1345	101con1Gcon3R072303	NORMAL	C	1	3	2	19	LOW_SIGNAL	LOW_SIGNAL	1326.73645	3780.641846	1331	3778	33.327763	47.415375	1317.047974	3774.535889	1314	3774	32.452164	41.59066	100	100	1.345774	1.43092	0.940495	1.06327	0.298546	0.146811	78.332809	372.900818
1346	101con1Gcon3R072303	NORMAL	C	1	3	2	20	LOW_SIGNAL	LOW_SIGNAL	1315.850342	3773.897949	1318	3766	33.12085	42.098175	1311.232056	3774.583984	1310	3775	31.827948	37.447216	100	100	0.641501	-0.160771	0	-0.250617	0.145102	-0.01832	198.421005	0
1347	101con1Gcon3R072303	NORMAL	C	1	3	2	21	LOW_SIGNAL	LOW_SIGNAL	1306.843506	3786.299316	1305	3784	27.564796	39.85442	1305.248047	3778.704102	1306	3779	24.709177	39.899673	100	100	0.221617	1.779925	0.124509	8.031555	0.064569	0.190358	765.785645	25.012739
1348	101con1Gcon3R072303	NORMAL	C	1	3	2	22	LOW_SIGNAL	LOW_SIGNAL	1317.29248	3793.020508	1320	3794	30.258297	44.600132	1310.328003	3793.47998	1316	3793	28.743511	40.020882	100	100	0.967398	-0.107677	0	-0.111305	0.242297	-0.011481	135.743683	0
1349	101con1Gcon3R072303	NORMAL	C	1	3	2	23	LOW_SIGNAL	LOW_SIGNAL	1301.723022	3808.621582	1302	3811	28.571629	44.150085	1313.920044	3797.808105	1318	3797	25.568254	44.45253	100	100	-1.694222	2.534119	-0.668564	0	-0.477038	0.243259	0	47.871902
1350	101con1Gcon3R072303	NORMAL	C	1	3	2	24	LOW_SIGNAL	LOW_SIGNAL	1309.668945	3803.303955	1309	3803	28.133898	39.933224	1306.991943	3795.23999	1310	3794	26.786938	41.489674	100	100	0.371848	1.889776	0.196768	5.082123	0.099937	0.194361	321.289948	139.602219
1351	101con1Gcon3R072303	NORMAL	C	1	3	2	25	LOW_SIGNAL	LOW_SIGNAL	1304.309204	3788.401367	1304	3788	27.514292	47.300541	1308.72583	3786.87915	1308	3784	35.988102	39.65596	100	100	-0.613489	0.356729	-1.719764	0	-0.122725	0.038386	0	1693.757813
1352	101con1Gcon3R072303	NORMAL	C	1	3	2	26	LOW_SIGNAL	LOW_SIGNAL	1322.372559	3789.816895	1321	3789	28.03614	41.266857	1334.833374	3791.658691	1336	3786	29.77186	43.02375	100	100	-1.730864	-0.431622	0	0	-0.418543	-0.042809	0	0
1353	101con1Gcon3R072303	NORMAL	C	1	3	3	1	DETECTED	DETECTED	1784.306641	3835.466553	1783	3829	48.55479	54.491093	1288.015869	3766	1289	3767	26.241335	36.698338	100	100	68.93705	16.279366	4.234628	0.236148	18.912558	1.892907	8.231647	57.985332
1354	101con1Gcon3R072303	NORMAL	C	1	3	3	2	DETECTED	DETECTED	1773.179077	3834.507568	1776	3823	54.163315	54.209015	1292.14502	3766.687012	1293	3765	25.856741	42.253651	100	100	66.817825	15.893629	4.204063	0.237865	18.603817	1.605082	9.893894	50.072548
1355	101con1Gcon3R072303	NORMAL	C	1	3	3	3	DETECTED	DETECTED	1724.441895	3828.709229	1726	3826	62.898155	53.267555	1307.445801	3777.710938	1307	3780	25.61833	39.886299	100	100	57.922657	11.951361	4.846532	0.206333	16.277256	1.278592	13.775806	69.22982
1356	101con1Gcon3R072303	NORMAL	C	1	3	3	4	DETECTED	DETECTED	1637.804077	3817.515381	1609	3813	116.122749	48.474243	1310.036621	3779.573242	1307	3780	27.527967	42.075779	100	100	45.528393	8.891674	5.12034	0.1953	11.906708	0.901757	34.418518	63.439579
1357	101con1Gcon3R072303	NORMAL	C	1	3	3	5	LOW_SIGNAL	LOW_SIGNAL	1307.248291	3774.624268	1306	3774	29.759596	41.514816	1302.58728	3781.277832	1303	3778	32.162899	42.395977	100	100	0.647436	-1.559251	0	-2.40835	0.144919	-0.156939	261.726868	0
1358	101con1Gcon3R072303	NORMAL	C	1	3	3	6	LOW_SIGNAL	LOW_SIGNAL	1287.442993	3770.818848	1286	3775	30.950127	41.394783	1284.176025	3777.511963	1281	3779	29.761974	47.937061	100	100	0.453797	-1.56852	0	-3.456437	0.10977	-0.139623	259.973297	0
1359	101con1Gcon3R072303	NORMAL	C	1	3	3	7	LOW_SIGNAL	LOW_SIGNAL	1267.604004	3781.026855	1269	3782	28.979677	40.655762	1261.855957	3766.895996	1259	3765	33.429443	46.010143	100	100	0.79843	3.311542	0.241105	4.147568	0.171946	0.307125	289.916077	152.44397
1360	101con1Gcon3R072303	NORMAL	C	1	3	3	8	LOW_SIGNAL	LOW_SIGNAL	1261.704712	3763.711426	1257	3761	29.637564	37.103817	1256.719971	3745.711914	1256	3744	25.645405	36.760078	100	100	0.692403	4.218154	0.164148	6.092048	0.194372	0.489648	298.027954	27.994307
1361	101con1Gcon3R072303	NORMAL	C	1	3	3	9	LOW_SIGNAL	LOW_SIGNAL	1342.953003	3759.697998	1350	3757	51.972355	42.116268	1267.560059	3739.320068	1267	3741	27.748125	39.882408	100	100	10.472424	4.775532	2.192933	0.45601	2.717046	0.51095	58.288013	66.415794
1362	101con1Gcon3R072303	NORMAL	C	1	3	3	10	LOW_SIGNAL	LOW_SIGNAL	1370.389282	3760.583984	1376	3760	48.984921	40.626202	1291.42395	3755.687988	1294	3757	29.714035	37.604145	100	100	10.968644	1.147368	9.559831	0.104604	2.65751	0.130198	49.317249	314.049286
1363	101con1Gcon3R072303	NORMAL	C	1	3	3	11	LOW_SIGNAL	LOW_SIGNAL	1326.704712	3773.973145	1326	3773	28.959784	38.876781	1321.637939	3769.948242	1315	3764	30.983135	42.160122	100	100	0.703798	0.943229	0.746158	1.340199	0.163533	0.095467	217.356781	405.269531
1364	101con1Gcon3R072303	NORMAL	C	1	3	3	12	LOW_SIGNAL	LOW_SIGNAL	1346.563721	3795.617432	1345	3795	29.352545	44.722347	1347.206299	3788.119141	1347	3788	31.677961	46.031754	100	100	-0.089257	1.757211	-0.050795	0	-0.020285	0.162894	0	145.381134
1365	101con1Gcon3R072303	NORMAL	C	1	3	3	13	DETECTED	DETECTED	1689.818237	3840.605957	1691	3845	50.573246	45.939453	1357.650757	3793.862549	1349	3793	55.373737	41.753864	100	100	46.139576	10.954236	4.21203	0.237415	5.998647	1.119499	6.789378	40.986534
1366	101con1Gcon3R072303	NORMAL	C	1	3	3	14	DETECTED	DETECTED	1721.851807	3858.314697	1717	3860	51.670361	54.697044	1379.111938	3811.678223	1375	3809	45.141266	47.077793	100	100	47.608128	10.929176	4.356058	0.229565	7.592607	0.990626	7.335431	59.710487
1367	101con1Gcon3R072303	NORMAL	C	1	3	3	15	DETECTED	DETECTED	9175.514648	7908.242676	9830	7178	2256.726563	2966.040039	1425.09375	3844.34375	1422	3842	37.406528	38.909817	100	100	1076.568726	952.367615	1.130413	0.884632	207.194336	104.444054	29.11347	72.978806
1368	101con1Gcon3R072303	NORMAL	C	1	3	3	16	DETECTED	DETECTED	9047.793945	7408.297852	9743	6682	2310.655029	2798.853027	1427.359009	3821.358887	1432	3824	36.887794	46.27861	100	100	1058.513184	840.592896	1.259246	0.794126	206.584183	77.507492	30.317963	78.018349
1369	101con1Gcon3R072303	NORMAL	C	1	3	3	17	LOW_SIGNAL	LOW_SIGNAL	1377.351318	3796.216309	1376	3798	30.517273	38.877708	1371.734985	3796.333252	1368	3797	40.795616	50.615513	100	100	0.780134	-0.027405	0	-0.035129	0.13767	-0.00231	482.05072	0
1370	101con1Gcon3R072303	NORMAL	C	1	3	3	18	LOW_SIGNAL	LOW_SIGNAL	1337.789063	3785.156494	1336	3789	28.324009	38.945469	1346.174561	3791.317383	1343	3790	36.607555	47.164497	100	100	-1.164784	-1.443794	0	0	-0.229065	-0.130626	0	0
1371	101con1Gcon3R072303	NORMAL	C	1	3	3	19	LOW_SIGNAL	LOW_SIGNAL	1340.727905	3778.727783	1335	3774	63.12204	43.397747	1323.167969	3784.112061	1323	3780	30.640406	45.673496	100	100	2.439155	-1.261796	0	-0.517309	0.573097	-0.117886	314.275452	0
1372	101con1Gcon3R072303	NORMAL	C	1	3	3	20	LOW_SIGNAL	LOW_SIGNAL	1296.952393	3762.142822	1297	3758	26.222788	43.195633	1298.199951	3782.711914	1299	3782	27.020599	40.170166	100	100	-0.173292	-4.820331	0	0	-0.046171	-0.512049	0	0
1373	101con1Gcon3R072303	NORMAL	C	1	3	3	21	LOW_SIGNAL	LOW_SIGNAL	1298.204102	3780.748291	1300	3783	26.316553	40.541847	1304.906006	3790.700928	1302	3788	27.295637	40.412586	100	100	-0.930925	-2.332383	0	0	-0.24553	-0.246276	0	0
1374	101con1Gcon3R072303	NORMAL	C	1	3	3	22	LOW_SIGNAL	LOW_SIGNAL	1338.047241	3810.696045	1325	3807	75.73336	48.73748	1351.093994	3810.093994	1325	3807	108.989075	51.113976	100	100	-1.812253	0.14109	-12.844705	0	-0.119707	0.011779	0	2558.65918
1375	101con1Gcon3R072303	NORMAL	C	1	3	3	23	LOW_SIGNAL	LOW_SIGNAL	1325.01355	3805.885254	1327	3801	27.48283	47.897499	1321.223999	3810.687988	1320	3809	26.268112	45.77618	100	100	0.526386	-1.125512	0	-2.138189	0.144264	-0.104918	213.227417	0
1376	101con1Gcon3R072303	NORMAL	C	1	3	3	24	LOW_SIGNAL	LOW_SIGNAL	1315.790527	3788.182373	1314	3789	26.578402	42.984898	1313.991943	3788.352051	1314	3782	27.174026	54.600338	100	100	0.249832	-0.039764	0	-0.159162	0.066188	-0.003108	314.597198	0
1377	101con1Gcon3R072303	NORMAL	C	1	3	3	25	DETECTED	DETECTED	1536.916626	3816.490723	1537	3816	42.704838	48.717094	1319.641968	3773.1604	1322	3773	28.807253	41.258167	100	100	30.180441	10.154386	2.972158	0.336456	7.542359	1.050224	14.509429	59.787144
1378	101con1Gcon3R072303	NORMAL	C	1	3	3	26	LOW_SIGNAL	LOW_SIGNAL	1500.915039	3814.509766	1522	3813	80.706573	46.43008	1341.158325	3780.541748	1343	3778	29.628792	42.086922	100	100	22.190935	7.960346	2.787685	0.358721	5.391942	0.807092	46.990955	57.722626
1379	101con1Gcon3R072303	NORMAL	C	1	3	4	1	LOW_SIGNAL	LOW_SIGNAL	1283.006836	3756.455811	1285	3756	27.803755	45.338486	1287.846191	3752.974365	1287	3758	28.424923	44.191288	100	100	-0.672209	0.815871	-0.823916	0	-0.17025	0.078781	0	291.100769
1380	101con1Gcon3R072303	NORMAL	C	1	3	4	2	LOW_SIGNAL	LOW_SIGNAL	1291.317627	3765.432373	1290	3769	28.067467	37.29076	1293.235352	3773.470703	1292	3773	25.79834	44.240253	100	100	-0.266381	-1.883769	0	0	-0.074335	-0.181697	0	0
1381	101con1Gcon3R072303	NORMAL	C	1	3	4	3	DETECTED	DETECTED	1710.84375	3929.71875	1708	3907	59.0588	90.527565	1313.278076	3773.112061	1305	3772	48.023209	39.042725	100	100	55.223682	36.700504	1.504712	0.664579	8.278615	4.011162	8.646636	52.153336
1382	101con1Gcon3R072303	NORMAL	C	1	3	4	4	DETECTED	DETECTED	1708.25	3905.949951	1697	3895	54.867088	69.659599	1313.218628	3771.694092	1309	3771	47.361794	40.330688	100	100	54.871658	31.462626	1.744027	0.573386	8.340718	3.328876	7.011955	42.305019
1383	101con1Gcon3R072303	NORMAL	C	1	3	4	5	LOW_SIGNAL	LOW_SIGNAL	1424.255005	3823.536865	1427	3826	46.707706	50.338654	1291.08667	3786.91333	1293	3787	32.000992	44.016056	100	100	18.497688	8.582662	2.155239	0.463986	4.161382	0.832049	25.548664	66.691315
1384	101con1Gcon3R072303	NORMAL	C	1	3	4	6	LOW_SIGNAL	LOW_SIGNAL	1435.637573	3816.328857	1448	3810	60.116238	53.278778	1295.563477	3775.587402	1291	3770	34.8713	47.860676	100	100	19.45693	9.547688	2.037868	0.490709	4.016888	0.851251	34.95929	57.457584
1385	101con1Gcon3R072303	NORMAL	C	1	3	4	7	LOW_SIGNAL	LOW_SIGNAL	1463.87915	3772.778564	1488	3769	89.267128	41.193977	1296.135986	3747.976074	1297	3740	41.559772	42.171013	100	100	23.300289	5.81242	4.008707	0.249457	4.036191	0.588141	47.097336	36.387463
1386	101con1Gcon3R072303	NORMAL	C	1	3	4	8	LOW_SIGNAL	LOW_SIGNAL	1426	3756.375732	1438	3758	95.620659	41.21442	1268.432007	3733.775879	1268	3733	31.696226	36.877056	100	100	21.886911	5.296236	4.132541	0.241982	4.971191	0.612843	57.254345	81.434631
1387	101con1Gcon3R072303	NORMAL	C	1	3	4	9	LOW_SIGNAL	LOW_SIGNAL	1264.147705	3744.382568	1261	3741	28.028791	37.049931	1262.81604	3749.335938	1261	3750	26.632015	41.961155	100	100	0.184974	-1.160813	0	-6.275537	0.050002	-0.118047	656.15509	0
1388	101con1Gcon3R072303	NORMAL	C	1	3	4	10	LOW_SIGNAL	LOW_SIGNAL	1282.201294	3766.718018	1280	3763	26.823994	39.840572	1274.119995	3765.431885	1274	3769	28.027231	36.555607	100	100	1.122529	0.301403	3.724347	0.268503	0.288337	0.035183	100.528175	1231.729858
1389	101con1Gcon3R072303	NORMAL	C	1	3	4	11	DETECTED	DETECTED	4265	5807.413086	4624	4863	1036.971924	2633.592285	1338.574463	3792.936279	1336	3789	37.872059	59.156536	100	100	406.493835	472.089111	0.861053	1.161368	77.271362	34.053326	35.411121	130.700333
1390	101con1Gcon3R072303	NORMAL	C	1	3	4	12	DETECTED	DETECTED	4440.088379	6032.654785	4698	4958	953.517883	3111.500244	1355.155151	3790.810303	1351	3785	29.058805	41.687416	100	100	428.511261	525.372314	0.815633	1.226041	106.161728	53.777489	30.894512	138.77951
1391	101con1Gcon3R072303	NORMAL	C	1	3	4	13	LOW_SIGNAL	LOW_SIGNAL	1337.033569	3783.067139	1333	3784	27.180683	43.647026	1351.261963	3785.182617	1350	3786	26.74118	43.452496	100	100	-1.976389	-0.495759	0	0	-0.532078	-0.048685	0	0
1392	101con1Gcon3R072303	NORMAL	C	1	3	4	14	LOW_SIGNAL	LOW_SIGNAL	1345.530151	3797.697998	1343	3797	38.876022	41.27916	1348.160034	3798.216064	1347	3800	26.414009	41.095402	100	100	-0.365303	-0.121408	0	0	-0.099564	-0.012606	0	0
1393	101con1Gcon3R072303	NORMAL	C	1	3	4	15	LOW_SIGNAL	LOW_SIGNAL	1437.537476	3802.462646	1440	3805	64.302399	47.724125	1383.063965	3797.736084	1379	3797	34.530205	43.526253	100	100	7.566619	1.107662	6.831165	0.146388	1.577561	0.108591	99.579552	414.082153
1394	101con1Gcon3R072303	NORMAL	C	1	3	4	16	LOW_SIGNAL	LOW_SIGNAL	1433.591797	3815.625732	1435	3814	41.286793	42.996681	1390.832031	3809.439941	1387	3809	36.261765	41.062778	100	100	5.939526	1.449629	4.097272	0.244065	1.179197	0.150642	46.165848	206.117767
1395	101con1Gcon3R072303	NORMAL	C	1	3	4	17	LOW_SIGNAL	LOW_SIGNAL	1508.074829	3814.959229	1524	3809	71.185654	42.369038	1365.463989	3799.615967	1367	3803	26.849203	46.365101	100	100	19.809296	3.595667	5.509213	0.181514	5.311548	0.330923	46.229393	122.728065
1396	101con1Gcon3R072303	NORMAL	C	1	3	4	18	DETECTED	DETECTED	1541.368408	3845.578857	1538	3843	40.208523	53.313267	1358.062134	3787.155273	1353	3784	41.887749	42.769226	100	100	25.462076	13.691464	1.859704	0.53772	4.376131	1.366019	6.405292	54.480049
1397	101con1Gcon3R072303	NORMAL	C	1	3	4	19	LOW_SIGNAL	LOW_SIGNAL	1313.278931	3786.544189	1314	3785	25.919205	41.017075	1316.245972	3786.722168	1317	3789	33.149281	44.127026	100	100	-0.412136	-0.041709	0	0	-0.089505	-0.004033	0	0
1398	101con1Gcon3R072303	NORMAL	C	1	3	4	20	LOW_SIGNAL	LOW_SIGNAL	1298.224487	3787.224609	1301	3787	28.497248	41.528782	1295.751953	3782.159912	1301	3779	30.389853	43.271347	100	100	0.343446	1.186903	0.289363	3.455863	0.081361	0.117045	426.970398	240.015427
1399	101con1Gcon3R072303	NORMAL	C	1	3	4	21	DETECTED	DETECTED	2321.25708	3973.247559	2327	3941	149.890198	145.513412	1301.592651	3774.765381	1299	3775	28.161049	39.371075	100	100	141.636032	46.51395	3.045023	0.328405	36.208324	5.04132	14.438184	70.578598
1400	101con1Gcon3R072303	NORMAL	C	1	3	4	22	DETECTED	DETECTED	2351.300049	3995.790039	2330	3964	185.564468	117.357712	1358.324707	3804.480469	1320	3795	127.982979	64.424316	100	100	137.928802	44.833065	3.076497	0.325045	7.758652	2.969524	13.531771	51.274757
1401	101con1Gcon3R072303	NORMAL	C	1	3	4	23	LOW_SIGNAL	LOW_SIGNAL	1374.459473	3810.736572	1381	3812	45.033081	47.786289	1316.452393	3797.119141	1319	3791	29.531168	43.292786	100	100	8.057447	3.191221	2.524879	0.396059	1.964266	0.314543	58.610706	148.561661
1402	101con1Gcon3R072303	NORMAL	C	1	3	4	24	LOW_SIGNAL	LOW_SIGNAL	1378.391846	3766.189209	1382	3766	47.784046	46.447594	1328.511963	3767.167969	1328	3769	26.455566	44.68885	100	100	6.928543	-0.229371	0	-0.033105	1.885421	-0.021902	79.776024	0
1403	101con1Gcon3R072303	NORMAL	C	1	3	4	25	DETECTED	DETECTED	2494.455811	3963.506348	2504	3893	228.424744	225.205658	1328.310669	3761.437012	1327	3758	25.477417	42.902916	100	100	161.98288	47.354595	3.420637	0.292343	45.771717	4.709921	19.465799	109.408615
1404	101con1Gcon3R072303	NORMAL	C	1	3	4	26	DETECTED	DETECTED	2503.126465	3913.724121	2493	3870	238.241272	174.94841	1344.813721	3762.539307	1346	3761	29.654028	38.700848	100	100	160.894913	35.429897	4.541219	0.220205	39.06089	3.906499	20.408007	112.851379
1405	101con1Gcon3R072303	NORMAL	C	1	3	5	1	DETECTED	DETECTED	6128.696777	5928.797852	6354	5078	1587.883179	2257.907959	1305.290283	3759.564453	1303	3760	32.543228	34.100937	100	100	669.993103	508.356049	1.31796	0.758748	148.215363	63.612133	32.913456	104.075958
1406	101con1Gcon3R072303	NORMAL	C	1	3	5	2	DETECTED	DETECTED	5484.352539	5743.844238	5683	4902	1907.141235	2217.621826	1313.711548	3764.326904	1311	3754	28.709726	46.89275	100	100	579.321045	463.896423	1.248816	0.800759	145.269272	42.213718	45.722591	112.003365
1407	101con1Gcon3R072303	NORMAL	C	1	3	5	3	DETECTED	DETECTED	1738.95166	3858.645264	1741	3846	66.00135	71.180695	1302.160034	3767.664063	1302	3772	25.428072	39.384743	100	100	60.672348	21.321285	2.845623	0.351417	17.177536	2.310062	13.944043	65.169434
1408	101con1Gcon3R072303	NORMAL	C	1	3	5	4	DETECTED	DETECTED	1716.880005	3837.466553	1700	3824	62.247101	66.534958	1300.356567	3765.744141	1299	3763	22.477695	41.063637	100	100	57.857002	16.808022	3.442226	0.29051	18.530521	1.746616	13.936071	72.991806
1409	101con1Gcon3R072303	NORMAL	C	1	3	5	5	DETECTED	DETECTED	2116.836426	3907.442383	2119	3901	58.604675	69.325577	1300.3396	3777.60376	1302	3782	29.401037	47.220978	100	100	113.415131	30.427454	3.727395	0.268284	27.771021	2.749596	6.208968	39.091934
1410	101con1Gcon3R072303	NORMAL	C	1	3	5	6	DETECTED	DETECTED	2107.759277	3867.601807	2105	3861	78.085251	58.516544	1307.428589	3766.273926	1302	3762	29.675873	41.686241	100	100	111.169579	23.746012	4.681611	0.213602	26.96907	2.430727	9.024566	40.528164
1411	101con1Gcon3R072303	NORMAL	C	1	3	5	7	LOW_SIGNAL	LOW_SIGNAL	1406.563721	3783.322266	1403	3781	35.629536	40.756241	1316.296631	3758.152588	1313	3759	35.813698	41.18119	100	100	12.53851	5.89847	2.125722	0.470428	2.520463	0.611194	4.018377	23.444048
1412	101con1Gcon3R072303	NORMAL	C	1	3	5	8	LOW_SIGNAL	LOW_SIGNAL	1393.013428	3776.429443	1392	3774	50.598572	46.001938	1314.674561	3760.571533	1305	3762	65.755653	47.553158	100	100	10.881625	3.716274	2.928101	0.341518	1.191363	0.333478	53.60701	75.966904
1413	101con1Gcon3R072303	NORMAL	C	1	3	5	9	LOW_SIGNAL	LOW_SIGNAL	1332.181152	3765.671143	1331	3766	39.730339	46.13866	1285.155151	3752.982666	1284	3750	31.919905	40.525673	100	100	6.532126	2.973522	2.196764	0.455215	1.47325	0.313097	50.304684	173.823181
1414	101con1Gcon3R072303	NORMAL	C	1	3	5	10	LOW_SIGNAL	LOW_SIGNAL	1340.872437	3763.825439	1343	3761	42.755005	40.519886	1292.531738	3758.325439	1290	3758	29.819904	40.705341	100	100	6.714743	1.288915	5.209608	0.191953	1.621088	0.135117	63.381897	70.567009
1415	101con1Gcon3R072303	NORMAL	C	1	3	5	11	LOW_SIGNAL	LOW_SIGNAL	1343.436279	3770.147705	1343	3769	35.049454	42.364632	1309.927979	3763.656006	1309	3761	30.719904	42.031113	100	100	4.654456	1.521318	3.059488	0.326852	1.090768	0.15445	50.359425	81.726357
1416	101con1Gcon3R072303	NORMAL	C	1	3	5	12	LOW_SIGNAL	LOW_SIGNAL	1369.241577	3771.288574	1370	3768	33.550617	48.914753	1333.712036	3763.791992	1336	3761	28.143873	39.66357	100	100	4.935215	1.756811	2.80919	0.355975	1.262425	0.189004	51.404549	381.855499
1417	101con1Gcon3R072303	NORMAL	C	1	3	5	13	LOW_SIGNAL	LOW_SIGNAL	1355.324341	3774.810791	1357	3775	29.462816	41.41172	1345.968018	3776.1521	1345	3774	27.386703	40.786438	100	100	1.299636	-0.314333	0	-0.241863	0.341637	-0.032886	116.113747	0
1418	101con1Gcon3R072303	NORMAL	C	1	3	5	14	LOW_SIGNAL	LOW_SIGNAL	1370.25	3783.236572	1370	3783	26.064512	43.396976	1358.800049	3783.303955	1360	3784	29.300722	38.598267	100	100	1.59045	-0.015791	0	-0.009929	0.390774	-0.001746	116.905037	0
1419	101con1Gcon3R072303	NORMAL	C	1	3	5	15	LOW_SIGNAL	LOW_SIGNAL	1390.591797	3798.047607	1390	3800	24.661211	40.752735	1378.567993	3791.112061	1382	3787	29.08506	40.782909	100	100	1.670161	1.625333	1.027581	0.97316	0.413401	0.17006	128.24263	22.615995
1420	101con1Gcon3R072303	NORMAL	C	1	3	5	16	LOW_SIGNAL	LOW_SIGNAL	1381.53064	3804.952393	1381	3806	30.732903	42.238449	1378.880005	3804.256104	1378	3806	30.292818	39.97155	100	100	0.368185	0.163174	2.256395	0.443185	0.0875	0.01742	195.512436	1960.598877
1421	101con1Gcon3R072303	NORMAL	C	1	3	5	17	LOW_SIGNAL	LOW_SIGNAL	1368.496582	3793.680176	1368	3794	30.211439	45.274651	1365.800049	3798.263916	1371	3795	25.527023	43.32066	100	100	0.374561	-1.074192	0	-2.86787	0.105634	-0.10581	599.23822	0
1422	101con1Gcon3R072303	NORMAL	C	1	3	5	18	LOW_SIGNAL	LOW_SIGNAL	1330.571411	3783.299316	1323	3784	54.393665	43.795341	1336.696045	3783.424072	1333	3783	40.141735	45.300476	100	100	-0.85074	-0.029236	0	0	-0.152575	-0.002754	0	0
1423	101con1Gcon3R072303	NORMAL	C	1	3	5	19	LOW_SIGNAL	LOW_SIGNAL	1311.285767	3764.360596	1308	3764	25.293617	41.58025	1295.301636	3769.253906	1297	3772	29.555988	40.088886	100	100	2.220269	-1.146739	0	-0.516486	0.540809	-0.122062	95.658455	0
1424	101con1Gcon3R072303	NORMAL	C	1	3	5	20	LOW_SIGNAL	LOW_SIGNAL	1301.614868	3773.398682	1303	3773	30.357847	39.132042	1289.396851	3769.555664	1289	3766	31.008411	43.546314	100	100	1.697138	0.900604	1.884444	0.530661	0.394023	0.088251	51.714149	497.110748
1425	101con1Gcon3R072303	NORMAL	C	1	3	5	21	LOW_SIGNAL	LOW_SIGNAL	1287.993286	3770.351318	1289	3772	27.04179	37.141552	1288.199951	3771.687988	1288	3771	27.201164	47.455147	100	100	-0.028707	-0.313246	0	0	-0.007598	-0.028167	0	0
1426	101con1Gcon3R072303	NORMAL	C	1	3	5	22	LOW_SIGNAL	LOW_SIGNAL	1282.01355	3770.668945	1283	3770	25.470531	42.627232	1288.05603	3779.095947	1284	3780	28.520594	45.554714	100	100	-0.839328	-1.974853	0	0	-0.211864	-0.184986	0	0
1427	101con1Gcon3R072303	NORMAL	C	1	3	5	23	LOW_SIGNAL	LOW_SIGNAL	1321.290527	3768.540527	1319	3769	37.853508	41.878742	1306.439941	3777.503906	1304	3773	29.013741	36.026817	100	100	2.062814	-2.100552	0	-1.018294	0.511847	-0.248797	163.71315	0
1428	101con1Gcon3R072303	NORMAL	C	1	3	5	24	LOW_SIGNAL	LOW_SIGNAL	1344.087891	3780.803955	1345	3777	33.512482	39.541874	1330.33606	3773.639893	1332	3772	26.211899	39.708492	100	100	1.910192	1.678886	1.137774	0.878909	0.524641	0.180416	151.842758	50.722786
1429	101con1Gcon3R072303	NORMAL	C	1	3	5	25	LOW_SIGNAL	LOW_SIGNAL	1346.469849	3792.885986	1344	3796	29.664925	41.699139	1338.352051	3778.167969	1340	3781	26.235361	37.637455	100	100	1.127599	3.449142	0.326922	3.058837	0.309422	0.391047	170.564316	121.966476
1430	101con1Gcon3R072303	NORMAL	C	1	3	5	26	LOW_SIGNAL	LOW_SIGNAL	1378.019531	3792.610352	1377	3790	25.161554	42.167469	1356.95105	3778.755127	1355	3778	27.764175	38.586689	100	100	2.926508	3.246948	0.901311	1.109496	0.758837	0.359067	55.70647	122.731964
1431	101con1Gcon3R072303	NORMAL	C	1	3	6	1	LOW_SIGNAL	LOW_SIGNAL	1301.346924	3770.346924	1299	3773	32.610962	35.930038	1275.58728	3763.36499	1270	3769	30.767326	39.491894	100	100	3.578132	1.636204	2.18685	0.457279	0.83724	0.176794	41.963142	234.753036
1432	101con1Gcon3R072303	NORMAL	C	1	3	6	2	LOW_SIGNAL	LOW_SIGNAL	1322.462524	3776.040771	1320	3776	28.049438	42.124382	1296.703979	3768.543945	1296	3769	37.087303	38.260464	100	100	3.577979	1.756868	2.036567	0.491022	0.694538	0.195942	94.19429	235.084305
1433	101con1Gcon3R072303	NORMAL	C	1	3	6	3	LOW_SIGNAL	LOW_SIGNAL	1328.612305	3788.346924	1330	3789	31.258173	40.60664	1309.079956	3766.199951	1311	3764	27.023764	39.979832	100	100	2.713132	5.190104	0.522751	1.912957	0.722784	0.553954	80.428307	32.091042
1434	101con1Gcon3R072303	NORMAL	C	1	3	6	4	LOW_SIGNAL	LOW_SIGNAL	1333.789063	3782.864014	1332	3783	30.411844	50.134834	1317.911987	3768.968018	1315	3769	28.534924	38.619724	100	100	2.205398	3.256502	0.677229	1.476605	0.556409	0.359816	66.249466	230.05925
1435	101con1Gcon3R072303	NORMAL	C	1	3	6	5	DETECTED	DETECTED	3674.405029	4583.958496	3783	4334	1029.841553	754.37616	1335.588257	3774.098145	1330	3762	28.357132	40.525173	100	100	324.872314	189.789352	1.711752	0.584197	82.477203	19.984131	44.015888	93.014412
1436	101con1Gcon3R072303	NORMAL	C	1	3	6	6	DETECTED	DETECTED	3755.669678	4428.695801	3919	4330	946.443726	522.26355	1337.948242	3780.551758	1338	3788	32.549778	42.815453	100	100	335.83252	151.891418	2.211004	0.452283	74.277664	15.138087	39.122948	80.307083
1437	101con1Gcon3R072303	NORMAL	C	1	3	6	7	DETECTED	DETECTED	7352.087402	7209.539551	8026	6085	2003.140015	4260.810059	1355.660034	3776.219971	1349	3779	33.736439	36.957947	100	100	832.931091	804.592468	1.035221	0.965977	177.743332	92.89801	33.400822	124.097099
1438	101con1Gcon3R072303	NORMAL	C	1	3	6	8	DETECTED	DETECTED	7999.699219	7096.980469	8150	6106	1230.435669	2776.663086	1350.964966	3785.719238	1351	3779	34.555321	46.714844	100	100	923.53949	775.988281	1.190146	0.840233	192.408417	70.882423	18.499014	83.843277
1439	101con1Gcon3R072303	NORMAL	C	1	3	6	9	DETECTED	DETECTED	6165.62207	6114.285645	6313	5381	1006.035034	2155.124512	1322.5	3780.227295	1312	3778	30.258961	39.921356	100	100	672.73175	546.982483	1.229896	0.813077	160.055801	58.466408	20.76305	92.31794
1440	101con1Gcon3R072303	NORMAL	C	1	3	6	10	DETECTED	DETECTED	6218.899902	6554.208496	6572	5573	1403.598389	2910.394531	1311.666626	3768.466553	1309	3769	28.725273	46.92094	100	100	681.637085	652.83374	1.04412	0.957744	170.833313	59.370975	28.596651	104.461082
1441	101con1Gcon3R072303	NORMAL	C	1	3	6	11	LOW_SIGNAL	LOW_SIGNAL	1296.432373	3768.716309	1295	3770	29.719816	44.541355	1303.484131	3756.174561	1300	3753	26.555227	41.300865	100	100	-0.979521	2.939137	-0.333268	0	-0.265551	0.303668	0	132.983505
1442	101con1Gcon3R072303	NORMAL	C	1	3	6	12	LOW_SIGNAL	LOW_SIGNAL	1314.675659	3764.736572	1313	3764	30.022039	41.155479	1313.640015	3756.600098	1317	3755	27.583714	41.085075	100	100	0.143856	1.906769	0.075445	13.254726	0.037546	0.19804	1144.37439	29.57362
1443	101con1Gcon3R072303	NORMAL	C	1	3	6	13	LOW_SIGNAL	LOW_SIGNAL	1347.76355	3776.803955	1347	3778	30.206177	41.704113	1337.680054	3762.327881	1339	3762	28.468037	42.04525	100	100	1.400644	3.392443	0.412872	2.42206	0.354204	0.344297	100.150879	36.923668
1444	101con1Gcon3R072303	NORMAL	C	1	3	6	14	LOW_SIGNAL	LOW_SIGNAL	1378.571411	3779.761963	1377	3785	28.541487	42.278004	1361.864014	3775.736084	1361	3777	26.056187	41.447815	100	100	2.320734	0.943458	2.459817	0.406534	0.641207	0.097131	69.721649	207.089096
1445	101con1Gcon3R072303	NORMAL	C	1	3	6	15	LOW_SIGNAL	LOW_SIGNAL	1380.82312	3793.687012	1382	3798	28.931351	41.630112	1377.555542	3788.246094	1377	3783	23.659773	45.124306	100	100	0.453882	1.27507	0.355966	2.809257	0.138107	0.120576	509.566162	319.997955
1446	101con1Gcon3R072303	NORMAL	C	1	3	6	16	LOW_SIGNAL	LOW_SIGNAL	1376.183716	3797.9729	1375	3795	28.446781	40.023438	1376.380981	3803.174561	1374	3807	42.078762	44.324993	100	100	-0.027401	-1.219	0	0	-0.004688	-0.117353	0	0
1447	101con1Gcon3R072303	NORMAL	C	1	3	6	17	TOO_SMALL	TOO_SMALL	1605.401367	3876.775391	1356	3796	1408.282715	469.913605	1351.936523	3786.682617	1353	3790	32.655979	44.80172	100	100	35.20742	21.113085	1.667564	0.599677	7.761667	2.010922	555.463257	519.212585
1448	101con1Gcon3R072303	NORMAL	C	1	3	6	18	LOW_SIGNAL	LOW_SIGNAL	1305.666626	3773.401367	1309	3776	30.673117	42.495392	1311.095215	3768.793701	1307	3769	33.790756	40.151981	100	100	-0.754056	1.079798	-0.69833	0	-0.160653	0.114756	0	302.035248
1449	101con1Gcon3R072303	NORMAL	C	1	3	6	19	DETECTED	DETECTED	1853.974365	3879.281982	1859	3879	55.966858	69.281631	1299.207886	3768.787109	1292	3767	43.592365	39.583645	100	100	77.059593	25.894279	2.975931	0.336029	12.726231	2.791427	6.326947	51.459557
1450	101con1Gcon3R072303	NORMAL	C	1	3	6	20	DETECTED	DETECTED	1865.421021	3923.684326	1863	3882	50.580318	100.050018	1317.35022	3769.67749	1295	3768	81.192886	46.514313	100	100	76.129532	36.091232	2.109364	0.474077	6.750232	3.310956	11.588488	57.51696
1451	101con1Gcon3R072303	NORMAL	C	1	3	6	21	LOW_SIGNAL	LOW_SIGNAL	1308.128418	3772.675781	1307	3771	30.652597	45.618385	1282.611084	3760.039795	1277	3757	30.62521	44.778999	100	100	3.544474	2.961221	1.196964	0.835447	0.833213	0.282186	5.076794	68.936562
1452	101con1Gcon3R072303	NORMAL	C	1	3	6	22	LOW_SIGNAL	LOW_SIGNAL	1311.574341	3781.587891	1315	3782	30.560991	35.574188	1294.608032	3767.439941	1292	3770	35.637268	42.753868	100	100	2.356698	3.315547	0.710802	1.406862	0.476083	0.330916	108.045975	167.616867
1453	101con1Gcon3R072303	NORMAL	C	1	3	6	23	LOW_SIGNAL	LOW_SIGNAL	1319.587891	3780	1320	3780	33.22464	38.935669	1315.160034	3777.679932	1309	3776	43.464184	45.267235	100	100	0.615049	0.543704	1.131221	0.884	0.101874	0.051253	632.867493	995.218201
1454	101con1Gcon3R072303	NORMAL	C	1	3	6	24	LOW_SIGNAL	LOW_SIGNAL	1343.557007	3800.738281	1344	3803	27.328676	41.527313	1330.52002	3784.016113	1334	3785	27.338846	41.940632	100	100	1.810897	3.918811	0.462104	2.164016	0.476867	0.39871	5.719369	35.124493
1455	101con1Gcon3R072303	NORMAL	C	1	3	6	25	LOW_SIGNAL	LOW_SIGNAL	1372.758423	3795.577148	1372	3796	31.896297	41.439167	1353.832031	3793.120117	1353	3791	30.544456	39.977734	100	100	2.628962	0.575801	4.565748	0.219022	0.619634	0.06146	48.543274	443.952057
1456	101con1Gcon3R072303	NORMAL	C	1	3	6	26	LOW_SIGNAL	LOW_SIGNAL	1380.233765	3796.447998	1384	3794	31.571642	39.418327	1365.153809	3796.216797	1365	3795	27.470938	42.337059	100	100	2.094675	0.054182	38.660263	0.025866	0.548942	0.005461	103.183868	6681.364258
1457	101con1Gcon3R072303	NORMAL	C	1	3	7	1	LOW_SIGNAL	LOW_SIGNAL	1255.270264	3765.675781	1254	3764	24.855116	43.137684	1260.119019	3756.563477	1258	3759	27.044737	37.783695	100	100	-0.673514	2.135453	-0.315396	0	-0.179286	0.24117	0	228.424194
1458	101con1Gcon3R072303	NORMAL	C	1	3	7	2	LOW_SIGNAL	LOW_SIGNAL	1284.197266	3763.244873	1283	3763	27.434254	39.673252	1287.776001	3764.248047	1287	3764	29.304811	37.249081	100	100	-0.497103	-0.235092	0	0	-0.122121	-0.026932	0	0
1459	101con1Gcon3R072303	NORMAL	C	1	3	7	3	LOW_SIGNAL	LOW_SIGNAL	1433.952393	3799.428467	1453	3791	66.522964	53.550514	1314.208008	3769.951904	1314	3776	26.780869	37.575695	100	100	16.633041	6.907781	2.40787	0.415305	4.471266	0.784458	50.853394	129.438293
1460	101con1Gcon3R072303	NORMAL	C	1	3	7	4	LOW_SIGNAL	LOW_SIGNAL	1467.319702	3812.802734	1481	3816	65.203171	48.094444	1336.871948	3773.231934	1337	3775	32.40469	38.036728	100	100	18.119787	9.273348	1.953964	0.51178	4.025583	1.040331	43.374321	74.379807
1461	101con1Gcon3R072303	NORMAL	C	1	3	7	5	LOW_SIGNAL	LOW_SIGNAL	1364	3779.340088	1358	3781	37.258263	38.30957	1367.539185	3777.913086	1362	3782	49.558098	41.138515	100	100	-0.491609	0.334415	-1.470055	0	-0.071415	0.034688	0	1050.580688
1462	101con1Gcon3R072303	NORMAL	C	1	3	7	6	LOW_SIGNAL	LOW_SIGNAL	1353.843506	3771.272217	1352	3774	35.278679	40.446056	1363.347412	3783.483154	1355	3791	45.766106	49.37606	100	100	-1.320136	-2.861612	0	0	-0.207663	-0.247305	0	0
1463	101con1Gcon3R072303	NORMAL	C	1	3	7	7	LOW_SIGNAL	LOW_SIGNAL	1363.217651	3775.823242	1365	3778	34.888378	40.704857	1345.015869	3771.626953	1345	3773	28.890688	43.853153	100	100	2.528311	0.983393	2.571007	0.388953	0.630022	0.09569	107.452667	388.821014
1464	101con1Gcon3R072303	NORMAL	C	1	3	7	8	LOW_SIGNAL	LOW_SIGNAL	1362.965942	3780.231201	1366	3781	34.96405	40.012512	1342.254028	3767.841309	1343	3764	30.776339	40.409184	100	100	2.876979	2.90355	0.990849	1.009236	0.672982	0.306611	80.109558	45.586327
1465	101con1Gcon3R072303	NORMAL	C	1	3	7	9	LOW_SIGNAL	LOW_SIGNAL	1339.122437	3768.700684	1338	3765	34.67894	40.647732	1325.025879	3764.706787	1323	3765	29.983021	42.190258	100	100	1.958076	0.935963	2.092045	0.478001	0.470151	0.094664	123.615158	283.031036
1466	101con1Gcon3R072303	NORMAL	C	1	3	7	10	LOW_SIGNAL	LOW_SIGNAL	1313.770264	3764.547363	1316	3765	28.710161	44.647114	1308.836304	3763	1305	3769	42.49955	45.388435	100	100	0.68535	0.362622	1.889984	0.529105	0.116094	0.034092	635.106445	527.980957
1467	101con1Gcon3R072303	NORMAL	C	1	3	7	11	LOW_SIGNAL	LOW_SIGNAL	1287.540527	3755.290527	1285	3754	26.894957	38.387966	1288.920044	3754.639893	1289	3751	25.75242	36.586266	100	100	-0.191621	0.152475	-1.256737	0	-0.053568	0.017784	0	1786.32373
1468	101con1Gcon3R072303	NORMAL	C	1	3	7	12	LOW_SIGNAL	LOW_SIGNAL	1293.385132	3752.858154	1296	3745	25.521641	58.177654	1292.975952	3749.048096	1295	3747	30.387672	37.586861	100	100	0.056837	0.892881	0.063656	15.709517	0.013465	0.101367	4031.025391	1165.486328
1469	101con1Gcon3R072303	NORMAL	C	1	3	7	13	LOW_SIGNAL	LOW_SIGNAL	1341.466187	3762.668945	1342	3759	35.327892	42.868004	1320.784058	3757.375977	1323	3756	33.880146	37.063515	100	100	2.872842	1.240398	2.316065	0.431767	0.61045	0.142808	48.398205	406.950653
1470	101con1Gcon3R072303	NORMAL	C	1	3	7	14	LOW_SIGNAL	LOW_SIGNAL	1363.605469	3782.612305	1364	3783	28.531309	39.784763	1349.552002	3777.280029	1347	3777	30.36059	39.1073	100	100	1.952091	1.249609	1.562161	0.640139	0.462885	0.13635	73.855789	137.103073
1471	101con1Gcon3R072303	NORMAL	C	1	3	7	15	DETECTED	DETECTED	1705.722168	3931.777832	1702	3911	40.070896	82.598518	1414.5	3789.985107	1383	3785	98.028976	46.727814	100	100	40.452087	33.228878	1.217377	0.821438	2.970776	3.03444	30.720566	48.035183
1472	101con1Gcon3R072303	NORMAL	C	1	3	7	16	DETECTED	DETECTED	1687.849976	3919.300049	1689	3911	36.565048	66.300873	1402.432129	3789.098877	1386	3789	77.92382	45.678631	100	100	39.64584	30.512417	1.299335	0.769625	3.662781	2.850374	24.109285	36.908154
1473	101con1Gcon3R072303	NORMAL	C	1	3	7	17	DETECTED	DETECTED	1682.512817	3869	1678	3872	48.760891	64.625641	1376.157837	3781.352539	1364	3782	68.29686	42.456039	100	100	42.554104	20.54003	2.071764	0.48268	4.485638	2.064429	15.60963	55.590065
1474	101con1Gcon3R072303	NORMAL	C	1	3	7	18	DETECTED	DETECTED	1589.128174	3833.038574	1597	3824	52.532574	59.01276	1302.544678	3761.577148	1302	3759	28.160036	35.628311	100	100	39.807755	16.746861	2.377028	0.420693	10.176958	2.005748	15.474482	65.831192
1475	101con1Gcon3R072303	NORMAL	C	1	3	7	19	LOW_SIGNAL	LOW_SIGNAL	1275.182373	3755.256836	1278	3757	25.415203	38.219574	1285.330078	3754.669922	1286	3754	28.988297	31.595602	100	100	-1.409562	0.137542	-10.248213	0	-0.350062	0.018576	0	3664.035645
1476	101con1Gcon3R072303	NORMAL	C	1	3	7	20	LOW_SIGNAL	LOW_SIGNAL	1311.216187	3772.75	1281	3764	135.78006	67.049164	1285.147827	3763.391357	1285	3759	27.019566	37.214809	100	100	3.621014	2.193182	1.651032	0.605682	0.964796	0.251476	510.44458	595.953796
1477	101con1Gcon3R072303	NORMAL	C	1	3	7	21	LOW_SIGNAL	LOW_SIGNAL	1309.804077	3773.966309	1311	3775	30.64492	42.89402	1289.031982	3762.327881	1285	3762	27.688923	38.613216	100	100	2.885339	2.727445	1.057891	0.945277	0.750195	0.30141	63.216732	160.496811
1478	101con1Gcon3R072303	NORMAL	C	1	3	7	22	LOW_SIGNAL	LOW_SIGNAL	1326.344604	3787.114746	1326	3788	29.461315	37.815258	1291.047974	3768.991943	1289	3764	24.184721	43.440079	100	100	4.902863	4.247047	1.154417	0.866238	1.45946	0.417191	47.666405	117.965469
1479	101con1Gcon3R072303	NORMAL	C	1	3	7	23	LOW_SIGNAL	LOW_SIGNAL	1300.756714	3791.2229	1300	3787	25.440237	41.408009	1302.920044	3786.471924	1301	3783	31.253801	44.141373	100	100	-0.300496	1.113383	-0.269895	0	-0.069218	0.107631	0	321.865417
1480	101con1Gcon3R072303	NORMAL	C	1	3	7	24	LOW_SIGNAL	LOW_SIGNAL	1333.818848	3790.033447	1334	3791	28.755739	38.777164	1342.119995	3792.39209	1340	3797	31.191032	43.138172	100	100	-1.153067	-0.552744	0	0	-0.266139	-0.054676	0	0
1481	101con1Gcon3R072303	NORMAL	C	1	3	7	25	LOW_SIGNAL	LOW_SIGNAL	1548.731567	3836.973145	1589	3833	93.374687	45.2145	1372.861328	3795.257324	1367	3795	41.606499	38.970406	100	100	24.429178	9.77603	2.498885	0.400178	4.22699	1.070449	47.530869	54.960548
1482	101con1Gcon3R072303	NORMAL	C	1	3	7	26	LOW_SIGNAL	LOW_SIGNAL	1544.134277	3831.429443	1568	3832	77.258568	44.254677	1390.782959	3801.858398	1384	3804	41.04306	42.183155	100	100	21.301197	6.929923	3.0738	0.32533	3.736352	0.701015	42.683018	45.251194
1483	101con1Gcon3R072303	NORMAL	C	1	3	8	1	LOW_SIGNAL	LOW_SIGNAL	1295.48645	3776.763428	1293	3782	27.343742	39.486561	1279	3756.595215	1275	3755	33.176136	37.323486	100	100	2.290043	4.726386	0.484523	2.063885	0.496937	0.540363	113.958122	63.911255
1484	101con1Gcon3R072303	NORMAL	C	1	3	8	2	LOW_SIGNAL	LOW_SIGNAL	1316.581055	3768.932373	1318	3770	25.810394	45.731792	1307.416016	3757.855957	1306	3755	29.583166	37.475094	100	100	1.273066	2.595739	0.490444	2.038967	0.309806	0.295567	157.7341	236.637482
1485	101con1Gcon3R072303	NORMAL	C	1	3	8	3	LOW_SIGNAL	LOW_SIGNAL	1352.653076	3783.87085	1350	3787	29.420582	40.570477	1337.864014	3764.496094	1339	3767	29.889675	37.103119	100	100	2.054268	4.54044	0.452438	2.210247	0.494788	0.522187	35.665981	84.703194
1486	101con1Gcon3R072303	NORMAL	C	1	3	8	4	LOW_SIGNAL	LOW_SIGNAL	1421.82312	3802.326416	1416	3799	46.723278	44.585789	1379.22876	3771.305176	1373	3772	46.952503	40.095295	100	100	5.916551	7.269773	0.813856	1.228718	0.90718	0.773688	10.879107	62.860973
1487	101con1Gcon3R072303	NORMAL	C	1	3	8	5	DETECTED	DETECTED	21911.076172	9526	23388	7126	6305.085938	6648.706543	1479.119995	3800.560059	1477	3807	52.022686	53.577114	100	100	2838.092041	1341.746826	2.115222	0.472764	392.750916	106.863541	30.857891	116.121918
1488	101con1Gcon3R072303	NORMAL	C	1	3	8	6	DETECTED	DETECTED	22172.1875	8948.453125	22975	6750	5537.643066	5974.768555	1471.633301	3796.766602	1466	3793	62.89262	44.904247	100	100	2875.401367	1207.288696	2.381701	0.419868	329.141235	114.726044	26.749454	115.973671
1489	101con1Gcon3R072303	NORMAL	C	1	3	8	7	DETECTED	DETECTED	3029.833252	4562.682617	3070	4319	301.645782	636.183167	1397.081665	3776.081543	1382	3774	57.89748	51.932583	100	100	226.796631	184.338593	1.230326	0.812792	28.200737	15.146581	18.131187	80.607559
1490	101con1Gcon3R072303	NORMAL	C	1	3	8	8	DETECTED	DETECTED	2932.508545	4378.060547	2987	4148	334.805084	572.436401	1355.839233	3765.910645	1356	3760	25.467108	47.408588	100	100	219.006546	143.456253	1.526643	0.655032	61.910027	12.912215	21.173437	93.1912
1491	101con1Gcon3R072303	NORMAL	C	1	3	8	9	DETECTED	DETECTED	3562.721191	4055.317383	3558	3961	236.758423	267.196625	1331.290283	3766.306396	1332	3766	30.196291	45.86459	100	100	309.955933	67.729218	4.576399	0.218512	73.897514	6.301397	10.523512	91.079872
1492	101con1Gcon3R072303	NORMAL	C	1	3	8	10	DETECTED	DETECTED	3456.380859	4063.206299	3597	3983	481.475861	296.745911	1311.819946	3757.659912	1314	3767	26.596521	38.846954	100	100	297.889313	71.604263	4.160218	0.240372	80.633141	7.865388	22.41674	96.283974
1493	101con1Gcon3R072303	NORMAL	C	1	3	8	11	LOW_SIGNAL	LOW_SIGNAL	1324.231323	3750.040771	1322	3745	30.616516	40.635178	1288.523804	3742.444336	1287	3739	25.460779	37.849724	100	100	4.959937	1.780211	2.78615	0.358918	1.402452	0.2007	47.618881	194.639603
1494	101con1Gcon3R072303	NORMAL	C	1	3	8	12	LOW_SIGNAL	LOW_SIGNAL	1324.46936	3742.061279	1323	3745	28.957529	43.830814	1291.079956	3743.464111	1291	3743	28.956198	39.129143	100	100	4.63794	-0.328751	0	-0.070883	1.1531	-0.035851	0.831869	0
1495	101con1Gcon3R072303	NORMAL	C	1	3	8	13	LOW_SIGNAL	LOW_SIGNAL	1395.810791	3759.25	1397	3754	48.364178	38.477997	1301.23999	3743.352051	1303	3740	30.156954	42.624249	100	100	13.136315	3.725657	3.525906	0.283615	3.135953	0.372979	39.981407	115.346153
1496	101con1Gcon3R072303	NORMAL	C	1	3	8	14	LOW_SIGNAL	LOW_SIGNAL	1423.149658	3780.619141	1427	3779	42.477932	44.83691	1333.349976	3765.875	1333	3766	34.328529	39.601284	100	100	12.473585	3.455264	3.610024	0.277006	2.615891	0.372315	27.860376	142.604858
1497	101con1Gcon3R072303	NORMAL	C	1	3	8	15	DETECTED	DETECTED	5069.239746	4330.198242	5236	4228	682.295959	375.053986	1387.574463	3787.106445	1388	3790	35.840065	45.328377	100	100	511.400085	127.272614	4.018147	0.248871	102.724846	11.981277	18.50668	68.552818
1498	101con1Gcon3R072303	NORMAL	C	1	3	8	16	DETECTED	DETECTED	5040.262207	4281.43457	5185	4186	726.241577	381.438599	1396.95166	3789.661377	1398	3790	31.957159	41.399662	100	100	506.072449	115.246185	4.39123	0.227727	114.006081	11.878676	19.914253	77.105721
1499	101con1Gcon3R072303	NORMAL	C	1	3	8	17	DETECTED	DETECTED	2102.760986	3870.849609	2126	3856	135.172134	86.952789	1356.541626	3771.236084	1355	3769	31.829178	37.82037	100	100	103.653267	23.344255	4.440205	0.225215	23.444506	2.633859	17.604912	78.600693
1500	101con1Gcon3R072303	NORMAL	C	1	3	8	18	DETECTED	DETECTED	2141.026367	3875.236816	2088	3850	529.05426	113.386978	1327.117676	3756.720703	1328	3750	28.289305	35.682613	100	100	113.055626	27.774044	4.070549	0.245667	28.770897	3.321397	64.908676	90.811287
1501	101con1Gcon3R072303	NORMAL	C	1	3	8	19	DETECTED	DETECTED	4814.457031	4108.899902	4947	3993	896.677917	373.758331	1315.580688	3745.32251	1308	3749	30.730846	40.359543	100	100	486.009888	85.203728	5.704092	0.175313	113.855522	9.008462	25.612541	102.199112
1502	101con1Gcon3R072303	NORMAL	C	1	3	8	20	DETECTED	DETECTED	4908.131348	4200.145996	5093	4033	1081.847656	483.780457	1321.742798	3754.828613	1318	3749	28.37495	45.965775	100	100	498.165741	104.359352	4.773561	0.209487	126.392776	9.688021	30.154999	108.145752
1503	101con1Gcon3R072303	NORMAL	C	1	3	8	21	LOW_SIGNAL	LOW_SIGNAL	1349.885132	3785.209473	1349	3779	38.795208	46.213535	1310.168091	3768.579834	1312	3766	29.94948	37.461285	100	100	5.516878	3.897127	1.415627	0.706401	1.326135	0.443915	62.088257	162.732559
1504	101con1Gcon3R072303	NORMAL	C	1	3	8	22	LOW_SIGNAL	LOW_SIGNAL	1355.412109	3787.128418	1358	3780	39.209522	46.574974	1311.373047	3770.936523	1310	3768	30.668756	46.063919	100	100	6.117227	3.794542	1.612112	0.620304	1.435959	0.351509	55.472973	42.494591
1505	101con1Gcon3R072303	NORMAL	C	1	3	8	23	LOW_SIGNAL	LOW_SIGNAL	1368.778564	3797.953125	1362	3800	49.215717	37.184383	1324.823975	3789.711914	1323	3784	34.38118	48.293594	100	100	6.105493	1.931313	3.161316	0.316324	1.278449	0.170648	80.117584	373.919159
1506	101con1Gcon3R072303	NORMAL	C	1	3	8	24	LOW_SIGNAL	LOW_SIGNAL	1420.993286	3813.758301	1420	3810	50.636292	41.396343	1362.735962	3803.52002	1360	3802	38.682568	44.705593	100	100	8.092208	2.399323	3.372704	0.296498	1.506036	0.229016	56.088348	164.870987
1507	101con1Gcon3R072303	NORMAL	C	1	3	8	25	DETECTED	DETECTED	13865.915039	13225.486328	15217	10449	4226.233398	9213.37793	1423.340454	3839.616943	1420	3840	35.356739	40.353092	100	100	1728.3302	2199.562012	0.785761	1.272652	351.915222	232.593552	33.964718	98.161285
1508	101con1Gcon3R072303	NORMAL	C	1	3	8	26	DETECTED	DETECTED	14069.702148	12620.276367	15389	10336	3991.962891	8779.641602	1438.242432	3839.787842	1440	3847	28.438564	33.482983	100	100	1754.567383	2057.692139	0.852687	1.172763	444.166595	262.237335	31.602535	99.989624
1509	101con1Gcon3R072303	NORMAL	C	1	3	9	1	LOW_SIGNAL	LOW_SIGNAL	1298.621582	3765.567627	1300	3764	30.421841	35.020142	1296	3753.094238	1293	3754	33.71703	36.701244	100	100	0.36415	2.923117	0.124576	8.02724	0.077752	0.339863	554.545776	88.031288
1510	101con1Gcon3R072303	NORMAL	C	1	3	9	2	LOW_SIGNAL	LOW_SIGNAL	1307.189209	3762.655518	1307	3761	24.193203	33.126991	1304.776001	3754.055908	1302	3754	32.220222	37.576435	100	100	0.335206	2.015303	0.16633	6.012141	0.074897	0.228856	881.807129	206.250198
1511	101con1Gcon3R072303	NORMAL	C	1	3	9	3	LOW_SIGNAL	LOW_SIGNAL	1342.51355	3766.101318	1340	3768	25.503233	40.680058	1347.72644	3761.606934	1347	3761	36.149029	37.216972	100	100	-0.724094	1.053251	-0.687485	0	-0.144206	0.120762	0	365.444794
1512	101con1Gcon3R072303	NORMAL	C	1	3	9	4	LOW_SIGNAL	LOW_SIGNAL	1385.883545	3773.876709	1388	3774	30.819275	41.235058	1391.134888	3776.738037	1391	3779	31.96232	43.134235	100	100	-0.729435	-0.670547	0	0	-0.164298	-0.066335	0	0
1513	101con1Gcon3R072303	NORMAL	C	1	3	9	5	LOW_SIGNAL	LOW_SIGNAL	1513.486328	3807.69873	1523	3808	66.801109	48.12933	1438.444458	3790.606934	1436	3791	43.016125	45.503311	100	100	10.423657	4.005433	2.60238	0.384264	1.744506	0.375617	68.105637	91.743408
1514	101con1Gcon3R072303	NORMAL	C	1	3	9	6	LOW_SIGNAL	LOW_SIGNAL	1538.013672	3812.664307	1554	3810	65.37606	44.767017	1450.373901	3796.530518	1444	3796	41.726021	41.867653	100	100	12.173563	3.780925	3.219731	0.310585	2.100363	0.385352	57.426674	98.23378
1515	101con1Gcon3R072303	NORMAL	C	1	3	9	7	LOW_SIGNAL	LOW_SIGNAL	1413.260254	3805.047852	1412	3805	30.113134	39.261177	1410.359009	3801.495605	1409	3801	32.869507	38.691223	100	100	0.402996	0.832463	0.484101	2.065684	0.088266	0.09181	454.145386	187.642746
1516	101con1Gcon3R072303	NORMAL	C	1	3	9	8	LOW_SIGNAL	LOW_SIGNAL	1389.931519	3789.856201	1387	3793	30.209536	38.126831	1384.130493	3774.808594	1382	3782	34.500576	40.065727	100	100	0.805789	3.526381	0.228503	4.376308	0.168143	0.375573	287.25174	81.826202
1517	101con1Gcon3R072303	NORMAL	C	1	3	9	9	LOW_SIGNAL	LOW_SIGNAL	1343.726074	3769.424561	1343	3763	25.131241	38.981136	1343.18396	3769.36792	1346	3770	32.991787	37.993324	100	100	0.075302	0.013274	5.673062	0.176272	0.016432	0.001491	3942.844482	15395.09375
1518	101con1Gcon3R072303	NORMAL	C	1	3	9	10	LOW_SIGNAL	LOW_SIGNAL	1303.55481	3746.342529	1301	3747	24.510948	38.234032	1315.05603	3753.624023	1314	3748	27.660473	38.482437	100	100	-1.597572	-1.706405	0	0	-0.4158	-0.189216	0	0
1519	101con1Gcon3R072303	NORMAL	C	1	3	9	11	LOW_SIGNAL	LOW_SIGNAL	1307.557861	3751.768799	1297	3749	58.515789	38.971371	1298.904053	3738.016113	1297	3742	27.981684	37.866703	100	100	1.202053	3.222918	0.372971	2.681177	0.309267	0.363187	593.864014	66.990997
1520	101con1Gcon3R072303	NORMAL	C	1	3	9	12	LOW_SIGNAL	LOW_SIGNAL	1310.598633	3739.415039	1311	3738	28.277649	37.94857	1311.176025	3737.399902	1309	3735	33.024197	42.358112	100	100	-0.080202	0.472244	-0.169833	0	-0.017484	0.047574	0	933.830566
1521	101con1Gcon3R072303	NORMAL	C	1	3	9	13	LOW_SIGNAL	LOW_SIGNAL	1448.537476	3772.258545	1464	3773	71.077545	38.358276	1401.368042	3768.335938	1325	3762	233.686966	57.731705	100	100	6.552049	0.919256	7.127555	0.140301	0.201849	0.067945	471.948273	1099.936035
1522	101con1Gcon3R072303	NORMAL	C	1	3	9	14	LOW_SIGNAL	LOW_SIGNAL	1463.143799	3794.390381	1472	3795	61.479908	45.585747	1338.328003	3766.47998	1342	3768	36.00465	46.382626	100	100	17.337482	6.540753	2.650686	0.377261	3.466658	0.601743	39.92617	30.672501
1523	101con1Gcon3R072303	NORMAL	C	1	3	9	15	DETECTED	DETECTED	2445.865967	3957.743896	2501	3960	261.402924	67.721611	1377.142822	3781.275391	1373	3785	36.056938	42.390133	100	100	148.450516	41.355087	3.589655	0.278578	29.639875	4.162962	24.225563	29.928152
1524	101con1Gcon3R072303	NORMAL	C	1	3	9	16	DETECTED	DETECTED	2501.107178	3981.738037	2561	3991	279.802063	70.014481	1380.648193	3786.777832	1380	3790	31.425121	41.685143	100	100	155.636856	45.688583	3.406471	0.293559	35.654881	4.676971	24.814096	28.853472
1525	101con1Gcon3R072303	NORMAL	C	1	3	9	17	LOW_SIGNAL	LOW_SIGNAL	1580.034058	3804.013672	1606	3796	115.986137	58.442352	1353.968262	3775.063477	1354	3772	31.506689	40.030552	100	100	31.401569	6.784428	4.628477	0.216054	7.175168	0.723203	49.377163	147.08046
1526	101con1Gcon3R072303	NORMAL	C	1	3	9	18	LOW_SIGNAL	LOW_SIGNAL	1548.209473	3796.337891	1571	3797	165.965591	55.722664	1333.775024	3762.208252	1335	3762	30.336617	42.119255	100	100	29.785921	7.998221	3.724068	0.268524	7.068502	0.81031	76.092926	106.894333
1527	101con1Gcon3R072303	NORMAL	C	1	3	9	19	DETECTED	DETECTED	1629.449951	3824.050049	1629	3814	40.430977	62.215904	1384.350586	3762.942627	1338	3761	110.88591	37.071514	100	100	34.045418	14.320417	2.377404	0.420627	2.210374	1.648366	42.126678	81.766182
1528	101con1Gcon3R072303	NORMAL	C	1	3	9	20	DETECTED	DETECTED	1640.651733	3818.134033	1644	3811	53.59486	58.531197	1333.571411	3757.333252	1330	3754	38.758221	35.077309	100	100	42.654858	14.248557	2.993626	0.334043	7.922973	1.733337	12.054285	77.064774
1529	101con1Gcon3R072303	NORMAL	C	1	3	9	21	DETECTED	DETECTED	1690.777832	3803.321045	1681	3796	65.989586	48.943546	1348.452148	3762.121826	1326	3766	87.882309	40.419106	100	100	47.550598	9.654964	4.924989	0.203046	3.895274	1.019301	16.954699	66.991852
1530	101con1Gcon3R072303	NORMAL	C	1	3	9	22	DETECTED	DETECTED	1715.394287	3821.153809	1711	3820	51.056492	48.223949	1337.988281	3766.858887	1334	3763	30.790573	40.04496	100	100	52.423412	12.72392	4.120068	0.242714	12.257194	1.355849	10.791353	49.487381
1531	101con1Gcon3R072303	NORMAL	C	1	3	9	23	LOW_SIGNAL	LOW_SIGNAL	1373.067139	3790.657715	1372	3797	27.565321	42.353519	1363.322266	3797.008301	1362	3792	32.400681	47.829128	100	100	1.353607	-1.488249	0	-1.099469	0.300761	-0.132777	174.739349	0
1532	101con1Gcon3R072303	NORMAL	C	1	3	9	24	LOW_SIGNAL	LOW_SIGNAL	1405.651001	3832.577148	1403	3832	28.346058	44.315083	1386.624023	3813.728027	1387	3813	33.241703	43.077084	100	100	2.642934	4.417259	0.59832	1.671347	0.572383	0.437567	91.260399	55.182999
1533	101con1Gcon3R072303	NORMAL	C	1	3	9	25	LOW_SIGNAL	LOW_SIGNAL	1413.644287	3841.335449	1412	3843	30.987591	41.701424	1407.94397	3834.087891	1409	3834	28.641075	43.654972	100	100	0.7918	1.698453	0.466189	2.145052	0.199026	0.166019	207.51059	178.171539
1534	101con1Gcon3R072303	NORMAL	C	1	3	9	26	LOW_SIGNAL	LOW_SIGNAL	1424.551025	3825.367432	1425	3822	28.850153	42.339806	1416.456055	3820.488037	1416	3822	23.545597	40.878975	100	100	1.124428	1.143478	0.983341	1.016941	0.3438	0.119362	205.947845	225.966873
1535	101con1Gcon3R072303	NORMAL	C	1	3	10	1	DETECTED	DETECTED	1492.4646	3783.740234	1480	3775	110.138573	91.266159	1298.071411	3758	1298	3756	29.867498	42.925304	100	100	27.0021	6.032179	4.476343	0.223397	6.508519	0.599652	54.534573	312.901123
1536	101con1Gcon3R072303	NORMAL	C	1	3	10	2	LOW_SIGNAL	LOW_SIGNAL	1472.439209	3786.7229	1487	3781	75.162239	54.027817	1311.364502	3760.682129	1310	3765	32.527607	39.609554	100	100	22.37401	6.102609	3.666302	0.272754	4.951939	0.657437	42.066978	141.100067
1537	101con1Gcon3R072303	NORMAL	C	1	3	10	3	DETECTED	DETECTED	2995.685547	5099.943359	3028	4867	348.496552	803.927246	1345.347778	3777.195557	1336	3771	36.664375	37.983986	100	100	229.239441	309.983643	0.739521	1.352226	45.012024	34.82383	20.999489	60.709187
1538	101con1Gcon3R072303	NORMAL	C	1	3	10	4	DETECTED	DETECTED	3152.834961	5141.614746	3151	4846	190.183792	763.643066	1390.241333	3782.844727	1389	3787	32.435257	44.375114	100	100	244.832291	318.425385	0.768884	1.300586	54.341904	30.62009	10.631919	56.106087
1539	101con1Gcon3R072303	NORMAL	C	1	3	10	5	LOW_SIGNAL	LOW_SIGNAL	1595.561646	3822.979492	1612	3818	74.897911	53.37513	1407.663818	3786.033691	1402	3786	33.485458	43.719635	100	100	26.099865	8.658184	3.014473	0.331733	5.611326	0.845062	35.65538	82.874344
1540	101con1Gcon3R072303	NORMAL	C	1	3	10	6	LOW_SIGNAL	LOW_SIGNAL	1591.472656	3824.890381	1612	3821	76.870705	51.765408	1423.904053	3788.176025	1421	3785	30.3643	37.9095	100	100	23.276043	8.603945	2.705276	0.369648	5.518606	0.968474	42.143639	96.010132
1541	101con1Gcon3R072303	NORMAL	C	1	3	10	7	LOW_SIGNAL	LOW_SIGNAL	1459.438354	3808.568604	1463	3811	35.880638	45.056732	1415.255981	3793.991943	1416	3794	29.515965	38.121517	100	100	6.137133	3.416015	1.796577	0.556614	1.496897	0.382374	46.176033	164.769485
1542	101con1Gcon3R072303	NORMAL	C	1	3	10	8	LOW_SIGNAL	LOW_SIGNAL	1450.904053	3787.739746	1454	3786	36.189793	42.033329	1405.079956	3778.751953	1404	3780	31.16543	40.738468	100	100	6.365176	2.106274	3.022008	0.330906	1.47035	0.220622	40.145065	115.186012
1543	101con1Gcon3R072303	NORMAL	C	1	3	10	9	LOW_SIGNAL	LOW_SIGNAL	1374.095947	3769.794434	1373	3770	28.377338	40.858028	1371.352051	3766.327881	1372	3768	34.648518	41.616295	100	100	0.38114	0.812381	0.469164	2.131451	0.079192	0.083298	724.546509	228.124725
1544	101con1Gcon3R072303	NORMAL	C	1	3	10	10	LOW_SIGNAL	LOW_SIGNAL	1341.650635	3757.287598	1339	3760	31.123911	41.124027	1339.552002	3747.951904	1341	3751	31.56444	41.81002	100	100	0.29151	2.187804	0.133243	7.505081	0.066487	0.223288	250.40567	80.794044
1545	101con1Gcon3R072303	NORMAL	C	1	3	10	11	LOW_SIGNAL	LOW_SIGNAL	1331.897217	3751.397217	1333	3751	26.629961	41.200848	1323.511963	3746.87207	1324	3751	29.233105	42.622311	100	100	1.16475	1.06046	1.098344	0.910462	0.286841	0.106168	143.812012	241.222092
1546	101con1Gcon3R072303	NORMAL	C	1	3	10	12	LOW_SIGNAL	LOW_SIGNAL	1348.523804	3750.612305	1348	3750	30.993441	40.788357	1335.968018	3741.951904	1338	3739	28.113808	40.13583	100	100	1.744056	2.02955	0.859331	1.163695	0.446606	0.215777	103.907066	83.907402
1547	101con1Gcon3R072303	NORMAL	C	1	3	10	13	LOW_SIGNAL	LOW_SIGNAL	1424.020386	3761.918457	1427	3762	48.096867	40.43742	1395.656006	3764.991943	1356	3757	160.259247	49.204559	100	100	3.939942	-0.720266	0	-0.182811	0.176991	-0.062463	538.956116	0
1548	101con1Gcon3R072303	NORMAL	C	1	3	10	14	LOW_SIGNAL	LOW_SIGNAL	1435.541138	3780.273926	1440	3780	44.967285	37.973583	1349.543945	3763.679932	1348	3764	26.351988	43.138863	100	100	11.945402	3.888773	3.071766	0.325546	3.263404	0.384665	42.369579	123.350159
1549	101con1Gcon3R072303	NORMAL	C	1	3	10	15	DETECTED	DETECTED	1865.542603	3937.45752	1849	3931	89.648254	94.017914	1359.388916	3779.077881	1357	3775	28.469852	48.239395	100	100	70.307053	37.11599	1.894252	0.527913	17.778585	3.283201	16.794804	50.952892
1550	101con1Gcon3R072303	NORMAL	C	1	3	10	16	DETECTED	DETECTED	1839.280884	3903.123535	1828	3874	93.519806	124.325981	1341.597778	3785.369629	1338	3793	28.153452	38.813644	100	100	69.130447	27.595423	2.505142	0.399179	17.677517	3.033828	17.919333	100.304123
1551	101con1Gcon3R072303	NORMAL	C	1	3	10	17	LOW_SIGNAL	LOW_SIGNAL	1331.115601	3776.789063	1331	3778	28.156242	42.9991	1337.124023	3771.305664	1338	3770	26.803154	42.431667	100	100	-0.834597	1.285025	-0.649479	0	-0.224168	0.129229	0	126.9739
1552	101con1Gcon3R072303	NORMAL	C	1	3	10	18	LOW_SIGNAL	LOW_SIGNAL	1333.657593	3769.027344	1333	3767	27.021944	40.560043	1335.911987	3765.496094	1336	3767	26.664286	37.189301	100	100	-0.313146	0.827542	-0.378404	0	-0.084547	0.094953	0	458.440186
1553	101con1Gcon3R072303	NORMAL	C	1	3	10	19	LOW_SIGNAL	LOW_SIGNAL	1332.129272	3767.80957	1330	3766	25.95393	40.526047	1336.439941	3761.543945	1338	3762	28.564978	36.51635	100	100	-0.598772	1.468338	-0.407789	0	-0.150907	0.171584	0	280.515106
1554	101con1Gcon3R072303	NORMAL	C	1	3	10	20	LOW_SIGNAL	LOW_SIGNAL	1332.544189	3762.312988	1336	3763	30.214808	40.184132	1338.81604	3766.976074	1340	3761	26.779985	38.559231	100	100	-0.871189	-1.092786	0	0	-0.234199	-0.120933	0	0
1555	101con1Gcon3R072303	NORMAL	C	1	3	10	21	LOW_SIGNAL	LOW_SIGNAL	1383.163208	3788.966064	1381	3787	40.189289	47.257881	1343.975952	3768.424072	1342	3767	31.638193	43.40419	100	100	5.443288	4.81398	1.130725	0.884388	1.238606	0.473272	63.242836	90.993156
1556	101con1Gcon3R072303	NORMAL	C	1	3	10	22	LOW_SIGNAL	LOW_SIGNAL	1402.081055	3812.418945	1401	3804	38.262875	49.96801	1362.079956	3792.711914	1362	3789	30.228329	43.721588	100	100	5.556335	4.618309	1.20311	0.831179	1.323298	0.450739	58.644348	122.755264
1557	101con1Gcon3R072303	NORMAL	C	1	3	10	23	LOW_SIGNAL	LOW_SIGNAL	1453.35376	3827.823242	1450	3823	59.152439	42.15929	1392.552002	3814.256104	1393	3813	34.472397	46.573029	100	100	8.445642	3.179435	2.656334	0.376459	1.763781	0.291309	79.059181	145.866608
1558	101con1Gcon3R072303	NORMAL	C	1	3	10	24	LOW_SIGNAL	LOW_SIGNAL	1485.877563	3833.265381	1483	3830	46.201595	39.236954	1420.680054	3824.431885	1418	3823	32.795216	44.995052	100	100	9.056231	2.070114	4.374749	0.228585	1.988019	0.196322	49.914822	249.313309
1559	101con1Gcon3R072303	NORMAL	C	1	3	10	25	LOW_SIGNAL	LOW_SIGNAL	1461.64624	3827.80957	1448	3827	59.596802	42.251102	1444.104126	3823.239502	1426	3822	57.283863	48.235115	100	100	2.43668	1.070988	2.275171	0.439527	0.306231	0.094746	93.72847	509.172241
1560	101con1Gcon3R072303	NORMAL	C	1	3	10	26	LOW_SIGNAL	LOW_SIGNAL	1473.775513	3816.829834	1463	3817	54.437572	39.409058	1477.088257	3829.509766	1451	3831	77.380898	40.223816	100	100	-0.460155	-2.97152	0	0	-0.042811	-0.315234	0	0
1561	101con1Gcon3R072303	NORMAL	C	1	3	11	1	DETECTED	DETECTED	3438.767334	4438.508789	3317	4269	731.355652	636.602844	1322.735352	3764.5	1322	3768	25.4014	44.611622	100	100	293.926483	157.952789	1.86085	0.537389	83.303757	15.108368	34.541744	94.218025
1562	101con1Gcon3R072303	NORMAL	C	1	3	11	2	DETECTED	DETECTED	3515.155029	5186.40332	3292	4393	893.787781	2313.032227	1336.742798	3788.714355	1344	3786	27.508654	39.668159	100	100	302.59137	327.545959	0.923813	1.08247	79.190063	35.234531	41.009888	165.465439
1563	101con1Gcon3R072303	NORMAL	C	1	3	11	3	LOW_SIGNAL	LOW_SIGNAL	1327.331055	3773.087891	1327	3777	27.18429	42.363152	1331.826782	3778.645752	1335	3776	23.43417	42.914375	100	100	-0.624477	-1.302475	0	0	-0.191845	-0.12951	0	0
1564	101con1Gcon3R072303	NORMAL	C	1	3	11	4	LOW_SIGNAL	LOW_SIGNAL	1358.074341	3779.053955	1358	3778	28.17272	43.081596	1347.42395	3775.887939	1348	3778	31.942049	41.875618	100	100	1.479388	0.74195	1.993918	0.501525	0.333429	0.075605	141.337387	319.710419
1565	101con1Gcon3R072303	NORMAL	C	1	3	11	5	LOW_SIGNAL	LOW_SIGNAL	1390.591797	3805.741455	1390	3803	27.115377	44.204857	1376.744019	3791.335938	1379	3795	32.513988	43.079025	100	100	1.923519	3.375908	0.569778	1.755068	0.425902	0.334397	129.565979	68.813698
1566	101con1Gcon3R072303	NORMAL	C	1	3	11	6	LOW_SIGNAL	LOW_SIGNAL	1398.333374	3807.054443	1395	3808	30.065071	44.639927	1395.800049	3797.927979	1391	3797	32.764061	44.618484	100	100	0.35189	2.138771	0.164529	6.077946	0.07732	0.204544	514.031982	15.158204
1567	101con1Gcon3R072303	NORMAL	C	1	3	11	7	LOW_SIGNAL	LOW_SIGNAL	1393.918335	3795.469482	1393	3795	28.639355	39.648338	1392.088013	3789.375977	1396	3788	32.17593	46.877781	100	100	0.25424	1.428002	0.178039	5.616748	0.056885	0.129987	801.254211	410.448608
1568	101con1Gcon3R072303	NORMAL	C	1	3	11	8	LOW_SIGNAL	LOW_SIGNAL	1405.198608	3777.184814	1403	3777	27.963675	44.369137	1400.895996	3772.991943	1397	3774	33.976002	38.110088	100	100	0.597652	0.982592	0.608241	1.644086	0.126637	0.11002	448.511444	541.894836
1569	101con1Gcon3R072303	NORMAL	C	1	3	11	9	LOW_SIGNAL	LOW_SIGNAL	1373.130127	3766.061523	1375	3770	30.046001	36.49831	1382.040039	3762.424072	1380	3757	36.759983	52.723301	100	100	-1.237627	0.85243	-1.451881	0	-0.242381	0.068991	0	1045.996216
1570	101con1Gcon3R072303	NORMAL	C	1	3	11	10	LOW_SIGNAL	LOW_SIGNAL	1354.634521	3756.668945	1353	3760	28.621042	39.148067	1356.495972	3756.1521	1356	3758	35.115166	41.815079	100	100	-0.258564	0.121122	-2.134741	0	-0.05301	0.01236	0	2843.120361
1571	101con1Gcon3R072303	NORMAL	C	1	3	11	11	LOW_SIGNAL	LOW_SIGNAL	1425.041382	3769.199951	1431	3773	46.159134	38.522106	1339.079956	3751.664063	1340	3754	27.433086	39.779388	100	100	11.940434	4.109505	2.905565	0.344167	3.133495	0.440829	43.185246	56.581413
1572	101con1Gcon3R072303	NORMAL	C	1	3	11	12	LOW_SIGNAL	LOW_SIGNAL	1436.144775	3773.61377	1442	3775	44.430962	40.598675	1347.719971	3744.887939	1347	3747	27.6626	41.607845	100	100	12.282608	6.731848	1.824552	0.54808	3.196547	0.690395	39.320538	31.707548
1573	101con1Gcon3R072303	NORMAL	C	1	3	11	13	LOW_SIGNAL	LOW_SIGNAL	1420.758667	3774.730957	1417	3775	44.95388	48.076942	1361.072021	3755.791992	1356	3754	29.186872	41.604771	100	100	8.290747	4.438313	1.867995	0.535333	2.044983	0.455211	57.283024	127.209846
1574	101con1Gcon3R072303	NORMAL	C	1	3	11	14	LOW_SIGNAL	LOW_SIGNAL	1421.413818	3796.579346	1422	3794	40.892403	55.704033	1356.527954	3769.528076	1355	3768	27.361549	46.537632	100	100	9.012942	6.339418	1.42173	0.703368	2.371425	0.581277	46.835632	113.168533
1575	101con1Gcon3R072303	NORMAL	C	1	3	11	15	LOW_SIGNAL	LOW_SIGNAL	1465.344849	3863.627686	1477	3849	63.386978	85.457832	1352.599976	3793.687988	1351	3796	27.675539	43.731476	100	100	15.660776	16.390245	0.955494	1.046579	4.07381	1.599299	50.579754	104.97715
1576	101con1Gcon3R072303	NORMAL	C	1	3	11	16	LOW_SIGNAL	LOW_SIGNAL	1455.178101	3837.109619	1463	3832	59.097897	57.347942	1340.571411	3790.158691	1343	3789	28.590189	38.629814	100	100	15.919392	11.002868	1.44684	0.691161	4.008602	1.215407	45.129978	90.275993
1577	101con1Gcon3R072303	NORMAL	C	1	3	11	17	LOW_SIGNAL	LOW_SIGNAL	1419.013672	3786.041016	1430	3787	53.951462	42.739777	1337.024048	3775.031982	1333	3777	27.100609	37.685658	100	100	11.388732	2.579948	4.414327	0.226535	3.025379	0.292128	56.898682	183.134537
1578	101con1Gcon3R072303	NORMAL	C	1	3	11	18	LOW_SIGNAL	LOW_SIGNAL	1427.157593	3783.506836	1436	3782	45.941284	48.25639	1341.416016	3764.535889	1342	3763	28.552483	39.804882	100	100	11.909896	4.445808	2.678905	0.373287	3.002946	0.476599	41.976219	143.803864
1579	101con1Gcon3R072303	NORMAL	C	1	3	11	19	LOW_SIGNAL	LOW_SIGNAL	1410.379272	3785.620605	1413	3787	53.691124	40.520416	1346.328003	3767.095947	1343	3768	38.913841	45.444122	100	100	8.897014	4.341221	2.049426	0.487941	1.645977	0.407636	57.754616	111.059441
1580	101con1Gcon3R072303	NORMAL	C	1	3	11	20	LOW_SIGNAL	LOW_SIGNAL	1419.827637	3791.020752	1424	3787	43.475952	43.646854	1347.312012	3776.976074	1349	3778	29.380268	38.842625	100	100	10.072751	3.291346	3.060375	0.326757	2.468174	0.361579	44.19212	141.742264
1581	101con1Gcon3R072303	NORMAL	C	1	3	11	21	LOW_SIGNAL	LOW_SIGNAL	1360.379272	3783.579346	1361	3780	30.218897	40.835484	1380.968018	3777.216064	1360	3776	78.191856	51.172794	100	100	-2.85987	1.491224	-1.917801	0	-0.263311	0.124349	0	484.658783
1582	101con1Gcon3R072303	NORMAL	C	1	3	11	22	LOW_SIGNAL	LOW_SIGNAL	1514.258545	3838.775391	1404	3813	1180.991821	235.992035	1467.151978	3919.040039	1383	3795	398.710815	457.145538	100	100	6.543317	-18.809879	0	-2.874671	0.118147	-0.175578	2359.867188	0
1583	101con1Gcon3R072303	NORMAL	C	1	3	11	23	LOW_SIGNAL	LOW_SIGNAL	1404.136108	3836.238037	1401	3837	30.83465	48.779114	1451.160034	3860.335938	1409	3833	243.795593	185.862503	100	100	-6.531837	-5.647301	0	0	-0.192883	-0.129654	0	0
1584	101con1Gcon3R072303	NORMAL	C	1	3	11	24	LOW_SIGNAL	LOW_SIGNAL	1436.564575	3821.415039	1432	3823	61.872948	42.49575	1430.696045	3826.8479	1427	3831	48.306683	45.349018	100	100	0.815166	-1.273182	0	-1.561869	0.121485	-0.119801	658.796753	0
1585	101con1Gcon3R072303	NORMAL	C	1	3	11	25	DETECTED	DETECTED	35036.859375	15195.170898	37842	14213	10876.063477	8078.354492	1558.684204	3838.894775	1539	3843	71.992325	32.858105	100	100	4650.270996	2661.323486	1.747353	0.572294	465.024231	345.615692	32.486313	71.135002
1586	101con1Gcon3R072303	NORMAL	C	1	3	11	26	DETECTED	DETECTED	32997.316406	11543.722656	36398	9677	11923.0625	6651.839355	1611.157837	3860.631592	1611	3857	58.181004	44.622128	100	100	4359.680176	1800.518921	2.421346	0.412993	539.457153	172.181183	37.987831	86.575706
1587	101con1Gcon3R072303	NORMAL	C	1	3	12	1	LOW_SIGNAL	LOW_SIGNAL	1312.687134	3761.033936	1309	3760	26.054688	40.702637	1323	3760.4646	1323	3760	25.014915	40.141376	100	100	-1.432504	0.133423	-10.736569	0	-0.412269	0.014183	0	1183.143433
1588	101con1Gcon3R072303	NORMAL	C	1	3	12	2	LOW_SIGNAL	LOW_SIGNAL	1319.714233	3762.986328	1320	3757	26.866997	43.419762	1328.174561	3760.873047	1326	3761	31.099089	44.932316	100	100	-1.175178	0.495244	-2.372929	0	-0.272044	0.047033	0	547.023987
1589	101con1Gcon3R072303	NORMAL	C	1	3	12	3	DETECTED	DETECTED	1484.896606	3884.724121	1489	3886	32.289257	75.151222	1343.445557	3770.284912	1342	3771	40.143856	43.164982	100	100	19.648195	26.818628	0.732632	1.364941	3.523604	2.651205	16.862595	53.756237
1590	101con1Gcon3R072303	NORMAL	C	1	3	12	4	LOW_SIGNAL	LOW_SIGNAL	1441.217651	3815.659912	1447	3812	63.363667	73.685707	1347.680298	3770.532715	1350	3771	28.198023	45.716915	100	100	12.992764	10.57548	1.228575	0.813951	3.31716	0.987101	60.664013	128.057617
1591	101con1Gcon3R072303	NORMAL	C	1	3	12	5	LOW_SIGNAL	LOW_SIGNAL	1397.387695	3828.537354	1388	3829	49.551609	60.602261	1361.608032	3789.47998	1362	3794	32.561581	44.478081	100	100	4.969958	9.153028	0.542985	1.841671	1.098831	0.878126	104.392021	105.389297
1592	101con1Gcon3R072303	NORMAL	C	1	3	12	6	LOW_SIGNAL	LOW_SIGNAL	1384.630127	3810.972656	1383	3807	32.72646	59.868614	1358.560059	3780.800049	1360	3785	31.90167	51.699654	100	100	3.621251	7.070898	0.512135	1.952612	0.817201	0.583613	28.005287	100.055481
1593	101con1Gcon3R072303	NORMAL	C	1	3	12	7	LOW_SIGNAL	LOW_SIGNAL	1364.746582	3761.177979	1363	3757	31.093584	44.725937	1371.887939	3768.864014	1371	3766	33.796879	46.406742	100	100	-0.991967	-1.801209	0	0	-0.211302	-0.165623	0	0
1594	101con1Gcon3R072303	NORMAL	C	1	3	12	8	LOW_SIGNAL	LOW_SIGNAL	1384.417847	3761.013672	1380	3756	27.28212	46.065937	1395.128052	3763.263916	1394	3765	30.720116	40.123631	100	100	-1.487696	-0.527341	0	0	-0.348638	-0.056083	0	0
1595	101con1Gcon3R072303	NORMAL	C	1	3	12	9	LOW_SIGNAL	LOW_SIGNAL	1407.547974	3767.547852	1405	3769	35.439907	46.223152	1373.079956	3762.895996	1375	3762	31.899948	42.079773	100	100	4.787765	1.090154	4.391823	0.227696	1.080504	0.110548	44.793907	411.186371
1596	101con1Gcon3R072303	NORMAL	C	1	3	12	10	LOW_SIGNAL	LOW_SIGNAL	1398.068481	3765.212402	1399	3768	34.915199	48.28825	1366.151978	3764.728027	1366	3767	25.995054	40.424835	100	100	4.433348	0.113512	39.056053	0.025604	1.227791	0.011982	73.032448	5452.776367
1597	101con1Gcon3R072303	NORMAL	C	1	3	12	11	LOW_SIGNAL	LOW_SIGNAL	1371.342407	3766.69873	1370	3762	28.975719	45.121037	1359.871948	3762.808105	1357	3763	28.347492	37.380276	100	100	1.593299	0.911761	1.747496	0.572247	0.404638	0.104082	52.317017	649.535522
1598	101con1Gcon3R072303	NORMAL	C	1	3	12	12	LOW_SIGNAL	LOW_SIGNAL	1371.682739	3774.662109	1370	3779	28.950558	48.703793	1361.832031	3760.224121	1361	3760	27.701391	41.637039	100	100	1.368308	3.383517	0.404404	2.472774	0.355603	0.346758	85.398476	175.002914
1599	101con1Gcon3R072303	NORMAL	C	1	3	12	13	LOW_SIGNAL	LOW_SIGNAL	1372.722168	3786.527832	1369	3785	28.157516	42.432987	1370.588257	3770.369629	1370	3768	26.261213	49.515766	100	100	0.29641	3.786647	0.078278	12.77503	0.081257	0.326324	476.049225	157.936203
1600	101con1Gcon3R072303	NORMAL	C	1	3	12	14	LOW_SIGNAL	LOW_SIGNAL	1352.662109	3779.668945	1351	3777	26.738493	42.253708	1372.761963	3788.015869	1371	3783	27.078682	47.276546	100	100	-2.791961	-1.956087	0	0	-0.742276	-0.176555	0	0
[truncated: 29,600 more rows]
