# Supplementary material for: CARMA: A platform for analyzing microarray datasets that incorporate replicate measures
Source: BMC Bioinformatics. 2006 Mar 17;7:149. doi: 10.1186/1471-2105-7-149 (PMC1450302; doi:10.1186/1471-2105-7-149)
Supplement: Additional File 6 — Data2.zip Comma separated value data files containing the microarray experimental data. [file 1471-2105-7-149-S6.zip › 106con2Gcon3R072403.csv]

Number	Array/Plate	Flagged As	Set	Set Row	Set Column	Row	Column	Detection Status (w595)	Detection Status (w685)	Spot Mean Intensity (w595)	Spot Mean Intensity (w685)	Spot Median Intensity (w595)	Spot Median Intensity (w685)	Spot Standard Deviation (w595)	Spot Standard Deviation (w685)	Background Mean Intensity (w595)	Background Mean Intensity (w685)	Background Median Intensity (w595)	Background Median Intensity (w685)	Background Standard Deviation (w595)	Background Standard Deviation (w685)	Spot Confidence (w595)	Spot Confidence (w685)	Spot Normalized Intensity (w595)	Spot Normalized Intensity (w685)	Spot Ratio (w595)	Spot Ratio (w685)	Spot SNR (w595)	Spot SNR (w685)	Spot CV (%) (w595)	Spot CV (%) (w685)
1	106con2Gcon3R072403	NORMAL	A	1	1	1	1	LOW_SIGNAL	LOW_SIGNAL	1023.736084	5115.451172	1021	5116	26.647394	47.559151	994.603149	5094.722168	993	5098	20.993364	49.352383	100	100	6.30089	9.283763	0.6787	1.473405	1.387721	0.42002	56.335758	63.59568
2	106con2Gcon3R072403	NORMAL	A	1	1	1	2	LOW_SIGNAL	LOW_SIGNAL	1043.304077	5112.702637	1044	5115	25.732182	45.523335	1011.217407	5095.913086	1012	5095	29.185064	47.027527	100	100	6.939726	7.519426	0.922906	1.083534	1.099421	0.357015	42.916145	70.275337
3	106con2Gcon3R072403	NORMAL	A	1	1	1	3	DETECTED	DETECTED	2288.620605	5863.008789	2244	5884	286.535583	186.477264	1031.5	5114.066895	1031	5114	28.020876	49.033325	100	100	271.8909	335.423676	0.810589	1.23367	44.863716	15.27414	22.683756	24.022594
4	106con2Gcon3R072403	NORMAL	A	1	1	1	4	DETECTED	DETECTED	2287.634277	5889.693848	2285	5915	420.014862	267.9823	1059.47998	5151.180176	1057	5157	32.139511	45.761894	100	100	265.626038	330.753265	0.803094	1.245184	38.213223	16.13818	34.098598	35.753723
5	106con2Gcon3R072403	NORMAL	A	1	1	1	5	LOW_SIGNAL	LOW_SIGNAL	1080.178833	5160.960449	1083	5155	25.723419	56.111538	1078.631958	5173.799805	1080	5179	22.781404	65.228874	100	100	0.334559	-5.750278	0	-17.187626	0.067901	-0.196835	772.253113	0
6	106con2Gcon3R072403	NORMAL	A	1	1	1	6	LOW_SIGNAL	LOW_SIGNAL	1061.635742	5182.371094	1064	5183	22.816498	48.168404	1068.640015	5183.023926	1068	5176	20.995157	48.606133	100	100	-1.514889	-0.29238	0	0	-0.333614	-0.013431	0	0
7	106con2Gcon3R072403	NORMAL	A	1	1	1	7	LOW_SIGNAL	LOW_SIGNAL	1190.960205	5228.867676	1204	5229	58.083385	53.861012	1054.767944	5173.47998	1053	5167	23.448	48.27084	100	100	29.455753	24.806124	1.187439	0.842149	5.808268	1.147436	39.018448	43.139973
8	106con2Gcon3R072403	NORMAL	A	1	1	1	8	LOW_SIGNAL	LOW_SIGNAL	1165.190796	5210.230469	1177	5210	60.606506	62.285755	1032.095947	5142.959961	1031	5145	24.68786	49.112667	100	100	28.785843	30.128	0.955451	1.046626	5.391105	1.369718	41.587128	56.9454
9	106con2Gcon3R072403	NORMAL	A	1	1	1	9	LOW_SIGNAL	LOW_SIGNAL	1005.261414	5119.477051	1005	5118	20.491577	47.555527	1005.575989	5116.824219	1007	5117	22.915085	49.839729	100	100	-0.068037	1.188106	-0.057265	0	-0.013728	0.053227	0	562.246033
10	106con2Gcon3R072403	NORMAL	A	1	1	1	10	LOW_SIGNAL	LOW_SIGNAL	1002.558472	5110.974121	1002	5109	22.734608	49.23904	1000.895996	5110.47998	1002	5111	20.635801	50.082443	100	100	0.359561	0.221308	1.624714	0.615493	0.080563	0.009867	573.888611	1852.203491
11	106con2Gcon3R072403	NORMAL	A	1	1	1	11	LOW_SIGNAL	LOW_SIGNAL	988.516357	5095.150391	988	5093	24.322969	49.567959	991.575989	5101.78418	992	5104	19.455185	49.883018	100	100	-0.661739	-2.971031	0	0	-0.157266	-0.132987	0	0
12	106con2Gcon3R072403	NORMAL	A	1	1	1	12	LOW_SIGNAL	LOW_SIGNAL	984.039246	5106.614258	982	5106	24.852167	49.881332	987.83197	5111.704102	989	5111	24.081427	47.315006	100	100	-0.820293	-2.279555	0	0	-0.157496	-0.107574	0	0
13	106con2Gcon3R072403	NORMAL	A	1	1	1	13	LOW_SIGNAL	LOW_SIGNAL	1049.634033	5131.993652	1049	5127	38.038548	52.530506	981.112	5113.063965	983	5116	22.534637	48.302273	100	100	14.819991	8.477915	1.74807	0.572059	3.040743	0.391901	44.722965	109.077927
14	106con2Gcon3R072403	NORMAL	A	1	1	1	14	LOW_SIGNAL	LOW_SIGNAL	1055.914429	5160.460449	1059	5160	35.829613	52.771519	991.416016	5124.536133	990	5129	28.177475	50.513107	100	100	13.949759	16.089188	0.867027	1.153367	2.289006	0.711188	34.312817	42.513901
15	106con2Gcon3R072403	NORMAL	A	1	1	1	15	LOW_SIGNAL	LOW_SIGNAL	958.754944	5103.225098	959	5099	22.886957	45.689114	967.656006	5101.21582	966	5095	25.023569	50.546299	100	100	-1.925128	0.899882	-2.139312	0	-0.355707	0.039751	0	1076.018799
16	106con2Gcon3R072403	NORMAL	A	1	1	1	16	LOW_SIGNAL	LOW_SIGNAL	962.390747	5095.94043	961	5095	21.827801	48.818737	963.559998	5085.175781	963	5087	21.538187	46.914467	100	100	-0.252886	4.821093	-0.052454	0	-0.054287	0.229453	0	125.428314
17	106con2Gcon3R072403	NORMAL	A	1	1	1	17	LOW_SIGNAL	LOW_SIGNAL	969.5	5080.586426	972	5079	22.299292	46.54755	959.935974	5073.60791	960	5069	22.860283	49.590725	100	100	2.068514	3.125422	0.661835	1.51095	0.418369	0.140722	52.627449	245.102997
18	106con2Gcon3R072403	NORMAL	A	1	1	1	18	LOW_SIGNAL	LOW_SIGNAL	963.362427	5061.865723	963	5058	21.299101	46.702866	959.35199	5054.687988	960	5053	23.701523	52.30114	100	100	0.86738	3.214645	0.269821	3.706155	0.169206	0.137239	259.264008	327.99411
19	106con2Gcon3R072403	NORMAL	A	1	1	1	19	LOW_SIGNAL	LOW_SIGNAL	972.885925	5061.738281	973	5066	20.446547	48.425106	963.671997	5057.399902	960	5055	26.272999	45.726391	100	100	1.992795	1.943001	1.025627	0.975013	0.3507	0.094877	179.063278	367.421631
20	106con2Gcon3R072403	NORMAL	A	1	1	1	20	LOW_SIGNAL	LOW_SIGNAL	964.852356	5062.691406	964	5063	22.255087	43.826435	967.031982	5066.895996	967	5065	24.854074	56.42292	100	100	-0.471411	-1.883082	0	0	-0.087697	-0.074519	0	0
21	106con2Gcon3R072403	NORMAL	A	1	1	1	21	LOW_SIGNAL	LOW_SIGNAL	973.635132	5088.5	974	5093	22.353727	48.597401	975.758606	5080.810547	976	5084	22.375305	45.929245	100	100	-0.459266	3.443825	-0.133359	0	-0.094903	0.16742	0	206.531891
22	106con2Gcon3R072403	NORMAL	A	1	1	1	22	LOW_SIGNAL	LOW_SIGNAL	984.577209	5106.899414	985	5106	28.450331	51.775337	983.309509	5100.198242	985	5101	25.375408	47.532566	100	100	0.274179	3.00121	0.091356	10.946168	0.049958	0.140981	1014.835327	306.313416
23	106con2Gcon3R072403	NORMAL	A	1	1	1	23	LOW_SIGNAL	LOW_SIGNAL	974.540527	5122.540527	973	5123	23.149145	52.813549	968.695984	5119	970	5122	32.821175	55.064919	100	100	1.264062	1.585673	0.797177	1.254427	0.178072	0.064297	398.095337	440.172394
24	106con2Gcon3R072403	NORMAL	A	1	1	1	24	LOW_SIGNAL	LOW_SIGNAL	952.156433	5105.380859	952	5099	24.68367	48.669342	943.865051	5102.801758	942	5100	26.428276	51.38187	100	100	1.793266	1.155085	1.552496	0.644124	0.313731	0.050195	113.889328	638.748535
25	106con2Gcon3R072403	NORMAL	A	1	1	1	25	LOW_SIGNAL	LOW_SIGNAL	948.082214	5092.644043	949	5090	19.141401	40.18985	939	5101.634766	939	5103	22.353882	53.473228	100	100	1.964307	-4.026616	0	-2.049891	0.406292	-0.168135	127.1241	0
26	106con2Gcon3R072403	NORMAL	A	1	1	1	26	LOW_SIGNAL	LOW_SIGNAL	932.869873	5084.013672	931	5082	20.552122	47.048195	931.763794	5087.433105	934	5087	21.522396	50.976128	100	100	0.239224	-1.531439	0	-6.401709	0.051392	-0.067079	577.657837	0
27	106con2Gcon3R072403	NORMAL	A	1	1	2	1	LOW_SIGNAL	LOW_SIGNAL	1027.305542	5092.729004	1027	5091	22.106951	50.847534	997.484131	5075.365234	999	5070	21.696728	46.564308	100	100	6.449795	7.776597	0.829385	1.205712	1.374466	0.372899	14.214689	117.637917
28	106con2Gcon3R072403	NORMAL	A	1	1	2	2	LOW_SIGNAL	LOW_SIGNAL	1039.479492	5109.013672	1042	5104	27.858061	56.668804	1004.440002	5083.888184	1005	5085	23.582523	51.03418	100	100	7.578364	11.252788	0.673465	1.484857	1.485824	0.492327	42.324368	98.046432
29	106con2Gcon3R072403	NORMAL	A	1	1	2	3	LOW_SIGNAL	LOW_SIGNAL	1030.359985	5108.839844	1029	5109	24.254047	47.647484	1020.190125	5100.168945	1021	5099	24.184847	50.811138	100	100	2.199544	3.883378	0.5664	1.765538	0.420505	0.17065	18.002645	203.543518
30	106con2Gcon3R072403	NORMAL	A	1	1	2	4	LOW_SIGNAL	LOW_SIGNAL	1059.364258	5131.516602	1057	5132	25.473759	48.992077	1053.504272	5135.418945	1051	5138	26.866407	52.50209	100	100	1.267402	-1.747717	0	-1.378977	0.218116	-0.074327	145.694061	0
31	106con2Gcon3R072403	NORMAL	A	1	1	2	5	LOW_SIGNAL	LOW_SIGNAL	1083.56958	5151.662109	1082	5150	25.152206	51.020775	1076.511963	5153.487793	1079	5152	24.601864	53.796448	100	100	1.526426	-0.817657	0	-0.535668	0.286873	-0.033937	74.14344	0
32	106con2Gcon3R072403	NORMAL	A	1	1	2	6	LOW_SIGNAL	LOW_SIGNAL	1082.516602	5166.284668	1080	5162	23.658361	55.121002	1068.104004	5148.86377	1065	5145	30.052334	57.274853	100	100	3.117166	7.802183	0.399525	2.502973	0.479583	0.304163	128.580017	89.3125
33	106con2Gcon3R072403	NORMAL	A	1	1	2	7	LOW_SIGNAL	LOW_SIGNAL	1053.56958	5134.642578	1052	5136	28.570734	46.373451	1047.656006	5132.704102	1049	5139	27.214531	48.749355	100	100	1.278992	0.868173	1.4732	0.678795	0.217295	0.039764	147.086273	775.525757
34	106con2Gcon3R072403	NORMAL	A	1	1	2	8	LOW_SIGNAL	LOW_SIGNAL	1020.401306	5124.585449	1020	5127	25.107254	45.389618	1022.911987	5118.352051	1021	5125	27.09869	47.618656	100	100	-0.543012	2.791711	-0.194509	0	-0.09265	0.130902	0	230.990707
35	106con2Gcon3R072403	NORMAL	A	1	1	2	9	LOW_SIGNAL	LOW_SIGNAL	988.450989	5104.862793	987	5107	21.299847	47.879658	999.807983	5101.919922	1003	5103	23.805223	46.097122	100	100	-2.456298	1.318004	-1.86365	0	-0.47708	0.063841	0	439.803131
36	106con2Gcon3R072403	NORMAL	A	1	1	2	10	LOW_SIGNAL	LOW_SIGNAL	987.163391	5105.973633	987	5102	25.712851	53.605034	990.919983	5094.832031	992	5091	23.202682	50.207275	100	100	-0.812478	4.989916	-0.162824	0	-0.161903	0.221912	0	168.567215
37	106con2Gcon3R072403	NORMAL	A	1	1	2	11	LOW_SIGNAL	LOW_SIGNAL	1036.480225	5117.888184	1040	5116	28.856569	53.254791	987.280029	5099.888184	988	5098	21.486153	51.8741	100	100	10.641051	8.061542	1.319977	0.757589	2.289856	0.346994	39.151424	66.932487
38	106con2Gcon3R072403	NORMAL	A	1	1	2	12	LOW_SIGNAL	LOW_SIGNAL	1038.947388	5126.223633	1043	5122	36.108521	50.271873	984.624023	5102.808105	983	5099	23.77334	52.308891	100	100	11.749094	10.486959	1.120353	0.892576	2.285054	0.44764	50.030373	61.734306
39	106con2Gcon3R072403	NORMAL	A	1	1	2	13	LOW_SIGNAL	LOW_SIGNAL	1022.322388	5124.210449	1024	5119	27.354092	53.342663	972.823975	5102.496094	973	5099	23.873343	58.20509	100	100	10.70555	9.725066	1.10082	0.908413	2.073376	0.373066	26.977173	107.253136
40	106con2Gcon3R072403	NORMAL	A	1	1	2	14	LOW_SIGNAL	LOW_SIGNAL	1022.559204	5119.309082	1022	5119	31.220583	55.327946	980.296021	5086	973	5088	37.575092	55.545101	100	100	9.14071	14.91792	0.612734	1.632031	1.124766	0.599676	49.471989	14.73111
41	106con2Gcon3R072403	NORMAL	A	1	1	2	15	LOW_SIGNAL	LOW_SIGNAL	1105.549683	5165.05957	1103	5169	57.834442	70.138359	970.495972	5063.087891	967	5068	33.413738	52.963608	100	100	29.209507	45.669388	0.639586	1.563511	4.041862	1.925316	34.953018	45.091862
42	106con2Gcon3R072403	NORMAL	A	1	1	2	16	LOW_SIGNAL	LOW_SIGNAL	1100.350952	5153.225098	1107	5155	55.474831	64.086823	951.247986	5048.600098	953	5051	26.521946	54.564552	100	100	32.248089	46.857712	0.688213	1.453038	5.621871	1.917454	32.678192	32.127071
43	106con2Gcon3R072403	NORMAL	A	1	1	2	17	LOW_SIGNAL	LOW_SIGNAL	1023.93335	5076.513184	1028	5078	32.80994	49.638924	943.072021	5049.016113	944	5046	23.879797	47.282948	100	100	17.488743	12.314932	1.420125	0.704163	3.386182	0.581543	27.825346	54.955322
44	106con2Gcon3R072403	NORMAL	A	1	1	2	18	LOW_SIGNAL	LOW_SIGNAL	1038.702759	5075.466309	1040	5068	35.490234	50.915623	956.856018	5049.319824	953	5048	28.071825	45.704273	100	100	17.701868	11.710054	1.511681	0.661515	2.915619	0.57208	26.530962	85.821297
45	106con2Gcon3R072403	NORMAL	A	1	1	2	19	LOW_SIGNAL	LOW_SIGNAL	1171.154419	5107.879395	1201	5101	95.998749	52.794724	956.320007	5056.096191	957	5053	32.658695	52.798679	100	100	46.464531	23.191803	2.003489	0.499129	6.578169	0.980767	42.019688	1.248119
46	106con2Gcon3R072403	NORMAL	A	1	1	2	20	LOW_SIGNAL	LOW_SIGNAL	1160.216187	5100.331055	1178	5102	88.622147	55.688328	961.735046	5054.683594	960	5049	27.786871	50.28875	100	100	42.927635	20.443829	2.099785	0.476239	7.142983	0.907707	42.398628	52.404587
47	106con2Gcon3R072403	NORMAL	A	1	1	2	21	DETECTED	DETECTED	2325.778809	5579.967285	2360	5621	193.110504	168.530396	959.625	5047.333496	963	5050	25.373487	50.849937	100	100	295.472656	238.547195	1.238634	0.807341	53.841782	10.47462	14.012793	30.166319
48	106con2Gcon3R072403	NORMAL	A	1	1	2	22	DETECTED	DETECTED	2327.167969	5533.335938	2361	5572	196.910355	144.811691	981.150024	5066.133301	980	5063	35.065475	65.236069	100	100	291.117676	209.242981	1.39129	0.718757	38.385845	7.161723	14.395276	27.672203
49	106con2Gcon3R072403	NORMAL	A	1	1	2	23	LOW_SIGNAL	LOW_SIGNAL	966.432434	5100.047363	961	5096	26.398609	49.480896	967.801636	5083.189941	965	5088	26.627872	59.369228	100	100	-0.296132	7.549823	-0.039224	0	-0.05142	0.283942	0	194.61882
50	106con2Gcon3R072403	NORMAL	A	1	1	2	24	LOW_SIGNAL	LOW_SIGNAL	945.310791	5088.526855	945	5084	25.062601	47.31649	948.708679	5090.944824	947	5091	24.114185	52.343094	100	100	-0.734898	-1.08292	0	0	-0.140908	-0.046195	0	0
51	106con2Gcon3R072403	NORMAL	A	1	1	2	25	DETECTED	DETECTED	1307.984619	5160.615234	1311	5164	35.947224	42.727947	949.642334	5078.102051	949	5077	31.046864	46.314037	100	100	77.50251	36.954636	2.097234	0.476819	11.54198	1.781602	5.056316	21.656319
52	106con2Gcon3R072403	NORMAL	A	1	1	2	26	DETECTED	DETECTED	1275.863647	5175.318359	1275	5172	34.301331	48.17281	939.126648	5072.720215	938	5069	26.524216	49.664394	100	100	72.829704	45.949959	1.584979	0.630923	12.695456	2.065829	6.458943	11.774333
53	106con2Gcon3R072403	NORMAL	A	1	1	3	1	LOW_SIGNAL	LOW_SIGNAL	1003.212341	5075.664551	1002	5078	33.973061	52.062733	991.230164	5068.380859	994	5063	24.764542	49.968945	100	100	2.591513	3.262099	0.794431	1.258762	0.483844	0.145764	194.096283	200.669876
54	106con2Gcon3R072403	NORMAL	A	1	1	3	2	LOW_SIGNAL	LOW_SIGNAL	1009.102051	5089.231445	1011	5087	21.174978	50.82917	1005.007996	5079.720215	1003	5081	24.129854	54.315781	100	100	0.885465	4.259732	0.207869	4.81073	0.169668	0.17511	282.610443	201.30719
55	106con2Gcon3R072403	NORMAL	A	1	1	3	3	LOW_SIGNAL	LOW_SIGNAL	1069.972656	5110.595703	1071	5107	29.41707	50.168064	1019.960022	5087.295898	1020	5082	25.121449	45.942108	100	100	10.816766	10.43513	1.036572	0.964718	1.990834	0.507156	30.604479	86.495789
56	106con2Gcon3R072403	NORMAL	A	1	1	3	4	LOW_SIGNAL	LOW_SIGNAL	1097.880005	5128.073242	1101	5124	31.956326	52.453888	1081.267578	5103.267578	1047	5102	192.670547	50.033173	100	100	3.592947	11.10955	0.323411	3.092044	0.086222	0.495784	1143.733765	63.497341
57	106con2Gcon3R072403	NORMAL	A	1	1	3	5	LOW_SIGNAL	LOW_SIGNAL	1053.470215	5117.066406	1054	5118	21.361586	51.0061	1059.952026	5109.655762	1060	5113	22.264849	47.931591	100	100	-1.401891	3.318957	-0.422389	0	-0.291123	0.154609	0	235.349228
58	106con2Gcon3R072403	NORMAL	A	1	1	3	6	LOW_SIGNAL	LOW_SIGNAL	1059.556274	5110.284668	1058	5110	24.957733	49.721664	1061.94397	5113.160156	1062	5110	23.205359	49.310318	100	100	-0.516412	-1.287826	0	0	-0.102894	-0.058314	0	0
59	106con2Gcon3R072403	NORMAL	A	1	1	3	7	LOW_SIGNAL	LOW_SIGNAL	1106.516602	5142.933594	1109	5138	31.476307	51.294273	1049.23999	5111.664063	1050	5111	25.147755	46.6735	100	100	12.387824	14.004479	0.884562	1.130504	2.277603	0.669963	33.050297	68.042091
60	106con2Gcon3R072403	NORMAL	A	1	1	3	8	LOW_SIGNAL	LOW_SIGNAL	1073.08606	5120.92041	1078	5124	34.574554	51.40966	1013.640015	5099.12793	1013	5097	24.636189	45.658627	100	100	12.85703	9.760055	1.317311	0.759122	2.412956	0.477292	40.807011	108.418884
61	106con2Gcon3R072403	NORMAL	A	1	1	3	9	LOW_SIGNAL	LOW_SIGNAL	1030.444458	5104.490234	1033	5106	24.429249	50.141262	1001.624023	5088.39209	1004	5089	21.515427	44.251091	100	100	6.233303	7.20977	0.864563	1.156653	1.339524	0.363791	40.146584	146.472656
62	106con2Gcon3R072403	NORMAL	A	1	1	3	10	LOW_SIGNAL	LOW_SIGNAL	1015.666687	5097.895508	1018	5100	27.571198	46.523926	991.807983	5090.47998	991	5090	20.955288	49.467415	100	100	5.160176	3.321144	1.553735	0.64361	1.138553	0.149907	75.099564	226.675858
63	106con2Gcon3R072403	NORMAL	A	1	1	3	11	LOW_SIGNAL	LOW_SIGNAL	1064.611816	5123.526367	1069	5121	41.601402	48.310242	995.35199	5090.13623	997	5087	23.169174	49.264168	100	100	14.979562	14.954221	1.001695	0.998308	2.989309	0.677777	49.888039	28.893976
64	106con2Gcon3R072403	NORMAL	A	1	1	3	12	LOW_SIGNAL	LOW_SIGNAL	1053.546021	5121.486816	1057	5116	39.154957	50.276848	985.624023	5091.888184	986	5094	23.516178	48.093353	100	100	14.690215	13.256145	1.108181	0.902379	2.888309	0.615441	46.091915	49.514927
65	106con2Gcon3R072403	NORMAL	A	1	1	3	13	LOW_SIGNAL	LOW_SIGNAL	969.874146	5079.668945	969	5079	23.83703	50.053272	966.440002	5070.503906	968	5064	24.700918	61.932415	100	100	0.742739	4.104686	0.180949	5.526419	0.139029	0.147985	188.560608	397.960052
66	106con2Gcon3R072403	NORMAL	A	1	1	3	14	LOW_SIGNAL	LOW_SIGNAL	949.132446	5034.768066	949	5036	19.990557	48.942341	949.776001	5036.640137	946	5038	24.247667	53.772278	100	100	-0.139188	-0.838432	0	0	-0.026541	-0.034815	0	0
67	106con2Gcon3R072403	NORMAL	A	1	1	3	15	LOW_SIGNAL	LOW_SIGNAL	959.635742	5028.583008	962	5026	22.855618	49.590382	941.809937	5026.677734	941	5026	23.370319	51.194599	100	100	3.855377	0.853302	4.518185	0.221328	0.762754	0.037216	27.363476	667.378235
68	106con2Gcon3R072403	NORMAL	A	1	1	3	16	LOW_SIGNAL	LOW_SIGNAL	955.853333	5025.273438	954	5021	22.71043	43.384361	938.984131	5022.785645	939	5023	22.325583	49.85638	100	100	3.648482	1.114192	3.274556	0.305385	0.7556	0.049899	24.679108	987.435059
69	106con2Gcon3R072403	NORMAL	A	1	1	3	17	LOW_SIGNAL	LOW_SIGNAL	934.71814	5028.114258	935	5030	22.778927	53.349113	939.047607	5034.182617	940	5033	22.233978	49.219921	100	100	-0.93638	-2.717796	0	0	-0.194723	-0.123291	0	0
70	106con2Gcon3R072403	NORMAL	A	1	1	3	18	LOW_SIGNAL	LOW_SIGNAL	937.783813	5033.175781	938	5027	20.424257	49.714218	939.063477	5028.634766	942	5030	21.683456	45.787449	100	100	-0.276766	2.033755	-0.136086	0	-0.059016	0.099176	0	426.451996
71	106con2Gcon3R072403	NORMAL	A	1	1	3	19	LOW_SIGNAL	LOW_SIGNAL	932.378357	5030.871582	930	5028	22.557682	45.811543	930.632019	5035.312012	930	5036	19.566074	52.092869	100	100	0.377699	-1.988706	0	-5.265318	0.089253	-0.085241	642.817383	0
72	106con2Gcon3R072403	NORMAL	A	1	1	3	20	LOW_SIGNAL	LOW_SIGNAL	937.709473	5041.729492	937	5038	24.472185	52.437283	932.664001	5036.640137	934	5036	20.781092	45.333424	100	100	1.091238	2.279336	0.478752	2.088762	0.242791	0.112265	256.153778	517.831848
73	106con2Gcon3R072403	NORMAL	A	1	1	3	21	LOW_SIGNAL	LOW_SIGNAL	947.081055	5033.067383	947	5031	23.326588	48.739445	936.689636	5033.448242	935	5028	22.550587	50.727974	100	100	2.247463	-0.170573	0	-0.075896	0.460805	-0.007508	57.418873	0
74	106con2Gcon3R072403	NORMAL	A	1	1	3	22	LOW_SIGNAL	LOW_SIGNAL	955.148621	5018.168945	952	5015	22.438538	48.979572	949.366089	5040.5	952	5040	27.509533	49.357311	100	100	1.25065	-10.001263	0	-7.996853	0.210201	-0.452437	275.225037	0
75	106con2Gcon3R072403	NORMAL	A	1	1	3	23	LOW_SIGNAL	LOW_SIGNAL	935.060791	5032.655273	934	5030	24.990398	51.138828	951.309509	5030.936523	952	5035	25.563557	51.390083	100	100	-3.514284	0.769765	-4.565397	0	-0.63562	0.033445	0	295.303467
76	106con2Gcon3R072403	NORMAL	A	1	1	3	24	LOW_SIGNAL	LOW_SIGNAL	927.925659	5052.932617	928	5052	21.402231	51.236115	937.736023	5050.52002	936	5048	22.242847	50.58601	100	100	-2.121792	1.080514	-1.963687	0	-0.441057	0.047693	0	337.231323
77	106con2Gcon3R072403	NORMAL	A	1	1	3	25	LOW_SIGNAL	LOW_SIGNAL	912.557068	5048.087402	909	5049	23.084564	46.219208	920.29364	5063.158691	920	5063	24.050968	50.110981	100	100	-1.673271	-6.749879	0	0	-0.321674	-0.300758	0	0
78	106con2Gcon3R072403	NORMAL	A	1	1	3	26	LOW_SIGNAL	LOW_SIGNAL	911.711426	5050.09375	912	5052	22.657646	49.167053	917.748047	5050.433105	918	5050	20.44504	58.217796	100	100	-1.305604	-0.151985	0	0	-0.295261	-0.005829	0	0
79	106con2Gcon3R072403	NORMAL	A	1	1	4	1	LOW_SIGNAL	LOW_SIGNAL	973.958923	5046.520508	974	5047	22.631033	46.502529	981.268921	5048.949707	981	5047	23.783525	42.149822	100	100	-1.581011	-1.08795	0	0	-0.307356	-0.057632	0	0
80	106con2Gcon3R072403	NORMAL	A	1	1	4	2	LOW_SIGNAL	LOW_SIGNAL	985.761902	5063.435547	984	5067	23.550976	46.90752	1000.08728	5055.246094	999	5058	22.049044	49.152588	100	100	-3.098302	3.667757	-0.84474	0	-0.649705	0.166613	0	179.321045
81	106con2Gcon3R072403	NORMAL	A	1	1	4	3	LOW_SIGNAL	LOW_SIGNAL	1093.476196	5105.258301	1101	5113	40.433495	49.720604	1012.231995	5070.912109	1013	5070	24.197149	47.707092	100	100	17.57155	15.382403	1.142315	0.875415	3.357594	0.719939	39.872272	40.779301
82	106con2Gcon3R072403	NORMAL	A	1	1	4	4	LOW_SIGNAL	LOW_SIGNAL	1112.108887	5105.115723	1114	5104	38.185581	50.460827	1056.911987	5077.255859	1035	5074	169.398849	50.065907	100	100	11.938023	12.477414	0.956771	1.045183	0.32584	0.556464	299.000275	22.616079
83	106con2Gcon3R072403	NORMAL	A	1	1	4	5	LOW_SIGNAL	LOW_SIGNAL	1051.789063	5081.340332	1052	5076	22.13785	46.909199	1057.187988	5086.529785	1059	5092	24.569025	51.951336	100	100	-1.167683	-2.324166	0	0	-0.219745	-0.099891	0	0
84	106con2Gcon3R072403	NORMAL	A	1	1	4	6	LOW_SIGNAL	LOW_SIGNAL	1067.835571	5114.019531	1068	5111	22.895514	52.080761	1068.487549	5112.710938	1066	5110	26.549358	53.080635	100	100	-0.14101	0.586071	-0.240602	0	-0.024557	0.024653	0	783.602051
85	106con2Gcon3R072403	NORMAL	A	1	1	4	7	LOW_SIGNAL	LOW_SIGNAL	1072.390747	5119.085938	1074	5124	26.145735	51.149666	1043.536011	5102.496094	1047	5102	29.310501	45.568058	100	100	6.240722	7.429984	0.839937	1.190565	0.98445	0.364067	45.912289	140.052338
86	106con2Gcon3R072403	NORMAL	A	1	1	4	8	LOW_SIGNAL	LOW_SIGNAL	1040.271484	5101.993164	1042	5098	27.090694	44.245159	1012.791992	5093.319824	1012	5093	26.981277	48.937187	100	100	5.943283	3.884472	1.530011	0.65359	1.018465	0.177234	8.851551	241.079773
87	106con2Gcon3R072403	NORMAL	A	1	1	4	9	LOW_SIGNAL	LOW_SIGNAL	998.059204	5078.519531	996	5077	23.578596	47.014442	1001.320007	5079.13623	1001	5082	20.427921	49.944057	100	100	-0.705249	-0.276197	0	0	-0.159625	-0.012348	0	0
88	106con2Gcon3R072403	NORMAL	A	1	1	4	10	LOW_SIGNAL	LOW_SIGNAL	989.782898	5078.493652	990	5082	23.276318	42.762241	998.848022	5081.832031	1001	5083	21.284578	44.004913	100	100	-1.960611	-1.495138	0	0	-0.425901	-0.075864	0	0
89	106con2Gcon3R072403	NORMAL	A	1	1	4	11	LOW_SIGNAL	LOW_SIGNAL	986.368408	5068.197266	987	5069	20.597906	45.939911	997.088013	5070.527832	1001	5067	21.081263	52.472046	100	100	-2.318443	-1.043775	0	0	-0.50849	-0.044415	0	0
90	106con2Gcon3R072403	NORMAL	A	1	1	4	12	LOW_SIGNAL	LOW_SIGNAL	969.509949	5065.258301	969	5068	24.677353	47.180851	985.432007	5069.73584	985	5069	22.415194	48.434383	100	100	-3.443633	-2.005326	0	0	-0.710324	-0.092445	0	0
91	106con2Gcon3R072403	NORMAL	A	1	1	4	13	LOW_SIGNAL	LOW_SIGNAL	977.17218	5046.960449	977	5046	20.979282	49.355556	970.83197	5048.312012	973	5044	23.747231	55.094994	100	100	1.371265	-0.605315	0	-0.441429	0.266987	-0.024531	175.492218	0
92	106con2Gcon3R072403	NORMAL	A	1	1	4	14	LOW_SIGNAL	LOW_SIGNAL	959.192078	5034.562988	959	5032	22.936642	45.840828	956.428589	5028.841309	958	5019	20.918291	49.596355	100	100	0.597689	2.562531	0.233242	4.287397	0.132109	0.115365	340.447266	330.880188
93	106con2Gcon3R072403	NORMAL	A	1	1	4	15	DETECTED	DETECTED	2727.949463	6205.867188	3019	6331	676.881348	550.830566	949.178589	5020.821289	951	5011	24.877556	49.962246	100	100	384.713745	530.738708	0.724865	1.379568	71.50103	23.718828	38.027607	46.290192
94	106con2Gcon3R072403	NORMAL	A	1	1	4	16	DETECTED	DETECTED	3297.887207	6424.67627	3432	6428	836.381714	675.569214	940	5011.0625	940	5019	26.277674	51.047054	100	100	509.965424	633.105896	0.805498	1.241468	89.729675	27.692368	35.454147	47.653599
95	106con2Gcon3R072403	NORMAL	A	1	1	4	17	DETECTED	DETECTED	1181.46875	5143.3125	1179	5147	36.950012	54.33699	932.386353	5014.25	930	5003	19.580328	56.428013	100	100	53.871708	57.802376	0.931998	1.072963	12.721053	2.287206	12.580379	11.791811
96	106con2Gcon3R072403	NORMAL	A	1	1	4	18	DETECTED	DETECTED	1182.361938	5140.466797	1180	5141	40.107571	54.026707	933.059387	5019.425781	930	5022	21.998552	45.012074	100	100	53.919323	54.209843	0.994641	1.005388	11.33268	2.689079	13.452033	24.685623
97	106con2Gcon3R072403	NORMAL	A	1	1	4	19	LOW_SIGNAL	LOW_SIGNAL	1017.398621	5052.216309	1013	5051	55.983322	48.530586	929.007996	5023.080078	931	5024	19.308403	47.560925	100	100	19.117184	13.049052	1.465025	0.682582	4.577832	0.612609	59.45002	33.129837
98	106con2Gcon3R072403	NORMAL	A	1	1	4	20	LOW_SIGNAL	LOW_SIGNAL	1021.445923	5069.432617	1018	5070	52.765202	53.663368	935.451355	5024.867188	937	5020	23.580408	44.58007	100	100	18.598963	19.959227	0.931848	1.073137	3.646865	0.999672	54.89077	67.03096
99	106con2Gcon3R072403	NORMAL	A	1	1	4	21	DETECTED	DETECTED	6180.97168	8462.134766	6475	9101	2632.309814	2039.943848	949.285706	5036.380859	946	5040	22.138525	56.691685	100	100	1131.512573	1534.269897	0.737493	1.355946	236.315933	60.427803	50.312973	59.5243
100	106con2Gcon3R072403	NORMAL	A	1	1	4	22	DETECTED	DETECTED	6548.174805	8673.15625	7024	9316	2245.181152	1902.645996	942.565247	5027.826172	947	5038	27.009806	49.827568	100	100	1212.384888	1632.609985	0.742605	1.34661	207.539795	73.158897	40.049503	52.176163
101	106con2Gcon3R072403	NORMAL	A	1	1	4	23	DETECTED	DETECTED	1794.549316	5477.450684	1818	5484	153.068024	105.737793	941.464905	5024.210449	940	5019	27.928535	56.924953	100	100	184.505661	202.989731	0.908941	1.100182	30.545261	7.962066	17.641697	19.65996
102	106con2Gcon3R072403	NORMAL	A	1	1	4	24	DETECTED	DETECTED	1778.113647	5464.82959	1818	5480	203.31456	129.853073	928.598206	5028.330566	928	5030	25.350323	46.18185	100	100	183.733765	195.491943	0.939853	1.063996	33.511032	9.451744	23.746239	27.803802
103	106con2Gcon3R072403	NORMAL	A	1	1	4	25	LOW_SIGNAL	LOW_SIGNAL	927.107361	5042.852539	928	5043	25.87891	55.223068	907.127991	5032.583984	909	5038	23.837139	43.886993	100	100	4.321152	4.59891	0.939603	1.064279	0.838161	0.233977	50.427788	326.423065
104	106con2Gcon3R072403	NORMAL	A	1	1	4	26	LOW_SIGNAL	LOW_SIGNAL	920.852356	5036.563965	920	5037	23.774666	49.759876	903.515869	5028.587402	902	5025	24.704248	42.149311	100	100	3.749547	3.572411	1.049585	0.952758	0.701761	0.189245	38.722126	331.567627
105	106con2Gcon3R072403	NORMAL	A	1	1	5	1	DETECTED	DETECTED	2107.779541	5662.98291	2043	5674	486.328094	250.374405	989.616638	5066.399902	988	5061	27.028605	48.462875	100	100	241.837006	267.187714	0.90512	1.104826	41.36961	12.310103	43.42627	41.174381
106	106con2Gcon3R072403	NORMAL	A	1	1	5	2	DETECTED	DETECTED	1747.802856	5442.816895	1631	5431	414.417297	190.564438	1043.781616	5069.137695	1006	5057	145.692368	73.27697	100	100	152.26619	167.357254	0.909827	1.09911	4.832245	5.099545	55.106747	47.075871
107	106con2Gcon3R072403	NORMAL	A	1	1	5	3	LOW_SIGNAL	LOW_SIGNAL	1015.129272	5059.231445	1012	5061	25.723307	49.801807	1009.968506	5054.818848	1010	5053	24.400089	47.481888	100	100	1.116174	1.976241	0.564797	1.770549	0.211506	0.092932	157.805252	340.456787
108	106con2Gcon3R072403	NORMAL	A	1	1	5	4	LOW_SIGNAL	LOW_SIGNAL	1038.421753	5074.108887	1038	5069	25.89492	50.257576	1034.261963	5069.682617	1033	5068	28.043161	54.314144	100	100	0.899682	1.982364	0.453843	2.203405	0.148335	0.081494	258.772339	465.316772
109	106con2Gcon3R072403	NORMAL	A	1	1	5	5	DETECTED	DETECTED	2866.582031	6026.843262	2960	6144	503.834839	362.140778	1066.25	5093.34082	1065	5086	21.533236	45.383602	100	100	389.377014	418.081604	0.931342	1.073719	83.607132	20.569157	27.960091	38.48793
110	106con2Gcon3R072403	NORMAL	A	1	1	5	6	DETECTED	DETECTED	2951.54126	6086.218262	2977	6216	523.11676	378.040192	1078.170776	5097.487793	1074	5094	28.514822	56.98777	100	100	405.173828	442.816223	0.914993	1.092904	65.698128	17.349871	27.882315	37.797985
111	106con2Gcon3R072403	NORMAL	A	1	1	5	7	LOW_SIGNAL	LOW_SIGNAL	1066.322388	5112.638184	1064	5115	26.799137	42.035557	1053.486694	5094.61084	1053	5093	28.587309	50.842979	100	100	2.776112	8.073788	0.343843	2.908307	0.449	0.354569	77.533096	158.653748
112	106con2Gcon3R072403	NORMAL	A	1	1	5	8	LOW_SIGNAL	LOW_SIGNAL	1035.236816	5096.375	1033	5094	25.676476	51.726826	1022.02478	5083.36377	1020	5088	26.70002	44.825409	100	100	2.857508	5.827254	0.49037	2.039279	0.494832	0.290265	55.418129	198.395554
113	106con2Gcon3R072403	NORMAL	A	1	1	5	9	LOW_SIGNAL	LOW_SIGNAL	1103.098022	5116.333496	1107	5118	64.971222	58.004532	1004.112	5059.799805	999	5063	33.268024	53.618423	100	100	21.408764	25.319372	0.845549	1.182664	2.97541	1.054371	56.379364	39.138939
114	106con2Gcon3R072403	NORMAL	A	1	1	5	10	LOW_SIGNAL	LOW_SIGNAL	1087.802612	5101.914551	1090	5095	57.70512	61.246971	995.447998	5062.680176	996	5065	20.847164	50.743759	100	100	19.974518	17.571642	1.136747	0.879703	4.43008	0.773186	58.262138	87.414879
115	106con2Gcon3R072403	NORMAL	A	1	1	5	11	LOW_SIGNAL	LOW_SIGNAL	989.82782	5061.702148	989	5064	21.70891	49.558826	999.75238	5061.70459	997	5065	26.148165	45.354561	100	100	-2.146491	-0.001093	0	0	-0.379551	-0.000054	0	0
116	106con2Gcon3R072403	NORMAL	A	1	1	5	12	LOW_SIGNAL	LOW_SIGNAL	987.28479	5050.628906	987	5050	21.831902	41.985825	991.252197	5057.895508	989	5058	25.816774	45.977562	100	100	-0.858073	-3.254445	0	0	-0.153676	-0.158047	0	0
117	106con2Gcon3R072403	NORMAL	A	1	1	5	13	LOW_SIGNAL	LOW_SIGNAL	1013.463562	5062.946777	1016	5068	27.888294	55.056789	973.736023	5036.895996	974	5033	23.042439	47.434139	100	100	8.592299	11.667192	0.73645	1.357866	1.724103	0.549199	39.54427	107.293877
118	106con2Gcon3R072403	NORMAL	A	1	1	5	14	LOW_SIGNAL	LOW_SIGNAL	1003.684204	5056.631348	1004	5057	25.56654	50.500107	966.432007	5021.992188	967	5019	21.152798	45.220158	100	100	8.056931	15.513613	0.519346	1.925499	1.7611	0.766011	38.547829	64.900711
119	106con2Gcon3R072403	NORMAL	A	1	1	5	15	LOW_SIGNAL	LOW_SIGNAL	958.032898	5021.868652	957	5021	22.406658	49.189411	953.592896	5018.070801	951	5018	22.142248	49.577637	100	100	0.960287	1.700919	0.564569	1.771261	0.200522	0.076604	77.299065	163.046204
120	106con2Gcon3R072403	NORMAL	A	1	1	5	16	LOW_SIGNAL	LOW_SIGNAL	941.45697	5013.304688	943	5010	22.308064	45.560661	942.630615	5015.477539	941	5014	23.173626	49.301453	100	100	-0.253837	-0.973141	0	0	-0.050646	-0.044073	0	0
121	106con2Gcon3R072403	NORMAL	A	1	1	5	17	LOW_SIGNAL	LOW_SIGNAL	937.637573	5008.503418	927	5012	67.267639	49.365108	924.880005	5009.775879	927	5012	18.929237	49.368572	100	100	2.759215	-0.569889	0	-0.20654	0.673961	-0.025775	505.969116	0
122	106con2Gcon3R072403	NORMAL	A	1	1	5	18	LOW_SIGNAL	LOW_SIGNAL	920.783813	5008.438965	920	5003	19.471783	45.76384	920.728027	5005.288086	919	5011	23.703259	45.857037	100	100	0.012065	1.411163	0.00855	116.958923	0.002354	0.068711	24229.033203	92.740013
123	106con2Gcon3R072403	NORMAL	A	1	1	5	19	LOW_SIGNAL	LOW_SIGNAL	910.594604	5005.013672	908	5010	20.992661	43.276691	917.367981	5004.047852	919	5009	22.547991	50.444294	100	100	-1.46495	0.432556	-3.386733	0	-0.300398	0.019146	0	2683.545654
124	106con2Gcon3R072403	NORMAL	A	1	1	5	20	LOW_SIGNAL	LOW_SIGNAL	917.297302	5000.938965	917	5004	21.025238	47.503693	912.856018	5005.78418	914	5004	23.961901	51.818005	100	100	0.960564	-2.169995	0	-2.259084	0.185348	-0.093504	258.799011	0
125	106con2Gcon3R072403	NORMAL	A	1	1	5	21	LOW_SIGNAL	LOW_SIGNAL	906.472961	5007.405273	909	5009	22.172928	48.409939	914.535095	5006.263184	913	5005	22.661877	46.850372	100	100	-1.743684	0.5115	-3.408959	0	-0.355758	0.024377	0	1067.229614
126	106con2Gcon3R072403	NORMAL	A	1	1	5	22	LOW_SIGNAL	LOW_SIGNAL	912.736511	5001.723145	908	5006	23.622702	53.477806	915.796143	5008.883301	918	5010	24.532238	55.24567	100	100	-0.661739	-3.206772	0	0	-0.124719	-0.129606	0	0
127	106con2Gcon3R072403	NORMAL	A	1	1	5	23	LOW_SIGNAL	LOW_SIGNAL	906.141907	5005.493164	908	5004	20.46567	46.986397	913.722229	5013.833496	913	5019	23.520763	45.8866	100	100	-1.639477	-3.73533	0	0	-0.322282	-0.18176	0	0
128	106con2Gcon3R072403	NORMAL	A	1	1	5	24	LOW_SIGNAL	LOW_SIGNAL	908.41217	5021.493164	908	5019	23.18424	42.85294	910	5015.968262	912	5018	22.370695	51.671879	100	100	-0.343417	2.474402	-0.138788	0	-0.070978	0.106923	0	522.584534
129	106con2Gcon3R072403	NORMAL	A	1	1	5	25	LOW_SIGNAL	LOW_SIGNAL	936.729736	5019.635254	940	5017	29.186148	44.490646	903.687988	5022.21582	903	5021	21.115814	45.401176	100	100	7.146291	-1.155741	0	-0.161726	1.564787	-0.056839	60.978283	0
130	106con2Gcon3R072403	NORMAL	A	1	1	5	26	LOW_SIGNAL	LOW_SIGNAL	926.945923	5021.101563	925	5021	24.934952	42.923752	889.722229	5018.69043	888	5022	21.681196	40.841061	100	100	8.050765	1.079858	7.455391	0.134131	1.716865	0.059037	33.085766	547.800232
131	106con2Gcon3R072403	NORMAL	A	1	1	6	1	LOW_SIGNAL	LOW_SIGNAL	1078.966187	5125.871582	1084	5126	34.167339	48.611362	1004.603149	5092.182617	1000	5090	30.292727	46.991138	100	100	16.083288	15.088056	1.065962	0.93812	2.454815	0.716922	21.252129	36.943199
132	106con2Gcon3R072403	NORMAL	A	1	1	6	2	LOW_SIGNAL	LOW_SIGNAL	1091.108887	5103.754883	1098	5099	33.622433	65.01091	1000.552002	5075.056152	999	5077	20.813097	51.087418	100	100	19.585703	12.853112	1.52381	0.65625	4.350957	0.561757	29.1597	140.095551
133	106con2Gcon3R072403	NORMAL	A	1	1	6	3	DETECTED	DETECTED	1495.565796	5194.920898	1509	5197	70.726387	48.920284	1018.959167	5049.013672	1018	5046	23.199219	47.224918	100	100	103.080803	65.346512	1.577449	0.633935	20.544081	3.089624	14.018544	8.750213
134	106con2Gcon3R072403	NORMAL	A	1	1	6	4	DETECTED	DETECTED	1524.92749	5224.217285	1529	5226	59.122822	56.894348	1041.794556	5078.506836	1042	5080	24.619846	52.226196	100	100	104.492317	65.258385	1.601209	0.624528	19.623718	2.789988	11.125897	15.489414
135	106con2Gcon3R072403	NORMAL	A	1	1	6	5	LOW_SIGNAL	LOW_SIGNAL	1056.727905	5085.258301	1056	5085	24.171349	49.228855	1053.08728	5087.643066	1055	5092	21.442772	51.488174	100	100	0.787397	-1.068049	0	-1.356431	0.169783	-0.046317	306.437408	0
136	106con2Gcon3R072403	NORMAL	A	1	1	6	6	LOW_SIGNAL	LOW_SIGNAL	1068.82312	5088.462402	1068	5089	22.587334	48.814754	1062.112061	5090.23291	1062	5091	25.361305	44.373974	100	100	1.451472	-0.792946	0	-0.546304	0.264618	-0.0399	171.849411	0
137	106con2Gcon3R072403	NORMAL	A	1	1	6	7	DETECTED	DETECTED	7210.183594	8573.334961	8368	9210	2386.054932	1894.04541	1074.036987	5107.296387	1080	5106	27.789707	49.143284	100	100	1327.129883	1552.31189	0.854938	1.169676	220.806442	70.529243	38.882595	54.627426
138	106con2Gcon3R072403	NORMAL	A	1	1	6	8	DETECTED	DETECTED	7260.290039	8464.228516	8453	9163	2690.658447	2004.336914	1060.791626	5068	1060	5069	30.203625	60.63361	100	100	1340.831665	1521.046509	0.881519	1.134405	205.256775	56.01231	43.398495	58.98954
139	106con2Gcon3R072403	NORMAL	A	1	1	6	9	LOW_SIGNAL	LOW_SIGNAL	1017.546082	5054.085449	1013	5053	22.925686	44.745041	1017.730774	5043.75	1015	5047	29.181795	44.669388	100	100	-0.039945	4.62887	-0.00863	0	-0.006329	0.231377	0	25.164331
140	106con2Gcon3R072403	NORMAL	A	1	1	6	10	LOW_SIGNAL	LOW_SIGNAL	1015.790833	5050.17627	1014	5051	25.298653	48.696167	1024.153198	5051.927734	1021	5054	37.911903	50.66983	100	100	-1.808618	-0.784417	0	0	-0.220574	-0.034566	0	0
141	106con2Gcon3R072403	NORMAL	A	1	1	6	11	DETECTED	DETECTED	12551.195313	10405.457031	14378	11173	6594.991699	3284.818359	1033.576904	5065.422852	1031	5063	24.035263	45.897434	100	100	2491.038086	2391.605957	1.041575	0.960084	479.196686	116.347115	57.259647	61.507057
142	106con2Gcon3R072403	NORMAL	A	1	1	6	12	DETECTED	DETECTED	12868.96582	10128.424805	14541	10836	5801.472656	2536.631104	1019	5058.115234	1018	5063	24.981594	45.443878	100	100	2562.918457	2270.806152	1.128638	0.886024	474.34787	111.572998	48.957264	50.021091
143	106con2Gcon3R072403	NORMAL	A	1	1	6	13	LOW_SIGNAL	LOW_SIGNAL	1051.401367	5058.295898	1056	5058	37.323936	49.685078	983.456909	5028.353516	981	5024	28.194479	46.25528	100	100	14.695073	13.410098	1.095821	0.912557	2.40985	0.647329	35.995663	60.582699
144	106con2Gcon3R072403	NORMAL	A	1	1	6	14	LOW_SIGNAL	LOW_SIGNAL	1032.177612	5052.631348	1032	5057	35.948845	52.675659	971.872009	5032	978	5037	26.139507	48.822754	100	100	13.042936	9.240026	1.411569	0.708431	2.307067	0.422576	40.922977	95.850899
145	106con2Gcon3R072403	NORMAL	A	1	1	6	15	LOW_SIGNAL	LOW_SIGNAL	960.559204	5026.223633	961	5026	22.075947	43.061356	970.426086	5025.147949	970	5026	24.148685	47.161022	100	100	-2.134016	0.481759	-4.42963	0	-0.408589	0.022809	0	1787.915039
146	106con2Gcon3R072403	NORMAL	A	1	1	6	16	LOW_SIGNAL	LOW_SIGNAL	950.159973	5023.359863	950	5022	22.89576	42.649063	956.344543	5015.983398	955	5015	27.484802	44.462891	100	100	-1.337603	3.303649	-0.404887	0	-0.225018	0.165902	0	170.40741
147	106con2Gcon3R072403	NORMAL	A	1	1	6	17	LOW_SIGNAL	LOW_SIGNAL	932.657715	5004.758301	933	5000	19.911203	49.146858	933.192017	5006.512207	935	5009	21.703911	40.485088	100	100	-0.115559	-0.78551	0	0	-0.024618	-0.043322	0	0
148	106con2Gcon3R072403	NORMAL	A	1	1	6	18	LOW_SIGNAL	LOW_SIGNAL	919.486511	4993.364746	918	4993	19.661932	46.246628	919.320007	5009	915	5011	23.449192	42.107964	100	100	0.036012	-7.002459	0	-194.450211	0.007101	-0.371313	7674.194824	0
149	106con2Gcon3R072403	NORMAL	A	1	1	6	19	LOW_SIGNAL	LOW_SIGNAL	909.335571	5007.349121	909	5005	21.816996	68.925041	911.768005	5006.104004	911	5007	22.107195	47.274227	100	100	-0.526088	0.557642	-0.943415	0	-0.110029	0.026338	0	4028.362793
150	106con2Gcon3R072403	NORMAL	A	1	1	6	20	LOW_SIGNAL	LOW_SIGNAL	913.58783	5001.121582	912	5005	20.716728	47.76899	912.752014	4996.919922	911	4992	22.278173	43.737221	100	100	0.180771	1.88177	0.096064	10.409705	0.037517	0.096066	980.305603	457.143188
151	106con2Gcon3R072403	NORMAL	A	1	1	6	21	LOW_SIGNAL	LOW_SIGNAL	912.66217	4996.35791	913	4998	19.027925	44.548534	911.627014	4993.380859	911	4992	23.349426	44.941544	100	100	0.223884	1.333312	0.167916	5.955363	0.044333	0.066243	1307.30896	199.206039
152	106con2Gcon3R072403	NORMAL	A	1	1	6	22	LOW_SIGNAL	LOW_SIGNAL	919.236511	4999.938965	917	5000	33.208958	50.312248	915.744019	4997.335938	914	4997	26.953936	51.277203	100	100	0.755359	1.165801	0.647931	1.543374	0.129573	0.050764	555.447815	380.363831
153	106con2Gcon3R072403	NORMAL	A	1	1	6	23	LOW_SIGNAL	LOW_SIGNAL	937.270264	5025.783691	937	5025	23.016882	47.21315	914.911987	5013.12793	915	5017	21.74449	48.579494	100	100	4.835663	5.668053	0.853144	1.172136	1.028227	0.260517	33.753891	90.397804
154	106con2Gcon3R072403	NORMAL	A	1	1	6	24	LOW_SIGNAL	LOW_SIGNAL	925.101379	5013.912109	927	5017	19.099363	49.852268	911.768005	5009.912109	913	5004	20.926956	46.222626	100	100	2.883751	1.791454	1.609727	0.621223	0.637139	0.086538	64.146439	466.849335
155	106con2Gcon3R072403	NORMAL	A	1	1	6	25	LOW_SIGNAL	LOW_SIGNAL	900.182434	5023.675781	898	5022	19.088776	48.762814	896.823975	5004.567871	896	4999	21.503214	50.021832	100	100	0.72637	8.557734	0.084879	11.781511	0.156184	0.381991	294.773285	58.364315
156	106con2Gcon3R072403	NORMAL	A	1	1	6	26	LOW_SIGNAL	LOW_SIGNAL	894.993225	5012.493164	896	5014	19.525494	44.260437	891.571411	5016.222168	893	5018	23.305084	45.383862	100	100	0.740072	-1.670084	0	-2.256651	0.146827	-0.082166	371.828735	0
157	106con2Gcon3R072403	NORMAL	A	1	1	7	1	LOW_SIGNAL	LOW_SIGNAL	1073.473022	5158.418945	1075	5157	31.811401	42.983936	1029.698364	5148.785645	1027	5156	24.019417	57.983402	100	100	9.467612	4.314403	2.19442	0.455701	1.82247	0.166139	47.647301	403.973846
158	106con2Gcon3R072403	NORMAL	A	1	1	7	2	LOW_SIGNAL	LOW_SIGNAL	1061.966187	5092.668945	1066	5094	29.24897	53.865223	1021.504028	5086.744141	1023	5086	23.716957	47.635014	100	100	8.751183	2.653503	3.297973	0.303217	1.706043	0.124379	42.304913	424.434601
159	106con2Gcon3R072403	NORMAL	A	1	1	7	3	DETECTED	DETECTED	1474.785767	5178.671387	1478	5176	36.867912	51.833271	1031.599976	5068.333496	1032	5067	22.385433	48.640617	100	100	95.852516	49.416306	1.939694	0.515545	19.797955	2.268431	6.609857	16.232218
160	106con2Gcon3R072403	NORMAL	A	1	1	7	4	DETECTED	DETECTED	1497.244385	5223.222168	1496	5217	30.623934	56.492512	1064.196655	5072.23584	1054	5067	54.3008	48.018242	100	100	93.659851	67.621254	1.385065	0.721988	7.974979	3.144354	10.354841	19.710337
161	106con2Gcon3R072403	NORMAL	A	1	1	7	5	LOW_SIGNAL	LOW_SIGNAL	1073.020264	5093.918945	1072	5091	25.416384	52.140251	1059.095215	5089.016113	1057	5084	25.006378	53.140419	100	100	3.011719	2.195799	1.371582	0.729085	0.55686	0.092262	32.652103	209.297348
162	106con2Gcon3R072403	NORMAL	A	1	1	7	6	LOW_SIGNAL	LOW_SIGNAL	1048.412109	5081.635254	1047	5083	26.923643	44.482082	1043.391968	5087.808105	1045	5083	23.346926	47.920242	100	100	1.08576	-2.764595	0	-2.546231	0.215024	-0.128815	267.105774	0
163	106con2Gcon3R072403	NORMAL	A	1	1	7	7	LOW_SIGNAL	LOW_SIGNAL	1021.986511	5079.114746	1022	5077	26.178089	45.884579	1036.651733	5079.196289	1037	5078	30.221313	49.649014	100	100	-3.171804	-0.03652	0	0	-0.485261	-0.001642	0	0
164	106con2Gcon3R072403	NORMAL	A	1	1	7	8	LOW_SIGNAL	LOW_SIGNAL	1019	5060.823242	1021	5062	24.46076	43.982346	1030.701904	5058.567383	1028	5058	28.620337	48.721066	100	100	-2.530896	1.010317	-2.505051	0	-0.408867	0.046302	0	929.108215
165	106con2Gcon3R072403	NORMAL	A	1	1	7	9	DETECTED	DETECTED	3349.394287	5386.204102	3632	5395	622.911804	169.179077	1020.342102	5044.736816	1015	5040	23.671486	51.038765	100	100	503.728973	152.93071	3.293838	0.303597	98.390625	6.690351	26.725971	47.236336
166	106con2Gcon3R072403	NORMAL	A	1	1	7	10	DETECTED	DETECTED	3387.81958	5388.210449	3642	5412	591.747314	155.854111	1026.581421	5046.395508	1025	5054	33.090954	43.910709	100	100	510.690186	153.086411	3.33596	0.299764	71.356003	7.784318	25.021675	43.748959
167	106con2Gcon3R072403	NORMAL	A	1	1	7	11	DETECTED	DETECTED	2427.861572	5460.969238	2520	5474	283.021393	159.3974	1018.508789	5050.508789	1019	5053	26.321596	44.696243	100	100	304.815765	183.830231	1.658137	0.603086	53.543591	9.183332	19.994621	37.275829
168	106con2Gcon3R072403	NORMAL	A	1	1	7	12	DETECTED	DETECTED	2468.293213	5469.902344	2560	5498	283.097382	161.927048	1027.447388	5042.736816	1024	5049	23.919567	49.615646	100	100	311.627106	191.311813	1.628896	0.613913	60.237118	8.609492	19.57774	36.084003
169	106con2Gcon3R072403	NORMAL	A	1	1	7	13	LOW_SIGNAL	LOW_SIGNAL	1014.732056	5029.836426	1014	5032	24.710697	49.89864	1020.161011	5038.398438	1020	5041	30.21093	48.735119	100	100	-1.174178	-3.834612	0	0	-0.179702	-0.175685	0	0
170	106con2Gcon3R072403	NORMAL	A	1	1	7	14	LOW_SIGNAL	LOW_SIGNAL	994.53595	5034.17627	994	5038	21.583385	49.074341	1005.43219	5040.635742	1005	5038	29.155195	43.458324	100	100	-2.356646	-2.892962	0	0	-0.373732	-0.148636	0	0
171	106con2Gcon3R072403	NORMAL	A	1	1	7	15	DETECTED	DETECTED	6427.911133	6979.917969	7076	7059	1861.415527	997.518616	1005.121216	5033.09082	1006	5029	33.307995	46.96965	100	100	1172.844604	871.912659	1.34514	0.743417	162.807465	41.44862	34.320293	51.181335
172	106con2Gcon3R072403	NORMAL	A	1	1	7	16	DETECTED	DETECTED	7005.668945	7469.168945	7546	7506	2075.691895	1253.979004	996.137939	5021.310547	992	5012	32.686523	50.340351	100	100	1299.745483	1096.306274	1.185568	0.843478	183.853485	48.626167	34.535713	51.186298
173	106con2Gcon3R072403	NORMAL	A	1	1	7	17	LOW_SIGNAL	LOW_SIGNAL	974.671143	5017.90625	971	5017	24.301163	45.454556	966.982483	5013.035156	968	5012	27.456797	46.515377	100	100	1.662908	2.181585	0.762248	1.311909	0.280028	0.10472	166.219223	202.77652
174	106con2Gcon3R072403	NORMAL	A	1	1	7	18	LOW_SIGNAL	LOW_SIGNAL	959.666687	5011.473145	960	5015	21.896545	47.430023	954.664001	4999.751953	956	4996	27.28817	44.364071	100	100	1.081984	5.249493	0.206112	4.851728	0.183328	0.264205	325.515503	143.125946
175	106con2Gcon3R072403	NORMAL	A	1	1	7	19	LOW_SIGNAL	LOW_SIGNAL	957.442932	5013.691406	955	5017	24.95899	48.6064	940.127991	4999.848145	939	4996	25.010962	45.361465	100	100	3.744887	6.199891	0.604025	1.655561	0.692294	0.305177	9.307195	126.140381
176	106con2Gcon3R072403	NORMAL	A	1	1	7	20	LOW_SIGNAL	LOW_SIGNAL	950.385132	5015.743164	951	5008	24.329796	50.083073	934.992065	5004.666504	937	5000	23.067726	46.055096	100	100	3.329223	4.960831	0.671102	1.490087	0.667299	0.240509	50.245171	177.657135
177	106con2Gcon3R072403	NORMAL	A	1	1	7	21	LOW_SIGNAL	LOW_SIGNAL	1082.628418	5057.344727	1094	5058	54.125866	49.892349	940.783997	5012.016113	941	5014	26.821865	48.240158	100	100	30.678205	20.301027	1.511165	0.661741	5.288388	0.939645	33.143867	28.090813
178	106con2Gcon3R072403	NORMAL	A	1	1	7	22	LOW_SIGNAL	LOW_SIGNAL	1064.128418	5053.344727	1069	5050	47.769043	56.773529	936.176025	5021.591797	935	5019	22.141432	50.208286	100	100	27.67363	14.220976	1.945973	0.513882	5.778867	0.632424	33.080856	83.463501
179	106con2Gcon3R072403	NORMAL	A	1	1	7	23	LOW_SIGNAL	LOW_SIGNAL	965.317566	5025.918945	966	5028	28.499205	44.78574	930.840027	5005.160156	931	5007	23.892033	38.907738	100	100	7.456825	9.297103	0.802059	1.246791	1.443056	0.533539	45.061981	106.8461
180	106con2Gcon3R072403	NORMAL	A	1	1	7	24	LOW_SIGNAL	LOW_SIGNAL	954.517029	5017.347168	956	5015	24.79266	45.281105	913.807983	4999.86377	913	5000	22.15914	45.696999	100	100	8.80458	7.830175	1.124442	0.88933	1.837122	0.382594	27.315145	35.183044
181	106con2Gcon3R072403	NORMAL	A	1	1	7	25	LOW_SIGNAL	LOW_SIGNAL	890.317566	4996.898438	890	4996	19.623686	42.503929	894.776001	5006.240234	891	5005	20.921459	48.909946	100	100	-0.964273	-4.183849	0	0	-0.213103	-0.191	0	0
182	106con2Gcon3R072403	NORMAL	A	1	1	7	26	LOW_SIGNAL	LOW_SIGNAL	885.707458	4993.530762	885	4993	19.981573	48.800159	893.666687	5000.873047	893	5005	22.027622	44.723156	100	100	-1.721427	-3.288341	0	0	-0.361329	-0.164172	0	0
183	106con2Gcon3R072403	NORMAL	A	1	1	8	1	LOW_SIGNAL	LOW_SIGNAL	1088.719971	5187.613281	1090	5184	31.306477	50.092388	1051.055542	5186.880859	1050	5190	22.800806	50.521534	100	100	8.146088	0.328025	24.833742	0.040268	1.65189	0.014497	56.957474	897.159912
184	106con2Gcon3R072403	NORMAL	A	1	1	8	2	LOW_SIGNAL	LOW_SIGNAL	1086.300049	5141.15332	1084	5140	30.161253	47.628712	1050.23999	5125.631836	1051	5122	22.483828	44.49131	100	100	7.799094	6.951505	1.121929	0.891322	1.603822	0.348866	55.751976	109.528915
185	106con2Gcon3R072403	NORMAL	A	1	1	8	3	LOW_SIGNAL	LOW_SIGNAL	1051.633301	5067.439941	1054	5073	23.858757	50.704765	1046.400024	5070.007813	1045	5069	23.060928	53.569298	100	100	1.131857	-1.150056	0	-1.016079	0.226933	-0.047936	116.911934	0
186	106con2Gcon3R072403	NORMAL	A	1	1	8	4	LOW_SIGNAL	LOW_SIGNAL	1063.416138	5067.959961	1064	5065	26.657764	47.73843	1056.264038	5063.352051	1057	5062	26.451767	51.145466	100	100	1.546861	2.063715	0.749552	1.334131	0.270383	0.090094	46.247005	398.33374
187	106con2Gcon3R072403	NORMAL	A	1	1	8	5	LOW_SIGNAL	LOW_SIGNAL	1074.006714	5090.322266	1073	5086	23.879061	49.745605	1071.432007	5085.664063	1071	5085	26.23201	44.568497	100	100	0.556859	2.086239	0.26692	3.746438	0.098151	0.104518	421.740509	474.365936
188	106con2Gcon3R072403	NORMAL	A	1	1	8	6	LOW_SIGNAL	LOW_SIGNAL	1035.973145	5077.248535	1036	5076	23.242245	50.78278	1037.631958	5066.671875	1036	5068	25.351568	48.379356	100	100	-0.358769	4.736899	-0.075739	0	-0.065432	0.218619	0	145.961914
189	106con2Gcon3R072403	NORMAL	A	1	1	8	7	LOW_SIGNAL	LOW_SIGNAL	1050.608154	5079.304199	1048	5075	31.252024	47.645329	1014.872009	5065.86377	1017	5064	23.107389	49.811642	100	100	7.729037	6.019477	1.284005	0.778813	1.546525	0.269825	58.879681	108.107025
190	106con2Gcon3R072403	NORMAL	A	1	1	8	8	LOW_SIGNAL	LOW_SIGNAL	1044.210938	5051.700684	1049	5049	29.149893	45.625843	1011.288025	5048.888184	1011	5050	21.20933	48.56974	100	100	7.12059	1.259616	5.652985	0.176898	1.552284	0.057906	60.738899	592.085144
191	106con2Gcon3R072403	NORMAL	A	1	1	8	9	LOW_SIGNAL	LOW_SIGNAL	1010.945923	5023.324219	1008	5027	22.883848	49.988468	1013.830505	5026.711914	1015	5024	19.502487	52.99155	100	100	-0.623879	-1.517225	0	0	-0.147908	-0.063929	0	0
192	106con2Gcon3R072403	NORMAL	A	1	1	8	10	LOW_SIGNAL	LOW_SIGNAL	1016	5014.770508	1015	5010	25.678812	44.155571	1017.01709	5011.529785	1018	5006	23.603039	44.507957	100	100	-0.219977	1.451401	-0.151562	0	-0.043091	0.072812	0	172.480453
193	106con2Gcon3R072403	NORMAL	A	1	1	8	11	LOW_SIGNAL	LOW_SIGNAL	1043.428589	5043.389648	1045	5040	27.597919	46.799709	1036.50415	5037.848633	1033	5040	30.842648	43.389179	100	100	1.497622	2.481618	0.603486	1.657039	0.224509	0.127705	198.866592	316.517822
194	106con2Gcon3R072403	NORMAL	A	1	1	8	12	LOW_SIGNAL	LOW_SIGNAL	1044.694824	5045.441406	1042	5039	25.279957	49.518307	1053.46228	5043.490723	1051	5038	31.573097	46.423977	100	100	-1.896231	0.87364	-2.170496	0	-0.277688	0.042019	0	883.28656
195	106con2Gcon3R072403	NORMAL	A	1	1	8	13	LOW_SIGNAL	LOW_SIGNAL	1094.318237	5083.785645	1087	5084	38.822147	55.085918	1061.031982	5047.295898	1061	5048	28.648861	47.495331	100	100	7.199173	16.342422	0.440521	2.270041	1.16187	0.768281	78.708984	76.471725
196	106con2Gcon3R072403	NORMAL	A	1	1	8	14	LOW_SIGNAL	LOW_SIGNAL	1081.305176	5079.746582	1080	5083	29.512897	50.262897	1062.080811	5052.121094	1068	5061	34.430553	52.815853	100	100	4.157858	12.372446	0.336058	2.975678	0.558352	0.523053	92.241234	58.721382
197	106con2Gcon3R072403	NORMAL	A	1	1	8	15	DETECTED	DETECTED	3402.170166	6102.879395	3597	6168	603.050903	357.581207	1060.758667	5045.586426	1073	5037	37.932888	45.013905	100	100	506.402069	473.522858	1.069435	0.935073	61.725109	23.488142	25.704865	33.551403
198	106con2Gcon3R072403	NORMAL	A	1	1	8	16	DETECTED	DETECTED	3350.832275	6012.922852	3582	6068	635.904236	357.79071	1044.043457	5042.608887	1031	5040	29.07745	43.508347	100	100	498.913818	434.568146	1.148068	0.871028	79.332573	22.301788	27.537807	36.60006
199	106con2Gcon3R072403	NORMAL	A	1	1	8	17	LOW_SIGNAL	LOW_SIGNAL	989.589417	5011.628906	989	5009	25.691313	44.800983	1005.679993	5019.839844	1006	5025	26.229012	46.580917	100	100	-3.480081	-3.677379	0	0	-0.613465	-0.176273	0	0
200	106con2Gcon3R072403	NORMAL	A	1	1	8	18	LOW_SIGNAL	LOW_SIGNAL	983.717102	5007.315918	981	5002	21.347776	48.01041	993.968018	5012.879883	991	5011	26.328548	43.294868	100	100	-2.217075	-2.491896	0	0	-0.389346	-0.128513	0	0
201	106con2Gcon3R072403	NORMAL	A	1	1	8	19	LOW_SIGNAL	LOW_SIGNAL	978.793335	5004.279785	980	5004	23.65901	46.251591	982.968262	5003.587402	982	5001	29.538034	48.98983	100	100	-0.902956	0.310093	-2.911888	0	-0.141341	0.014133	0	2332.395996
202	106con2Gcon3R072403	NORMAL	A	1	1	8	20	LOW_SIGNAL	LOW_SIGNAL	963.785217	5007.194824	964	5008	23.415335	46.301689	968.611084	5009.523926	965	5014	30.758144	49.788471	100	100	-1.043742	-1.043119	0	0	-0.156897	-0.04678	0	0
203	106con2Gcon3R072403	NORMAL	A	1	1	8	21	LOW_SIGNAL	LOW_SIGNAL	967.308716	5009.637695	966	5011	24.576935	45.912853	969.754395	5023.166504	966	5022	29.487226	40.970078	100	100	-0.528953	-6.059059	0	0	-0.08294	-0.330212	0	0
204	106con2Gcon3R072403	NORMAL	A	1	1	8	22	LOW_SIGNAL	LOW_SIGNAL	957.59729	5026.77832	959	5030	25.932323	51.967228	961.697449	5032.781738	960	5030	36.694469	53.992641	100	100	-0.886785	-2.688711	0	0	-0.111738	-0.11119	0	0
205	106con2Gcon3R072403	NORMAL	A	1	1	8	23	LOW_SIGNAL	LOW_SIGNAL	994.14093	5042.791992	996	5048	34.569557	54.780319	941.815979	5016.983887	943	5018	24.837019	47.568119	100	100	11.316875	11.558507	0.979095	1.021351	2.106732	0.54255	45.953808	105.273338
206	106con2Gcon3R072403	NORMAL	A	1	1	8	24	LOW_SIGNAL	LOW_SIGNAL	972.482971	5029.285645	974	5032	30.617685	50.5695	922.539673	5015.841309	923	5013	20.725113	43.906883	100	100	10.80177	6.021226	1.793949	0.55743	2.409796	0.306201	45.124996	186.614212
207	106con2Gcon3R072403	NORMAL	A	1	1	8	25	DETECTED	DETECTED	1391.875	5185.549805	1393	5176	35.655178	64.223145	927.355652	5014.257813	914	5012	56.456703	43.672535	100	100	100.466553	76.715416	1.309601	0.763592	8.227886	3.92219	9.423269	27.490162
208	106con2Gcon3R072403	NORMAL	A	1	1	8	26	DETECTED	DETECTED	1369.105225	5161.394531	1372	5169	41.903233	59.179775	916.582092	5008.154297	901	5010	55.156006	47.995235	100	100	97.872009	68.630699	1.426067	0.701229	8.204422	3.192822	7.92558	22.593473
209	106con2Gcon3R072403	NORMAL	A	1	1	9	1	LOW_SIGNAL	LOW_SIGNAL	1075.380005	5175.146484	1077	5174	25.544714	49.831993	1067.41272	5190.801758	1066	5189	23.90423	51.934898	100	100	1.72317	-7.011425	0	-4.068911	0.3333	-0.30144	113.045708	0
210	106con2Gcon3R072403	NORMAL	A	1	1	9	2	LOW_SIGNAL	LOW_SIGNAL	1072.339966	5132.666504	1073	5130	24.016441	46.041649	1063.384033	5135.73584	1066	5137	22.578106	52.34996	100	100	1.936995	-1.374643	0	-0.709678	0.396664	-0.058631	91.408531	0
211	106con2Gcon3R072403	NORMAL	A	1	1	9	3	LOW_SIGNAL	LOW_SIGNAL	1097.82666	5083.379883	1101	5080	32.445042	50.897655	1062.744019	5081.335938	1065	5080	23.864504	54.948631	100	100	7.587697	0.915408	8.288866	0.120644	1.470076	0.037197	62.655041	1013.09082
212	106con2Gcon3R072403	NORMAL	A	1	1	9	4	LOW_SIGNAL	LOW_SIGNAL	1106.114136	5093.966309	1105	5091	25.667713	49.131851	1067.271973	5073.087891	1066	5068	28.288649	48.233284	100	100	8.400809	9.35068	0.898417	1.113069	1.373065	0.432863	30.615831	44.800121
213	106con2Gcon3R072403	NORMAL	A	1	1	9	5	LOW_SIGNAL	LOW_SIGNAL	1078.845581	5089.214844	1080	5092	24.134398	50.502533	1076.927979	5091.12793	1076	5092	23.043848	45.330151	100	100	0.41474	-0.856801	0	-2.065874	0.083215	-0.042203	374.054535	0
214	106con2Gcon3R072403	NORMAL	A	1	1	9	6	LOW_SIGNAL	LOW_SIGNAL	1038.223022	5079.35791	1037	5080	23.666563	43.008144	1040.543945	5073.744141	1042	5073	27.408058	52.356998	100	100	-0.501971	2.514202	-0.199654	0	-0.08468	0.107221	0	531.887146
215	106con2Gcon3R072403	NORMAL	A	1	1	9	7	LOW_SIGNAL	LOW_SIGNAL	1018.128357	5062.067383	1018	5067	22.5042	45.049438	1017.736023	5069.080078	1018	5070	23.873705	45.239426	100	100	0.084854	-3.14073	0	-37.013222	0.016434	-0.155013	2031.334473	0
216	106con2Gcon3R072403	NORMAL	A	1	1	9	8	LOW_SIGNAL	LOW_SIGNAL	1020.741516	5043.870605	1020	5037	23.369892	53.065132	1013.791992	5046.928223	1014	5047	23.552385	44.125404	100	100	1.503048	-1.369395	0	-0.911079	0.295067	-0.069294	42.107319	0
217	106con2Gcon3R072403	NORMAL	A	1	1	9	9	LOW_SIGNAL	LOW_SIGNAL	1030.479736	5011.520508	1029	5013	21.436026	47.845345	1018.579346	5002.904785	1017	4999	23.721502	49.059715	100	100	2.573824	3.858667	0.667024	1.499196	0.501671	0.175617	85.367432	125.909134
218	106con2Gcon3R072403	NORMAL	A	1	1	9	10	LOW_SIGNAL	LOW_SIGNAL	1039.25	4996.898438	1038	4994	22.542137	44.967861	1031.078979	4992.815918	1029	4990	26.756571	47.895828	100	100	1.767234	1.828411	0.966541	1.034618	0.305384	0.085237	176.40506	403.903595
219	106con2Gcon3R072403	NORMAL	A	1	1	9	11	DETECTED	DETECTED	11915.564453	11225.211914	13223	12725	3975.937012	2902.539551	1076.650024	5058.549805	1077	5055	29.234577	37.898033	100	100	2344.247559	2761.82251	0.848805	1.178128	370.756653	162.717209	36.681068	47.064232
220	106con2Gcon3R072403	NORMAL	A	1	1	9	12	DETECTED	DETECTED	10098.969727	10758.799805	11292	11911	4336.157227	3188.890869	1094.17395	5082.826172	1089	5086	22.590527	43.602177	100	100	1947.563232	2542.061035	0.766136	1.305252	398.609375	130.176376	48.153214	56.177017
221	106con2Gcon3R072403	NORMAL	A	1	1	9	13	LOW_SIGNAL	LOW_SIGNAL	1172.331177	5095.383301	1169	5091	67.293434	54.076832	1098.656006	5063.728027	1089	5065	63.062328	55.986809	100	100	15.934515	14.177239	1.12395	0.889719	1.168291	0.565406	31.876522	45.802578
222	106con2Gcon3R072403	NORMAL	A	1	1	9	14	LOW_SIGNAL	LOW_SIGNAL	1163.072388	5077.75	1166	5077	36.455379	50.462006	1090.400024	5058.839844	1091	5061	24.407827	49.430702	100	100	15.717628	8.469168	1.855865	0.538832	2.97742	0.382559	37.261261	53.674152
223	106con2Gcon3R072403	NORMAL	A	1	1	9	15	LOW_SIGNAL	LOW_SIGNAL	1081	5041.815918	1083	5047	24.048241	42.395702	1086.470581	5042.092285	1087	5046	23.980158	49.141781	100	100	-1.183181	-0.123775	0	0	-0.228129	-0.005624	0	0
224	106con2Gcon3R072403	NORMAL	A	1	1	9	16	LOW_SIGNAL	LOW_SIGNAL	1058.65564	5029.583008	1058	5027	22.707134	47.224346	1070.365234	5032.173828	1070	5037	29.784119	50.795467	100	100	-2.532559	-1.160334	0	0	-0.393149	-0.051005	0	0
225	106con2Gcon3R072403	NORMAL	A	1	1	9	17	LOW_SIGNAL	LOW_SIGNAL	1038.668823	5023.258301	1037	5021	25.605659	44.778488	1048.215942	5009.912109	1049	5008	29.754803	52.02882	100	100	-2.064857	5.977271	-0.345452	0	-0.32086	0.256515	0	198.506912
226	106con2Gcon3R072403	NORMAL	A	1	1	9	18	LOW_SIGNAL	LOW_SIGNAL	1026.105225	5003.322266	1025	5003	21.660282	45.619869	1037.730103	5014.80957	1035	5017	25.703045	47.820953	100	100	-2.514236	-5.144743	0	0	-0.452276	-0.240215	0	0
227	106con2Gcon3R072403	NORMAL	A	1	1	9	19	LOW_SIGNAL	LOW_SIGNAL	1015.059204	5010.368652	1014	5010	20.472315	48.277439	1014.579346	5004.063477	1014	4997	21.603834	47.527306	100	100	0.103784	2.823858	0.036753	27.208963	0.022212	0.132664	1437.924072	134.451584
228	106con2Gcon3R072403	NORMAL	A	1	1	9	20	LOW_SIGNAL	LOW_SIGNAL	1029.807983	5023.205078	1016	5023	85.726753	53.054337	1010.833313	5011.9375	1012	5012	27.89328	51.30418	100	100	4.103854	5.046336	0.813234	1.229658	0.68026	0.219623	427.211426	119.942162
229	106con2Gcon3R072403	NORMAL	A	1	1	9	21	DETECTED	DETECTED	10990.141602	14977.964844	11914	15525	3057.753174	4051.926758	1036.368408	5020.631348	1025	5023	37.183044	49.512299	100	100	2152.808838	4459.525879	0.482744	2.071492	267.696564	201.108292	30.717266	40.68985
230	106con2Gcon3R072403	NORMAL	A	1	1	9	22	DETECTED	DETECTED	10017.123047	13324.931641	12001	14000	3967.288086	4463.005859	1027.041626	5045.75	1023	5043	43.948074	57.986694	100	100	1944.380737	3707.942627	0.524383	1.907004	204.561432	142.777267	44.126907	53.901817
231	106con2Gcon3R072403	NORMAL	A	1	1	9	23	LOW_SIGNAL	LOW_SIGNAL	1087.040527	5082.540527	1092	5081	42.594727	57.177418	978.992004	5031.496094	975	5034	31.418476	43.696667	100	100	23.368807	22.860935	1.022216	0.978267	3.439012	1.168154	26.618517	72.243446
232	106con2Gcon3R072403	NORMAL	A	1	1	9	24	LOW_SIGNAL	LOW_SIGNAL	1040.585083	5056.564453	1051	5060	50.503746	52.881634	949.271973	5018.680176	947	5015	27.108313	45.176643	100	100	19.74926	16.966982	1.163982	0.85912	3.368454	0.838581	46.665619	72.555313
233	106con2Gcon3R072403	NORMAL	A	1	1	9	25	LOW_SIGNAL	LOW_SIGNAL	1037.204102	5070.728027	1046	5071	66.464531	54.379498	920.928589	5011.626953	920	5013	22.948004	43.944454	100	100	25.148146	26.46921	0.950091	1.052531	5.066912	1.344904	53.646088	54.197762
234	106con2Gcon3R072403	NORMAL	A	1	1	9	26	LOW_SIGNAL	LOW_SIGNAL	1015.527039	5044.026855	1026	5044	60.236324	50.503166	908.393677	5007.275391	905	5009	21.387636	48.141106	100	100	23.170876	16.459637	1.407739	0.710359	5.009126	0.763411	52.56205	41.534283
235	106con2Gcon3R072403	NORMAL	A	1	1	10	1	LOW_SIGNAL	LOW_SIGNAL	1089.206665	5162.126465	1091	5154	25.86083	44.482601	1087.095215	5181.444336	1085	5177	29.992117	58.52597	100	100	0.456666	-8.651768	0	-18.945509	0.0704	-0.330073	719.42395	0
236	106con2Gcon3R072403	NORMAL	A	1	1	10	2	LOW_SIGNAL	LOW_SIGNAL	1090.939941	5121.373535	1088	5117	27.596376	52.288364	1087.952026	5128.271973	1087	5129	31.238119	52.8092	100	100	0.646228	-3.089558	0	-4.780908	0.09565	-0.130629	489.894287	0
237	106con2Gcon3R072403	NORMAL	A	1	1	10	3	LOW_SIGNAL	LOW_SIGNAL	1090.839966	5079.333496	1090	5079	25.23502	48.137623	1082.887939	5086.952148	1080	5092	21.243298	50.123062	100	100	1.71987	-3.412116	0	-1.983939	0.374331	-0.151999	171.288239	0
238	106con2Gcon3R072403	NORMAL	A	1	1	10	4	LOW_SIGNAL	LOW_SIGNAL	1093.533325	5089.779785	1093	5088	27.208536	54.000854	1090.880005	5078.399902	1090	5078	23.650885	47.218773	100	100	0.573862	5.096633	0.112596	8.881289	0.112187	0.241003	506.964752	230.237503
239	106con2Gcon3R072403	NORMAL	A	1	1	10	5	LOW_SIGNAL	LOW_SIGNAL	1099.378418	5095.581055	1102	5092	31.871853	49.9785	1088.312012	5085.775879	1087	5093	31.710743	50.414711	100	100	2.39345	4.39138	0.545034	1.834749	0.34898	0.19449	28.921671	67.490768
240	106con2Gcon3R072403	NORMAL	A	1	1	10	6	LOW_SIGNAL	LOW_SIGNAL	1055.135132	5067.236328	1052	5064	31.571453	45.433121	1043.560059	5064.536133	1047	5064	28.749308	54.697643	100	100	2.503465	1.209319	2.070145	0.483058	0.402621	0.049366	112.719574	1127.976685
241	106con2Gcon3R072403	NORMAL	A	1	1	10	7	LOW_SIGNAL	LOW_SIGNAL	1024.034058	5045.367188	1023	5044	23.130192	48.599331	1020.992004	5053.288086	1020	5049	24.460138	53.216206	100	100	0.657937	-3.547481	0	-5.391822	0.124368	-0.148844	261.522736	0
242	106con2Gcon3R072403	NORMAL	A	1	1	10	8	LOW_SIGNAL	LOW_SIGNAL	1016.564636	5028.728027	1017	5030	21.891096	41.602573	1021.664001	5037.120117	1024	5036	23.33243	45.777802	100	100	-1.102894	-3.75851	0	0	-0.218553	-0.183322	0	0
243	106con2Gcon3R072403	NORMAL	A	1	1	10	9	DETECTED	DETECTED	1484.071411	5233.893066	1485	5241	39.216328	42.424957	1102.880249	5014.185547	1062	5012	110.735046	65.806358	100	100	82.444283	98.398964	0.837857	1.193521	3.442371	3.338697	27.167036	22.896378
244	106con2Gcon3R072403	NORMAL	A	1	1	10	10	DETECTED	DETECTED	1494.873535	5204.908203	1493	5204	43.812443	52.753197	1053.924683	4992.483887	1055	4992	24.257784	48.538555	100	100	95.368713	95.137085	1.002435	0.997571	18.177624	4.376404	8.274	9.726644
245	106con2Gcon3R072403	NORMAL	A	1	1	10	11	LOW_SIGNAL	LOW_SIGNAL	1105.08728	5056.670898	1106	5061	26.529163	50.758095	1078.393433	5046.917969	1076	5043	26.474552	50.976822	100	100	5.773363	4.36798	1.321747	0.756575	1.008283	0.191321	6.373566	48.367249
246	106con2Gcon3R072403	NORMAL	A	1	1	10	12	LOW_SIGNAL	LOW_SIGNAL	1124.87915	5070.59082	1125	5068	25.504347	48.114304	1091.913086	5068.791504	1088	5067	31.785889	51.171623	100	100	7.129922	0.805848	8.847726	0.113023	1.037129	0.035162	57.54483	968.29248
247	106con2Gcon3R072403	NORMAL	A	1	1	10	13	LOW_SIGNAL	LOW_SIGNAL	1275.476563	5091.604004	1096	5074	1369.516113	147.347397	1135.095947	5101.720215	1097	5091	264.443085	132.389053	100	100	30.361614	-4.530681	0	-0.149224	0.530854	-0.076413	957.213867	0
248	106con2Gcon3R072403	NORMAL	A	1	1	10	14	LOW_SIGNAL	LOW_SIGNAL	1072.809204	5060.282715	1071	5054	24.888828	56.877167	1084.504028	5044.096191	1084	5047	24.562502	52.489853	100	100	-2.529364	7.249352	-0.348909	0	-0.476125	0.308374	0	135.32843
249	106con2Gcon3R072403	NORMAL	A	1	1	10	15	LOW_SIGNAL	LOW_SIGNAL	1063.769775	5029.295898	1064	5025	22.048853	46.53643	1079.936035	5032.39209	1079	5035	23.321302	47.91153	100	100	-3.496449	-1.386671	0	0	-0.693197	-0.064623	0	0
250	106con2Gcon3R072403	NORMAL	A	1	1	10	16	LOW_SIGNAL	LOW_SIGNAL	1063	5020.390625	1060	5022	36.882336	43.404022	1073.66394	5025.912109	1073	5026	22.384451	49.742714	100	100	-2.306404	-2.472871	0	0	-0.476399	-0.111001	0	0
251	106con2Gcon3R072403	NORMAL	A	1	1	10	17	LOW_SIGNAL	LOW_SIGNAL	1045.205322	5004.754883	1047	5002	26.671913	44.005444	1057.784058	5017.576172	1059	5016	21.334356	52.23275	100	100	-2.720537	-5.742187	0	0	-0.5896	-0.245465	0	0
252	106con2Gcon3R072403	NORMAL	A	1	1	10	18	LOW_SIGNAL	LOW_SIGNAL	1035.368408	4990.151367	1034	4993	26.758095	49.115185	1044.984131	5008.238281	1043	5008	21.385973	42.885223	100	100	-2.079695	-8.100468	0	0	-0.449628	-0.421752	0	0
253	106con2Gcon3R072403	NORMAL	A	1	1	10	19	LOW_SIGNAL	LOW_SIGNAL	1014.218567	5001.549805	1014	5003	22.619732	52.784798	1028.624023	5000.040039	1028	4994	22.869417	48.107136	100	100	-3.115622	0.676169	-4.607758	0	-0.6299	0.031383	0	1438.908081
254	106con2Gcon3R072403	NORMAL	A	1	1	10	20	LOW_SIGNAL	LOW_SIGNAL	1001.026489	5010.284668	1001	5012	23.264549	45.299057	1019.328003	5004.200195	1019	5007	21.286739	45.867439	100	100	-3.958264	2.725013	-1.452567	0	-0.859761	0.132653	0	118.308182
255	106con2Gcon3R072403	NORMAL	A	1	1	10	21	LOW_SIGNAL	LOW_SIGNAL	1002.348999	5028.375977	1002	5026	25.760309	53.48661	1027.035034	5038.087891	1026	5035	24.965796	54.00729	100	100	-5.339112	-4.349611	0	0	-0.988794	-0.179826	0	0
256	106con2Gcon3R072403	NORMAL	A	1	1	10	22	LOW_SIGNAL	LOW_SIGNAL	996.523499	5036.181152	996	5033	21.909389	51.891003	1015.640747	5053.300781	1015	5055	27.953335	51.451649	100	100	-4.134691	-7.667256	0	0	-0.683899	-0.332732	0	0
257	106con2Gcon3R072403	NORMAL	A	1	1	10	23	LOW_SIGNAL	LOW_SIGNAL	988.046997	5031.429688	987	5030	24.145769	45.855438	989.544006	5038.888184	986	5037	30.486778	45.372509	100	100	-0.323774	-3.340388	0	0	-0.049104	-0.164384	0	0
258	106con2Gcon3R072403	NORMAL	A	1	1	10	24	LOW_SIGNAL	LOW_SIGNAL	957.659851	5026.489746	958	5025	22.211777	45.746529	965.143982	5033.39209	967	5029	25.156513	46.090706	100	100	-1.618673	-3.091307	0	0	-0.297503	-0.149756	0	0
259	106con2Gcon3R072403	NORMAL	A	1	1	10	25	LOW_SIGNAL	LOW_SIGNAL	938.466187	5018.128418	939	5014	21.863338	49.140675	937.416016	5010.664063	937	5013	24.217813	50.924488	100	100	0.227132	3.343012	0.067942	14.718388	0.043364	0.146577	991.856384	178.987961
260	106con2Gcon3R072403	NORMAL	A	1	1	10	26	LOW_SIGNAL	LOW_SIGNAL	918.080566	4991.261719	916	4990	22.932186	50.580181	920.515869	5004.373047	920	5009	22.839529	45.964458	100	100	-0.526709	-5.872085	0	0	-0.106627	-0.285249	0	0
261	106con2Gcon3R072403	NORMAL	A	1	1	11	1	LOW_SIGNAL	LOW_SIGNAL	1119.56665	5163.073242	1118	5158	30.281984	50.872932	1107.031738	5171.333496	1104	5169	39.239567	61.372566	100	100	2.711059	-3.699466	0	-1.364583	0.319446	-0.134592	199.082855	0
262	106con2Gcon3R072403	NORMAL	A	1	1	11	2	LOW_SIGNAL	LOW_SIGNAL	1113.646606	5130.140137	1114	5126	25.430031	47.47406	1108.728027	5125.231934	1100	5116	50.012474	55.56472	100	100	1.063794	2.198205	0.483937	2.066383	0.098347	0.088333	875.549927	588.260681
263	106con2Gcon3R072403	NORMAL	A	1	1	11	3	LOW_SIGNAL	LOW_SIGNAL	1108.246704	5090.446777	1109	5083	24.299286	51.814529	1098.81604	5099.687988	1101	5098	24.184233	55.394684	100	100	2.03967	-4.138801	0	-2.029152	0.389951	-0.166825	25.044029	0
264	106con2Gcon3R072403	NORMAL	A	1	1	11	4	LOW_SIGNAL	LOW_SIGNAL	1124.570435	5087.885742	1128	5084	26.447361	51.995914	1105.079956	5087	1104	5089	25.831842	51.889771	100	100	4.215414	0.396692	10.626427	0.094105	0.754514	0.01707	29.104668	374.902649
265	106con2Gcon3R072403	NORMAL	A	1	1	11	5	LOW_SIGNAL	LOW_SIGNAL	1076.966187	5081.438965	1077	5078	24.84165	49.157555	1092.823975	5078.368164	1092	5075	31.331751	53.028984	100	100	-3.429733	1.375299	-2.493809	0	-0.506125	0.057908	0	647.71051
266	106con2Gcon3R072403	NORMAL	A	1	1	11	6	LOW_SIGNAL	LOW_SIGNAL	1042.574341	5040.047363	1041	5042	26.031666	50.481541	1056.864014	5048.335938	1056	5051	27.618464	48.968353	100	100	-3.09058	-3.712149	0	0	-0.517396	-0.169264	0	0
267	106con2Gcon3R072403	NORMAL	A	1	1	11	7	LOW_SIGNAL	LOW_SIGNAL	1020.292542	5030.67334	1021	5030	23.070236	46.97131	1032.472046	5035.888184	1030	5038	22.956329	49.574677	100	100	-2.634191	-2.335538	0	0	-0.530551	-0.105192	0	0
268	106con2Gcon3R072403	NORMAL	A	1	1	11	8	LOW_SIGNAL	LOW_SIGNAL	1020.163269	5040.795898	1021	5039	26.995953	58.16967	1032.964233	5034.651855	1034	5034	23.882193	48.210449	100	100	-2.768601	2.751692	-1.006145	0	-0.536005	0.127442	0	529.771606
269	106con2Gcon3R072403	NORMAL	A	1	1	11	9	DETECTED	DETECTED	5804.88623	7594.742676	6462	7882	1831.677612	1293.709839	1059.235352	5022.058594	1065	5004	26.661135	71.744743	100	100	1026.392578	1152.21106	0.890803	1.122583	177.99884	35.858852	38.592888	50.209003
270	106con2Gcon3R072403	NORMAL	A	1	1	11	10	DETECTED	DETECTED	5532.855469	7953.855469	5944	8298	1509.484619	1292.803101	1107.1875	5072.8125	1095	5088	40.078621	86.480217	100	100	957.186401	1290.313843	0.741825	1.348028	110.42466	33.314476	34.09547	44.772236
271	106con2Gcon3R072403	NORMAL	A	1	1	11	11	LOW_SIGNAL	LOW_SIGNAL	1070.405396	5067.763672	1070	5064	25.116827	43.793015	1088.074341	5066.925781	1089	5067	30.102369	51.699478	100	100	-3.821451	0.375261	-10.183461	0	-0.586962	0.016207	0	3279.354736
272	106con2Gcon3R072403	NORMAL	A	1	1	11	12	LOW_SIGNAL	LOW_SIGNAL	1077.348999	5074.107422	1079	5071	23.753778	45.327644	1090.975952	5076.895996	1091	5076	24.417887	54.541615	100	100	-2.947247	-1.2489	0	0	-0.558073	-0.051127	0	0
273	106con2Gcon3R072403	NORMAL	A	1	1	11	13	LOW_SIGNAL	LOW_SIGNAL	1096.863892	5082.48291	1096	5082	26.119492	53.067333	1097.687988	5075.536133	1098	5072	25.400791	51.309864	100	100	-0.178236	3.111207	-0.057288	0	-0.032444	0.135389	0	194.967972
274	106con2Gcon3R072403	NORMAL	A	1	1	11	14	LOW_SIGNAL	LOW_SIGNAL	1070.455811	5038.129395	1069	5039	22.350639	49.187412	1081.735962	5041.39209	1082	5035	25.817329	52.587852	100	100	-2.439679	-1.461242	0	0	-0.436922	-0.062043	0	0
275	106con2Gcon3R072403	NORMAL	A	1	1	11	15	LOW_SIGNAL	LOW_SIGNAL	1169.5	5103.170898	1172	5107	38.961178	53.029259	1071.105591	5008.95752	1070	5009	24.894304	52.923046	100	100	21.280809	42.194729	0.504348	1.98276	3.952487	1.780196	30.459829	3.560653
276	106con2Gcon3R072403	NORMAL	A	1	1	11	16	LOW_SIGNAL	LOW_SIGNAL	1168.238403	5092.662109	1169	5097	41.420876	55.44149	1068.791992	5006.616211	1068	5007	24.129131	50.538044	100	100	21.508337	38.536812	0.558124	1.791715	4.121425	1.702597	33.854523	26.493021
277	106con2Gcon3R072403	NORMAL	A	1	1	11	17	LOW_SIGNAL	LOW_SIGNAL	1032.339966	4992.093262	1032	4991	25.572857	50.130074	1064.817505	5007.214355	1061	5008	35.226898	51.886742	100	100	-7.024264	-6.772185	0	0	-0.921953	-0.291425	0	0
278	106con2Gcon3R072403	NORMAL	A	1	1	11	18	LOW_SIGNAL	LOW_SIGNAL	1017.264893	5009.344238	1015	5009	28.021587	43.596951	1056.800049	5011.824219	1057	5013	21.839218	47.04047	100	100	-8.55069	-1.110693	0	0	-1.810283	-0.05272	0	0
279	106con2Gcon3R072403	NORMAL	A	1	1	11	19	LOW_SIGNAL	LOW_SIGNAL	1072.218506	5072.628906	1072	5077	35.610458	61.650799	1031.975952	5013.824219	1029	5011	31.801922	54.064003	100	100	8.703687	26.33647	0.33048	3.025898	1.265413	1.087687	39.816525	50.386211
280	106con2Gcon3R072403	NORMAL	A	1	1	11	20	LOW_SIGNAL	LOW_SIGNAL	1047.026489	5071	1048	5071	27.264128	59.330601	1017.196594	5015.615234	1017	5025	22.972336	56.274075	100	100	6.45163	24.804811	0.260096	3.844736	1.298514	0.984197	49.224022	33.939964
281	106con2Gcon3R072403	NORMAL	A	1	1	11	21	DETECTED	DETECTED	1592.046265	5414.712891	1602	5427	74.119797	123.626747	1015.391296	5027.771973	1015	5034	22.699158	51.185307	100	100	124.719322	173.296692	0.719687	1.389494	25.404245	7.559609	12.235815	29.082689
282	106con2Gcon3R072403	NORMAL	A	1	1	11	22	DETECTED	DETECTED	1548.894287	5320.028809	1575	5326	96.11824	101.073288	1007.519226	5014.759766	1006	5013	26.591106	46.780724	100	100	117.088959	136.718842	0.856422	1.167649	20.359253	6.525531	17.06152	29.34972
283	106con2Gcon3R072403	NORMAL	A	1	1	11	23	LOW_SIGNAL	LOW_SIGNAL	975.73999	5018.279785	978	5020	23.608507	47.834469	991.080017	5024.567871	991	5024	23.890408	45.599651	100	100	-3.317751	-2.816204	0	0	-0.6421	-0.137898	0	0
284	106con2Gcon3R072403	NORMAL	A	1	1	11	24	LOW_SIGNAL	LOW_SIGNAL	954.536926	5006.087402	955	5004	23.357542	54.063889	968.744019	5010	966	5017	25.958063	51.353771	100	100	-3.072719	-1.752309	0	0	-0.547309	-0.076189	0	0
285	106con2Gcon3R072403	NORMAL	A	1	1	11	25	LOW_SIGNAL	LOW_SIGNAL	959.080566	4996.624023	960	4997	22.114721	50.13448	947.375977	5003.888184	948	5009	21.263571	49.400467	100	100	2.531476	-3.253352	0	-1.28516	0.550453	-0.147046	51.91386	0
286	106con2Gcon3R072403	NORMAL	A	1	1	11	26	LOW_SIGNAL	LOW_SIGNAL	954.71814	4995.302246	954	4994	25.296642	46.359306	943.015869	5007.833496	942	5006	22.935034	55.835007	100	100	2.530975	-5.612288	0	-2.217441	0.510236	-0.224434	91.201096	0
287	106con2Gcon3R072403	NORMAL	A	1	1	12	1	LOW_SIGNAL	LOW_SIGNAL	1128.699951	5138.573242	1127	5139	25.762667	53.827389	1102.777832	5126.944336	1105	5125	25.3004	58.072277	100	100	5.606453	5.208162	1.076475	0.928958	1.024573	0.200249	18.742567	187.416885
288	106con2Gcon3R072403	NORMAL	A	1	1	12	2	LOW_SIGNAL	LOW_SIGNAL	1146.275146	5116.335449	1130	5116	99.012955	66.494217	1111.871948	5105.248047	1112	5102	27.258018	43.470535	100	100	7.440747	4.965642	1.498446	0.667358	1.262131	0.255056	276.680695	453.82074
289	106con2Gcon3R072403	NORMAL	A	1	1	12	3	LOW_SIGNAL	LOW_SIGNAL	1117.899292	5087.429688	1115	5088	23.564102	53.054817	1112.848022	5101.959961	1114	5097	23.854752	52.585316	100	100	1.092492	-6.507578	0	-5.956637	0.211751	-0.276318	73.495392	0
290	106con2Gcon3R072403	NORMAL	A	1	1	12	4	LOW_SIGNAL	LOW_SIGNAL	1128.469849	5100.375977	1127	5104	25.365055	51.770741	1116.66394	5084.39209	1116	5081	23.982164	45.111851	100	100	2.55339	7.158598	0.356688	2.803567	0.492279	0.354317	69.97226	158.906387
291	106con2Gcon3R072403	NORMAL	A	1	1	12	5	LOW_SIGNAL	LOW_SIGNAL	1084.295288	5070.92627	1084	5072	27.21052	46.303513	1095.176025	5082.664063	1097	5084	31.253407	54.45475	100	100	-2.353293	-5.256928	0	0	-0.348146	-0.215551	0	0
292	106con2Gcon3R072403	NORMAL	A	1	1	12	6	LOW_SIGNAL	LOW_SIGNAL	1066.544189	5037.932129	1069	5039	24.861872	48.252419	1069.719971	5048.224121	1070	5046	25.568565	55.78138	100	100	-0.68686	-4.609407	0	0	-0.124206	-0.184506	0	0
293	106con2Gcon3R072403	NORMAL	A	1	1	12	7	LOW_SIGNAL	LOW_SIGNAL	1036.598633	5020.802734	1036	5021	22.078522	41.760986	1042.776001	5027.952148	1045	5028	25.152075	44.813389	100	100	-1.336045	-3.201961	0	0	-0.245601	-0.159537	0	0
294	106con2Gcon3R072403	NORMAL	A	1	1	12	8	LOW_SIGNAL	LOW_SIGNAL	1024.122437	5033.619141	1023	5033	22.155704	46.058395	1035.833374	5041.182617	1037	5034	21.736147	50.412769	100	100	-2.532849	-3.387404	0	0	-0.538777	-0.150031	0	0
295	106con2Gcon3R072403	NORMAL	A	1	1	12	9	LOW_SIGNAL	LOW_SIGNAL	1057.73645	5098.438965	1055	5096	23.806578	42.297821	1061.534424	5090.155273	1062	5084	29.531538	52.032204	100	100	-0.821428	3.709962	-0.221411	0	-0.128607	0.159203	0	365.809723
296	106con2Gcon3R072403	NORMAL	A	1	1	12	10	LOW_SIGNAL	LOW_SIGNAL	1102.925659	5123.959473	1100	5123	27.629002	49.084797	1097.133911	5104.143066	1095	5100	31.67956	54.526932	100	100	1.252643	8.875044	0.141142	7.085054	0.182823	0.363424	267.612518	119.82962
297	106con2Gcon3R072403	NORMAL	A	1	1	12	11	LOW_SIGNAL	LOW_SIGNAL	1092.412109	5055.540527	1093	5059	23.114868	50.663544	1101.832031	5067.023926	1101	5067	24.473389	45.410038	100	100	-2.037347	-5.142994	0	0	-0.384905	-0.252882	0	0
298	106con2Gcon3R072403	NORMAL	A	1	1	12	12	LOW_SIGNAL	LOW_SIGNAL	1088.891113	5067.061035	1088	5067	24.703484	51.088596	1092.703979	5063.824219	1093	5063	23.916191	53.031628	100	100	-0.824649	1.449652	-0.56886	0	-0.159426	0.061036	0	439.429657
299	106con2Gcon3R072403	NORMAL	A	1	1	12	13	LOW_SIGNAL	LOW_SIGNAL	1059.979614	5041.625977	1059	5043	23.918373	52.137749	1079.703979	5038.687988	1079	5040	22.925901	44.250278	100	100	-4.265999	1.315817	-3.24209	0	-0.860353	0.066395	0	938.491455
300	106con2Gcon3R072403	NORMAL	A	1	1	12	14	LOW_SIGNAL	LOW_SIGNAL	1054.326538	5019.224609	1054	5021	25.410372	53.992096	1076.703979	5029.879883	1078	5027	24.062428	45.606247	100	100	-4.839808	-4.772107	0	0	-0.929974	-0.233636	0	0
301	106con2Gcon3R072403	NORMAL	A	1	1	12	15	LOW_SIGNAL	LOW_SIGNAL	1095.719238	5038.787598	1096	5034	24.88199	56.57357	1072.384033	5007.456055	1072	5011	24.368412	49.694469	100	100	5.046954	14.032252	0.359668	2.780341	0.957601	0.630484	21.552452	86.294952
302	106con2Gcon3R072403	NORMAL	A	1	1	12	16	LOW_SIGNAL	LOW_SIGNAL	1093.133301	5026.060059	1092	5020	28.197927	47.732227	1069.80603	4997.611816	1069	4998	22.949924	45.331509	100	100	5.045238	12.740928	0.395987	2.525337	1.016442	0.62756	70.233902	52.54187
303	106con2Gcon3R072403	NORMAL	A	1	1	12	17	DETECTED	DETECTED	1289.969727	5263.984863	1279	5257	41.148876	48.859142	1073.44165	5000.283203	1070	4997	29.347181	49.989777	100	100	46.830837	118.102333	0.396528	2.521892	7.378156	5.275112	13.321109	4.008983
304	106con2Gcon3R072403	NORMAL	A	1	1	12	18	DETECTED	DETECTED	1276.708374	5265.875	1271	5258	31.880251	59.039242	1054.029175	5015.759277	1053	5018	26.342747	48.98777	100	100	48.161205	112.017685	0.429943	2.32589	8.453151	5.105677	8.06352	13.174679
305	106con2Gcon3R072403	NORMAL	A	1	1	12	19	LOW_SIGNAL	LOW_SIGNAL	1123.271484	5064.914063	1127	5059	40.558907	60.658913	1038.024048	5011.368164	1036	5012	27.511133	51.266159	100	100	18.437372	23.981249	0.768825	1.300687	3.098652	1.044469	34.959473	60.552761
306	106con2Gcon3R072403	NORMAL	A	1	1	12	20	LOW_SIGNAL	LOW_SIGNAL	1083.907837	5044.177734	1091	5037	38.777225	50.107201	1019.848022	5009.423828	1021	5015	22.955097	53.492115	100	100	13.854899	15.565003	0.890131	1.12343	2.790658	0.649701	48.786884	53.882614
307	106con2Gcon3R072403	NORMAL	A	1	1	12	21	LOW_SIGNAL	LOW_SIGNAL	988.723694	5005.381348	991	5005	21.482536	43.519482	1005.142883	5018.483887	1005	5015	23.67909	51.68964	100	100	-3.551153	-5.868148	0	0	-0.693405	-0.253485	0	0
308	106con2Gcon3R072403	NORMAL	A	1	1	12	22	LOW_SIGNAL	LOW_SIGNAL	979.460022	4981.253418	978	4981	22.917606	47.85817	993.063477	4999.42041	993	4998	26.15914	50.623524	100	100	-2.942164	-8.136332	0	0	-0.520027	-0.358865	0	0
309	106con2Gcon3R072403	NORMAL	A	1	1	12	23	LOW_SIGNAL	LOW_SIGNAL	967.553345	4995.84668	970	4992	22.729382	47.519375	976.424011	4994.936035	976	4995	20.161551	54.316391	100	100	-1.918554	0.407844	-4.704132	0	-0.439979	0.016766	0	2889.085449
310	106con2Gcon3R072403	NORMAL	A	1	1	12	24	LOW_SIGNAL	LOW_SIGNAL	954.302002	4993.248535	952	4993	18.853882	44.235695	961.968018	4984	961	4984	21.919556	55.707619	100	100	-1.658011	4.142081	-0.400285	0	-0.349734	0.166019	0	366.118805
311	106con2Gcon3R072403	NORMAL	A	1	1	12	25	LOW_SIGNAL	LOW_SIGNAL	954.114075	4987.02002	956	4991	20.397577	48.73473	950.375977	4990.687988	951	4993	22.156206	49.741333	100	100	0.808478	-1.642749	0	-2.031902	0.168716	-0.073741	231.42244	0
312	106con2Gcon3R072403	NORMAL	A	1	1	12	26	LOW_SIGNAL	LOW_SIGNAL	954.496643	4991.70459	953	4991	20.106346	47.982613	948.460327	4992.119141	949	4992	20.439821	54.248547	100	100	1.305538	-0.185662	0	-0.142211	0.295321	-0.007642	60.916416	0
313	106con2Gcon3R072403	NORMAL	A	1	1	13	1	LOW_SIGNAL	LOW_SIGNAL	1098.939575	5095.22168	1097	5092	23.425911	43.904678	1083.904785	5102.293457	1084	5101	26.254276	48.983932	100	100	3.251734	-3.167191	0	-0.974	0.572661	-0.144369	78.842796	0
314	106con2Gcon3R072403	NORMAL	A	1	1	13	2	LOW_SIGNAL	LOW_SIGNAL	1130.006714	5102.583984	1131	5103	21.330572	44.777405	1104.271973	5097.631836	1103	5099	27.210754	46.916798	100	100	5.565927	2.217886	2.509564	0.398476	0.945756	0.105552	65.649498	282.828003
315	106con2Gcon3R072403	NORMAL	A	1	1	13	3	LOW_SIGNAL	LOW_SIGNAL	1154.704712	5095.201172	1159	5098	26.935736	51.868214	1110.784058	5089.39209	1108	5087	26.348349	42.229958	100	100	9.499188	2.601676	3.651181	0.273884	1.666922	0.137558	12.737737	518.420654
316	106con2Gcon3R072403	NORMAL	A	1	1	13	4	LOW_SIGNAL	LOW_SIGNAL	1166.268433	5084.38916	1168	5082	32.818016	46.541134	1123.391968	5070.73584	1122	5075	24.901712	51.437901	100	100	9.273351	6.114823	1.516536	0.659397	1.721828	0.265433	49.854504	160.429047
317	106con2Gcon3R072403	NORMAL	A	1	1	13	5	LOW_SIGNAL	LOW_SIGNAL	1152.59729	5085.77832	1158	5090	34.295403	53.521011	1098.488037	5060.855957	1098	5054	32.186604	52.447628	100	100	11.702785	11.161815	1.048466	0.953774	1.681111	0.475186	21.882565	42.793388
318	106con2Gcon3R072403	NORMAL	A	1	1	13	6	LOW_SIGNAL	LOW_SIGNAL	1118.108887	5085.605469	1123	5084	35.34898	53.829185	1073.696045	5050.496094	1074	5051	28.20611	49.230469	100	100	9.605639	15.724205	0.610882	1.636976	1.574582	0.713164	47.973675	62.006836
319	106con2Gcon3R072403	NORMAL	A	1	1	13	7	LOW_SIGNAL	LOW_SIGNAL	1179.82312	5104.394531	1195	5111	66.771828	60.868526	1045.640015	5035.903809	1045	5032	24.060875	47.888893	100	100	29.021212	30.67449	0.946102	1.056968	5.576818	1.430201	46.418694	54.856602
320	106con2Gcon3R072403	NORMAL	A	1	1	13	8	DETECTED	DETECTED	1211.365356	5146.730957	1212	5147	32.430336	55.033722	1034.746826	5032.5	1033	5029	24.144716	43.052147	100	100	38.199173	51.159866	0.746663	1.339293	7.314997	2.653316	12.258538	30.010715
321	106con2Gcon3R072403	NORMAL	A	1	1	13	9	LOW_SIGNAL	LOW_SIGNAL	1051.844604	5070.723145	1051	5075	26.659281	47.163174	1052.150757	5052.666504	1051	5051	27.349901	47.769783	100	100	-0.066215	8.086909	-0.008188	0	-0.011194	0.377993	0	42.026756
322	106con2Gcon3R072403	NORMAL	A	1	1	13	10	LOW_SIGNAL	LOW_SIGNAL	1079.114868	5088.385254	1078	5089	23.646353	52.371838	1076.927979	5073.335938	1078	5074	25.157623	47.47118	100	100	0.472982	6.740038	0.070175	14.250096	0.086928	0.31702	392.709808	146.983719
323	106con2Gcon3R072403	NORMAL	A	1	1	13	11	LOW_SIGNAL	LOW_SIGNAL	1073.238037	5037.415039	1073	5037	25.367535	47.399048	1088	5050.317383	1088	5054	21.952677	45.820633	100	100	-3.192727	-5.778488	0	0	-0.672445	-0.281584	0	0
324	106con2Gcon3R072403	NORMAL	A	1	1	13	12	LOW_SIGNAL	LOW_SIGNAL	1066.486328	5040.814941	1065	5035	25.036057	48.079254	1087.682495	5037.436523	1085	5038	23.402102	54.418743	100	100	-4.584321	1.51307	-3.029814	0	-0.905738	0.062082	0	754.521179
325	106con2Gcon3R072403	NORMAL	A	1	1	13	13	LOW_SIGNAL	LOW_SIGNAL	1068.109619	5017.088867	1067	5019	21.685566	54.020172	1081.160034	5028.487793	1080	5028	23.633081	45.582542	100	100	-2.822552	-5.105162	0	0	-0.55221	-0.250072	0	0
326	106con2Gcon3R072403	NORMAL	A	1	1	13	14	LOW_SIGNAL	LOW_SIGNAL	1060.164429	5014.80127	1057	5011	24.307802	49.805641	1087.76001	5013.992188	1088	5012	25.289736	47.579731	100	100	-5.968391	0.362358	-16.470968	0	-1.091177	0.017005	0	1819.734497
327	106con2Gcon3R072403	NORMAL	A	1	1	13	15	LOW_SIGNAL	LOW_SIGNAL	1057.130127	5002.102539	1059	4999	24.995794	49.066986	1080.968262	5007.666504	1082	5003	24.258596	51.505333	100	100	-5.155728	-2.491896	0	0	-0.982668	-0.108027	0	0
328	106con2Gcon3R072403	NORMAL	A	1	1	13	16	LOW_SIGNAL	LOW_SIGNAL	1058.027588	4997.344727	1056	4990	22.589928	50.311161	1082.476196	5003.436523	1080	5004	22.931799	48.615307	100	100	-5.287761	-2.728293	0	0	-1.066144	-0.125306	0	0
329	106con2Gcon3R072403	NORMAL	A	1	1	13	17	LOW_SIGNAL	LOW_SIGNAL	1123.675903	5020.48291	1123	5023	22.498734	44.35997	1078.238037	5010.698242	1076	5009	24.484917	46.348984	100	100	9.827332	4.382195	2.242559	0.445919	1.855749	0.211109	21.26009	137.276993
330	106con2Gcon3R072403	NORMAL	A	1	1	13	18	LOW_SIGNAL	LOW_SIGNAL	1104.835571	5022.526367	1107	5021	32.319481	48.611153	1064.099121	5004.776855	1063	5007	25.759277	48.415131	100	100	8.810507	7.949357	1.10833	0.902259	1.581428	0.366611	47.916393	24.570314
331	106con2Gcon3R072403	NORMAL	A	1	1	13	19	LOW_SIGNAL	LOW_SIGNAL	1024.131592	4991.743652	1025	4989	20.87417	49.69104	1041.456055	5003.208008	1042	5005	22.165245	43.996582	100	100	-3.746946	-5.134466	0	0	-0.781605	-0.260574	0	0
332	106con2Gcon3R072403	NORMAL	A	1	1	13	20	LOW_SIGNAL	LOW_SIGNAL	999.28949	4995.776367	1001	4994	22.615011	51.957596	1017.664001	4995.160156	1020	4991	23.215658	45.877537	100	100	-3.974052	0.275978	-14.399867	0	-0.791471	0.013432	0	3957.965088
333	106con2Gcon3R072403	NORMAL	A	1	1	13	21	LOW_SIGNAL	LOW_SIGNAL	975.875	4986.065918	976	4983	21.673162	42.904125	994.080017	4994.952148	991	4996	24.448629	44.031307	100	100	-3.937393	-3.979818	0	0	-0.744623	-0.201816	0	0
334	106con2Gcon3R072403	NORMAL	A	1	1	13	22	LOW_SIGNAL	LOW_SIGNAL	951.397339	4971.973633	951	4968	21.631174	47.574505	972.919983	4983.711914	973	4985	22.478518	44.622395	100	100	-4.654932	-5.257147	0	0	-0.957476	-0.263058	0	0
335	106con2Gcon3R072403	NORMAL	A	1	1	13	23	LOW_SIGNAL	LOW_SIGNAL	1023.159973	5011.886719	1026	5007	33.800453	47.538116	969.35199	4995.527832	968	4992	18.989494	49.835629	100	100	11.637627	7.326547	1.588419	0.629557	2.833566	0.328257	51.966141	91.431541
336	106con2Gcon3R072403	NORMAL	A	1	1	13	24	LOW_SIGNAL	LOW_SIGNAL	1011.8255	5008.697754	1010	5009	33.348637	44.519157	958.088013	4985.799805	958	4987	23.050089	44.630741	100	100	11.62238	10.255154	1.133321	0.882363	2.331335	0.513053	44.848228	13.774185
337	106con2Gcon3R072403	NORMAL	A	1	1	13	25	LOW_SIGNAL	LOW_SIGNAL	953.248352	4972.127441	952	4969	23.682274	43.207127	954.624023	4989.104004	956	4987	26.373148	45.605927	100	100	-0.297531	-7.603181	0	0	-0.052162	-0.372245	0	0
338	106con2Gcon3R072403	NORMAL	A	1	1	13	26	LOW_SIGNAL	LOW_SIGNAL	948.201355	4980.489746	944	4981	20.402033	46.07597	954.063477	4984.650879	953	4985	23.472797	44.668079	100	100	-1.267864	-1.863619	0	0	-0.249741	-0.093157	0	0
339	106con2Gcon3R072403	NORMAL	A	1	1	14	1	LOW_SIGNAL	LOW_SIGNAL	1067.758423	5078.38916	1065	5079	23.646795	47.460049	1072.071411	5076.492188	1073	5078	21.707203	43.682472	100	100	-0.932816	0.849585	-1.097967	0	-0.198689	0.043426	0	978.15155
340	106con2Gcon3R072403	NORMAL	A	1	1	14	2	LOW_SIGNAL	LOW_SIGNAL	1087.583862	5058.530273	1088	5055	24.241495	44.568573	1096.112061	5076.576172	1095	5078	23.921989	44.969372	100	100	-1.844484	-8.082098	0	0	-0.3565	-0.401293	0	0
341	106con2Gcon3R072403	NORMAL	A	1	1	14	3	LOW_SIGNAL	LOW_SIGNAL	1121.161133	5071.97998	1119	5074	21.377579	44.382923	1108.560059	5069.583984	1110	5069	21.914574	41.699818	100	100	2.725369	1.073079	2.539765	0.393737	0.575009	0.057458	38.26326	634.294373
342	106con2Gcon3R072403	NORMAL	A	1	1	14	4	LOW_SIGNAL	LOW_SIGNAL	1128.80542	5080.02002	1128	5078	27.946541	50.278473	1116.104004	5070.271973	1117	5072	23.478144	42.548523	100	100	2.747071	4.365794	0.629226	1.589254	0.540989	0.229104	119.346474	274.794403
343	106con2Gcon3R072403	NORMAL	A	1	1	14	5	LOW_SIGNAL	LOW_SIGNAL	1202.91272	5103.912598	1077	5056	697.920349	311.050781	1207.807983	5079.560059	1093	5066	796.529785	128.26442	100	100	-1.058751	10.906611	-0.097074	0	-0.006146	0.189862	0	1163.632202
344	106con2Gcon3R072403	NORMAL	A	1	1	14	6	LOW_SIGNAL	LOW_SIGNAL	1050.885132	5036.905273	1052	5037	20.178295	50.822128	1210.848022	5068.664063	1071	5051	811.509583	131.285889	100	100	-34.596882	-14.2236	0	0	-0.197118	-0.241906	0	0
345	106con2Gcon3R072403	NORMAL	A	1	1	14	7	LOW_SIGNAL	LOW_SIGNAL	1167.278931	5070.149902	1188	5069	66.518181	50.273006	1043.608032	5036.200195	1044	5038	25.05957	48.877399	100	100	26.747625	15.204832	1.759153	0.568455	4.935077	0.694589	49.82357	34.649166
346	106con2Gcon3R072403	NORMAL	A	1	1	14	8	LOW_SIGNAL	LOW_SIGNAL	1162.034058	5070.625977	1183	5069	65.425423	47.37986	1045.936035	5030.408203	1045	5032	25.365314	45.57766	100	100	25.109758	18.01207	1.394052	0.717333	4.577039	0.882401	51.945984	32.182945
347	106con2Gcon3R072403	NORMAL	A	1	1	14	9	LOW_SIGNAL	LOW_SIGNAL	1050.276978	5052.581055	1050	5055	19.560415	49.272385	1052.008057	5043.664063	1051	5044	23.886999	41.749592	100	100	-0.374399	3.993595	-0.09375	0	-0.07247	0.213583	0	293.456879
348	106con2Gcon3R072403	NORMAL	A	1	1	14	10	LOW_SIGNAL	LOW_SIGNAL	1069.671265	5054.137207	1071	5046	22.4466	47.08432	1066.191284	5050.347656	1063	5054	28.708118	48.159641	100	100	0.752653	1.697201	0.443467	2.25496	0.121219	0.078687	514.287354	267.054779
349	106con2Gcon3R072403	NORMAL	A	1	1	14	11	DETECTED	DETECTED	3581.56665	5803.983398	3776	5807	583.795166	244.207352	1082.976196	5034.428711	1085	5035	21.620327	52.895271	100	100	540.39679	344.655396	1.567934	0.637782	115.566719	14.548648	23.348951	30.980253
350	106con2Gcon3R072403	NORMAL	A	1	1	14	12	DETECTED	DETECTED	3764.181152	5947.284668	3921	5957	507.306061	258.601837	1092.230713	5030.711426	1091	5043	26.174843	46.089996	100	100	577.891235	410.499634	1.407775	0.710341	102.080856	19.886599	18.961067	27.762259
351	106con2Gcon3R072403	NORMAL	A	1	1	14	13	LOW_SIGNAL	LOW_SIGNAL	1114.143799	5035.424805	1113	5034	27.143549	51.535572	1091.724365	5020.779297	1089	5023	27.321041	46.699806	100	100	4.84889	6.559187	0.739252	1.352719	0.820592	0.31361	13.868231	148.820328
352	106con2Gcon3R072403	NORMAL	A	1	1	14	14	LOW_SIGNAL	LOW_SIGNAL	1131.191772	5051.664551	1134	5051	28.817217	49.889439	1097.754028	5021.904785	1099	5015	25.656712	48.063702	100	100	7.231938	13.328311	0.5426	1.842979	1.303275	0.619173	39.240601	44.936451
353	106con2Gcon3R072403	NORMAL	A	1	1	14	15	LOW_SIGNAL	LOW_SIGNAL	1093.876709	5031.582031	1092	5024	23.879845	46.769539	1102.297485	5027.008301	1100	5025	26.73875	44.609142	100	100	-1.821251	2.048407	-0.889106	0	-0.314928	0.102529	0	307.198059
354	106con2Gcon3R072403	NORMAL	A	1	1	14	16	LOW_SIGNAL	LOW_SIGNAL	1096.746582	5021.705566	1094	5023	24.809563	45.050339	1108.135986	5017.808105	1109	5020	25.758286	42.883316	100	100	-2.463308	1.74553	-1.411209	0	-0.442165	0.090885	0	354.182922
355	106con2Gcon3R072403	NORMAL	A	1	1	14	17	LOW_SIGNAL	LOW_SIGNAL	1080.157593	5005.328613	1077	5005	25.467134	43.758606	1099.495728	5014.102539	1099	5014	26.118967	42.707989	100	100	-4.182465	-3.929521	0	0	-0.740387	-0.20544	0	0
356	106con2Gcon3R072403	NORMAL	A	1	1	14	18	LOW_SIGNAL	LOW_SIGNAL	1052.761963	4996.816406	1052	4993	21.868647	46.777393	1078.641724	5010.108398	1078	5006	26.882185	47.4118	100	100	-5.597292	-5.952997	0	0	-0.96271	-0.280352	0	0
357	106con2Gcon3R072403	NORMAL	A	1	1	14	19	LOW_SIGNAL	LOW_SIGNAL	1028.684204	4993.782715	1028	4991	23.049448	45.150509	1046.021118	5004.760742	1048	5005	25.607918	47.130257	100	100	-3.749639	-4.916657	0	0	-0.677014	-0.232929	0	0
358	106con2Gcon3R072403	NORMAL	A	1	1	14	20	LOW_SIGNAL	LOW_SIGNAL	1005.690796	4986.940918	1003	4988	24.599909	46.914215	1021.856018	4991.512207	1023	4996	22.967966	47.36451	100	100	-3.496225	-2.047313	0	0	-0.703816	-0.096513	0	0
359	106con2Gcon3R072403	NORMAL	A	1	1	14	21	LOW_SIGNAL	LOW_SIGNAL	1003.407898	4992.434082	1003	4986	25.11282	46.759583	995.903992	4976.720215	997	4979	21.833466	43.186142	100	100	1.62295	7.037666	0.230609	4.336342	0.343688	0.363864	165.351196	114.090744
360	106con2Gcon3R072403	NORMAL	A	1	1	14	22	LOW_SIGNAL	LOW_SIGNAL	988.794678	4982.211914	987	4984	22.110125	42.322029	974.504028	4976.671875	973	4975	27.562134	51.869221	100	100	3.090791	2.481181	1.245694	0.802766	0.518489	0.106808	115.155128	541.290344
361	106con2Gcon3R072403	NORMAL	A	1	1	14	23	LOW_SIGNAL	LOW_SIGNAL	964.086121	4995.827637	967	4995	21.371302	42.730747	969.552002	4994.423828	969	4993	23.058645	43.029087	100	100	-1.182164	0.628715	-1.880288	0	-0.237043	0.032625	0	360.321045
362	106con2Gcon3R072403	NORMAL	A	1	1	14	24	LOW_SIGNAL	LOW_SIGNAL	956.273315	4991.700195	956	4989	20.491899	46.131241	961.935974	4991.824219	962	4989	19.933252	47.355717	100	100	-1.224724	-0.055546	0	0	-0.284081	-0.002619	0	0
363	106con2Gcon3R072403	NORMAL	A	1	1	14	25	LOW_SIGNAL	LOW_SIGNAL	1010.610718	5007.657715	1014	4999	27.145182	48.19228	968.127991	4984.631836	969	4984	22.670496	44.799469	100	100	9.188192	10.312449	0.890981	1.122359	1.873921	0.513977	35.144058	77.14109
364	106con2Gcon3R072403	NORMAL	A	1	1	14	26	LOW_SIGNAL	LOW_SIGNAL	1000.617432	5001.510254	1003	5002	27.625538	45.344566	963	4991.039551	962	4994	22.150394	45.620949	100	100	8.135923	4.689445	1.734944	0.576388	1.698274	0.229515	43.885223	47.887096
365	106con2Gcon3R072403	NORMAL	A	1	1	15	1	LOW_SIGNAL	LOW_SIGNAL	1079.342285	5063.543457	1079	5064	24.640038	44.382923	1091.079346	5063.356934	1092	5064	26.924368	39.216415	100	100	-2.538499	0.083537	-30.387714	0	-0.435927	0.004756	0	11142.086914
366	106con2Gcon3R072403	NORMAL	A	1	1	15	2	LOW_SIGNAL	LOW_SIGNAL	1104.51001	5062.805176	1103	5060	25.329079	46.723839	1110.680054	5057.912109	1107	5060	25.393864	46.07811	100	100	-1.334461	2.191426	-0.608947	0	-0.242974	0.106191	0	158.206055
367	106con2Gcon3R072403	NORMAL	A	1	1	15	3	LOW_SIGNAL	LOW_SIGNAL	1185.516724	5073.261719	1191	5074	32.487961	48.930347	1126.511963	5060.352051	1125	5061	26.051008	48.831707	100	100	12.761589	5.781768	2.207212	0.45306	2.26497	0.264371	32.898464	24.054594
368	106con2Gcon3R072403	NORMAL	A	1	1	15	4	LOW_SIGNAL	LOW_SIGNAL	1191.422852	5079.053711	1197	5078	49.275723	52.527321	1119.767944	5051.487793	1118	5050	26.843975	48.393314	100	100	15.497571	12.345767	1.255294	0.796626	2.669311	0.569622	57.6679	74.09742
369	106con2Gcon3R072403	NORMAL	A	1	1	15	5	LOW_SIGNAL	LOW_SIGNAL	1073.364868	5049.986328	1075	5053	21.40988	45.023972	1085.391968	5055.144043	1084	5056	24.480371	40.748974	100	100	-2.601229	-2.309952	0	0	-0.491296	-0.126573	0	0
370	106con2Gcon3R072403	NORMAL	A	1	1	15	6	LOW_SIGNAL	LOW_SIGNAL	1061.445923	5046.60791	1061	5042	21.820629	46.514523	1066.312012	5049.936035	1067	5050	24.575562	50.872829	100	100	-1.052441	-1.490546	0	0	-0.198005	-0.06542	0	0
371	106con2Gcon3R072403	NORMAL	A	1	1	15	7	LOW_SIGNAL	LOW_SIGNAL	1041.516968	5027.877441	1042	5029	20.433767	42.300762	1048.936035	5047.527832	1048	5050	24.79879	50.033306	100	100	-1.604601	-8.800692	0	0	-0.299171	-0.392746	0	0
372	106con2Gcon3R072403	NORMAL	A	1	1	15	8	LOW_SIGNAL	LOW_SIGNAL	1034.801392	5018.76709	1034	5020	24.241495	47.42836	1046.735962	5026.248047	1048	5026	22.830772	45.043816	100	100	-2.581217	-3.350447	0	0	-0.522741	-0.166082	0	0
373	106con2Gcon3R072403	NORMAL	A	1	1	15	9	LOW_SIGNAL	LOW_SIGNAL	1045.582153	5028.116211	1044	5028	22.751057	43.455803	1051.112061	5029.288086	1053	5034	23.487886	40.420731	100	100	-1.196012	-0.52484	0	0	-0.235437	-0.028992	0	0
374	106con2Gcon3R072403	NORMAL	A	1	1	15	10	LOW_SIGNAL	LOW_SIGNAL	1055.206909	5036.034668	1055	5037	20.721329	48.023495	1061.832031	5040.160156	1061	5035	22.18096	46.381561	100	100	-1.432886	-1.847655	0	0	-0.298685	-0.088947	0	0
375	106con2Gcon3R072403	NORMAL	A	1	1	15	11	DETECTED	DETECTED	1564.432983	5262	1566	5265	46.029633	60.62384	1080.917603	5021.552734	1078	5021	28.602865	40.041206	100	100	104.575027	107.687538	0.971097	1.029763	16.904438	6.004995	7.458683	18.930843
376	106con2Gcon3R072403	NORMAL	A	1	1	15	12	DETECTED	DETECTED	1593.468384	5321.392578	1588	5324	41.35178	64.296669	1097.34375	5026.333496	1096	5024	27.309065	48.603584	100	100	107.30217	132.146179	0.811996	1.231533	18.16703	6.070727	6.258775	14.265684
377	106con2Gcon3R072403	NORMAL	A	1	1	15	13	DETECTED	DETECTED	1342.17395	5207.739258	1351	5220	35.31115	46.612736	1121.470337	5030.02002	1113	5027	42.181694	56.277023	100	100	47.733925	79.593948	0.599718	1.66745	5.232213	3.157936	10.454828	17.743389
378	106con2Gcon3R072403	NORMAL	A	1	1	15	14	DETECTED	DETECTED	1379.956543	5248.260742	1382	5260	37.076675	50.688187	1128.648804	5036.565918	1122	5038	40.527935	54.564606	100	100	54.353004	94.810371	0.573281	1.744345	6.200852	3.879709	6.512186	9.541615
379	106con2Gcon3R072403	NORMAL	A	1	1	15	15	DETECTED	DETECTED	1699.36792	5328.301758	1717	5335	73.650307	94.171585	1127.383667	5031.116211	1127	5039	25.932566	44.719093	100	100	123.709137	133.098541	0.929455	1.075899	22.056601	6.645607	12.051697	27.887074
380	106con2Gcon3R072403	NORMAL	A	1	1	15	16	DETECTED	DETECTED	1723.28418	5360.347168	1730	5372	60.273247	99.540314	1127.28418	5032.673828	1126	5032	23.874514	45.987625	100	100	128.903275	146.752899	0.87837	1.138473	24.96386	7.12525	9.285775	26.941561
381	106con2Gcon3R072403	NORMAL	A	1	1	15	17	DETECTED	DETECTED	3221.740723	6331.074219	3498	6441	630.209229	517.580994	1123.232544	5026.465332	1128	5029	24.823988	42.778687	100	100	453.866791	584.286621	0.776788	1.287353	84.5355	30.496702	30.007986	39.537529
382	106con2Gcon3R072403	NORMAL	A	1	1	15	18	DETECTED	DETECTED	3055.375977	6272.481445	3321	6384	628.900696	542.764465	1100.181763	5013.25	1100	5016	24.212502	57.801636	100	100	422.870728	563.963684	0.749819	1.333655	80.751434	21.785395	32.141792	42.857719
383	106con2Gcon3R072403	NORMAL	A	1	1	15	19	LOW_SIGNAL	LOW_SIGNAL	1026.401367	4989.415039	1026	4990	22.169538	42.636387	1060.322021	5006.04248	1059	5001	25.152487	75.377037	100	100	-7.336382	-7.446823	0	0	-1.3486	-0.22059	0	0
384	106con2Gcon3R072403	NORMAL	A	1	1	15	20	LOW_SIGNAL	LOW_SIGNAL	1038.01355	4992.013672	1012	4989	182.731033	78.740005	1056.095947	5003.952148	1039	4998	109.122475	43.850712	100	100	-3.910873	-5.346807	0	0	-0.165707	-0.272253	0	0
385	106con2Gcon3R072403	NORMAL	A	1	1	15	21	LOW_SIGNAL	LOW_SIGNAL	1076.263184	5029.486816	1084	5031	46.879963	47.162533	1020.695984	4992.855957	1022	4992	21.629663	51.683704	100	100	12.018111	16.405622	0.732561	1.365075	2.569027	0.708751	74.849785	57.710987
386	106con2Gcon3R072403	NORMAL	A	1	1	15	22	LOW_SIGNAL	LOW_SIGNAL	1052.94043	5006.19873	1051	5007	42.54726	46.366516	1015.632019	4996.576172	999	4989	112.768356	59.851307	100	100	8.069088	4.309592	1.872355	0.534087	0.330841	0.160774	279.920441	393.305725
387	106con2Gcon3R072403	NORMAL	A	1	1	15	23	LOW_SIGNAL	LOW_SIGNAL	965.807922	4986.178711	967	4981	20.789648	52.239845	993.903992	4998.503906	980	4991	108.128242	55.002296	100	100	-6.076637	-5.520004	0	0	-0.25984	-0.224085	0	0
388	106con2Gcon3R072403	NORMAL	A	1	1	15	24	LOW_SIGNAL	LOW_SIGNAL	957.099976	4989.113281	958	4990	20.931896	42.201744	968.823975	4986.007813	969	4986	22.498053	45.834465	100	100	-2.535674	1.390826	-1.823143	0	-0.521112	0.067754	0	575.863403
389	106con2Gcon3R072403	NORMAL	A	1	1	15	25	LOW_SIGNAL	LOW_SIGNAL	957.731567	4978.053711	960	4972	19.088215	41.720078	974.471985	4983.368164	975	4984	19.146961	39.740803	100	100	-3.620629	-2.380149	0	0	-0.874312	-0.133728	0	0
390	106con2Gcon3R072403	NORMAL	A	1	1	15	26	LOW_SIGNAL	LOW_SIGNAL	969.14093	4980.026855	968	4977	23.104055	41.594559	973.277771	4976.833496	972	4977	21.22777	46.374611	100	100	-0.894719	1.430189	-0.625595	0	-0.194879	0.06886	0	642.145996
391	106con2Gcon3R072403	NORMAL	A	1	1	16	1	LOW_SIGNAL	LOW_SIGNAL	1118.798706	5062.61084	1115	5066	25.046165	43.869698	1116.436523	5069.634766	1119	5069	29.519211	43.856071	100	100	0.510894	-3.14576	0	-6.157358	0.080022	-0.160159	661.373413	0
392	106con2Gcon3R072403	NORMAL	A	1	1	16	2	LOW_SIGNAL	LOW_SIGNAL	1139.19458	5074.322266	1136	5075	23.859013	48.075573	1141.57605	5071.304199	1141	5079	28.716715	52.614883	100	100	-0.515066	1.351682	-0.381056	0	-0.08293	0.057361	0	708.370239
393	106con2Gcon3R072403	NORMAL	A	1	1	16	3	LOW_SIGNAL	LOW_SIGNAL	1178.093994	5090.281738	1175	5090	28.195351	45.582428	1150.296021	5083.576172	1151	5085	29.510799	52.01181	100	100	6.012164	3.003178	2.001934	0.499517	0.941959	0.128924	31.342588	373.560791
394	106con2Gcon3R072403	NORMAL	A	1	1	16	4	LOW_SIGNAL	LOW_SIGNAL	1150.824341	5074.101563	1150	5076	33.419151	45.557301	1122.432007	5064.26416	1122	5059	26.995321	51.97287	100	100	6.140713	4.405813	1.393775	0.717476	1.05175	0.18928	69.385139	254.276764
395	106con2Gcon3R072403	NORMAL	A	1	1	16	5	LOW_SIGNAL	LOW_SIGNAL	1093.693848	5054.108887	1092	5053	26.786213	44.021038	1093.280029	5064.687988	1096	5058	24.622501	54.493176	100	100	0.089501	-4.737993	0	-52.937927	0.016807	-0.194136	2548.638916	0
396	106con2Gcon3R072403	NORMAL	A	1	1	16	6	LOW_SIGNAL	LOW_SIGNAL	1067.217651	5038.584961	1068	5036	22.133324	45.756187	1077.712036	5050.016113	1076	5051	25.384405	51.914944	100	100	-2.269732	-5.119595	0	0	-0.413419	-0.22019	0	0
397	106con2Gcon3R072403	NORMAL	A	1	1	16	7	LOW_SIGNAL	LOW_SIGNAL	1052.448975	5029.074707	1053	5024	23.70023	44.880524	1060.767944	5034.78418	1060	5036	25.981426	42.693497	100	100	-1.799232	-2.557064	0	0	-0.320189	-0.133732	0	0
398	106con2Gcon3R072403	NORMAL	A	1	1	16	8	LOW_SIGNAL	LOW_SIGNAL	1039.806885	5024.427734	1038	5022	21.045685	43.821869	1047.927979	5027.175781	1046	5021	23.324213	48.307987	100	100	-1.756436	-1.23075	0	0	-0.348183	-0.056886	0	0
399	106con2Gcon3R072403	NORMAL	A	1	1	16	9	LOW_SIGNAL	LOW_SIGNAL	1044.0896	5012.586426	1045	5020	20.94169	48.407501	1050.527954	5026.647949	1050	5026	22.505043	48.709511	100	100	-1.392492	-6.297642	0	0	-0.286085	-0.288681	0	0
400	106con2Gcon3R072403	NORMAL	A	1	1	16	10	LOW_SIGNAL	LOW_SIGNAL	1050.310303	5021.90332	1050	5019	22.420393	45.675072	1059.57605	5027.352051	1059	5019	22.418768	45.385307	100	100	-2.004002	-2.440287	0	0	-0.413303	-0.120055	0	0
401	106con2Gcon3R072403	NORMAL	A	1	1	16	11	LOW_SIGNAL	LOW_SIGNAL	1062.917847	5009.520508	1061	5007	23.191711	44.82444	1069.287964	5018.312012	1070	5020	26.527166	44.901756	100	100	-1.377733	-3.937393	0	0	-0.240136	-0.195794	0	0
402	106con2Gcon3R072403	NORMAL	A	1	1	16	12	LOW_SIGNAL	LOW_SIGNAL	1072.986328	5005.458984	1073	5007	22.19816	43.689983	1088.128052	5020.375977	1089	5024	25.640814	52.945446	100	100	-3.274862	-6.680775	0	0	-0.590532	-0.281743	0	0
403	106con2Gcon3R072403	NORMAL	A	1	1	16	13	LOW_SIGNAL	LOW_SIGNAL	1093.224487	5020.836914	1093	5024	25.5798	45.765793	1107.555542	5026.087402	1108	5027	23.825554	47.0914	100	100	-3.09953	-2.351502	0	0	-0.601499	-0.111496	0	0
404	106con2Gcon3R072403	NORMAL	A	1	1	16	14	LOW_SIGNAL	LOW_SIGNAL	1098.932007	5024.584961	1099	5029	27.937956	49.505623	1113.158691	5027.983887	1112	5028	25.133369	42.455814	100	100	-3.076957	-1.522255	0	0	-0.566048	-0.080058	0	0
405	106con2Gcon3R072403	NORMAL	A	1	1	16	15	LOW_SIGNAL	LOW_SIGNAL	1142.061646	5047.335449	1140	5044	26.180861	54.488373	1121.325439	5027.92041	1122	5026	23.720646	46.881573	100	100	4.48484	8.695286	0.515778	1.938817	0.874184	0.414129	53.433537	143.026764
406	106con2Gcon3R072403	NORMAL	A	1	1	16	16	LOW_SIGNAL	LOW_SIGNAL	1131.102783	5044.287598	1129	5047	29.694008	48.594166	1115.047607	5018.904785	1116	5017	27.2223	50.832661	100	100	3.472424	11.368033	0.305455	3.273803	0.58978	0.499341	73.875755	58.774651
407	106con2Gcon3R072403	NORMAL	A	1	1	16	17	LOW_SIGNAL	LOW_SIGNAL	1080.251709	4998.081543	1081	5003	25.562128	47.567322	1095.702515	5009.231445	1096	5019	36.068832	50.324074	100	100	-3.341711	-4.993633	0	0	-0.42837	-0.221562	0	0
408	106con2Gcon3R072403	NORMAL	A	1	1	16	18	LOW_SIGNAL	LOW_SIGNAL	1045.952393	4979.80957	1045	4980	28.959665	45.975475	1065.769287	4988.931641	1065	4987	37.546612	48.227322	100	100	-4.286011	-4.085442	0	0	-0.527794	-0.189147	0	0
409	106con2Gcon3R072403	NORMAL	A	1	1	16	19	LOW_SIGNAL	LOW_SIGNAL	1029.70752	4986.67334	1030	4986	22.246502	50.148979	1043.047974	4983.120117	1041	4982	24.758139	52.175045	100	100	-2.885282	1.591359	-1.813094	0	-0.538831	0.068102	0	405.222107
410	106con2Gcon3R072403	NORMAL	A	1	1	16	20	LOW_SIGNAL	LOW_SIGNAL	1024.714233	4979.891113	1024	4976	23.469307	47.130714	1035.328003	4984.096191	1035	4990	23.075533	42.412991	100	100	-2.295553	-1.883301	0	0	-0.459958	-0.099146	0	0
411	106con2Gcon3R072403	NORMAL	A	1	1	16	21	LOW_SIGNAL	LOW_SIGNAL	1009.537415	4986.646484	1010	4988	21.285814	44.577263	1023.94397	4985.640137	1023	4985	21.764612	48.054802	100	100	-3.11586	0.450706	-6.913281	0	-0.661926	0.020942	0	1783.481567
412	106con2Gcon3R072403	NORMAL	A	1	1	16	22	LOW_SIGNAL	LOW_SIGNAL	1000.598694	4984.315918	1001	4984	20.199095	46.712654	1003.495972	4985.687988	1004	4985	23.417881	53.425621	100	100	-0.626625	-0.6145	0	0	-0.123721	-0.025682	0	0
413	106con2Gcon3R072403	NORMAL	A	1	1	16	23	LOW_SIGNAL	LOW_SIGNAL	985.450317	4992.324707	986	4991	21.55294	48.815224	993.903992	4999.279785	994	4999	22.770037	44.479355	100	100	-1.828366	-3.114925	0	0	-0.371263	-0.156366	0	0
414	106con2Gcon3R072403	NORMAL	A	1	1	16	24	LOW_SIGNAL	LOW_SIGNAL	974.880798	4987.788086	976	4987	19.096567	45.983414	985.288025	4994.631836	986	4994	23.147081	43.877678	100	100	-2.250882	-3.065065	0	0	-0.449613	-0.155973	0	0
415	106con2Gcon3R072403	NORMAL	A	1	1	16	25	LOW_SIGNAL	LOW_SIGNAL	979.711426	4980.462891	981	4982	21.992414	49.161129	974.992004	4987.47998	976	4986	21.992849	44.20071	100	100	1.02072	-3.142698	0	-3.078904	0.214589	-0.158755	2.931028	0
416	106con2Gcon3R072403	NORMAL	A	1	1	16	26	LOW_SIGNAL	LOW_SIGNAL	988.241638	4981.147461	990	4979	20.676937	45.245636	985.246033	4984.92041	986	4983	19.497564	44.449627	100	100	0.647892	-1.689766	0	-2.6081	0.15364	-0.084881	229.782089	0
417	106con2Gcon3R072403	NORMAL	A	1	1	17	1	LOW_SIGNAL	LOW_SIGNAL	1176.912109	5078.188965	1176	5078	26.810471	47.217163	1156.492065	5068.039551	1156	5069	33.42017	42.945255	100	100	4.416461	4.545551	0.971601	1.029229	0.61101	0.236334	97.710876	193.367172
418	106con2Gcon3R072403	NORMAL	A	1	1	17	2	LOW_SIGNAL	LOW_SIGNAL	1194.29248	5081.462402	1193	5083	26.585918	44.847111	1180.255981	5081.879883	1181	5082	29.512686	45.751713	100	100	3.035823	-0.186974	0	-0.061589	0.475609	-0.009125	91.287498	0
419	106con2Gcon3R072403	NORMAL	A	1	1	17	3	LOW_SIGNAL	LOW_SIGNAL	1175.163208	5079.15625	1175	5079	24.074383	45.079544	1176.199951	5083.912109	1175	5087	22.190519	43.027172	100	100	-0.224228	-2.129976	0	0	-0.04672	-0.110532	0	0
420	106con2Gcon3R072403	NORMAL	A	1	1	17	4	LOW_SIGNAL	LOW_SIGNAL	1125.746582	5060.219238	1122	5061	24.126617	48.319553	1141.255981	5070.560059	1141	5073	31.400099	50.158043	100	100	-3.354383	-4.631275	0	0	-0.493928	-0.206165	0	0
421	106con2Gcon3R072403	NORMAL	A	1	1	17	5	LOW_SIGNAL	LOW_SIGNAL	1104.363037	5058.958984	1103	5059	24.945974	51.549347	1108.855957	5062.928223	1108	5062	22.457024	45.649647	100	100	-0.971732	-1.777677	0	0	-0.200067	-0.08695	0	0
422	106con2Gcon3R072403	NORMAL	A	1	1	17	6	LOW_SIGNAL	LOW_SIGNAL	1075.164429	5046.876953	1074	5045	22.423517	46.66917	1092.52002	5048.799805	1091	5051	27.408962	50.34927	100	100	-3.753679	-0.861175	0	0	-0.633209	-0.03819	0	0
423	106con2Gcon3R072403	NORMAL	A	1	1	17	7	LOW_SIGNAL	LOW_SIGNAL	1074.103394	5032.813965	1073	5031	21.947132	44.591042	1082.088013	5037.503906	1082	5039	27.671757	46.856277	100	100	-1.726919	-2.100453	0	0	-0.288548	-0.100092	0	0
424	106con2Gcon3R072403	NORMAL	A	1	1	17	8	LOW_SIGNAL	LOW_SIGNAL	1064.848267	5020.041504	1064	5019	23.257715	45.702675	1075.975952	5026.943848	1073	5024	36.364967	52.534981	100	100	-2.406703	-3.091307	0	0	-0.306	-0.131386	0	0
425	106con2Gcon3R072403	NORMAL	A	1	1	17	9	LOW_SIGNAL	LOW_SIGNAL	1069.1875	5013.5625	1066	5014	22.751305	38.004688	1073.927979	5024.728027	1070	5022	43.457653	46.987709	100	100	-1.025274	-5.000631	0	0	-0.109083	-0.237627	0	0
426	106con2Gcon3R072403	NORMAL	A	1	1	17	10	LOW_SIGNAL	LOW_SIGNAL	1074.648315	5011.503418	1074	5010	25.782888	47.462719	1074.368042	5026.408203	1075	5024	24.582819	47.475124	100	100	0.060618	-6.675308	0	-110.121391	0.011401	-0.313949	2773.88623	0
427	106con2Gcon3R072403	NORMAL	A	1	1	17	11	LOW_SIGNAL	LOW_SIGNAL	1073.006836	5009.337891	1070	5011	23.392351	45.313606	1078.57605	5013.799805	1079	5011	26.412134	42.760963	100	100	-1.204513	-1.998328	0	0	-0.210858	-0.104346	0	0
428	106con2Gcon3R072403	NORMAL	A	1	1	17	12	LOW_SIGNAL	LOW_SIGNAL	1080.627563	5003.158691	1080	5003	24.352718	47.573582	1089.992065	5008.380859	1088	5008	25.701519	43.791496	100	100	-2.025361	-2.338818	0	0	-0.364356	-0.119251	0	0
429	106con2Gcon3R072403	NORMAL	A	1	1	17	13	LOW_SIGNAL	LOW_SIGNAL	1244.623291	5041.582031	1251	5038	54.476963	49.985764	1106.984131	5025.174805	1104	5025	27.195877	46.559227	100	100	29.76869	7.348197	4.051156	0.246843	5.06103	0.352395	34.29475	110.85553
430	106con2Gcon3R072403	NORMAL	A	1	1	17	14	LOW_SIGNAL	LOW_SIGNAL	1257.143799	5067.80127	1258	5066	51.019947	54.851223	1109.47998	5027.655762	1112	5026	31.649433	42.962868	100	100	31.936829	17.979704	1.776271	0.562977	4.665607	0.934423	27.09997	84.942421
431	106con2Gcon3R072403	NORMAL	A	1	1	17	15	LOW_SIGNAL	LOW_SIGNAL	1068.041382	5004.124023	1067	5012	24.569029	49.68454	1087.495972	5017.26416	1088	5021	30.254997	49.167614	100	100	-4.207652	-5.884987	0	0	-0.643021	-0.267252	0	0
432	106con2Gcon3R072403	NORMAL	A	1	1	17	16	LOW_SIGNAL	LOW_SIGNAL	1049.779297	4999.43457	1052	4997	22.394623	46.419262	1069.232056	5006.200195	1066	5008	27.221951	45.543671	100	100	-4.207256	-3.030076	0	0	-0.714598	-0.148552	0	0
433	106con2Gcon3R072403	NORMAL	A	1	1	17	17	LOW_SIGNAL	LOW_SIGNAL	1048.335571	4991.773926	1047	4992	21.069113	44.297394	1050.095947	4984.86377	1048	4985	23.516438	44.794403	100	100	-0.380735	3.094806	-0.123024	0	-0.074857	0.154264	0	96.297073
434	106con2Gcon3R072403	NORMAL	A	1	1	17	18	LOW_SIGNAL	LOW_SIGNAL	1040.534302	4982.794434	1043	4984	23.12639	45.688889	1035.072021	4981.007813	1033	4980	22.661667	44.204163	100	100	1.181386	0.800162	1.476433	0.677308	0.241036	0.040417	84.450005	646.627197
435	106con2Gcon3R072403	NORMAL	A	1	1	17	19	LOW_SIGNAL	LOW_SIGNAL	1059.452026	4990.164551	1056	4989	27.74268	43.299919	1033.887939	4985.751953	1035	4979	25.604376	46.939667	100	100	5.529018	1.976241	2.797745	0.357431	0.998426	0.094006	41.779152	410.714294
436	106con2Gcon3R072403	NORMAL	A	1	1	17	20	LOW_SIGNAL	LOW_SIGNAL	1055.527344	4983.814941	1056	4986	24.754292	39.870312	1029.647949	4982.512207	1028	4981	22.867512	49.423714	100	100	5.597213	0.583447	9.593351	0.104239	1.13171	0.026358	36.627686	2241.993408
437	106con2Gcon3R072403	NORMAL	A	1	1	17	21	DETECTED	DETECTED	1338.478882	5043.98584	1338	5043	37.429497	53.126129	1036.384033	4990.759766	1036	4994	25.179611	53.418217	100	100	65.337273	23.838013	2.740886	0.364846	11.997598	0.996403	9.1673	10.480884
438	106con2Gcon3R072403	NORMAL	A	1	1	17	22	DETECTED	DETECTED	1337.681152	5059.695801	1342	5056	33.451241	52.786839	1037.627563	5009.503418	1040	5013	27.56506	50.074116	100	100	64.89579	22.479332	2.886909	0.346391	10.885287	1.002362	6.315982	33.280537
439	106con2Gcon3R072403	NORMAL	A	1	1	17	23	LOW_SIGNAL	LOW_SIGNAL	1033.459961	5006.793457	1034	5004	26.156897	45.874382	1020.643372	5005.622559	1021	5004	26.762756	40.341633	100	100	2.771981	0.524403	5.285978	0.18918	0.478896	0.029025	44.179634	1865.285156
440	106con2Gcon3R072403	NORMAL	A	1	1	17	24	LOW_SIGNAL	LOW_SIGNAL	1015.926697	5002.660156	1016	5004	23.677391	49.449688	1008.992004	4994.640137	1011	4991	22.096378	50.359898	100	100	1.49984	3.591873	0.417565	2.394838	0.313838	0.159254	122.672943	118.845139
441	106con2Gcon3R072403	NORMAL	A	1	1	17	25	LOW_SIGNAL	LOW_SIGNAL	991.241638	4992.758301	990	4998	21.667843	48.461689	1002.656006	4988	1002	4986	26.427965	51.428623	100	100	-2.468707	2.131069	-1.158436	0	-0.431905	0.092522	0	361.795959
442	106con2Gcon3R072403	NORMAL	A	1	1	17	26	LOW_SIGNAL	LOW_SIGNAL	993.08783	4980.466309	994	4982	22.867834	44.960964	999.372986	4979.968262	998	4981	23.601946	44.258327	100	100	-1.359358	0.223057	-6.094218	0	-0.266298	0.011253	0	1589.734131
443	106con2Gcon3R072403	NORMAL	A	1	1	18	1	LOW_SIGNAL	LOW_SIGNAL	1192.183716	5080.15625	1191	5079	27.944916	43.443714	1192.515869	5083.039551	1192	5084	35.021538	43.561527	100	100	-0.071838	-1.291325	0	0	-0.009484	-0.066189	0	0
444	106con2Gcon3R072403	NORMAL	A	1	1	18	2	LOW_SIGNAL	LOW_SIGNAL	1216.074829	5089.503418	1215	5086	23.626102	47.427147	1213.703979	5093.240234	1213	5101	25.973938	48.035839	100	100	0.512769	-1.673583	0	-3.263816	0.091278	-0.077792	455.167114	0
445	106con2Gcon3R072403	NORMAL	A	1	1	18	3	LOW_SIGNAL	LOW_SIGNAL	1195.932007	5070	1195	5069	25.815374	44.338055	1190.839966	5085.080078	1191	5085	32.667286	47.511219	100	100	1.10131	-6.753816	0	-6.132529	0.155876	-0.3174	393.122223	0
446	106con2Gcon3R072403	NORMAL	A	1	1	18	4	LOW_SIGNAL	LOW_SIGNAL	1141.657593	5064.931641	1144	5062	23.868732	54.894337	1151.784058	5066.208008	1151	5064	30.238997	46.274136	100	100	-2.190159	-0.571638	0	0	-0.334881	-0.027583	0	0
447	106con2Gcon3R072403	NORMAL	A	1	1	18	5	LOW_SIGNAL	LOW_SIGNAL	1129.739746	5050.219238	1128	5053	28.223021	47.3325	1128.687988	5065.416016	1129	5070	26.732367	49.633694	100	100	0.227475	-6.806081	0	-29.920141	0.039344	-0.306179	860.553223	0
448	106con2Gcon3R072403	NORMAL	A	1	1	18	6	LOW_SIGNAL	LOW_SIGNAL	1115.337891	5055.441406	1112	5057	29.864323	48.012817	1113.703979	5053.87207	1115	5058	26.115442	49.597248	100	100	0.353383	0.702848	0.502788	1.988911	0.062565	0.031642	886.620728	792.442627
449	106con2Gcon3R072403	NORMAL	A	1	1	18	7	LOW_SIGNAL	LOW_SIGNAL	1106.321899	5041.671387	1105	5040	21.821833	45.220245	1106.128052	5044.903809	1109	5044	27.313881	45.596836	100	100	0.041926	-1.447684	0	-34.529903	0.007097	-0.070891	8474.328125	0
450	106con2Gcon3R072403	NORMAL	A	1	1	18	8	LOW_SIGNAL	LOW_SIGNAL	1106.93103	5028.372559	1107	5024	24.821215	46.432148	1109.800049	5030.184082	1109	5029	30.306759	47.934326	100	100	-0.620513	-0.811315	0	0	-0.094666	-0.037792	0	0
451	106con2Gcon3R072403	NORMAL	A	1	1	18	9	LOW_SIGNAL	LOW_SIGNAL	1105.208374	5010.277832	1105	5012	22.831055	48.171532	1104.767944	5015.39209	1105	5017	29.135981	37.610031	100	100	0.095256	-2.290489	0	-24.045506	0.015116	-0.135981	4109.863281	0
452	106con2Gcon3R072403	NORMAL	A	1	1	18	10	LOW_SIGNAL	LOW_SIGNAL	1116.627563	5016.53125	1119	5023	23.898211	50.687359	1107.567993	5014.624023	1110	5014	25.740749	44.255978	100	100	1.95941	0.854177	2.293916	0.435936	0.351954	0.043095	105.563087	1295.633179
453	106con2Gcon3R072403	NORMAL	A	1	1	18	11	LOW_SIGNAL	LOW_SIGNAL	1204.041382	5036.006836	1211	5035	42.957973	51.257458	1117.255981	5023.47998	1121	5026	26.386673	43.781273	100	100	18.770004	5.610321	3.345621	0.298898	3.288986	0.286124	39.060528	212.788544
454	106con2Gcon3R072403	NORMAL	A	1	1	18	12	LOW_SIGNAL	LOW_SIGNAL	1213.52417	5032.448242	1219	5030	41.462173	48.797188	1119.277832	5026.619141	1122	5031	24.282887	47.164211	100	100	20.383661	2.610641	7.807913	0.128075	3.881183	0.123592	35.659039	214.751663
455	106con2Gcon3R072403	NORMAL	A	1	1	18	13	LOW_SIGNAL	LOW_SIGNAL	1109.896606	5031.117188	1108	5030	23.946039	46.27433	1118.47998	5030.824219	1116	5033	24.917473	43.089931	100	100	-1.856418	0.13121	-14.14845	0	-0.344472	0.006799	0	5758.036621
456	106con2Gcon3R072403	NORMAL	A	1	1	18	14	LOW_SIGNAL	LOW_SIGNAL	1106.897217	5017.520508	1107	5022	22.816425	52.150864	1114.936035	5031.695801	1112	5035	25.639482	44.267368	100	100	-1.738641	-6.348595	0	0	-0.313533	-0.32022	0	0
457	106con2Gcon3R072403	NORMAL	A	1	1	18	15	LOW_SIGNAL	LOW_SIGNAL	1076.703491	5014.269043	1075	5016	24.430775	45.893185	1094.287964	5024.448242	1096	5020	26.94882	50.096584	100	100	-3.803181	-4.558891	0	0	-0.652514	-0.203191	0	0
458	106con2Gcon3R072403	NORMAL	A	1	1	18	16	LOW_SIGNAL	LOW_SIGNAL	1069.027588	5007.476074	1066	5007	22.789482	42.729137	1075.280029	5007.224121	1074	5009	26.545029	48.229271	100	100	-1.352282	0.112841	-11.984004	0	-0.235541	0.005224	0	8877.450195
459	106con2Gcon3R072403	NORMAL	A	1	1	18	17	LOW_SIGNAL	LOW_SIGNAL	1074.363037	4986.088867	1076	4981	22.686434	42.7743	1072.936035	4989.288086	1071	4988	28.989643	46.563313	100	100	0.308633	-1.432813	0	-4.64245	0.049225	-0.068707	1264.739502	0
460	106con2Gcon3R072403	NORMAL	A	1	1	18	18	LOW_SIGNAL	LOW_SIGNAL	1070.938354	4974.814941	1070	4979	23.961819	44.437489	1061.368042	4974.512207	1065	4975	25.827448	43.856178	100	100	2.069874	0.135584	15.266395	0.065503	0.370548	0.006903	100.705788	2366.503662
461	106con2Gcon3R072403	NORMAL	A	1	1	18	19	LOW_SIGNAL	LOW_SIGNAL	1211.226074	5029.486328	1224	5031	63.938534	55.894512	1063.66394	4988.919922	1064	4986	25.053152	50.27739	100	100	31.914837	18.168209	1.756631	0.569272	5.889963	0.806852	39.865108	60.199825
462	106con2Gcon3R072403	NORMAL	A	1	1	18	20	LOW_SIGNAL	LOW_SIGNAL	1202.246582	5032.904297	1220	5034	69.560349	52.933712	1061.255981	4994.208008	1059	4997	26.900023	58.469227	100	100	30.493542	17.330652	1.759515	0.568338	5.241282	0.661823	45.498428	64.173836
463	106con2Gcon3R072403	NORMAL	A	1	1	18	21	LOW_SIGNAL	LOW_SIGNAL	1065.21228	5001.150879	1065	5001	22.491133	50.288452	1062.761963	5000.039551	1062	4998	29.350964	50.110497	100	100	0.529956	0.497723	1.064761	0.939178	0.083483	0.022178	769.618774	380.346893
464	106con2Gcon3R072403	NORMAL	A	1	1	18	22	LOW_SIGNAL	LOW_SIGNAL	1063.911011	5016.19873	1064	5014	21.40349	48.69421	1062.396851	5014.483887	1065	5013	27.827494	53.347874	100	100	0.327484	0.768016	0.426402	2.345204	0.054412	0.032145	1174.492676	1270.757446
465	106con2Gcon3R072403	NORMAL	A	1	1	18	23	LOW_SIGNAL	LOW_SIGNAL	1044.855225	5008.38623	1043	5004	23.405533	49.509705	1053.088013	5003.248047	1053	4997	23.041695	52.69046	100	100	-1.780593	2.301204	-0.773766	0	-0.3573	0.097516	0	350.898315
466	106con2Gcon3R072403	NORMAL	A	1	1	18	24	LOW_SIGNAL	LOW_SIGNAL	1031.213745	4991.972656	1033	4987	20.574121	47.891529	1039.264038	4992.184082	1041	4995	23.802322	51.101162	100	100	-1.741123	-0.09469	0	0	-0.338215	-0.004137	0	0
467	106con2Gcon3R072403	NORMAL	A	1	1	18	25	LOW_SIGNAL	LOW_SIGNAL	1066.939575	4985.97998	1065	4986	28.768936	45.753376	1027.592041	4987.312012	1025	4990	25.310678	47.644749	100	100	8.510111	-0.596568	0	-0.070101	1.554582	-0.027958	34.755852	0
468	106con2Gcon3R072403	NORMAL	A	1	1	18	26	LOW_SIGNAL	LOW_SIGNAL	1063.797241	4984	1064	4982	25.501225	43.828979	1023.20636	4989.476074	1023	4988	24.183407	45.593109	100	100	8.779023	-2.452533	0	-0.279363	1.67846	-0.120107	19.934723	0
469	106con2Gcon3R072403	NORMAL	A	1	1	19	1	LOW_SIGNAL	LOW_SIGNAL	1227.047607	5097.897949	1223	5098	28.953985	50.369011	1227.070923	5097.20459	1229	5094	28.86344	51.860817	100	100	-0.005043	0.31053	-0.016239	0	-0.000808	0.01337	0	1781.093018
470	106con2Gcon3R072403	NORMAL	A	1	1	19	2	LOW_SIGNAL	LOW_SIGNAL	1242.891113	5104.530762	1241	5095	29.229172	50.630581	1243.365112	5106.349121	1243	5107	23.577824	51.78344	100	100	-0.102517	-0.814377	0	0	-0.020104	-0.035115	0	0
471	106con2Gcon3R072403	NORMAL	A	1	1	19	3	LOW_SIGNAL	LOW_SIGNAL	1207.465698	5071.938477	1203	5074	29.866175	49.309608	1209.312012	5084.832031	1206	5084	37.108692	48.894508	100	100	-0.399322	-5.774551	0	0	-0.049754	-0.263701	0	0
472	106con2Gcon3R072403	NORMAL	A	1	1	19	4	LOW_SIGNAL	LOW_SIGNAL	1161.157593	5071.986328	1163	5071	23.970583	48.681953	1158.687988	5069.496094	1157	5065	27.462702	46.469498	100	100	0.534128	1.115285	0.478916	2.088049	0.089926	0.053589	542.674255	582.645935
473	106con2Gcon3R072403	NORMAL	A	1	1	19	5	LOW_SIGNAL	LOW_SIGNAL	1130.890381	5069.568359	1128	5072	32.873657	53.549442	1143.511963	5062.007813	1146	5055	25.3605	45.627083	100	100	-2.729804	3.386092	-0.806181	0	-0.497687	0.165703	0	370.747742
474	106con2Gcon3R072403	NORMAL	A	1	1	19	6	LOW_SIGNAL	LOW_SIGNAL	1129.431519	5033.041016	1132	5030	22.122198	56.712215	1134.776001	5041.12793	1135	5042	25.77754	53.348972	100	100	-1.155908	-3.621833	0	0	-0.207331	-0.151585	0	0
475	106con2Gcon3R072403	NORMAL	A	1	1	19	7	LOW_SIGNAL	LOW_SIGNAL	1126.588989	5027.390625	1128	5031	25.218952	44.943428	1132.047974	5026.640137	1129	5028	29.598345	43.558708	100	100	-1.180673	0.336116	-3.512692	0	-0.184435	0.017229	0	1475.074341
476	106con2Gcon3R072403	NORMAL	A	1	1	19	8	LOW_SIGNAL	LOW_SIGNAL	1127.337891	5024.993164	1127	5026	26.518915	49.205563	1128.343994	5028.087891	1128	5027	27.009884	54.963467	100	100	-0.217601	-1.386015	0	0	-0.037249	-0.056305	0	0
477	106con2Gcon3R072403	NORMAL	A	1	1	19	9	LOW_SIGNAL	LOW_SIGNAL	1118.537964	5011.296387	1120	5007	23.660509	46.975777	1124.968018	5020.080078	1128	5022	25.427618	51.914253	100	100	-1.390696	-3.933894	0	0	-0.252877	-0.169196	0	0
478	106con2Gcon3R072403	NORMAL	A	1	1	19	10	LOW_SIGNAL	LOW_SIGNAL	1130.5448	5023.372559	1131	5020	23.723221	49.512337	1128.823975	5024.087891	1129	5028	24.140066	47.832863	100	100	0.372181	-0.320371	0	-0.860793	0.071285	-0.014955	259.568542	0
479	106con2Gcon3R072403	NORMAL	A	1	1	19	11	LOW_SIGNAL	LOW_SIGNAL	1128.241333	5029.068848	1127	5032	27.044531	44.679199	1131.460327	5028.198242	1131	5025	23.190218	48.563046	100	100	-0.696206	0.389912	-1.785545	0	-0.138808	0.017927	0	2185.827881
480	106con2Gcon3R072403	NORMAL	A	1	1	19	12	LOW_SIGNAL	LOW_SIGNAL	1135.61377	5031.179199	1136	5030	27.322193	47.316257	1132.167969	5032.967773	1134	5030	26.554478	44.913342	100	100	0.74526	-0.801037	0	-1.074842	0.129763	-0.039823	186.642532	0
481	106con2Gcon3R072403	NORMAL	A	1	1	19	13	LOW_SIGNAL	LOW_SIGNAL	1116.034424	5041.91748	1116	5044	26.405867	53.652493	1121.135986	5033.647949	1122	5034	24.796371	51.594296	100	100	-1.103369	3.703621	-0.297916	0	-0.205738	0.16028	0	177.978195
482	106con2Gcon3R072403	NORMAL	A	1	1	19	14	LOW_SIGNAL	LOW_SIGNAL	1111.226074	5027.178223	1111	5025	21.595907	48.98975	1116.839966	5022.560059	1112	5022	26.380407	48.007465	100	100	-1.214176	2.068307	-0.587039	0	-0.212805	0.096197	0	211.362915
483	106con2Gcon3R072403	NORMAL	A	1	1	19	15	LOW_SIGNAL	LOW_SIGNAL	1132.144775	5007.85498	1131	5011	23.96611	48.979721	1116.832031	5001.408203	1118	5000	28.474878	46.785721	100	100	3.311851	2.887276	1.14705	0.871801	0.537763	0.137794	100.417938	224.843475
484	106con2Gcon3R072403	NORMAL	A	1	1	19	16	LOW_SIGNAL	LOW_SIGNAL	1119.97937	5008.399902	1123	5012	24.778028	49.104534	1103.640015	5001	1104	5005	26.977407	52.437828	100	100	3.533887	3.314146	1.066304	0.937819	0.605668	0.141118	65.296982	248.619034
485	106con2Gcon3R072403	NORMAL	A	1	1	19	17	LOW_SIGNAL	LOW_SIGNAL	1086.191772	4984.486328	1084	4983	23.667326	46.029564	1091.015991	4992.791992	1095	4995	26.455076	49.997303	100	100	-1.043385	-3.719803	0	0	-0.182355	-0.166122	0	0
486	106con2Gcon3R072403	NORMAL	A	1	1	19	18	LOW_SIGNAL	LOW_SIGNAL	1094.034302	4984.945313	1094	4983	23.744444	52.751686	1089.208008	4994.056152	1088	4992	22.738092	46.718323	100	100	1.043834	-4.080412	0	-3.909062	0.212256	-0.195016	141.711792	0
487	106con2Gcon3R072403	NORMAL	A	1	1	19	19	LOW_SIGNAL	LOW_SIGNAL	1093.226074	5003.23291	1092	5000	25.039766	48.096607	1083.712036	4997.240234	1083	4998	26.339233	51.387878	100	100	2.057703	2.6839	0.766684	1.304319	0.361212	0.116617	85.883675	301.952576
488	106con2Gcon3R072403	NORMAL	A	1	1	19	20	LOW_SIGNAL	LOW_SIGNAL	1094.493164	5012.53418	1093	5012	22.986132	49.441463	1083.47998	5003.824219	1083	5006	27.464222	50.291077	100	100	2.381939	3.900873	0.610617	1.637688	0.401001	0.173191	136.478958	105.684914
489	106con2Gcon3R072403	NORMAL	A	1	1	19	21	LOW_SIGNAL	LOW_SIGNAL	1080.496582	5011.46875	1080	5010	24.673176	49.28714	1081.063965	5005.096191	1082	5005	27.452524	49.500637	100	100	-0.122714	2.854036	-0.042997	0	-0.020668	0.128737	0	72.066414
490	106con2Gcon3R072403	NORMAL	A	1	1	19	22	LOW_SIGNAL	LOW_SIGNAL	1074.027588	5013.53125	1075	5015	24.663551	48.578831	1076.911987	5018.399902	1078	5017	24.150072	49.521915	100	100	-0.62384	-2.180491	0	0	-0.119436	-0.098313	0	0
491	106con2Gcon3R072403	NORMAL	A	1	1	19	23	LOW_SIGNAL	LOW_SIGNAL	1101.227539	5014.56543	1100	5015	29.012625	46.118023	1076.647949	5001.104004	1076	4996	27.484667	49.86544	100	100	5.31609	6.02888	0.881771	1.134082	0.894302	0.269955	37.800274	140.887756
492	106con2Gcon3R072403	NORMAL	A	1	1	19	24	LOW_SIGNAL	LOW_SIGNAL	1098.347168	5001.340332	1095	4996	32.266445	47.431381	1065.296021	4997.432129	1063	4999	28.098909	47.524418	100	100	7.148324	1.750341	4.083961	0.24486	1.176243	0.082236	47.989594	76.052444
493	106con2Gcon3R072403	NORMAL	A	1	1	19	25	LOW_SIGNAL	LOW_SIGNAL	1062.139893	4988.811035	1062	4986	23.75865	49.801426	1062.008057	4989.744141	1065	4991	26.990891	53.358017	100	100	0.028514	-0.417904	0	-14.656316	0.004884	-0.017488	9714.805664	0
494	106con2Gcon3R072403	NORMAL	A	1	1	19	26	LOW_SIGNAL	LOW_SIGNAL	1060.851318	4997.864746	1060	5000	23.057852	49.621517	1057.055542	4994.674805	1054	4993	23.503296	46.517761	100	100	0.820953	1.428658	0.574632	1.740243	0.1615	0.068575	119.979622	541.516235
495	106con2Gcon3R072403	NORMAL	A	1	1	20	1	DETECTED	DETECTED	2438.435791	5830.628418	2515	5866	235.075439	255.716492	1242.485962	5103.812988	1242	5102	25.422976	47.051384	100	100	258.660828	325.514038	0.794623	1.258459	47.042088	15.44727	19.540674	34.582443
496	106con2Gcon3R072403	NORMAL	A	1	1	20	2	DETECTED	DETECTED	2346.175293	5704.309082	2432	5694	309.51535	272.555603	1253.559692	5108.586914	1253	5107	23.672705	51.212559	100	100	236.31163	266.802185	0.885719	1.129027	46.155083	11.632345	28.244951	44.937225
497	106con2Gcon3R072403	NORMAL	A	1	1	20	3	LOW_SIGNAL	LOW_SIGNAL	1207	5082.540527	1206	5081	31.627508	50.629692	1208.865112	5095.246094	1204	5089	32.771774	53.007423	100	100	-0.403388	-5.690359	0	0	-0.056912	-0.239694	0	0
498	106con2Gcon3R072403	NORMAL	A	1	1	20	4	LOW_SIGNAL	LOW_SIGNAL	1159.238037	5060.856934	1161	5059	25.853209	51.481873	1161.751953	5054.936035	1162	5053	23.731258	48.33432	100	100	-0.543711	2.651754	-0.205038	0	-0.105933	0.122499	0	299.363892
499	106con2Gcon3R072403	NORMAL	A	1	1	20	5	LOW_SIGNAL	LOW_SIGNAL	1147.748291	5041.401367	1149	5038	24.111853	47.04554	1151.674561	5047.706543	1154	5050	24.612783	56.052128	100	100	-0.849176	-2.823858	0	0	-0.159522	-0.112488	0	0
500	106con2Gcon3R072403	NORMAL	A	1	1	20	6	LOW_SIGNAL	LOW_SIGNAL	1150.197266	5007.639648	1148	5007	25.678896	45.659389	1171.476196	5023.674805	1151	5021	151.19635	59.48188	100	100	-4.602221	-7.18156	0	0	-0.140737	-0.269581	0	0
501	106con2Gcon3R072403	NORMAL	A	1	1	20	7	LOW_SIGNAL	LOW_SIGNAL	1147.462036	5002.165527	1146	5002	23.228043	46.097431	1157.115723	5014.611328	1157	5016	28.676407	45.411884	100	100	-2.087906	-5.574019	0	0	-0.336642	-0.274065	0	0
502	106con2Gcon3R072403	NORMAL	A	1	1	20	8	LOW_SIGNAL	LOW_SIGNAL	1148.393066	5029.979492	1147	5037	26.092064	44.382568	1152.547607	5017.246094	1153	5020	25.162392	47.156013	100	100	-0.898547	5.702824	-0.157562	0	-0.165109	0.270027	0	125.131775
503	106con2Gcon3R072403	NORMAL	A	1	1	20	9	LOW_SIGNAL	LOW_SIGNAL	1140.972412	5031	1141	5024	24.00808	48.990219	1146.303955	5030.959961	1147	5032	23.361544	51.409229	100	100	-1.15311	0.017932	-64.304466	0	-0.228219	0.000779	0	38922.5
504	106con2Gcon3R072403	NORMAL	A	1	1	20	10	LOW_SIGNAL	LOW_SIGNAL	1146.055176	5026.151855	1146	5023	24.289003	43.889122	1147.650757	5027.563477	1149	5027	28.414448	52.577484	100	100	-0.345093	-0.632213	0	0	-0.056154	-0.026848	0	0
505	106con2Gcon3R072403	NORMAL	A	1	1	20	11	LOW_SIGNAL	LOW_SIGNAL	1141.862061	5023.848145	1141	5024	25.751648	46.006836	1143.015869	5035.856934	1144	5036	25.789919	42.60548	100	100	-0.249546	-5.378297	0	0	-0.044739	-0.28186	0	0
506	106con2Gcon3R072403	NORMAL	A	1	1	20	12	LOW_SIGNAL	LOW_SIGNAL	1143.441406	5044.137695	1145	5048	23.610233	53.591251	1148.991943	5039.640137	1150	5042	27.115496	48.20126	100	100	-1.200474	2.014292	-0.595978	0	-0.2047	0.093308	0	520.805054
507	106con2Gcon3R072403	NORMAL	A	1	1	20	13	LOW_SIGNAL	LOW_SIGNAL	1222.489624	5050.944824	1232	5047	43.254749	54.231476	1149.936035	5028.903809	1149	5034	26.071787	52.17873	100	100	15.691938	9.871365	1.589642	0.629072	2.782839	0.422414	47.57074	67.054451
508	106con2Gcon3R072403	NORMAL	A	1	1	20	14	LOW_SIGNAL	LOW_SIGNAL	1215.027344	5036.904297	1216	5031	32.499531	49.476627	1140.848022	5022.527832	1142	5024	28.527027	54.908226	100	100	16.043552	6.438693	2.49174	0.401326	2.600317	0.261827	20.98982	165.62674
509	106con2Gcon3R072403	NORMAL	A	1	1	20	15	LOW_SIGNAL	LOW_SIGNAL	1126.062012	4990.751953	1126	4991	24.414591	46.440899	1131.495972	4984.472168	1130	4987	25.752426	51.819572	100	100	-1.175261	2.812486	-0.417872	0	-0.211008	0.121186	0	366.085236
510	106con2Gcon3R072403	NORMAL	A	1	1	20	16	LOW_SIGNAL	LOW_SIGNAL	1116.548584	4983.388672	1116	4983	23.793646	51.003227	1125.280029	4988.879883	1123	4991	24.871151	53.82972	100	100	-1.888443	-2.459313	0	0	-0.351067	-0.102011	0	0
511	106con2Gcon3R072403	NORMAL	A	1	1	20	17	LOW_SIGNAL	LOW_SIGNAL	1118.531006	4998.420898	1121	4998	25.021952	46.059086	1118.495972	4995.959961	1118	4999	26.363657	48.557137	100	100	0.007577	1.102164	0.006875	145.457642	0.001329	0.050681	23700.490234	624.716125
512	106con2Gcon3R072403	NORMAL	A	1	1	20	18	LOW_SIGNAL	LOW_SIGNAL	1114.786255	5013.213867	1112	5016	31.209459	48.65757	1113.991943	5011.704102	1112	5011	25.500948	48.576675	100	100	0.171794	0.676169	0.25407	3.935923	0.031148	0.03108	2265.176025	185.763245
513	106con2Gcon3R072403	NORMAL	A	1	1	20	19	LOW_SIGNAL	LOW_SIGNAL	1110.565552	5001.289551	1110	5005	22.618458	44.739506	1109.703979	5007.224121	1113	5005	30.220964	50.678291	100	100	0.186341	-2.657877	0	-14.263479	0.028509	-0.117103	2326.300049	0
514	106con2Gcon3R072403	NORMAL	A	1	1	20	20	LOW_SIGNAL	LOW_SIGNAL	1093.696533	5003.09668	1094	4994	22.272404	51.174854	1099.192017	5004.063965	1101	5007	28.568733	51.063019	100	100	-1.188567	-0.433212	0	0	-0.19236	-0.018943	0	0
515	106con2Gcon3R072403	NORMAL	A	1	1	20	21	LOW_SIGNAL	LOW_SIGNAL	1221.448242	5044.234375	1228	5042	60.652447	49.868504	1095.880005	5010.231934	1097	5013	26.472931	47.097561	100	100	27.157982	15.22845	1.783371	0.560736	4.743269	0.721958	43.458576	48.20739
516	106con2Gcon3R072403	NORMAL	A	1	1	20	22	LOW_SIGNAL	LOW_SIGNAL	1203.165527	5020.165527	1211	5018	63.126091	50.150471	1090.079956	5004.071777	1093	5003	27.888201	54.79937	100	100	24.458223	7.207802	3.393298	0.294699	4.054961	0.293685	50.07864	137.248825
517	106con2Gcon3R072403	NORMAL	A	1	1	20	23	LOW_SIGNAL	LOW_SIGNAL	1116.903442	5008.179199	1117	5005	26.022518	50.373421	1091.015991	5003.231934	1093	5002	25.459322	51.120377	100	100	5.598955	2.215699	2.526947	0.395734	1.016816	0.096777	20.800207	175.995834
518	106con2Gcon3R072403	NORMAL	A	1	1	20	24	LOW_SIGNAL	LOW_SIGNAL	1125.583374	5022.944336	1125	5021	23.545965	48.183178	1094.18396	5017.855957	1095	5017	23.881556	51.438774	100	100	6.791086	2.278899	2.979986	0.335572	1.314798	0.098921	12.705687	353.926727
519	106con2Gcon3R072403	NORMAL	A	1	1	20	25	LOW_SIGNAL	LOW_SIGNAL	1085.804199	5016.776367	1084	5016	25.921133	54.882893	1079.536011	5007.680176	1080	5002	21.414324	51.701782	100	100	1.355688	4.073852	0.332778	3.005007	0.29271	0.175936	233.016052	202.431061
520	106con2Gcon3R072403	NORMAL	A	1	1	20	26	LOW_SIGNAL	LOW_SIGNAL	1073.846191	5012.041992	1074	5011	22.823668	39.736774	1074.735962	5010.695801	1071	5010	24.377455	46.660442	100	100	-0.19244	0.60291	-0.319186	0	-0.0365	0.028851	0	1816.816895
521	106con2Gcon3R072403	NORMAL	A	1	1	21	1	LOW_SIGNAL	LOW_SIGNAL	1233.68457	5080.912598	1232	5082	26.806372	51.681709	1232.094482	5078.118164	1235	5078	29.793587	49.273235	100	100	0.343905	1.251525	0.274789	3.639155	0.05337	0.056713	817.74939	558.008545
522	106con2Gcon3R072403	NORMAL	A	1	1	21	2	LOW_SIGNAL	LOW_SIGNAL	1244.337891	5085.925781	1243	5084	33.117718	48.029327	1241.055542	5091.72998	1242	5095	26.219172	45.192455	100	100	0.709909	-2.599488	0	-3.661723	0.125189	-0.128433	616.391235	0
523	106con2Gcon3R072403	NORMAL	A	1	1	21	3	LOW_SIGNAL	LOW_SIGNAL	1268.209473	5086.871582	1272	5085	43.92963	50.068974	1206.880981	5066.388672	1204	5070	29.182901	51.005871	100	100	13.264167	9.173547	1.445915	0.691604	2.101521	0.401579	53.540386	47.509007
524	106con2Gcon3R072403	NORMAL	A	1	1	21	4	LOW_SIGNAL	LOW_SIGNAL	1231.394531	5052.734863	1238	5054	41.993053	45.272133	1173.950806	5048.794922	1174	5048	27.019997	46.693817	100	100	12.423967	1.764556	7.040847	0.142028	2.125971	0.084378	55.960072	290.218719
525	106con2Gcon3R072403	NORMAL	A	1	1	21	5	DETECTED	DETECTED	1486.714233	5070.914063	1485	5076	33.049126	57.801544	1163.207275	5029.280273	1161	5035	25.850819	49.334156	100	100	69.9683	18.646252	3.752406	0.266496	12.51438	0.843914	6.364862	72.342903
526	106con2Gcon3R072403	NORMAL	A	1	1	21	6	DETECTED	DETECTED	1499.307739	5076.538574	1500	5080	39.93977	39.834854	1292.725464	5052.568848	1178	5029	539.315063	155.559204	100	100	44.679752	10.735164	4.162	0.240269	0.383046	0.154087	260.348663	627.342896
527	106con2Gcon3R072403	NORMAL	A	1	1	21	7	DETECTED	DETECTED	3432.761475	5689.577148	3642	5756	535.865234	235.187866	1168.45459	5021.522949	1172	5017	29.138365	53.246464	100	100	489.7258	299.197052	1.6368	0.610948	77.708786	12.546452	23.630739	34.290794
528	106con2Gcon3R072403	NORMAL	A	1	1	21	8	DETECTED	DETECTED	3360.194092	5719.679199	3631	5830	642.143127	311.864136	1158.717407	5025.739258	1160	5025	24.617668	55.742035	100	100	476.13681	310.790314	1.532019	0.652733	89.426689	12.449132	29.147305	44.217384
529	106con2Gcon3R072403	NORMAL	A	1	1	21	9	LOW_SIGNAL	LOW_SIGNAL	1186.904053	5031.03418	1179	5032	47.040165	48.607132	1158.634888	5024.571289	1160	5027	28.475283	45.610256	100	100	6.114074	2.894492	2.112313	0.473415	0.992762	0.141698	132.449722	259.999908
530	106con2Gcon3R072403	NORMAL	A	1	1	21	10	LOW_SIGNAL	LOW_SIGNAL	1195.040771	5025.428711	1195	5022	32.543304	48.625362	1164.111084	5026.72998	1167	5027	23.941006	47.999901	100	100	6.689494	-0.582791	0	-0.08712	1.291913	-0.02711	71.268173	0
531	106con2Gcon3R072403	NORMAL	A	1	1	21	11	LOW_SIGNAL	LOW_SIGNAL	1173.255127	5027.496582	1175	5028	21.691265	50.578064	1172.687988	5030.912109	1172	5035	21.802784	45.833305	100	100	0.122661	-1.52969	0	-12.47086	0.026012	-0.074521	388.328827	0
532	106con2Gcon3R072403	NORMAL	A	1	1	21	12	LOW_SIGNAL	LOW_SIGNAL	1174.986206	5030.38623	1176	5030	22.966457	43.044903	1171.160034	5036.423828	1170	5037	24.793139	47.391163	100	100	0.827527	-2.704019	0	-3.267591	0.154324	-0.127399	244.116501	0
533	106con2Gcon3R072403	NORMAL	A	1	1	21	13	LOW_SIGNAL	LOW_SIGNAL	1182.381958	5025.222168	1182	5020	22.786636	52.024796	1165.296021	5025.12793	1167	5022	25.615965	51.597076	100	100	3.695358	0.042206	87.555527	0.011421	0.667003	0.001826	68.4916	7064.438477
534	106con2Gcon3R072403	NORMAL	A	1	1	21	14	LOW_SIGNAL	LOW_SIGNAL	1176.902832	5018.5625	1178	5016	27.583649	49.654251	1163.400024	5022.255859	1165	5024	25.817289	48.708134	100	100	2.920396	-1.654121	0	-0.566403	0.523014	-0.075826	71.926666	0
535	106con2Gcon3R072403	NORMAL	A	1	1	21	15	LOW_SIGNAL	LOW_SIGNAL	1295.944458	5052.486328	1312	5050	60.67255	56.722973	1158.751953	5008.032227	1160	5010	25.21574	52.032394	100	100	29.672087	19.909367	1.490358	0.67098	5.440749	0.854354	40.22411	50.807365
536	106con2Gcon3R072403	NORMAL	A	1	1	21	16	LOW_SIGNAL	LOW_SIGNAL	1299.729126	5030.645996	1311	5029	62.21711	56.891319	1153.94397	4991.071777	1153	4987	25.216896	49.040989	100	100	31.530512	17.723845	1.778988	0.562117	5.781249	0.806962	39.014763	72.869514
537	106con2Gcon3R072403	NORMAL	A	1	1	21	17	LOW_SIGNAL	LOW_SIGNAL	1165.958618	5042.38623	1147	5021	66.93351	108.267105	1154.656006	5019.160156	1147	5010	51.426914	75.659515	100	100	2.444536	10.402109	0.235004	4.255248	0.21978	0.306982	379.037933	333.430878
538	106con2Gcon3R072403	NORMAL	A	1	1	21	18	LOW_SIGNAL	LOW_SIGNAL	1133.572388	5013.986328	1135	5014	23.946045	48.183987	1138.151978	5016.016113	1139	5013	27.194359	46.277565	100	100	-0.990477	-0.909067	0	0	-0.168402	-0.043861	0	0
539	106con2Gcon3R072403	NORMAL	A	1	1	21	19	LOW_SIGNAL	LOW_SIGNAL	1132.310303	5002.089844	1134	5000	21.890997	42.142452	1137.640015	5006.992188	1138	5005	25.165703	47.866837	100	100	-1.152714	-2.19558	0	0	-0.211785	-0.102416	0	0
540	106con2Gcon3R072403	NORMAL	A	1	1	21	20	LOW_SIGNAL	LOW_SIGNAL	1115.413818	4997.413574	1116	4993	20.995893	44.642197	1115.968018	4998.184082	1117	4999	24.713503	48.538536	100	100	-0.119863	-0.345082	0	0	-0.022425	-0.015874	0	0
541	106con2Gcon3R072403	NORMAL	A	1	1	21	21	LOW_SIGNAL	LOW_SIGNAL	1097.862061	5010.551758	1098	5009	24.485428	50.629082	1106.599976	5005.52002	1107	5002	21.903748	47.726635	100	100	-1.889842	2.253531	-0.838614	0	-0.398923	0.105428	0	335.786987
542	106con2Gcon3R072403	NORMAL	A	1	1	21	22	LOW_SIGNAL	LOW_SIGNAL	1100.02063	5001.151855	1100	5004	23.026997	47.899967	1103.656006	5001.824219	1105	4996	23.346653	43.830872	100	100	-0.786262	-0.301127	0	0	-0.155713	-0.01534	0	0
543	106con2Gcon3R072403	NORMAL	A	1	1	21	23	LOW_SIGNAL	LOW_SIGNAL	1089.537964	4996.538086	1091	4997	24.146547	48.49371	1095.248047	5011.023926	1094	5009	23.811321	53.784283	100	100	-1.234981	-6.487678	0	0	-0.239805	-0.269332	0	0
544	106con2Gcon3R072403	NORMAL	A	1	1	21	24	LOW_SIGNAL	LOW_SIGNAL	1091.701416	5009.618164	1094	5008	22.903591	47.419857	1094.656006	5008.952148	1095	5013	21.880213	50.415359	100	100	-0.639021	0.298284	-2.142323	0	-0.135035	0.013211	0	2570.384277
545	106con2Gcon3R072403	NORMAL	A	1	1	21	25	LOW_SIGNAL	LOW_SIGNAL	1093.195801	5000.734375	1094	4998	23.264631	43.615658	1097.343994	5004.271973	1096	5003	23.434229	51.161091	100	100	-0.897174	-1.584361	0	0	-0.177014	-0.069146	0	0
546	106con2Gcon3R072403	NORMAL	A	1	1	21	26	LOW_SIGNAL	LOW_SIGNAL	1074.972046	5001.027832	1075	5003	24.205385	47.310764	1079.215942	5005.943848	1080	5007	21.387213	45.426003	100	100	-0.917873	-2.201704	0	0	-0.198431	-0.10822	0	0
547	106con2Gcon3R072403	NORMAL	A	1	1	22	1	DETECTED	DETECTED	2522.154541	5575.208984	2552	5600	163.074951	147.351425	1229.593262	5079.474609	1234	5079	27.346512	43.533726	100	100	279.55603	222.021301	1.259141	0.794192	47.266037	11.387363	12.437761	28.39702
548	106con2Gcon3R072403	NORMAL	A	1	1	22	2	DETECTED	DETECTED	2591.975098	5597.516602	2647	5641	193.74234	198.252548	1226.769287	5061.192383	1227	5055	27.693434	50.039597	100	100	295.267639	240.199997	1.229257	0.813499	49.297092	10.717997	14.045712	35.768208
549	106con2Gcon3R072403	NORMAL	A	1	1	22	3	DETECTED	DETECTED	4081.748047	6084.64209	4525	6141	1023.808105	458.139435	1209.107178	5057.268066	1206	5060	24.318104	48.687683	100	100	621.296692	460.12326	1.350283	0.740585	118.12767	21.101313	35.629906	44.340714
550	106con2Gcon3R072403	NORMAL	A	1	1	22	4	DETECTED	DETECTED	4106.649902	6186.616699	4563	6242	956.41864	528.149414	1189.260864	5029.695801	1186	5026	20.088066	47.545006	100	100	630.974854	518.142578	1.217763	0.821178	145.229965	24.333174	32.776142	45.465942
551	106con2Gcon3R072403	NORMAL	A	1	1	22	5	DETECTED	DETECTED	2035.765747	5294.26123	2069	5302	133.100357	102.617531	1176.438354	5023	1175	5025	28.44585	52.702518	100	100	185.855896	121.487984	1.52983	0.653668	30.209236	5.147026	15.131037	32.459484
552	106con2Gcon3R072403	NORMAL	A	1	1	22	6	DETECTED	DETECTED	2017.40564	5322.320801	2032	5329	116.825623	87.415657	1185.657593	5033.260254	1186	5040	24.947849	50.515133	100	100	179.891022	129.459641	1.389553	0.719656	33.33947	5.722257	13.721796	24.680733
553	106con2Gcon3R072403	NORMAL	A	1	1	22	7	LOW_SIGNAL	LOW_SIGNAL	1185.924194	5033.834473	1186	5033	22.955597	46.791363	1184.40332	5033.932617	1186	5033	25.344181	46.310081	100	100	0.328936	-0.043955	0	-0.133629	0.060009	-0.002119	706.235657	0
554	106con2Gcon3R072403	NORMAL	A	1	1	22	8	LOW_SIGNAL	LOW_SIGNAL	1169.662109	5033.255371	1170	5033	24.745983	45.903095	1175.482178	5027.491211	1172	5025	23.597216	43.014553	100	100	-1.258768	2.581557	-0.487601	0	-0.246642	0.134005	0	278.03363
555	106con2Gcon3R072403	NORMAL	A	1	1	22	9	LOW_SIGNAL	LOW_SIGNAL	1159.731079	5027.192871	1162	5032	22.402645	42.501026	1171.928589	5030.587402	1171	5028	24.802956	48.793652	100	100	-2.638086	-1.520286	0	0	-0.491776	-0.069569	0	0
556	106con2Gcon3R072403	NORMAL	A	1	1	22	10	LOW_SIGNAL	LOW_SIGNAL	1178.082153	5029.260254	1176	5028	23.307394	41.128067	1178.984009	5027.383789	1179	5025	22.656973	46.166565	100	100	-0.195054	0.8404	-0.232097	0	-0.039805	0.040646	0	1117.64502
557	106con2Gcon3R072403	NORMAL	A	1	1	22	11	DETECTED	DETECTED	1491.875	5134.46875	1490	5128	29.019182	46.393112	1199.234009	5028.32959	1195	5028	36.123501	44.76054	100	100	63.292591	47.535847	1.331471	0.751049	8.101125	2.371266	7.351211	11.493371
558	106con2Gcon3R072403	NORMAL	A	1	1	22	12	DETECTED	DETECTED	1472.166626	5165.055664	1466	5180	36.713917	50.162647	1208.747803	5035.842285	1205	5037	40.979298	48.605511	100	100	56.972401	57.869946	0.98449	1.015754	6.428095	2.65841	6.910725	9.597642
559	106con2Gcon3R072403	NORMAL	A	1	1	22	13	LOW_SIGNAL	LOW_SIGNAL	1217.048218	5038.572266	1216	5037	33.221554	47.449638	1190.445435	5023.832031	1187	5021	26.608807	51.267872	100	100	5.753668	6.601612	0.871555	1.147375	0.999774	0.287514	74.769539	131.711578
560	106con2Gcon3R072403	NORMAL	A	1	1	22	14	LOW_SIGNAL	LOW_SIGNAL	1219.701416	5042.777832	1218	5041	27.809309	50.484711	1204.208008	5024.288086	1192	5020	85.813316	56.822987	100	100	3.350925	8.280881	0.404658	2.471223	0.180548	0.325392	523.979675	141.049011
561	106con2Gcon3R072403	NORMAL	A	1	1	22	15	LOW_SIGNAL	LOW_SIGNAL	1194.627563	5027.124023	1196	5024	23.523613	50.656357	1190.991943	5015.775879	1190	5018	27.939602	51.69371	100	100	0.786314	5.082419	0.154713	6.463597	0.130124	0.219527	414.652191	90.799377
562	106con2Gcon3R072403	NORMAL	A	1	1	22	16	LOW_SIGNAL	LOW_SIGNAL	1192.013794	5017.51709	1193	5024	25.136288	46.008614	1186.23999	5010.463867	1185	5014	27.755379	43.097702	100	100	1.248762	3.15888	0.395318	2.529609	0.208025	0.163657	203.848206	228.339554
563	106con2Gcon3R072403	NORMAL	A	1	1	22	17	LOW_SIGNAL	LOW_SIGNAL	1178.993164	5018.006836	1179	5015	23.740948	45.550575	1188.887939	5037.952148	1181	5025	51.818733	77.966072	100	100	-2.140049	-8.932776	0	0	-0.19095	-0.25582	0	0
564	106con2Gcon3R072403	NORMAL	A	1	1	22	18	LOW_SIGNAL	LOW_SIGNAL	1160.441406	5024.372559	1160	5023	22.400368	50.779194	1163.536011	5015.359863	1163	5017	24.53817	46.691402	100	100	-0.669303	4.036457	-0.165815	0	-0.126114	0.193027	0	221.475906
565	106con2Gcon3R072403	NORMAL	A	1	1	22	19	LOW_SIGNAL	LOW_SIGNAL	1161.862061	5002.089844	1162	5002	24.012039	47.335255	1158.504028	5008.288086	1155	5009	23.030355	44.92984	100	100	0.726277	-2.775966	0	-3.822184	0.145809	-0.137954	202.369705	0
566	106con2Gcon3R072403	NORMAL	A	1	1	22	20	LOW_SIGNAL	LOW_SIGNAL	1136.903442	5009.207031	1136	5006	22.846813	44.917187	1142.647949	5002.304199	1139	5005	23.811838	42.129066	100	100	-1.242426	3.091526	-0.401881	0	-0.241246	0.16385	0	225.68541
567	106con2Gcon3R072403	NORMAL	A	1	1	22	21	LOW_SIGNAL	LOW_SIGNAL	1124.255127	5003.289551	1124	5003	23.898741	47.330235	1124.959961	5001.191895	1124	5004	24.230871	42.841171	100	100	-0.152442	0.939463	-0.162265	0	-0.029088	0.048964	0	959.131104
568	106con2Gcon3R072403	NORMAL	A	1	1	22	22	LOW_SIGNAL	LOW_SIGNAL	1112.4552	4997.427734	1110	5003	23.940599	46.433304	1118.76001	5000.383789	1117	5004	25.803036	52.28809	100	100	-1.363608	-1.323909	0	0	-0.244344	-0.056534	0	0
569	106con2Gcon3R072403	NORMAL	A	1	1	22	23	LOW_SIGNAL	LOW_SIGNAL	1101.006836	5010.799805	1102	5011	22.083345	50.94886	1107.400024	5004.775879	1107	5006	25.129982	56.602299	100	100	-1.382723	2.697896	-0.512519	0	-0.254405	0.106425	0	409.340118
570	106con2Gcon3R072403	NORMAL	A	1	1	22	24	LOW_SIGNAL	LOW_SIGNAL	1109.715332	5004.868164	1108	5002	35.575909	43.619968	1100.744019	5002.855957	1100	4998	25.04895	54.620937	100	100	1.940322	0.901194	2.153057	0.464456	0.358151	0.036839	281.592316	1633.762695
571	106con2Gcon3R072403	NORMAL	A	1	1	22	25	LOW_SIGNAL	LOW_SIGNAL	1094.027954	4996.608398	1095	4993	26.357225	43.254898	1096.112061	4998.671875	1098	4999	23.302431	41.523968	100	100	-0.450752	-0.924156	0	0	-0.089437	-0.049694	0	0
572	106con2Gcon3R072403	NORMAL	A	1	1	22	26	LOW_SIGNAL	LOW_SIGNAL	1078.881104	5003.517578	1078	5005	20.332615	50.409985	1087.112061	5006.60791	1087	5007	22.583611	49.000973	100	100	-1.780197	-1.384047	0	0	-0.364466	-0.063067	0	0
573	106con2Gcon3R072403	NORMAL	A	1	1	23	1	DETECTED	DETECTED	3878.620605	6164.551758	4145	6269	610.94281	405.151031	1272.111084	5078.444336	1255	5072	78.647453	43.689163	100	100	563.73761	486.427795	1.158934	0.862862	33.141689	24.859882	23.244093	37.085518
574	106con2Gcon3R072403	NORMAL	A	1	1	23	2	DETECTED	DETECTED	3861.099121	6147.603516	4097	6201	717.066406	477.026825	1232.981079	5065.641602	1231	5067	32.389153	38.089005	100	100	568.411133	484.571167	1.173019	0.852501	81.141922	28.406149	27.256557	43.948288
575	106con2Gcon3R072403	NORMAL	A	1	1	23	3	LOW_SIGNAL	LOW_SIGNAL	1351.575317	5098.26709	1377	5104	79.517593	56.845379	1206.789917	5045.067383	1203	5040	33.941845	47.850716	100	100	31.314283	23.826202	1.314279	0.760873	4.26569	1.111785	49.666374	57.683086
576	106con2Gcon3R072403	NORMAL	A	1	1	23	4	LOW_SIGNAL	LOW_SIGNAL	1347.390381	5079.588867	1372	5078	83.952972	55.045273	1193.344849	5029.672363	1191	5026	28.68119	49.093475	100	100	33.31707	22.355776	1.490312	0.671001	5.37096	1.016765	51.219776	49.875362
577	106con2Gcon3R072403	NORMAL	A	1	1	23	5	LOW_SIGNAL	LOW_SIGNAL	1223.06897	5050.689453	1220	5050	32.510818	50.779408	1181.015991	5029.527832	1181	5031	25.967094	50.991234	100	100	9.095246	9.477516	0.959666	1.04203	1.619472	0.415005	46.517002	21.94075
578	106con2Gcon3R072403	NORMAL	A	1	1	23	6	LOW_SIGNAL	LOW_SIGNAL	1239.503418	5050.875977	1233	5056	41.502197	46.499229	1185.350464	5039.393066	1185	5045	23.965609	47.776596	100	100	11.712237	5.142776	2.277416	0.439094	2.259611	0.240346	62.569733	95.566574
579	106con2Gcon3R072403	NORMAL	A	1	1	23	7	LOW_SIGNAL	LOW_SIGNAL	1249.937988	5046.372559	1252	5045	32.333801	52.737682	1199.223999	5032.056152	1199	5035	23.984154	47.574112	100	100	10.968455	6.411795	1.710669	0.584567	2.114479	0.300929	42.75922	158.970688
580	106con2Gcon3R072403	NORMAL	A	1	1	23	8	LOW_SIGNAL	LOW_SIGNAL	1245.40686	5051.324219	1246	5052	41.278099	50.986496	1191.658691	5042.182617	1190	5039	28.184866	52.816277	100	100	11.62469	4.094189	2.839314	0.352198	1.906987	0.173083	56.109505	150.758453
581	106con2Gcon3R072403	NORMAL	A	1	1	23	9	LOW_SIGNAL	LOW_SIGNAL	1192.268921	5039.476074	1191	5039	25.55937	46.513752	1184.515869	5037.658691	1184	5039	23.124964	46.34914	100	100	1.676835	0.813939	2.060148	0.485402	0.335268	0.039211	140.416565	215.132416
582	106con2Gcon3R072403	NORMAL	A	1	1	23	10	LOW_SIGNAL	LOW_SIGNAL	1210.856201	5049.458984	1211	5049	24.483067	46.815704	1203.176025	5041.799805	1203	5046	24.199131	48.106232	100	100	1.661074	3.430266	0.48424	2.06509	0.317374	0.159214	48.408684	144.505539
583	106con2Gcon3R072403	NORMAL	A	1	1	23	11	LOW_SIGNAL	LOW_SIGNAL	1295.808228	5080.780762	1309	5074	45.82505	63.952412	1214.841309	5054.595215	1213	5049	28.044365	45.471436	100	100	17.51158	11.727549	1.4932	0.669703	2.887101	0.575868	44.760918	171.734207
584	106con2Gcon3R072403	NORMAL	A	1	1	23	12	LOW_SIGNAL	LOW_SIGNAL	1315.227539	5101.834473	1323	5102	47.440865	50.096581	1227.027466	5067.375977	1226	5068	32.35265	49.152031	100	100	19.075972	15.4327	1.236075	0.809013	2.726209	0.701059	39.339951	28.098204
585	106con2Gcon3R072403	NORMAL	A	1	1	23	13	DETECTED	DETECTED	6967.776367	7183.594238	8092	7479	1950.335205	1034.480225	1251.096802	5075	1247	5090	45.460133	62.18092	100	100	1236.407349	944.362244	1.309251	0.763795	125.751495	33.910633	34.107304	48.971478
586	106con2Gcon3R072403	NORMAL	A	1	1	23	14	DETECTED	DETECTED	6984.507324	6986.442871	8031	7153	2008.524292	957.294678	1267.923096	5042.922852	1259	5020	44.00993	69.735466	100	100	1236.386597	870.431519	1.420429	0.704012	129.893051	27.869894	35.126606	49.124851
587	106con2Gcon3R072403	NORMAL	A	1	1	23	15	LOW_SIGNAL	LOW_SIGNAL	1249.013794	4986.979492	1246	4987	29.278828	46.404549	1225.41272	4986.436523	1227	4986	31.299654	52.279629	100	100	5.104456	0.243176	20.990801	0.04764	0.754036	0.010386	46.880463	4434.614746
588	106con2Gcon3R072403	NORMAL	A	1	1	23	16	LOW_SIGNAL	LOW_SIGNAL	1244.641357	4994.799805	1243	4995	28.347712	45.712051	1221.517212	4988.681152	1220	4981	30.221064	48.130367	100	100	5.001306	2.740321	1.82508	0.547921	0.765167	0.127127	45.297794	246.207001
589	106con2Gcon3R072403	NORMAL	A	1	1	23	17	DETECTED	DETECTED	2113.902588	5158.469238	2143	5160	120.652458	72.115616	1227.538452	5004.18457	1221	5004	37.720631	42.669846	100	100	191.70343	69.098457	2.774352	0.360445	23.498127	3.615777	12.929721	37.681843
590	106con2Gcon3R072403	NORMAL	A	1	1	23	18	DETECTED	DETECTED	2082.268066	5162.669922	2096	5161	81.888603	66.781151	1207.662476	5016.762695	1201	5012	42.284431	38.73481	100	100	189.160278	65.346512	2.894727	0.345456	20.683868	3.766824	8.018107	37.283817
591	106con2Gcon3R072403	NORMAL	A	1	1	23	19	LOW_SIGNAL	LOW_SIGNAL	1190.753418	5019.726074	1191	5011	23.62365	61.544662	1189.579834	5011.806641	1188	5015	30.105038	48.360809	100	100	0.253824	3.546825	0.071564	13.973586	0.038983	0.163757	1590.094482	480.658569
592	106con2Gcon3R072403	NORMAL	A	1	1	23	20	LOW_SIGNAL	LOW_SIGNAL	1181.986328	5011.226074	1181	5007	24.202307	45.415287	1173.400024	5003.39209	1176	4998	30.762093	46.300545	100	100	1.857051	3.508555	0.529292	1.889315	0.27912	0.169199	221.146118	115.020241
593	106con2Gcon3R072403	NORMAL	A	1	1	23	21	LOW_SIGNAL	LOW_SIGNAL	1143.609619	5012.630371	1141	5010	24.245977	44.742786	1147.94397	5009.032227	1144	5005	26.588963	44.572876	100	100	-0.937436	1.611477	-0.581725	0	-0.163013	0.080725	0	108.266769
594	106con2Gcon3R072403	NORMAL	A	1	1	23	22	LOW_SIGNAL	LOW_SIGNAL	1133.206909	5005.358398	1133	5009	23.550154	45.794468	1141.936035	5012.231934	1142	5010	26.451649	47.211628	100	100	-1.887941	-3.078405	0	0	-0.330003	-0.14559	0	0
595	106con2Gcon3R072403	NORMAL	A	1	1	23	23	LOW_SIGNAL	LOW_SIGNAL	1133.213745	5005.303223	1134	5005	22.329664	48.794964	1127.047974	5015.399902	1130	5021	26.62883	50.882854	100	100	1.333537	-4.521934	0	-3.390932	0.231545	-0.19843	235.298264	0
596	106con2Gcon3R072403	NORMAL	A	1	1	23	24	LOW_SIGNAL	LOW_SIGNAL	1124.882813	5009.455078	1126	5008	22.369865	49.535355	1124.800049	5007.071777	1124	5007	27.087965	49.313377	100	100	0.0179	1.067393	0.01677	59.630306	0.003055	0.04833	18457.009766	196.545471
597	106con2Gcon3R072403	NORMAL	A	1	1	23	25	LOW_SIGNAL	LOW_SIGNAL	1199.930054	5025.098145	1203	5025	33.809048	49.363316	1117.936035	5003.647949	1120	5002	28.55859	45.120312	100	100	17.733721	9.606758	1.845963	0.541723	2.871081	0.4754	22.069683	93.343414
598	106con2Gcon3R072403	NORMAL	A	1	1	23	26	LOW_SIGNAL	LOW_SIGNAL	1184.426514	5023.979004	1187	5024	33.600914	46.98344	1108.592041	5002.567871	1107	5001	25.191235	42.755184	100	100	16.401531	9.589263	1.710406	0.584657	3.010352	0.500784	29.321264	90.976807
599	106con2Gcon3R072403	NORMAL	A	1	1	24	1	DETECTED	DETECTED	5918.154785	7643.936523	6232	7761	2465.788818	1505.380493	1300.980347	5074.82373	1285	5071	72.334641	36.462421	100	100	998.60553	1150.611694	0.867891	1.152218	63.83075	70.45919	53.381729	58.578156
600	106con2Gcon3R072403	NORMAL	A	1	1	24	2	DETECTED	DETECTED	6153.812012	7679.331055	6423	7710	2233.161865	1349.504761	1257.568237	5075.318359	1251	5081	34.10067	37.247616	100	100	1058.962891	1166.242065	0.908013	1.101306	143.582031	69.910858	45.604382	51.804302
601	106con2Gcon3R072403	NORMAL	A	1	1	24	3	LOW_SIGNAL	LOW_SIGNAL	1225.431519	5047.917969	1223	5051	26.757116	44.408512	1219.039673	5045.293457	1220	5040	27.791052	45.542603	100	100	1.382433	1.175423	1.176115	0.850257	0.229997	0.057628	117.492607	384.838593
602	106con2Gcon3R072403	NORMAL	A	1	1	24	4	LOW_SIGNAL	LOW_SIGNAL	1221.869019	5044.834473	1224	5047	25.564802	46.66325	1206.287964	5042.720215	1205	5041	24.779287	42.495853	100	100	3.369881	0.946899	3.558861	0.280989	0.628793	0.049752	40.360313	911.711365
603	106con2Gcon3R072403	NORMAL	A	1	1	24	5	LOW_SIGNAL	LOW_SIGNAL	1205.110352	5045.117188	1204	5043	26.017662	45.27763	1203.968018	5040.071777	1202	5034	26.530853	45.954075	100	100	0.247065	2.259655	0.109337	9.146002	0.043057	0.109792	454.596924	155.701645
604	106con2Gcon3R072403	NORMAL	A	1	1	24	6	LOW_SIGNAL	LOW_SIGNAL	1211.289673	5047.655273	1211	5045	25.051865	46.915901	1208.640015	5040.463867	1209	5042	27.290668	49.550331	100	100	0.57307	3.220768	0.17793	5.620201	0.09709	0.145133	408.550232	221.675232
605	106con2Gcon3R072403	NORMAL	A	1	1	24	7	LOW_SIGNAL	LOW_SIGNAL	1339.641357	5085.51709	1358	5090	61.986847	56.490662	1214.404785	5031.873047	1213	5033	26.612232	54.904144	100	100	27.08625	24.025206	1.12741	0.886989	4.705978	0.977049	44.70224	24.781828
606	106con2Gcon3R072403	NORMAL	A	1	1	24	8	LOW_SIGNAL	LOW_SIGNAL	1346.97937	5088.38623	1368	5088	66.600548	55.846165	1225.166626	5052.214355	1224	5053	28.705889	49.479794	100	100	26.345741	16.20006	1.626274	0.614902	4.243476	0.731043	49.335258	71.588409
607	106con2Gcon3R072403	NORMAL	A	1	1	24	9	LOW_SIGNAL	LOW_SIGNAL	1215.758667	5038.006836	1214	5037	24.727478	43.641144	1222.583984	5043.007813	1226	5046	29.396111	46.102184	100	100	-1.476184	-2.239754	0	0	-0.232184	-0.108476	0	0
608	106con2Gcon3R072403	NORMAL	A	1	1	24	10	LOW_SIGNAL	LOW_SIGNAL	1230.5448	5046.46875	1232	5046	25.08762	46.591457	1236.735962	5049.487793	1237	5056	28.766899	45.180397	100	100	-1.339029	-1.352119	0	0	-0.215218	-0.066822	0	0
609	106con2Gcon3R072403	NORMAL	A	1	1	24	11	LOW_SIGNAL	LOW_SIGNAL	1272.438354	5065.493164	1274	5069	26.552223	49.021072	1252.296021	5058.967773	1248	5057	29.541119	44.556763	100	100	4.356398	2.922484	1.490649	0.670849	0.681841	0.146451	64.283745	313.225494
610	106con2Gcon3R072403	NORMAL	A	1	1	24	12	LOW_SIGNAL	LOW_SIGNAL	1298.034424	5096.303223	1299	5094	28.573839	50.043919	1260.39624	5086.70752	1260	5092	29.900051	51.404457	100	100	8.140411	4.297565	1.894192	0.52793	1.2588	0.186671	23.396927	122.433746
611	106con2Gcon3R072403	NORMAL	A	1	1	24	13	DETECTED	DETECTED	12336.705078	9384.301758	14940	10097	4327.549805	2248.169189	1318.347778	5110.260742	1315	5116	45.219273	45.18972	100	100	2383.057617	1914.186646	1.244945	0.803248	243.66507	94.579941	39.27367	52.589924
612	106con2Gcon3R072403	NORMAL	A	1	1	24	14	DETECTED	DETECTED	12445.824219	9069.727539	15226	9526	4450.054688	2259.838379	1322.449951	5068.200195	1331	5062	35.112564	76.737831	100	100	2405.770752	1792.137817	1.342403	0.744933	316.79184	52.145432	40.005093	56.441826
613	106con2Gcon3R072403	NORMAL	A	1	1	24	15	LOW_SIGNAL	LOW_SIGNAL	1281.861084	4986.958496	1282	4988	27.734159	52.850079	1272.866699	4981.433105	1272	4974	29.870571	61.913441	100	100	1.945312	2.47462	0.786105	1.272095	0.301112	0.089244	123.338913	583.691772
614	106con2Gcon3R072403	NORMAL	A	1	1	24	16	LOW_SIGNAL	LOW_SIGNAL	1282.627563	5004.220703	1281	5006	29.880537	53.717426	1264.546265	4989.796387	1263	4995	29.930567	61.04446	100	100	3.910635	6.460124	0.60535	1.651937	0.604108	0.236292	9.566953	201.033157
615	106con2Gcon3R072403	NORMAL	A	1	1	24	17	DETECTED	DETECTED	12365.0625	8684.100586	14739	8819	4855.056152	2147.227051	1290.115356	5020.346191	1288	5022	34.926582	51.695213	100	100	2395.297119	1640.861572	1.45978	0.685035	317.092224	70.872215	43.837055	58.590302
616	106con2Gcon3R072403	NORMAL	A	1	1	24	18	DETECTED	DETECTED	13509.972656	8923.083008	15764	9166	4089.212158	2038.784058	1290.5	5042.958496	1290	5032	26.510048	46.845238	100	100	2642.835693	1737.765869	1.520824	0.657538	460.937408	82.828583	33.464016	52.530422
617	106con2Gcon3R072403	NORMAL	A	1	1	24	19	DETECTED	DETECTED	7150.052734	7414.676758	7858	7494	1538.756592	975.377014	1243.25	5028.285645	1235	5018	41.373302	51.470131	100	100	1277.527222	1068.777344	1.195317	0.836599	142.768463	46.364582	26.041164	40.815525
618	106con2Gcon3R072403	NORMAL	A	1	1	24	20	DETECTED	DETECTED	6598.779297	7027.604004	7596	7266	2181.239746	1072.918091	1224.923096	5031.422852	1218	5019	35.235123	46.739429	100	100	1162.26123	894.016541	1.300044	0.769204	152.514191	42.708717	40.584541	53.69751
619	106con2Gcon3R072403	NORMAL	A	1	1	24	21	LOW_SIGNAL	LOW_SIGNAL	1265.842407	5035.554688	1271	5032	42.377884	48.751888	1179.420654	5020.333496	1177	5020	30.273249	43.758419	100	100	18.691355	6.817015	2.741868	0.364715	2.854723	0.347846	34.314209	141.204208
620	106con2Gcon3R072403	NORMAL	A	1	1	24	22	LOW_SIGNAL	LOW_SIGNAL	1251.034302	5034.493164	1261	5034	42.715965	48.5695	1163.343994	5013.616211	1166	5014	25.434008	46.450768	100	100	18.965719	9.350024	2.028414	0.492996	3.447758	0.449443	39.136116	67.96402
621	106con2Gcon3R072403	NORMAL	A	1	1	24	23	LOW_SIGNAL	LOW_SIGNAL	1172.623291	5034.739746	1171	5030	23.555111	45.845325	1161.23999	5018.328125	1162	5019	25.872013	48.935246	100	100	2.461988	7.350165	0.334957	2.985459	0.439985	0.335374	94.008759	104.27536
622	106con2Gcon3R072403	NORMAL	A	1	1	24	24	LOW_SIGNAL	LOW_SIGNAL	1164.575317	5025.931641	1165	5030	23.449087	42.973083	1157.656006	5016.240234	1158	5015	23.047674	44.323837	100	100	1.496513	4.340426	0.344785	2.900359	0.300217	0.21865	62.437248	112.047127
623	106con2Gcon3R072403	NORMAL	A	1	1	24	25	DETECTED	DETECTED	1489.381592	5098.657715	1490	5098	39.518089	46.219624	1149.855103	5009.043457	1147	5009	27.466646	47.408886	100	100	73.433014	40.134949	1.829653	0.546552	12.36141	1.890242	8.368234	11.775132
624	106con2Gcon3R072403	NORMAL	A	1	1	24	26	DETECTED	DETECTED	1474.784058	5095.181641	1478	5097	37.937164	48.35704	1131.645142	5000.024414	1131	4998	26.655643	44.962223	100	100	74.214317	42.617443	1.741407	0.574248	12.873031	2.116382	7.866941	18.704754
625	106con2Gcon3R072403	NORMAL	A	1	1	25	1	LOW_SIGNAL	LOW_SIGNAL	1269.924683	5067.794434	1270	5068	23.254835	41.407639	1263.755859	5068.34668	1267	5068	29.762205	44.415142	100	100	1.334197	-0.247331	0	-0.185378	0.20727	-0.012434	301.098206	0
626	106con2Gcon3R072403	NORMAL	A	1	1	25	2	LOW_SIGNAL	LOW_SIGNAL	1263.301392	5059.691895	1261	5055	29.269821	44.238476	1255.865601	5053.941406	1255	5053	27.635622	46.735321	100	100	1.608218	2.575433	0.624445	1.601421	0.269065	0.123044	129.688721	262.089264
627	106con2Gcon3R072403	NORMAL	A	1	1	25	3	LOW_SIGNAL	LOW_SIGNAL	1241.731079	5042.441406	1241	5038	23.487366	41.764359	1231.80957	5044.738281	1234	5042	23.231606	42.058662	100	100	2.145831	-1.028686	0	-0.479388	0.427069	-0.054611	34.84058	0
628	106con2Gcon3R072403	NORMAL	A	1	1	25	4	LOW_SIGNAL	LOW_SIGNAL	1233.641357	5050.648438	1232	5051	25.885612	49.673595	1226.420654	5042.801758	1227	5041	26.658537	46.364826	100	100	1.561699	3.514241	0.444391	2.250268	0.270859	0.169238	88.257431	227.179886
629	106con2Gcon3R072403	NORMAL	A	1	1	25	5	LOW_SIGNAL	LOW_SIGNAL	1233.393066	5061.937988	1231	5064	26.984642	49.101536	1234.341309	5047.007813	1236	5046	29.193476	46.598282	100	100	-0.205086	6.68668	-0.030671	0	-0.032481	0.320402	0	103.667633
630	106con2Gcon3R072403	NORMAL	A	1	1	25	6	LOW_SIGNAL	LOW_SIGNAL	1235.579346	5052.089844	1236	5048	23.621044	49.455379	1235.261963	5048.071289	1234	5044	26.155899	49.424553	100	100	0.068644	1.799764	0.03814	26.218895	0.012134	0.081307	3539.217285	43.445461
631	106con2Gcon3R072403	NORMAL	A	1	1	25	7	LOW_SIGNAL	LOW_SIGNAL	1234.400024	5044.641602	1237	5047	24.177416	47.674484	1236	5034.928711	1233	5035	28.94215	48.513279	100	100	-0.346044	4.350049	-0.079549	0	-0.055282	0.200211	0	92.478233
632	106con2Gcon3R072403	NORMAL	A	1	1	25	8	LOW_SIGNAL	LOW_SIGNAL	1236.772461	5039.523926	1233	5036	25.811481	47.689697	1240.432007	5046.144043	1239	5044	24.809704	48.213177	100	100	-0.791489	-2.964908	0	0	-0.147505	-0.137309	0	0
633	106con2Gcon3R072403	NORMAL	A	1	1	25	9	LOW_SIGNAL	LOW_SIGNAL	1255.124146	5027.668945	1253	5030	25.66691	44.025269	1255.352051	5038.255859	1255	5037	26.572855	49.740108	100	100	-0.049292	-4.741492	0	0	-0.008577	-0.212845	0	0
634	106con2Gcon3R072403	NORMAL	A	1	1	25	10	LOW_SIGNAL	LOW_SIGNAL	1268.951782	5027.91748	1270	5029	24.883711	40.955853	1268.287964	5036.304199	1270	5034	27.04859	41.803341	100	100	0.143571	-3.756105	0	-26.161987	0.024542	-0.200623	1597.299194	0
635	106con2Gcon3R072403	NORMAL	A	1	1	25	11	LOW_SIGNAL	LOW_SIGNAL	1299.205444	5046.486328	1298	5042	27.998005	43.793438	1284.592041	5033.399902	1280	5033	28.97053	48.211899	100	100	3.160597	5.860931	0.539265	1.854375	0.504423	0.271436	50.934998	154.071014
636	106con2Gcon3R072403	NORMAL	A	1	1	25	12	LOW_SIGNAL	LOW_SIGNAL	1308.582153	5042.623047	1308	5045	30.823357	46.115917	1292.751953	5042.600098	1290	5041	26.576635	51.249077	100	100	3.423766	0.010278	333.112244	0.003002	0.595644	0.000448	98.627121	97415.007813
637	106con2Gcon3R072403	NORMAL	A	1	1	25	13	LOW_SIGNAL	LOW_SIGNAL	1335.731079	5059.420898	1334	5062	28.81316	51.11393	1316.307007	5065.929688	1316	5058	32.264156	48.525291	100	100	4.201051	-2.915049	0	-0.693886	0.602033	-0.134132	74.743256	0
638	106con2Gcon3R072403	NORMAL	A	1	1	25	14	LOW_SIGNAL	LOW_SIGNAL	1334.236084	5079.708496	1336	5075	30.142086	52.799248	1302.737915	5058.53418	1302	5059	31.622768	52.923889	100	100	6.812445	9.483202	0.71837	1.392041	0.99606	0.40009	30.361025	17.143795
639	106con2Gcon3R072403	NORMAL	A	1	1	25	15	LOW_SIGNAL	LOW_SIGNAL	1302.895874	5061.798828	1301	5062	26.221146	44.852608	1289.128052	5054.383789	1292	5055	24.58494	51.47921	100	100	2.977714	3.320925	0.896652	1.11526	0.56001	0.144039	66.223419	340.735107
640	106con2Gcon3R072403	NORMAL	A	1	1	25	16	LOW_SIGNAL	LOW_SIGNAL	1293.365479	5060.717285	1291	5059	28.333044	45.116924	1286.968018	5048.704102	1289	5042	23.204893	55.032249	100	100	1.383647	5.380266	0.257171	3.888467	0.275694	0.218294	254.11853	262.312561
641	106con2Gcon3R072403	NORMAL	A	1	1	25	17	LOW_SIGNAL	LOW_SIGNAL	1330.691772	5057.438477	1332	5052	35.132965	46.611385	1290.607422	5055.729004	1292	5056	27.549162	44.285858	100	100	8.66947	0.76561	11.323606	0.088311	1.455012	0.038601	54.392689	850.499451
642	106con2Gcon3R072403	NORMAL	A	1	1	25	18	LOW_SIGNAL	LOW_SIGNAL	1310.691772	5053.088867	1312	5058	30.034595	46.376568	1276.683228	5046.475098	1276	5053	26.614635	47.778786	100	100	7.355391	2.962065	2.483197	0.402707	1.277814	0.138425	40.927902	173.732422
643	106con2Gcon3R072403	NORMAL	A	1	1	25	19	LOW_SIGNAL	LOW_SIGNAL	1323.602783	5076.527344	1329	5077	43.972641	54.228149	1271.663696	5046.291992	1269	5043	27.722351	45.720749	100	100	11.23342	13.541308	0.829567	1.205448	1.873546	0.661305	65.717445	96.443367
644	106con2Gcon3R072403	NORMAL	A	1	1	25	20	LOW_SIGNAL	LOW_SIGNAL	1302.856201	5062.773926	1309	5061	42.672127	55.685169	1240.621338	5034.116699	1241	5033	29.600981	44.325951	100	100	13.460197	12.834524	1.048749	0.953517	2.102459	0.646511	49.386864	117.61541
645	106con2Gcon3R072403	NORMAL	A	1	1	25	21	LOW_SIGNAL	LOW_SIGNAL	1299.794556	5051.280762	1308	5055	58.338474	50.531353	1213.592041	5024.344238	1212	5023	32.594551	45.245411	100	100	18.643938	12.063884	1.545434	0.647067	2.644691	0.595343	56.127831	83.531403
646	106con2Gcon3R072403	NORMAL	A	1	1	25	22	LOW_SIGNAL	LOW_SIGNAL	1264.616455	5040.054688	1274	5039	44.490101	47.247787	1194.384033	5014.720215	1191	5016	29.782492	46.677441	100	100	15.189916	11.346384	1.338745	0.746968	2.358178	0.542756	47.059544	28.890112
647	106con2Gcon3R072403	NORMAL	A	1	1	25	23	LOW_SIGNAL	LOW_SIGNAL	1199.78772	5039.006836	1202	5038	23.396198	49.223843	1186.328003	5028.335938	1185	5030	29.446444	49.155254	100	100	2.911077	4.779105	0.609126	1.641697	0.457091	0.217086	132.844269	24.342903
648	106con2Gcon3R072403	NORMAL	A	1	1	25	24	LOW_SIGNAL	LOW_SIGNAL	1184.71228	5024.773926	1185	5025	25.513748	44.877735	1180.119995	5032.616211	1176	5038	26.714619	45.437267	100	100	0.993223	-3.512273	0	-3.53624	0.171902	-0.172596	172.453644	0
649	106con2Gcon3R072403	NORMAL	A	1	1	25	25	LOW_SIGNAL	LOW_SIGNAL	1174.368042	5018.9375	1174	5019	23.042597	40.333397	1164.134888	5019.643066	1167	5018	22.840435	45.692619	100	100	2.213233	-0.315997	0	-0.142776	0.448028	-0.015442	29.762209	0
650	106con2Gcon3R072403	NORMAL	A	1	1	25	26	LOW_SIGNAL	LOW_SIGNAL	1157.354126	5008.986328	1159	5012	24.927155	44.467964	1152.444458	5018.896973	1153	5014	26.201853	43.501137	100	100	1.061866	-4.438615	0	-4.180014	0.187379	-0.227825	164.43161	0
651	106con2Gcon3R072403	NORMAL	B	1	2	1	1	LOW_SIGNAL	LOW_SIGNAL	926.779297	5079.248047	926	5080	21.620909	47.48896	932.677185	5077.511719	934	5078	23.722565	43.649944	100	100	-1.275599	0.777638	-1.640351	0	-0.248619	0.039778	0	1077.283813
652	106con2Gcon3R072403	NORMAL	B	1	2	1	2	LOW_SIGNAL	LOW_SIGNAL	959.124146	5097.324219	960	5093	24.894749	49.53476	954.317444	5093.888672	949	5083	24.700981	51.535507	100	100	1.039597	1.538656	0.675653	1.480051	0.194596	0.066664	64.493446	413.915741
653	106con2Gcon3R072403	NORMAL	B	1	2	1	3	LOW_SIGNAL	LOW_SIGNAL	952.944824	5127.765625	955	5129	22.607088	56.751713	951.658752	5118.92041	949	5122	24.211124	49.735397	100	100	0.278152	3.961448	0.070215	14.242002	0.053119	0.177845	673.828308	309.025726
654	106con2Gcon3R072403	NORMAL	B	1	2	1	4	LOW_SIGNAL	LOW_SIGNAL	936.055176	5122.427734	937	5121	22.249161	43.692524	936.785706	5129.785645	933	5136	20.359024	54.607346	100	100	-0.157999	-3.295339	0	0	-0.035882	-0.134742	0	0
655	106con2Gcon3R072403	NORMAL	B	1	2	1	5	LOW_SIGNAL	LOW_SIGNAL	931.268982	5103.068848	930	5100	24.967831	44.160789	925.547607	5109.42041	925	5103	21.549427	49.007641	100	100	1.237423	-2.844633	0	-2.298837	0.2655	-0.129604	220.403427	0
656	106con2Gcon3R072403	NORMAL	B	1	2	1	6	LOW_SIGNAL	LOW_SIGNAL	929.482788	5093.289551	931	5099	19.856468	45.811348	924.142883	5094.77002	923	5094	19.959848	53.573006	100	100	1.154918	-0.663048	0	-0.574108	0.267532	-0.027635	37.994026	0
657	106con2Gcon3R072403	NORMAL	B	1	2	1	7	DETECTED	DETECTED	1192.404297	5234.297852	1185	5238	34.677189	66.064171	915.082336	5087.664551	903	5088	53.529778	49.92894	100	100	59.979378	65.671692	0.913322	1.094905	5.180705	2.93684	14.704581	29.503332
658	106con2Gcon3R072403	NORMAL	B	1	2	1	8	DETECTED	DETECTED	1201.75	5224.513184	1199	5222	51.407425	49.472282	893.872864	5072.669434	895	5071	19.926594	49.551662	100	100	66.587875	68.005264	0.979158	1.021286	15.450565	3.064352	15.391963	1.846393
659	106con2Gcon3R072403	NORMAL	B	1	2	1	9	LOW_SIGNAL	LOW_SIGNAL	942.29657	5076.379395	940	5083	34.567596	49.186451	900.5	5065.844238	901	5066	20.270994	44.794113	100	100	9.03979	4.718311	1.915895	0.521949	2.06189	0.235191	66.991379	192.852768
660	106con2Gcon3R072403	NORMAL	B	1	2	1	10	LOW_SIGNAL	LOW_SIGNAL	957.951721	5088.303223	955	5084	31.649851	48.262074	911.507935	5074.777832	908	5082	25.532328	48.232922	100	100	10.044893	6.057528	1.65825	0.603046	1.819019	0.280418	40.270828	12.400355
661	106con2Gcon3R072403	NORMAL	B	1	2	1	11	LOW_SIGNAL	LOW_SIGNAL	922.743042	5092.4375	924	5091	22.431793	44.347084	915.563477	5083.380859	915	5082	19.531519	52.77013	100	100	1.552801	4.056138	0.382828	2.612142	0.367589	0.171624	153.658371	315.80249
662	106con2Gcon3R072403	NORMAL	B	1	2	1	12	LOW_SIGNAL	LOW_SIGNAL	915.055969	5105.496582	915	5105	25.184607	46.712162	914.952393	5101.753906	918	5100	23.010208	49.163509	100	100	0.022402	1.676208	0.013364	74.825256	0.004501	0.076127	9883.432617	409.613525
663	106con2Gcon3R072403	NORMAL	B	1	2	1	13	LOW_SIGNAL	LOW_SIGNAL	903.258728	5078.951172	903	5081	22.066389	46.986565	897.920654	5084.492188	898	5079	19.49342	49.341423	100	100	1.154522	-2.481618	0	-2.149476	0.27384	-0.112299	193.717804	0
664	106con2Gcon3R072403	NORMAL	B	1	2	1	14	LOW_SIGNAL	LOW_SIGNAL	909.35376	5073.095215	907	5077	22.312477	49.097374	901.777771	5065.896973	903	5066	21.583288	48.179806	100	100	1.63854	3.22383	0.508259	1.967501	0.351012	0.149404	74.677917	131.249741
665	106con2Gcon3R072403	NORMAL	B	1	2	1	15	LOW_SIGNAL	LOW_SIGNAL	968.251709	5078.986328	976	5076	35.185581	46.2714	917.901611	5066.557617	917	5066	27.038815	45.731529	100	100	10.889752	5.566365	1.956349	0.511156	1.862141	0.271776	44.717003	56.704769
666	106con2Gcon3R072403	NORMAL	B	1	2	1	16	LOW_SIGNAL	LOW_SIGNAL	977.571411	5085.911621	978	5084	28.833015	44.254074	928.904785	5068.317383	931	5066	23.235645	44.829933	100	100	10.52565	7.879816	1.335774	0.74863	2.094481	0.392466	35.079144	40.708714
667	106con2Gcon3R072403	NORMAL	B	1	2	1	17	LOW_SIGNAL	LOW_SIGNAL	921.095215	5035.96582	920	5037	20.797899	45.654663	921.428589	5037.643066	920	5040	19.666998	45.305794	100	100	-0.072102	-0.751177	0	0	-0.016951	-0.037021	0	0
668	106con2Gcon3R072403	NORMAL	B	1	2	1	18	LOW_SIGNAL	LOW_SIGNAL	929.714294	5040.979492	928	5036	21.810514	43.205708	931.372986	5047.904785	932	5045	27.704941	42.587208	100	100	-0.358743	-3.101585	0	0	-0.05987	-0.162614	0	0
669	106con2Gcon3R072403	NORMAL	B	1	2	1	19	LOW_SIGNAL	LOW_SIGNAL	932.367371	5070.238281	930	5073	21.967623	44.935783	937.531738	5065.333496	939	5070	24.434954	54.174824	100	100	-1.116953	2.196674	-0.508475	0	-0.211352	0.090536	0	616.955078
670	106con2Gcon3R072403	NORMAL	B	1	2	1	20	LOW_SIGNAL	LOW_SIGNAL	931.768738	5091.020508	934	5094	24.658512	48.04528	932.936523	5094.865234	934	5099	21.994823	62.882931	100	100	-0.252569	-1.721912	0	0	-0.053094	-0.061141	0	0
671	106con2Gcon3R072403	NORMAL	B	1	2	1	21	LOW_SIGNAL	LOW_SIGNAL	927.108826	5094.789063	929	5103	21.691845	45.268356	927.896851	5093.531738	924	5090	31.468542	45.776798	100	100	-0.170435	0.56311	-0.302667	0	-0.025042	0.027466	0	541.129333
672	106con2Gcon3R072403	NORMAL	B	1	2	1	22	LOW_SIGNAL	LOW_SIGNAL	914.278137	5089.628906	914	5091	20.495579	49.870975	919.062927	5078.916016	919	5084	20.114536	48.559002	100	100	-1.034858	4.797912	-0.215689	0	-0.237877	0.220616	0	106.07666
673	106con2Gcon3R072403	NORMAL	B	1	2	1	23	LOW_SIGNAL	LOW_SIGNAL	928.834412	5082.165527	930	5082	22.102314	48.867371	928.792053	5076.217773	930	5084	23.174261	49.183044	100	100	0.009161	2.663781	0.003439	290.764465	0.001828	0.120931	16446.894531	93.538567
674	106con2Gcon3R072403	NORMAL	B	1	2	1	24	LOW_SIGNAL	LOW_SIGNAL	932.105957	5071.450195	930	5078	21.527702	43.0938	934.771423	5078.057129	935	5084	23.170052	48.789742	100	100	-0.576489	-2.959004	0	0	-0.115039	-0.135416	0	0
675	106con2Gcon3R072403	NORMAL	B	1	2	1	25	LOW_SIGNAL	LOW_SIGNAL	921.384094	5066.583008	921	5069	20.74572	47.789185	933.400024	5072.408203	933	5076	20.329544	45.409973	100	100	-2.598814	-2.608892	0	0	-0.591058	-0.12828	0	0
676	106con2Gcon3R072403	NORMAL	B	1	2	1	26	LOW_SIGNAL	LOW_SIGNAL	925.379089	5071.777832	926	5071	20.015461	45.847317	932.015869	5062.603027	931	5071	21.717453	54.028008	100	100	-1.435407	4.109059	-0.349327	0	-0.305597	0.169816	0	311.549622
677	106con2Gcon3R072403	NORMAL	B	1	2	2	1	LOW_SIGNAL	LOW_SIGNAL	937.256958	5072.1875	939	5076	21.640657	48.66695	929.246033	5069.626953	930	5072	22.634377	46.750004	100	100	1.732608	1.146775	1.510852	0.661878	0.353927	0.054771	82.799667	528.183716
678	106con2Gcon3R072403	NORMAL	B	1	2	2	2	LOW_SIGNAL	LOW_SIGNAL	958.958313	5086.0625	959	5084	25.998081	45.37936	945.888	5082.959961	943	5081	26.854811	54.04723	100	100	2.826856	1.389514	2.034421	0.49154	0.486703	0.057404	51.483768	946.215759
679	106con2Gcon3R072403	NORMAL	B	1	2	2	3	LOW_SIGNAL	LOW_SIGNAL	950.833313	5100.958496	951	5099	26.381544	50.884048	956.47998	5109.583984	951	5113	47.421509	56.864182	100	100	-1.221265	-3.863041	0	0	-0.119074	-0.151686	0	0
680	106con2Gcon3R072403	NORMAL	B	1	2	2	4	LOW_SIGNAL	LOW_SIGNAL	943.434509	5097.020508	944	5097	24.179825	51.030022	936.471985	5109.936035	936	5110	25.489269	55.360371	100	100	1.505859	-5.784392	0	-3.841256	0.273155	-0.233299	115.829666	0
681	106con2Gcon3R072403	NORMAL	B	1	2	2	5	LOW_SIGNAL	LOW_SIGNAL	982.586182	5076.289551	984	5078	30.151606	53.970654	935.624023	5069.456055	935	5068	24.109518	44.840672	100	100	10.157007	3.060473	3.31877	0.301316	1.947868	0.152395	38.555813	439.536957
682	106con2Gcon3R072403	NORMAL	B	1	2	2	6	LOW_SIGNAL	LOW_SIGNAL	993.655151	5080.062012	997	5080	27.200743	50.023911	939.159973	5068.624023	940	5069	22.26396	47.243481	100	100	11.786254	5.122657	2.300809	0.43463	2.447686	0.242107	28.675545	143.777145
683	106con2Gcon3R072403	NORMAL	B	1	2	2	7	DETECTED	DETECTED	5444.315918	7924.973633	5643	8234	1339.74292	1079.132568	924.666687	5071.444336	922	5068	27.625648	38.895367	100	100	977.512817	1277.991455	0.764882	1.307391	163.603378	73.36425	29.636328	37.792896
684	106con2Gcon3R072403	NORMAL	B	1	2	2	8	DETECTED	DETECTED	4952.641602	7721.46875	5033	7795	954.536499	941.299194	913.913025	5073.043457	907	5080	22.449768	52.352367	100	100	873.498901	1186.132813	0.736426	1.35791	179.900681	50.588451	23.628042	35.486832
685	106con2Gcon3R072403	NORMAL	B	1	2	2	9	LOW_SIGNAL	LOW_SIGNAL	937.413818	5073.834473	937	5080	24.050747	47.60078	909.056824	5060.28418	908	5061	22.830891	51.319588	100	100	6.13307	6.068681	1.01061	0.989501	1.242045	0.264037	26.668308	141.545517
686	106con2Gcon3R072403	NORMAL	B	1	2	2	10	LOW_SIGNAL	LOW_SIGNAL	939.944824	5067.48291	941	5065	22.774193	47.35931	915.25	5057.370605	915	5059	23.57518	40.06181	100	100	5.341013	4.528932	1.17931	0.847954	1.047493	0.252418	24.673386	249.772766
687	106con2Gcon3R072403	NORMAL	B	1	2	2	11	LOW_SIGNAL	LOW_SIGNAL	997.805542	5095.965332	1009	5094	49.216267	60.266823	917.559998	5070.120117	918	5071	21.272196	49.447693	100	100	17.35556	11.575127	1.499384	0.666941	3.772321	0.522678	55.307358	133.305511
688	106con2Gcon3R072403	NORMAL	B	1	2	2	12	LOW_SIGNAL	LOW_SIGNAL	998.74823	5119.776367	1008	5116	49.345356	54.733078	908	5079.664063	907	5081	24.395597	59.89209	100	100	19.627089	17.964834	1.092528	0.915308	3.719861	0.669743	47.266056	60.624157
689	106con2Gcon3R072403	NORMAL	B	1	2	2	13	LOW_SIGNAL	LOW_SIGNAL	1032.020996	5064.517578	1048	5063	62.247173	44.851688	902.288025	5054.640137	900	5056	25.523804	52.520256	100	100	28.058733	4.423745	6.342756	0.15766	5.082823	0.188069	43.761921	276.649292
690	106con2Gcon3R072403	NORMAL	B	1	2	2	14	LOW_SIGNAL	LOW_SIGNAL	1047.944092	5054.776367	1058	5055	48.398983	51.465073	905.304016	5042.591797	904	5048	22.602177	55.834003	100	100	30.85029	5.457024	5.653318	0.176887	6.3109	0.218228	30.003653	177.695053
691	106con2Gcon3R072403	NORMAL	B	1	2	2	15	DETECTED	DETECTED	1453.648315	5300.637207	1465	5291	71.702225	73.360367	910.441162	5037.970703	910	5036	21.358595	45.988701	100	100	117.485207	117.638718	0.998695	1.001307	25.43272	5.711545	12.600572	21.759827
692	106con2Gcon3R072403	NORMAL	B	1	2	2	16	DETECTED	DETECTED	1413.02063	5271.422852	1421	5278	118.049255	75.074936	923.262146	5049.524414	925	5052	24.178646	45.156113	100	100	105.925293	99.380196	1.065859	0.93821	20.255827	4.914029	23.592571	27.028772
693	106con2Gcon3R072403	NORMAL	B	1	2	2	17	DETECTED	DETECTED	1616.963379	5186.073242	1608	5169	65.987175	96.213722	924.05127	5020.936035	923	5022	22.055946	45.711792	100	100	149.863495	73.958916	2.026307	0.493509	31.416113	3.612573	8.97545	51.267166
694	106con2Gcon3R072403	NORMAL	B	1	2	2	18	DETECTED	DETECTED	1648.777832	5210.728516	1655	5212	73.898071	107.631775	946.355774	5039.422852	942	5040	48.989784	46.106609	100	100	151.920319	76.721542	1.980152	0.505012	14.338133	3.715425	7.876409	56.773521
695	106con2Gcon3R072403	NORMAL	B	1	2	2	19	LOW_SIGNAL	LOW_SIGNAL	1022.666687	5106.856934	1010	5100	152.42865	86.904533	993.791992	5069.879883	947	5073	373.434662	58.927322	100	100	6.245039	16.560669	0.377101	2.651812	0.077322	0.627503	1180.64978	172.741272
696	106con2Gcon3R072403	NORMAL	B	1	2	2	20	LOW_SIGNAL	LOW_SIGNAL	1014.73468	5128.197266	1014	5127	36.468849	54.908955	938.703979	5093.087891	940	5092	24.934116	52.3134	100	100	16.443972	15.724205	1.045774	0.956229	3.049264	0.671135	35.003334	47.51543
697	106con2Gcon3R072403	NORMAL	B	1	2	2	21	LOW_SIGNAL	LOW_SIGNAL	917.684937	5083.431641	917	5086	22.506628	54.433105	930.176025	5078.448242	924	5075	49.780659	57.368561	100	100	-2.701581	2.231882	-1.21045	0	-0.250923	0.086866	0	363.526733
698	106con2Gcon3R072403	NORMAL	B	1	2	2	22	LOW_SIGNAL	LOW_SIGNAL	922.390747	5063.470215	921	5062	21.209736	45.491806	922.507935	5063.158691	923	5061	23.92112	52.174999	100	100	-0.025345	0.13952	-0.181661	0	-0.004899	0.005971	0	8201.149414
699	106con2Gcon3R072403	NORMAL	B	1	2	2	23	DETECTED	DETECTED	1935.716797	5613.053223	1977	5631	301.057068	160.956848	930.581055	5053.10791	931	5052	21.373402	53.803944	100	100	217.391434	250.779022	0.866865	1.153583	47.027412	10.407143	29.876305	27.091549
700	106con2Gcon3R072403	NORMAL	B	1	2	2	24	DETECTED	DETECTED	1967.382324	5646.656738	1993	5653	223.961151	137.96875	936.342834	5062.457031	933	5064	22.207117	44.059814	100	100	222.993927	261.641693	0.852287	1.173313	46.428337	13.259241	21.61483	22.380093
701	106con2Gcon3R072403	NORMAL	B	1	2	2	25	LOW_SIGNAL	LOW_SIGNAL	948.549683	5071.364258	950	5069	22.483082	48.724316	936.22583	5061.526855	937	5064	23.32946	51.077648	100	100	2.665411	4.405813	0.604976	1.652958	0.528253	0.192597	50.527523	155.786835
702	106con2Gcon3R072403	NORMAL	B	1	2	2	26	LOW_SIGNAL	LOW_SIGNAL	955.006592	5078.920898	954	5080	25.14949	48.547585	938.266052	5071.23877	938	5071	21.902834	40.220669	100	100	3.620655	3.440545	1.052349	0.950255	0.764309	0.191	73.831093	353.907135
703	106con2Gcon3R072403	NORMAL	B	1	2	3	1	LOW_SIGNAL	LOW_SIGNAL	926.263916	5088.4375	925	5091	23.975208	48.936874	926.08728	5084.388672	925	5084	22.422855	50.380302	100	100	0.038203	1.813322	0.021068	47.465565	0.007877	0.080365	4804.702637	295.719788
704	106con2Gcon3R072403	NORMAL	B	1	2	3	2	LOW_SIGNAL	LOW_SIGNAL	935.06897	5083.303223	937	5081	25.383902	47.920124	928.416016	5076.543945	928	5073	26.125059	50.073265	100	100	1.438905	3.027233	0.47532	2.103844	0.254658	0.134988	92.871445	214.898895
705	106con2Gcon3R072403	NORMAL	B	1	2	3	3	LOW_SIGNAL	LOW_SIGNAL	893.791687	5048.229004	893	5050	27.455717	56.590263	910.968018	5057.496094	907	5059	28.150789	66.245705	100	100	-3.714908	-4.150391	0	0	-0.610155	-0.13989	0	0
706	106con2Gcon3R072403	NORMAL	B	1	2	3	4	LOW_SIGNAL	LOW_SIGNAL	894.448303	5012.56543	895	5015	23.263569	54.326012	908.47998	5033.624023	909	5031	30.488121	61.208359	100	100	-3.034781	-9.431374	0	0	-0.460234	-0.344048	0	0
707	106con2Gcon3R072403	NORMAL	B	1	2	3	5	LOW_SIGNAL	LOW_SIGNAL	1078.52417	5119.834473	1103	5119	75.083755	64.892441	931.288025	5058.191895	924	5055	32.237476	52.613274	100	100	31.844332	27.607456	1.153468	0.86695	4.567235	1.171616	46.055866	61.621628
708	106con2Gcon3R072403	NORMAL	B	1	2	3	6	LOW_SIGNAL	LOW_SIGNAL	1102.655151	5090.834473	1114	5091	61.927425	52.349922	947.16803	5062.631836	946	5060	33.488983	51.935219	100	100	33.62886	12.63093	2.662421	0.375598	4.642933	0.543035	33.501945	23.317989
709	106con2Gcon3R072403	NORMAL	B	1	2	3	7	DETECTED	DETECTED	6350.562012	6808.613281	6433	6866	1314.689575	707.533386	977.559998	5059.240234	972	5060	50.395168	35.657261	100	100	1162.076416	783.480225	1.483224	0.674207	106.617401	49.06078	24.450453	40.393578
710	106con2Gcon3R072403	NORMAL	B	1	2	3	8	DETECTED	DETECTED	6155.446777	6675.702148	6432	6765	1477.540894	647.185242	996.280029	5076.040039	1010	5080	60.393513	57.562626	100	100	1115.828125	716.430176	1.557483	0.642061	85.42585	27.789944	28.615202	40.297279
711	106con2Gcon3R072403	NORMAL	B	1	2	3	9	DETECTED	DETECTED	4152.117676	6246.680664	4189	6292	506.803101	391.630676	948.321411	5053.964355	926	5053	46.723026	55.618069	100	100	692.91925	534.174011	1.297179	0.770904	68.569969	21.444763	15.751461	32.502384
712	106con2Gcon3R072403	NORMAL	B	1	2	3	10	DETECTED	DETECTED	4072.956299	6128.42334	4178	6170	759.863708	419.817322	938.655151	5069.275879	927	5066	38.161568	52.09462	100	100	677.888794	474.353424	1.42908	0.699751	82.132401	20.331226	24.212887	39.330936
713	106con2Gcon3R072403	NORMAL	B	1	2	3	11	DETECTED	DETECTED	1879.63855	5508.891602	1863	5498	152.353378	156.82933	909.95697	5046.774414	912	5046	27.906258	61.152191	100	100	209.723373	206.965393	1.013326	0.986849	34.747818	7.556838	15.445876	31.250849
714	106con2Gcon3R072403	NORMAL	B	1	2	3	12	DETECTED	DETECTED	1711.026978	5386.851563	1709	5412	100.549988	129.698669	886.479309	5010.62793	887	5014	29.860258	59.812218	100	100	178.333725	168.496811	1.05838	0.94484	27.613548	6.29008	11.64443	30.589155
715	106con2Gcon3R072403	NORMAL	B	1	2	3	13	LOW_SIGNAL	LOW_SIGNAL	880.237732	4990.811035	879	4988	24.034294	53.294552	887.132202	5008.248047	886	5007	25.899786	57.44537	100	100	-1.491141	-7.8094	0	0	-0.266198	-0.303541	0	0
716	106con2Gcon3R072403	NORMAL	B	1	2	3	14	LOW_SIGNAL	LOW_SIGNAL	893.601379	4996.901855	893	4991	24.802925	49.863235	901.815979	5008.560059	902	5013	23.784443	55.963329	100	100	-1.776659	-5.221283	0	0	-0.345377	-0.208319	0	0
717	106con2Gcon3R072403	NORMAL	B	1	2	3	15	DETECTED	DETECTED	1259.298096	5063.192383	1248	5057	42.694874	45.187424	924.827148	5019.567871	924	5026	28.454254	51.728119	100	100	72.3396	19.537823	3.702542	0.270085	11.75469	0.843342	9.516798	57.713593
718	106con2Gcon3R072403	NORMAL	B	1	2	3	16	LOW_SIGNAL	LOW_SIGNAL	1245.438354	5044.869629	1264	5042	84.483414	58.35886	950.9823	5025.300781	947	5023	31.717218	54.515541	100	100	63.685154	8.764172	7.266534	0.137617	9.283792	0.358959	26.592651	106.435287
719	106con2Gcon3R072403	NORMAL	B	1	2	3	17	DETECTED	DETECTED	9386.094727	9052.823242	10609	9698	3513.363281	1733.435425	959.423096	5046.653809	958	5060	22.745855	53.437771	100	100	1822.526245	1794.216797	1.015778	0.984467	370.470642	74.968872	41.692497	43.248585
720	106con2Gcon3R072403	NORMAL	B	1	2	3	18	DETECTED	DETECTED	7992.006348	8543.306641	9106	9103	2885.351074	1482.354248	955.863647	5032.36377	952	5039	27.520203	40.132576	100	100	1521.781616	1572.422974	0.967794	1.033278	255.671906	87.48362	41.005707	42.205494
721	106con2Gcon3R072403	NORMAL	B	1	2	3	19	LOW_SIGNAL	LOW_SIGNAL	924.427612	5037.427734	923	5040	25.138432	54.276768	929.614014	5045.271973	930	5044	23.845192	51.15934	100	100	-1.121718	-3.513147	0	0	-0.217503	-0.15333	0	0
722	106con2Gcon3R072403	NORMAL	B	1	2	3	20	LOW_SIGNAL	LOW_SIGNAL	902.239746	5021.150879	902	5019	21.468594	56.052242	913.05603	5029.271973	913	5037	26.012497	55.142246	100	100	-2.339353	-3.637141	0	0	-0.415811	-0.147275	0	0
723	106con2Gcon3R072403	NORMAL	B	1	2	3	21	LOW_SIGNAL	LOW_SIGNAL	887.806641	5010.660156	888	5014	22.745098	51.936161	900.687988	5019.423828	900	5014	22.028721	50.918045	100	100	-2.785986	-3.924928	0	0	-0.584752	-0.172113	0	0
724	106con2Gcon3R072403	NORMAL	B	1	2	3	22	LOW_SIGNAL	LOW_SIGNAL	894.490051	5031.423828	894	5030	19.562506	46.733475	914.656006	5042.791992	912	5039	28.340984	65.510948	100	100	-4.361506	-5.091385	0	0	-0.711547	-0.173531	0	0
725	106con2Gcon3R072403	NORMAL	B	1	2	3	23	LOW_SIGNAL	LOW_SIGNAL	937.609253	5062.734863	938	5059	24.668457	50.285801	920.064026	5054.73584	915	5057	24.824135	46.476173	100	100	3.794693	3.58247	1.059239	0.944074	0.706781	0.17211	15.820652	240.025131
726	106con2Gcon3R072403	NORMAL	B	1	2	3	24	LOW_SIGNAL	LOW_SIGNAL	950.54303	5066.914063	949	5069	25.418818	45.259201	927.801575	5058.57959	927	5058	23.896786	44.418613	100	100	4.918537	3.732706	1.317687	0.758906	0.951653	0.187635	38.096554	104.17318
727	106con2Gcon3R072403	NORMAL	B	1	2	3	25	DETECTED	DETECTED	3031.431152	5545.603516	3110	5454	321.71109	267.828308	941.581848	5053.582031	939	5054	25.276758	53.526615	100	100	451.994019	220.358429	2.051177	0.487525	82.678696	9.19209	15.346395	53.336094
728	106con2Gcon3R072403	NORMAL	B	1	2	3	26	DETECTED	DETECTED	2911.835938	5503.343262	3068	5434	459.434204	245.562103	944.552612	5063.131348	946	5059	21.215364	46.485786	100	100	425.485352	197.154816	2.158128	0.463365	92.729179	9.469817	23.328825	54.774075
729	106con2Gcon3R072403	NORMAL	B	1	2	4	1	DETECTED	DETECTED	1643.376831	5285.826172	1645	5277	51.229038	73.509094	918.200012	5063.600098	917	5062	24.910801	54.975681	100	100	156.841721	99.526932	1.575872	0.634569	29.110939	4.042262	6.172917	21.958797
730	106con2Gcon3R072403	NORMAL	B	1	2	4	2	DETECTED	DETECTED	1570.540283	5220.437012	1578	5221	61.745308	73.03196	902.669739	5046.08252	901	5043	23.239119	53.069504	100	100	144.447495	78.086998	1.849828	0.540591	28.739065	3.285399	8.565302	28.77623
731	106con2Gcon3R072403	NORMAL	B	1	2	4	3	LOW_SIGNAL	LOW_SIGNAL	982.15863	5021.51709	991	5022	47.015614	49.745331	896.56665	5007.25	897	5014	23.933283	52.600803	100	100	18.51189	6.389708	2.897142	0.345168	3.576274	0.271233	47.280231	119.822762
732	106con2Gcon3R072403	NORMAL	B	1	2	4	4	LOW_SIGNAL	LOW_SIGNAL	979.931519	5024.239746	987	5026	42.640865	47.471115	887.583984	5005.695801	890	5011	26.092932	51.0863	100	100	19.972986	8.305155	2.40489	0.415819	3.539178	0.362993	36.520081	101.790611
733	106con2Gcon3R072403	NORMAL	B	1	2	4	5	LOW_SIGNAL	LOW_SIGNAL	935.547974	5030.678223	935	5029	29.782682	52.186932	907.59198	5028.503906	903	5033	32.664005	53.873901	100	100	6.046341	0.973797	6.209038	0.161056	0.855865	0.040359	47.981712	615.188782
734	106con2Gcon3R072403	NORMAL	B	1	2	4	6	LOW_SIGNAL	LOW_SIGNAL	943.958923	5032.644043	942	5035	23.004908	46.811695	917.880005	5039.744141	918	5040	23.801804	45.923294	100	100	5.640366	-3.179874	0	-0.563771	1.09567	-0.154608	23.418846	0
735	106con2Gcon3R072403	NORMAL	B	1	2	4	7	LOW_SIGNAL	LOW_SIGNAL	965.095886	5046.616211	962	5048	25.43832	47.35767	964.434753	5049.173828	962	5046	37.089298	51.384888	100	100	0.14299	-1.145463	0	-8.010778	0.017825	-0.049774	4082.520996	0
736	106con2Gcon3R072403	NORMAL	B	1	2	4	8	LOW_SIGNAL	LOW_SIGNAL	963.627563	5050.137695	964	5057	20.516918	47.157772	985.803711	5052.532715	981	5057	30.957796	53.698902	100	100	-4.796272	-1.072642	0	0	-0.716335	-0.044601	0	0
737	106con2Gcon3R072403	NORMAL	B	1	2	4	9	LOW_SIGNAL	LOW_SIGNAL	934.186218	5036.379395	935	5037	26.068287	43.64695	961.555542	5046.682617	961	5045	34.441036	50.948856	100	100	-5.919456	-4.614437	0	0	-0.794672	-0.202227	0	0
738	106con2Gcon3R072403	NORMAL	B	1	2	4	10	LOW_SIGNAL	LOW_SIGNAL	906.255188	5029.586426	906	5030	26.365955	50.437057	921.077576	5039.75	921	5027	35.090973	51.719288	100	100	-3.205796	-4.551893	0	0	-0.422399	-0.196514	0	0
739	106con2Gcon3R072403	NORMAL	B	1	2	4	11	LOW_SIGNAL	LOW_SIGNAL	881.361084	4999.173828	883	4993	20.395948	49.584324	881.880981	5008.158691	881	5011	23.739117	51.545464	100	100	-0.112444	-4.023992	0	0	-0.0219	-0.174309	0	0
740	106con2Gcon3R072403	NORMAL	B	1	2	4	12	LOW_SIGNAL	LOW_SIGNAL	868.601379	4970.384766	870	4970	22.336773	47.550243	862.468262	4972.277832	861	4963	21.618397	51.791222	100	100	1.326475	-0.847835	0	-0.639164	0.283699	-0.036552	91.621986	0
741	106con2Gcon3R072403	NORMAL	B	1	2	4	13	LOW_SIGNAL	LOW_SIGNAL	864.916077	4974.517578	863	4974	23.042976	53.650524	863.616028	4971.255859	861	4969	23.193014	46.933178	100	100	0.281175	1.460805	0.19248	5.195349	0.056053	0.069497	202.595764	796.922607
742	106con2Gcon3R072403	NORMAL	B	1	2	4	14	LOW_SIGNAL	LOW_SIGNAL	878.664307	4984.244629	879	4987	23.662216	49.346752	879.40802	4980.671875	879	4979	22.895662	48.825527	100	100	-0.160851	1.600106	-0.100525	0	-0.032483	0.073174	0	200.218536
743	106con2Gcon3R072403	NORMAL	B	1	2	4	15	LOW_SIGNAL	LOW_SIGNAL	902.685303	4997.964844	903	5002	23.240751	46.54311	903.984131	4988.087402	903	4987	27.195881	47.006897	100	100	-0.280911	4.423745	-0.063501	0	-0.047758	0.210127	0	66.686447
744	106con2Gcon3R072403	NORMAL	B	1	2	4	16	LOW_SIGNAL	LOW_SIGNAL	915.852112	4979.01416	915	4972	21.958359	52.114166	922.640015	4996.184082	919	4992	29.347031	52.116245	100	100	-1.468092	-7.68978	0	0	-0.231298	-0.329454	0	0
745	106con2Gcon3R072403	NORMAL	B	1	2	4	17	LOW_SIGNAL	LOW_SIGNAL	937.88031	5024.788574	939	5025	24.3309	46.156662	932.610168	5026.144043	930	5024	27.06246	50.581627	100	100	1.13983	-0.607065	0	-0.532593	0.19474	-0.026798	224.820847	0
746	106con2Gcon3R072403	NORMAL	B	1	2	4	18	LOW_SIGNAL	LOW_SIGNAL	928.729187	5025.506836	930	5027	23.553308	44.344177	930.163635	5024.236328	930	5023	24.922459	50.421158	100	100	-0.310243	0.569014	-0.54523	0	-0.057556	0.025198	0	1888.823486
747	106con2Gcon3R072403	NORMAL	B	1	2	4	19	LOW_SIGNAL	LOW_SIGNAL	1024.694458	5049.597168	1035	5052	53.922531	48.726486	922.856018	5019.432129	922	5023	22.544472	53.739265	100	100	22.025686	13.509818	1.630347	0.613366	4.517224	0.561322	48.099251	75.131966
748	106con2Gcon3R072403	NORMAL	B	1	2	4	20	LOW_SIGNAL	LOW_SIGNAL	1022.979736	5039.371582	1036	5034	60.332916	54.562485	907.559998	5003.895996	906	5002	24.690466	47.084663	100	100	24.963058	15.888218	1.571168	0.636469	4.674668	0.753442	47.695	77.715118
749	106con2Gcon3R072403	NORMAL	B	1	2	4	21	LOW_SIGNAL	LOW_SIGNAL	942.446655	4999.466797	919	4997	77.16613	54.39793	898.216003	5001.432129	896	5002	21.556597	57.649574	100	100	9.566235	-0.8802	0	-0.092011	2.051838	-0.034091	167.517365	0
750	106con2Gcon3R072403	NORMAL	B	1	2	4	22	LOW_SIGNAL	LOW_SIGNAL	953.781433	5017.542969	931	5013	85.129227	47.140022	907.216003	5015.13623	906	5008	28.246489	57.647053	100	100	10.071202	1.07789	9.343441	0.107027	1.648539	0.04175	172.459305	1378.684814
751	106con2Gcon3R072403	NORMAL	B	1	2	4	23	LOW_SIGNAL	LOW_SIGNAL	907.54303	5036.542969	906	5038	22.049862	53.232521	909.064026	5033.487793	907	5035	21.706154	54.800461	100	100	-0.328962	1.368302	-0.240416	0	-0.070072	0.055751	0	425.99707
752	106con2Gcon3R072403	NORMAL	B	1	2	4	24	LOW_SIGNAL	LOW_SIGNAL	920.171082	5036.848633	919	5034	21.577759	45.222885	920.783997	5040.167969	922	5035	21.630545	51.01878	100	100	-0.132562	-1.486609	0	0	-0.028336	-0.065061	0	0
753	106con2Gcon3R072403	NORMAL	B	1	2	4	25	LOW_SIGNAL	LOW_SIGNAL	964.631592	5042.052734	966	5038	31.402042	46.182579	938.807983	5052.503906	940	5051	21.802155	48.737053	100	100	5.585147	-4.680698	0	-0.838062	1.184452	-0.21444	87.516327	0
754	106con2Gcon3R072403	NORMAL	B	1	2	4	26	LOW_SIGNAL	LOW_SIGNAL	960.118408	5044.125	958	5044	25.902494	49.753056	938.708679	5046.251953	941	5051	24.317385	49.259602	100	100	4.63051	-0.952585	0	-0.205719	0.880429	-0.043178	41.673145	0
755	106con2Gcon3R072403	NORMAL	B	1	2	5	1	LOW_SIGNAL	LOW_SIGNAL	894.902771	5009.645996	896	5011	22.331362	48.428089	895.834656	5030.291504	895	5033	16.643202	45.488556	100	100	-0.201549	-9.246368	0	0	-0.055992	-0.453862	0	0
756	106con2Gcon3R072403	NORMAL	B	1	2	5	2	LOW_SIGNAL	LOW_SIGNAL	888.820679	5011.668945	888	5014	21.395634	49.112835	891.928589	5013.849121	893	5014	21.214399	50.076111	100	100	-0.672181	-0.976421	0	0	-0.1465	-0.043537	0	0
757	106con2Gcon3R072403	NORMAL	B	1	2	5	3	LOW_SIGNAL	LOW_SIGNAL	1022.655151	5033.089844	1049	5033	76.732979	57.002697	889.960022	4984.383789	892	4987	26.18372	47.667835	100	100	28.69939	21.813662	1.315661	0.760074	5.067849	1.02178	54.355732	64.177559
758	106con2Gcon3R072403	NORMAL	B	1	2	5	4	LOW_SIGNAL	LOW_SIGNAL	1010.575317	5042.19873	1039	5043	77.446732	57.113754	884.632019	5001.007813	882	5001	24.326918	49.253056	100	100	27.239101	18.447906	1.476542	0.677258	5.177117	0.836312	58.380913	70.199203
759	106con2Gcon3R072403	NORMAL	B	1	2	5	5	LOW_SIGNAL	LOW_SIGNAL	880.260254	5014.219238	883	5019	19.70509	47.56028	891.698303	5019.689453	891	5014	21.203861	51.112053	100	100	-2.473829	-2.449909	0	0	-0.539432	-0.107024	0	0
760	106con2Gcon3R072403	NORMAL	B	1	2	5	6	LOW_SIGNAL	LOW_SIGNAL	898.547974	5009.46582	898	5014	24.175531	45.181503	906.52002	5016.848145	908	5018	19.923475	48.840103	100	100	-1.724199	-3.306273	0	0	-0.400133	-0.151153	0	0
761	106con2Gcon3R072403	NORMAL	B	1	2	5	7	DETECTED	DETECTED	6587.198242	6167.111328	7117	6187	1490.13623	441.014038	944.848511	5032.181641	939	5040	29.52342	52.295097	100	100	1220.331177	508.293488	2.40084	0.416521	191.114365	21.702412	26.404669	38.584106
762	106con2Gcon3R072403	NORMAL	B	1	2	5	8	DETECTED	DETECTED	6502.276367	6133.702148	7104	6063	1645.053101	501.266083	950.354858	5029.290527	946	5037	23.102016	54.374748	100	100	1200.773315	494.62558	2.427641	0.411923	240.321945	20.311111	29.627417	45.119789
763	106con2Gcon3R072403	NORMAL	B	1	2	5	9	LOW_SIGNAL	LOW_SIGNAL	972.321899	5021.595703	975	5020	37.130329	47.19767	921.059387	5012.296875	921	5013	27.673023	43.427986	100	100	11.08709	4.164605	2.662219	0.375627	1.852436	0.214121	48.29282	198.769547
764	106con2Gcon3R072403	NORMAL	B	1	2	5	10	LOW_SIGNAL	LOW_SIGNAL	963.726013	5014.883789	968	5017	33.948746	46.790867	897.367981	4998.13623	895	5000	25.892626	49.457764	100	100	14.351959	7.500619	1.913437	0.52262	2.562816	0.338623	33.087975	95.664063
765	106con2Gcon3R072403	NORMAL	B	1	2	5	11	LOW_SIGNAL	LOW_SIGNAL	878.520569	4970.849121	878	4970	23.655928	49.481361	877.080017	4983.375977	876	4978	22.495735	51.36565	100	100	0.311563	-5.610321	0	-18.00699	0.064037	-0.243876	507.960327	0
766	106con2Gcon3R072403	NORMAL	B	1	2	5	12	LOW_SIGNAL	LOW_SIGNAL	863.678345	4971.160645	864	4969	22.468632	55.865875	857.495972	4978.472168	856	4981	20.485487	50.354649	100	100	1.337128	-3.274564	0	-2.448954	0.301793	-0.145201	149.287827	0
767	106con2Gcon3R072403	NORMAL	B	1	2	5	13	LOW_SIGNAL	LOW_SIGNAL	867.475525	4969.188965	867	4971	22.17054	46.508965	857.927979	4969.879883	857	4966	22.448568	51.12944	100	100	2.06495	-0.309437	0	-0.149852	0.425308	-0.013513	36.890411	0
768	106con2Gcon3R072403	NORMAL	B	1	2	5	14	LOW_SIGNAL	LOW_SIGNAL	873.237732	4976.629395	872	4977	21.115698	48.460472	871.223999	4970.456055	870	4965	19.047421	47.811035	100	100	0.435531	2.764813	0.157527	6.348136	0.105722	0.12912	452.601776	128.084625
769	106con2Gcon3R072403	NORMAL	B	1	2	5	15	LOW_SIGNAL	LOW_SIGNAL	886.391602	4984.412598	886	4988	19.964079	46.054218	882.375977	4984.640137	885	4986	20.578979	42.031166	100	100	0.868502	-0.101906	0	-0.117336	0.195132	-0.005414	124.339005	0
770	106con2Gcon3R072403	NORMAL	B	1	2	5	16	LOW_SIGNAL	LOW_SIGNAL	888.169006	4977.288574	890	4977	22.383493	44.771854	889.703979	4980.12793	889	4976	23.347309	47.68174	100	100	-0.331985	-1.271644	0	0	-0.065745	-0.059548	0	0
771	106con2Gcon3R072403	NORMAL	B	1	2	5	17	LOW_SIGNAL	LOW_SIGNAL	912.650024	5010.149902	911	5012	23.891518	45.858383	902.703979	4999.839844	903	5000	22.198887	44.038551	100	100	2.151137	4.617498	0.465866	2.146538	0.448043	0.234114	88.804703	124.058571
772	106con2Gcon3R072403	NORMAL	B	1	2	5	18	LOW_SIGNAL	LOW_SIGNAL	909.700012	5010.935547	910	5007	20.412542	45.249634	913.927979	5002.056152	914	5004	21.523867	46.513668	100	100	-0.914427	3.976756	-0.229943	0	-0.196432	0.190899	0	121.291489
773	106con2Gcon3R072403	NORMAL	B	1	2	5	19	LOW_SIGNAL	LOW_SIGNAL	913.91217	5002.635254	915	5002	20.692087	49.71814	913.559448	5004.943848	915	5006	20.478298	48.488533	100	100	0.076287	-1.033935	0	-13.553226	0.017224	-0.047611	841.109863	0
774	106con2Gcon3R072403	NORMAL	B	1	2	5	20	LOW_SIGNAL	LOW_SIGNAL	914.094604	4986.628418	915	4990	20.647127	48.893093	918.219299	4999.684082	921	5001	21.698559	52.066551	100	100	-0.892092	-5.847155	0	0	-0.190091	-0.25075	0	0
775	106con2Gcon3R072403	NORMAL	B	1	2	5	21	LOW_SIGNAL	LOW_SIGNAL	937.23999	5008.813477	936	5012	27.010481	47.848385	912.206543	5002.152344	912	4997	22.106899	58.030464	100	100	5.414251	2.983278	1.814866	0.551005	1.132382	0.114787	61.994572	492.91806
776	106con2Gcon3R072403	NORMAL	B	1	2	5	22	LOW_SIGNAL	LOW_SIGNAL	941.06665	5013.126465	940	5013	26.852489	49.791557	914.688171	5015.785156	916	5020	22.80731	41.909801	100	100	5.705155	-1.190731	0	-0.208711	1.15658	-0.063438	53.730595	0
777	106con2Gcon3R072403	NORMAL	B	1	2	5	23	LOW_SIGNAL	LOW_SIGNAL	918.192078	5027.397461	915	5025	22.007185	50.278294	917.626282	5031.757813	920	5035	23.398756	46.841515	100	100	0.122371	-1.952842	0	-15.95841	0.024181	-0.093087	1404.912231	0
778	106con2Gcon3R072403	NORMAL	B	1	2	5	24	LOW_SIGNAL	LOW_SIGNAL	918.708618	5028.351074	919	5025	19.837868	43.526882	919.428589	5033.581055	921	5035	22.038363	45.482399	100	100	-0.155716	-2.342317	0	0	-0.032669	-0.114989	0	0
779	106con2Gcon3R072403	NORMAL	B	1	2	5	25	LOW_SIGNAL	LOW_SIGNAL	1032.966919	5064.304688	1040	5064	87.600563	52.031654	923.071411	5027.57959	924	5028	22.260342	47.11388	100	100	23.768274	16.447828	1.445071	0.692008	4.93683	0.779496	77.096016	60.125378
780	106con2Gcon3R072403	NORMAL	B	1	2	5	26	DETECTED	DETECTED	1126.535767	5085.893066	1122	5085	36.180084	45.205162	926.322937	5030.083496	925	5031	28.879604	45.089485	100	100	43.302166	24.995066	1.732429	0.577224	6.932672	1.237751	10.885285	5.790912
781	106con2Gcon3R072403	NORMAL	B	1	2	6	1	LOW_SIGNAL	LOW_SIGNAL	1017.840271	5034.659668	1035	5034	65.334717	50.832394	889.365051	5013.722168	884	5013	28.356192	43.775734	100	100	27.786707	9.377141	2.963239	0.337469	4.530764	0.47829	45.814625	123.406754
782	106con2Gcon3R072403	NORMAL	B	1	2	6	2	LOW_SIGNAL	LOW_SIGNAL	1020.756958	5053.576172	1033	5053	53.101864	46.598186	886.528015	5006.040039	887	5002	26.784559	45.554363	100	100	29.031126	21.289696	1.363623	0.73334	5.01143	1.043503	34.159462	20.63209
783	106con2Gcon3R072403	NORMAL	B	1	2	6	3	LOW_SIGNAL	LOW_SIGNAL	871.534241	4994.862793	872	4989	20.170706	48.214989	875.64801	4991.344238	876	4988	22.631426	44.158459	100	100	-0.889729	1.575832	-0.564609	0	-0.181772	0.07968	0	550.15686
784	106con2Gcon3R072403	NORMAL	B	1	2	6	4	LOW_SIGNAL	LOW_SIGNAL	869.287659	4980.780762	868	4978	20.092873	50.670067	868.960022	4983.832031	869	4986	19.995321	49.961872	100	100	0.070861	-1.366552	0	-19.284834	0.016386	-0.061072	603.57782	0
785	106con2Gcon3R072403	NORMAL	B	1	2	6	5	DETECTED	DETECTED	2032.942261	5678.115234	2115	5708	315.684296	259.521576	882.333313	4998.053223	884	5002	20.811466	48.972382	100	100	248.854462	304.57489	0.817055	1.223908	55.287258	13.886643	27.376596	37.475861
786	106con2Gcon3R072403	NORMAL	B	1	2	6	6	DETECTED	DETECTED	2018.762329	5647.524902	2100	5658	300.543335	235.997299	891.25	5001.04541	889	5006	22.501724	52.809338	100	100	243.859116	289.534515	0.842245	1.187302	50.107819	12.241765	26.580624	35.579292
787	106con2Gcon3R072403	NORMAL	B	1	2	6	7	DETECTED	DETECTED	1347.361084	5128.166504	1349	5129	29.186256	57.14418	921.739624	4997.585938	908	4998	57.718658	54.578842	100	100	92.053696	58.482262	1.574045	0.635306	7.374071	2.392513	11.699514	12.964774
788	106con2Gcon3R072403	NORMAL	B	1	2	6	8	DETECTED	DETECTED	1327.326904	5093.788574	1329	5093	45.639561	47.829491	905.966187	4993.959473	903	4990	24.973845	49.321503	100	100	91.132179	44.709805	2.038304	0.490604	16.87208	2.024048	9.06598	12.060147
789	106con2Gcon3R072403	NORMAL	B	1	2	6	9	LOW_SIGNAL	LOW_SIGNAL	928.746582	4989.616211	934	4986	32.45002	51.77327	894.991638	4992.274902	892	4990	23.015703	68.29335	100	100	7.300542	-1.190731	0	-0.163102	1.466605	-0.03893	67.76886	0
790	106con2Gcon3R072403	NORMAL	B	1	2	6	10	LOW_SIGNAL	LOW_SIGNAL	909.328796	4974.479492	907	4979	28.46513	47.270199	877.047974	4970.359863	879	4975	19.864403	48.149029	100	100	6.981718	1.845031	3.784065	0.264266	1.625059	0.08556	63.158138	222.28595
791	106con2Gcon3R072403	NORMAL	B	1	2	6	11	DETECTED	DETECTED	1203	5048.444336	1207	5048	34.008286	54.927593	863.737305	4956.694824	863	4958	23.428532	49.123505	100	100	73.375961	41.091251	1.785683	0.56001	14.480749	1.867731	7.266024	26.784689
792	106con2Gcon3R072403	NORMAL	B	1	2	6	12	DETECTED	DETECTED	1230.980347	5100	1234	5099	34.4636	59.896576	878.117249	4966.579102	867	4972	52.042389	54.897335	100	100	76.317467	59.754341	1.277187	0.782971	6.780302	2.430371	11.051248	17.955093
793	106con2Gcon3R072403	NORMAL	B	1	2	6	13	LOW_SIGNAL	LOW_SIGNAL	895.618042	5003.916504	901	5007	30.189611	48.983017	866.017212	4984.974121	864	4980	21.544691	48.604961	100	100	6.402087	8.483601	0.754643	1.32513	1.373927	0.389721	71.444031	32.065693
794	106con2Gcon3R072403	NORMAL	B	1	2	6	14	LOW_SIGNAL	LOW_SIGNAL	899.342651	5004.447754	901	5007	29.740685	42.62888	864.76001	4988.071777	864	4990	20.021517	44.188957	100	100	7.479557	7.334201	1.019819	0.980566	1.727274	0.37059	63.592537	71.067413
795	106con2Gcon3R072403	NORMAL	B	1	2	6	15	LOW_SIGNAL	LOW_SIGNAL	872.125854	4972.209961	872	4976	18.624481	48.633266	870.552002	4979.583984	871	4980	18.191399	48.542999	100	100	0.340394	-3.302555	0	-9.702159	0.086516	-0.151907	253.710938	0
796	106con2Gcon3R072403	NORMAL	B	1	2	6	16	LOW_SIGNAL	LOW_SIGNAL	881.492981	4976.894531	883	4977	19.284266	43.453011	876.552002	4976.487793	875	4971	21.721279	45.363163	100	100	1.068638	0.182163	5.866378	0.170463	0.227472	0.008966	202.31926	3202.322266
797	106con2Gcon3R072403	NORMAL	B	1	2	6	17	DETECTED	DETECTED	2238.070068	5348.789551	2309	5352	354.193115	125.78289	904.123291	4988.424805	900	4989	23.216942	50.370827	100	100	288.506897	161.394196	1.787592	0.559412	57.45575	7.154235	26.495163	31.983355
798	106con2Gcon3R072403	NORMAL	B	1	2	6	18	DETECTED	DETECTED	2341.490234	5346.421387	2347	5345	242.532303	109.326332	931.388062	4990.835938	927	4992	32.471413	43.947811	100	100	304.977844	159.253723	1.915044	0.522181	43.425957	8.091084	17.044775	28.15192
799	106con2Gcon3R072403	NORMAL	B	1	2	6	19	DETECTED	DETECTED	2263.03125	5284.010254	2290	5305	127.739891	97.607552	948.610168	5002.45752	940	4997	38.980106	49.948704	100	100	284.283875	126.097176	2.254483	0.443561	33.720306	5.636837	9.254808	29.784536
800	106con2Gcon3R072403	NORMAL	B	1	2	6	20	DETECTED	DETECTED	2252.75708	5286.149414	2311	5294	203.896469	87.232689	955.055542	4995.314941	937	4995	44.319344	49.662563	100	100	280.667755	130.25412	2.154771	0.464087	29.280703	5.856212	15.336463	24.65867
801	106con2Gcon3R072403	NORMAL	B	1	2	6	21	DETECTED	DETECTED	6067.880371	6779.977539	6582	6606	1589.928833	802.557922	908.354858	4998.225586	908	4987	25.405443	50.552097	100	100	1115.90564	797.981567	1.39841	0.715098	203.087402	35.245857	30.811474	44.953747
802	106con2Gcon3R072403	NORMAL	B	1	2	6	22	DETECTED	DETECTED	6044.467773	6870.855957	6515	6625	1756.010376	946.423523	929.555542	5020.555664	931	5031	22.190321	48.262375	100	100	1106.256592	828.681824	1.334959	0.749086	230.501938	38.33836	34.328453	51.083179
803	106con2Gcon3R072403	NORMAL	B	1	2	6	23	DETECTED	DETECTED	10675.424805	9569.366211	11122	9857	2595.625732	1380.081909	940.607117	5025.143066	941	5013	23.675802	44.111565	100	100	2105.452881	2035.191406	1.034523	0.966629	411.1716	103.016594	26.662214	30.354513
804	106con2Gcon3R072403	NORMAL	B	1	2	6	24	DETECTED	DETECTED	9784.211914	9128.270508	10659	9489	3067.068115	1574.162598	932.93103	5025.379395	935	5017	22.180962	46.056965	100	100	1914.361084	1837.534912	1.041809	0.959868	399.048584	89.08297	34.650215	38.350731
805	106con2Gcon3R072403	NORMAL	B	1	2	6	25	LOW_SIGNAL	LOW_SIGNAL	943.28479	5022.271484	943	5028	26.255255	49.333942	916.588257	5021.293945	917	5019	24.328259	49.885788	100	100	5.773944	0.437804	13.188422	0.075824	1.097347	0.019596	36.981972	756.960876
806	106con2Gcon3R072403	NORMAL	B	1	2	6	26	LOW_SIGNAL	LOW_SIGNAL	930.549683	5019.457031	929	5021	24.984978	42.342827	907.649109	5014.289551	906	5021	23.418465	45.051926	100	100	4.952951	2.314326	2.140127	0.467262	0.977885	0.114701	38.024075	297.766754
807	106con2Gcon3R072403	NORMAL	B	1	2	7	1	LOW_SIGNAL	LOW_SIGNAL	884.638916	4999.583496	884	4999	20.568369	47.558502	880.983582	4998.909668	882	5001	18.581957	49.077095	100	100	0.790578	0.301783	2.619691	0.381724	0.196714	0.01373	241.254395	1797.795532
808	106con2Gcon3R072403	NORMAL	B	1	2	7	2	LOW_SIGNAL	LOW_SIGNAL	880.520813	4995.048828	880	4995	24.682878	48.929707	873.440002	5001.52002	872	4999	18.955122	44.398781	100	100	1.531442	-2.89821	0	-1.892471	0.373557	-0.145752	223.275833	0
809	106con2Gcon3R072403	NORMAL	B	1	2	7	3	LOW_SIGNAL	LOW_SIGNAL	871.479431	5005.835449	871	5005	19.995245	44.415596	874.848022	5003.536133	872	5000	19.221983	51.354481	100	100	-0.728561	1.02978	-0.707492	0	-0.175247	0.044773	0	1121.143066
810	106con2Gcon3R072403	NORMAL	B	1	2	7	4	LOW_SIGNAL	LOW_SIGNAL	862.404114	4976.328613	862	4974	20.812653	51.235111	865.447998	4972.527832	867	4975	18.414785	50.232941	100	100	-0.658333	1.702231	-0.386747	0	-0.165296	0.075663	0	265.31543
811	106con2Gcon3R072403	NORMAL	B	1	2	7	5	LOW_SIGNAL	LOW_SIGNAL	863.452026	4974.23291	861	4975	20.588602	50.641815	867.515869	4970.333496	868	4968	18.260229	45.311718	100	100	-0.878931	1.746405	-0.50328	0	-0.222552	0.086058	0	579.960876
812	106con2Gcon3R072403	NORMAL	B	1	2	7	6	LOW_SIGNAL	LOW_SIGNAL	867.479431	4978.773926	864	4979	22.420191	44.366779	873.436523	4972.333496	872	4966	22.133602	47.890533	100	100	-1.288404	2.884433	-0.446675	0	-0.269142	0.134482	0	279.955078
813	106con2Gcon3R072403	NORMAL	B	1	2	7	7	LOW_SIGNAL	LOW_SIGNAL	908.561646	4988.835449	911	4986	28.912464	45.295349	886.357117	4981.944336	884	4982	21.57905	50.112076	100	100	4.80241	3.086278	1.556052	0.642652	1.028986	0.137514	86.660416	311.084015
814	106con2Gcon3R072403	NORMAL	B	1	2	7	8	LOW_SIGNAL	LOW_SIGNAL	909.102722	4989.96582	909	4993	29.527016	52.304729	882.095215	4980.706543	883	4980	19.779358	44.883862	100	100	5.841202	4.146892	1.408574	0.709938	1.365439	0.206294	81.174042	290.040009
815	106con2Gcon3R072403	NORMAL	B	1	2	7	9	DETECTED	DETECTED	1255.214233	5094.714355	1271	5100	60.051487	28.944056	898.159119	4973.809082	884	4974	51.976345	45.063732	100	100	77.224121	54.149052	1.42614	0.701194	6.869569	2.682984	8.423697	28.567461
816	106con2Gcon3R072403	NORMAL	B	1	2	7	10	DETECTED	DETECTED	1206.236816	5043.131348	1211	5043	49.018166	45.334892	874.227722	4961.777344	873	4960	24.856754	46.440628	100	100	71.807152	36.435482	1.970803	0.507407	13.356896	1.751785	12.725056	12.382553
817	106con2Gcon3R072403	NORMAL	B	1	2	7	11	LOW_SIGNAL	LOW_SIGNAL	951.965759	4974.438477	965	4977	46.933178	52.66354	865.425171	4951.094727	866	4947	23.160761	52.182285	100	100	18.717056	10.454812	1.790281	0.558571	3.736517	0.44735	47.169041	30.429327
818	106con2Gcon3R072403	NORMAL	B	1	2	7	12	LOW_SIGNAL	LOW_SIGNAL	953.513916	4999.0625	956	5000	38.866631	53.625736	861.801575	4965.936523	860	4971	24.264877	45.402164	100	100	19.835606	14.835914	1.336999	0.747944	3.779634	0.729612	33.10532	86.147034
819	106con2Gcon3R072403	NORMAL	B	1	2	7	13	LOW_SIGNAL	LOW_SIGNAL	860.636353	4972.265625	861	4971	20.658367	43.939957	859.367981	4972.647949	860	4968	20.07387	50.893661	100	100	0.274324	-0.171229	0	-0.624185	0.063185	-0.007512	384.692719	0
820	106con2Gcon3R072403	NORMAL	B	1	2	7	14	LOW_SIGNAL	LOW_SIGNAL	865.895081	4971.167969	865	4969	19.548681	44.636398	862.599976	4967.191895	865	4963	19.238739	41.655975	100	100	0.712668	1.780738	0.400209	2.498694	0.171274	0.09545	105.22438	403.339386
821	106con2Gcon3R072403	NORMAL	B	1	2	7	15	LOW_SIGNAL	LOW_SIGNAL	870.363647	4971.174805	871	4971	18.986855	45.628365	867.296021	4966.848145	867	4968	20.678032	48.456509	100	100	0.663468	1.937753	0.342391	2.920641	0.148352	0.08929	266.990082	377.014282
822	106con2Gcon3R072403	NORMAL	B	1	2	7	16	LOW_SIGNAL	LOW_SIGNAL	881.055969	4973.860352	880	4977	21.010651	45.811855	877.919983	4968.13623	876	4969	21.993984	45.473206	100	100	0.678253	2.563625	0.264568	3.779746	0.142584	0.125879	207.364258	97.132774
823	106con2Gcon3R072403	NORMAL	B	1	2	7	17	LOW_SIGNAL	LOW_SIGNAL	901.190125	4983.915527	901	4983	21.749031	45.803391	901.46283	4974.198242	900	4969	23.140526	39.578541	100	100	-0.058981	4.352016	-0.013553	0	-0.011785	0.245519	0	237.247971
824	106con2Gcon3R072403	NORMAL	B	1	2	7	18	LOW_SIGNAL	LOW_SIGNAL	939.241394	4987.38623	944	4985	27.710632	43.029083	928.343994	4985.375977	924	4981	34.491726	50.025265	100	100	2.356897	0.900319	2.617846	0.381993	0.315942	0.040185	188.464874	1269.252319
825	106con2Gcon3R072403	NORMAL	B	1	2	7	19	DETECTED	DETECTED	15316.560547	8157.209961	17643	7735	5273.890625	1940.412109	997.941162	4978.529297	991	4977	29.80451	62.576077	100	100	3096.840576	1423.614868	2.175336	0.459699	480.417877	50.797058	36.831806	61.012825
826	106con2Gcon3R072403	NORMAL	B	1	2	7	20	DETECTED	DETECTED	17097.226563	8597.839844	18254	8567	3277.336426	1655.67749	982.466675	5000.333496	996	4990	55.344204	46.518303	100	100	3485.311035	1611.191528	2.163188	0.462281	291.173401	77.335289	20.334583	46.004753
827	106con2Gcon3R072403	NORMAL	B	1	2	7	21	LOW_SIGNAL	LOW_SIGNAL	1089.630127	5031.726074	1144	5033	117.249573	54.539387	933.896545	5002.080566	913	5001	68.288551	53.179207	100	100	33.682163	13.277139	2.536854	0.394189	2.280523	0.557464	61.201141	40.830486
828	106con2Gcon3R072403	NORMAL	B	1	2	7	22	DETECTED	DETECTED	1219.77356	5054.698242	1217	5055	31.794195	49.79287	906.047974	5001.695801	902	5000	31.007505	43.385777	100	100	67.852783	23.737856	2.858421	0.349844	10.11773	1.221655	2.240462	46.09914
829	106con2Gcon3R072403	NORMAL	B	1	2	7	23	DETECTED	DETECTED	2389.891602	5774.766602	2460	5782	239.410843	212.239777	918.928589	5013.380859	914	5008	26.503925	48.991268	100	100	318.140869	340.996826	0.932973	1.071842	55.499817	15.541254	16.175749	27.12266
830	106con2Gcon3R072403	NORMAL	B	1	2	7	24	DETECTED	DETECTED	2776.817383	5920.394043	2831	5879	285.304138	255.328613	917.333313	5017.30957	916	5017	22.179607	45.055256	100	100	402.170471	404.458496	0.994343	1.005689	83.837555	20.043932	15.296754	27.829285
831	106con2Gcon3R072403	NORMAL	B	1	2	7	25	DETECTED	DETECTED	4978.04248	6563.929688	5265	6682	966.63385	749.138916	909	4996.035645	911	5005	18.487232	38.748459	100	100	880.055237	702.202393	1.253279	0.797907	220.100143	40.46339	23.751461	47.715988
832	106con2Gcon3R072403	NORMAL	B	1	2	7	26	DETECTED	DETECTED	4791.041016	6624.86084	4994	6738	675.251343	514.186523	906.647034	5007.235352	908	5005	20.099573	52.600876	100	100	840.119324	724.475281	1.159625	0.862348	193.257538	30.752825	17.375996	31.619738
833	106con2Gcon3R072403	NORMAL	B	1	2	8	1	DETECTED	DETECTED	1143.243896	5072.146484	1146	5062	30.818686	46.547764	885.763611	4988.318359	883	4989	19.339521	49.270424	100	100	55.688007	37.543552	1.483291	0.674177	13.313684	1.701388	9.319275	19.267748
834	106con2Gcon3R072403	NORMAL	B	1	2	8	2	DETECTED	DETECTED	1124.845215	5061.714355	1125	5062	32.530056	54.24189	877.117676	4998.067383	876	5000	18.861309	46.959011	100	100	53.578678	28.505152	1.879614	0.532024	13.134165	1.355373	10.698802	42.65461
835	106con2Gcon3R072403	NORMAL	B	1	2	8	3	LOW_SIGNAL	LOW_SIGNAL	880.737915	4997.558594	881	4999	22.275118	46.648312	875.872986	5000.373047	873	5000	22.957697	44.908924	100	100	1.05219	-1.260491	0	-1.197968	0.211908	-0.06267	114.215942	0
836	106con2Gcon3R072403	NORMAL	B	1	2	8	4	LOW_SIGNAL	LOW_SIGNAL	868.767151	4978.849121	869	4975	18.709778	44.73283	868.719971	4980.167969	869	4978	21.827623	50.111603	100	100	0.010204	-0.590664	0	-57.88459	0.002161	-0.026318	23828.445313	0
837	106con2Gcon3R072403	NORMAL	B	1	2	8	5	LOW_SIGNAL	LOW_SIGNAL	867.328796	4979.397461	861	4976	38.341858	43.388615	865.911987	4970.671875	869	4973	19.94873	46.952934	100	100	0.306428	3.907871	0.078413	12.752965	0.071023	0.185837	2311.08374	205.654175
838	106con2Gcon3R072403	NORMAL	B	1	2	8	6	LOW_SIGNAL	LOW_SIGNAL	860.671204	4965.588867	861	4969	18.229988	47.876225	865.471985	4963.903809	865	4961	20.331356	44.390575	100	100	-1.038316	0.754676	-1.375843	0	-0.236127	0.03796	0	1064.264282
839	106con2Gcon3R072403	NORMAL	B	1	2	8	7	LOW_SIGNAL	LOW_SIGNAL	963.890381	5012.911133	959	5019	50.280468	46.034924	877.512024	4974.551758	876	4970	20.51263	49.207977	100	100	18.681969	17.179762	1.08744	0.919591	4.210984	0.779536	53.145214	45.319336
840	106con2Gcon3R072403	NORMAL	B	1	2	8	8	LOW_SIGNAL	LOW_SIGNAL	974.684937	5015.26709	969	5011	63.127869	51.758629	882.297546	4966.272949	880	4966	23.662434	42.979839	100	100	19.981607	21.942684	0.910627	1.098144	3.904391	1.139933	63.347771	58.862179
841	106con2Gcon3R072403	NORMAL	B	1	2	8	9	DETECTED	DETECTED	1719.164917	5477.515625	1758	5467	217.399719	170.517426	870.593018	4968.604492	870	4964	18.563963	43.448498	100	100	183.529694	227.922684	0.805228	1.241884	45.710709	11.712975	25.525906	32.400375
842	106con2Gcon3R072403	NORMAL	B	1	2	8	10	DETECTED	DETECTED	1743.222168	5523.210938	1739	5513	191.506027	178.200958	866.557922	4961.252441	867	4958	22.025961	52.350086	100	100	189.60553	251.680664	0.753358	1.327391	39.801407	10.734624	21.699888	30.311499
843	106con2Gcon3R072403	NORMAL	B	1	2	8	11	LOW_SIGNAL	LOW_SIGNAL	871.531006	4962.896484	871	4964	22.565353	45.393448	863.428589	4956.174805	864	4953	21.597567	49.990406	100	100	1.752396	3.010395	0.582115	1.717873	0.375154	0.134459	80.68708	311.526428
844	106con2Gcon3R072403	NORMAL	B	1	2	8	12	LOW_SIGNAL	LOW_SIGNAL	877.573425	4965.664551	877	4967	20.731174	46.069756	866.088013	4969.368164	865	4966	20.678808	43.443798	100	100	2.484073	-1.658713	0	-0.667739	0.555419	-0.085251	12.821294	0
845	106con2Gcon3R072403	NORMAL	B	1	2	8	13	LOW_SIGNAL	LOW_SIGNAL	877.0979	4963.496582	878	4964	19.963455	45.171959	859.424011	4963.184082	859	4961	19.898233	48.452568	100	100	3.82252	0.139957	27.312044	0.036614	0.888214	0.00645	9.123097	5608.181641
846	106con2Gcon3R072403	NORMAL	B	1	2	8	14	LOW_SIGNAL	LOW_SIGNAL	873.370605	4962.993164	872	4963	22.948711	43.944195	857.031982	4964.328125	859	4963	18.995733	41.816776	100	100	3.533728	-0.59788	0	-0.169192	0.860121	-0.031924	78.810486	0
847	106con2Gcon3R072403	NORMAL	B	1	2	8	15	LOW_SIGNAL	LOW_SIGNAL	916.244751	4964.54541	921	4960	37.334087	44.359875	853.895996	4962.967773	852	4963	19.623817	43.07494	100	100	13.484831	0.706566	19.085032	0.052397	3.177198	0.036625	50.940338	671.855225
848	106con2Gcon3R072403	NORMAL	B	1	2	8	16	LOW_SIGNAL	LOW_SIGNAL	922.720276	4966.769043	925	4972	34.246094	48.320332	863.728027	4958.879883	862	4957	18.748922	47.95623	100	100	12.758883	3.533266	3.611073	0.276926	3.146434	0.164508	48.579021	75.048279
849	106con2Gcon3R072403	NORMAL	B	1	2	8	17	LOW_SIGNAL	LOW_SIGNAL	870.739746	4963.958984	870	4964	19.995539	40.115498	874.416016	4966.352051	874	4965	20.033121	38.984535	100	100	-0.795106	-1.071767	0	0	-0.18351	-0.061385	0	0
850	106con2Gcon3R072403	NORMAL	B	1	2	8	18	LOW_SIGNAL	LOW_SIGNAL	888.380981	4966.591797	888	4968	21.025534	46.811737	894.745789	4974.059082	893	4971	22.775074	47.108219	100	100	-1.376585	-3.344324	0	0	-0.279464	-0.158513	0	0
851	106con2Gcon3R072403	NORMAL	B	1	2	8	19	DETECTED	DETECTED	2560.944092	5484.928223	2606	5480	269.221588	201.424988	917.088867	4978.266602	911	4975	37.760502	46.231335	100	100	355.534119	226.915207	1.566815	0.638237	43.533722	10.959269	16.215561	38.694004
852	106con2Gcon3R072403	NORMAL	B	1	2	8	20	DETECTED	DETECTED	2512.107422	5555.520508	2542	5561	268.246002	195.328506	939.871765	5003.666504	932	5005	40.000114	53.554367	100	100	340.044159	247.155228	1.375832	0.726833	39.305779	10.304557	16.870684	34.038609
853	106con2Gcon3R072403	NORMAL	B	1	2	8	21	LOW_SIGNAL	LOW_SIGNAL	980.102051	5026.047852	989	5027	61.440002	54.592182	916.453003	4992.641113	916	4993	24.209036	48.068459	100	100	13.766059	14.961657	0.920089	1.086851	2.629144	0.694983	88.719994	77.46682
854	106con2Gcon3R072403	NORMAL	B	1	2	8	22	LOW_SIGNAL	LOW_SIGNAL	979.782288	5030.108887	979	5029	49.615856	55.452579	914.288025	4998.720215	916	4998	18.342537	43.419853	100	100	14.165143	14.057838	1.007633	0.992425	3.570622	0.722911	70.389076	109.887093
855	106con2Gcon3R072403	NORMAL	B	1	2	8	23	DETECTED	DETECTED	2420.086182	5529.965332	2473	5516	264.719055	171.635712	911.113647	5002.5	911	4995	22.807806	53.792667	100	100	326.361603	236.232437	1.381527	0.723836	66.160355	9.805525	17.477766	30.900274
856	106con2Gcon3R072403	NORMAL	B	1	2	8	24	DETECTED	DETECTED	2387.108398	5481.283203	2444	5461	261.375122	166.498032	902.385742	4995.442871	902	4994	21.019165	43.451996	100	100	321.116821	217.590118	1.475788	0.677604	70.636612	11.181082	17.547291	33.082493
857	106con2Gcon3R072403	NORMAL	B	1	2	8	25	DETECTED	DETECTED	1453.442261	5474.230957	1471	5469	141.616089	171.599915	944.702698	5015.89209	908	5009	99.732513	58.342922	100	100	110.030533	205.273224	0.53602	1.865602	5.10104	7.855947	19.762814	35.209167
858	106con2Gcon3R072403	NORMAL	B	1	2	8	26	DETECTED	DETECTED	1343.104492	5237.880371	1325	5222	172.069748	115.793236	904.351624	4999.703125	900	4992	44.144562	51.080013	100	100	94.893761	106.670876	0.889594	1.124108	9.939002	4.662827	37.905327	43.630444
859	106con2Gcon3R072403	NORMAL	B	1	2	9	1	LOW_SIGNAL	LOW_SIGNAL	886.25	4974.9375	887	4980	22.535597	47.291824	894.299194	4981.866211	895	4985	21.130856	49.003311	100	100	-1.740885	-3.103116	0	0	-0.380921	-0.141393	0	0
860	106con2Gcon3R072403	NORMAL	B	1	2	9	2	LOW_SIGNAL	LOW_SIGNAL	873.951416	4990.451172	873	4992	21.942816	42.919975	888.08728	4986.896973	885	4987	23.118137	52.000744	100	100	-3.057314	1.591796	-1.92067	0	-0.611462	0.068349	0	826.038025
861	106con2Gcon3R072403	NORMAL	B	1	2	9	3	LOW_SIGNAL	LOW_SIGNAL	881.599976	4978.869141	880	4982	23.231148	45.66169	881.52002	4992.032227	880	4994	21.939646	49.199879	100	100	0.017293	-5.895265	0	-340.905701	0.003644	-0.267543	9552.675781	0
862	106con2Gcon3R072403	NORMAL	B	1	2	9	4	LOW_SIGNAL	LOW_SIGNAL	886.44519	4988.862793	889	4986	17.837204	52.411453	877.400024	4991.952148	878	4990	22.619572	50.818123	100	100	1.956295	-1.383609	0	-0.70726	0.399882	-0.060792	153.780258	0
863	106con2Gcon3R072403	NORMAL	B	1	2	9	5	LOW_SIGNAL	LOW_SIGNAL	920.397278	4999.185059	923	5001	35.538712	43.202339	876.728027	4987.288086	874	4986	24.692743	47.3722	100	100	9.444815	5.328219	1.772603	0.564142	1.768505	0.251138	58.528866	163.353073
864	106con2Gcon3R072403	NORMAL	B	1	2	9	6	LOW_SIGNAL	LOW_SIGNAL	914.760254	4989.945313	918	4994	30.538908	52.710747	865.791992	4977.456055	865	4973	21.063381	44.189922	100	100	10.590888	5.593482	1.893434	0.528141	2.324805	0.282627	45.156624	230.07402
865	106con2Gcon3R072403	NORMAL	B	1	2	9	7	LOW_SIGNAL	LOW_SIGNAL	920.123291	4978.404297	931	4979	38.086452	47.880527	875.088013	4975.952148	875	4981	22.320978	49.720005	100	100	9.74026	1.098228	8.869072	0.112751	2.017621	0.049319	68.524498	546.419922
866	106con2Gcon3R072403	NORMAL	B	1	2	9	8	LOW_SIGNAL	LOW_SIGNAL	943.773987	4985.068359	943	4978	61.000366	62.904381	882.848022	4966.551758	883	4967	21.527945	48.448406	100	100	13.177109	8.292909	1.588961	0.629342	2.830087	0.382192	93.679802	216.677078
867	106con2Gcon3R072403	NORMAL	B	1	2	9	9	DETECTED	DETECTED	2236.647949	5283.744141	2285	5290	269.429199	117.144928	881.729187	4973.5	883	4958	16.618034	47.234589	100	100	293.042725	138.947006	2.109025	0.474153	81.533028	6.568156	19.847406	34.553413
868	106con2Gcon3R072403	NORMAL	B	1	2	9	10	DETECTED	DETECTED	2313.032715	5315.319824	2332	5319	276.580078	124.40345	875.982117	4946.089355	875	4946	25.143581	47.360622	100	100	310.806244	165.364822	1.879519	0.532051	57.153774	7.796149	19.166676	31.155502
869	106con2Gcon3R072403	NORMAL	B	1	2	9	11	LOW_SIGNAL	LOW_SIGNAL	873.61377	4958.110352	873	4958	20.713715	48.57056	870.184204	4954.324707	868	4954	21.348587	48.03566	100	100	0.741749	1.695452	0.437493	2.285749	0.160646	0.078809	150.678284	189.888901
870	106con2Gcon3R072403	NORMAL	B	1	2	9	12	LOW_SIGNAL	LOW_SIGNAL	872.298584	4962.472168	871	4960	18.94751	51.829731	870.288025	4961.86377	871	4959	19.723415	51.893867	100	100	0.434845	0.272479	1.595882	0.626613	0.101938	0.011724	272.44574	423.934998
871	106con2Gcon3R072403	NORMAL	B	1	2	9	13	LOW_SIGNAL	LOW_SIGNAL	896.468506	4966.426758	892	4965	42.580959	48.470482	867.960022	4964	869	4960	20.680906	47.312447	100	100	6.165834	1.086856	5.673091	0.176271	1.378493	0.051292	130.56279	433.989105
872	106con2Gcon3R072403	NORMAL	B	1	2	9	14	LOW_SIGNAL	LOW_SIGNAL	869.132874	4961.342773	868	4963	20.01486	46.700596	860.59198	4964.472168	861	4963	20.995813	45.093914	100	100	1.84723	-1.401541	0	-0.758726	0.40679	-0.069397	74.262451	0
873	106con2Gcon3R072403	NORMAL	B	1	2	9	15	LOW_SIGNAL	LOW_SIGNAL	852.265747	4943.524414	853	4945	18.709398	43.983795	851.859619	4952.192871	852	4955	21.606245	47.661774	100	100	0.087838	-3.882285	0	-44.198429	0.018797	-0.181874	2660.949951	0
874	106con2Gcon3R072403	NORMAL	B	1	2	9	16	LOW_SIGNAL	LOW_SIGNAL	853.424683	4947.924805	852	4945	21.603584	50.522518	855.050842	4953.873047	853	4955	22.079826	50.105637	100	100	-0.351707	-2.664	0	0	-0.073649	-0.118714	0	0
875	106con2Gcon3R072403	NORMAL	B	1	2	9	17	LOW_SIGNAL	LOW_SIGNAL	864.204102	4947.03418	864	4953	20.851053	44.281384	870.263977	4950.087891	870	4955	20.08576	46.175491	100	100	-1.310634	-1.367646	0	0	-0.3017	-0.066133	0	0
876	106con2Gcon3R072403	NORMAL	B	1	2	9	18	LOW_SIGNAL	LOW_SIGNAL	886.333313	4952.081543	887	4949	25.237051	49.749851	892.927979	4954.655762	891	4954	23.752815	47.940678	100	100	-1.426299	-1.152898	0	0	-0.277637	-0.053696	0	0
877	106con2Gcon3R072403	NORMAL	B	1	2	9	19	DETECTED	DETECTED	1434.217407	5303.753418	1436	5326	142.714828	112.633896	907.418579	4968.100586	908	4969	21.484987	43.053001	100	100	113.936401	150.32663	0.757926	1.319391	24.519392	7.79627	26.782204	31.008497
878	106con2Gcon3R072403	NORMAL	B	1	2	9	20	DETECTED	DETECTED	1450.705933	5283.745117	1450	5271	151.628128	118.637581	920.245911	4980.819824	909	4977	56.570488	49.317032	100	100	114.728249	135.669159	0.845647	1.182526	9.376974	6.142407	26.520382	35.619797
879	106con2Gcon3R072403	NORMAL	B	1	2	9	21	LOW_SIGNAL	LOW_SIGNAL	946.619019	5009.775391	946	5013	27.744513	47.672642	904.525269	4987.030273	903	4990	19.088058	44.361794	100	100	9.104064	10.186707	0.89372	1.118919	2.20524	0.512719	47.832867	76.74614
880	106con2Gcon3R072403	NORMAL	B	1	2	9	22	LOW_SIGNAL	LOW_SIGNAL	952.156433	5003.102051	951	5004	23.180855	50.585579	914.828308	4993.898926	915	5000	21.358473	50.130539	100	100	8.073352	4.121743	1.958723	0.510537	1.747696	0.183583	24.135452	73.559509
881	106con2Gcon3R072403	NORMAL	B	1	2	9	23	LOW_SIGNAL	LOW_SIGNAL	895.863953	4991.285645	896	4990	20.484421	45.707363	897.927979	5001.408203	898	5001	21.71003	50.449921	100	100	-0.446409	-4.533524	0	0	-0.095072	-0.200646	0	0
882	106con2Gcon3R072403	NORMAL	B	1	2	9	24	LOW_SIGNAL	LOW_SIGNAL	891.517029	4983.625977	892	4985	19.695406	44.987854	890.088013	4988.536133	891	4987	21.086998	47.968338	100	100	0.309069	-2.19908	0	-7.115183	0.067768	-0.102362	527.175537	0
883	106con2Gcon3R072403	NORMAL	B	1	2	9	25	LOW_SIGNAL	LOW_SIGNAL	1009.388184	5023.440918	1022	5027	64.393867	52.921005	889.52002	4982.111816	891	4979	21.027468	44.267735	100	100	25.925167	18.509792	1.400619	0.71397	5.700552	0.933617	50.775711	70.168495
884	106con2Gcon3R072403	NORMAL	B	1	2	9	26	LOW_SIGNAL	LOW_SIGNAL	999.933777	5016.583008	1006	5020	54.920753	49.03474	879.769836	4985.412598	881	4978	21.369946	47.938843	100	100	25.989138	13.960087	1.861675	0.537151	5.623034	0.650212	42.103008	33.072678
885	106con2Gcon3R072403	NORMAL	B	1	2	10	1	LOW_SIGNAL	LOW_SIGNAL	924.270813	4993.791504	923	5000	22.320368	45.574635	902.896851	4987.460449	903	4980	20.708193	46.531654	100	100	4.622775	2.835448	1.630351	0.613365	1.03215	0.136059	38.96722	148.295792
886	106con2Gcon3R072403	NORMAL	B	1	2	10	2	LOW_SIGNAL	LOW_SIGNAL	920.576416	5007.243164	920	5015	22.990597	47.797104	904.184021	4998.39209	903	5004	23.14867	44.616627	100	100	3.545358	3.964072	0.894373	1.118102	0.708135	0.198381	16.474888	193.695007
887	106con2Gcon3R072403	NORMAL	B	1	2	10	3	LOW_SIGNAL	LOW_SIGNAL	875.862061	4986.744629	875	4985	22.202852	50.581306	890.104004	4992.687988	891	4995	24.580626	48.529572	100	100	-3.080257	-2.661813	0	0	-0.579397	-0.122469	0	0
888	106con2Gcon3R072403	NORMAL	B	1	2	10	4	LOW_SIGNAL	LOW_SIGNAL	868.780823	4979.595703	871	4978	21.549461	50.879372	884.015991	4990.791992	883	4986	20.03907	45.977962	100	100	-3.295072	-5.014409	0	0	-0.760273	-0.243514	0	0
889	106con2Gcon3R072403	NORMAL	B	1	2	10	5	LOW_SIGNAL	LOW_SIGNAL	867.972595	4969.609375	867	4971	21.605536	49.799961	878.703979	4972.271973	877	4967	22.28301	51.657112	100	100	-2.320991	-1.19248	0	0	-0.481595	-0.051544	0	0
890	106con2Gcon3R072403	NORMAL	B	1	2	10	6	LOW_SIGNAL	LOW_SIGNAL	871.280823	4953.644043	867	4953	31.993696	50.357998	870.031982	4959.711914	869	4961	21.976141	44.40136	100	100	0.2701	-2.717577	0	-10.061375	0.056827	-0.13666	1861.870728	0
891	106con2Gcon3R072403	NORMAL	B	1	2	10	7	LOW_SIGNAL	LOW_SIGNAL	993.924683	5014.842285	996	5013	65.74456	51.484142	873.231995	4959.775879	872	4965	24.559055	44.601978	100	100	26.103495	24.66223	1.05844	0.944786	4.914386	1.234618	50.529362	46.698845
892	106con2Gcon3R072403	NORMAL	B	1	2	10	8	LOW_SIGNAL	LOW_SIGNAL	1017.793091	5025.620605	1028	5029	48.964958	53.811028	885.200012	4963.39209	887	4962	22.432337	46.151558	100	100	28.67732	27.869877	1.028972	0.971844	5.910801	1.348351	32.825405	44.466061
893	106con2Gcon3R072403	NORMAL	B	1	2	10	9	LOW_SIGNAL	LOW_SIGNAL	893.29657	4970.013672	895	4973	21.739662	44.763134	885.68103	4963.051758	887	4962	22.435841	44.919033	100	100	1.647094	3.117987	0.528256	1.893023	0.339436	0.154988	72.819939	53.708805
894	106con2Gcon3R072403	NORMAL	B	1	2	10	10	LOW_SIGNAL	LOW_SIGNAL	889.062073	4967.275879	889	4970	21.349022	51.215973	878.51239	4970.148926	877	4967	24.301956	47.996464	100	100	2.281693	-1.286733	0	-0.563938	0.434108	-0.05986	110.05571	0
895	106con2Gcon3R072403	NORMAL	B	1	2	10	11	LOW_SIGNAL	LOW_SIGNAL	887.013794	4968.910156	888	4976	21.600212	47.129707	875.088013	4965.439941	874	4968	21.706627	52.913563	100	100	2.579316	1.554182	1.659597	0.602556	0.549407	0.065583	18.00083	693.180542
896	106con2Gcon3R072403	NORMAL	B	1	2	10	12	LOW_SIGNAL	LOW_SIGNAL	874.402771	4960.0625	874	4956	22.074041	50.949856	876	4969.687988	876	4964	22.703915	49.862938	100	100	-0.34545	-4.310904	0	0	-0.07035	-0.193039	0	0
897	106con2Gcon3R072403	NORMAL	B	1	2	10	13	LOW_SIGNAL	LOW_SIGNAL	865.15387	4940.55957	864	4941	22.615055	51.371693	873.463989	4950.711914	871	4950	20.798004	49.070854	100	100	-1.797318	-4.546864	0	0	-0.399563	-0.206892	0	0
898	106con2Gcon3R072403	NORMAL	B	1	2	10	14	LOW_SIGNAL	LOW_SIGNAL	858.230774	4951.804199	856	4956	21.940922	47.324806	868	4950.832031	868	4949	21.661993	46.164818	100	100	-2.112895	0.435398	-4.852784	0	-0.450985	0.021059	0	1071.191284
899	106con2Gcon3R072403	NORMAL	B	1	2	10	15	DETECTED	DETECTED	2047.741943	5540.314453	2028	5517	276.499084	195.419754	860.657898	4946.263184	861	4947	22.059227	54.24752	100	100	256.743317	266.053833	0.965005	1.036264	53.813488	10.950754	23.218048	31.603233
900	106con2Gcon3R072403	NORMAL	B	1	2	10	16	DETECTED	DETECTED	2266.070801	5657.740234	2323	5673	262.675323	184.106827	865.891907	4950.10791	863	4951	23.920916	38.43232	100	100	302.831635	316.922638	0.955538	1.046531	58.533669	18.412428	18.682173	25.444113
901	106con2Gcon3R072403	NORMAL	B	1	2	10	17	LOW_SIGNAL	LOW_SIGNAL	958.510193	4976.102051	965	4979	55.408741	52.462078	870.822998	4940.141602	869	4932	23.392704	51.70657	100	100	18.965046	16.10537	1.17756	0.849213	3.748485	0.695472	57.28154	24.66964
902	106con2Gcon3R072403	NORMAL	B	1	2	10	18	LOW_SIGNAL	LOW_SIGNAL	998.46936	4998.680176	1002	4997	55.374603	53.462563	892.216003	4948.895996	892	4938	26.39513	50.051567	100	100	22.980547	22.296513	1.030679	0.970234	4.025491	0.994658	45.814068	37.744095
903	106con2Gcon3R072403	NORMAL	B	1	2	10	19	LOW_SIGNAL	LOW_SIGNAL	897.496582	4969.387695	897	4971	22.005098	44.705185	902.434753	4959.730469	900	4956	23.356178	50.68259	100	100	-1.068031	4.325119	-0.246937	0	-0.211429	0.190543	0	247.25798
904	106con2Gcon3R072403	NORMAL	B	1	2	10	20	LOW_SIGNAL	LOW_SIGNAL	893.585022	4974.96582	893	4972	22.378393	44.719429	898.595032	4978.338867	899	4979	23.522888	48.522419	100	100	-1.083568	-1.510664	0	0	-0.212984	-0.069515	0	0
905	106con2Gcon3R072403	NORMAL	B	1	2	10	21	DETECTED	DETECTED	3223.269531	5399.716309	3342	5414	493.045502	195.60112	898.625	4983.875	901	4980	17.207932	44.906895	100	100	502.775665	186.240112	2.69961	0.370424	135.091461	9.260077	21.196579	45.781017
906	106con2Gcon3R072403	NORMAL	B	1	2	10	22	DETECTED	DETECTED	3193.403076	5363.910645	3311	5339	447.978271	184.859955	903.875	4987.125	901	4982	24.402208	50.267509	100	100	495.180664	168.748505	2.93443	0.340782	93.824623	7.49561	19.537352	47.213661
907	106con2Gcon3R072403	NORMAL	B	1	2	10	23	LOW_SIGNAL	LOW_SIGNAL	889.108826	4989.29248	890	4988	21.155695	43.774052	893.766968	4987.339844	896	4983	21.421633	55.345173	100	100	-1.007466	0.874515	-1.152029	0	-0.21745	0.035281	0	1734.383789
908	106con2Gcon3R072403	NORMAL	B	1	2	10	24	LOW_SIGNAL	LOW_SIGNAL	886.360535	4984.489746	886	4990	20.345289	45.701881	886.992004	4986.432129	888	4986	20.056974	48.305874	100	100	-0.136575	-0.869922	0	0	-0.031484	-0.04021	0	0
909	106con2Gcon3R072403	NORMAL	B	1	2	10	25	LOW_SIGNAL	LOW_SIGNAL	880.966003	4973.84375	882	4974	21.004375	41.887482	884.728027	4987.832031	886	4986	22.297606	52.918633	100	100	-0.813653	-6.26484	0	0	-0.168719	-0.264336	0	0
910	106con2Gcon3R072403	NORMAL	B	1	2	10	26	LOW_SIGNAL	LOW_SIGNAL	874.842102	4981.5	872	4980	20.165905	49.517673	880.095215	4982.983887	882	4983	21.967409	47.960815	100	100	-1.136147	-0.664579	0	0	-0.239132	-0.03094	0	0
911	106con2Gcon3R072403	NORMAL	B	1	2	11	1	LOW_SIGNAL	LOW_SIGNAL	935.393127	5011.14502	933	5002	22.448799	48.929653	912.825378	5001.531738	912	5000	22.258507	50.938656	100	100	4.880968	4.305437	1.133675	0.882087	1.013893	0.188723	12.924428	147.344009
912	106con2Gcon3R072403	NORMAL	B	1	2	11	2	LOW_SIGNAL	LOW_SIGNAL	934.215271	5015.298828	930	5018	26.218596	47.434162	904.799988	5010.647949	903	5010	23.465485	53.655289	100	100	6.361957	2.082958	3.054289	0.327408	1.253555	0.086681	39.760098	539.203064
913	106con2Gcon3R072403	NORMAL	B	1	2	11	3	LOW_SIGNAL	LOW_SIGNAL	889.434509	5006.331055	890	5010	23.162714	52.252075	898.575989	4998.560059	898	4999	25.112415	51.032158	100	100	-1.977125	3.480345	-0.568083	0	-0.364022	0.152276	0	144.445892
914	106con2Gcon3R072403	NORMAL	B	1	2	11	4	LOW_SIGNAL	LOW_SIGNAL	885.689636	4966.544922	887	4965	23.110703	45.602306	893.864014	4984.472168	894	4982	23.175465	46.632847	100	100	-1.76796	-8.028958	0	0	-0.352717	-0.384434	0	0
915	106con2Gcon3R072403	NORMAL	B	1	2	11	5	LOW_SIGNAL	LOW_SIGNAL	912.273987	4968.862793	912	4967	25.109282	42.362579	889.335999	4962.016113	888	4964	24.643566	46.605064	100	100	4.961043	3.066377	1.617884	0.618091	0.93079	0.146908	20.985233	283.756714
916	106con2Gcon3R072403	NORMAL	B	1	2	11	6	LOW_SIGNAL	LOW_SIGNAL	913.144836	4970.14502	914	4968	22.802896	51.622555	881.320007	4962.359863	881	4965	17.402073	52.89603	100	100	6.883095	3.486687	1.974108	0.506558	1.828795	0.147178	46.302429	148.191956
917	106con2Gcon3R072403	NORMAL	B	1	2	11	7	LOW_SIGNAL	LOW_SIGNAL	869.131042	4961.765625	869	4961	22.453424	48.605465	881.015991	4966.855957	881	4963	21.678736	43.930244	100	100	-2.570485	-2.279773	0	0	-0.548231	-0.115873	0	0
918	106con2Gcon3R072403	NORMAL	B	1	2	11	8	LOW_SIGNAL	LOW_SIGNAL	870.579285	4963.910156	872	4966	20.957518	50.684628	884.296021	4966.87207	884	4970	21.708117	45.428951	100	100	-2.966665	-1.326533	0	0	-0.631871	-0.065199	0	0
919	106con2Gcon3R072403	NORMAL	B	1	2	11	9	DETECTED	DETECTED	1480.836548	5099.172852	1490	5096	59.870277	63.390987	882.552063	4972.666504	879	4972	23.542065	46.829063	100	100	129.397369	56.657566	2.28385	0.437857	25.413425	2.701449	9.200882	33.773293
920	106con2Gcon3R072403	NORMAL	B	1	2	11	10	DETECTED	DETECTED	1470.164795	5110.956055	1478	5111	52.586914	57.14637	886.128235	4984.042969	882	4982	24.474667	48.345642	100	100	126.315819	56.839729	2.222316	0.449981	23.862902	2.625119	7.96942	24.008369
921	106con2Gcon3R072403	NORMAL	B	1	2	11	11	LOW_SIGNAL	LOW_SIGNAL	882.372437	4989.234375	882	4992	19.797218	54.764706	878.992065	4981.587402	879	4984	22.152746	50.44352	100	100	0.731109	3.424799	0.213475	4.68439	0.152594	0.151595	294.066498	278.828339
922	106con2Gcon3R072403	NORMAL	B	1	2	11	12	LOW_SIGNAL	LOW_SIGNAL	874.361084	4967.159668	873	4964	19.813335	53.12114	880.440002	4967.359863	880	4963	22.372004	52.788738	100	100	-1.314753	-0.08966	0	0	-0.27172	-0.003792	0	0
923	106con2Gcon3R072403	NORMAL	B	1	2	11	13	LOW_SIGNAL	LOW_SIGNAL	971.615356	4955.657227	980	4955	44.678501	54.474854	885.080017	4947.352051	884	4941	24.652296	49.232853	100	100	18.715921	3.719584	5.031723	0.198739	3.510234	0.168692	43.059494	280.740631
924	106con2Gcon3R072403	NORMAL	B	1	2	11	14	LOW_SIGNAL	LOW_SIGNAL	964.992981	4948.139648	973	4951	39.914078	52.83625	880.471985	4936.976074	880	4936	24.486853	52.592999	100	100	18.280258	4.999757	3.656229	0.273506	3.451689	0.212264	37.292831	45.363495
925	106con2Gcon3R072403	NORMAL	B	1	2	11	15	LOW_SIGNAL	LOW_SIGNAL	858.817566	4935.979492	858	4935	22.279007	49.631218	873.471985	4932.567871	875	4927	23.705372	55.529461	100	100	-3.169467	1.52794	-2.07434	0	-0.61819	0.061438	0	730.007263
926	106con2Gcon3R072403	NORMAL	B	1	2	11	16	LOW_SIGNAL	LOW_SIGNAL	855.455811	4939.476074	856	4941	20.069479	50.488216	869.624023	4936.680176	871	4931	20.278162	56.329185	100	100	-3.064311	1.252181	-2.447179	0	-0.698693	0.049635	0	893.391907
927	106con2Gcon3R072403	NORMAL	B	1	2	11	17	LOW_SIGNAL	LOW_SIGNAL	906.163269	4954.789063	905	4957	23.899918	49.653492	870.776001	4950.319824	870	4952	21.790743	46.286724	100	100	7.653582	2.001608	3.823716	0.261526	1.623959	0.096556	27.741051	402.136353
928	106con2Gcon3R072403	NORMAL	B	1	2	11	18	LOW_SIGNAL	LOW_SIGNAL	926.020386	4967.442383	928	4969	31.2479	45.105534	881.544006	4955.744141	877	4961	24.333534	47.524849	100	100	9.619381	5.239215	1.836035	0.544652	1.827781	0.24615	44.076962	127.968307
929	106con2Gcon3R072403	NORMAL	B	1	2	11	19	DETECTED	DETECTED	1301.964233	5047.303711	1304	5052	47.919613	39.700203	911.423706	4967	894	4962	73.133926	49.002529	100	100	84.46637	35.965096	2.348565	0.425792	5.340073	1.638767	14.14641	35.770802
930	106con2Gcon3R072403	NORMAL	B	1	2	11	20	DETECTED	DETECTED	1275.967773	5028.54834	1278	5037	45.521721	47.667213	885.79248	4973.009277	886	4979	25.651415	50.761726	100	100	84.387375	24.873915	3.392605	0.294759	15.210673	1.094113	9.638303	31.42382
931	106con2Gcon3R072403	NORMAL	B	1	2	11	21	LOW_SIGNAL	LOW_SIGNAL	878.931946	4970.666504	878	4970	22.81842	45.726902	892.682556	4971.849121	895	4972	25.908344	56.949814	100	100	-2.973991	-0.529651	0	0	-0.530741	-0.020766	0	0
932	106con2Gcon3R072403	NORMAL	B	1	2	11	22	LOW_SIGNAL	LOW_SIGNAL	895.027222	4971.360352	896	4974	25.669378	49.328358	910.703979	4986.976074	910	4985	23.416294	49.914028	100	100	-3.39058	-6.993711	0	0	-0.669481	-0.312852	0	0
933	106con2Gcon3R072403	NORMAL	B	1	2	11	23	LOW_SIGNAL	LOW_SIGNAL	921.5578	4987.204102	921	4986	23.179211	45.910866	905.97113	4986.422852	906	4980	27.371395	49.76112	100	100	3.371095	0.349893	9.634639	0.103792	0.569451	0.0157	93.396378	2456.670898
934	106con2Gcon3R072403	NORMAL	B	1	2	11	24	LOW_SIGNAL	LOW_SIGNAL	917.374146	4998.347168	918	5007	23.333851	52.175774	906.362854	4985.513184	904	4987	27.38452	47.216087	100	100	2.38153	5.747872	0.414332	2.413521	0.402099	0.271814	130.169067	172.997971
935	106con2Gcon3R072403	NORMAL	B	1	2	11	25	LOW_SIGNAL	LOW_SIGNAL	883.82312	4988.571289	884	4980	20.569195	48.985043	890.487976	4994.448242	891	5001	22.278883	50.943268	100	100	-1.44148	-2.632072	0	0	-0.299156	-0.115363	0	0
936	106con2Gcon3R072403	NORMAL	B	1	2	11	26	LOW_SIGNAL	LOW_SIGNAL	878.128357	4988.851563	878	4989	22.049501	53.670475	877.671997	4989.399902	877	4987	23.211433	49.647785	100	100	0.098702	-0.245581	0	-2.488114	0.019661	-0.011045	1589.075928	0
937	106con2Gcon3R072403	NORMAL	B	1	2	12	1	LOW_SIGNAL	LOW_SIGNAL	908.689636	5010.179199	908	5010	20.505257	47.529331	912.730164	5007.801758	912	5005	20.637213	50.416828	100	100	-0.873888	1.064769	-0.82073	0	-0.195788	0.047156	0	707.366577
938	106con2Gcon3R072403	NORMAL	B	1	2	12	2	LOW_SIGNAL	LOW_SIGNAL	910.645813	4992.180664	910	4992	21.548925	54.613022	908.83197	5003.503906	908	4999	21.077711	48.933571	100	100	0.392299	-5.071266	0	-12.927039	0.086055	-0.2314	247.087067	0
939	106con2Gcon3R072403	NORMAL	B	1	2	12	3	LOW_SIGNAL	LOW_SIGNAL	949.468994	4991.965332	949	4992	31.749247	54.987049	900.424011	4989.848145	901	4991	24.676378	49.957897	100	100	10.607482	0.948211	11.186839	0.089391	1.987528	0.042379	40.732529	1085.097778
940	106con2Gcon3R072403	NORMAL	B	1	2	12	4	LOW_SIGNAL	LOW_SIGNAL	956.638916	4988.305664	958	4987	33.201572	50.141644	895.783997	4969.728027	896	4963	22.641167	53.457756	100	100	13.161742	8.320244	1.581894	0.632154	2.6878	0.34752	39.90506	99.77066
941	106con2Gcon3R072403	NORMAL	B	1	2	12	5	LOW_SIGNAL	LOW_SIGNAL	882.710327	4960.269043	883	4959	21.477999	48.991676	891.610168	4961.5	889	4961	21.925684	45.880325	100	100	-1.924864	-0.551301	0	0	-0.405909	-0.02683	0	0
942	106con2Gcon3R072403	NORMAL	B	1	2	12	6	LOW_SIGNAL	LOW_SIGNAL	881.882751	4966.792969	885	4966	21.964148	46.108395	885.984009	4973.943848	887	4977	22.859667	51.567417	100	100	-0.887023	-3.202617	0	0	-0.17941	-0.13867	0	0
943	106con2Gcon3R072403	NORMAL	B	1	2	12	7	LOW_SIGNAL	LOW_SIGNAL	915.882751	4985.792969	916	4986	26.251585	49.679371	887.856018	4962.839844	887	4958	21.708368	43.934399	100	100	6.061641	10.279865	0.589661	1.695888	1.291057	0.522441	52.668213	101.035019
944	106con2Gcon3R072403	NORMAL	B	1	2	12	8	LOW_SIGNAL	LOW_SIGNAL	902.565491	4984.075684	902	4984	24.255817	46.523907	881.119995	4971.432129	879	4972	22.601238	43.001564	100	100	4.638246	5.662586	0.819104	1.220846	0.948864	0.294025	41.057747	140.449402
945	106con2Gcon3R072403	NORMAL	B	1	2	12	9	LOW_SIGNAL	LOW_SIGNAL	873.186218	4959.682617	872	4958	20.460663	47.173981	881.888916	4962.063477	881	4962	22.266108	47.510639	100	100	-1.882225	-1.0663	0	0	-0.39085	-0.050112	0	0
946	106con2Gcon3R072403	NORMAL	B	1	2	12	10	LOW_SIGNAL	LOW_SIGNAL	880.434509	4975.358398	881	4977	19.494947	52.638268	884.56665	4983.291504	883	4985	21.890764	44.441898	100	100	-0.893702	-3.552948	0	0	-0.188762	-0.178505	0	0
947	106con2Gcon3R072403	NORMAL	B	1	2	12	11	LOW_SIGNAL	LOW_SIGNAL	861.951721	4971.441406	864	4970	20.844776	51.500092	879.728027	4974.416016	881	4971	22.268658	50.172642	100	100	-3.844671	-1.332219	0	0	-0.798266	-0.059287	0	0
948	106con2Gcon3R072403	NORMAL	B	1	2	12	12	LOW_SIGNAL	LOW_SIGNAL	865.076416	4945.013672	866	4948	23.304333	52.924812	876.192017	4956.359863	876	4957	21.280275	53.43861	100	100	-2.404089	-5.081544	0	0	-0.522343	-0.212322	0	0
949	106con2Gcon3R072403	NORMAL	B	1	2	12	13	LOW_SIGNAL	LOW_SIGNAL	867	4935.45459	866	4935	18.512272	51.135925	875.031982	4944.472168	875	4945	21.392248	50.02187	100	100	-1.737163	-4.038643	0	0	-0.375462	-0.180273	0	0
950	106con2Gcon3R072403	NORMAL	B	1	2	12	14	LOW_SIGNAL	LOW_SIGNAL	863.979736	4916.304199	865	4916	20.245924	50.323669	875.676086	4927.112793	875	4921	21.162842	53.663143	100	100	-2.529694	-4.840774	0	0	-0.552683	-0.201416	0	0
951	106con2Gcon3R072403	NORMAL	B	1	2	12	15	LOW_SIGNAL	LOW_SIGNAL	866.836731	4926.639648	865	4926	23.349943	50.51759	879.952026	4924.304199	880	4917	20.05913	51.969784	100	100	-2.836585	1.045962	-2.711938	0	-0.653832	0.044939	0	522.368591
952	106con2Gcon3R072403	NORMAL	B	1	2	12	16	LOW_SIGNAL	LOW_SIGNAL	866.755127	4925.625977	868	4921	20.821018	40.629166	870.296021	4922.728027	871	4925	20.761711	52.810432	100	100	-0.765827	1.297885	-0.590057	0	-0.170549	0.054875	0	1164.182129
953	106con2Gcon3R072403	NORMAL	B	1	2	12	17	LOW_SIGNAL	LOW_SIGNAL	890.721069	4939.333496	892	4940	22.059937	46.968998	876.76001	4938.919922	878	4943	19.488783	41.372925	100	100	3.019507	0.185225	16.301855	0.061343	0.716364	0.009996	74.032852	5376.152832
954	106con2Gcon3R072403	NORMAL	B	1	2	12	18	LOW_SIGNAL	LOW_SIGNAL	883.292542	4950.006836	885	4947	23.179827	50.305851	868.080017	4945.903809	870	4946	24.95499	44.196121	100	100	3.290175	1.837596	1.790478	0.55851	0.609599	0.092837	60.764156	585.635071
955	106con2Gcon3R072403	NORMAL	B	1	2	12	19	LOW_SIGNAL	LOW_SIGNAL	1121.418945	4986.851563	1132	4981	82.109497	53.200966	867.288025	4955.047852	867	4957	22.590611	46.630123	100	100	54.963604	14.243719	3.858796	0.259148	11.249405	0.682042	31.063004	80.531471
956	106con2Gcon3R072403	NORMAL	B	1	2	12	20	LOW_SIGNAL	LOW_SIGNAL	1121.290527	4986.236328	1130	4985	70.505112	46.487713	872.783997	4965.416016	873	4968	19.303427	44.740154	100	100	53.747158	9.324656	5.763983	0.173491	12.8737	0.465361	27.287462	60.64463
957	106con2Gcon3R072403	NORMAL	B	1	2	12	21	LOW_SIGNAL	LOW_SIGNAL	890.659851	4965.557617	886	4967	36.438446	45.870449	877.81134	4967.301758	874	4962	23.709797	49.291584	100	100	2.778884	-0.781137	0	-0.281097	0.541907	-0.035384	215.352463	0
958	106con2Gcon3R072403	NORMAL	B	1	2	12	22	LOW_SIGNAL	LOW_SIGNAL	909.283813	4971.695801	909	4976	26.862978	44.635738	906.663818	4979.103516	903	4982	26.137409	50.242077	100	100	0.566654	-3.317645	0	-5.854795	0.100239	-0.14744	236.689011	0
959	106con2Gcon3R072403	NORMAL	B	1	2	12	23	DETECTED	DETECTED	3518.806885	5364	3451	5348	840.349609	193.9888	942.956543	4985.043457	940	4971	22.145138	57.925091	100	100	557.106628	169.720779	3.282489	0.304647	116.316742	6.542183	32.612831	48.854862
960	106con2Gcon3R072403	NORMAL	B	1	2	12	24	DETECTED	DETECTED	3660.158203	5389.805664	3521	5375	881.223328	149.579453	927.882324	5006.588379	929	4988	25.636599	52.595222	100	100	590.938477	171.629013	3.443115	0.290435	106.577164	7.286161	32.238705	36.540028
961	106con2Gcon3R072403	NORMAL	B	1	2	12	25	LOW_SIGNAL	LOW_SIGNAL	890.08783	4980.959473	887	4983	32.029522	46.426712	898.693054	4985.990234	901	4986	23.304394	56.871525	100	100	-1.861144	-2.253094	0	0	-0.369253	-0.088458	0	0
962	106con2Gcon3R072403	NORMAL	B	1	2	12	26	LOW_SIGNAL	LOW_SIGNAL	865.700684	4980.374023	866	4978	30.236372	44.559521	883.007996	4982.928223	875	4980	46.682091	49.702702	100	100	-3.743237	-1.143932	0	0	-0.370748	-0.05139	0	0
963	106con2Gcon3R072403	NORMAL	B	1	2	13	1	LOW_SIGNAL	LOW_SIGNAL	912.951721	4994.655273	915	4992	21.943531	44.982918	920.023804	4994.055664	921	4995	23.687117	46.821583	100	100	-1.529555	0.268543	-5.695751	0	-0.298562	0.012806	0	2166.779541
964	106con2Gcon3R072403	NORMAL	B	1	2	13	2	LOW_SIGNAL	LOW_SIGNAL	907.513916	4979.416504	908	4986	21.332523	48.602493	906.335999	4983.032227	906	4982	20.271917	47.722298	100	100	0.254761	-1.61935	0	-6.356355	0.058106	-0.075766	563.938843	0
965	106con2Gcon3R072403	NORMAL	B	1	2	13	3	LOW_SIGNAL	LOW_SIGNAL	1049.659668	5001.486328	1064	5000	66.261421	56.162594	916.656006	4971.959961	916	4968	27.037043	49.956966	100	100	28.766121	13.22378	2.175333	0.4597	4.919312	0.591036	45.483273	86.91217
966	106con2Gcon3R072403	NORMAL	B	1	2	13	4	LOW_SIGNAL	LOW_SIGNAL	1051	5014.430664	1059	5014	64.484726	52.877697	915.848022	4973.536133	915	4974	25.817301	53.894249	100	100	29.230761	18.315165	1.595987	0.626572	5.234938	0.758792	43.721893	25.475826
967	106con2Gcon3R072403	NORMAL	B	1	2	13	5	DETECTED	DETECTED	1508.804565	5074.26416	1505	5070	42.156635	49.177528	906.206543	4969.380371	908	4970	19.587242	54.503525	100	100	130.330307	46.973614	2.774543	0.36042	30.764822	1.924349	6.194827	22.404839
968	106con2Gcon3R072403	NORMAL	B	1	2	13	6	DETECTED	DETECTED	1570.412842	5036.339355	1491	5038	868.530762	53.380405	894.333313	4964.546875	897	4963	20.569813	49.483883	100	100	146.222931	32.153225	4.547691	0.219892	32.867558	1.450826	128.429733	27.886368
969	106con2Gcon3R072403	NORMAL	B	1	2	13	7	LOW_SIGNAL	LOW_SIGNAL	900.93103	4964.593262	901	4957	23.043634	46.25631	891.865051	4963.801758	886	4959	30.867292	44.37838	100	100	1.960796	0.354486	5.531383	0.180787	0.293708	0.017835	226.531494	1648.291382
970	106con2Gcon3R072403	NORMAL	B	1	2	13	8	LOW_SIGNAL	LOW_SIGNAL	891.427612	4957.51709	894	4961	22.485718	47.933994	881.679993	4967.071777	879	4970	20.898216	41.877743	100	100	2.108222	-4.279195	0	-2.029765	0.466433	-0.228157	85.137909	0
971	106con2Gcon3R072403	NORMAL	B	1	2	13	9	LOW_SIGNAL	LOW_SIGNAL	1132.924194	4985.255371	1162	4983	85.689682	47.496456	884.440002	4956.600098	883	4954	21.067631	42.999809	100	100	53.742329	12.833649	4.187611	0.2388	11.794596	0.666405	33.426464	70.397163
972	106con2Gcon3R072403	NORMAL	B	1	2	13	10	DETECTED	DETECTED	1177.504272	4986.222168	1182	4983	37.864235	52.381401	894.816101	4961.011719	891	4965	26.659145	51.396671	100	100	61.139988	11.290838	5.415009	0.184672	10.603797	0.490507	9.51171	40.09874
973	106con2Gcon3R072403	NORMAL	B	1	2	13	11	LOW_SIGNAL	LOW_SIGNAL	931.678101	4956.095703	933	4959	26.612396	47.348209	886.380981	4962.134766	887	4960	23.925173	51.893021	100	100	9.796891	-2.704675	0	-0.276075	1.893283	-0.116375	25.726959	0
974	106con2Gcon3R072403	NORMAL	B	1	2	13	12	LOW_SIGNAL	LOW_SIGNAL	932.972412	4950.441406	935	4949	26.194235	46.228107	878.528015	4955.439941	880	4957	22.404123	40.803699	100	100	11.77527	-2.238661	0	-0.190115	2.430106	-0.122502	24.927782	0
975	106con2Gcon3R072403	NORMAL	B	1	2	13	13	LOW_SIGNAL	LOW_SIGNAL	979.906677	4959.026855	994	4960	57.686184	52.064743	880.478882	4942.352051	879	4941	21.942774	51.085819	100	100	21.504311	7.468035	2.879514	0.347281	4.531232	0.326408	53.656914	60.262833
976	106con2Gcon3R072403	NORMAL	B	1	2	13	14	LOW_SIGNAL	LOW_SIGNAL	982.442932	4946.570313	994	4942	50.26664	44.296669	877.552002	4931.655762	877	4933	22.61368	49.8116	100	100	22.685881	6.679682	3.396252	0.294442	4.638384	0.299419	42.799431	152.747391
977	106con2Gcon3R072403	NORMAL	B	1	2	13	15	LOW_SIGNAL	LOW_SIGNAL	866.472961	4931.425781	866	4925	19.866371	40.317459	873.291687	4925.325195	872	4924	19.170788	45.508919	100	100	-1.474759	2.732229	-0.539764	0	-0.355683	0.134053	0	346.005981
978	106con2Gcon3R072403	NORMAL	B	1	2	13	16	LOW_SIGNAL	LOW_SIGNAL	867.263489	4926.912109	867	4919	22.482153	48.061157	874.325378	4933.80957	874	4928	19.496389	43.759106	100	100	-1.52735	-3.089121	0	0	-0.362215	-0.157623	0	0
979	106con2Gcon3R072403	NORMAL	B	1	2	13	17	LOW_SIGNAL	LOW_SIGNAL	869.641907	4939.878418	869	4940	20.040442	43.53479	874.791992	4945.720215	874	4948	19.07975	45.292706	100	100	-1.113864	-2.616327	0	0	-0.269924	-0.128979	0	0
980	106con2Gcon3R072403	NORMAL	B	1	2	13	18	LOW_SIGNAL	LOW_SIGNAL	850.637573	4942.805176	852	4942	18.569887	46.990173	860.088013	4945.016113	858	4949	23.048691	48.021503	100	100	-2.043947	-0.990198	0	0	-0.410021	-0.046041	0	0
981	106con2Gcon3R072403	NORMAL	B	1	2	13	19	LOW_SIGNAL	LOW_SIGNAL	937.633362	4970.540039	944	4974	40.039139	46.731659	860.848022	4951.104004	863	4949	18.597195	47.770931	100	100	16.607185	8.704689	1.907844	0.524152	4.128867	0.406859	46.178219	50.989262
982	106con2Gcon3R072403	NORMAL	B	1	2	13	20	LOW_SIGNAL	LOW_SIGNAL	943.806641	4968.939941	948	4968	38.88076	50.528774	868.960022	4942.888184	868	4949	21.554659	45.805374	100	100	16.187878	11.667629	1.387418	0.720763	3.47241	0.568749	43.23386	81.880486
983	106con2Gcon3R072403	NORMAL	B	1	2	13	21	DETECTED	DETECTED	1669.72168	5091.878418	1686	5093	107.659988	60.674736	877.228088	4944.245605	876	4947	22.679459	50.717102	100	100	171.401047	66.119339	2.592298	0.385758	34.943233	2.910908	13.280116	22.559105
984	106con2Gcon3R072403	NORMAL	B	1	2	13	22	DETECTED	DETECTED	1696.057129	5090.238281	1706	5093	64.979568	54.607265	896.46875	4966.28125	893	4970	24.403978	53.275993	100	100	172.935516	55.51582	3.115067	0.32102	32.764675	2.326696	7.53173	9.668054
985	106con2Gcon3R072403	NORMAL	B	1	2	13	23	DETECTED	DETECTED	7927.61084	6775.670898	8290	6966	1710.045898	599.094788	940.769226	4970.922852	943	4954	28.437517	63.164417	100	100	1511.118774	808.28064	1.869547	0.534889	245.690994	28.572227	24.471849	33.010464
986	106con2Gcon3R072403	NORMAL	B	1	2	13	24	DETECTED	DETECTED	7709.478027	6710.73584	8149	6938	2106.276611	626.401062	933.142883	4987.285645	935	4977	29.778303	57.111805	100	100	1465.59021	771.8703	1.898752	0.526662	227.559479	30.176777	31.079723	36.194378
987	106con2Gcon3R072403	NORMAL	B	1	2	13	25	LOW_SIGNAL	LOW_SIGNAL	889.358093	4980.175781	891	4977	23.446863	47.595882	893.441162	4969.901855	892	4972	26.81716	49.860497	100	100	-0.883089	4.601315	-0.191921	0	-0.152256	0.206053	0	144.599197
988	106con2Gcon3R072403	NORMAL	B	1	2	13	26	LOW_SIGNAL	LOW_SIGNAL	867.741516	4971.728027	866	4972	20.474539	48.820126	873.200012	4965.832031	874	4966	20.977331	44.696247	100	100	-1.180567	2.640601	-0.447083	0	-0.260209	0.131913	0	333.073059
989	106con2Gcon3R072403	NORMAL	B	1	2	14	1	LOW_SIGNAL	LOW_SIGNAL	930.558594	4988.399902	931	4994	19.259886	47.871845	935.476196	4987.19043	934	4986	21.736134	49.970833	100	100	-1.063582	0.541679	-1.963494	0	-0.226241	0.024204	0	1184.876465
990	106con2Gcon3R072403	NORMAL	B	1	2	14	2	LOW_SIGNAL	LOW_SIGNAL	916.020691	4974.972656	914	4972	20.863132	50.923561	921.76001	4974.087891	921	4975	21.761681	48.510876	100	100	-1.241304	0.396254	-3.132595	0	-0.263735	0.018238	0	1750.61377
991	106con2Gcon3R072403	NORMAL	B	1	2	14	3	LOW_SIGNAL	LOW_SIGNAL	939.765503	4973.703613	942	4971	27.183538	46.179764	911.768005	4977.551758	910	4974	19.849487	51.645103	100	100	6.055317	-1.723443	0	-0.284616	1.41049	-0.074511	66.336754	0
992	106con2Gcon3R072403	NORMAL	B	1	2	14	4	LOW_SIGNAL	LOW_SIGNAL	937.524109	4980.593262	938	4976	26.932293	50.076126	904.791992	4989.248047	904	4986	20.170761	46.639767	100	100	7.079324	-3.876162	0	-0.547533	1.622751	-0.185567	54.522152	0
993	106con2Gcon3R072403	NORMAL	B	1	2	14	5	LOW_SIGNAL	LOW_SIGNAL	903.668945	4969.95166	904	4967	20.30191	43.690887	901.666687	4974.111328	901	4970	20.395687	45.532806	100	100	0.43305	-1.862963	0	-4.301961	0.098171	-0.091355	97.568733	0
994	106con2Gcon3R072403	NORMAL	B	1	2	14	6	LOW_SIGNAL	LOW_SIGNAL	888.691772	4964.294434	889	4961	18.501286	45.014965	892.70636	4956.555664	894	4959	20.608763	43.464668	100	100	-0.868278	3.465912	-0.250519	0	-0.1948	0.178047	0	151.341187
995	106con2Gcon3R072403	NORMAL	B	1	2	14	7	LOW_SIGNAL	LOW_SIGNAL	884.575317	4956.150879	886	4954	19.224924	43.429111	891.616028	4965.463867	884	4966	40.181999	51.147564	100	100	-1.52277	-4.170947	0	0	-0.175221	-0.182081	0	0
996	106con2Gcon3R072403	NORMAL	B	1	2	14	8	LOW_SIGNAL	LOW_SIGNAL	872.342468	4955.150879	871	4958	18.907557	42.742104	877.263977	4955.655762	876	4949	20.685486	49.481522	100	100	-1.064427	-0.226119	0	0	-0.237921	-0.010203	0	0
997	106con2Gcon3R072403	NORMAL	B	1	2	14	9	LOW_SIGNAL	LOW_SIGNAL	909.41095	4947.054688	908	4947	24.823982	39.621769	878.192017	4953.647949	879	4950	21.014858	45.752705	100	100	6.752052	-2.952881	0	-0.437331	1.485565	-0.144106	42.326397	0
998	106con2Gcon3R072403	NORMAL	B	1	2	14	10	LOW_SIGNAL	LOW_SIGNAL	917.486328	4952.006836	920	4948	23.829071	45.563522	888.023804	4958.214355	886	4956	20.673258	47.416725	100	100	6.372174	-2.780121	0	-0.436291	1.425151	-0.130914	40.223244	0
999	106con2Gcon3R072403	NORMAL	B	1	2	14	11	LOW_SIGNAL	LOW_SIGNAL	960.349304	4950.082031	966	4949	33.422596	52.083927	890.744019	4943.912109	891	4947	21.911812	48.54311	100	100	15.054277	2.763282	5.447969	0.183555	3.17661	0.127102	36.258335	305.93512
1000	106con2Gcon3R072403	NORMAL	B	1	2	14	12	LOW_SIGNAL	LOW_SIGNAL	965.599976	4958.717285	968	4963	36.077541	49.175659	885.552002	4949.711914	886	4956	21.334309	45.670776	100	100	17.31283	4.033176	4.292604	0.232959	3.752077	0.19718	36.345177	202.462952
1001	106con2Gcon3R072403	NORMAL	B	1	2	14	13	LOW_SIGNAL	LOW_SIGNAL	941.366638	4963.546875	943	4963	34.908009	46.626392	880.840027	4956.536133	879	4959	20.639534	47.961781	100	100	13.090736	3.139855	4.169217	0.239853	2.932557	0.146174	46.513054	160.309006
1002	106con2Gcon3R072403	NORMAL	B	1	2	14	14	LOW_SIGNAL	LOW_SIGNAL	934.960022	4939.966797	937	4942	30.826836	45.167171	874.752014	4945.647949	873	4946	18.837015	48.532364	100	100	13.021829	-2.54438	0	-0.195393	3.19626	-0.117059	40.529598	0
1003	106con2Gcon3R072403	NORMAL	B	1	2	14	15	DETECTED	DETECTED	1585.693115	5044.851563	1589	5049	77.124405	58.986649	876.12793	4934.174316	875	4936	17.111948	46.222286	100	100	153.46524	49.568291	3.096037	0.322994	41.466068	2.394456	10.598335	33.110638
1004	106con2Gcon3R072403	NORMAL	B	1	2	14	16	DETECTED	DETECTED	1571.28894	5051.644531	1563	5049	62.069599	54.838539	876.141296	4938.93457	875	4933	20.366741	47.066429	100	100	150.347	50.478668	2.978426	0.335748	34.131512	2.3947	8.434614	24.969213
1005	106con2Gcon3R072403	NORMAL	B	1	2	14	17	LOW_SIGNAL	LOW_SIGNAL	867.939575	4942.670898	868	4944	16.94874	43.613701	864.634949	4948.134766	863	4947	20.303144	44.13512	100	100	0.714727	-2.447066	0	-3.423779	0.162764	-0.123799	338.266876	0
1006	106con2Gcon3R072403	NORMAL	B	1	2	14	18	LOW_SIGNAL	LOW_SIGNAL	855.711426	4935.724609	855	4931	19.452057	49.361034	860.392029	4941.815918	861	4942	20.645588	49.326984	100	100	-1.012324	-2.728074	0	0	-0.226712	-0.123488	0	0
1007	106con2Gcon3R072403	NORMAL	B	1	2	14	19	LOW_SIGNAL	LOW_SIGNAL	851.806641	4939.693359	852	4940	18.754759	44.011444	859.440002	4937.631836	861	4936	19.191477	50.065689	100	100	-1.650949	0.923281	-1.788132	0	-0.397747	0.041176	0	1157.667358
1008	106con2Gcon3R072403	NORMAL	B	1	2	14	20	LOW_SIGNAL	LOW_SIGNAL	864.02002	4937.213379	862	4939	27.940845	48.505104	895.16803	4952.512207	870	4948	110.450592	53.677292	100	100	-6.736712	-6.851786	0	0	-0.282009	-0.285015	0	0
1009	106con2Gcon3R072403	NORMAL	B	1	2	14	21	LOW_SIGNAL	LOW_SIGNAL	853.706665	4957.106445	854	4955	21.309021	45.344631	865.783997	4960.664063	865	4962	23.245047	49.688507	100	100	-2.612093	-1.593327	0	0	-0.519566	-0.071598	0	0
1010	106con2Gcon3R072403	NORMAL	B	1	2	14	22	LOW_SIGNAL	LOW_SIGNAL	866.940002	4956.813477	867	4963	20.505108	49.106556	869.840027	4961.448242	870	4963	20.485395	50.045681	100	100	-0.627219	-2.075742	0	0	-0.141565	-0.092611	0	0
1011	106con2Gcon3R072403	NORMAL	B	1	2	14	23	LOW_SIGNAL	LOW_SIGNAL	885.570496	4967.825684	887	4967	19.589453	51.259907	883.367981	4972.26416	883	4974	22.436844	46.970844	100	100	0.476361	-1.987831	0	-4.172948	0.098165	-0.094494	496.666992	0
1012	106con2Gcon3R072403	NORMAL	B	1	2	14	24	LOW_SIGNAL	LOW_SIGNAL	886.324341	4972.074219	889	4973	19.015282	47.155991	888.719971	4977.879883	887	4977	23.087353	44.379887	100	100	-0.518128	-2.600145	0	0	-0.103764	-0.130817	0	0
1013	106con2Gcon3R072403	NORMAL	B	1	2	14	25	LOW_SIGNAL	LOW_SIGNAL	862.614868	4972.682617	862	4974	19.403177	41.910011	872.616028	4974.952148	870	4978	21.454296	45.165623	100	100	-2.163058	-1.01644	0	0	-0.466161	-0.050249	0	0
1014	106con2Gcon3R072403	NORMAL	B	1	2	14	26	LOW_SIGNAL	LOW_SIGNAL	851.551025	4956.027344	853	4955	20.373623	46.989086	854.031982	4970.279785	853	4970	18.130774	46.491524	100	100	-0.536583	-6.383147	0	0	-0.136837	-0.30656	0	0
1015	106con2Gcon3R072403	NORMAL	B	1	2	15	1	LOW_SIGNAL	LOW_SIGNAL	1106.510376	4999.289551	1128	5003	73.147629	49.643433	950.285706	4989.674805	950	4990	23.026543	46.850891	100	100	33.788376	4.306093	7.846643	0.127443	6.784547	0.20522	44.44162	170.731171
1016	106con2Gcon3R072403	NORMAL	B	1	2	15	2	LOW_SIGNAL	LOW_SIGNAL	1103.668945	4993.234375	1129	4996	74.751465	52.257038	944.247986	4978.832031	945	4978	22.74567	49.549698	100	100	34.479671	6.450283	5.345451	0.187075	7.008849	0.290665	44.665932	115.272713
1017	106con2Gcon3R072403	NORMAL	B	1	2	15	3	LOW_SIGNAL	LOW_SIGNAL	921.719177	4973	915	4978	48.359253	44.19986	924.455994	4979.647949	925	4978	24.862364	50.949417	100	100	-0.59192	-2.977373	0	0	-0.110079	-0.130481	0	0
1018	106con2Gcon3R072403	NORMAL	B	1	2	15	4	LOW_SIGNAL	LOW_SIGNAL	901.813782	4972.476074	899	4973	20.698561	49.965	914.247986	4975.624023	911	4980	20.711792	44.614777	100	100	-2.689278	-1.409851	0	0	-0.600344	-0.070558	0	0
1019	106con2Gcon3R072403	NORMAL	B	1	2	15	5	LOW_SIGNAL	LOW_SIGNAL	901.489685	4976.241211	899	4975	19.881983	46.567341	911.184021	4972.687988	910	4974	22.399736	46.138714	100	100	-2.096698	1.591359	-1.317552	0	-0.432788	0.077012	0	177.407272
1020	106con2Gcon3R072403	NORMAL	B	1	2	15	6	LOW_SIGNAL	LOW_SIGNAL	895.458923	4964.924805	893	4969	21.612936	43.303745	901.679993	4969.231934	902	4970	19.976841	47.439465	100	100	-1.345497	-1.929006	0	0	-0.311414	-0.090792	0	0
1021	106con2Gcon3R072403	NORMAL	B	1	2	15	7	LOW_SIGNAL	LOW_SIGNAL	881.801392	4958.664551	883	4957	20.061501	49.92799	890.504028	4956.512207	890	4959	21.053549	44.414581	100	100	-1.882212	0.963956	-1.952591	0	-0.413357	0.04846	0	1059.625366
1022	106con2Gcon3R072403	NORMAL	B	1	2	15	8	LOW_SIGNAL	LOW_SIGNAL	868.178101	4951.308105	868	4951	18.174509	41.675858	878.400024	4948.071777	880	4947	22.373659	48.195862	100	100	-2.210804	1.449433	-1.525289	0	-0.456873	0.06715	0	747.967834
1023	106con2Gcon3R072403	NORMAL	B	1	2	15	9	LOW_SIGNAL	LOW_SIGNAL	867.35614	4950.561523	867	4948	18.570553	62.152428	875.375977	4944.255859	878	4948	19.434601	43.742256	100	100	-1.734536	2.824076	-0.614196	0	-0.412658	0.144155	0	700.221069
1024	106con2Gcon3R072403	NORMAL	B	1	2	15	10	LOW_SIGNAL	LOW_SIGNAL	880.767151	4934.904297	879	4932	17.894342	45.269665	880.575989	4945.191895	881	4951	19.25561	47.860462	100	100	0.041345	-4.607439	0	-111.439728	0.009928	-0.21495	3720.052002	0
1025	106con2Gcon3R072403	NORMAL	B	1	2	15	11	LOW_SIGNAL	LOW_SIGNAL	886.503418	4929.84375	886	4931	22.051741	46.963573	889.968018	4943.063965	890	4945	21.710688	46.861462	100	100	-0.749326	-5.920851	0	0	-0.15958	-0.282113	0	0
1026	106con2Gcon3R072403	NORMAL	B	1	2	15	12	LOW_SIGNAL	LOW_SIGNAL	884.536438	4945.483398	885	4946	20.90543	51.755554	888.007996	4949.791992	887	4949	22.739582	53.791916	100	100	-0.750831	-1.929662	0	0	-0.152666	-0.080097	0	0
1027	106con2Gcon3R072403	NORMAL	B	1	2	15	13	LOW_SIGNAL	LOW_SIGNAL	876.072876	4953.311035	874	4955	18.897299	43.321152	884.992004	4957.671875	885	4960	20.788294	48.17321	100	100	-1.929035	-1.953061	0	0	-0.429046	-0.090524	0	0
1028	106con2Gcon3R072403	NORMAL	B	1	2	15	14	LOW_SIGNAL	LOW_SIGNAL	870.201355	4944.449707	869	4943	20.59585	49.832893	876.088013	4944.456055	875	4945	18.047434	45.607285	100	100	-1.27317	-0.002843	0	0	-0.326177	-0.000139	0	0
1029	106con2Gcon3R072403	NORMAL	B	1	2	15	15	LOW_SIGNAL	LOW_SIGNAL	864.013428	4935.872559	861	4932	20.596178	50.167599	875.16803	4934.383789	873	4936	17.738575	44.096996	100	100	-2.412525	0.666765	-3.618251	0	-0.628833	0.033761	0	1606.803223
1030	106con2Gcon3R072403	NORMAL	B	1	2	15	16	LOW_SIGNAL	LOW_SIGNAL	866.382568	4940.825684	867	4941	20.383348	47.056004	879.711975	4937.023926	879	4943	18.756851	44.556858	100	100	-2.882893	1.702668	-1.693162	0	-0.710642	0.085324	0	398.006042
1031	106con2Gcon3R072403	NORMAL	B	1	2	15	17	LOW_SIGNAL	LOW_SIGNAL	857.993286	4937.174316	857	4934	17.275784	65.246284	863.271973	4931.824219	862	4933	20.920879	47.960659	100	100	-1.141678	2.396113	-0.476471	0	-0.252317	0.111552	0	826.832153
1032	106con2Gcon3R072403	NORMAL	B	1	2	15	18	LOW_SIGNAL	LOW_SIGNAL	856.201355	4930.288574	857	4930	19.018476	42.505531	854.184021	4934.416016	855	4937	19.17045	44.961136	100	100	0.43631	-1.84853	0	-4.236732	0.105231	-0.0918	119.419456	0
1033	106con2Gcon3R072403	NORMAL	B	1	2	15	19	LOW_SIGNAL	LOW_SIGNAL	850.43335	4930.973145	852	4925	20.453716	50.846249	893.935974	4937.78418	861	4938	145.704117	51.696777	100	100	-9.408776	-3.050414	0	0	-0.298568	-0.13175	0	0
1034	106con2Gcon3R072403	NORMAL	B	1	2	15	20	LOW_SIGNAL	LOW_SIGNAL	898.593323	4941.473145	869	4939	73.629227	49.012215	938.992004	4942.416016	876	4945	180.709549	47.032631	100	100	-8.737453	-0.422277	0	0	-0.223556	-0.020047	0	0
1035	106con2Gcon3R072403	NORMAL	B	1	2	15	21	LOW_SIGNAL	LOW_SIGNAL	858.659973	4973.939941	859	4976	20.977722	46.213718	877.671997	4966.527832	865	4966	48.004154	46.758747	100	100	-4.111933	3.319613	-1.238679	0	-0.39605	0.158518	0	96.038376
1036	106con2Gcon3R072403	NORMAL	B	1	2	15	22	LOW_SIGNAL	LOW_SIGNAL	871.946655	4972.753418	867	4974	34.598907	44.990078	869.895996	4973.071777	868	4972	19.297686	50.052265	100	100	0.443518	-0.142582	0	-0.321479	0.106265	-0.006361	1400.393921	0
1037	106con2Gcon3R072403	NORMAL	B	1	2	15	23	LOW_SIGNAL	LOW_SIGNAL	874.189209	4967.074219	873	4968	18.244879	40.953453	876.744019	4971.352051	878	4974	19.901735	45.861511	100	100	-0.552556	-1.915884	0	0	-0.128371	-0.093277	0	0
1038	106con2Gcon3R072403	NORMAL	B	1	2	15	24	LOW_SIGNAL	LOW_SIGNAL	868.574341	4964.195801	869	4964	17.222078	46.641293	876.440002	4978.13623	876	4980	19.66551	45.461674	100	100	-1.701191	-6.243409	0	0	-0.399972	-0.306641	0	0
1039	106con2Gcon3R072403	NORMAL	B	1	2	15	25	LOW_SIGNAL	LOW_SIGNAL	854.351379	4966.344727	856	4970	19.224722	43.768665	864.632019	4975.567871	862	4978	21.413942	44.008682	100	100	-2.223504	-4.130709	0	0	-0.480091	-0.209576	0	0
1040	106con2Gcon3R072403	NORMAL	B	1	2	15	26	LOW_SIGNAL	LOW_SIGNAL	840.585022	4963.67334	841	4959	20.539251	66.112724	849.088013	4968.39209	848	4971	19.884752	51.647518	100	100	-1.839033	-2.113356	0	0	-0.427614	-0.091365	0	0
1041	106con2Gcon3R072403	NORMAL	B	1	2	16	1	LOW_SIGNAL	LOW_SIGNAL	955.344849	4979.792969	957	4981	23.024563	43.402477	965.460327	4977.77002	965	4977	24.759853	44.760551	100	100	-2.187783	0.906005	-2.414758	0	-0.408544	0.045195	0	540.903809
1042	106con2Gcon3R072403	NORMAL	B	1	2	16	2	LOW_SIGNAL	LOW_SIGNAL	950.144836	4994.544922	951	4995	23.296396	69.331436	959.455994	4977.824219	959	4971	21.760614	49.070381	100	100	-2.013823	7.488592	-0.268919	0	-0.42789	0.340749	0	292.9245
1043	106con2Gcon3R072403	NORMAL	B	1	2	16	3	LOW_SIGNAL	LOW_SIGNAL	945.972595	4986.828613	947	4985	21.151648	42.241726	948.392029	4980.279785	948	4979	23.171833	50.064407	100	100	-0.523277	2.932981	-0.178411	0	-0.104413	0.130808	0	410.326416
1044	106con2Gcon3R072403	NORMAL	B	1	2	16	4	LOW_SIGNAL	LOW_SIGNAL	925.5448	4980	926	4977	24.201979	46.831554	930.840027	4981.175781	927	4982	23.003996	49.048351	100	100	-1.145255	-0.526589	0	0	-0.230187	-0.023972	0	0
1045	106con2Gcon3R072403	NORMAL	B	1	2	16	5	LOW_SIGNAL	LOW_SIGNAL	914.875854	4970.358398	915	4971	18.420208	42.992996	920.695984	4977.952148	920	4979	20.354609	45.34045	100	100	-1.258781	-3.400963	0	0	-0.285937	-0.167483	0	0
1046	106con2Gcon3R072403	NORMAL	B	1	2	16	6	LOW_SIGNAL	LOW_SIGNAL	910.020691	4968.627441	905	4971	26.851048	49.721718	915.575989	4970.47998	914	4971	21.653524	48.274345	100	100	-1.201504	-0.829684	0	0	-0.256554	-0.038375	0	0
1047	106con2Gcon3R072403	NORMAL	B	1	2	16	7	LOW_SIGNAL	LOW_SIGNAL	891.684937	4959.239746	890	4966	18.725882	44.622444	899.567993	4959.12793	899	4960	20.761059	44.736141	100	100	-1.704953	0.050078	-34.045616	0	-0.379704	0.002499	0	2850.620605
1048	106con2Gcon3R072403	NORMAL	B	1	2	16	8	LOW_SIGNAL	LOW_SIGNAL	879.775513	4952.891113	880	4950	18.461658	47.481815	888.176025	4951.456055	887	4956	19.983084	55.411148	100	100	-1.816869	0.64271	-2.826886	0	-0.420381	0.025898	0	1990.405273
1049	106con2Gcon3R072403	NORMAL	B	1	2	16	9	LOW_SIGNAL	LOW_SIGNAL	892.496582	4942.67334	889	4945	25.384003	43.871727	883.072021	4945.744141	886	4940	18.508139	43.287086	100	100	2.03835	-1.375299	0	-0.674712	0.509212	-0.07094	184.329956	0
1050	106con2Gcon3R072403	NORMAL	B	1	2	16	10	LOW_SIGNAL	LOW_SIGNAL	896.278931	4943.84375	896	4941	23.000233	45.005325	888.304016	4948.728027	890	4950	19.757494	47.233006	100	100	1.72482	-2.187489	0	-1.268242	0.40364	-0.103408	147.651276	0
1051	106con2Gcon3R072403	NORMAL	B	1	2	16	11	LOW_SIGNAL	LOW_SIGNAL	891.657898	4939.388184	890	4939	21.318493	47.935394	894.950684	4951.922363	897	4953	20.849792	48.506504	100	100	-0.712166	-5.613601	0	0	-0.157929	-0.258402	0	0
1052	106con2Gcon3R072403	NORMAL	B	1	2	16	12	LOW_SIGNAL	LOW_SIGNAL	894.158936	4952.006836	894	4947	18.576002	49.999672	895.599976	4957.319824	897	4960	20.081688	52.444378	100	100	-0.311669	-2.379493	0	0	-0.071759	-0.101307	0	0
1053	106con2Gcon3R072403	NORMAL	B	1	2	16	13	LOW_SIGNAL	LOW_SIGNAL	885.11261	4961.324707	884	4956	21.606649	43.431408	887.263977	4963.432129	888	4964	19.234608	43.288853	100	100	-0.465299	-0.943837	0	0	-0.111849	-0.048683	0	0
1054	106con2Gcon3R072403	NORMAL	B	1	2	16	14	LOW_SIGNAL	LOW_SIGNAL	882.241638	4949.97998	880	4947	19.390947	44.891243	882.280029	4949.591797	883	4954	19.476038	44.612141	100	100	-0.008303	0.173853	-0.04776	0	-0.001971	0.008701	0	1287.553345
1055	106con2Gcon3R072403	NORMAL	B	1	2	16	15	LOW_SIGNAL	LOW_SIGNAL	873.013428	4939.879395	872	4941	20.475096	45.271385	881.624023	4945.080078	882	4943	19.305536	39.782593	100	100	-1.862305	-2.329196	0	0	-0.446017	-0.130728	0	0
1056	106con2Gcon3R072403	NORMAL	B	1	2	16	16	LOW_SIGNAL	LOW_SIGNAL	870.926147	4934.892578	868	4937	19.635218	46.664417	876.94397	4940.919922	878	4939	18.178902	43.802261	100	100	-1.301539	-2.699427	0	0	-0.331033	-0.137603	0	0
1057	106con2Gcon3R072403	NORMAL	B	1	2	16	17	LOW_SIGNAL	LOW_SIGNAL	864	4944.208008	865	4946	17.945488	47.777542	869.269836	4937.19043	870	4933	20.537737	43.523544	100	100	-1.139764	3.142917	-0.362645	0	-0.256593	0.161236	0	280.833801
1058	106con2Gcon3R072403	NORMAL	B	1	2	16	18	LOW_SIGNAL	LOW_SIGNAL	860.393311	4936.506836	861	4941	20.321539	48.918617	862.039978	4936.375977	861	4937	18.548281	44.438557	100	100	-0.356142	0.058607	-6.076775	0	-0.088777	0.002945	0	15628.270508
1059	106con2Gcon3R072403	NORMAL	B	1	2	16	19	LOW_SIGNAL	LOW_SIGNAL	855.706665	4934.946777	854	4930	22.377941	46.855583	861.968018	4946.047852	861	4939	18.225712	46.017685	100	100	-1.35421	-4.971765	0	0	-0.343545	-0.241235	0	0
1060	106con2Gcon3R072403	NORMAL	B	1	2	16	20	LOW_SIGNAL	LOW_SIGNAL	857.373352	4944.720215	858	4945	21.023649	49.923729	864.52002	4948.21582	861	4949	21.449709	41.844284	100	100	-1.545686	-1.565554	0	0	-0.333182	-0.083538	0	0
1061	106con2Gcon3R072403	NORMAL	B	1	2	16	21	LOW_SIGNAL	LOW_SIGNAL	858.181213	4962.322266	859	4962	19.421726	47.482609	866.392029	4965.903809	865	4966	19.102819	43.286255	100	100	-1.775841	-1.604042	0	0	-0.429822	-0.082741	0	0
1062	106con2Gcon3R072403	NORMAL	B	1	2	16	22	LOW_SIGNAL	LOW_SIGNAL	858.476501	4958.449707	858	4962	19.085718	42.319965	862.280029	4969.231934	863	4970	21.980413	44.536888	100	100	-0.82263	-4.828965	0	0	-0.173042	-0.242097	0	0
1063	106con2Gcon3R072403	NORMAL	B	1	2	16	23	LOW_SIGNAL	LOW_SIGNAL	862.073853	4958.597168	860	4960	21.875599	47.931118	864.487976	4968.13623	863	4966	20.440163	45.605667	100	100	-0.522128	-4.272197	0	0	-0.118107	-0.209164	0	0
1064	106con2Gcon3R072403	NORMAL	B	1	2	16	24	LOW_SIGNAL	LOW_SIGNAL	867.290527	4966.371582	865	4968	21.025173	48.499146	869.992004	4959.655762	869	4959	19.845573	44.31015	100	100	-0.584277	3.00777	-0.194256	0	-0.136125	0.151564	0	293.597046
1065	106con2Gcon3R072403	NORMAL	B	1	2	16	25	LOW_SIGNAL	LOW_SIGNAL	853.639465	4959.340332	855	4959	19.127884	43.3246	859.064026	4961.86377	858	4961	21.627621	44.728275	100	100	-1.173228	-1.130155	0	0	-0.250816	-0.056417	0	0
1066	106con2Gcon3R072403	NORMAL	B	1	2	16	26	LOW_SIGNAL	LOW_SIGNAL	837.285706	4952.728027	835	4952	18.306742	44.574478	846.59198	4956.151855	848	4952	21.445765	47.617775	100	100	-2.012767	-1.533407	0	0	-0.433945	-0.071902	0	0
1067	106con2Gcon3R072403	NORMAL	B	1	2	17	1	LOW_SIGNAL	LOW_SIGNAL	975.200012	4968.461914	975	4968	25.509693	52.715038	987.619019	4983.658691	986	4982	24.269773	48.384491	100	100	-2.685991	-6.806081	0	0	-0.511707	-0.314084	0	0
1068	106con2Gcon3R072403	NORMAL	B	1	2	17	2	LOW_SIGNAL	LOW_SIGNAL	964.275879	4985.110352	967	4982	24.832342	47.0275	981.29364	4987.873047	979	4988	25.821873	48.368107	100	100	-3.680613	-1.23731	0	0	-0.659044	-0.057118	0	0
1069	106con2Gcon3R072403	NORMAL	B	1	2	17	3	LOW_SIGNAL	LOW_SIGNAL	969.397278	4984.753418	968	4984	22.101168	54.787945	974.960022	4994.759766	970	4999	26.296513	50.632187	100	100	-1.203114	-4.481477	0	0	-0.211539	-0.197628	0	0
1070	106con2Gcon3R072403	NORMAL	B	1	2	17	4	LOW_SIGNAL	LOW_SIGNAL	965.795898	4987.020508	961	4984	39.37038	48.798233	964.416016	4990.13623	963	4994	28.182341	44.811134	100	100	0.298442	-1.395418	0	-4.675677	0.048963	-0.06953	1992.306763	0
1071	106con2Gcon3R072403	NORMAL	B	1	2	17	5	LOW_SIGNAL	LOW_SIGNAL	933.424683	4973.328613	935	4971	20.192125	43.303913	938.848022	4986.248047	935	4988	27.124876	47.342533	100	100	-1.172964	-5.786142	0	0	-0.19994	-0.272893	0	0
1072	106con2Gcon3R072403	NORMAL	B	1	2	17	6	LOW_SIGNAL	LOW_SIGNAL	921.602722	4975.671387	920	4976	20.227831	47.620068	924.719971	4970.560059	927	4974	19.62207	46.141682	100	100	-0.674201	2.289177	-0.294517	0	-0.158864	0.110775	0	230.342056
1073	106con2Gcon3R072403	NORMAL	B	1	2	17	7	LOW_SIGNAL	LOW_SIGNAL	906.741516	4963.129395	908	4957	20.460484	49.919842	911.840027	4963.104004	909	4961	25.070675	42.47596	100	100	-1.102709	0.011372	-96.971039	0	-0.203366	0.000598	0	103288.625
1074	106con2Gcon3R072403	NORMAL	B	1	2	17	8	LOW_SIGNAL	LOW_SIGNAL	900.591858	4955.401367	901	4950	21.573626	50.975368	907.288025	4951.624023	907	4960	22.24708	44.440907	100	100	-1.448251	1.691734	-0.856075	0	-0.300991	0.084997	0	661.042908
1075	106con2Gcon3R072403	NORMAL	B	1	2	17	9	LOW_SIGNAL	LOW_SIGNAL	947.258484	4957.340332	951	4949	32.013935	44.041615	903.864014	4950.888184	903	4953	22.823421	46.076229	100	100	9.385386	2.889681	3.247896	0.307892	1.901313	0.140032	51.733727	209.865952
1076	106con2Gcon3R072403	NORMAL	B	1	2	17	10	LOW_SIGNAL	LOW_SIGNAL	958.440796	4957.079102	962	4957	37.527691	47.074345	902.457764	4943.802734	905	4947	22.638586	44.066063	100	100	12.108047	5.945999	2.036335	0.491078	2.472903	0.301283	53.463139	124.719826
1077	106con2Gcon3R072403	NORMAL	B	1	2	17	11	LOW_SIGNAL	LOW_SIGNAL	912.355286	4935.052734	913	4942	25.002098	52.739365	912.223999	4951.671875	911	4953	23.97407	45.59267	100	100	0.028395	-7.443105	0	-262.129547	0.005476	-0.364513	5404.734863	0
1078	106con2Gcon3R072403	NORMAL	B	1	2	17	12	LOW_SIGNAL	LOW_SIGNAL	896.854309	4958.821289	895	4956	21.935476	48.050957	906.320007	4956.144043	907	4955	22.12851	47.274891	100	100	-2.047248	1.199041	-1.707405	0	-0.42776	0.056631	0	321.267395
1079	106con2Gcon3R072403	NORMAL	B	1	2	17	13	LOW_SIGNAL	LOW_SIGNAL	893.132446	4966.814453	893	4967	20.143044	41.77916	896.960022	4964.032227	895	4957	20.950172	47.658218	100	100	-0.827831	1.246058	-0.66436	0	-0.182699	0.058379	0	824.177734
1080	106con2Gcon3R072403	NORMAL	B	1	2	17	14	LOW_SIGNAL	LOW_SIGNAL	887.798645	4947.22168	888	4949	20.424545	44.972351	891.343994	4954.26416	890	4951	20.219805	42.249477	100	100	-0.766791	-3.154069	0	0	-0.17534	-0.166688	0	0
1081	106con2Gcon3R072403	NORMAL	B	1	2	17	15	LOW_SIGNAL	LOW_SIGNAL	880.85907	4940.845703	882	4947	21.433435	46.214363	888.769836	4941.817383	890	4945	23.695457	45.674931	100	100	-1.710946	-0.43518	0	0	-0.333852	-0.021274	0	0
1082	106con2Gcon3R072403	NORMAL	B	1	2	17	16	LOW_SIGNAL	LOW_SIGNAL	880.275146	4936.261719	881	4935	20.191605	43.414776	882.396851	4935.404785	883	4934	19.385389	47.19257	100	100	-0.458884	0.383789	-1.195666	0	-0.109449	0.018158	0	2159.005127
1083	106con2Gcon3R072403	NORMAL	B	1	2	17	17	DETECTED	DETECTED	1106.592651	5017.537109	1081	5016	101.847	69.281395	889.050293	4938.421387	887	4940	25.548115	46.862892	100	100	47.050205	35.433041	1.327863	0.75309	8.515006	1.688238	45.320183	64.496986
1084	106con2Gcon3R072403	NORMAL	B	1	2	17	18	LOW_SIGNAL	LOW_SIGNAL	1006.313354	4977.613281	1024	4976	68.305878	51.951958	882.730164	4934.404785	879	4934	35.08194	45.310867	100	100	26.728655	19.351505	1.381218	0.723998	3.522701	0.953601	47.424286	58.819859
1085	106con2Gcon3R072403	NORMAL	B	1	2	17	19	LOW_SIGNAL	LOW_SIGNAL	872.093323	4946.146484	871	4952	19.685221	50.177322	878.400024	4950.184082	874	4950	24.126013	46.657188	100	100	-1.364018	-1.808292	0	0	-0.261407	-0.086538	0	0
1086	106con2Gcon3R072403	NORMAL	B	1	2	17	20	LOW_SIGNAL	LOW_SIGNAL	876.577209	4953.657715	875	4955	23.856888	45.110332	900.552002	4954.591797	882	4958	79.202827	47.258224	100	100	-5.185284	-0.418341	0	0	-0.302701	-0.019765	0	0
1087	106con2Gcon3R072403	NORMAL	B	1	2	17	21	LOW_SIGNAL	LOW_SIGNAL	872.677856	4965.080566	873	4963	25.67317	44.638863	904.135986	4963.063965	884	4965	79.544609	43.621872	100	100	-6.803785	0.903162	-7.533293	0	-0.395478	0.046229	0	469.809998
1088	106con2Gcon3R072403	NORMAL	B	1	2	17	22	LOW_SIGNAL	LOW_SIGNAL	867.637573	4957.852539	867	4956	20.40708	47.958374	879.64801	4966.023926	877	4963	22.130936	46.051945	100	100	-2.597625	-3.659665	0	0	-0.542699	-0.177438	0	0
1089	106con2Gcon3R072403	NORMAL	B	1	2	17	23	LOW_SIGNAL	LOW_SIGNAL	981.483215	4984.68457	995	4986	53.524891	51.031788	870.52002	4961.432129	870	4960	20.945234	44.678841	100	100	23.999195	10.413918	2.304531	0.433928	5.297778	0.520435	44.390018	106.047188
1090	106con2Gcon3R072403	NORMAL	B	1	2	17	24	LOW_SIGNAL	LOW_SIGNAL	976.074341	4978.148438	985	4980	45.089489	49.131943	866.719971	4961.791992	865	4960	19.740082	43.64711	100	100	23.651236	7.325454	3.228638	0.309728	5.539712	0.374743	37.071003	137.916977
1091	106con2Gcon3R072403	NORMAL	B	1	2	17	25	LOW_SIGNAL	LOW_SIGNAL	859.047607	4954.108887	860	4958	23.014688	47.318966	861.143982	4966.224121	861	4963	19.53644	44.611736	100	100	-0.453405	-5.425971	0	0	-0.107306	-0.271571	0	0
1092	106con2Gcon3R072403	NORMAL	B	1	2	17	26	LOW_SIGNAL	LOW_SIGNAL	852.380981	4955.224609	851	4956	21.12855	41.540981	854.263977	4955.624023	853	4952	18.739359	40.850178	100	100	-0.407256	-0.178883	0	0	-0.100483	-0.009778	0	0
1093	106con2Gcon3R072403	NORMAL	B	1	2	18	1	LOW_SIGNAL	LOW_SIGNAL	1107.376709	4997.616211	1115	5003	51.468925	46.615414	1009.288025	4978.680176	1009	4981	23.925564	52.40546	100	100	21.214685	8.480758	2.501508	0.399759	4.099744	0.361337	46.457878	126.448982
1094	106con2Gcon3R072403	NORMAL	B	1	2	18	2	LOW_SIGNAL	LOW_SIGNAL	1112.431519	5032.712402	1118	5032	53.639908	51.978512	1008.671997	4996.903809	1009	5000	28.273939	47.606316	100	100	22.441179	16.037359	1.399306	0.71464	3.669794	0.752182	43.931541	58.271889
1095	106con2Gcon3R072403	NORMAL	B	1	2	18	3	LOW_SIGNAL	LOW_SIGNAL	995.897949	5013.646484	995	5012	26.604334	50.473736	1000.5	5015.849121	998	5015	26.903904	52.568295	100	100	-0.995335	-0.98648	0	0	-0.171055	-0.0419	0	0
1096	106con2Gcon3R072403	NORMAL	B	1	2	18	4	LOW_SIGNAL	LOW_SIGNAL	998.122437	4997.639648	996	5003	26.04314	46.096226	996.650818	4993.174805	996	4996	21.630465	49.390697	100	100	0.318283	1.99964	0.15917	6.282592	0.068035	0.090398	985.586548	397.245026
1097	106con2Gcon3R072403	NORMAL	B	1	2	18	5	LOW_SIGNAL	LOW_SIGNAL	957.08905	4970.890625	957	4971	22.171719	45.659508	974.255981	4984.040039	974	4986	29.027769	49.716843	100	100	-3.712875	-5.889142	0	0	-0.591397	-0.264486	0	0
1098	106con2Gcon3R072403	NORMAL	B	1	2	18	6	LOW_SIGNAL	LOW_SIGNAL	939.924683	4976.246582	940	4976	22.705645	47.226753	948.296021	4971.080078	945	4966	25.900246	50.029118	100	100	-1.810559	2.313888	-0.782475	0	-0.323215	0.10327	0	319.538696
1099	106con2Gcon3R072403	NORMAL	B	1	2	18	7	LOW_SIGNAL	LOW_SIGNAL	929.753418	4961.602539	930	4960	19.819033	44.879837	932.616028	4970.191895	933	4966	24.953756	44.85886	100	100	-0.619127	-3.846858	0	0	-0.114717	-0.191475	0	0
1100	106con2Gcon3R072403	NORMAL	B	1	2	18	8	LOW_SIGNAL	LOW_SIGNAL	918.863953	4966.86377	920	4962	21.127998	49.728947	922.888	4960.815918	922	4961	23.964088	45.485264	100	100	-0.870324	2.708611	-0.321317	0	-0.16792	0.132963	0	332.369537
1101	106con2Gcon3R072403	NORMAL	B	1	2	18	9	LOW_SIGNAL	LOW_SIGNAL	920.224487	4958.006836	917	4956	20.719193	48.87566	917.463989	4962.439941	917	4966	23.407516	46.238762	100	100	0.597042	-1.985426	0	-3.325435	0.117932	-0.095874	394.551849	0
1102	106con2Gcon3R072403	NORMAL	B	1	2	18	10	LOW_SIGNAL	LOW_SIGNAL	929.361816	4961.664551	930	4961	21.692181	47.265339	923.984009	4962.295898	926	4961	25.161732	51.443817	100	100	1.163116	-0.282758	0	-0.243103	0.21373	-0.012273	237.085129	0
1103	106con2Gcon3R072403	NORMAL	B	1	2	18	11	LOW_SIGNAL	LOW_SIGNAL	927.052612	4957.170898	923	4955	28.609217	50.67841	928.848022	4961.687988	930	4959	22.576412	44.624676	100	100	-0.388313	-2.023039	0	0	-0.079526	-0.101224	0	0
1104	106con2Gcon3R072403	NORMAL	B	1	2	18	12	LOW_SIGNAL	LOW_SIGNAL	910.65564	4970.265137	913	4972	24.043026	53.444134	918.799988	4964.463867	920	4965	24.351927	49.228989	100	100	-1.761465	2.598176	-0.677962	0	-0.334444	0.117843	0	358.601044
1105	106con2Gcon3R072403	NORMAL	B	1	2	18	13	LOW_SIGNAL	LOW_SIGNAL	901.679993	4958.15332	902	4960	19.485086	51.909031	908.671997	4956.591797	909	4955	20.944155	51.426121	100	100	-1.512235	0.699349	-2.162347	0	-0.33384	0.030364	0	452.38562
1106	106con2Gcon3R072403	NORMAL	B	1	2	18	14	LOW_SIGNAL	LOW_SIGNAL	893.32666	4936.373535	891	4936	20.541826	47.466343	904.143982	4950.416016	903	4946	21.136156	48.682518	100	100	-2.339578	-6.289114	0	0	-0.511792	-0.28845	0	0
1107	106con2Gcon3R072403	NORMAL	B	1	2	18	15	DETECTED	DETECTED	1195.197021	5022.40918	1194	5020	29.588572	51.407265	895.5	4951.110352	895	4952	21.708166	48.780033	100	100	64.818672	31.932138	2.029888	0.492638	13.805727	1.46164	6.708674	22.754799
1108	106con2Gcon3R072403	NORMAL	B	1	2	18	16	DETECTED	DETECTED	1195.227295	5013.151367	1195	5013	27.969103	40.718258	894.317261	4937.551758	893	4934	20.841902	44.305889	100	100	65.081024	33.858299	1.922159	0.520248	14.437743	1.706311	6.19843	23.102314
1109	106con2Gcon3R072403	NORMAL	B	1	2	18	17	LOW_SIGNAL	LOW_SIGNAL	899.483215	4930.181152	901	4932	21.978371	43.790352	895.880981	4941.047852	896	4943	20.120283	48.293919	100	100	0.779094	-4.866797	0	-6.246743	0.179035	-0.225012	245.524719	0
1110	106con2Gcon3R072403	NORMAL	B	1	2	18	18	LOW_SIGNAL	LOW_SIGNAL	894.47998	4942.406738	895	4936	22.062963	49.906502	894.031982	4941.791992	893	4941	23.577925	44.685883	100	100	0.096893	0.275322	0.351927	2.841499	0.019001	0.013757	1856.101196	3614.875488
1111	106con2Gcon3R072403	NORMAL	B	1	2	18	19	LOW_SIGNAL	LOW_SIGNAL	998.395996	4964.100586	1010	4964	50.800064	48.217941	894.424011	4949	896	4950	22.441055	47.501953	100	100	22.487131	6.763	3.325023	0.30075	4.633115	0.317894	43.833553	54.82272
1112	106con2Gcon3R072403	NORMAL	B	1	2	18	20	LOW_SIGNAL	LOW_SIGNAL	1013.134216	4974.329102	1024	4976	51.009762	51.504322	908.94397	4965.791992	898	4972	62.11816	47.481125	100	100	22.534336	3.823459	5.893704	0.169673	1.677291	0.1798	34.023857	233.75473
1113	106con2Gcon3R072403	NORMAL	B	1	2	18	21	LOW_SIGNAL	LOW_SIGNAL	979.865784	4981.946289	957	4979	88.245331	50.972275	924.76001	4969.647949	901	4972	78.374039	50.231762	100	100	11.918314	5.507977	2.163828	0.462144	0.703113	0.244832	73.595734	70.391251
1114	106con2Gcon3R072403	NORMAL	B	1	2	18	22	LOW_SIGNAL	LOW_SIGNAL	944.577209	4974.550293	941	4972	40.859215	47.820538	894.952026	4979.160156	892	4975	26.588215	48.070591	100	100	10.732967	-2.064589	0	-0.19236	1.866435	-0.095898	62.518391	0
1115	106con2Gcon3R072403	NORMAL	B	1	2	18	23	LOW_SIGNAL	LOW_SIGNAL	882.382568	4965.543457	879	4964	20.347521	46.149803	881.840027	4973.640137	882	4971	22.133537	46.644733	100	100	0.117341	-3.626207	0	-30.903088	0.024512	-0.173582	1605.489258	0
1116	106con2Gcon3R072403	NORMAL	B	1	2	18	24	LOW_SIGNAL	LOW_SIGNAL	867.290527	4952.938965	865	4957	19.183062	43.508259	872.919983	4959.744141	873	4958	21.664074	46.23378	100	100	-1.217542	-3.047789	0	0	-0.259852	-0.147191	0	0
1117	106con2Gcon3R072403	NORMAL	B	1	2	18	25	LOW_SIGNAL	LOW_SIGNAL	867.394531	4962.374023	869	4958	21.587858	44.510612	870.416016	4965.983887	868	4959	22.243225	50.913746	100	100	-0.653489	-1.616726	0	0	-0.135838	-0.070902	0	0
1118	106con2Gcon3R072403	NORMAL	B	1	2	18	26	LOW_SIGNAL	LOW_SIGNAL	862.4422	4953.48291	861	4953	23.582596	45.478035	869.976013	4957.60791	868	4961	23.116976	47.927181	100	100	-1.629418	-1.847437	0	0	-0.3259	-0.086068	0	0
1119	106con2Gcon3R072403	NORMAL	B	1	2	19	1	LOW_SIGNAL	LOW_SIGNAL	1158.458862	4998.369629	1171	5000	59.87933	51.367775	1035.151978	4983.032227	1033	4985	29.391148	48.258537	100	100	26.668896	6.869061	3.882466	0.257568	4.195375	0.317817	42.308964	114.752472
1120	106con2Gcon3R072403	NORMAL	B	1	2	19	2	LOW_SIGNAL	LOW_SIGNAL	1183.842407	5041.664551	1199	5039	56.325867	55.355812	1043.119995	5003.967773	1046	5003	24.665039	52.137527	100	100	30.435537	16.883007	1.802732	0.554714	5.705339	0.723026	35.984543	49.339954
1121	106con2Gcon3R072403	NORMAL	B	1	2	19	3	LOW_SIGNAL	LOW_SIGNAL	1035.612305	5026.197266	1037	5029	24.022652	47.071133	1035.391968	5029.352051	1034	5024	26.050787	50.451393	100	100	0.047655	-1.412913	0	-29.649025	0.008458	-0.062531	4573.671387	0
1122	106con2Gcon3R072403	NORMAL	B	1	2	19	4	LOW_SIGNAL	LOW_SIGNAL	1028.795898	5013.741699	1020	4996	53.257576	105.268555	1018.095215	4995.856934	1017	4994	26.290508	51.946079	100	100	2.314351	8.009933	0.288935	3.460984	0.407017	0.344295	432.832855	511.939209
1123	106con2Gcon3R072403	NORMAL	B	1	2	19	5	LOW_SIGNAL	LOW_SIGNAL	998.448975	4979.115723	1000	4983	25.941759	44.153618	999.992065	4974.285645	1000	4972	25.826962	44.292095	100	100	-0.333741	2.163215	-0.15428	0	-0.059747	0.109051	0	72.455734
1124	106con2Gcon3R072403	NORMAL	B	1	2	19	6	LOW_SIGNAL	LOW_SIGNAL	979.506836	4975.595703	978	4975	21.766241	44.611809	979.736023	4975.423828	981	4971	28.559546	48.242359	100	100	-0.049569	0.076977	-0.643946	0	-0.008025	0.003563	0	10682.53125
1125	106con2Gcon3R072403	NORMAL	B	1	2	19	7	DETECTED	DETECTED	1488.697021	5099.373535	1471	5099	83.096504	54.996014	967.388916	4984.477539	966	4982	34.519394	50.716267	100	100	112.748863	51.457714	2.191097	0.456392	15.101891	2.265466	14.499545	18.512577
1126	106con2Gcon3R072403	NORMAL	B	1	2	19	8	DETECTED	DETECTED	1458.75	5113.721191	1461	5112	49.987717	57.611767	949.446594	4978.902832	952	4982	23.795998	52.532806	100	100	110.152481	60.380215	1.824314	0.548151	21.402903	2.566365	8.631488	17.54365
1127	106con2Gcon3R072403	NORMAL	B	1	2	19	9	LOW_SIGNAL	LOW_SIGNAL	993.440796	4984.592285	994	4988	35.286102	49.181831	940.341248	4979.936523	941	4979	21.780416	52.075447	100	100	11.484406	2.085145	5.507724	0.181563	2.437949	0.089404	52.282722	367.657043
1128	106con2Gcon3R072403	NORMAL	B	1	2	19	10	LOW_SIGNAL	LOW_SIGNAL	991.986816	5003.631348	991	5007	39.221062	48.531509	939.952026	4982.943848	941	4983	20.883648	53.449753	100	100	11.254119	9.265175	1.214669	0.82327	2.491652	0.387046	63.801292	108.257294
1129	106con2Gcon3R072403	NORMAL	B	1	2	19	11	LOW_SIGNAL	LOW_SIGNAL	933.769714	4986.592285	935	4987	24.749731	49.675823	939.359985	4984.423828	941	4982	23.822733	46.924126	100	100	-1.209068	0.971173	-1.244956	0	-0.234661	0.046212	0	751.861938
1130	106con2Gcon3R072403	NORMAL	B	1	2	19	12	LOW_SIGNAL	LOW_SIGNAL	923.324524	4971.668945	924	4968	22.32325	50.033291	922.783997	4972.13623	924	4969	21.667423	50.152088	100	100	0.116906	-0.20928	0	-1.790162	0.024947	-0.009317	993.704224	0
1131	106con2Gcon3R072403	NORMAL	B	1	2	19	13	LOW_SIGNAL	LOW_SIGNAL	908.359985	4931.060059	908	4929	20.571783	50.236923	918.119995	4944.600098	918	4940	21.679331	45.066616	100	100	-2.110901	-6.064088	0	0	-0.450199	-0.300445	0	0
1132	106con2Gcon3R072403	NORMAL	B	1	2	19	14	LOW_SIGNAL	LOW_SIGNAL	910.273315	4923.706543	911	4925	22.135303	50.7803	918.711975	4935.416016	919	4932	22.652998	47.620007	100	100	-1.825119	-5.244245	0	0	-0.372518	-0.245894	0	0
1133	106con2Gcon3R072403	NORMAL	B	1	2	19	15	LOW_SIGNAL	LOW_SIGNAL	899.335571	4937.402832	897	4938	22.966669	44.37965	913.343994	4935.928223	913	4931	21.291037	47.108696	100	100	-3.029751	0.660424	-4.587587	0	-0.657949	0.031302	0	1071.547241
1134	106con2Gcon3R072403	NORMAL	B	1	2	19	16	LOW_SIGNAL	LOW_SIGNAL	899.872498	4939.557129	900	4943	22.227413	48.086536	909.872009	4935.328125	911	4933	22.198511	52.330791	100	100	-2.162701	1.894016	-1.14186	0	-0.450459	0.080813	0	488.165375
1135	106con2Gcon3R072403	NORMAL	B	1	2	19	17	LOW_SIGNAL	LOW_SIGNAL	997.932861	4962.228027	1010	4959	44.77174	46.896976	908.039978	4944.503906	910	4946	22.223354	47.897171	100	100	19.442093	7.937986	2.449248	0.408289	4.044974	0.370045	43.236839	54.937401
1136	106con2Gcon3R072403	NORMAL	B	1	2	19	18	LOW_SIGNAL	LOW_SIGNAL	1002.208069	4966.369141	1011	4966	44.198772	47.038834	903.583984	4950.759766	904	4950	24.078548	49.353298	100	100	21.330482	6.990868	3.051192	0.327741	4.095932	0.316278	37.581287	95.688683
1137	106con2Gcon3R072403	NORMAL	B	1	2	19	19	LOW_SIGNAL	LOW_SIGNAL	891.731567	4956.483398	892	4956	20.212601	47.370106	899.736023	4961.288086	896	4962	23.935108	51.027004	100	100	-1.731209	-2.151844	0	0	-0.334423	-0.09416	0	0
1138	106con2Gcon3R072403	NORMAL	B	1	2	19	20	LOW_SIGNAL	LOW_SIGNAL	895.033569	4964.09375	895	4957	20.717669	48.600609	896.919983	4966.224121	897	4975	22.645439	51.494583	100	100	-0.407995	-0.954115	0	0	-0.083302	-0.041371	0	0
1139	106con2Gcon3R072403	NORMAL	B	1	2	19	21	LOW_SIGNAL	LOW_SIGNAL	898.885925	4963.543457	898	4961	19.470535	47.027237	903.23999	4972.952148	899	4973	34.515396	54.642078	100	100	-0.9417	-4.213809	0	0	-0.126148	-0.172188	0	0
1140	106con2Gcon3R072403	NORMAL	B	1	2	19	22	LOW_SIGNAL	LOW_SIGNAL	913.248352	4965.624023	905	4968	39.553574	43.972275	903.288025	4971.799805	904	4970	24.536943	48.319	100	100	2.154226	-2.765907	0	-1.283944	0.405932	-0.127813	311.46521	0
1141	106con2Gcon3R072403	NORMAL	B	1	2	19	23	LOW_SIGNAL	LOW_SIGNAL	930.852356	4969.503418	935	4972	24.748568	44.713139	894.112	4974.439941	896	4970	23.825714	46.243992	100	100	7.946229	-2.210888	0	-0.278231	1.542046	-0.10675	18.223257	0
1142	106con2Gcon3R072403	NORMAL	B	1	2	19	24	LOW_SIGNAL	LOW_SIGNAL	916.202698	4958.425781	918	4956	22.690752	47.055649	888.135986	4970.47998	888	4970	23.111002	42.987354	100	100	6.070287	-5.398635	0	-0.889354	1.214431	-0.280413	15.63159	0
1143	106con2Gcon3R072403	NORMAL	B	1	2	19	25	LOW_SIGNAL	LOW_SIGNAL	878.693848	4972.789063	879	4972	21.672398	48.479809	879.823975	4974.959961	879	4982	23.213615	51.357285	100	100	-0.244425	-0.972266	0	0	-0.048684	-0.042271	0	0
1144	106con2Gcon3R072403	NORMAL	B	1	2	19	26	LOW_SIGNAL	LOW_SIGNAL	875.836731	4972.006836	876	4978	19.95476	41.341972	878.903992	4976.512207	879	4982	23.28035	51.840111	100	100	-0.663389	-2.017791	0	0	-0.131753	-0.086909	0	0
1145	106con2Gcon3R072403	NORMAL	B	1	2	20	1	LOW_SIGNAL	LOW_SIGNAL	1052.744873	5032.538086	1054	5032	27.478724	45.340843	1054.90271	5015.805176	1052	5018	25.499287	53.17506	100	100	-0.466698	7.494059	-0.062276	0	-0.084623	0.314676	0	166.027283
1146	106con2Gcon3R072403	NORMAL	B	1	2	20	2	LOW_SIGNAL	LOW_SIGNAL	1032.151733	5011.207031	1031	5009	24.589781	51.587154	1047.887939	5018.922363	1046	5021	24.631109	52.88382	100	100	-3.403437	-3.455415	0	0	-0.638875	-0.145892	0	0
1147	106con2Gcon3R072403	NORMAL	B	1	2	20	3	LOW_SIGNAL	LOW_SIGNAL	1026.808228	5008.054688	1028	5004	23.014032	48.164188	1040.095947	5009	1040	5004	24.872065	46.362179	100	100	-2.873877	-0.423371	0	0	-0.534243	-0.02039	0	0
1148	106con2Gcon3R072403	NORMAL	B	1	2	20	4	LOW_SIGNAL	LOW_SIGNAL	1011.260254	4985.712402	1010	4983	24.766792	51.964302	1022.343994	4988.919922	1020	4992	24.412155	49.645943	100	100	-2.397199	-1.436531	0	0	-0.454025	-0.064608	0	0
1149	106con2Gcon3R072403	NORMAL	B	1	2	20	5	LOW_SIGNAL	LOW_SIGNAL	1035.828735	4998.328613	1035	4997	26.581654	48.810139	1022.769836	4982.317383	1023	4975	25.056147	45.465351	100	100	2.824387	7.170845	0.393871	2.538903	0.521185	0.352163	67.964844	110.907013
1150	106con2Gcon3R072403	NORMAL	B	1	2	20	6	LOW_SIGNAL	LOW_SIGNAL	1035.289673	4997.420898	1035	5000	26.415461	49.56963	1010.388916	4987.206543	1011	4982	21.466238	49.222969	100	100	5.385552	4.574636	1.177263	0.849428	1.159996	0.207512	61.821667	57.293301
1151	106con2Gcon3R072403	NORMAL	B	1	2	20	7	LOW_SIGNAL	LOW_SIGNAL	997.427612	4983.192871	997	4978	24.771662	50.007412	997.888916	4992.30957	997	4990	29.589249	47.593029	100	100	-0.099771	-4.083036	0	0	-0.01559	-0.191555	0	0
1152	106con2Gcon3R072403	NORMAL	B	1	2	20	8	LOW_SIGNAL	LOW_SIGNAL	976.211914	4970.317871	976	4978	22.117432	49.661846	975.447571	4982.153809	975	4985	26.3892	50.729649	100	100	0.165313	-5.300884	0	-32.065804	0.028964	-0.233314	1883.28479	0
1153	106con2Gcon3R072403	NORMAL	B	1	2	20	9	LOW_SIGNAL	LOW_SIGNAL	965.881592	4981.579102	963	4983	22.468208	49.816288	963.895996	4985.13623	963	4984	22.807343	47.01722	100	100	0.429446	-1.593108	0	-3.709682	0.087059	-0.075656	197.345352	0
1154	106con2Gcon3R072403	NORMAL	B	1	2	20	10	LOW_SIGNAL	LOW_SIGNAL	950.105286	4991.776367	950	4993	20.344437	49.565022	954.552002	4984.832031	951	4980	23.003321	51.162094	100	100	-0.961739	3.110114	-0.309229	0	-0.193308	0.135732	0	182.643677
1155	106con2Gcon3R072403	NORMAL	B	1	2	20	11	LOW_SIGNAL	LOW_SIGNAL	929.217102	4980.697266	928	4986	21.545549	48.240707	939.023987	4983.120117	938	4979	22.974554	53.101189	100	100	-2.12104	-1.085107	0	0	-0.426859	-0.045627	0	0
1156	106con2Gcon3R072403	NORMAL	B	1	2	20	12	LOW_SIGNAL	LOW_SIGNAL	924.403992	4963.914063	922	4966	21.963057	49.086399	926.976013	4961.52002	928	4958	24.180925	53.832264	100	100	-0.556279	1.072204	-0.518818	0	-0.106366	0.044472	0	923.151062
1157	106con2Gcon3R072403	NORMAL	B	1	2	20	13	LOW_SIGNAL	LOW_SIGNAL	928.940002	4937.993164	931	4937	23.760616	48.478546	921.286926	4947.678223	923	4951	23.9648	44.031002	100	100	1.655212	-4.337584	0	-2.62056	0.319347	-0.21996	40.789589	0
1158	106con2Gcon3R072403	NORMAL	B	1	2	20	14	LOW_SIGNAL	LOW_SIGNAL	918.17334	4935.97998	919	4936	21.823492	54.403717	918.623901	4933.598145	917	4937	24.513098	49.661282	100	100	-0.097448	1.066737	-0.091351	0	-0.01838	0.047962	0	932.698303
1159	106con2Gcon3R072403	NORMAL	B	1	2	20	15	LOW_SIGNAL	LOW_SIGNAL	918.946289	4927.046875	920	4925	19.995525	51.354122	916.097107	4928.077637	916	4928	22.805882	45.921864	100	100	0.616223	-0.46164	0	-0.749145	0.124932	-0.022446	384.936829	0
1160	106con2Gcon3R072403	NORMAL	B	1	2	20	16	LOW_SIGNAL	LOW_SIGNAL	922.148621	4944.574219	924	4946	20.441507	51.785557	920.394714	4946.123047	919	4939	23.645098	48.140114	100	100	0.379336	-0.693663	0	-1.828625	0.074176	-0.032173	677.587585	0
1161	106con2Gcon3R072403	NORMAL	B	1	2	20	17	LOW_SIGNAL	LOW_SIGNAL	915.731567	4944.275391	914	4945	21.583164	50.059669	912.640015	4952.560059	913	4954	23.317373	43.694397	100	100	0.668643	-3.7104	0	-5.549149	0.132586	-0.189605	285.430145	0
1162	106con2Gcon3R072403	NORMAL	B	1	2	20	18	LOW_SIGNAL	LOW_SIGNAL	911.221497	4945.187988	913	4947	19.887125	50.298893	912.039978	4955.120117	912	4953	20.563988	48.698483	100	100	-0.177022	-4.448237	0	0	-0.039802	-0.203952	0	0
1163	106con2Gcon3R072403	NORMAL	B	1	2	20	19	LOW_SIGNAL	LOW_SIGNAL	910.906067	4962.087402	912	4965	22.297239	46.54348	910.856018	4959.640137	909	4959	22.818254	45.691177	100	100	0.010825	1.096041	0.009876	101.254677	0.002193	0.053561	9687.108398	362.29538
1164	106con2Gcon3R072403	NORMAL	B	1	2	20	20	LOW_SIGNAL	LOW_SIGNAL	894.389282	4948.543457	894	4952	21.386003	52.367264	900.607971	4960.328125	900	4960	23.007328	45.377602	100	100	-1.344982	-5.277922	0	0	-0.270292	-0.259702	0	0
1165	106con2Gcon3R072403	NORMAL	B	1	2	20	21	LOW_SIGNAL	LOW_SIGNAL	907.77179	4960.469727	907	4965	22.619093	49.302494	903.447998	4960.591797	903	4958	19.780846	47.538624	100	100	0.935153	-0.054671	0	-0.058462	0.218585	-0.002568	253.713135	0
1166	106con2Gcon3R072403	NORMAL	B	1	2	20	22	LOW_SIGNAL	LOW_SIGNAL	924.1745	4972.40918	910	4968	67.871864	44.067207	915.455994	4961.080078	905	4965	66.457054	50.401062	100	100	1.885644	5.07389	0.371637	2.690799	0.13119	0.224779	158.121765	215.914368
1167	106con2Gcon3R072403	NORMAL	B	1	2	20	23	LOW_SIGNAL	LOW_SIGNAL	1015.391907	4982.85791	1033	4982	58.580448	55.159748	900.992004	4971.191895	901	4972	22.794487	48.762043	100	100	24.742487	5.224782	4.735602	0.211166	5.018753	0.239244	47.171104	221.025772
1168	106con2Gcon3R072403	NORMAL	B	1	2	20	24	LOW_SIGNAL	LOW_SIGNAL	1025.870728	5001.163086	1035	5001	61.12196	48.38784	897.184021	4973.895996	895	4975	18.513895	42.857952	100	100	27.832447	12.211932	2.279119	0.438766	6.950818	0.63622	45.265419	82.38076
1169	106con2Gcon3R072403	NORMAL	B	1	2	20	25	LOW_SIGNAL	LOW_SIGNAL	893.319702	4979.530762	894	4977	22.054718	44.982235	886.703979	4973.26416	886	4975	21.411488	47.541523	100	100	1.430853	2.806582	0.509821	1.961475	0.30898	0.131813	79.924835	245.557938
1170	106con2Gcon3R072403	NORMAL	B	1	2	20	26	LOW_SIGNAL	LOW_SIGNAL	884.794495	4975.876953	881	4973	23.389038	48.136993	878.400024	4977.279785	878	4976	21.082403	45.869484	100	100	1.383	-0.628277	0	-0.454286	0.303308	-0.030583	158.389175	0
1171	106con2Gcon3R072403	NORMAL	B	1	2	21	1	DETECTED	DETECTED	3167.601807	5700.796387	3282	5660	391.566254	253.019562	1078.268311	5021.316895	1083	5017	22.445515	53.35421	100	100	451.882446	304.314026	1.484922	0.673436	93.084679	12.735255	18.710388	36.399952
1172	106con2Gcon3R072403	NORMAL	B	1	2	21	2	DETECTED	DETECTED	3142.756348	5697.17627	3197	5650	346.884888	277.77832	1065.452393	5012.666504	1069	5008	29.491798	48.282536	100	100	449.280701	306.566895	1.465523	0.68235	70.436668	14.177171	16.638342	39.962906
1173	106con2Gcon3R072403	NORMAL	B	1	2	21	3	LOW_SIGNAL	LOW_SIGNAL	1043.780762	4986.253418	1044	4987	24.521212	52.108089	1036.911987	4993.824219	1037	4994	23.831062	49.022858	100	100	1.485583	-3.390685	0	-2.282393	0.288228	-0.154434	84.100853	0
1174	106con2Gcon3R072403	NORMAL	B	1	2	21	4	LOW_SIGNAL	LOW_SIGNAL	1025.417847	4988.773926	1020	4986	29.517208	46.841148	1027.488037	4985.328125	1026	4987	23.986423	49.545147	100	100	-0.447742	1.543248	-0.29013	0	-0.086307	0.069549	0	468.511993
1175	106con2Gcon3R072403	NORMAL	B	1	2	21	5	LOW_SIGNAL	LOW_SIGNAL	1168.746582	5019.068359	1178	5019	65.946671	49.961464	1027.880005	4984.959961	1026	4989	23.859325	43.793571	100	100	30.466717	15.275905	1.99443	0.501396	5.904047	0.778845	43.643593	70.50248
1176	106con2Gcon3R072403	NORMAL	B	1	2	21	6	LOW_SIGNAL	LOW_SIGNAL	1167.59314	5018.020508	1185	5019	64.71804	53.716789	1018.872009	4981.855957	1020	4981	21.740023	51.376495	100	100	32.165504	16.196779	1.98592	0.503545	6.840891	0.703912	40.987675	43.365028
1177	106con2Gcon3R072403	NORMAL	B	1	2	21	7	LOW_SIGNAL	LOW_SIGNAL	1017.366638	4984.47998	1017	4983	22.765636	43.54874	1018.385254	4984.147461	1020	4977	24.336966	46.099911	100	100	-0.220307	0.148923	-1.479331	0	-0.041855	0.007213	0	4548.040527
1178	106con2Gcon3R072403	NORMAL	B	1	2	21	8	LOW_SIGNAL	LOW_SIGNAL	1007.513306	4977.560059	1009	4977	24.170742	44.673828	1008.363647	4983.836426	1008	4977	29.103338	43.811005	100	100	-0.183912	-2.810955	0	0	-0.029218	-0.14326	0	0
1179	106con2Gcon3R072403	NORMAL	B	1	2	21	9	LOW_SIGNAL	LOW_SIGNAL	1087.112549	5004.384277	1096	5003	72.857895	53.549221	984.703979	4981.224121	987	4976	28.630573	44.071404	100	100	22.148994	10.372587	2.135339	0.46831	3.576895	0.525514	65.421028	131.335907
1180	106con2Gcon3R072403	NORMAL	B	1	2	21	10	LOW_SIGNAL	LOW_SIGNAL	1062.675537	4991.13916	1070	4993	66.213646	50.89296	958.656006	4983.536133	960	4981	21.910046	50.848545	100	100	22.497414	3.405118	6.606941	0.151356	4.747572	0.149523	60.06908	27.959215
1181	106con2Gcon3R072403	NORMAL	B	1	2	21	11	LOW_SIGNAL	LOW_SIGNAL	941.927124	4959.596191	942	4958	25.337219	44.442493	962.343994	4971.375977	947	4976	123.109253	48.959938	100	100	-4.415774	-5.275735	0	0	-0.165844	-0.2406	0	0
1182	106con2Gcon3R072403	NORMAL	B	1	2	21	12	LOW_SIGNAL	LOW_SIGNAL	937.590576	4958.449707	939	4958	20.992281	45.540222	935.825012	4964.483398	935	4961	23.005907	46.052391	100	100	0.381857	-2.70227	0	-7.076647	0.076744	-0.131018	533.118042	0
1183	106con2Gcon3R072403	NORMAL	B	1	2	21	13	DETECTED	DETECTED	2402.128418	5249.890137	2487	5247	282.046539	82.730408	929.086975	4948.884277	932	4949	21.057165	47.84642	100	100	318.590393	134.809509	2.363264	0.423144	69.954407	6.291084	19.093786	22.421835
1184	106con2Gcon3R072403	NORMAL	B	1	2	21	14	DETECTED	DETECTED	2429.247803	5243.853027	2472	5242	186.139481	78.639343	925.015137	4936.59082	929	4937	21.585243	49.195675	100	100	325.336456	137.611511	2.364166	0.422982	69.688011	6.245716	12.290897	19.966951
1185	106con2Gcon3R072403	NORMAL	B	1	2	21	15	DETECTED	DETECTED	1933.991577	5133.529297	1990	5124	212.647461	99.512512	917.288452	4941.153809	915	4936	18.771418	45.88493	100	100	219.893234	86.157944	2.552211	0.391817	54.1623	4.192564	20.833744	45.901066
1186	106con2Gcon3R072403	NORMAL	B	1	2	21	16	DETECTED	DETECTED	2003.028809	5132.980957	2017	5135	119.267136	77.443497	927.191772	4938.191895	928	4935	20.281803	50.38839	100	100	232.682755	87.238899	2.66719	0.374926	53.044449	3.865753	10.924516	30.191151
1187	106con2Gcon3R072403	NORMAL	B	1	2	21	17	LOW_SIGNAL	LOW_SIGNAL	931.506775	4942.270508	933	4940	19.722738	47.885006	924.652893	4945.305664	924	4945	22.368025	50.297585	100	100	1.482362	-1.359336	0	-0.917006	0.306414	-0.060344	153.954758	0
1188	106con2Gcon3R072403	NORMAL	B	1	2	21	18	LOW_SIGNAL	LOW_SIGNAL	916.033813	4945.945801	916	4944	18.066923	47.993595	919.104004	4947.759766	919	4949	22.17156	49.477158	100	100	-0.664023	-0.812409	0	0	-0.138474	-0.036663	0	0
1189	106con2Gcon3R072403	NORMAL	B	1	2	21	19	LOW_SIGNAL	LOW_SIGNAL	911.641907	4955.574219	907	4956	23.785326	46.62883	916.367981	4957.60791	917	4959	22.391506	47.372063	100	100	-1.022159	-0.910816	0	0	-0.211065	-0.04293	0	0
1190	106con2Gcon3R072403	NORMAL	B	1	2	21	20	LOW_SIGNAL	LOW_SIGNAL	905.25	4955.479492	905	4949	20.70981	45.713757	910.840027	4963.007813	910	4967	24.339132	49.095284	100	100	-1.209015	-3.371659	0	0	-0.229672	-0.153341	0	0
1191	106con2Gcon3R072403	NORMAL	B	1	2	21	21	LOW_SIGNAL	LOW_SIGNAL	908.763489	4944.979492	908	4946	22.683975	46.977703	907.83197	4959.52002	909	4962	23.803543	50.967667	100	100	0.201469	-6.51217	0	-32.323364	0.039134	-0.285289	774.464905	0
1192	106con2Gcon3R072403	NORMAL	B	1	2	21	22	LOW_SIGNAL	LOW_SIGNAL	921.358093	4964.337891	919	4960	28.39134	48.15715	906.015991	4954.328125	905	4956	23.960649	49.375259	100	100	3.3182	4.483008	0.740173	1.351036	0.640304	0.202728	99.269859	108.891441
1193	106con2Gcon3R072403	NORMAL	B	1	2	21	23	LOW_SIGNAL	LOW_SIGNAL	998.054443	4986.163086	1014	4985	52.992348	48.389687	902.247986	4963.191895	901	4964	21.041685	49.236538	100	100	20.721085	10.287956	2.014111	0.496497	4.553174	0.466548	50.764587	39.582485
1194	106con2Gcon3R072403	NORMAL	B	1	2	21	24	LOW_SIGNAL	LOW_SIGNAL	1007.217712	4995.652832	1022	4995	50.884979	46.138512	901.440002	4966.895996	901	4969	21.124975	46.113091	100	100	22.877674	12.879135	1.776336	0.562957	5.007235	0.623615	43.76416	5.325098
1195	106con2Gcon3R072403	NORMAL	B	1	2	21	25	LOW_SIGNAL	LOW_SIGNAL	899.748291	4970.299316	900	4974	21.454582	49.091255	894.719971	4970.288086	894	4969	21.992519	43.900883	100	100	1.087528	0.00503	216.220642	0.004625	0.228638	0.000256	96.144203	195625.078125
1196	106con2Gcon3R072403	NORMAL	B	1	2	21	26	LOW_SIGNAL	LOW_SIGNAL	885.986328	4962.739746	886	4962	19.992403	46.459629	877.703979	4969.352051	878	4972	20.07045	49.226307	100	100	1.791312	-2.96141	0	-1.653207	0.412664	-0.134325	21.349936	0
1197	106con2Gcon3R072403	NORMAL	B	1	2	22	1	LOW_SIGNAL	LOW_SIGNAL	1166.993286	5034.263672	1176	5040	56.830875	49.218697	1087.444458	5017.952148	1087	5013	22.609934	49.275536	100	100	17.204874	7.305335	2.355111	0.424608	3.518313	0.331027	65.544167	14.505644
1198	106con2Gcon3R072403	NORMAL	B	1	2	22	2	LOW_SIGNAL	LOW_SIGNAL	1159.448975	5034.86377	1166	5034	60.663128	52.898022	1073.349243	4999.976074	1074	4999	26.634809	46.925037	100	100	18.621708	15.624923	1.191795	0.83907	3.232602	0.743477	63.302441	69.990456
1199	106con2Gcon3R072403	NORMAL	B	1	2	22	3	LOW_SIGNAL	LOW_SIGNAL	1261.278931	5025.278809	1295	5025	90.120224	49.283607	1053.126953	4997.72998	1053	4994	23.19171	45.544949	100	100	45.019249	12.338113	3.648795	0.274063	8.975275	0.604871	41.837227	68.347786
1200	106con2Gcon3R072403	NORMAL	B	1	2	22	4	DETECTED	DETECTED	1322.652222	5045.739258	1319	5043	31.12785	46.316513	1051.170532	4995.08252	1044	4996	34.713715	47.044285	100	100	58.71624	22.6873	2.588067	0.386389	7.820589	1.076788	5.659871	16.27206
1201	106con2Gcon3R072403	NORMAL	B	1	2	22	5	DETECTED	DETECTED	1551.871826	5188.115234	1557	5189	42.352371	63.617363	1037.682251	4991.625977	1037	4995	23.043272	45.797649	100	100	111.209267	88.000351	1.263737	0.791304	22.314087	4.290379	6.910861	22.472427
1202	106con2Gcon3R072403	NORMAL	B	1	2	22	6	DETECTED	DETECTED	1595.592651	5219.135742	1604	5210	63.425709	72.279282	1036.495483	4989.765625	1036	4990	25.467226	48.582859	100	100	120.921913	102.726486	1.177125	0.849527	21.953594	4.721215	10.389647	23.331877
1203	106con2Gcon3R072403	NORMAL	B	1	2	22	7	DETECTED	DETECTED	4648.407227	7039.888672	5237	7161	1412.855469	889.801941	1038.323486	5006.17627	1038	5009	20.760862	43.682369	100	100	780.791321	910.825439	0.857235	1.166541	173.888916	46.556824	39.132141	43.699841
1204	106con2Gcon3R072403	NORMAL	B	1	2	22	8	DETECTED	DETECTED	4752.772949	7192.522949	5383	7270	1354.607666	915.66095	1038.297241	4990.135254	1037	4995	26.576788	45.33527	100	100	803.369263	986.368896	0.814471	1.22779	139.763901	48.580006	36.461323	41.524841
1205	106con2Gcon3R072403	NORMAL	B	1	2	22	9	LOW_SIGNAL	LOW_SIGNAL	1054.860962	4996.97998	1056	5002	39.916412	47.222652	1014.352478	4988.852539	1011	4989	25.123146	49.047741	100	100	8.761202	3.639984	2.406934	0.415466	1.612397	0.165705	76.572853	163.092651
1206	106con2Gcon3R072403	NORMAL	B	1	2	22	10	LOW_SIGNAL	LOW_SIGNAL	1011.688721	4987.761719	1011	4984	32.566277	47.854748	976.135986	4979.959961	975	4980	23.794598	48.007954	100	100	7.689369	3.494122	2.200659	0.454409	1.494151	0.16251	62.539906	49.121391
1207	106con2Gcon3R072403	NORMAL	B	1	2	22	11	LOW_SIGNAL	LOW_SIGNAL	952.682129	4962.78125	952	4962	21.755112	50.879604	954.16803	4964.12793	955	4962	22.57773	53.275444	100	100	-0.321372	-0.603129	0	0	-0.065813	-0.025278	0	0
1208	106con2Gcon3R072403	NORMAL	B	1	2	22	12	LOW_SIGNAL	LOW_SIGNAL	933.617432	4955.966309	932	4955	21.581898	46.765728	940.719971	4959.808105	941	4965	20.362677	48.278877	100	100	-1.536142	-1.7206	0	0	-0.348802	-0.079575	0	0
1209	106con2Gcon3R072403	NORMAL	B	1	2	22	13	LOW_SIGNAL	LOW_SIGNAL	948.959717	4954.429688	951	4956	22.693577	45.664219	930.447998	4956.992188	930	4957	21.315397	51.952297	100	100	4.003727	-1.14765	0	-0.286645	0.868467	-0.049324	42.070408	0
1210	106con2Gcon3R072403	NORMAL	B	1	2	22	14	LOW_SIGNAL	LOW_SIGNAL	946.898621	4948.871582	948	4942	22.838902	49.64819	927.559998	4953.903809	927	4962	19.411667	47.789932	100	100	4.18257	-2.25375	0	-0.538843	0.996237	-0.105299	62.224678	0
1211	106con2Gcon3R072403	NORMAL	B	1	2	22	15	LOW_SIGNAL	LOW_SIGNAL	920.925171	4929.496582	919	4927	20.404165	48.179367	923.151978	4926.832031	922	4925	21.692516	44.131538	100	100	-0.481615	1.193355	-0.403581	0	-0.102653	0.060377	0	725.460205
1212	106con2Gcon3R072403	NORMAL	B	1	2	22	16	LOW_SIGNAL	LOW_SIGNAL	924.659851	4933.904785	924	4939	19.416309	46.379086	922.599976	4937.631836	923	4939	18.765961	46.686069	100	100	0.445511	-1.66921	0	-3.746728	0.109767	-0.079832	241.915131	0
1213	106con2Gcon3R072403	NORMAL	B	1	2	22	17	LOW_SIGNAL	LOW_SIGNAL	929.925659	4944.148438	929	4944	24.25687	42.849701	932.799988	4951.576172	933	4946	21.600105	49.19434	100	100	-0.621662	-3.326611	0	0	-0.13307	-0.150988	0	0
1214	106con2Gcon3R072403	NORMAL	B	1	2	22	18	LOW_SIGNAL	LOW_SIGNAL	924.945923	4953.493164	926	4958	20.423666	46.558796	930.455994	4947.080078	936	4948	23.38682	44.629761	100	100	-1.191722	2.872187	-0.414918	0	-0.235606	0.143695	0	206.81076
1215	106con2Gcon3R072403	NORMAL	B	1	2	22	19	LOW_SIGNAL	LOW_SIGNAL	918.496582	4957.380859	919	4957	22.089905	50.618153	923.091736	4962.165039	921	4967	21.176304	50.393353	100	100	-0.993843	-2.142659	0	0	-0.216995	-0.094937	0	0
1216	106con2Gcon3R072403	NORMAL	B	1	2	22	20	LOW_SIGNAL	LOW_SIGNAL	920.210876	4962.217773	921	4966	22.438419	47.072598	924.438599	4966.842285	924	4965	19.7838	45.942558	100	100	-0.914375	-2.07115	0	0	-0.213696	-0.100659	0	0
1217	106con2Gcon3R072403	NORMAL	B	1	2	22	21	LOW_SIGNAL	LOW_SIGNAL	922.741516	4950.700684	918	4947	36.114185	44.572304	919.375977	4953.983887	921	4949	19.590416	47.957977	100	100	0.727901	-1.470427	0	-2.020091	0.171795	-0.06846	901.457825	0
1218	106con2Gcon3R072403	NORMAL	B	1	2	22	22	LOW_SIGNAL	LOW_SIGNAL	924.520569	4965.438477	924	4967	22.047348	51.278683	920.16803	4946.704102	921	4941	25.303555	48.852642	100	100	0.94137	8.390442	0.112196	8.913012	0.172013	0.383487	285.284027	83.194565
1219	106con2Gcon3R072403	NORMAL	B	1	2	22	23	LOW_SIGNAL	LOW_SIGNAL	905.821899	4956.116211	907	4958	21.491512	43.3689	911.151978	4960.416016	913	4958	21.953415	43.920609	100	100	-1.152793	-1.925725	0	0	-0.24279	-0.097899	0	0
1220	106con2Gcon3R072403	NORMAL	B	1	2	22	24	LOW_SIGNAL	LOW_SIGNAL	898.342468	4958.869629	899	4956	18.300344	45.765709	902.392029	4960.959961	903	4964	19.50885	46.421173	100	100	-0.875842	-0.936183	0	0	-0.207576	-0.04503	0	0
1221	106con2Gcon3R072403	NORMAL	B	1	2	22	25	LOW_SIGNAL	LOW_SIGNAL	889.965515	4958.882813	891	4959	20.10162	41.424065	897.135986	4958.73584	896	4959	19.588238	42.138435	100	100	-1.550834	0.065824	-23.560434	0	-0.36606	0.003488	0	5256.914551
1222	106con2Gcon3R072403	NORMAL	B	1	2	22	26	LOW_SIGNAL	LOW_SIGNAL	890.657532	4955.020508	891	4958	21.39592	45.375748	886.744019	4959.096191	885	4960	19.649303	51.489338	100	100	0.846417	-1.82535	0	-2.15656	0.199168	-0.079156	216.353165	0
1223	106con2Gcon3R072403	NORMAL	B	1	2	23	1	LOW_SIGNAL	LOW_SIGNAL	1069.25	4999.425781	1068	4999	25.093262	45.817326	1086.647949	5009.959961	1086	5011	22.577549	49.061417	100	100	-3.76284	-4.717874	0	0	-0.770586	-0.214714	0	0
1224	106con2Gcon3R072403	NORMAL	B	1	2	23	2	LOW_SIGNAL	LOW_SIGNAL	1075.905396	5000.844727	1077	5000	26.531031	46.660709	1089.293701	5012.555664	1086	5014	23.624754	43.460438	100	100	-2.895632	-5.244901	0	0	-0.566707	-0.269462	0	0
1225	106con2Gcon3R072403	NORMAL	B	1	2	23	3	DETECTED	DETECTED	1918.885742	5534.628418	1924	5539	98.694305	99.279305	1073.487549	5006.272949	1075	5006	24.928598	41.657139	100	100	182.843292	236.631088	0.772693	1.294174	33.912785	12.683432	11.295759	17.056118
1226	106con2Gcon3R072403	NORMAL	B	1	2	23	4	DETECTED	DETECTED	1913.921021	5565.736816	1936	5591	120.531914	119.946144	1056.015747	5004.141602	1057	5002	23.198587	47.054817	100	100	185.548325	251.51796	0.737714	1.355539	36.980927	11.934915	13.786878	19.645994
1227	106con2Gcon3R072403	NORMAL	B	1	2	23	5	LOW_SIGNAL	LOW_SIGNAL	1037.829956	4988.877441	1036	4988	23.13343	44.272949	1043.507935	4993.016113	1041	4995	22.163662	50.294636	100	100	-1.228037	-1.85356	0	0	-0.256184	-0.082289	0	0
1228	106con2Gcon3R072403	NORMAL	B	1	2	23	6	LOW_SIGNAL	LOW_SIGNAL	1028.407837	4989.875	1029	4994	23.790855	47.35775	1042.18103	4990.457031	1041	4994	20.678324	48.159756	100	100	-2.978875	-0.260671	0	0	-0.666069	-0.012085	0	0
1229	106con2Gcon3R072403	NORMAL	B	1	2	23	7	DETECTED	DETECTED	3072.565674	6483.07373	3185	6489	833.527405	730.400391	1041.414307	5002.542969	1040	5008	20.519691	45.608521	100	100	439.298767	663.075562	0.662517	1.509395	98.985474	32.461716	41.02475	49.237411
1230	106con2Gcon3R072403	NORMAL	B	1	2	23	8	DETECTED	DETECTED	2998.042725	6424.922852	3172	6447	794.842896	648.526978	1038.789429	5005.105469	1040	5000	20.360794	42.933365	100	100	423.748627	635.884277	0.666393	1.500617	96.226761	33.070255	40.555351	45.576588
1231	106con2Gcon3R072403	NORMAL	B	1	2	23	9	DETECTED	DETECTED	1371.123413	5158.518555	1370	5163	49.376461	62.588352	1023.589294	4991.946289	1022	4989	21.57641	71.175949	100	100	75.164909	74.601624	1.007551	0.992506	16.107134	2.340289	12.779396	20.347134
1232	106con2Gcon3R072403	NORMAL	B	1	2	23	10	LOW_SIGNAL	LOW_SIGNAL	1221.388184	5072.342285	1267	5082	128.213669	71.673843	1010.460327	4983.746094	1008	4982	33.555603	48.12384	100	100	45.619617	39.678993	1.149717	0.869779	6.285921	1.841004	58.666862	59.952129
1233	106con2Gcon3R072403	NORMAL	B	1	2	23	11	LOW_SIGNAL	LOW_SIGNAL	962.651306	4960.835449	961	4961	22.993019	47.92812	973.026306	4974.956055	972	4975	28.338488	45.093872	100	100	-2.243912	-6.324103	0	0	-0.36611	-0.313138	0	0
1234	106con2Gcon3R072403	NORMAL	B	1	2	23	12	LOW_SIGNAL	LOW_SIGNAL	952.200012	4965.733398	951	4966	22.278589	45.279842	960.077576	4968.155273	960	4967	22.548172	44.008617	100	100	-1.703765	-1.084669	0	0	-0.349366	-0.055032	0	0
1235	106con2Gcon3R072403	NORMAL	B	1	2	23	13	LOW_SIGNAL	LOW_SIGNAL	978.187927	4966.141113	981	4967	27.128416	42.172909	945.89563	4967.739258	944	4967	23.310026	49.018093	100	100	6.9842	-0.715751	0	-0.102481	1.385339	-0.032603	42.975605	0
1236	106con2Gcon3R072403	NORMAL	B	1	2	23	14	LOW_SIGNAL	LOW_SIGNAL	974.073853	4963.557129	973	4964	25.914385	47.381195	947.450012	4967.799805	944	4969	23.720659	46.261875	100	100	5.758222	-1.900139	0	-0.329987	1.12239	-0.09171	39.193558	0
1237	106con2Gcon3R072403	NORMAL	B	1	2	23	15	LOW_SIGNAL	LOW_SIGNAL	939.818787	4943.456543	940	4945	21.159643	41.986244	944.039978	4942.432129	940	4943	34.052475	46.700893	100	100	-0.912962	0.458798	-1.989902	0	-0.123961	0.021936	0	1996.086914
1238	106con2Gcon3R072403	NORMAL	B	1	2	23	16	LOW_SIGNAL	LOW_SIGNAL	957.184937	4948.678223	955	4951	32.318035	45.372478	957.440002	4944.496094	947	4947	36.699387	46.541985	100	100	-0.055166	1.873023	-0.029453	0	-0.00695	0.089857	0	247.910812
1239	106con2Gcon3R072403	NORMAL	B	1	2	23	17	LOW_SIGNAL	LOW_SIGNAL	982.782288	4969.013672	984	4964	28.278343	64.446655	954.341248	4955.483887	954	4957	25.475056	44.744022	100	100	6.151247	6.059496	1.015142	0.985084	1.116427	0.302382	43.16098	342.818329
1240	106con2Gcon3R072403	NORMAL	B	1	2	23	18	LOW_SIGNAL	LOW_SIGNAL	975.013611	4961.510254	978	4961	28.617451	48.174686	945.304321	4946.478027	945	4948	22.972591	45.428627	100	100	6.425545	6.732385	0.954423	1.047753	1.293249	0.330898	57.440372	106.653984
1241	106con2Gcon3R072403	NORMAL	B	1	2	23	19	DETECTED	DETECTED	5373.961426	6727.705566	6364	6838	1814.943481	823.41864	940.680847	4950.851074	943	4957	21.593184	49.170494	100	100	958.832947	795.788147	1.204885	0.829955	205.309265	36.1366	40.936161	46.258667
1242	106con2Gcon3R072403	NORMAL	B	1	2	23	20	DETECTED	DETECTED	5809.729004	6772.652344	6556	6830	1519.008545	659.549744	941.35553	4965.533203	942	4961	21.700603	50.019817	100	100	1052.935059	809.34259	1.300976	0.768654	224.342773	36.128063	31.198378	36.392193
1243	106con2Gcon3R072403	NORMAL	B	1	2	23	21	LOW_SIGNAL	LOW_SIGNAL	938.319702	4958.319824	937	4958	20.395737	43.028175	937.476196	4970.404785	936	4962	20.974155	45.012203	100	100	0.182434	-5.412412	0	-29.667782	0.040216	-0.268482	579.929443	0
1244	106con2Gcon3R072403	NORMAL	B	1	2	23	22	LOW_SIGNAL	LOW_SIGNAL	938.369873	4962.575195	939	4965	21.542587	42.691166	936.088013	4968.503906	934	4967	21.601601	44.554749	100	100	0.493522	-2.655253	0	-5.380209	0.105634	-0.133066	69.927353	0
1245	106con2Gcon3R072403	NORMAL	B	1	2	23	23	LOW_SIGNAL	LOW_SIGNAL	937.739746	4967.76709	937	4970	22.645718	47.369862	937.84375	4969.552246	937	4968	21.368099	44.116322	100	100	-0.022494	-0.799506	0	0	-0.004867	-0.040465	0	0
1246	106con2Gcon3R072403	NORMAL	B	1	2	23	24	LOW_SIGNAL	LOW_SIGNAL	928.568481	4960.575195	924	4955	30.746998	43.693901	925.02887	4963.317383	920	4962	26.644171	48.297672	100	100	0.76555	-1.228125	0	-1.60424	0.132848	-0.056777	433.519318	0
1247	106con2Gcon3R072403	NORMAL	B	1	2	23	25	LOW_SIGNAL	LOW_SIGNAL	896.739746	4956	897	4957	18.217863	46.236572	904.416016	4961.536133	904	4959	21.513376	47.076561	100	100	-1.660229	-2.479431	0	0	-0.356814	-0.117598	0	0
1248	106con2Gcon3R072403	NORMAL	B	1	2	23	26	LOW_SIGNAL	LOW_SIGNAL	884.758606	4946.641602	884	4948	21.180534	46.971428	888.52002	4960.671875	888	4958	17.613491	67.453186	100	100	-0.813521	-6.283647	0	0	-0.213553	-0.208	0	0
1249	106con2Gcon3R072403	NORMAL	B	1	2	24	1	LOW_SIGNAL	LOW_SIGNAL	1092.905396	4994.378418	1093	4992	24.092319	44.037766	1098.895996	4997.240234	1100	4995	24.037888	44.488373	100	100	-1.295651	-1.281703	0	0	-0.249215	-0.064327	0	0
1250	106con2Gcon3R072403	NORMAL	B	1	2	24	2	LOW_SIGNAL	LOW_SIGNAL	1089.817627	4988.148438	1090	4989	25.187201	44.882164	1102.368042	4999.704102	1101	5001	22.280298	47.297104	100	100	-2.714412	-5.175359	0	0	-0.563297	-0.244321	0	0
1251	106con2Gcon3R072403	NORMAL	B	1	2	24	3	LOW_SIGNAL	LOW_SIGNAL	1169.536865	5035.543457	1173	5036	44.097336	58.603851	1095.785767	4999.698242	1097	5001	29.094498	53.16349	100	100	15.950937	16.053761	0.993595	1.006446	2.534881	0.674245	44.931358	68.792351
1252	106con2Gcon3R072403	NORMAL	B	1	2	24	4	LOW_SIGNAL	LOW_SIGNAL	1148.979858	5049.617676	1158	5045	45.675488	53.744209	1075.468262	5011.198242	1075	5011	24.104002	48.959423	100	100	15.899137	17.206659	0.924011	1.082239	3.049767	0.78472	52.777409	57.699646
1253	106con2Gcon3R072403	NORMAL	B	1	2	24	5	LOW_SIGNAL	LOW_SIGNAL	1060.072388	5000.131348	1059	5001	22.54035	46.002117	1062.211304	5005.302734	1065	5007	25.356976	48.028507	100	100	-0.462606	-2.316075	0	0	-0.084352	-0.107673	0	0
1254	106con2Gcon3R072403	NORMAL	B	1	2	24	6	LOW_SIGNAL	LOW_SIGNAL	1052.032837	4999.579102	1047	5001	33.726482	46.693226	1070.94397	5003.543945	1055	5004	118.48951	47.525288	100	100	-4.090113	-1.775709	0	0	-0.159602	-0.083426	0	0
1255	106con2Gcon3R072403	NORMAL	B	1	2	24	7	LOW_SIGNAL	LOW_SIGNAL	1038.967163	4993.204102	1038	4989	21.313002	43.239414	1047.439941	4989.032227	1046	4992	24.467693	45.47171	100	100	-1.832498	1.86843	-0.980769	0	-0.346284	0.091747	0	337.313477
1256	106con2Gcon3R072403	NORMAL	B	1	2	24	8	LOW_SIGNAL	LOW_SIGNAL	1030.192017	4987.271484	1030	4986	21.900597	45.165157	1035.767944	4998.120117	1035	4996	24.189152	47.152569	100	100	-1.205965	-4.858706	0	0	-0.230514	-0.230075	0	0
1257	106con2Gcon3R072403	NORMAL	B	1	2	24	9	LOW_SIGNAL	LOW_SIGNAL	1059.145752	5003.549805	1061	4997	27.810642	45.719536	1027.52002	4993.640137	1028	4991	22.345377	47.955521	100	100	6.840034	4.438178	1.541181	0.648853	1.415314	0.206643	52.351192	146.045227
1258	106con2Gcon3R072403	NORMAL	B	1	2	24	10	LOW_SIGNAL	LOW_SIGNAL	1061.822388	5010.407715	1064	5012	33.439899	47.111725	1025.56897	4993.008789	1024	4999	24.277456	47.459557	100	100	7.840913	7.792343	1.006233	0.993805	1.493296	0.366605	63.43222	32.964085
1259	106con2Gcon3R072403	NORMAL	B	1	2	24	11	DETECTED	DETECTED	3824.078369	6551.89209	4105	6614	761.981812	520.799744	1020.666687	4992.097168	1020	4992	31.865034	44.643547	100	100	606.32373	698.575073	0.867944	1.152149	87.977676	34.938866	27.156742	33.266087
1260	106con2Gcon3R072403	NORMAL	B	1	2	24	12	DETECTED	DETECTED	3806.956055	6083.876953	4159	6140	800.728577	388.07785	986.625	4971.393066	981	4977	25.821459	44.64188	100	100	609.983093	498.240845	1.224274	0.816811	109.224312	24.920185	28.376532	34.652336
1261	106con2Gcon3R072403	NORMAL	B	1	2	24	13	DETECTED	DETECTED	1912.6875	5415.21875	1894	5428	142.98645	108.47438	959.338257	4944.014648	961	4949	23.033789	45.005978	100	100	206.19101	211.03508	0.977046	1.023493	41.389164	10.469811	14.802444	20.945761
1262	106con2Gcon3R072403	NORMAL	B	1	2	24	14	DETECTED	DETECTED	1821.405151	5332.51709	1867	5339	206.258087	151.25058	958.034485	4946.48291	959	4954	23.923098	50.6395	100	100	186.730392	172.890594	1.08005	0.925884	36.089417	7.623183	23.728628	36.919399
1263	106con2Gcon3R072403	NORMAL	B	1	2	24	15	LOW_SIGNAL	LOW_SIGNAL	988.033813	4932.695801	988	4936	21.152641	41.771099	970.761902	4929.72998	969	4929	30.099417	46.364716	100	100	3.735581	1.328282	2.812339	0.355576	0.573829	0.063967	123.979111	678.43573
1264	106con2Gcon3R072403	NORMAL	B	1	2	24	16	LOW_SIGNAL	LOW_SIGNAL	1074.319702	4963.666504	1074	4967	39.614754	47.223217	1043.619873	4966.189941	1024	4960	67.583183	53.246487	100	100	6.63978	-1.130155	0	-0.17021	0.454252	-0.047392	178.357468	0
1265	106con2Gcon3R072403	NORMAL	B	1	2	24	17	DETECTED	DETECTED	1368.075806	5096.45459	1367	5107	38.41246	50.8927	1047.874023	4976.348145	1043	4979	63.505852	47.4641	100	100	69.253456	53.791283	1.287448	0.776731	5.042083	2.530469	15.793633	15.289535
1266	106con2Gcon3R072403	NORMAL	B	1	2	24	18	DETECTED	DETECTED	1287.098755	5057.024902	1289	5055	39.099102	50.228718	998.720703	4956.909668	997	4957	44.934921	45.034641	100	100	62.370598	44.837952	1.391022	0.718896	6.417682	2.223072	7.679205	22.218613
1267	106con2Gcon3R072403	NORMAL	B	1	2	24	19	LOW_SIGNAL	LOW_SIGNAL	947.641907	4940.459473	947	4944	22.345161	47.514317	951.5	4943.087402	951	4943	25.750418	48.652069	100	100	-0.834431	-1.176954	0	0	-0.149826	-0.054015	0	0
1268	106con2Gcon3R072403	NORMAL	B	1	2	24	20	LOW_SIGNAL	LOW_SIGNAL	938.040527	4941.35791	938	4944	19.940342	49.844799	945.447998	4949.224121	943	4950	23.227303	45.709263	100	100	-1.602093	-3.522988	0	0	-0.318912	-0.172092	0	0
1269	106con2Gcon3R072403	NORMAL	B	1	2	24	21	LOW_SIGNAL	LOW_SIGNAL	942.394531	4987.442383	941	4985	21.500427	49.529316	945.141418	4977.191895	946	4974	21.073732	54.36998	100	100	-0.594099	4.590819	-0.12941	0	-0.130346	0.188532	0	218.78334
1270	106con2Gcon3R072403	NORMAL	B	1	2	24	22	LOW_SIGNAL	LOW_SIGNAL	953.503418	4992.360352	951	4997	20.155685	45.802277	952.941833	4990.441895	954	4985	22.804205	41.915485	100	100	0.12146	0.859207	0.141363	7.073997	0.024626	0.04577	1899.406982	962.470276
1271	106con2Gcon3R072403	NORMAL	B	1	2	24	23	DETECTED	DETECTED	10761.607422	7658.829102	12462	7510	3607.983154	1470.396118	974	4987.25	973	4983	21.971273	33.710651	100	100	2116.870361	1196.502563	1.769215	0.565222	445.472931	79.250298	36.862087	55.023998
1272	106con2Gcon3R072403	NORMAL	B	1	2	24	24	DETECTED	DETECTED	11464.244141	7698.155762	12317	7708	2243.042969	994.594849	955.782593	4981.347656	951	4980	26.890276	43.995464	100	100	2272.7771	1216.759033	1.867894	0.535362	390.790405	61.752003	21.343578	36.573116
1273	106con2Gcon3R072403	NORMAL	B	1	2	24	25	LOW_SIGNAL	LOW_SIGNAL	1025.356201	4988.993164	1042	4990	66.941528	49.967522	922.447388	4967.508789	920	4962	27.920586	47.728817	100	100	22.257187	9.622066	2.31314	0.432313	3.685768	0.450134	59.121132	68.835854
1274	106con2Gcon3R072403	NORMAL	B	1	2	24	26	LOW_SIGNAL	LOW_SIGNAL	1007.751709	4990.807129	1025	4989	63.111618	44.566784	900.301575	4964.714355	901	4962	22.49774	46.70689	100	100	23.239388	11.685999	1.988652	0.502853	4.776042	0.558649	54.877068	53.563667
1275	106con2Gcon3R072403	NORMAL	B	1	2	25	1	LOW_SIGNAL	LOW_SIGNAL	1118.716187	4997.283691	1117	4991	22.039242	42.067169	1118.199951	4988.583984	1120	4987	24.514309	48.765602	100	100	0.111652	3.896281	0.028656	34.896732	0.021059	0.178398	2079.324219	283.532776
1276	106con2Gcon3R072403	NORMAL	B	1	2	25	2	LOW_SIGNAL	LOW_SIGNAL	1113.216187	4999.317383	1112	5001	24.942532	47.145454	1112.904053	4988.791992	1113	4988	25.187494	47.143974	100	100	0.067509	4.713938	0.014321	69.827316	0.012392	0.223261	1122.684814	3.550421
1277	106con2Gcon3R072403	NORMAL	B	1	2	25	3	LOW_SIGNAL	LOW_SIGNAL	1112.335571	5014.61084	1113	5007	24.095425	47.452362	1118.079956	5007.439941	1117	5010	23.726128	45.738815	100	100	-1.242399	3.211583	-0.386849	0	-0.242112	0.156779	0	176.22258
1278	106con2Gcon3R072403	NORMAL	B	1	2	25	4	LOW_SIGNAL	LOW_SIGNAL	1084.953003	5017.812012	1088	5020	26.927666	45.74007	1095.871948	5014.487793	1096	5010	32.622963	41.214546	100	100	-2.361557	1.488796	-1.586219	0	-0.334701	0.080656	0	596.748291
1279	106con2Gcon3R072403	NORMAL	B	1	2	25	5	LOW_SIGNAL	LOW_SIGNAL	1065.766235	4998.772949	1067	4994	23.739819	43.844429	1074.063477	5014.356934	1073	5018	25.85708	49.120815	100	100	-1.794533	-6.979496	0	0	-0.320889	-0.317258	0	0
1280	106con2Gcon3R072403	NORMAL	B	1	2	25	6	LOW_SIGNAL	LOW_SIGNAL	1049.032715	4989.496582	1048	4986	25.232456	44.137062	1054.571411	4995.563477	1053	4990	22.932745	44.235641	100	100	-1.197913	-2.71714	0	0	-0.241519	-0.137149	0	0
1281	106con2Gcon3R072403	NORMAL	B	1	2	25	7	LOW_SIGNAL	LOW_SIGNAL	1036.947388	4982.375	1034	4980	21.918211	46.956177	1048.015869	4989.952148	1045	4992	23.547731	44.851563	100	100	-2.393898	-3.393528	0	0	-0.470044	-0.168938	0	0
1282	106con2Gcon3R072403	NORMAL	B	1	2	25	8	LOW_SIGNAL	LOW_SIGNAL	1030.622559	4982.966797	1031	4980	23.947083	46.196461	1042.396851	4985.626953	1043	4987	21.97893	43.695988	100	100	-2.546552	-1.191387	0	0	-0.535708	-0.060879	0	0
1283	106con2Gcon3R072403	NORMAL	B	1	2	25	9	LOW_SIGNAL	LOW_SIGNAL	1066.066284	4982.152344	1065	4986	29.066971	40.405052	1040.039673	4979.603027	1041	4981	25.718914	44.196125	100	100	5.629053	1.141746	4.930217	0.202831	1.011964	0.057682	52.037106	702.498718
1284	106con2Gcon3R072403	NORMAL	B	1	2	25	10	LOW_SIGNAL	LOW_SIGNAL	1054.147705	4997.429688	1053	4996	27.757486	52.872009	1031.865112	4975.72998	1032	4972	23.588591	51.979599	100	100	4.819294	9.718505	0.495888	2.016583	0.944634	0.417466	65.659622	44.577564
1285	106con2Gcon3R072403	NORMAL	B	1	2	25	11	LOW_SIGNAL	LOW_SIGNAL	1037.040283	4980.785156	1039	4986	26.963911	46.313915	1033.857178	4991.222168	1036	4985	29.087376	51.907284	100	100	0.688444	-4.674356	0	-6.789738	0.109433	-0.20107	342.739655	0
1286	106con2Gcon3R072403	NORMAL	B	1	2	25	12	LOW_SIGNAL	LOW_SIGNAL	1003.844604	4981.385254	1000	4982	29.406996	50.965698	1001.724426	4979.472656	1001	4982	31.956985	50.085613	100	100	0.458554	0.856583	0.535329	1.86801	0.066345	0.038187	590.002075	493.071503
1287	106con2Gcon3R072403	NORMAL	B	1	2	25	13	LOW_SIGNAL	LOW_SIGNAL	1128.074341	5030.594727	1145	5027	87.105766	61.27343	977.669312	4971.196777	978	4975	23.781759	44.31633	100	100	32.529701	26.602169	1.222821	0.817781	6.324386	1.340317	55.713852	71.238571
1288	106con2Gcon3R072403	NORMAL	B	1	2	25	14	LOW_SIGNAL	LOW_SIGNAL	1106.743286	5013.047363	1120	5011	82.112907	60.699471	968.015869	4964.674805	967	4962	21.318533	46.037357	100	100	30.004059	21.664301	1.384954	0.722046	6.507362	1.050724	57.160458	81.781754
1289	106con2Gcon3R072403	NORMAL	B	1	2	25	15	LOW_SIGNAL	LOW_SIGNAL	1048.074341	4956.844727	1029	4953	70.175987	48.868946	1054.023804	4951.063477	1007	4948	105.110191	58.224789	100	100	-1.286754	2.589211	-0.496968	0	-0.056602	0.099292	0	547.522217
1290	106con2Gcon3R072403	NORMAL	B	1	2	25	16	LOW_SIGNAL	LOW_SIGNAL	1262.054077	5031.135254	1250	5031	85.836395	47.485424	1185.126953	4999.412598	1183	4994	57.973526	46.817135	100	100	16.63785	14.207417	1.171068	0.853921	1.326935	0.677586	82.286362	25.024992
1291	106con2Gcon3R072403	NORMAL	B	1	2	25	17	LOW_SIGNAL	LOW_SIGNAL	1161.081055	4990.736328	1161	4990	27.979227	44.676971	1157.341309	5007.373047	1161	5004	37.263638	46.468864	100	100	0.808835	-7.450978	0	-9.211989	0.100359	-0.358019	658.114685	0
1292	106con2Gcon3R072403	NORMAL	B	1	2	25	18	LOW_SIGNAL	LOW_SIGNAL	1073.358154	4978.831055	1072	4978	37.151653	43.982277	1085.230103	4985.706543	1085	4982	59.378807	52.56966	100	100	-2.567673	-3.07928	0	0	-0.199936	-0.130788	0	0
1293	106con2Gcon3R072403	NORMAL	B	1	2	25	19	LOW_SIGNAL	LOW_SIGNAL	1043.783813	4966.648438	1051	4968	48.676285	46.340927	984.769836	4962.365234	973	4962	38.846809	45.633266	100	100	12.763582	1.91829	6.653625	0.150294	1.519146	0.093861	49.70174	188.354721
1294	106con2Gcon3R072403	NORMAL	B	1	2	25	20	LOW_SIGNAL	LOW_SIGNAL	1015.442932	4972.422852	1025	4973	44.727158	50.524296	959.151245	4957.562988	960	4954	23.003181	47.690853	100	100	12.174804	6.65519	1.82937	0.546636	2.447126	0.311587	68.142334	112.261681
1295	106con2Gcon3R072403	NORMAL	B	1	2	25	21	DETECTED	DETECTED	5900.834473	6481.40625	6633	6546	2274.661133	672.634033	970.704529	4975.772949	967	4970	22.649586	49.062305	100	100	1066.291748	674.318115	1.581289	0.632396	217.669754	30.688189	46.135666	44.555492
1296	106con2Gcon3R072403	NORMAL	B	1	2	25	22	DETECTED	DETECTED	6163.530762	6508.681641	6868	6611	1772.149048	499.020813	974.390259	4992.097656	972	4994	21.228373	45.73444	100	100	1122.310791	679.222534	1.652346	0.6052	244.443634	33.160656	34.148659	32.765785
1297	106con2Gcon3R072403	NORMAL	B	1	2	25	23	DETECTED	DETECTED	2261.309814	5352.796387	2352	5360	271.14212	85.092613	955.971436	4974.171387	957	4973	22.408571	48.596832	100	100	282.319458	169.572296	1.664891	0.60064	58.251743	7.791146	20.700727	18.448481
1298	106con2Gcon3R072403	NORMAL	B	1	2	25	24	DETECTED	DETECTED	2351.395996	5367.118652	2380	5366	186.115402	60.112782	950.457153	4967.528809	946	4969	26.532284	43.739586	100	100	302.996002	178.961685	1.693077	0.59064	52.801292	9.135656	13.14936	10.319544
1299	106con2Gcon3R072403	NORMAL	B	1	2	25	25	LOW_SIGNAL	LOW_SIGNAL	1045.26709	5016.780762	1062	5016	81.115273	62.23045	925.400024	4961.308105	926	4964	23.133663	41.621708	100	100	25.924929	24.844173	1.043501	0.958312	5.181499	1.332782	64.860619	83.397789
1300	106con2Gcon3R072403	NORMAL	B	1	2	25	26	DETECTED	DETECTED	1100.338745	5043.419434	1100	5043	31.659016	47.126118	906.046082	4967.835449	906	4968	21.562273	44.935925	100	100	42.021748	33.851303	1.241363	0.805566	9.010769	1.682039	11.931003	18.786749
1301	106con2Gcon3R072403	NORMAL	C	1	3	1	1	LOW_SIGNAL	LOW_SIGNAL	996.859985	5120.419922	999	5123	23.803171	46.616867	985.714294	5117.349121	984	5117	20.432467	52.387531	100	100	2.410598	1.375299	1.75278	0.570522	0.545489	0.058617	109.556831	778.374268
1302	106con2Gcon3R072403	NORMAL	C	1	3	1	2	LOW_SIGNAL	LOW_SIGNAL	989.865784	5135.241699	990	5138	20.968334	48.690224	995.895996	5127.255859	994	5134	30.079691	48.838581	100	100	-1.304218	3.576566	-0.364657	0	-0.200475	0.163515	0	47.632374
1303	106con2Gcon3R072403	NORMAL	C	1	3	1	3	DETECTED	DETECTED	16018.651367	8778.250977	17046	8502	7468.583984	2361.171875	1021.833313	5144.166504	1017	5143	28.906033	49.023705	100	100	3243.521973	1627.573486	1.992857	0.501792	518.812744	74.129128	49.800751	64.958946
1304	106con2Gcon3R072403	NORMAL	C	1	3	1	4	DETECTED	DETECTED	17188.203125	9164.515625	18148	8842	7240.90625	2563.939697	1009.166687	5104.444336	1014	5095	28.203566	43.07206	100	100	3499.212646	1818.357422	1.924381	0.519648	573.652161	94.262299	44.754528	63.141205
1305	106con2Gcon3R072403	NORMAL	C	1	3	1	5	LOW_SIGNAL	LOW_SIGNAL	1004.45636	5116.899414	1005	5114	36.562695	49.774452	973.881165	5100.138672	970	5100	26.754917	47.689831	100	100	6.612823	7.506524	0.880944	1.135146	1.142788	0.351453	81.503899	85.043861
1306	106con2Gcon3R072403	NORMAL	C	1	3	1	6	LOW_SIGNAL	LOW_SIGNAL	1001.362427	5113.40918	998	5119	33.120018	48.120068	960.064026	5097.255859	960	5095	22.847229	46.667297	100	100	8.932046	7.234481	1.234649	0.809947	1.807589	0.346138	58.060116	72.646057
1307	106con2Gcon3R072403	NORMAL	C	1	3	1	7	LOW_SIGNAL	LOW_SIGNAL	1063.268433	5114.92627	1077	5116	79.672951	56.150749	957.83197	5080.375977	958	5076	22.483591	42.453709	100	100	22.803869	15.473813	1.473707	0.678561	4.689485	0.813834	72.493637	106.367744
1308	106con2Gcon3R072403	NORMAL	C	1	3	1	8	LOW_SIGNAL	LOW_SIGNAL	1066.711426	5129.624023	1076	5130	68.632317	51.507217	944.223999	5083.687988	944	5086	23.363489	46.386597	100	100	26.491663	20.573071	1.287686	0.776587	5.242685	0.990287	52.685623	48.73999
1309	106con2Gcon3R072403	NORMAL	C	1	3	1	9	LOW_SIGNAL	LOW_SIGNAL	953.114075	5112.22168	955	5110	23.448772	45.08654	951.815979	5105.448242	950	5109	29.490669	55.555614	100	100	0.280753	3.033575	0.092549	10.805138	0.044017	0.121922	1377.747559	479.220062
1310	106con2Gcon3R072403	NORMAL	C	1	3	1	10	LOW_SIGNAL	LOW_SIGNAL	950.020264	5140.081055	948	5137	26.172756	50.87233	944.599976	5125.344238	943	5129	23.741894	49.839439	100	100	1.172304	6.600081	0.17762	5.63001	0.228301	0.295686	203.222565	69.209137
1311	106con2Gcon3R072403	NORMAL	C	1	3	1	11	LOW_SIGNAL	LOW_SIGNAL	936.503418	5133.312988	934	5133	23.498579	51.941723	937.432007	5131.224121	938	5130	24.601452	50.9188	100	100	-0.200836	0.935527	-0.214677	0	-0.037745	0.041023	0	491.060791
1312	106con2Gcon3R072403	NORMAL	C	1	3	1	12	LOW_SIGNAL	LOW_SIGNAL	922.346924	5109.795898	921	5116	20.927681	43.350277	921.031982	5116.328125	919	5110	20.167025	47.546547	100	100	0.284396	-2.925545	0	-10.286858	0.065203	-0.137386	425.187744	0
1313	106con2Gcon3R072403	NORMAL	C	1	3	1	13	LOW_SIGNAL	LOW_SIGNAL	983.698608	5113.171387	991	5115	34.162773	49.095596	927.528015	5103.328125	925	5102	23.790947	47.141491	100	100	12.148614	4.408437	2.755764	0.362876	2.361007	0.208803	43.647488	139.317749
1314	106con2Gcon3R072403	NORMAL	C	1	3	1	14	LOW_SIGNAL	LOW_SIGNAL	998.732849	5111.69873	1000	5115	36.766796	52.595833	935.728027	5102.839844	933	5102	22.406569	50.374477	100	100	13.626725	3.967571	3.434525	0.291161	2.811891	0.175861	46.266857	170.720581
1315	106con2Gcon3R072403	NORMAL	C	1	3	1	15	LOW_SIGNAL	LOW_SIGNAL	977.834473	5096.289551	982	5098	31.782475	48.873409	942.855957	5092.873047	944	5094	21.286924	45.577888	100	100	7.565177	1.530127	4.944149	0.202259	1.643193	0.07496	67.471954	516.397339
1316	106con2Gcon3R072403	NORMAL	C	1	3	1	16	LOW_SIGNAL	LOW_SIGNAL	984.096558	5107.041504	987	5105	31.151581	51.575573	946.230164	5099.817383	946	5097	23.175556	49.546654	100	100	8.189769	3.23542	2.531285	0.395056	1.633894	0.145804	54.972782	198.276306
1317	106con2Gcon3R072403	NORMAL	C	1	3	1	17	LOW_SIGNAL	LOW_SIGNAL	955.862061	5130.282715	956	5131	24.955963	48.020638	951	5118.432129	950	5116	24.248047	49.875069	100	100	1.05157	5.307444	0.198131	5.047163	0.200513	0.237605	121.386658	113.696541
1318	106con2Gcon3R072403	NORMAL	C	1	3	1	18	LOW_SIGNAL	LOW_SIGNAL	964.170044	5153.972656	964	5153	24.636086	48.355858	951.495972	5151.704102	949	5151	23.970961	55.664757	100	100	2.741157	1.016003	2.697982	0.370647	0.528726	0.040754	44.862671	1215.44812
1319	106con2Gcon3R072403	NORMAL	C	1	3	1	19	LOW_SIGNAL	LOW_SIGNAL	970.544189	5144.027344	973	5149	27.662657	47.064384	951.380981	5148.650879	950	5150	21.875965	52.941967	100	100	4.144631	-2.070712	0	-0.499613	0.875994	-0.087332	88.352516	0
1320	106con2Gcon3R072403	NORMAL	C	1	3	1	20	LOW_SIGNAL	LOW_SIGNAL	963.575317	5128.705566	967	5133	30.061275	52.563942	945.460327	5135.071289	947	5143	28.093172	53.051395	100	100	3.917922	-2.850974	0	-0.727675	0.644818	-0.119992	59.057812	0
1321	106con2Gcon3R072403	NORMAL	C	1	3	1	21	LOW_SIGNAL	LOW_SIGNAL	938.267151	5126.260254	931	5129	30.457272	51.117855	941.611084	5131.356934	942	5129	28.723217	49.788422	100	100	-0.723228	-2.282616	0	0	-0.116419	-0.102367	0	0
1322	106con2Gcon3R072403	NORMAL	C	1	3	1	22	LOW_SIGNAL	LOW_SIGNAL	944.541077	5118.342285	945	5121	23.541929	46.021648	939.372986	5124.674805	940	5121	19.710596	48.446743	100	100	1.117758	-2.836104	0	-2.537314	0.262199	-0.130711	249.0867	0
1323	106con2Gcon3R072403	NORMAL	C	1	3	1	23	LOW_SIGNAL	LOW_SIGNAL	1005.068054	5145.278809	1002	5142	45.012119	48.719185	954.730164	5120.317383	953	5122	22.775219	44.887348	100	100	10.887113	11.17931	0.973863	1.026839	2.210204	0.55609	77.128769	75.873001
1324	106con2Gcon3R072403	NORMAL	C	1	3	1	24	LOW_SIGNAL	LOW_SIGNAL	1017.210876	5139.074707	1015	5139	36.607361	45.243187	965.841248	5117.111328	967	5116	22.333263	49.563908	100	100	11.110258	9.836595	1.129482	0.885361	2.30014	0.443133	56.46447	92.150871
1325	106con2Gcon3R072403	NORMAL	C	1	3	1	25	LOW_SIGNAL	LOW_SIGNAL	980.82312	5130.285645	982	5128	22.525391	46.198643	985.134949	5133.103027	985	5136	25.36718	46.511902	100	100	-0.932565	-1.261803	0	0	-0.169977	-0.060573	0	0
1326	106con2Gcon3R072403	NORMAL	C	1	3	1	26	LOW_SIGNAL	LOW_SIGNAL	995.973694	5162.545898	996	5161	23.123318	52.296631	1000.937012	5167.17334	1000	5168	24.63891	44.752243	100	100	-1.07347	-2.072462	0	0	-0.201442	-0.103401	0	0
1327	106con2Gcon3R072403	NORMAL	C	1	3	2	1	LOW_SIGNAL	LOW_SIGNAL	982.973145	5112.026855	982	5116	23.881445	46.091991	971.196838	5102.787598	971	5106	22.785065	54.797554	100	100	2.546987	4.137926	0.615523	1.624635	0.516843	0.168607	60.739918	320.763123
1328	106con2Gcon3R072403	NORMAL	C	1	3	2	2	LOW_SIGNAL	LOW_SIGNAL	985.768738	5107.421875	985	5107	26.08444	50.321274	969.738098	5095.785645	970	5097	26.002825	62.725128	100	100	3.467118	5.211442	0.665289	1.503105	0.616496	0.185511	12.861741	321.806152
1329	106con2Gcon3R072403	NORMAL	C	1	3	2	3	DETECTED	DETECTED	1608.692261	5269	1619	5264	60.055054	49.52599	988.639709	5082.293945	981	5082	42.634655	50.506943	100	100	134.105377	83.618813	1.60377	0.623531	14.543393	3.696641	6.82125	5.305628
1330	106con2Gcon3R072403	NORMAL	C	1	3	2	4	DETECTED	DETECTED	1474.875	5201.28125	1481	5203	50.801979	43.759239	974.288147	5077.677734	968	5080	33.693466	51.988964	100	100	108.267258	55.357494	1.955783	0.511304	14.85709	2.377495	7.595273	22.710524
1331	106con2Gcon3R072403	NORMAL	C	1	3	2	5	LOW_SIGNAL	LOW_SIGNAL	1021.445923	5084	1033	5084	42.423733	53.702759	962.08728	5085.095215	962	5084	23.114332	48.726082	100	100	12.838127	-0.490507	0	-0.038207	2.568045	-0.022477	59.930405	0
1332	106con2Gcon3R072403	NORMAL	C	1	3	2	6	LOW_SIGNAL	LOW_SIGNAL	1039.570435	5110.966309	1044	5114	36.79567	43.929989	961.007996	5085.503906	959	5089	21.167343	49.274345	100	100	16.991537	11.403679	1.490005	0.671139	3.711493	0.516748	38.310406	87.652931
1333	106con2Gcon3R072403	NORMAL	C	1	3	2	7	LOW_SIGNAL	LOW_SIGNAL	1008.926147	5101.476563	1012	5103	34.106174	50.097858	956.007996	5087.640137	955	5086	23.843746	47.68486	100	100	11.445173	6.196829	1.84694	0.541436	2.219372	0.290164	46.083641	111.015999
1334	106con2Gcon3R072403	NORMAL	C	1	3	2	8	LOW_SIGNAL	LOW_SIGNAL	1007.71814	5094.167969	1008	5096	35.935581	43.537865	942.176025	5075.496094	945	5079	23.187895	47.129139	100	100	14.175492	8.36245	1.695136	0.589923	2.826566	0.396185	41.886608	96.640907
1335	106con2Gcon3R072403	NORMAL	C	1	3	2	9	LOW_SIGNAL	LOW_SIGNAL	1025.197266	5127.823242	1040	5130	57.165165	50.194637	940.047974	5089.87207	938	5089	31.078686	49.854298	100	100	18.416145	16.996943	1.083498	0.922937	2.739797	0.761242	56.34676	15.375822
1336	106con2Gcon3R072403	NORMAL	C	1	3	2	10	LOW_SIGNAL	LOW_SIGNAL	1035.734741	5150.925293	1047	5150	54.741772	51.498646	926.176025	5095.671875	925	5098	27.530062	51.219898	100	100	23.695433	24.745985	0.957547	1.044336	3.979603	1.078749	43.187355	9.684361
1337	106con2Gcon3R072403	NORMAL	C	1	3	2	11	LOW_SIGNAL	LOW_SIGNAL	1081.217651	5116.469238	1107	5114	95.542763	46.644726	924.05603	5091.160156	923	5088	33.066719	55.609749	100	100	33.99102	11.335012	2.998763	0.333471	4.752864	0.45512	57.035698	119.630096
1338	106con2Gcon3R072403	NORMAL	C	1	3	2	12	LOW_SIGNAL	LOW_SIGNAL	1098.503418	5097.108887	1122	5093	75.670006	48.712345	923.127991	5081.240234	918	5084	30.200933	46.204025	100	100	37.930313	7.106989	5.337044	0.18737	5.806954	0.343447	39.561947	97.23484
1339	106con2Gcon3R072403	NORMAL	C	1	3	2	13	LOW_SIGNAL	LOW_SIGNAL	933.413818	5088.869141	931	5091	26.196001	52.287434	926.023804	5084.333496	925	5085	22.155621	50.709049	100	100	1.598317	2.031349	0.786825	1.27093	0.33355	0.089444	189.13475	281.111542
1340	106con2Gcon3R072403	NORMAL	C	1	3	2	14	LOW_SIGNAL	LOW_SIGNAL	953.756958	5097.5625	954	5101	21.957125	53.858852	940.698425	5091.896973	943	5089	22.501297	42.7388	100	100	2.824308	2.537383	1.113079	0.898409	0.580346	0.132562	37.666126	578.490662
1341	106con2Gcon3R072403	NORMAL	C	1	3	2	15	DETECTED	DETECTED	1256.851318	5176.351563	1264	5174	41.34177	45.409088	945.771667	5090.283691	945	5097	22.925411	45.066422	100	100	67.280518	38.546654	1.745431	0.572924	13.569207	1.9098	11.059231	6.469357
1342	106con2Gcon3R072403	NORMAL	C	1	3	2	16	DETECTED	DETECTED	1267.772705	5191.818359	1265	5184	33.231998	53.127865	958.727295	5109.426758	940	5107	66.561142	56.226093	100	100	66.840546	36.900185	1.811388	0.552063	4.643031	1.465362	18.661224	22.340401
1343	106con2Gcon3R072403	NORMAL	C	1	3	2	17	LOW_SIGNAL	LOW_SIGNAL	940.58905	5104.760254	941	5099	24.721531	49.12999	937.908325	5109.274902	936	5102	25.018984	48.923527	100	100	0.579789	-2.021946	0	-3.487382	0.107148	-0.09228	143.486557	0
1344	106con2Gcon3R072403	NORMAL	C	1	3	2	18	LOW_SIGNAL	LOW_SIGNAL	944.809509	5131.578125	947	5128	24.688007	52.661976	938.460327	5117.896973	935	5112	28.684952	58.680264	100	100	1.373205	6.127288	0.224113	4.462033	0.221342	0.233147	230.041901	189.209854
1345	106con2Gcon3R072403	NORMAL	C	1	3	2	19	LOW_SIGNAL	LOW_SIGNAL	937.489807	5128.972656	941	5133	23.094915	54.544083	935.372986	5119.373047	932	5119	26.846146	60.738743	100	100	0.457828	4.299314	0.106489	9.390685	0.07885	0.158048	646.593811	278.379669
1346	106con2Gcon3R072403	NORMAL	C	1	3	2	20	LOW_SIGNAL	LOW_SIGNAL	926.897278	5099.787598	926	5100	20.835226	49.89827	922.35199	5107.359863	923	5113	23.781347	49.80743	100	100	0.983058	-3.391341	0	-3.449787	0.191128	-0.152031	252.238861	0
1347	106con2Gcon3R072403	NORMAL	C	1	3	2	21	LOW_SIGNAL	LOW_SIGNAL	919.924683	5100.273926	918	5100	21.810499	48.048176	921.184021	5098.040039	922	5097	20.026348	49.464291	100	100	-0.272371	1.000476	-0.272241	0	-0.062884	0.045162	0	526.039246
1348	106con2Gcon3R072403	NORMAL	C	1	3	2	22	LOW_SIGNAL	LOW_SIGNAL	926.945557	5105.530762	927	5107	21.317177	46.782692	930.359985	5098.919922	929	5094	25.104746	50.055706	100	100	-0.738475	2.960753	-0.249421	0	-0.136007	0.13207	0	269.302917
1349	106con2Gcon3R072403	NORMAL	C	1	3	2	23	LOW_SIGNAL	LOW_SIGNAL	951.904785	5110.108887	952	5114	22.755806	45.621906	948.823975	5117.416016	947	5116	23.621363	48.682186	100	100	0.66632	-3.272596	0	-4.911449	0.130425	-0.150099	205.652832	0
1350	106con2Gcon3R072403	NORMAL	C	1	3	2	24	LOW_SIGNAL	LOW_SIGNAL	976.244873	5110.850098	977	5107	23.556572	46.031166	972.495972	5110.711914	974	5111	22.793823	54.583588	100	100	0.810815	0.061887	13.101459	0.076327	0.16447	0.002532	158.603882	21228.480469
1351	106con2Gcon3R072403	NORMAL	C	1	3	2	25	LOW_SIGNAL	LOW_SIGNAL	977.551025	5127.605469	977	5126	23.549765	50.465286	983.976013	5118.631836	983	5122	21.965685	46.081188	100	100	-1.389601	4.018962	-0.345761	0	-0.292501	0.194735	0	229.26622
1352	106con2Gcon3R072403	NORMAL	C	1	3	2	26	LOW_SIGNAL	LOW_SIGNAL	993.170044	5133.830078	992	5137	26.965067	52.179146	1001.255981	5142.175781	1001	5147	21.82995	47.585732	100	100	-1.748832	-3.737735	0	0	-0.370406	-0.175382	0	0
1353	106con2Gcon3R072403	NORMAL	C	1	3	3	1	DETECTED	DETECTED	1436.121216	5093.484863	1425	5093	45.105518	50.772865	954.5224	5049.320801	952	5046	29.728271	54.193275	100	100	104.160515	19.779469	5.266093	0.189894	16.200027	0.814936	7.043731	42.903702
1354	106con2Gcon3R072403	NORMAL	C	1	3	3	2	DETECTED	DETECTED	1441.620728	5114.655273	1435	5119	50.953354	57.421543	1013.222229	5041.935547	955	5039	145.895584	56.7402	100	100	92.654312	32.568504	2.844905	0.351506	2.936336	1.281626	31.911579	12.12806
1355	106con2Gcon3R072403	NORMAL	C	1	3	3	3	LOW_SIGNAL	LOW_SIGNAL	1098.591797	5076.639648	1109	5074	75.215828	51.966656	933.826416	5047.074219	935	5047	25.837849	50.167572	100	100	35.635567	13.241275	2.691249	0.371575	6.3769	0.589333	42.872295	45.848686
1356	106con2Gcon3R072403	NORMAL	C	1	3	3	4	LOW_SIGNAL	LOW_SIGNAL	1117.162109	5090.614746	1126	5088	66.568459	57.507111	941.432007	5057.496094	941	5059	23.4601	50.350807	100	100	38.007023	14.832633	2.562392	0.39026	7.490595	0.657758	35.450695	83.887596
1357	106con2Gcon3R072403	NORMAL	C	1	3	3	5	LOW_SIGNAL	LOW_SIGNAL	951.060791	5055.074219	952	5053	20.340376	41.826359	945.312012	5050.448242	948	5054	23.265438	51.946995	100	100	1.24335	2.071806	0.600129	1.66631	0.247095	0.089052	196.455444	665.947815
1358	106con2Gcon3R072403	NORMAL	C	1	3	3	6	LOW_SIGNAL	LOW_SIGNAL	958.503418	5060.088379	961	5062	24.413778	51.839043	952.312012	5057.992188	951	5061	26.543755	51.120277	100	100	1.339082	0.938807	1.426364	0.701083	0.233253	0.041005	168.26828	410.388947
1359	106con2Gcon3R072403	NORMAL	C	1	3	3	7	LOW_SIGNAL	LOW_SIGNAL	936.687073	5065.299316	934	5063	23.485586	45.399052	950.690491	5073.214355	949	5070	23.937405	49.87883	100	100	-3.028669	-3.544857	0	0	-0.585002	-0.158685	0	0
1360	106con2Gcon3R072403	NORMAL	C	1	3	3	8	LOW_SIGNAL	LOW_SIGNAL	927.585022	5071.523926	930	5070	19.835573	49.895416	936.777771	5072.856934	938	5067	22.546267	51.870399	100	100	-1.988214	-0.597005	0	0	-0.407728	-0.025699	0	0
1361	106con2Gcon3R072403	NORMAL	C	1	3	3	9	LOW_SIGNAL	LOW_SIGNAL	976.260254	5086.253418	983	5086	38.753521	49.019882	918.799988	5066.919922	920	5063	23.033634	51.012901	100	100	12.427545	8.658766	1.435256	0.69674	2.494624	0.378992	54.238312	73.032593
1362	106con2Gcon3R072403	NORMAL	C	1	3	3	10	LOW_SIGNAL	LOW_SIGNAL	947.801392	5050.438477	954	5051	36.555408	49.063507	892.416016	5036.560059	893	5035	22.112318	45.748508	100	100	11.978786	6.215636	1.927202	0.518887	2.50473	0.303363	52.557487	127.74192
1363	106con2Gcon3R072403	NORMAL	C	1	3	3	11	LOW_SIGNAL	LOW_SIGNAL	888.130127	5051.479492	886	5050	24.110739	51.520496	894.722717	5049.730957	897	5053	23.731167	44.751991	100	100	-1.42585	0.783105	-1.820765	0	-0.277803	0.039072	0	1459.900024
1364	106con2Gcon3R072403	NORMAL	C	1	3	3	12	LOW_SIGNAL	LOW_SIGNAL	896.799988	5059.186035	896	5055	21.422537	55.759277	905.404785	5064.253906	900	5064	24.201208	51.804089	100	100	-1.861051	-2.269714	0	0	-0.355552	-0.097828	0	0
1365	106con2Gcon3R072403	NORMAL	C	1	3	3	13	DETECTED	DETECTED	1269.482788	5153.120605	1270	5153	46.0942	51.34338	924.417725	5075.86084	925	5073	24.995089	49.274151	100	100	74.630905	34.601822	2.156849	0.463639	13.805315	1.567957	11.223626	18.676165
1366	106con2Gcon3R072403	NORMAL	C	1	3	3	14	DETECTED	DETECTED	1319.631592	5160.59668	1320	5157	44.233807	51.090908	944.84613	5083.237305	941	5081	31.017612	47.503082	100	100	81.058853	34.646435	2.339602	0.427423	12.082989	1.628513	8.41449	24.312414
1367	106con2Gcon3R072403	NORMAL	C	1	3	3	15	DETECTED	DETECTED	5127.720215	6555.888184	5340	6629	1562.923706	654.915039	957.689636	5086.172363	951	5081	26.376537	52.973763	100	100	901.897034	658.231995	1.370181	0.729831	158.096222	27.744223	37.474571	44.414646
1368	106con2Gcon3R072403	NORMAL	C	1	3	3	16	DETECTED	DETECTED	5108.62207	6637.466797	5343	6758	1312.240356	604.052002	951.547607	5088.69043	956	5087	28.825977	58.707424	100	100	899.094788	693.64032	1.296197	0.771487	144.212784	26.381269	31.558823	38.817249
1369	106con2Gcon3R072403	NORMAL	C	1	3	3	17	LOW_SIGNAL	LOW_SIGNAL	941.151733	5089.606934	942	5086	41.21376	47.867195	928.88678	5085.065918	923	5091	31.36705	53.733959	100	100	2.652672	2.033755	1.304323	0.766681	0.391014	0.084509	217.966919	537.645081
1370	106con2Gcon3R072403	NORMAL	C	1	3	3	18	LOW_SIGNAL	LOW_SIGNAL	915.862061	5063.586426	915	5064	21.594305	52.534332	910.103149	5070.325195	913	5074	27.462797	56.682392	100	100	1.245541	-3.018049	0	-2.423082	0.209699	-0.118886	294.627869	0
1371	106con2Gcon3R072403	NORMAL	C	1	3	3	19	LOW_SIGNAL	LOW_SIGNAL	896.595886	5056.595703	895	5059	22.580606	52.077862	902.015991	5059.768066	901	5060	24.403856	52.952225	100	100	-1.172264	-1.420786	0	0	-0.2221	-0.05991	0	0
1372	106con2Gcon3R072403	NORMAL	C	1	3	3	20	LOW_SIGNAL	LOW_SIGNAL	905.868958	5080.91748	904	5078	25.692427	54.160828	907.736023	5082.879883	906	5077	25.651554	55.964073	100	100	-0.40381	-0.878888	0	0	-0.072786	-0.035065	0	0
1373	106con2Gcon3R072403	NORMAL	C	1	3	3	21	LOW_SIGNAL	LOW_SIGNAL	920.868958	5080.896484	921	5087	23.45067	48.37178	918.55835	5088.725098	921	5093	23.892893	51.367508	100	100	0.49974	-3.50615	0	-7.01595	0.096707	-0.152404	198.026871	0
1374	106con2Gcon3R072403	NORMAL	C	1	3	3	22	LOW_SIGNAL	LOW_SIGNAL	932.369873	5099.137207	933	5097	22.569138	51.969303	928.64801	5088.288086	927	5094	20.17874	50.292984	100	100	0.804967	4.858924	0.165668	6.036179	0.184445	0.215718	271.60141	120.681679
1375	106con2Gcon3R072403	NORMAL	C	1	3	3	23	LOW_SIGNAL	LOW_SIGNAL	928.506836	5096.26709	927	5097	23.870701	50.717522	936.872009	5096.728027	934	5096	24.021826	47.217125	100	100	-1.809225	-0.206437	0	0	-0.348232	-0.009762	0	0
1376	106con2Gcon3R072403	NORMAL	C	1	3	3	24	LOW_SIGNAL	LOW_SIGNAL	957.041077	5109.26709	959	5104	21.379612	51.453808	964.280029	5106.288086	964	5104	23.664864	56.095943	100	100	-1.565646	1.334187	-1.173483	0	-0.305895	0.053106	0	750.053955
1377	106con2Gcon3R072403	NORMAL	C	1	3	3	25	LOW_SIGNAL	LOW_SIGNAL	1082.739746	5133.835449	1108	5133	66.473961	55.957741	983.624023	5116.503906	977	5116	34.697929	55.674397	100	100	21.436815	7.762164	2.761706	0.362095	2.856531	0.311302	57.205425	32.450016
1378	106con2Gcon3R072403	NORMAL	C	1	3	3	26	LOW_SIGNAL	LOW_SIGNAL	1097.582153	5127.76709	1113	5133	54.572277	48.142612	996.895996	5113.768066	993	5120	26.504366	55.944405	100	100	21.77647	6.26965	3.473315	0.287909	3.798852	0.250231	47.378704	203.562469
1379	106con2Gcon3R072403	NORMAL	C	1	3	4	1	LOW_SIGNAL	LOW_SIGNAL	915.817566	4997.688965	916	4992	26.15991	52.354481	916.482788	5005.112305	915	5007	26.439587	49.355461	100	100	-0.143875	-3.324642	0	0	-0.02516	-0.150406	0	0
1380	106con2Gcon3R072403	NORMAL	C	1	3	4	2	LOW_SIGNAL	LOW_SIGNAL	904.795898	5027.143066	905	5032	24.22015	48.683628	904.956909	5013.181152	903	5018	24.974209	50.187572	100	100	-0.034824	6.253031	-0.005569	0	-0.006447	0.278195	0	87.338516
1381	106con2Gcon3R072403	NORMAL	C	1	3	4	3	LOW_SIGNAL	LOW_SIGNAL	1061.636963	5059.842285	1071	5059	91.716118	49.089466	908.455994	5033.432129	912	5031	23.82852	50.034401	100	100	33.130081	11.828143	2.800954	0.357021	6.428472	0.52784	57.818302	36.645351
1382	106con2Gcon3R072403	NORMAL	C	1	3	4	4	LOW_SIGNAL	LOW_SIGNAL	1068.081665	5070.421875	1083	5065	89.312927	49.533401	922.343994	5035.983887	921	5040	21.103088	46.489506	100	100	31.520241	15.423515	2.043648	0.489321	6.905988	0.740769	59.548073	49.643742
1383	106con2Gcon3R072403	NORMAL	C	1	3	4	5	LOW_SIGNAL	LOW_SIGNAL	984.761902	5049.741699	988	5049	33.500629	50.137901	927.375977	5038.295898	928	5035	21.967592	49.143803	100	100	12.411467	5.126155	2.421204	0.413018	2.612299	0.232904	44.074619	86.796692
1384	106con2Gcon3R072403	NORMAL	C	1	3	4	6	LOW_SIGNAL	LOW_SIGNAL	990.224487	5037.652832	992	5039	33.599945	43.565193	933.312012	5038.591797	934	5037	24.730286	49.913326	100	100	12.309069	-0.420528	0	-0.034164	2.301327	-0.018812	39.966198	0
1385	106con2Gcon3R072403	NORMAL	C	1	3	4	7	DETECTED	DETECTED	1326.028809	5185.971191	1344	5186	119.782684	66.101921	936.296326	5049.407227	935	5046	28.185299	49.923378	100	100	84.291603	61.162006	1.378169	0.7256	13.827509	2.735471	29.871624	31.725605
1386	106con2Gcon3R072403	NORMAL	C	1	3	4	8	DETECTED	DETECTED	1306.796631	5171.118652	1335	5177	108.642494	65.835999	924.740234	5056	927	5062	23.228506	50.035778	100	100	82.631416	51.557434	1.602706	0.623945	16.447739	2.300727	27.778685	37.168472
1387	106con2Gcon3R072403	NORMAL	C	1	3	4	9	LOW_SIGNAL	LOW_SIGNAL	905.938354	5031.80127	907	5027	24.653801	50.038551	903.628113	5043.223145	903	5043	22.462608	47.272694	100	100	0.499661	-5.11544	0	-10.237829	0.102848	-0.241617	439.813812	0
1388	106con2Gcon3R072403	NORMAL	C	1	3	4	10	LOW_SIGNAL	LOW_SIGNAL	890.452026	5022.280762	889	5022	25.168417	50.771118	888.656006	5021.943848	889	5017	20.398888	48.346413	100	100	0.388445	0.150891	2.57433	0.388451	0.088045	0.006969	820.829834	4601.353516
1389	106con2Gcon3R072403	NORMAL	C	1	3	4	11	DETECTED	DETECTED	2364.070068	5882.310059	2467	5924	342.085358	242.230331	886.354431	5035.771973	888	5038	23.369406	55.409195	100	100	319.601318	379.133453	0.842978	1.18627	63.23291	15.277935	23.095526	27.855555
1390	106con2Gcon3R072403	NORMAL	C	1	3	4	12	DETECTED	DETECTED	2310.34375	5838.666504	2407	5873	349.626099	206.403748	907.01178	5050.75293	906	5048	21.544247	53.24649	100	100	303.51358	352.877686	0.86011	1.162642	65.137207	14.797474	24.86665	25.309559
1391	106con2Gcon3R072403	NORMAL	C	1	3	4	13	LOW_SIGNAL	LOW_SIGNAL	909.324158	5060	908	5056	26.738937	59.968742	909.803406	5060.418945	908	5065	24.191135	67.173889	100	100	-0.103652	-0.18763	0	0	-0.019811	-0.006237	0	0
1392	106con2Gcon3R072403	NORMAL	C	1	3	4	14	LOW_SIGNAL	LOW_SIGNAL	916.604187	5052.034668	916	5052	24.171362	43.162144	916.911987	5057.167969	915	5062	24.08152	44.794106	100	100	-0.066571	-2.299018	0	0	-0.012782	-0.114598	0	0
1393	106con2Gcon3R072403	NORMAL	C	1	3	4	15	LOW_SIGNAL	LOW_SIGNAL	948.310364	5072.413574	950	5074	30.939125	48.745598	925.343994	5075.271973	922	5067	28.794344	48.673763	100	100	4.967182	-1.280172	0	-0.257726	0.7976	-0.058726	49.284225	0
1394	106con2Gcon3R072403	NORMAL	C	1	3	4	16	LOW_SIGNAL	LOW_SIGNAL	935.986206	5066.317383	938	5070	27.120609	48.109344	919.719971	5066.432129	919	5065	27.779837	50.69268	100	100	3.518072	-0.051391	0	-0.014608	0.585541	-0.002264	36.984371	0
1395	106con2Gcon3R072403	NORMAL	C	1	3	4	17	LOW_SIGNAL	LOW_SIGNAL	961.179321	5063.269043	966	5063	33.379902	49.288029	907.539673	5053.119141	908	5057	25.052469	48.547638	100	100	11.601219	4.54577	2.552091	0.391836	2.141092	0.209071	41.1241	83.852821
1396	106con2Gcon3R072403	NORMAL	C	1	3	4	18	LOW_SIGNAL	LOW_SIGNAL	946.979309	5052.006836	950	5053	33.429546	51.860462	894.015991	5040.728027	891	5039	25.443167	58.52795	100	100	11.454942	5.051366	2.267692	0.440977	2.081632	0.192708	40.940845	240.535767
1397	106con2Gcon3R072403	NORMAL	C	1	3	4	19	LOW_SIGNAL	LOW_SIGNAL	880.821899	5036.164551	880	5034	25.250654	46.007202	885.080017	5045.063965	885	5046	25.102568	48.536442	100	100	-0.920949	-3.985722	0	0	-0.169629	-0.183355	0	0
1398	106con2Gcon3R072403	NORMAL	C	1	3	4	20	LOW_SIGNAL	LOW_SIGNAL	897.751709	5050.786133	895	5055	20.416679	47.245541	889.40802	5053.895996	890	5056	26.223942	56.480915	100	100	1.804579	-1.392794	0	-0.771811	0.318171	-0.05506	197.246719	0
1399	106con2Gcon3R072403	NORMAL	C	1	3	4	21	DETECTED	DETECTED	1690.268066	5269.855469	1681	5270	106.048958	90.3741	910.630981	5062.130859	912	5064	22.302834	48.612007	100	100	168.620438	93.032257	1.812494	0.551726	34.956863	4.273113	13.298138	36.676582
1400	106con2Gcon3R072403	NORMAL	C	1	3	4	22	DETECTED	DETECTED	1698.978516	5274.279785	1717	5270	88.224144	82.699608	919.604187	5071.229004	918	5072	18.216524	46.010174	100	100	168.563599	90.939018	1.853589	0.539494	42.78392	4.413171	11.075933	33.843212
1401	106con2Gcon3R072403	NORMAL	C	1	3	4	23	LOW_SIGNAL	LOW_SIGNAL	989.506836	5090.53418	996	5087	47.550957	47.274727	923.675232	5072.598145	922	5072	23.832327	49.487732	100	100	14.238103	8.032894	1.772475	0.564183	2.762282	0.362434	62.50412	81.586472
1402	106con2Gcon3R072403	NORMAL	C	1	3	4	24	LOW_SIGNAL	LOW_SIGNAL	1009.691772	5104.417969	1017	5104	44.207439	42.193096	937.911987	5086	935	5087	26.970718	46.28854	100	100	15.52458	8.248734	1.882056	0.531334	2.661397	0.397895	48.797607	103.355919
1403	106con2Gcon3R072403	NORMAL	C	1	3	4	25	DETECTED	DETECTED	1416.720581	5214.661621	1413	5212	70.222214	51.979504	962.401428	5086.380371	961	5085	23.858648	47.235153	100	100	98.260452	57.45248	1.710291	0.584696	19.042116	2.715801	14.537107	16.91271
1404	106con2Gcon3R072403	NORMAL	C	1	3	4	26	DETECTED	DETECTED	1427.746216	5218.253906	1445	5218	59.350361	54.132084	963.87323	5079.302734	967	5076	28.254629	46.83379	100	100	100.326759	62.231148	1.612163	0.620285	16.417593	2.9669	11.251637	19.536007
1405	106con2Gcon3R072403	NORMAL	C	1	3	5	1	DETECTED	DETECTED	3344.834717	6569.652344	3380	6458	1198.056152	925.905823	893.671875	5007.78125	893	5008	21.659008	53.37125	100	100	530.13916	699.504944	0.757878	1.319474	113.170593	29.264278	48.869064	59.183266
1406	106con2Gcon3R072403	NORMAL	C	1	3	5	2	DETECTED	DETECTED	3545.626221	6571.969727	3569	6489	1001.309937	744.053772	889.415405	5001.153809	887	4995	21.187328	43.965981	100	100	574.487061	703.510986	0.8166	1.22459	125.367905	35.727985	37.688488	47.284576
1407	106con2Gcon3R072403	NORMAL	C	1	3	5	3	LOW_SIGNAL	LOW_SIGNAL	1039.925659	5041.729492	1068	5043	80.15461	52.3638	893.509277	4995.370605	893	4995	20.546503	44.817509	100	100	31.667032	20.762449	1.525207	0.655649	7.126097	1.034392	52.915161	58.415104
1408	106con2Gcon3R072403	NORMAL	C	1	3	5	4	LOW_SIGNAL	LOW_SIGNAL	1060.567627	5062.770508	1083	5064	81.160469	56.167282	909.192017	5014.952148	910	5013	21.388008	50.255295	100	100	32.739616	21.416094	1.528739	0.654134	7.077593	0.951509	51.720089	52.45525
1409	106con2Gcon3R072403	NORMAL	C	1	3	5	5	LOW_SIGNAL	LOW_SIGNAL	1029.824341	5038.087891	1036	5037	56.869789	45.473892	920.758606	5023.01709	921	5022	21.189671	48.257286	100	100	23.58881	6.74966	3.494814	0.286138	5.147118	0.312301	48.387989	107.174904
1410	106con2Gcon3R072403	NORMAL	C	1	3	5	6	LOW_SIGNAL	LOW_SIGNAL	1034.5	5049.040527	1044	5048	48.300575	48.974495	920.849182	5027.365234	920	5022	21.855551	47.43462	100	100	24.580475	9.707571	2.532093	0.39493	5.200089	0.456951	37.899391	56.213009
1411	106con2Gcon3R072403	NORMAL	C	1	3	5	7	LOW_SIGNAL	LOW_SIGNAL	925.986511	5028.547363	925	5028	20.624598	47.254169	918.222229	5032.698242	916	5026	21.218061	45.814274	100	100	1.679264	-1.859027	0	-1.107049	0.365928	-0.090602	64.18087	0
1412	106con2Gcon3R072403	NORMAL	C	1	3	5	8	LOW_SIGNAL	LOW_SIGNAL	911	5025.006836	911	5025	20.246073	52.444855	910.515869	5025.325195	912	5028	20.011095	45.953522	100	100	0.104708	-0.142582	0	-1.361704	0.024193	-0.006928	635.2901	0
1413	106con2Gcon3R072403	NORMAL	C	1	3	5	9	LOW_SIGNAL	LOW_SIGNAL	911.755127	5025.380859	913	5026	23.137049	54.18581	902.222229	5012.01709	903	5012	20.660685	47.222328	100	100	2.061782	5.985144	0.344483	2.902899	0.461403	0.282997	109.246635	198.847748
1414	106con2Gcon3R072403	NORMAL	C	1	3	5	10	LOW_SIGNAL	LOW_SIGNAL	907.287659	5012.102539	906	5010	21.575195	53.165939	887.595215	5015.22998	888	5011	22.891455	43.066868	100	100	4.259095	-1.400667	0	-0.328865	0.860253	-0.072618	38.849754	0
1415	106con2Gcon3R072403	NORMAL	C	1	3	5	11	LOW_SIGNAL	LOW_SIGNAL	906.458923	5026.417969	906	5024	27.835262	44.496368	879.94397	5020.487793	880	5022	20.464483	45.71521	100	100	5.734672	2.655909	2.159213	0.463132	1.295657	0.12972	71.160378	176.822357
1416	106con2Gcon3R072403	NORMAL	C	1	3	5	12	LOW_SIGNAL	LOW_SIGNAL	916.972412	5042.765625	919	5046	29.292572	51.787025	886.104004	5030.399902	887	5029	20.762419	48.620808	100	100	6.67624	5.538155	1.205499	0.829532	1.486744	0.25433	66.940331	144.189865
1417	106con2Gcon3R072403	NORMAL	C	1	3	5	13	LOW_SIGNAL	LOW_SIGNAL	898.662048	5043.476074	899	5047	20.449198	48.087467	894.328003	5039.855957	895	5036	18.473074	48.089249	100	100	0.93737	1.621318	0.578153	1.729645	0.234614	0.075279	202.354416	11.435784
1418	106con2Gcon3R072403	NORMAL	C	1	3	5	14	LOW_SIGNAL	LOW_SIGNAL	901.799988	5042.710449	903	5043	22.326681	44.037216	894.255981	5040.808105	895	5034	19.588472	47.267033	100	100	1.631623	0.85199	1.915072	0.522174	0.385125	0.040247	142.009277	902.704224
1419	106con2Gcon3R072403	NORMAL	C	1	3	5	15	LOW_SIGNAL	LOW_SIGNAL	894.993103	5045.523926	894	5050	19.913528	50.51981	896.271973	5056.551758	896	5051	24.184561	58.300304	100	100	-0.276595	-4.938962	0	0	-0.05288	-0.189156	0	0
1420	106con2Gcon3R072403	NORMAL	C	1	3	5	16	LOW_SIGNAL	LOW_SIGNAL	893.400024	5041.365723	894	5043	19.031918	44.886246	894.841248	5040.516113	895	5043	23.607258	49.837933	100	100	-0.311709	0.380509	-0.819189	0	-0.06105	0.017047	0	2549.105225
1421	106con2Gcon3R072403	NORMAL	C	1	3	5	17	LOW_SIGNAL	LOW_SIGNAL	888.255188	5024.489746	889	5025	21.529949	48.233971	892.216003	5028.992188	892	5027	20.715271	48.961063	100	100	-0.856648	-2.016479	0	0	-0.191203	-0.09196	0	0
1422	106con2Gcon3R072403	NORMAL	C	1	3	5	18	LOW_SIGNAL	LOW_SIGNAL	880.262085	5025.717285	880	5025	23.802435	50.127995	882.200012	5034.120117	879	5039	23.149933	52.994003	100	100	-0.419136	-3.763321	0	0	-0.083712	-0.158562	0	0
1423	106con2Gcon3R072403	NORMAL	C	1	3	5	19	LOW_SIGNAL	LOW_SIGNAL	886.08905	5030.821777	886	5029	26.111145	45.536602	875.872009	5029.591797	876	5026	18.966429	50.336781	100	100	2.209749	0.550863	4.011428	0.249288	0.538691	0.024435	175.649765	1744.132813
1424	106con2Gcon3R072403	NORMAL	C	1	3	5	20	LOW_SIGNAL	LOW_SIGNAL	884.448303	5044.207031	885	5045	20.10111	42.390179	876.64801	5040.448242	876	5039	17.6138	48.960388	100	100	1.687053	1.683424	1.002155	0.997849	0.442851	0.076772	124.168266	651.774353
1425	106con2Gcon3R072403	NORMAL	C	1	3	5	21	LOW_SIGNAL	LOW_SIGNAL	889.744812	5044.779297	889	5043	20.204433	45.931183	889.777771	5045.071289	892	5046	21.865364	51.266071	100	100	-0.007128	-0.130773	0	0	-0.001507	-0.005696	0	0
1426	106con2Gcon3R072403	NORMAL	C	1	3	5	22	LOW_SIGNAL	LOW_SIGNAL	898.698608	5055.041016	898	5053	20.081686	43.25959	904.436523	5050.563477	905	5056	19.693058	44.653599	100	100	-1.241	2.005326	-0.618852	0	-0.291367	0.100273	0	247.240936
1427	106con2Gcon3R072403	NORMAL	C	1	3	5	23	LOW_SIGNAL	LOW_SIGNAL	915.650696	5052.876953	914	5049	24.423164	50.379364	910.607971	5053.040039	911	5051	22.834221	48.044731	100	100	1.090644	-0.07304	0	-0.06697	0.220841	-0.003394	171.839798	0
1428	106con2Gcon3R072403	NORMAL	C	1	3	5	24	LOW_SIGNAL	LOW_SIGNAL	939.363037	5075.03418	937	5069	23.46027	48.079586	924.656006	5068.063965	924	5065	23.872351	47.92244	100	100	3.180846	3.121704	1.018945	0.981407	0.61607	0.145448	30.029352	55.724159
1429	106con2Gcon3R072403	NORMAL	C	1	3	5	25	LOW_SIGNAL	LOW_SIGNAL	936.048279	5060.799805	938	5066	21.50334	49.026863	940.476196	5068.277832	939	5069	23.341881	46.873894	100	100	-0.957673	-3.349135	0	0	-0.189698	-0.159535	0	0
1430	106con2Gcon3R072403	NORMAL	C	1	3	5	26	LOW_SIGNAL	LOW_SIGNAL	939.965515	5057.427734	939	5058	22.158648	44.663189	946.801575	5061.246094	948	5064	21.905256	49.521156	100	100	-1.478508	-1.710104	0	0	-0.312074	-0.077106	0	0
1431	106con2Gcon3R072403	NORMAL	C	1	3	6	1	LOW_SIGNAL	LOW_SIGNAL	870.493225	4991.479492	870	4996	22.904856	44.04179	874.880981	4999.428711	875	5002	21.486969	49.156158	100	100	-0.948987	-3.560164	0	0	-0.204205	-0.161714	0	0
1432	106con2Gcon3R072403	NORMAL	C	1	3	6	2	LOW_SIGNAL	LOW_SIGNAL	873.013489	4996.743164	873	4999	22.419016	44.227005	874.455994	5000.879883	875	4999	20.957527	42.721264	100	100	-0.311986	-1.852685	0	0	-0.06883	-0.09683	0	0
1433	106con2Gcon3R072403	NORMAL	C	1	3	6	3	LOW_SIGNAL	LOW_SIGNAL	889.331055	5005.040527	889	5005	24.286392	46.645695	887.288025	5003.52002	888	5003	23.294336	47.573803	100	100	0.441868	0.68098	0.648871	1.541139	0.087705	0.031961	336.286163	615.008972
1434	106con2Gcon3R072403	NORMAL	C	1	3	6	4	LOW_SIGNAL	LOW_SIGNAL	908.425659	5013.554199	908	5010	20.827801	48.432606	908.567993	5012.39209	908	5013	22.033819	45.011097	100	100	-0.030784	0.520466	-0.059147	0	-0.00646	0.025818	0	1538.63916
1435	106con2Gcon3R072403	NORMAL	C	1	3	6	5	DETECTED	DETECTED	2111.389893	5553.474609	2145	5587	486.163452	242.304321	914.4375	5028.462402	910	5029	19.869093	47.515472	100	100	258.877655	235.133774	1.10098	0.908281	60.241924	11.04929	40.58284	45.25605
1436	106con2Gcon3R072403	NORMAL	C	1	3	6	6	DETECTED	DETECTED	2325.706543	5736.923828	2393	5740	394.624298	263.983185	915.769226	5018.410156	916	5015	20.296452	46.585915	100	100	304.942169	321.79599	0.947626	1.055269	69.467178	15.42341	27.951742	36.163555
1437	106con2Gcon3R072403	NORMAL	C	1	3	6	7	DETECTED	DETECTED	4352.125977	6724.661621	4854	6984	1367.987427	754.418884	913.39624	5032.547363	915	5032	21.984558	48.61488	100	100	743.730774	757.836121	0.981387	1.018966	156.41568	34.806511	39.77663	44.49173
1438	106con2Gcon3R072403	NORMAL	C	1	3	6	8	DETECTED	DETECTED	4284.416016	6593.912109	4760	6728	1316.244995	723.622498	904.888916	5018.647949	905	5019	20.341118	48.718735	100	100	730.926392	705.503235	1.036036	0.965218	166.142639	32.333847	38.942955	45.832352
1439	106con2Gcon3R072403	NORMAL	C	1	3	6	9	DETECTED	DETECTED	3708.36792	6446.952148	3832	6561	806.618896	486.446411	892.490173	5016.941406	898	5016	22.674543	48.293022	100	100	609.019897	640.449524	0.950926	1.051607	124.186745	29.611126	28.634062	33.848927
1440	106con2Gcon3R072403	NORMAL	C	1	3	6	10	DETECTED	DETECTED	3663.709717	6476.862793	3844	6584	850.849243	502.520935	888.956543	5021.130371	885	5021	22.07357	37.318218	100	100	600.125488	651.969299	0.920481	1.086388	125.704773	39.008625	30.653641	34.424828
1441	106con2Gcon3R072403	NORMAL	C	1	3	6	11	LOW_SIGNAL	LOW_SIGNAL	880.925171	5020.013672	879	5018	19.571812	49.115616	883.931396	5009.32373	884	5011	20.985735	46.426384	100	100	-0.650189	4.787634	-0.135806	0	-0.143251	0.230256	0	149.946365
1442	106con2Gcon3R072403	NORMAL	C	1	3	6	12	LOW_SIGNAL	LOW_SIGNAL	887.05481	5021.171387	886	5024	21.877022	46.44677	888.320007	5024.432129	888	5028	20.286095	49.258762	100	100	-0.273638	-1.460367	0	0	-0.062368	-0.066196	0	0
1443	106con2Gcon3R072403	NORMAL	C	1	3	6	13	LOW_SIGNAL	LOW_SIGNAL	895.006836	5027.383789	895	5026	21.060347	43.095123	885.176025	5024.503906	884	5024	19.195122	45.857197	100	100	2.126214	1.289794	1.648491	0.606615	0.512151	0.062801	88.143188	544.27887
1444	106con2Gcon3R072403	NORMAL	C	1	3	6	14	LOW_SIGNAL	LOW_SIGNAL	886.917236	5039.551758	886	5035	24.010567	52.857101	880.335999	5031.448242	878	5030	19.316521	41.740257	100	100	1.423395	3.629268	0.392199	2.549728	0.340705	0.194141	216.693497	400.181335
1445	106con2Gcon3R072403	NORMAL	C	1	3	6	15	LOW_SIGNAL	LOW_SIGNAL	874.29657	5034.606934	873	5036	19.387184	66.963234	879.41272	5033.007813	878	5027	22.495605	57.266052	100	100	-1.106524	0.716188	-1.54502	0	-0.227429	0.027924	0	2170.468262
1446	106con2Gcon3R072403	NORMAL	C	1	3	6	16	LOW_SIGNAL	LOW_SIGNAL	873.827576	5019.758789	873	5017	19.334534	42.61573	876.388916	5021.682617	877	5023	20.418018	50.166225	100	100	-0.553968	-0.861612	0	0	-0.125445	-0.038349	0	0
1447	106con2Gcon3R072403	NORMAL	C	1	3	6	17	LOW_SIGNAL	LOW_SIGNAL	874.889648	5030.489746	875	5031	23.785538	45.571697	876.416016	5024.487793	875	5025	21.134436	48.291054	100	100	-0.330124	2.688055	-0.122811	0	-0.072222	0.124287	0	266.187195
1448	106con2Gcon3R072403	NORMAL	C	1	3	6	18	LOW_SIGNAL	LOW_SIGNAL	871.7724	5031.075684	871	5030	22.625193	48.236404	870.440002	5027.240234	871	5028	21.368275	46.652	100	100	0.288172	1.717757	0.16776	5.960879	0.062354	0.082214	558.102356	319.68576
1449	106con2Gcon3R072403	NORMAL	C	1	3	6	19	DETECTED	DETECTED	1188.415039	5101.509277	1185	5097	32.263596	45.610229	877.099976	5014.524902	878	5009	22.078526	50.755302	100	100	67.331429	38.957119	1.728347	0.578587	14.100356	1.713799	7.557013	25.598555
1450	106con2Gcon3R072403	NORMAL	C	1	3	6	20	DETECTED	DETECTED	1195.5	5129	1194	5139	33.789341	53.751007	880.721863	5028.728516	879	5029	26.432093	44.987682	100	100	68.080429	44.907932	1.516	0.659631	11.908937	2.228865	6.68696	29.335983
1451	106con2Gcon3R072403	NORMAL	C	1	3	6	21	LOW_SIGNAL	LOW_SIGNAL	900.159729	5042.430664	900	5040	19.754318	44.707218	889.389832	5026.98291	891	5026	23.329681	47.936741	100	100	2.329321	6.918484	0.336681	2.970172	0.461639	0.322253	115.240868	111.972763
1452	106con2Gcon3R072403	NORMAL	C	1	3	6	22	LOW_SIGNAL	LOW_SIGNAL	910.565491	5049.986328	908	5049	22.738491	45.893307	899.495972	5043.640137	900	5044	19.335169	45.723816	100	100	2.394123	2.842227	0.842341	1.187168	0.572507	0.138794	108.100563	62.093918
1453	106con2Gcon3R072403	NORMAL	C	1	3	6	23	LOW_SIGNAL	LOW_SIGNAL	904.924133	5049.820801	905	5054	22.037872	44.839935	908.312012	5044.943848	907	5042	20.129583	45.944626	100	100	-0.732733	2.184209	-0.335468	0	-0.168303	0.106149	0	205.342072
1454	106con2Gcon3R072403	NORMAL	C	1	3	6	24	LOW_SIGNAL	LOW_SIGNAL	920.875854	5054.04834	922	5051	20.319288	60.049206	924.119995	5049.472168	924	5054	20.602457	46.357235	100	100	-0.701645	2.0495	-0.342349	0	-0.157464	0.098715	0	834.093323
1455	106con2Gcon3R072403	NORMAL	C	1	3	6	25	LOW_SIGNAL	LOW_SIGNAL	937.558594	5059.372559	935	5055	20.322027	47.999992	933.400024	5052.86377	933	5051	20.783447	46.832294	100	100	0.899418	2.915049	0.308543	3.241038	0.20009	0.138981	104.725899	161.675034
1456	106con2Gcon3R072403	NORMAL	C	1	3	6	26	LOW_SIGNAL	LOW_SIGNAL	950.875854	5057.606934	952	5058	18.943588	50.718498	940.840027	5052.423828	943	5052	19.754297	49.264126	100	100	2.170556	2.321323	0.935051	1.069461	0.508033	0.105211	55.811417	232.653656
1457	106con2Gcon3R072403	NORMAL	C	1	3	7	1	LOW_SIGNAL	LOW_SIGNAL	871.709473	5002.14209	871	5001	20.729963	42.316753	874.198425	5003.373047	873	5000	22.870426	45.9258	100	100	-0.538312	-0.551301	0	0	-0.108828	-0.026803	0	0
1458	106con2Gcon3R072403	NORMAL	C	1	3	7	2	LOW_SIGNAL	LOW_SIGNAL	865.736511	4993.270508	866	4991	18.205311	41.465271	873.911987	4992.312012	873	4996	18.883347	49.885906	100	100	-1.768197	0.429275	-4.119029	0	-0.432946	0.019214	0	2893.604736
1459	106con2Gcon3R072403	NORMAL	C	1	3	7	3	LOW_SIGNAL	LOW_SIGNAL	938.256775	4997.290527	939	5008	31.837837	49.482109	890.280029	4992.21582	889	4989	20.819347	40.448002	100	100	10.376443	2.272776	4.565538	0.219032	2.304431	0.125462	50.206398	561.673828
1460	106con2Gcon3R072403	NORMAL	C	1	3	7	4	LOW_SIGNAL	LOW_SIGNAL	958.594604	5007.304199	963	4999	36.96751	44.264301	907.768005	5005.959961	906	5000	19.640779	46.12944	100	100	10.992811	0.602035	18.259417	0.054766	2.58781	0.029141	61.617954	965.936462
1461	106con2Gcon3R072403	NORMAL	C	1	3	7	5	LOW_SIGNAL	LOW_SIGNAL	923.194641	5002.677734	924	5000	21.123405	41.019154	919.872559	5009.058594	919	5008	25.035686	45.341759	100	100	0.718502	-2.857754	0	-3.977376	0.132694	-0.140728	404.513672	0
1462	106con2Gcon3R072403	NORMAL	C	1	3	7	6	LOW_SIGNAL	LOW_SIGNAL	915.489929	4999.395996	916	5002	21.505384	43.972786	914.884644	5002.490234	913	5005	22.554062	47.224728	100	100	0.130912	-1.385796	0	-10.585741	0.026837	-0.065522	1123.000732	0
1463	106con2Gcon3R072403	NORMAL	C	1	3	7	7	LOW_SIGNAL	LOW_SIGNAL	899.641907	5005.574219	899	5005	19.632338	47.036705	895.474976	5007.366699	895	5001	20.508644	46.005653	100	100	0.901227	-0.802786	0	-0.890771	0.203179	-0.038962	142.333054	0
1464	106con2Gcon3R072403	NORMAL	C	1	3	7	8	LOW_SIGNAL	LOW_SIGNAL	890.054443	5006.245117	890	5008	22.115757	47.506531	882.966675	5008.066895	885	5015	22.41058	49.304192	100	100	1.532947	-0.815907	0	-0.532248	0.316269	-0.03695	51.118607	0
1465	106con2Gcon3R072403	NORMAL	C	1	3	7	9	LOW_SIGNAL	LOW_SIGNAL	885.006775	5012.340332	883	5012	19.88649	48.516697	877.53717	5007.91748	877	5008	22.414299	46.586044	100	100	1.615531	1.980833	0.815582	1.226119	0.333252	0.094939	138.435898	306.369995
1466	106con2Gcon3R072403	NORMAL	C	1	3	7	10	LOW_SIGNAL	LOW_SIGNAL	885.612244	5017.489746	887	5021	24.135876	43.20219	877.873962	5012.185059	876	5014	22.490131	47.580261	100	100	1.673641	2.375776	0.704461	1.419526	0.344075	0.111489	113.201118	375.822357
1467	106con2Gcon3R072403	NORMAL	C	1	3	7	11	LOW_SIGNAL	LOW_SIGNAL	874.335632	5006.458984	875	5006	17.839235	48.94754	883.528015	5009.983887	883	5012	21.805065	43.593796	100	100	-1.988135	-1.578675	0	0	-0.421571	-0.080858	0	0
1468	106con2Gcon3R072403	NORMAL	C	1	3	7	12	LOW_SIGNAL	LOW_SIGNAL	881.232849	5013.657715	882	5007	18.715305	44.59108	884.504028	5019.39209	884	5019	22.165297	45.287949	100	100	-0.707493	-2.568217	0	0	-0.147581	-0.12662	0	0
1469	106con2Gcon3R072403	NORMAL	C	1	3	7	13	LOW_SIGNAL	LOW_SIGNAL	886.5	5028.931641	887	5031	19.696053	48.323589	883.047974	5023.151855	884	5026	19.281387	44.341423	100	100	0.746607	2.588554	0.288426	3.467093	0.179034	0.130347	116.461143	332.357788
1470	106con2Gcon3R072403	NORMAL	C	1	3	7	14	LOW_SIGNAL	LOW_SIGNAL	872.739746	5018.054688	873	5016	19.425564	42.909302	872.507935	5019.317383	872	5023	20.125504	45.268032	100	100	0.050136	-0.565515	0	-11.279542	0.011518	-0.027894	2269.730469	0
1471	106con2Gcon3R072403	NORMAL	C	1	3	7	15	LOW_SIGNAL	LOW_SIGNAL	1025.150635	5055.411133	1051	5057	73.424271	50.404114	875.99176	5023.471191	877	5022	26.06706	44.187492	100	100	32.260181	14.304731	2.255211	0.443418	5.722121	0.722828	46.018936	75.92231
1472	106con2Gcon3R072403	NORMAL	C	1	3	7	16	LOW_SIGNAL	LOW_SIGNAL	1035.889648	5059.020508	1057	5053	71.101471	51.336647	879.088013	5021.751953	877	5023	22.66695	47.26532	100	100	33.913162	16.691223	2.031796	0.492175	6.917633	0.788497	42.978889	53.761112
1473	106con2Gcon3R072403	NORMAL	C	1	3	7	17	LOW_SIGNAL	LOW_SIGNAL	1043.262085	5063.48291	1077	5063	95.838326	49.951653	880.47998	5022.120117	880	5024	29.346262	43.650665	100	100	35.206623	18.524883	1.900504	0.526176	5.546945	0.947587	56.047165	58.713463
1474	106con2Gcon3R072403	NORMAL	C	1	3	7	18	LOW_SIGNAL	LOW_SIGNAL	1044.896606	5064.730957	1076	5066	83.944496	52.918995	881.856018	5027.832031	877	5034	28.580025	47.723282	100	100	35.262527	16.525679	2.133802	0.468647	5.704704	0.773185	48.410931	61.972496
1475	106con2Gcon3R072403	NORMAL	C	1	3	7	19	LOW_SIGNAL	LOW_SIGNAL	866.520813	5019.604004	865	5017	21.112411	41.213108	870.663818	5022.008789	870	5020	21.735146	51.485512	100	100	-0.896052	-1.077015	0	0	-0.190613	-0.046708	0	0
1476	106con2Gcon3R072403	NORMAL	C	1	3	7	20	LOW_SIGNAL	LOW_SIGNAL	864.534729	5016.881836	865	5014	20.737089	46.954453	871.126038	5023.479004	873	5025	23.346161	45.696648	100	100	-1.425573	-2.95463	0	0	-0.282329	-0.144369	0	0
1477	106con2Gcon3R072403	NORMAL	C	1	3	7	21	LOW_SIGNAL	LOW_SIGNAL	899.756958	5026.694336	900	5023	21.908976	42.482121	886.728027	5032.007813	885	5030	20.089867	41.934181	100	100	2.817906	-2.379712	0	-0.844497	0.648532	-0.12671	67.087128	0
1478	106con2Gcon3R072403	NORMAL	C	1	3	7	22	LOW_SIGNAL	LOW_SIGNAL	921.862061	5037.289551	923	5038	20.774452	45.798916	902.119995	5040.695801	901	5037	17.816538	50.088665	100	100	4.269827	-1.525535	0	-0.357283	1.108075	-0.068004	54.118176	0
1479	106con2Gcon3R072403	NORMAL	C	1	3	7	23	LOW_SIGNAL	LOW_SIGNAL	909.758606	5033	909	5034	19.677004	44.401577	911.208008	5032.567871	912	5035	21.75312	49.521149	100	100	-0.313478	0.193535	-1.619749	0	-0.06663	0.008726	0	5074.449219
1480	106con2Gcon3R072403	NORMAL	C	1	3	7	24	LOW_SIGNAL	LOW_SIGNAL	920.29657	5038.296387	921	5039	20.894951	44.200161	925.528015	5033.647949	924	5034	20.866537	47.143097	100	100	-1.131461	2.081865	-0.543484	0	-0.25071	0.098603	0	352.713257
1481	106con2Gcon3R072403	NORMAL	C	1	3	7	25	LOW_SIGNAL	LOW_SIGNAL	1036.179321	5048.53125	1047	5046	51.503735	49.42601	944.565247	5046.712891	938	5052	30.046789	46.371281	100	100	19.814354	0.814377	24.3307	0.0411	3.049047	0.039213	45.65992	940.769531
1482	106con2Gcon3R072403	NORMAL	C	1	3	7	26	LOW_SIGNAL	LOW_SIGNAL	1042.599976	5055.324219	1051	5055	45.949764	53.949043	954.542358	5049.389648	955	5043	30.769514	51.234169	100	100	19.04516	2.657877	7.165554	0.139557	2.861846	0.115832	38.754738	284.746704
1483	106con2Gcon3R072403	NORMAL	C	1	3	8	1	LOW_SIGNAL	LOW_SIGNAL	857.16217	4991.445801	858	4991	20.955425	45.181614	865.41272	4996.976074	863	4992	23.837208	50.114666	100	100	-1.784434	-2.476807	0	0	-0.346121	-0.110352	0	0
1484	106con2Gcon3R072403	NORMAL	C	1	3	8	2	LOW_SIGNAL	LOW_SIGNAL	866.027039	4991.648438	867	4997	20.74659	43.79092	868.880981	4990.976074	871	4988	22.09384	46.81802	100	100	-0.617253	0.301127	-2.049809	0	-0.129174	0.014361	0	2463.173096
1485	106con2Gcon3R072403	NORMAL	C	1	3	8	3	LOW_SIGNAL	LOW_SIGNAL	880.053711	4990.107422	880	4990	21.087902	43.955605	886.783997	5003.943848	888	5002	19.982084	46.948719	100	100	-1.455631	-6.196829	0	0	-0.336816	-0.294714	0	0
1486	106con2Gcon3R072403	NORMAL	C	1	3	8	4	LOW_SIGNAL	LOW_SIGNAL	900.953003	5006.308594	900	5006	23.637848	48.610291	900.947388	4998.736816	901	5003	21.916109	44.043018	100	100	0.001214	3.391122	0.000358	2792.272705	0.000256	0.171918	157717.125	271.682159
1487	106con2Gcon3R072403	NORMAL	C	1	3	8	5	DETECTED	DETECTED	11363.636719	8152.377441	11606	8439	3496.888672	1277.065063	937.565247	4993.56543	933	4987	27.998095	43.606537	100	100	2254.957764	1414.716431	1.593929	0.62738	372.38504	72.438957	33.538776	40.405075
1488	106con2Gcon3R072403	NORMAL	C	1	3	8	6	DETECTED	DETECTED	11907.260742	8138.52832	12585	8712	3801.189941	1454.38562	936.875	4993.083496	931	4991	25.587553	53.31361	100	100	2372.682373	1408.729736	1.684271	0.593729	428.739136	58.998909	34.648769	46.206757
1489	106con2Gcon3R072403	NORMAL	C	1	3	8	7	DETECTED	DETECTED	1223.092773	5079.237305	1222	5079	38.865444	49.528557	892.394348	5009.816895	894	5006	25.556368	46.208939	100	100	71.523674	31.090862	2.300472	0.434693	12.939961	1.502316	8.854383	25.680166
1490	106con2Gcon3R072403	NORMAL	C	1	3	8	8	DETECTED	DETECTED	1239.352905	5120.646973	1247	5121	53.821747	54.852356	927.85614	5002.805664	888	5005	107.774025	49.938782	100	100	67.370728	52.776814	1.276521	0.783379	2.890277	2.359715	29.975494	19.255886
1491	106con2Gcon3R072403	NORMAL	C	1	3	8	9	DETECTED	DETECTED	1491.958374	5156.375	1498	5154	76.498772	68.055542	870.264343	5007.873535	871	5010	22.013983	41.200249	100	100	134.460403	66.508377	2.021706	0.494632	28.24087	3.604383	11.784392	36.475933
1492	106con2Gcon3R072403	NORMAL	C	1	3	8	10	DETECTED	DETECTED	1481.102295	5170.96582	1486	5173	53.164036	62.892986	877.571411	5013.020508	875	5012	21.560274	49.045109	100	100	130.532059	70.73793	1.845291	0.54192	27.992727	3.220409	8.051946	24.927219
1493	106con2Gcon3R072403	NORMAL	C	1	3	8	11	LOW_SIGNAL	LOW_SIGNAL	900.820679	5020.889648	898	5018	20.948902	49.187733	883.150818	5015.833496	881	5016	21.700901	47.32082	100	100	3.821649	2.264466	1.68766	0.592536	0.814245	0.106848	32.050438	265.475739
1494	106con2Gcon3R072403	NORMAL	C	1	3	8	12	LOW_SIGNAL	LOW_SIGNAL	898.917236	5022.682617	900	5022	20.487295	46.279152	884.304016	5018.160156	886	5015	19.566357	45.707947	100	100	3.160557	2.025445	1.560426	0.640851	0.746854	0.098943	41.561417	160.282272
1495	106con2Gcon3R072403	NORMAL	C	1	3	8	13	LOW_SIGNAL	LOW_SIGNAL	954.089661	5016.786133	954	5014	32.027313	49.527374	879.872009	5026.86377	879	5031	17.970392	50.427265	100	100	16.051844	-4.513405	0	-0.281177	4.129996	-0.199845	35.720123	0
1496	106con2Gcon3R072403	NORMAL	C	1	3	8	14	LOW_SIGNAL	LOW_SIGNAL	947	5015.882813	950	5017	38.101471	46.995045	874.521362	5015.008789	876	5012	20.048477	38.676052	100	100	15.675728	0.391443	40.04599	0.024971	3.615169	0.022599	44.703266	3054.424805
1497	106con2Gcon3R072403	NORMAL	C	1	3	8	15	DETECTED	DETECTED	2405.431152	5292.810547	2463	5306	234.270721	120.040291	873.981506	5025.203613	874	5019	19.316126	38.58799	100	100	331.222961	119.851357	2.763615	0.361845	79.283478	6.93498	15.245231	42.476101
1498	106con2Gcon3R072403	NORMAL	C	1	3	8	16	DETECTED	DETECTED	2474.231445	5308.527832	2568	5306	260.243958	111.30278	876.225342	5015.549316	875	5009	17.72262	48.039799	100	100	345.617828	131.214355	2.633994	0.379652	90.167603	6.098662	16.247736	34.269279
1499	106con2Gcon3R072403	NORMAL	C	1	3	8	17	DETECTED	DETECTED	1113.427124	5075.116699	1115	5075	32.868309	44.743996	871.965881	5022.943359	872	5018	21.727385	47.161575	100	100	52.2234	23.366531	2.234966	0.447434	11.113222	1.106268	10.213918	28.570154
1500	106con2Gcon3R072403	NORMAL	C	1	3	8	18	DETECTED	DETECTED	1146.257446	5089.772461	1148	5087	35.511871	59.625648	871.195129	5012.914551	873	5013	21.216951	49.068409	100	100	59.490662	34.421848	1.728282	0.578609	12.964272	1.566342	10.352891	44.074715
1501	106con2Gcon3R072403	NORMAL	C	1	3	8	19	DETECTED	DETECTED	2578.190186	5448.867676	2560	5419	312.961334	187.256134	881.266663	5041.311035	881	5039	24.482275	44.685688	100	100	367.01178	182.529709	2.010696	0.49734	69.312332	9.120519	18.386347	44.618637
1502	106con2Gcon3R072403	NORMAL	C	1	3	8	20	DETECTED	DETECTED	2531.547607	5402.785645	2616	5394	334.444641	159.872543	893.519226	5029.865234	893	5027	18.576277	51.137272	100	100	354.273865	167.01741	2.121179	0.471436	88.178505	7.292536	20.385994	40.618176
1503	106con2Gcon3R072403	NORMAL	C	1	3	8	21	LOW_SIGNAL	LOW_SIGNAL	907.834473	5027.572266	906	5029	20.475946	46.904251	896.898315	5029.270996	895	5026	19.229336	47.759312	100	100	2.365279	-0.760799	0	-0.321653	0.568723	-0.035569	64.331657	0
1504	106con2Gcon3R072403	NORMAL	C	1	3	8	22	LOW_SIGNAL	LOW_SIGNAL	924.684937	5030.685059	924	5030	20.731371	42.752968	909.815979	5034.616211	908	5028	18.368706	47.728531	100	100	3.215868	-1.760619	0	-0.547479	0.809472	-0.082365	64.64119	0
1505	106con2Gcon3R072403	NORMAL	C	1	3	8	23	LOW_SIGNAL	LOW_SIGNAL	940.751709	5036.503418	941	5035	23.460232	48.471233	921.632019	5033.12793	924	5035	20.270168	44.890186	100	100	4.135219	1.511758	2.735372	0.365581	0.943243	0.075194	61.774677	541.69165
1506	106con2Gcon3R072403	NORMAL	C	1	3	8	24	LOW_SIGNAL	LOW_SIGNAL	969.062073	5042.648438	971	5041	24.038517	43.717308	937.370667	5039.129395	934	5037	21.466871	46.437344	100	100	6.854239	1.576051	4.348996	0.229938	1.476294	0.07578	34.134647	444.996826
1507	106con2Gcon3R072403	NORMAL	C	1	3	8	25	DETECTED	DETECTED	10133.036133	8712.804688	10432	8930	3410.96875	1638.672485	978.516113	5063.838867	974	5069	27.238297	60.688328	100	100	1979.945557	1634.238403	1.21154	0.825396	336.090027	60.12632	37.258755	44.877052
1508	106con2Gcon3R072403	NORMAL	C	1	3	8	26	DETECTED	DETECTED	10447.570313	8959.739258	11273	9676	3553.779053	1685.016479	988.111084	5063.481445	988	5056	34.390667	51.393181	100	100	2045.898071	1744.991333	1.17244	0.852922	275.058899	75.812737	37.566765	43.226929
1509	106con2Gcon3R072403	NORMAL	C	1	3	9	1	LOW_SIGNAL	LOW_SIGNAL	871.986511	4989.520508	873	4991	21.620409	51.395546	875.039978	5004.616211	876	5006	20.543188	46.451988	100	100	-0.660406	-6.760813	0	0	-0.148636	-0.324974	0	0
1510	106con2Gcon3R072403	NORMAL	C	1	3	9	2	LOW_SIGNAL	LOW_SIGNAL	861.439209	4990.364746	859	4989	23.050741	46.613354	871.799988	4993.640137	869	4994	21.456631	45.548168	100	100	-2.240836	-1.466928	0	0	-0.482871	-0.07191	0	0
1511	106con2Gcon3R072403	NORMAL	C	1	3	9	3	LOW_SIGNAL	LOW_SIGNAL	865.256775	4993.209473	865	4994	20.916786	44.596333	877.025024	5000.616699	875	4998	20.282652	40.981285	100	100	-2.545245	-3.317426	0	0	-0.580213	-0.180747	0	0
1512	106con2Gcon3R072403	NORMAL	C	1	3	9	4	LOW_SIGNAL	LOW_SIGNAL	871.858093	4998.635254	872	5000	22.298836	40.926872	886.228333	4992.937012	886	4997	20.325598	42.729641	100	100	-3.108005	2.552034	-1.217854	0	-0.707002	0.133356	0	215.515747
1513	106con2Gcon3R072403	NORMAL	C	1	3	9	5	LOW_SIGNAL	LOW_SIGNAL	903.743225	4991.729492	904	4990	23.036242	51.459599	892.711975	4999.711914	893	5002	25.830971	48.622459	100	100	2.385846	-3.575035	0	-1.498435	0.427055	-0.164172	105.938545	0
1514	106con2Gcon3R072403	NORMAL	C	1	3	9	6	LOW_SIGNAL	LOW_SIGNAL	906.109619	4986.883789	907	4988	24.202913	53.103863	891.176025	4984.839844	891	4991	25.984198	56.594978	100	100	3.229848	0.915408	3.528313	0.283422	0.574718	0.036115	63.313805	957.444946
1515	106con2Gcon3R072403	NORMAL	C	1	3	9	7	LOW_SIGNAL	LOW_SIGNAL	886.061646	4998.006836	884	4999	24.991926	46.149162	881.583984	4988.952148	883	4993	21.364424	48.774143	100	100	0.968432	4.055264	0.238809	4.187455	0.209585	0.185645	289.605804	174.331573
1516	106con2Gcon3R072403	NORMAL	C	1	3	9	8	LOW_SIGNAL	LOW_SIGNAL	870.780823	4991.855957	872	4992	20.731947	45.087814	869.328003	4982.304199	867	4989	21.510227	50.968079	100	100	0.314217	4.277883	0.073451	13.614429	0.067541	0.187407	394.66571	248.815338
1517	106con2Gcon3R072403	NORMAL	C	1	3	9	9	LOW_SIGNAL	LOW_SIGNAL	866.876709	4988.938477	865	4995	18.304661	49.57476	864.864014	4997.151855	863	4998	23.193903	51.12841	100	100	0.435307	-3.678472	0	-8.450293	0.086777	-0.160642	707.716431	0
1518	106con2Gcon3R072403	NORMAL	C	1	3	9	10	LOW_SIGNAL	LOW_SIGNAL	878.255188	5012.006836	878	5007	20.561821	49.131416	880.216003	5006.903809	882	5006	23.303253	52.72118	100	100	-0.424086	2.285459	-0.185559	0	-0.084143	0.096793	0	374.70636
1519	106con2Gcon3R072403	NORMAL	C	1	3	9	11	LOW_SIGNAL	LOW_SIGNAL	893.048279	5020.331055	894	5023	20.484526	51.397964	891.559998	5019.032227	892	5021	21.90868	47.669891	100	100	0.321886	0.581698	0.553357	1.807152	0.067931	0.027246	522.085571	1479.642944
1520	106con2Gcon3R072403	NORMAL	C	1	3	9	12	LOW_SIGNAL	LOW_SIGNAL	895.303467	5029.820801	892	5029	25.979513	54.759781	891.35199	5026.096191	891	5028	22.171711	48.302883	100	100	0.854628	1.668116	0.512331	1.951862	0.178222	0.077109	342.674194	692.59906
1521	106con2Gcon3R072403	NORMAL	C	1	3	9	13	LOW_SIGNAL	LOW_SIGNAL	964.36554	5039.324219	971	5038	39.687641	44.867844	884.91272	5020.19043	885	5020	23.037716	50.163357	100	100	17.184109	8.569324	2.005305	0.498677	3.448815	0.38143	40.674141	117.242783
1522	106con2Gcon3R072403	NORMAL	C	1	3	9	14	LOW_SIGNAL	LOW_SIGNAL	958.641357	5034.682617	964	5037	38.887245	43.206329	879.231995	5012.279785	879	5015	20.042747	46.3153	100	100	17.174709	10.033409	1.711752	0.584197	3.962	0.483703	41.965149	74.467941
1523	106con2Gcon3R072403	NORMAL	C	1	3	9	15	DETECTED	DETECTED	1417.831299	5217.469727	1418	5215	74.703773	57.236629	879.05127	5018.008789	880	5019	20.590775	42.558186	100	100	116.527702	89.331261	1.304445	0.76661	26.166088	4.686782	13.328257	19.188284
1524	106con2Gcon3R072403	NORMAL	C	1	3	9	16	DETECTED	DETECTED	1455.130493	5235.043457	1447	5238	98.105125	49.416725	880.899353	5016.322266	881	5012	20.461809	43.98299	100	100	124.195099	97.957222	1.26785	0.788737	28.063557	4.972858	16.70887	10.299856
1525	106con2Gcon3R072403	NORMAL	C	1	3	9	17	LOW_SIGNAL	LOW_SIGNAL	967.958618	5049.572266	971	5047	47.419945	49.576073	877.713135	5019.86084	877	5022	21.625849	48.377701	100	100	19.518354	13.306661	1.466811	0.681751	4.173038	0.614155	46.7631	36.465557
1526	106con2Gcon3R072403	NORMAL	C	1	3	9	18	LOW_SIGNAL	LOW_SIGNAL	968.268982	5054.020508	973	5057	33.048206	51.538483	878.717957	5020.521484	879	5018	21.888371	53.976292	100	100	19.368156	15.002988	1.290953	0.774621	4.09126	0.620625	27.649618	47.876713
1527	106con2Gcon3R072403	NORMAL	C	1	3	9	19	LOW_SIGNAL	LOW_SIGNAL	944.902771	5040.041504	949	5038	28.936472	49.987392	890.039673	5028.182617	890	5031	24.568729	45.974152	100	100	11.865828	5.311162	2.23413	0.447601	2.233046	0.257947	27.864176	165.48262
1528	106con2Gcon3R072403	NORMAL	C	1	3	9	20	LOW_SIGNAL	LOW_SIGNAL	947.25	5027.916504	949	5029	30.748814	45.237457	890.547607	5020.714355	889	5026	22.267328	49.152962	100	100	12.263632	3.225579	3.801994	0.26302	2.546439	0.146525	37.397163	266.929016
1529	106con2Gcon3R072403	NORMAL	C	1	3	9	21	LOW_SIGNAL	LOW_SIGNAL	1012.806885	5043.730957	1018	5043	44.101265	44.544651	897.744019	5017.671875	898	5019	18.963844	46.091923	100	100	24.885874	11.67091	2.132299	0.468977	6.067486	0.565372	34.603477	45.443928
1530	106con2Gcon3R072403	NORMAL	C	1	3	9	22	LOW_SIGNAL	LOW_SIGNAL	1033.178101	5045.164551	1040	5049	38.745796	48.914852	913.64801	5024.087891	914	5022	21.975883	51.579082	100	100	25.852047	9.439466	2.738719	0.365134	5.439148	0.408628	26.696852	77.634369
1531	106con2Gcon3R072403	NORMAL	C	1	3	9	23	LOW_SIGNAL	LOW_SIGNAL	929.5	5021.178223	929	5025	21.930061	42.110474	925.992004	5023.655762	927	5022	22.611549	47.463085	100	100	0.758712	-1.109599	0	-1.462478	0.155142	-0.052199	157.055481	0
1532	106con2Gcon3R072403	NORMAL	C	1	3	9	24	LOW_SIGNAL	LOW_SIGNAL	937.979431	5026.493164	936	5025	23.561356	49.268883	940.687988	5026.808105	942	5026	22.266497	39.830421	100	100	-0.585809	-0.141051	0	0	-0.121643	-0.007907	0	0
1533	106con2Gcon3R072403	NORMAL	C	1	3	9	25	LOW_SIGNAL	LOW_SIGNAL	949.55481	5036.46582	948	5037	23.766399	49.377678	957.737305	5048.364258	956	5049	21.915306	50.58202	100	100	-1.769716	-5.328875	0	0	-0.373369	-0.235231	0	0
1534	106con2Gcon3R072403	NORMAL	C	1	3	9	26	LOW_SIGNAL	LOW_SIGNAL	950.842468	5050.842285	949	5047	21.151567	48.730888	955.403503	5050.140137	954	5052	25.616201	47.471256	100	100	-0.986464	0.314467	-3.136943	0	-0.178053	0.014791	0	1567.779907
1535	106con2Gcon3R072403	NORMAL	C	1	3	10	1	LOW_SIGNAL	LOW_SIGNAL	931.614868	5010.398438	932	5011	32.807518	53.315739	874.457153	4998.771484	876	5001	24.287552	47.693787	100	100	12.362109	5.207287	2.374002	0.42123	2.353375	0.243783	38.587208	204.955124
1536	106con2Gcon3R072403	NORMAL	C	1	3	10	2	LOW_SIGNAL	LOW_SIGNAL	923.832214	5011.241699	927	5012	27.926888	54.715561	870.120361	4996.333496	866	4995	21.044994	55.152626	100	100	11.616836	6.676839	1.739871	0.574755	2.552239	0.270308	34.178837	46.481876
1537	106con2Gcon3R072403	NORMAL	C	1	3	10	3	DETECTED	DETECTED	1624.801758	5153.905273	1626	5153	101.701294	72.076538	876.803284	4984.442383	879	4979	21.21699	51.868595	100	100	161.777603	75.896233	2.131563	0.469139	35.254696	3.267158	13.29729	29.532566
1538	106con2Gcon3R072403	NORMAL	C	1	3	10	4	DETECTED	DETECTED	1613.101685	5145.355957	1631	5157	124.136421	71.775581	885.338257	4984.338379	885	4985	20.078657	43.216087	100	100	157.401154	72.113884	2.182675	0.458153	36.245621	3.725871	16.832645	35.590584
1539	106con2Gcon3R072403	NORMAL	C	1	3	10	5	LOW_SIGNAL	LOW_SIGNAL	940.924683	4996.575195	943	5000	28.579977	45.250397	886.858337	4982.758301	888	4984	20.31115	43.967133	100	100	11.693505	6.188082	1.889682	0.52919	2.661905	0.314255	37.188614	77.441299
1540	106con2Gcon3R072403	NORMAL	C	1	3	10	6	LOW_SIGNAL	LOW_SIGNAL	941.678101	4994	945	4992	29.993778	47.998993	881.575989	4981.096191	881	4980	23.298298	48.750092	100	100	12.998925	5.779144	2.249282	0.444586	2.579678	0.264693	31.429134	66.062401
1541	106con2Gcon3R072403	NORMAL	C	1	3	10	7	LOW_SIGNAL	LOW_SIGNAL	911.479431	4996.869629	913	4993	35.077103	47.272686	874.640015	4987.359863	874	4988	22.58082	52.604645	100	100	7.967654	4.259076	1.870747	0.534546	1.631447	0.180778	72.863014	242.664932
1542	106con2Gcon3R072403	NORMAL	C	1	3	10	8	LOW_SIGNAL	LOW_SIGNAL	906.85614	4990.911133	911	4994	25.239269	44.119904	867.840027	4992.304199	867	4994	20.463736	50.938316	100	100	8.438431	-0.623904	0	-0.073936	1.906598	-0.027348	37.86512	0
1543	106con2Gcon3R072403	NORMAL	C	1	3	10	9	LOW_SIGNAL	LOW_SIGNAL	872.489685	4993.717285	872	4994	23.010904	47.819202	873.104004	4997.231934	873	5003	22.712379	53.946388	100	100	-0.132865	-1.574082	0	0	-0.027048	-0.065151	0	0
1544	106con2Gcon3R072403	NORMAL	C	1	3	10	10	LOW_SIGNAL	LOW_SIGNAL	875.434509	5009.896484	876	5013	19.864758	48.163593	880.640015	5014.655762	882	5019	23.41367	50.464001	100	100	-1.12585	-2.131506	0	0	-0.222328	-0.09431	0	0
1545	106con2Gcon3R072403	NORMAL	C	1	3	10	11	LOW_SIGNAL	LOW_SIGNAL	893.599976	5010.020508	892	5010	22.093056	51.38438	890.624023	5013.352051	889	5019	21.862339	48.726727	100	100	0.643641	-1.492076	0	-2.318181	0.136122	-0.068372	107.008965	0
1546	106con2Gcon3R072403	NORMAL	C	1	3	10	12	LOW_SIGNAL	LOW_SIGNAL	898.234497	5019.068848	897	5020	23.866823	47.316547	892.968262	5022.746094	890	5024	25.207603	43.977802	100	100	1.138985	-1.646904	0	-1.44594	0.208915	-0.083616	154.030319	0
1547	106con2Gcon3R072403	NORMAL	C	1	3	10	13	LOW_SIGNAL	LOW_SIGNAL	933.082764	5024.993164	936	5028	32.448574	48.538013	889.285706	5028.888672	890	5025	21.450541	42.132801	100	100	9.472457	-1.744655	0	-0.184182	2.04177	-0.092458	55.590858	0
1548	106con2Gcon3R072403	NORMAL	C	1	3	10	14	LOW_SIGNAL	LOW_SIGNAL	937.303467	5035.075684	940	5037	29.241888	48.943996	883.312012	5018.399902	884	5018	20.335655	50.801479	100	100	11.677308	7.468472	1.563547	0.639571	2.655014	0.328254	38.919254	81.624901
1549	106con2Gcon3R072403	NORMAL	C	1	3	10	15	DETECTED	DETECTED	1289.481445	5136.654297	1271	5134	77.55838	40.817947	883.575012	5023.600098	883	5021	22.1889	44.19331	100	100	87.789719	50.632843	1.733849	0.576751	18.293221	2.558175	18.308798	14.983444
1550	106con2Gcon3R072403	NORMAL	C	1	3	10	16	DETECTED	DETECTED	1285.45166	5142.838867	1270	5136	68.071243	50.395554	904.736816	5023.112793	892	5019	65.995277	43.227673	100	100	82.341263	53.62093	1.535618	0.651204	5.768819	2.769663	4.381983	21.637072
1551	106con2Gcon3R072403	NORMAL	C	1	3	10	17	LOW_SIGNAL	LOW_SIGNAL	881.765503	5022.420898	881	5022	22.291945	48.246277	881.658752	5023.412598	878	5026	22.248474	49.090008	100	100	0.023088	-0.444146	0	-19.237028	0.004798	-0.020202	1303.478394	0
1552	106con2Gcon3R072403	NORMAL	C	1	3	10	18	LOW_SIGNAL	LOW_SIGNAL	886.289673	5021.234375	888	5020	21.429121	49.14426	890.927979	5022.312012	891	5020	23.190365	49.56918	100	100	-1.003176	-0.482634	0	0	-0.20001	-0.02174	0	0
1553	106con2Gcon3R072403	NORMAL	C	1	3	10	19	LOW_SIGNAL	LOW_SIGNAL	875.090271	5031.055664	874	5025	23.489296	52.263153	889.83197	5025.839844	888	5024	25.286659	53.606613	100	100	-3.188344	2.335975	-1.364888	0	-0.582983	0.097298	0	228.652298
1554	106con2Gcon3R072403	NORMAL	C	1	3	10	20	LOW_SIGNAL	LOW_SIGNAL	886.388916	5003.104004	886	5003	22.377905	48.442707	891.984009	5004.983887	893	5003	23.558434	53.493446	100	100	-1.21011	-0.841931	0	0	-0.237499	-0.035142	0	0
1555	106con2Gcon3R072403	NORMAL	C	1	3	10	21	LOW_SIGNAL	LOW_SIGNAL	906.379333	5017.758789	906	5006	18.627956	49.158077	901.495972	5017.903809	901	5021	21.485407	44.244087	100	100	1.056177	-0.064949	0	-0.061494	0.227287	-0.003278	219.237579	0
1556	106con2Gcon3R072403	NORMAL	C	1	3	10	22	LOW_SIGNAL	LOW_SIGNAL	921.178101	5018.294434	919	5018	19.803057	46.789505	920.840027	5015.551758	923	5016	20.107132	50.994057	100	100	0.073119	1.228344	0.059526	16.799292	0.016814	0.053784	1030.436401	739.295898
1557	106con2Gcon3R072403	NORMAL	C	1	3	10	23	LOW_SIGNAL	LOW_SIGNAL	962.095886	5024.013672	963	5028	29.1236	53.594791	936.583984	5019.271973	936	5022	23.59646	55.344284	100	100	5.517731	2.123634	2.59825	0.384874	1.081175	0.085676	66.91066	291.148071
1558	106con2Gcon3R072403	NORMAL	C	1	3	10	24	LOW_SIGNAL	LOW_SIGNAL	979.815063	5036.123047	975	5034	26.580784	47.730968	955.687988	5023.759766	953	5026	23.248449	46.609966	100	100	5.21822	5.537062	0.942417	1.061102	1.037793	0.26525	53.408661	83.180107
1559	106con2Gcon3R072403	NORMAL	C	1	3	10	25	LOW_SIGNAL	LOW_SIGNAL	973.102722	5046.712402	970	5045	24.951189	47.651455	967.48114	5033.565918	964	5035	32.342285	44.749249	100	100	1.21584	5.88783	0.2065	4.842605	0.173815	0.293781	366.056793	124.563889
1560	106con2Gcon3R072403	NORMAL	C	1	3	10	26	LOW_SIGNAL	LOW_SIGNAL	969.376709	5046.952148	970	5050	27.982046	53.46328	965.072754	5050.927246	962	5053	30.169163	52.22617	100	100	0.930862	-1.780301	0	-1.912529	0.142661	-0.076113	262.027954	0
1561	106con2Gcon3R072403	NORMAL	C	1	3	11	1	DETECTED	DETECTED	2152.440674	5486.90918	2126	5493	455.819	199.470398	870.064514	4985.387207	866	4985	21.876833	56.603107	100	100	277.35318	224.613358	1.234803	0.809846	58.618	8.860326	35.503914	38.138077
1562	106con2Gcon3R072403	NORMAL	C	1	3	11	2	DETECTED	DETECTED	2033.591553	5454.337891	1945	5421	473.739899	245.100769	878.025024	4978.600098	879	4972	24.781595	59.698299	100	100	249.926697	213.065567	1.173004	0.852512	46.630032	7.969034	40.940201	49.968571
1563	106con2Gcon3R072403	NORMAL	C	1	3	11	3	LOW_SIGNAL	LOW_SIGNAL	871.080566	4971.510254	871	4970	21.47296	47.255859	871.474976	4978.225098	871	4975	21.981647	51.47839	100	100	-0.085303	-3.007333	0	0	-0.017943	-0.13044	0	0
1564	106con2Gcon3R072403	NORMAL	C	1	3	11	4	LOW_SIGNAL	LOW_SIGNAL	877.129272	4966.169922	876	4960	21.456638	50.35754	877.624023	4976.448242	878	4972	21.488422	49.882507	100	100	-0.107005	-4.603284	0	0	-0.023024	-0.206051	0	0
1565	106con2Gcon3R072403	NORMAL	C	1	3	11	5	LOW_SIGNAL	LOW_SIGNAL	883.027405	4979.719238	884	4979	23.267544	46.562336	888.769836	4978.301758	887	4981	20.069544	50.639629	100	100	-1.241977	0.634838	-1.956369	0	-0.286127	0.027992	0	1404.450684
1566	106con2Gcon3R072403	NORMAL	C	1	3	11	6	LOW_SIGNAL	LOW_SIGNAL	882.972595	4980.19873	882	4978	22.857567	50.319344	885.817444	4984.611328	886	4986	20.690248	52.262253	100	100	-0.615286	-1.976241	0	0	-0.137497	-0.084432	0	0
1567	106con2Gcon3R072403	NORMAL	C	1	3	11	7	LOW_SIGNAL	LOW_SIGNAL	861.164368	4974.726074	861	4972	19.97275	50.865677	873.552002	4976.928223	873	4976	22.939072	49.486916	100	100	-2.679206	-0.986262	0	0	-0.540023	-0.0445	0	0
1568	106con2Gcon3R072403	NORMAL	C	1	3	11	8	LOW_SIGNAL	LOW_SIGNAL	855.379333	4984.027344	853	4985	21.846712	44.328171	863.176025	4985.104004	862	4978	19.595121	48.992401	100	100	-1.686274	-0.482197	0	0	-0.397889	-0.021976	0	0
1569	106con2Gcon3R072403	NORMAL	C	1	3	11	9	LOW_SIGNAL	LOW_SIGNAL	877.731018	4998.38623	876	5002	18.932356	49.412689	871.080017	4992.591797	872	4993	21.040127	46.078312	100	100	1.438483	2.595115	0.554304	1.804064	0.31611	0.125752	138.008316	307.948059
1570	106con2Gcon3R072403	NORMAL	C	1	3	11	10	LOW_SIGNAL	LOW_SIGNAL	878.882751	5002.062012	879	5003	22.369526	51.821838	880.119995	5008.711914	878	5008	21.492157	46.411003	100	100	-0.267592	-2.978248	0	0	-0.057567	-0.143283	0	0
1571	106con2Gcon3R072403	NORMAL	C	1	3	11	11	LOW_SIGNAL	LOW_SIGNAL	910.096558	5014.068848	909	5009	25.384087	46.397385	881.753967	5016.595215	880	5012	24.724297	51.379234	100	100	6.129954	-1.131467	0	-0.18458	1.146346	-0.049171	20.287041	0
1572	106con2Gcon3R072403	NORMAL	C	1	3	11	12	LOW_SIGNAL	LOW_SIGNAL	910.200012	5015.192871	910	5016	24.910004	50.858105	891.349182	5013.373047	889	5013	23.341404	52.044395	100	100	4.07707	0.815033	5.002339	0.199906	0.807613	0.034967	46.150936	607.126282
1573	106con2Gcon3R072403	NORMAL	C	1	3	11	13	LOW_SIGNAL	LOW_SIGNAL	902.724121	5012.448242	904	5012	21.614506	50.410931	888.624023	5018.191895	889	5025	24.179321	47.652927	100	100	3.049579	-2.572372	0	-0.843517	0.583147	-0.120531	76.861603	0
1574	106con2Gcon3R072403	NORMAL	C	1	3	11	14	LOW_SIGNAL	LOW_SIGNAL	909.862061	5023.689453	911	5026	25.114079	50.841053	889.127991	5025.720215	889	5022	19.798573	46.632336	100	100	4.484378	-0.909504	0	-0.202816	1.047251	-0.043548	74.519875	0
1575	106con2Gcon3R072403	NORMAL	C	1	3	11	15	LOW_SIGNAL	LOW_SIGNAL	915.965515	5021.476074	917	5024	25.031487	55.827248	891.507935	5014.896973	893	5015	21.35181	46.013527	100	100	5.289702	2.946539	1.795226	0.557033	1.145457	0.142982	53.416092	480.519623
1576	106con2Gcon3R072403	NORMAL	C	1	3	11	16	LOW_SIGNAL	LOW_SIGNAL	918.794495	5038.568359	920	5045	27.393913	56.583397	885.872986	5020.047852	887	5019	22.765226	46.721275	100	100	7.120286	8.294658	0.858418	1.164933	1.446131	0.396404	46.283287	172.342453
1577	106con2Gcon3R072403	NORMAL	C	1	3	11	17	LOW_SIGNAL	LOW_SIGNAL	941.226013	5031.685059	940	5026	28.776848	46.812424	887.208008	5027.279785	889	5027	20.437668	50.827454	100	100	11.68305	1.972961	5.921582	0.168874	2.643061	0.086671	37.503323	449.453766
1578	106con2Gcon3R072403	NORMAL	C	1	3	11	18	LOW_SIGNAL	LOW_SIGNAL	937.496582	5035.586426	939	5034	28.511728	50.850903	886.536011	5028.047852	887	5029	21.50264	48.862362	100	100	11.021787	3.376252	3.264504	0.306325	2.369968	0.154282	36.740398	186.790283
1579	106con2Gcon3R072403	NORMAL	C	1	3	11	19	LOW_SIGNAL	LOW_SIGNAL	900.104187	5012.881836	899	5013	23.682552	55.563557	890.679993	5012.912109	889	5009	22.844002	53.589077	100	100	2.038271	-0.013558	0	-0.006652	0.412546	-0.000565	66.278236	0
1580	106con2Gcon3R072403	NORMAL	C	1	3	11	20	LOW_SIGNAL	LOW_SIGNAL	913.381958	5016.576172	911	5020	23.490808	49.121864	900.487976	5003.416016	901	5003	23.661802	51.906437	100	100	2.788719	5.893953	0.473149	2.113498	0.544928	0.253536	22.021961	127.449959
1581	106con2Gcon3R072403	NORMAL	C	1	3	11	21	LOW_SIGNAL	LOW_SIGNAL	897.434509	5017.648438	897	5017	22.593884	48.878757	904.072021	5019.071777	904	5020	21.871019	47.96524	100	100	-1.435566	-0.637462	0	0	-0.303484	-0.029674	0	0
1582	106con2Gcon3R072403	NORMAL	C	1	3	11	22	LOW_SIGNAL	LOW_SIGNAL	916.44519	5020.780762	916	5024	21.972715	50.612186	924.192017	5022.191895	923	5023	24.473057	45.12719	100	100	-1.675489	-0.631995	0	0	-0.316545	-0.03127	0	0
1583	106con2Gcon3R072403	NORMAL	C	1	3	11	23	LOW_SIGNAL	LOW_SIGNAL	933.05481	5031.616211	933	5032	21.160074	47.347038	938.719971	5031.60791	939	5033	25.130497	45.32177	100	100	-1.225265	0.003718	-329.583435	0	-0.22543	0.000183	0	165039.953125
1584	106con2Gcon3R072403	NORMAL	C	1	3	11	24	LOW_SIGNAL	LOW_SIGNAL	971.41095	5038.657715	960	5040	61.274921	49.506313	954.321716	5038.086914	951	5039	28.213331	44.699486	100	100	3.696071	0.255641	14.458063	0.069166	0.605715	0.01277	318.28949	3728.065186
1585	106con2Gcon3R072403	NORMAL	C	1	3	11	25	DETECTED	DETECTED	16182.121094	8889.401367	18182	8794	5024.899902	1804.038696	1011.4375	5040.625	1005	5046	30.668049	46.349216	100	100	3281.125488	1723.726196	1.903507	0.525346	494.67392	83.038651	33.121822	46.857571
1586	106con2Gcon3R072403	NORMAL	C	1	3	11	26	DETECTED	DETECTED	15012.661133	8780.871094	18275	9115	6071.52832	2064.818604	1005	5088.466797	1009	5074	23.339115	39.237129	100	100	3029.586426	1653.692871	1.832013	0.545848	600.179626	94.104851	43.344021	55.91061
1587	106con2Gcon3R072403	NORMAL	C	1	3	12	1	LOW_SIGNAL	LOW_SIGNAL	851.348999	4968.77832	851	4972	20.171198	55.147453	861.288025	4978.096191	862	4981	22.413204	45.336987	100	100	-2.149619	-4.173134	0	0	-0.443445	-0.205525	0	0
1588	106con2Gcon3R072403	NORMAL	C	1	3	12	2	LOW_SIGNAL	LOW_SIGNAL	851.013428	4971.731445	852	4975	23.401024	46.449272	865.768005	4974.912109	867	4979	24.034967	47.013195	100	100	-3.19113	-1.424503	0	0	-0.61388	-0.067655	0	0
1589	106con2Gcon3R072403	NORMAL	C	1	3	12	3	LOW_SIGNAL	LOW_SIGNAL	887.398621	4968.770508	887	4968	27.04789	51.607235	864.920654	4965.031738	866	4963	20.91223	50.512722	100	100	4.861549	1.674458	2.903357	0.344429	1.074872	0.074016	76.315674	282.772278
1590	106con2Gcon3R072403	NORMAL	C	1	3	12	4	LOW_SIGNAL	LOW_SIGNAL	886.609619	4962.575195	885	4962	24.228333	47.459442	868.230164	4955.182617	867	4954	19.332111	50.935486	100	100	3.975121	3.310865	1.200629	0.832897	0.950722	0.145136	79.459167	250.168762
1591	106con2Gcon3R072403	NORMAL	C	1	3	12	5	LOW_SIGNAL	LOW_SIGNAL	877.35614	4981.862793	877	4984	20.033678	45.35677	878.312012	4965.071777	879	4965	22.78561	51.116123	100	100	-0.206737	7.520082	-0.027491	0	-0.041951	0.328488	0	140.38237
1592	106con2Gcon3R072403	NORMAL	C	1	3	12	6	LOW_SIGNAL	LOW_SIGNAL	882.452026	4989.287598	882	4985	19.623728	48.37468	881.192017	4972.12793	883	4968	22.044565	49.106857	100	100	0.272516	7.685188	0.03546	28.200895	0.057157	0.349435	797.098022	49.233471
1593	106con2Gcon3R072403	NORMAL	C	1	3	12	7	LOW_SIGNAL	LOW_SIGNAL	870.517212	4968.827637	870	4965	23.294044	45.443241	868.817444	4971.214355	870	4963	22.448664	48.076878	100	100	0.367627	-1.068924	0	-2.907632	0.075718	-0.049644	365.845154	0
1594	106con2Gcon3R072403	NORMAL	C	1	3	12	8	LOW_SIGNAL	LOW_SIGNAL	865.38623	4981.269043	866	4979	22.876232	48.779152	867.595215	4980.22998	866	4974	21.062256	50.357784	100	100	-0.477761	0.465358	-1.026652	0	-0.104879	0.020634	0	1203.97229
1595	106con2Gcon3R072403	NORMAL	C	1	3	12	9	LOW_SIGNAL	LOW_SIGNAL	886.827576	4991.634277	886	4989	20.840446	50.028851	871.776001	4991.368164	873	4987	19.142027	47.380157	100	100	3.255365	0.119182	27.314137	0.036611	0.78631	0.005617	54.748898	6035.994629
1596	106con2Gcon3R072403	NORMAL	C	1	3	12	10	LOW_SIGNAL	LOW_SIGNAL	892.682739	4997.572266	893	4999	22.81773	45.201805	876.927979	4990.839844	878	4988	19.495731	51.894814	100	100	3.40745	3.015206	1.130089	0.884886	0.808113	0.129732	75.253586	378.653046
1597	106con2Gcon3R072403	NORMAL	C	1	3	12	11	LOW_SIGNAL	LOW_SIGNAL	874.668945	5005.558594	874	5008	19.95866	49.735779	871.134949	5010.341309	870	5004	22.751303	49.961449	100	100	0.764335	-2.142003	0	-2.802439	0.155332	-0.095728	309.033905	0
1598	106con2Gcon3R072403	NORMAL	C	1	3	12	12	LOW_SIGNAL	LOW_SIGNAL	879.206909	4994.724121	880	4998	23.481934	47.16703	871.463989	4994.408203	872	4991	21.712395	48.111103	100	100	1.674644	0.141488	11.835934	0.084488	0.356613	0.006566	115.496078	3002.098633
1599	106con2Gcon3R072403	NORMAL	C	1	3	12	13	LOW_SIGNAL	LOW_SIGNAL	875.889648	4987.862305	876	4988	21.014252	49.662975	882.31897	4997.637695	882	5001	22.76519	45.39555	100	100	-1.390538	-4.37804	0	0	-0.282419	-0.215338	0	0
1600	106con2Gcon3R072403	NORMAL	C	1	3	12	14	LOW_SIGNAL	LOW_SIGNAL	880.868958	4998.813965	883	4999	21.982397	51.620399	891.135986	5008.13623	891	5010	20.255758	53.84901	100	100	-2.22056	-4.175102	0	0	-0.50687	-0.173119	0	0
1601	106con2Gcon3R072403	NORMAL	C	1	3	12	15	LOW_SIGNAL	LOW_SIGNAL	1100.655151	5042.744629	1115	5045	65.731277	52.57069	892.151978	4998.839844	890	4999	21.456654	52.646797	100	100	45.095207	19.663347	2.293364	0.436041	9.717414	0.83395	29.798401	6.445329
1602	106con2Gcon3R072403	NORMAL	C	1	3	12	16	LOW_SIGNAL	LOW_SIGNAL	1082.588989	5053.671387	1098	5057	72.008965	54.77491	886.952026	5011.224121	887	5013	21.876801	50.709148	100	100	42.312492	19.010578	2.225734	0.44929	8.942668	0.837073	35.067692	48.788181
1603	106con2Gcon3R072403	NORMAL	C	1	3	12	17	LOW_SIGNAL	LOW_SIGNAL	882.315063	5014.849121	881	5012	21.74579	49.046551	887.903992	5022.047852	888	5019	21.112379	48.404362	100	100	-1.208777	-3.224048	0	0	-0.264723	-0.148721	0	0
1604	106con2Gcon3R072403	NORMAL	C	1	3	12	18	LOW_SIGNAL	LOW_SIGNAL	878.875854	5014.110352	877	5013	22.314011	52.981804	883.312012	5014.983887	883	5013	20.223913	46.173592	100	100	-0.959455	-0.391224	0	0	-0.219352	-0.018919	0	0
1605	106con2Gcon3R072403	NORMAL	C	1	3	12	19	LOW_SIGNAL	LOW_SIGNAL	979.763916	4995.604004	980	4994	30.351093	46.327682	884.080017	4997.21582	884	4997	21.368727	48.088547	100	100	20.694578	-0.721874	0	-0.034882	4.477754	-0.033518	22.526049	0
1606	106con2Gcon3R072403	NORMAL	C	1	3	12	20	LOW_SIGNAL	LOW_SIGNAL	984.277771	5012.666504	987	5012	36.173141	43.372021	893.840027	5007.936035	894	5008	23.899113	51.84573	100	100	19.559937	2.118604	9.232465	0.108313	3.784147	0.091241	30.024849	600.470337
1607	106con2Gcon3R072403	NORMAL	C	1	3	12	21	LOW_SIGNAL	LOW_SIGNAL	894.090271	5007.986328	893	5010	23.90831	46.261356	899.815979	5010.016113	899	5009	21.292656	45.990181	100	100	-1.23836	-0.909067	0	0	-0.268905	-0.044135	0	0
1608	106con2Gcon3R072403	NORMAL	C	1	3	12	22	LOW_SIGNAL	LOW_SIGNAL	913.246582	5004.835449	911	5000	20.727652	50.390469	911.935974	5015.704102	913	5018	22.540194	44.319771	100	100	0.283459	-4.867672	0	-17.172392	0.058145	-0.245233	675.700012	0
1609	106con2Gcon3R072403	NORMAL	C	1	3	12	23	LOW_SIGNAL	LOW_SIGNAL	922.212341	5032.047852	923	5028	20.959146	50.214348	926.119995	5026.423828	925	5024	23.100269	46.191959	100	100	-0.84515	2.518795	-0.335537	0	-0.169161	0.121753	0	350.144775
1610	106con2Gcon3R072403	NORMAL	C	1	3	12	24	LOW_SIGNAL	LOW_SIGNAL	925.739746	5025.452148	925	5024	19.457844	48.923035	936.935974	5032.943848	936	5034	24.825762	43.681271	100	100	-2.421528	-3.355258	0	0	-0.450992	-0.171508	0	0
1611	106con2Gcon3R072403	NORMAL	C	1	3	12	25	LOW_SIGNAL	LOW_SIGNAL	981.294495	5043.157715	979	5042	28.575653	51.188725	950.862061	5048.836426	948	5049	35.435894	47.68866	100	100	6.581947	-2.543287	0	-0.386403	0.858802	-0.119079	68.859238	0
1612	106con2Gcon3R072403	NORMAL	C	1	3	12	26	LOW_SIGNAL	LOW_SIGNAL	998.205505	5058.945313	1000	5062	31.813442	45.155926	960.824585	5050.70166	960	5050	33.584988	54.129471	100	100	8.08477	3.69203	2.18979	0.456665	1.113025	0.152295	28.794523	362.080414
1613	106con2Gcon3R072403	NORMAL	C	1	3	13	1	LOW_SIGNAL	LOW_SIGNAL	951.489929	5007.523438	957	5005	52.086418	57.4189	859.919983	4965.839844	859	4971	20.251879	47.472477	100	100	19.80481	18.668558	1.060864	0.942627	4.521553	0.878058	52.405933	77.488663
1614	106con2Gcon3R072403	NORMAL	C	1	3	13	2	LOW_SIGNAL	LOW_SIGNAL	949.087219	5020.38916	946	5017	58.250042	52.273666	861.579346	4970.571289	863	4973	23.043383	50.826359	100	100	18.926262	22.311604	0.84827	1.17887	3.797527	0.980158	61.135433	24.520224
1615	106con2Gcon3R072403	NORMAL	C	1	3	13	3	DETECTED	DETECTED	1422	5044.365723	1426	5042	45.746754	37.985538	869.900879	4970.279297	868	4970	22.802303	46.71307	100	100	119.408371	33.180599	3.598741	0.277875	24.212427	1.585989	7.183275	36.698235
1616	106con2Gcon3R072403	NORMAL	C	1	3	13	4	DETECTED	DETECTED	1399.254761	5029.131836	1416	5029	63.039383	47.778267	870.936951	4959.15332	870	4965	24.598698	50.451286	100	100	114.264931	31.340818	3.645882	0.274282	21.47747	1.387051	10.986181	23.155676
1617	106con2Gcon3R072403	NORMAL	C	1	3	13	5	LOW_SIGNAL	LOW_SIGNAL	872.061646	4968.972656	870	4960	21.341949	45.534229	867.367981	4962.527832	869	4960	21.996899	48.996796	100	100	1.015149	2.886401	0.351701	2.843328	0.213378	0.131536	113.509018	280.721222
1618	106con2Gcon3R072403	NORMAL	C	1	3	13	6	LOW_SIGNAL	LOW_SIGNAL	877	4978.650879	875	4975	20.811468	46.207272	864.072021	4975.680176	865	4974	20.706152	48.928783	100	100	2.796072	1.330469	2.101568	0.475835	0.624354	0.060715	16.174623	541.649536
1619	106con2Gcon3R072403	NORMAL	C	1	3	13	7	LOW_SIGNAL	LOW_SIGNAL	882.662048	4973.896484	881	4976	22.03035	47.316551	863.23999	4966.664063	862	4962	22.198294	44.825783	100	100	4.200616	3.239137	1.296832	0.77111	0.874935	0.161345	14.032634	209.465469
1620	106con2Gcon3R072403	NORMAL	C	1	3	13	8	LOW_SIGNAL	LOW_SIGNAL	896.337952	4987.269043	893	4989	25.366268	48.566002	864.325378	4981.047852	867	4980	18.318876	48.155399	100	100	6.923701	2.786244	2.484958	0.402421	1.747518	0.12919	54.810089	101.297531
1621	106con2Gcon3R072403	NORMAL	C	1	3	13	9	LOW_SIGNAL	LOW_SIGNAL	864.206909	4975.675781	864	4973	19.577444	49.637699	866.539673	4986.27002	866	4985	20.237646	44.76881	100	100	-0.504532	-4.744772	0	0	-0.115269	-0.236643	0	0
1622	106con2Gcon3R072403	NORMAL	C	1	3	13	10	LOW_SIGNAL	LOW_SIGNAL	869.868958	4993.813965	868	4994	22.90204	46.420937	876.20636	4984.452148	875	4992	21.664465	54.058723	100	100	-1.370658	4.192815	-0.326906	0	-0.292525	0.173179	0	295.912079
1623	106con2Gcon3R072403	NORMAL	C	1	3	13	11	LOW_SIGNAL	LOW_SIGNAL	919.937927	5014.234375	922	5016	28.907475	51.750397	875.791992	4997.919922	875	4994	19.463068	52.550064	100	100	9.547913	7.306647	1.306743	0.765261	2.26819	0.310455	48.415798	55.979046
1624	106con2Gcon3R072403	NORMAL	C	1	3	13	12	LOW_SIGNAL	LOW_SIGNAL	921.262085	5011.248047	922	5009	27.692015	48.844067	879.96582	4998.367676	879	4998	22.66927	47.421368	100	100	8.931583	5.768647	1.548298	0.645871	1.821685	0.271615	38.513077	90.858047
1625	106con2Gcon3R072403	NORMAL	C	1	3	13	13	DETECTED	DETECTED	3155.552002	6165.279785	3287	6214	781.597839	481.424438	890.391296	4999.021973	889	5009	18.004295	44.731041	100	100	489.910461	522.324219	0.937943	1.066163	125.812233	26.072674	34.496029	41.100849
1626	106con2Gcon3R072403	NORMAL	C	1	3	13	14	DETECTED	DETECTED	3467.576172	6232.118652	3635	6232	770.089722	485.589569	889.016113	5004.387207	887	5010	20.770006	45.991211	100	100	557.692688	549.856018	1.014252	0.985948	124.148254	26.694914	29.854242	39.373978
1627	106con2Gcon3R072403	NORMAL	C	1	3	13	15	DETECTED	DETECTED	1135.746948	5075.023926	1137	5080	28.046497	52.018986	888.5	5004.741211	888	4999	19.541594	49.764633	100	100	53.474735	31.477058	1.698848	0.588634	12.652343	1.412302	8.136786	21.552677
1628	106con2Gcon3R072403	NORMAL	C	1	3	13	16	LOW_SIGNAL	LOW_SIGNAL	1086.328735	5048.095703	1113	5042	84.723587	59.019039	879.650818	5004.063477	881	5000	18.549099	43.894741	100	100	44.700439	19.720425	2.266708	0.441168	11.142208	1.003132	39.998524	89.599121
[truncated: 29,572 more rows]
