# Supplementary material for: CARMA: A platform for analyzing microarray datasets that incorporate replicate measures
Source: BMC Bioinformatics. 2006 Mar 17;7:149. doi: 10.1186/1471-2105-7-149 (PMC1450302; doi:10.1186/1471-2105-7-149)
Supplement: Additional File 6 — Data2.zip Comma separated value data files containing the microarray experimental data. [file 1471-2105-7-149-S6.zip › 107con3Gko2R072403.csv]

Number	Array/Plate	Flagged As	Set	Set Row	Set Column	Row	Column	Detection Status (w595)	Detection Status (w685)	Spot Mean Intensity (w595)	Spot Mean Intensity (w685)	Spot Median Intensity (w595)	Spot Median Intensity (w685)	Spot Standard Deviation (w595)	Spot Standard Deviation (w685)	Background Mean Intensity (w595)	Background Mean Intensity (w685)	Background Median Intensity (w595)	Background Median Intensity (w685)	Background Standard Deviation (w595)	Background Standard Deviation (w685)	Spot Confidence (w595)	Spot Confidence (w685)	Spot Normalized Intensity (w595)	Spot Normalized Intensity (w685)	Spot Ratio (w595)	Spot Ratio (w685)	Spot SNR (w595)	Spot SNR (w685)	Spot CV (%) (w595)	Spot CV (%) (w685)
1	107con3Gko2R072403	NORMAL	A	1	1	1	1	LOW_SIGNAL	LOW_SIGNAL	1555.729736	5076	1559	5075	62.84119	44.729118	1481.167847	5060.44043	1481	5060	39.809582	46.987965	100	100	6.259096	7.760715	0.80651	1.23991	1.872963	0.331139	65.211823	92.506233
2	107con3Gko2R072403	NORMAL	A	1	1	1	2	LOW_SIGNAL	LOW_SIGNAL	1589.304077	5083.912109	1590	5088	54.710953	57.532104	1507.095215	5045.356934	1502	5046	34.629101	50.781647	100	100	6.901021	19.230333	0.358861	2.786592	2.373982	0.759234	51.523617	70.133537
3	107con3Gko2R072403	NORMAL	A	1	1	1	3	DETECTED	DETECTED	4927.4375	5843.710938	4470	5777	1719.662964	388.999695	1496.514282	5066.371582	1499	5063	25.98571	51.599186	100	100	288.008789	387.716949	0.742833	1.346198	132.031158	15.064954	50.116734	49.600258
4	107con3Gko2R072403	NORMAL	A	1	1	1	4	DETECTED	DETECTED	4410.737793	5699.441406	4133	5662	1578.140991	347.800262	1511.472168	5097.083496	1512	5097	25.42157	53.56992	100	100	243.378784	300.440704	0.810073	1.234457	114.047462	11.244331	54.425377	57.050793
5	107con3Gko2R072403	NORMAL	A	1	1	1	5	LOW_SIGNAL	LOW_SIGNAL	1493.613281	5114.02002	1492	5112	31.497467	45.38847	1499.482788	5112.965332	1498	5111	41.856789	51.649487	100	100	-0.492716	0.526051	-0.936631	0	-0.140228	0.02042	0	2337.057617
6	107con3Gko2R072403	NORMAL	A	1	1	1	6	LOW_SIGNAL	LOW_SIGNAL	1471.761597	5115.97998	1472	5118	30.474184	50.933228	1473.317505	5104.492188	1472	5109	32.334908	51.834515	100	100	-0.130611	5.729817	-0.022795	0	-0.048119	0.221624	0	83.776749
7	107con3Gko2R072403	NORMAL	A	1	1	1	7	DETECTED	DETECTED	1910.525635	5198.05127	1887	5196	120.295921	54.102093	1450.916626	5083.280273	1449	5083	41.996372	44.371159	100	100	38.581867	57.244831	0.67398	1.483724	10.944017	2.586612	24.526752	26.971447
8	107con3Gko2R072403	NORMAL	A	1	1	1	8	DETECTED	DETECTED	1842.613647	5143.29541	1842	5136	46.105652	49.307571	1431.901245	5064.290039	1418	5066	68.645744	50.21442	100	100	34.477242	39.405853	0.874927	1.142953	5.983072	1.57336	12.382805	12.024597
9	107con3Gko2R072403	NORMAL	A	1	1	1	9	LOW_SIGNAL	LOW_SIGNAL	1402.973511	5050.397461	1403	5054	27.326889	45.995792	1398.296021	5042.304199	1399	5039	34.439754	52.772518	100	100	0.392652	4.036712	0.09727	10.28064	0.135817	0.153361	448.111816	319.66507
10	107con3Gko2R072403	NORMAL	A	1	1	1	10	LOW_SIGNAL	LOW_SIGNAL	1396.755005	5035.397461	1397	5034	29.067499	47.945526	1406.079956	5039.600098	1405	5036	33.502197	38.752518	100	100	-0.782783	-2.096168	0	0	-0.278338	-0.108448	0	0
11	107con3Gko2R072403	NORMAL	A	1	1	1	11	LOW_SIGNAL	LOW_SIGNAL	1402.807983	5049.86084	1404	5049	30.125679	48.096436	1393.81604	5038.383789	1398	5038	33.482388	46.728592	100	100	0.754828	5.724459	0.13186	7.583787	0.268557	0.245611	162.502258	99.231461
12	107con3Gko2R072403	NORMAL	A	1	1	1	12	LOW_SIGNAL	LOW_SIGNAL	1390.337769	5038.178711	1389	5036	29.35277	49.772835	1381.567993	5040.759766	1381	5041	31.082968	51.404369	100	100	0.736179	-1.287364	0	-1.748712	0.282141	-0.050211	116.602089	0
13	107con3Gko2R072403	NORMAL	A	1	1	1	13	LOW_SIGNAL	LOW_SIGNAL	1618.708618	5107	1648	5106	102.370163	51.56601	1391.206299	5064.404785	1387	5065	40.445782	46.88166	100	100	19.097677	21.245401	0.898909	1.11246	5.624871	0.908569	41.336468	50.415775
14	107con3Gko2R072403	NORMAL	A	1	1	1	14	DETECTED	DETECTED	1661.259277	5139.75	1662	5136	42.690437	51.659405	1381.033691	5075.325684	1382	5076	29.489775	53.770084	100	100	23.523531	32.133198	0.732063	1.366002	9.502466	1.198144	11.015371	23.154871
15	107con3Gko2R072403	NORMAL	A	1	1	1	15	LOW_SIGNAL	LOW_SIGNAL	1371.993408	5074.861816	1371	5074	27.621979	42.910355	1370.10083	5067.546387	1374	5065	29.863075	47.828922	100	100	0.158872	3.648749	0.043542	22.966534	0.063375	0.15295	599.727539	288.786621
16	107con3Gko2R072403	NORMAL	A	1	1	1	16	LOW_SIGNAL	LOW_SIGNAL	1367.745117	5056	1366	5059	29.579632	45.773613	1362.463989	5054.335938	1362	5059	31.412075	47.629242	100	100	0.443324	0.829992	0.534131	1.872201	0.168124	0.034938	200.181519	791.144836
17	107con3Gko2R072403	NORMAL	A	1	1	1	17	LOW_SIGNAL	LOW_SIGNAL	1371.881592	5045.197266	1372	5042	27.848675	43.575909	1357.920044	5044.448242	1356	5045	28.383209	47.500332	100	100	1.172002	0.373594	3.137103	0.318765	0.491895	0.015769	39.268604	2524.032959
18	107con3Gko2R072403	NORMAL	A	1	1	1	18	LOW_SIGNAL	LOW_SIGNAL	1376.980225	5046.197266	1374	5045	30.629263	46.208988	1355.719971	5042.832031	1354	5044	30.949381	39.487804	100	100	1.784691	1.678493	1.06327	0.940495	0.686936	0.085222	20.883438	713.164673
19	107con3Gko2R072403	NORMAL	A	1	1	1	19	LOW_SIGNAL	LOW_SIGNAL	1356.291382	5043.251465	1354	5047	28.30538	48.688145	1352.047607	5029.706543	1350	5030	27.893469	46.429314	100	100	0.356244	6.75586	0.052731	18.964161	0.152142	0.291732	113.373917	108.216995
20	107con3Gko2R072403	NORMAL	A	1	1	1	20	LOW_SIGNAL	LOW_SIGNAL	1348.80127	5027.556152	1351	5030	29.153164	47.159531	1353.968262	5031	1355	5030	25.713802	48.239899	100	100	-0.433743	-1.717703	0	0	-0.200942	-0.07139	0	0
21	107con3Gko2R072403	NORMAL	A	1	1	1	21	LOW_SIGNAL	LOW_SIGNAL	1363.953613	5046.05957	1359	5047	30.32147	44.977509	1369.050049	5049.600098	1365	5047	33.549622	49.143322	100	100	-0.42782	-1.765924	0	0	-0.151907	-0.072045	0	0
22	107con3Gko2R072403	NORMAL	A	1	1	1	22	LOW_SIGNAL	LOW_SIGNAL	1377.986816	5083.920898	1378	5086	39.007721	51.173847	1377.349243	5079.960449	1374	5081	32.204922	54.426086	100	100	0.053521	1.975371	0.027094	36.908279	0.019797	0.072767	3452.170898	467.927582
23	107con3Gko2R072403	NORMAL	A	1	1	1	23	LOW_SIGNAL	LOW_SIGNAL	1359.401367	5087.269531	1359	5084	26.360277	45.649399	1363.615967	5086.032227	1363	5085	30.839016	50.529762	100	100	-0.353794	0.617136	-0.573285	0	-0.136665	0.024487	0	1751.014893
24	107con3Gko2R072403	NORMAL	A	1	1	1	24	LOW_SIGNAL	LOW_SIGNAL	1355.111816	5066.454102	1355	5068	27.77714	45.592899	1352.271973	5073.624023	1352	5077	28.982292	50.732483	100	100	0.238391	-3.576173	0	-15.001318	0.097985	-0.141328	291.23642	0
25	107con3Gko2R072403	NORMAL	A	1	1	1	25	LOW_SIGNAL	LOW_SIGNAL	1334.190796	5056.736816	1333	5059	24.755154	47.312786	1343.468262	5061.873047	1345	5060	28.258713	46.347221	100	100	-0.778797	-2.56182	0	0	-0.328305	-0.110821	0	0
26	107con3Gko2R072403	NORMAL	A	1	1	1	26	LOW_SIGNAL	LOW_SIGNAL	1330.736816	5047.335449	1329	5044	29.303553	41.112507	1340.5354	5052.251953	1343	5049	28.371347	45.787296	100	100	-0.822542	-2.452226	0	0	-0.345369	-0.107377	0	0
27	107con3Gko2R072403	NORMAL	A	1	1	2	1	LOW_SIGNAL	LOW_SIGNAL	1604.695923	5098.587891	1586	5099	112.066345	62.755104	1625.60144	5107.776367	1520	5084	201.004745	87.751205	100	100	-1.754913	-4.582977	0	0	-0.104005	-0.104711	0	0
28	107con3Gko2R072403	NORMAL	A	1	1	2	2	LOW_SIGNAL	LOW_SIGNAL	1714.76355	5123.905273	1657	5104	160.842453	84.139519	1723.192017	5134.096191	1658	5126	207.64357	94.210251	100	100	-0.707527	-5.082969	0	0	-0.040591	-0.108172	0	0
29	107con3Gko2R072403	NORMAL	A	1	1	2	3	LOW_SIGNAL	LOW_SIGNAL	1507.918945	5059.168945	1507	5061	30.839176	48.83297	1574.482422	5081.938477	1510	5072	143.872437	71.319954	100	100	-5.587669	-11.356859	0	0	-0.462656	-0.319259	0	0
30	107con3Gko2R072403	NORMAL	A	1	1	2	4	LOW_SIGNAL	LOW_SIGNAL	1547.420044	5111.406738	1548	5107	30.732288	50.382046	1505.584106	5087.22998	1507	5087	34.578255	52.962593	100	100	3.511917	12.058747	0.291234	3.433665	1.209892	0.456487	37.883038	67.546349
31	107con3Gko2R072403	NORMAL	A	1	1	2	5	LOW_SIGNAL	LOW_SIGNAL	1544.73999	5135.813477	1542	5135	41.797924	46.394913	1510.52002	5125.87207	1501	5132	74.47998	53.387653	100	100	2.872595	4.958519	0.579325	1.726146	0.459452	0.186212	180.145599	265.707092
32	107con3Gko2R072403	NORMAL	A	1	1	2	6	LOW_SIGNAL	LOW_SIGNAL	1517.77478	5127.675293	1515	5129	36.277119	55.215755	1469.687988	5107.728027	1470	5102	35.362503	51.037514	100	100	4.036644	9.949185	0.405726	2.464717	1.359824	0.390835	16.833332	105.629311
33	107con3Gko2R072403	NORMAL	A	1	1	2	7	LOW_SIGNAL	LOW_SIGNAL	1445.390747	5066.94043	1444	5066	29.574757	46.204506	1440.615967	5057.040039	1442	5058	32.326908	49.063225	100	100	0.400819	4.938061	0.081169	12.319934	0.147703	0.201788	273.359283	166.688705
34	107con3Gko2R072403	NORMAL	A	1	1	2	8	LOW_SIGNAL	LOW_SIGNAL	1424.443726	5045.284668	1424	5045	27.293377	48.321064	1418.959961	5043.096191	1417	5046	27.831686	45.422642	100	100	0.460334	1.091556	0.421723	2.371224	0.197033	0.04818	99.33712	753.199585
35	107con3Gko2R072403	NORMAL	A	1	1	2	9	LOW_SIGNAL	LOW_SIGNAL	1386.642334	5033.596191	1385	5033	30.921257	49.430511	1403.911987	5023.631836	1403	5024	29.620996	47.446663	100	100	-1.449701	4.969965	-0.291692	0	-0.583021	0.210012	0	139.128418
36	107con3Gko2R072403	NORMAL	A	1	1	2	10	LOW_SIGNAL	LOW_SIGNAL	1384.264893	5018.702148	1384	5023	26.56883	45.604942	1399.472046	5023.647949	1397	5017	30.468534	44.517345	100	100	-1.276564	-2.466839	0	0	-0.49911	-0.111098	0	0
37	107con3Gko2R072403	NORMAL	A	1	1	2	11	LOW_SIGNAL	LOW_SIGNAL	1448.589355	5039.583008	1448	5036	39.820976	45.782444	1509.463989	5037.383789	1394	5026	886.675171	85.815231	100	100	-5.11012	1.096914	-4.658633	0	-0.068655	0.025627	0	3300.377441
38	107con3Gko2R072403	NORMAL	A	1	1	2	12	LOW_SIGNAL	LOW_SIGNAL	1442.437134	5036.457031	1441	5035	39.589489	45.153759	1481.848022	5039.640137	1383	5032	881.418396	79.165649	100	100	-3.308346	-1.587651	0	0	-0.044713	-0.040208	0	0
39	107con3Gko2R072403	NORMAL	A	1	1	2	13	LOW_SIGNAL	LOW_SIGNAL	1473.80127	5065.450195	1484	5061	52.946896	53.404949	1392.303955	5042.288086	1392	5046	38.733627	55.64082	100	100	6.84129	11.552667	0.592183	1.688668	2.104045	0.416279	44.293728	67.413933
40	107con3Gko2R072403	NORMAL	A	1	1	2	14	LOW_SIGNAL	LOW_SIGNAL	1487.375	5090.710449	1497	5088	53.632099	52.879803	1396.745972	5057.111328	1393	5056	32.522469	53.695034	100	100	7.607852	16.758381	0.453973	2.202775	2.786659	0.62574	47.055691	27.742157
41	107con3Gko2R072403	NORMAL	A	1	1	2	15	DETECTED	DETECTED	1917.142822	5133.285645	1932	5085	115.055679	74.408142	1530.96814	5080.375977	1426	5071	197.743851	66.244926	100	100	32.417423	26.389986	1.228399	0.814068	1.952904	0.798698	41.645771	64.042793
42	107con3Gko2R072403	NORMAL	A	1	1	2	16	LOW_SIGNAL	LOW_SIGNAL	1704.15686	5099.084961	1690	5095	201.26796	57.627766	1371.840332	5038.806641	1365	5042	55.198868	47.187553	100	100	27.896303	30.065281	0.927858	1.077751	6.02035	1.27742	58.242878	54.878963
43	107con3Gko2R072403	NORMAL	A	1	1	2	17	LOW_SIGNAL	LOW_SIGNAL	1506.315796	5068.486816	1521	5072	61.32159	48.379436	1373.920044	5038.583984	1371	5044	41.993591	49.557434	100	100	11.113958	14.914766	0.745165	1.341985	3.152761	0.603397	33.752151	35.919724
44	107con3Gko2R072403	NORMAL	A	1	1	2	18	LOW_SIGNAL	LOW_SIGNAL	1504.559204	5052.519531	1517	5055	59.536366	52.939419	1376.134888	5031.150879	1371	5030	37.97607	47.365143	100	100	10.780576	10.658136	1.011488	0.988643	3.381717	0.451147	35.703442	110.656631
45	107con3Gko2R072403	NORMAL	A	1	1	2	19	DETECTED	DETECTED	1735.680908	5098.425293	1738	5086	37.817123	49.453423	1406.877563	5033.469238	1376	5032	210.161987	53.779648	100	100	27.601389	32.398415	0.851936	1.173797	1.564523	1.207819	62.873917	32.534512
46	107con3Gko2R072403	NORMAL	A	1	1	2	20	DETECTED	DETECTED	1740.5	5080.034668	1738	5076	52.211864	49.99683	1371.448486	5025.735352	1371	5027	30.698246	43.323109	100	100	30.980021	27.083107	1.143887	0.874212	12.021909	1.253357	11.443886	45.959671
47	107con3Gko2R072403	NORMAL	A	1	1	2	21	DETECTED	DETECTED	3273.88501	5346.79834	3387	5371	468.182709	99.793419	1374.403809	5040.403809	1374	5044	33.26144	42.939194	100	100	159.451904	152.821747	1.043385	0.958419	57.107605	7.135545	24.585644	29.400991
48	107con3Gko2R072403	NORMAL	A	1	1	2	22	DETECTED	DETECTED	3262.718262	5368.887207	3345	5389	537.541016	127.379166	1383.224976	5069.975098	1382	5082	26.910574	51.784309	100	100	157.774017	149.089706	1.058249	0.944957	69.842186	5.772253	28.564455	38.933849
49	107con3Gko2R072403	NORMAL	A	1	1	2	23	LOW_SIGNAL	LOW_SIGNAL	1388.730225	5093.427734	1383	5089	30.692019	51.245358	1373.518555	5085.120605	1371	5086	28.754351	56.098991	100	100	1.276943	4.143383	0.308189	3.244766	0.529022	0.14808	70.554619	274.77182
50	107con3Gko2R072403	NORMAL	A	1	1	2	24	LOW_SIGNAL	LOW_SIGNAL	1370.151367	5070.256348	1370	5066	26.526194	48.970795	1368.134888	5064.698242	1364	5061	32.210896	50.172707	100	100	0.169273	2.772241	0.06106	16.377304	0.062602	0.110779	906.183594	196.400177
51	107con3Gko2R072403	NORMAL	A	1	1	2	25	DETECTED	DETECTED	1922.050659	5181.468262	1929	5181	64.820442	63.355083	1365.631104	5054.164063	1362	5058	36.47102	53.07666	100	100	46.708626	63.496075	0.735614	1.359408	15.256485	2.398497	9.630662	27.174168
52	107con3Gko2R072403	NORMAL	A	1	1	2	26	DETECTED	DETECTED	1876.069824	5157.941895	1880	5148	62.758324	65.191551	1350.660156	5041.067871	1350	5042	27.577204	45.829876	100	100	44.105503	58.29377	0.756607	1.321689	19.052319	2.550171	10.729662	39.669514
53	107con3Gko2R072403	NORMAL	A	1	1	3	1	LOW_SIGNAL	LOW_SIGNAL	2058.840332	5284.583496	2089	5286	89.165665	66.83625	1953.738037	5244.658691	2022	5253	177.408524	88.304489	100	100	8.822809	19.913469	0.443057	2.257044	0.592431	0.452127	145.927322	144.550079
54	107con3Gko2R072403	NORMAL	A	1	1	3	2	LOW_SIGNAL	LOW_SIGNAL	2080.405518	5315.175781	2084	5316	71.5103	67.425499	2035.560059	5285.023926	2054	5280	80.693901	64.061134	100	100	3.764551	15.038973	0.25032	3.994892	0.555748	0.470673	83.368378	69.755447
55	107con3Gko2R072403	NORMAL	A	1	1	3	3	LOW_SIGNAL	LOW_SIGNAL	1965.651001	5237.993164	1939	5228	214.880157	101.520569	1784.871948	5189.463867	1799	5174	273.319916	107.726402	100	100	15.175493	24.20517	0.626953	1.595017	0.661419	0.450487	93.434021	74.25499
56	107con3Gko2R072403	NORMAL	A	1	1	3	4	LOW_SIGNAL	LOW_SIGNAL	1574.640015	5087.093262	1584	5091	55.617126	51.661694	1487.008057	5072.768066	1488	5080	33.830818	56.132641	100	100	7.356263	7.145041	1.029562	0.971287	2.5903	0.255203	50.374931	153.24881
57	107con3Gko2R072403	NORMAL	A	1	1	3	5	LOW_SIGNAL	LOW_SIGNAL	1469.533325	5067.613281	1470	5066	28.876196	53.663239	1469.81604	5073.279785	1469	5074	33.022816	60.665474	100	100	-0.023732	-2.826307	0	0	-0.008561	-0.093406	0	0
58	107con3Gko2R072403	NORMAL	A	1	1	3	6	LOW_SIGNAL	LOW_SIGNAL	1442.172241	5027.132324	1443	5019	31.780867	49.097404	1447.112061	5039.52002	1448	5043	35.360172	61.669983	100	100	-0.414673	-6.178665	0	0	-0.1397	-0.200871	0	0
59	107con3Gko2R072403	NORMAL	A	1	1	3	7	LOW_SIGNAL	LOW_SIGNAL	1555.556274	5040.291504	1562	5042	58.412395	53.91309	1441.303955	5024.967773	1438	5024	33.089134	52.816315	100	100	9.590908	7.643084	1.254848	0.796909	3.452865	0.290133	42.131699	70.605202
60	107con3Gko2R072403	NORMAL	A	1	1	3	8	LOW_SIGNAL	LOW_SIGNAL	1540.026489	5047.477051	1551	5046	58.434113	54.408314	1424.823975	5024.295898	1425	5016	45.708767	73.742035	100	100	9.670672	11.562165	0.836407	1.195591	2.520359	0.314355	31.60004	214.724991
61	107con3Gko2R072403	NORMAL	A	1	1	3	9	LOW_SIGNAL	LOW_SIGNAL	1463.662231	5035.509766	1461	5036	42.528252	50.439655	1405.895996	5028.791992	1404	5024	42.531178	71.901054	100	100	4.849185	3.350653	1.447236	0.690972	1.358209	0.093431	0.863442	762.762207
62	107con3Gko2R072403	NORMAL	A	1	1	3	10	LOW_SIGNAL	LOW_SIGNAL	1457.576172	5037.145508	1464	5035	40.914761	50.178791	1404.248047	5028.720215	1407	5028	31.192085	51.203991	100	100	4.476628	4.20232	1.065275	0.938724	1.709669	0.164544	49.650635	121.004387
63	107con3Gko2R072403	NORMAL	A	1	1	3	11	LOW_SIGNAL	LOW_SIGNAL	1533.099365	5046.099121	1548	5047	66.256744	57.266029	1403.047974	5014.496094	1401	5012	30.087467	51.610004	100	100	10.917161	15.76278	0.692591	1.443853	4.322444	0.612343	45.390785	78.522324
64	107con3Gko2R072403	NORMAL	A	1	1	3	12	LOW_SIGNAL	LOW_SIGNAL	1545.384155	5048.132324	1556	5046	60.823559	55.649086	1401.864014	5023.432129	1401	5022	33.055508	48.135784	100	100	12.047795	12.319824	0.977919	1.022579	4.341792	0.513136	35.574944	113.052994
65	107con3Gko2R072403	NORMAL	A	1	1	3	13	LOW_SIGNAL	LOW_SIGNAL	1396.986816	5024.552734	1396	5025	31.689936	53.040516	1401.287964	5017.583984	1400	5022	35.255703	48.324875	100	100	-0.36106	3.475834	-0.103877	0	-0.121999	0.144206	0	313.733124
66	107con3Gko2R072403	NORMAL	A	1	1	3	14	LOW_SIGNAL	LOW_SIGNAL	1383.830078	5012.254883	1384	5018	30.890463	60.117268	1387.560059	5011.912109	1388	5006	28.26585	64.745399	100	100	-0.313113	0.170967	-1.831429	0	-0.131961	0.005294	0	7013.131348
67	107con3Gko2R072403	NORMAL	A	1	1	3	15	LOW_SIGNAL	LOW_SIGNAL	1404.803955	5028.67334	1406	5026	32.253735	48.379513	1388.358276	5012.791504	1386	5015	28.09701	54.294853	100	100	1.380532	7.921453	0.174278	5.737971	0.585318	0.292511	96.308609	155.174469
68	107con3Gko2R072403	NORMAL	A	1	1	3	16	LOW_SIGNAL	LOW_SIGNAL	1408.477173	5030.300781	1409	5029	35.585903	52.545109	1383.984131	5017.722168	1383	5020	34.186546	42.542908	100	100	2.056068	6.27389	0.327718	3.051402	0.716453	0.295669	40.342548	245.17598
69	107con3Gko2R072403	NORMAL	A	1	1	3	17	LOW_SIGNAL	LOW_SIGNAL	1364.138184	5015.704102	1361	5011	33.25639	49.872253	1360.301636	5015.126953	1362	5013	30.511448	53.859825	100	100	0.322059	0.287867	1.118777	0.893833	0.125741	0.010716	344.84726	3523.897949
70	107con3Gko2R072403	NORMAL	A	1	1	3	18	LOW_SIGNAL	LOW_SIGNAL	1369.947388	5012.013184	1364	5012	35.775383	48.222721	1372.301636	5017.476074	1369	5016	33.093628	48.093849	100	100	-0.197627	-2.72475	0	0	-0.071139	-0.113588	0	0
71	107con3Gko2R072403	NORMAL	A	1	1	3	19	LOW_SIGNAL	LOW_SIGNAL	1384.467163	5017.835449	1384	5014	34.395042	48.371143	1406.888916	5023.571289	1384	5023	218.807037	52.693748	100	100	-1.882194	-2.86089	0	0	-0.102473	-0.108852	0	0
72	107con3Gko2R072403	NORMAL	A	1	1	3	20	LOW_SIGNAL	LOW_SIGNAL	1384.841064	5020.774902	1386	5020	30.669437	52.833344	1385.865112	5015.087402	1385	5021	32.597263	46.974712	100	100	-0.085964	2.836779	-0.030303	0	-0.031415	0.121076	0	425.166962
73	107con3Gko2R072403	NORMAL	A	1	1	3	21	LOW_SIGNAL	LOW_SIGNAL	1424.642334	5024.589355	1424	5023	34.646461	50.794914	1393.108154	5023.918945	1395	5018	34.363129	47.313683	100	100	2.647136	0.334383	7.91647	0.126319	0.917675	0.014169	14.022395	2756.635986
74	107con3Gko2R072403	NORMAL	A	1	1	3	22	LOW_SIGNAL	LOW_SIGNAL	1443.006592	5032.013184	1447	5031	49.208878	51.380928	1406.163818	5030.060547	1407	5022	38.995411	51.12529	100	100	3.092766	0.973925	3.175568	0.314904	0.944798	0.038193	81.466515	262.160492
75	107con3Gko2R072403	NORMAL	A	1	1	3	23	LOW_SIGNAL	LOW_SIGNAL	1356.675537	5004.914063	1356	4999	31.112598	56.935131	1376.254028	5022.071289	1372	5020	30.262302	64.923363	100	100	-1.643516	-8.557585	0	0	-0.64696	-0.264269	0	0
76	107con3Gko2R072403	NORMAL	A	1	1	3	24	LOW_SIGNAL	LOW_SIGNAL	1351.854248	5030.986816	1353	5032	29.102211	49.902451	1365.658691	5027.182617	1362	5029	29.218945	51.368073	100	100	-1.158814	1.897437	-0.610726	0	-0.472448	0.074058	0	320.250092
77	107con3Gko2R072403	NORMAL	A	1	1	3	25	LOW_SIGNAL	LOW_SIGNAL	1351.381592	5033.565918	1349	5035	32.235664	48.504475	1354.18396	5024.463867	1350	5020	33.65752	49.140938	100	100	-0.235245	4.53987	-0.051818	0	-0.083261	0.185223	0	86.611046
78	107con3Gko2R072403	NORMAL	A	1	1	3	26	LOW_SIGNAL	LOW_SIGNAL	1335.552612	5033.960449	1336	5035	27.967049	46.017254	1344.262695	5019.593262	1345	5018	29.23452	42.770359	100	100	-0.731168	7.165985	-0.102033	0	-0.297938	0.335915	0	118.17852
79	107con3Gko2R072403	NORMAL	A	1	1	4	1	LOW_SIGNAL	LOW_SIGNAL	2039.239746	5297.931641	2037	5296	44.933407	46.668411	2055.165283	5281.881836	2055	5280	38.634579	48.83511	100	100	-1.336869	8.005231	-0.166999	0	-0.412209	0.328653	0	89.627045
80	107con3Gko2R072403	NORMAL	A	1	1	4	2	LOW_SIGNAL	LOW_SIGNAL	2058.360107	5304.806641	2055	5306	42.164314	47.693607	2079.785645	5311.507813	2080	5306	44.022293	54.474361	100	100	-1.798566	-3.342373	0	0	-0.486697	-0.123015	0	0
81	107con3Gko2R072403	NORMAL	A	1	1	4	3	LOW_SIGNAL	LOW_SIGNAL	2279.748291	5337.966797	2299	5337	101.723686	60.638222	1931.040039	5226.919922	2055	5255	224.008041	113.593765	100	100	29.272306	55.387337	0.528502	1.892141	1.556677	0.977579	57.233887	86.499443
82	107con3Gko2R072403	NORMAL	A	1	1	4	4	LOW_SIGNAL	LOW_SIGNAL	1641.423828	5064.960449	1669	5066	91.240143	52.57412	1488.952026	5042.943848	1483	5041	50.163738	53.399647	100	100	12.799242	10.981317	1.165547	0.857966	3.039482	0.412299	49.98473	42.482922
83	107con3Gko2R072403	NORMAL	A	1	1	4	5	LOW_SIGNAL	LOW_SIGNAL	1488.006714	5036.226563	1486	5033	36.722717	50.85392	1465.738037	5019.087402	1465	5020	32.713833	52.882507	100	100	1.869344	8.548574	0.218673	4.573036	0.680711	0.324099	74.922363	84.639488
84	107con3Gko2R072403	NORMAL	A	1	1	4	6	LOW_SIGNAL	LOW_SIGNAL	1477.199951	5002.506836	1477	4999	32.35894	47.520638	1465.214233	4996.047852	1463	4993	44.938461	49.770008	100	100	1.006141	3.221576	0.312313	3.201914	0.266714	0.129777	260.165955	229.035019
85	107con3Gko2R072403	NORMAL	A	1	1	4	7	LOW_SIGNAL	LOW_SIGNAL	1483.62915	5011.397461	1484	5012	33.775852	48.43457	1452.063965	5009.191895	1450	5006	41.407841	45.17041	100	100	2.649739	1.10008	2.408678	0.415165	0.7623	0.048828	75.887856	792.528931
86	107con3Gko2R072403	NORMAL	A	1	1	4	8	LOW_SIGNAL	LOW_SIGNAL	1463.56958	5005.271484	1464	5001	38.572617	48.76759	1442.647949	5008.496094	1440	5008	38.103477	47.029617	100	100	1.756266	-1.608353	0	-0.91578	0.549074	-0.068566	28.667219	0
87	107con3Gko2R072403	NORMAL	A	1	1	4	9	LOW_SIGNAL	LOW_SIGNAL	1475.364258	5038.562988	1477	5043	44.980206	45.790325	1480.456055	5048.616211	1482	5048	54.785877	49.165253	100	100	-0.427431	-5.01429	0	0	-0.09294	-0.204478	0	0
88	107con3Gko2R072403	NORMAL	A	1	1	4	10	LOW_SIGNAL	LOW_SIGNAL	1500.788086	5050.808105	1502	5053	43.312588	51.871346	1484.952393	5049.301758	1497	5055	59.262508	50.022755	100	100	1.329327	0.751328	1.769304	0.565194	0.267213	0.030113	255.42485	911.107849
89	107con3Gko2R072403	NORMAL	A	1	1	4	11	LOW_SIGNAL	LOW_SIGNAL	1427.91394	5007.986816	1421	5017	45.026646	56.480797	1455.208008	5005.888184	1442	5008	54.995365	54.532795	100	100	-2.2912	1.046744	-2.188882	0	-0.496298	0.038484	0	700.722839
90	107con3Gko2R072403	NORMAL	A	1	1	4	12	LOW_SIGNAL	LOW_SIGNAL	1416.702026	5001.78125	1415	5003	31.718092	46.344353	1427.328003	4999.087891	1425	5001	32.9618	49.643547	100	100	-0.891997	1.343379	-0.663995	0	-0.322372	0.054254	0	660.72052
91	107con3Gko2R072403	NORMAL	A	1	1	4	13	LOW_SIGNAL	LOW_SIGNAL	1422.980225	4984.25	1420	4983	34.018394	49.151508	1420.696045	4993.487793	1418	5001	33.279179	47.423042	100	100	0.191745	-4.607574	0	-24.029646	0.068637	-0.194795	308.78421	0
92	107con3Gko2R072403	NORMAL	A	1	1	4	14	LOW_SIGNAL	LOW_SIGNAL	1396.045776	4973.084961	1396	4973	26.651834	53.017368	1402.039673	4975.111328	1401	4978	36.395912	50.315842	100	100	-0.503157	-1.0107	0	0	-0.164686	-0.040273	0	0
93	107con3Gko2R072403	NORMAL	A	1	1	4	15	DETECTED	DETECTED	5682.819824	5465.779785	5966	5492	1488.564331	193.395599	1401.5625	4999.0625	1398	5003	30.908751	42.01915	100	100	359.390045	232.786621	1.54386	0.647727	138.512787	11.107252	34.761829	40.44754
94	107con3Gko2R072403	NORMAL	A	1	1	4	16	DETECTED	DETECTED	6889.520508	5556.148926	7030	5545	1263.392456	233.457809	1397.181763	4992.211914	1395	4996	25.592302	38.410408	100	100	461.05426	281.277344	1.639145	0.610074	214.609024	14.68188	22.998093	40.833694
95	107con3Gko2R072403	NORMAL	A	1	1	4	17	DETECTED	DETECTED	1888.275513	5085.775391	1879	5082	54.726078	55.06892	1369.512817	4990.192383	1372	4985	31.096304	45.774151	100	100	43.547523	47.674355	0.913437	1.094766	16.682455	2.088144	8.680832	32.030346
96	107con3Gko2R072403	NORMAL	A	1	1	4	18	DETECTED	DETECTED	1949.27002	5124.879883	1945	5126	69.32238	72.516151	1379.228271	5004.423828	1375	5006	30.255358	49.722565	100	100	47.852142	60.080395	0.796468	1.255542	18.841019	2.422563	10.941569	43.82098
97	107con3Gko2R072403	NORMAL	A	1	1	4	19	DETECTED	DETECTED	1799.099976	5048.566895	1801	5051	98.463142	59.737175	1393.979248	4999.259277	1390	5003	40.614418	49.611874	100	100	34.007851	24.593376	1.382805	0.723168	9.974801	0.993867	22.14068	67.483482
98	107con3Gko2R072403	NORMAL	A	1	1	4	20	DETECTED	DETECTED	1837.117676	5045.333496	1842	5033	107.086632	46.836163	1410.472168	5003.326172	1405	5007	45.350689	48.732445	100	100	35.814747	20.952177	1.709357	0.585015	9.407697	0.861999	22.737753	32.046741
99	107con3Gko2R072403	NORMAL	A	1	1	4	21	DETECTED	DETECTED	16477.970703	6599.200195	16935	6621	5665.438477	658.64563	1434	5033.242188	1434	5034	27.156952	35.000027	100	100	1262.865723	781.059753	1.616862	0.618482	553.963867	44.741623	37.658764	42.000809
100	107con3Gko2R072403	NORMAL	A	1	1	4	22	DETECTED	DETECTED	15795.563477	6459.120605	16236	6277	6569.438477	974.465576	1421.25	4993.25	1418	4991	36.686985	54.746254	100	100	1206.651367	731.138672	1.650373	0.605924	391.809601	26.775724	45.701912	66.371925
101	107con3Gko2R072403	NORMAL	A	1	1	4	23	DETECTED	DETECTED	4993.350098	5227.240234	5239	5231	959.973206	101.415939	1391.835815	4974.880371	1388	4973	35.251305	48.55378	100	100	302.32901	125.870636	2.401903	0.416337	102.166832	5.197533	26.636734	35.282059
102	107con3Gko2R072403	NORMAL	A	1	1	4	24	DETECTED	DETECTED	4471.965332	5182.818848	4828	5194	1270.130981	95.247833	1383.119385	4981.23877	1377	4987	33.630577	52.606632	100	100	259.293091	100.542976	2.578928	0.387758	91.846359	3.831838	41.105503	39.389851
103	107con3Gko2R072403	NORMAL	A	1	1	4	25	LOW_SIGNAL	LOW_SIGNAL	1440.046387	5009.748535	1443	5014	61.182392	48.83157	1355.433594	4995.044434	1352	4999	33.205757	48.519218	100	100	7.102819	7.334029	0.968474	1.032552	2.548136	0.303057	60.732399	37.501911
104	107con3Gko2R072403	NORMAL	A	1	1	4	26	LOW_SIGNAL	LOW_SIGNAL	1425.118408	5014.690918	1425	5016	65.359314	49.526798	1338.968262	5011.682617	1337	5013	27.150827	44.47501	100	100	7.231872	1.500463	4.819759	0.207479	3.173021	0.06764	69.01104	724.38501
105	107con3Gko2R072403	NORMAL	A	1	1	5	1	DETECTED	DETECTED	6941.212402	5948.663574	6322	5818	2887.023193	527.408142	2008.444458	5241.25	2024	5243	76.964027	55.416924	100	100	414.081085	352.839752	1.173567	0.852103	64.091866	12.765299	58.506645	74.141716
106	107con3Gko2R072403	NORMAL	A	1	1	5	2	DETECTED	DETECTED	5650.433105	5823.587402	4884	5596	2803.557861	1307.945801	2025.19397	5259.224121	2028	5266	59.202591	62.284977	100	100	304.320618	281.48996	1.081106	0.924978	61.23447	9.060986	77.317177	231.493073
107	107con3Gko2R072403	NORMAL	A	1	1	5	3	LOW_SIGNAL	LOW_SIGNAL	1931.509888	5207.05957	2013	5225	188.838943	95.809967	1758.829102	5140.427246	1711	5105	252.636658	120.920616	100	100	14.495685	33.234497	0.436164	2.292717	0.683514	0.551042	97.187828	110.714394
108	107con3Gko2R072403	NORMAL	A	1	1	5	4	LOW_SIGNAL	LOW_SIGNAL	1475.920532	5016.622559	1477	5022	31.447844	49.223396	1475.456665	5016.409668	1470	5017	37.366005	54.744045	100	100	0.038939	0.106184	0.366714	2.726919	0.012414	0.003889	4350.485352	11253.489258
109	107con3Gko2R072403	NORMAL	A	1	1	5	5	DETECTED	DETECTED	6840.503418	5490.293945	7104	5499	2389.345947	273.861694	1489.43335	5001.600098	1490	4993	32.137295	44.313614	100	100	449.195465	243.747971	1.842869	0.542632	166.506561	11.028075	44.647701	55.301025
110	107con3Gko2R072403	NORMAL	A	1	1	5	6	DETECTED	DETECTED	7067.908691	5448.894531	7075	5438	2298.370361	208.130341	1500.321411	5007.321289	1501	5017	46.990192	37.75658	100	100	467.371002	220.245422	2.122046	0.471243	118.484032	11.695266	41.272633	46.351772
111	107con3Gko2R072403	NORMAL	A	1	1	5	7	LOW_SIGNAL	LOW_SIGNAL	1498.973511	5002.814453	1497	4994	35.757507	53.641811	1492.577271	5003.866211	1490	5006	55.803192	46.442093	100	100	0.536932	-0.52459	0	-0.977013	0.114621	-0.022647	669.792419	0
112	107con3Gko2R072403	NORMAL	A	1	1	5	8	LOW_SIGNAL	LOW_SIGNAL	1509.842163	5015.079102	1507	5010	50.395279	51.535446	1513.858276	5023.666504	1510	5016	57.507668	56.050144	100	100	-0.337133	-4.283176	0	0	-0.069836	-0.153209	0	0
113	107con3Gko2R072403	NORMAL	A	1	1	5	9	LOW_SIGNAL	LOW_SIGNAL	1764.717163	5075.835449	1792	5068	157.277451	55.967754	1562.896851	5059.380859	1551	5061	55.858368	46.946259	100	100	16.941801	8.207128	2.064279	0.484431	3.613072	0.350498	72.84893	185.178055
114	107con3Gko2R072403	NORMAL	A	1	1	5	10	DETECTED	DETECTED	1938.650024	5094.25	1913	5098	223.647842	44.061062	1568.186157	5065.765625	1565	5067	42.902496	48.07523	100	100	31.098581	14.207276	2.188919	0.456846	8.635019	0.592496	59.248493	67.515968
115	107con3Gko2R072403	NORMAL	A	1	1	5	11	LOW_SIGNAL	LOW_SIGNAL	1536.649048	5038.125977	1528	5038	43.932858	49.678085	1546.409546	5025.143066	1542	5020	63.574867	51.009125	100	100	-0.819345	6.475543	-0.126529	0	-0.153528	0.254521	0	89.168365
116	107con3Gko2R072403	NORMAL	A	1	1	5	12	LOW_SIGNAL	LOW_SIGNAL	1459.414429	4987.75	1460	4988	36.481228	42.718121	1482.859619	4986.236816	1475	4987	55.446682	50.37616	100	100	-1.968106	0.754737	-2.607671	0	-0.422842	0.030038	0	1764.528687
117	107con3Gko2R072403	NORMAL	A	1	1	5	13	LOW_SIGNAL	LOW_SIGNAL	1500.130737	4974.843262	1501	4976	38.149067	51.095005	1448.248047	4971.160156	1444	4971	40.033775	46.534653	100	100	4.355291	1.837039	2.370822	0.421795	1.295973	0.079148	23.396734	572.896118
118	107con3Gko2R072403	NORMAL	A	1	1	5	14	LOW_SIGNAL	LOW_SIGNAL	1476.84314	4967.941406	1475	4971	43.586143	48.021824	1428.920044	4963.087891	1423	4962	43.483517	47.87365	100	100	4.022903	2.420809	1.661801	0.601757	1.102098	0.101382	6.237617	77.665619
119	107con3Gko2R072403	NORMAL	A	1	1	5	15	LOW_SIGNAL	LOW_SIGNAL	1407.555542	4971.313965	1406	4975	35.986092	47.981285	1402.798218	4972.991211	1401	4970	29.903143	48.349125	100	100	0.399353	-0.836567	0	-2.094804	0.159091	-0.03469	420.825043	0
120	107con3Gko2R072403	NORMAL	A	1	1	5	16	LOW_SIGNAL	LOW_SIGNAL	1390.653564	4985.522949	1390	4989	26.345953	46.552616	1387.684204	4977.105469	1386	4981	30.947376	52.520607	100	100	0.249263	4.198423	0.059371	16.843355	0.095949	0.16027	546.808472	288.875092
121	107con3Gko2R072403	NORMAL	A	1	1	5	17	LOW_SIGNAL	LOW_SIGNAL	1364.546021	4989.190918	1369	4992	29.892263	46.595306	1372	4973.895996	1369	4977	31.781258	46.264645	100	100	-0.625724	7.628715	-0.082022	0	-0.23454	0.330596	0	36.229267
122	107con3Gko2R072403	NORMAL	A	1	1	5	18	LOW_SIGNAL	LOW_SIGNAL	1363.815796	4980.559082	1361	4977	27.20694	48.53616	1370.984009	4976.664063	1368	4982	30.483997	42.917919	100	100	-0.601735	1.942736	-0.309736	0	-0.235147	0.090755	0	581.958557
123	107con3Gko2R072403	NORMAL	A	1	1	5	19	LOW_SIGNAL	LOW_SIGNAL	1375.651367	4979.690918	1376	4973	36.369751	46.190968	1373.024048	4983.815918	1373	4984	30.715252	45.42831	100	100	0.22055	-2.057444	0	-9.328688	0.085538	-0.090802	741.304993	0
124	107con3Gko2R072403	NORMAL	A	1	1	5	20	LOW_SIGNAL	LOW_SIGNAL	1377.842163	4983.118652	1374	4985	29.362791	49.62801	1385.024048	4988.191895	1386	4992	28.597445	45.775169	100	100	-0.602883	-2.530403	0	0	-0.251137	-0.11083	0	0
125	107con3Gko2R072403	NORMAL	A	1	1	5	21	LOW_SIGNAL	LOW_SIGNAL	1460.026489	4987.734863	1384	4987	562.46521	57.740185	1395.878296	4996.173828	1395	5001	37.38612	53.45554	100	100	5.384919	-4.209139	0	-0.781653	1.715829	-0.157869	874.882568	0
126	107con3Gko2R072403	NORMAL	A	1	1	5	22	LOW_SIGNAL	LOW_SIGNAL	1375.529785	4971.271484	1376	4972	36.411503	42.060413	1387.163696	4981.763672	1385	4982	37.671082	43.980389	100	100	-0.976608	-5.233234	0	0	-0.308829	-0.238565	0	0
127	107con3Gko2R072403	NORMAL	A	1	1	5	23	LOW_SIGNAL	LOW_SIGNAL	1373.827759	4966.628906	1372	4967	30.892233	51.839306	1384.255981	4961.080078	1381	4961	28.419352	48.70079	100	100	-0.875397	2.767613	-0.3163	0	-0.366941	0.113937	0	320.133026
128	107con3Gko2R072403	NORMAL	A	1	1	5	24	LOW_SIGNAL	LOW_SIGNAL	1382.297974	4966.483398	1383	4964	28.267952	45.054016	1379.933838	4968.256348	1383	4967	31.513416	48.890957	100	100	0.198457	-0.884302	0	-4.455878	0.07502	-0.036263	589.181274	0
129	107con3Gko2R072403	NORMAL	A	1	1	5	25	LOW_SIGNAL	LOW_SIGNAL	1442.695313	4984.225098	1455	4984	61.340218	51.28614	1370.848022	4975.983887	1364	4976	44.848686	47.900265	100	100	6.031219	4.110505	1.46727	0.681538	1.601993	0.172049	58.245136	222.367157
130	107con3Gko2R072403	NORMAL	A	1	1	5	26	LOW_SIGNAL	LOW_SIGNAL	1426.755005	4997.450195	1430	4996	65.572746	47.034828	1357.5	4977.055664	1346	4974	48.308964	46.684185	100	100	5.81361	10.17227	0.571516	1.749734	1.433585	0.436862	64.024147	28.10824
131	107con3Gko2R072403	NORMAL	A	1	1	6	1	LOW_SIGNAL	LOW_SIGNAL	1762.246582	5105.685059	1751	5096	160.834061	76.926552	1581.101685	5060.067871	1504	5037	173.379166	82.641922	100	100	15.206204	22.752684	0.668326	1.496276	1.044791	0.551986	35.745625	66.201416
132	107con3Gko2R072403	NORMAL	A	1	1	6	2	LOW_SIGNAL	LOW_SIGNAL	1834.526611	5116.406738	1765	5102	191.183243	93.315086	1654.977661	5092.029785	1497	5069	263.84021	109.916145	100	100	15.072232	12.1586	1.239635	0.806689	0.680522	0.221778	101.268097	238.277847
133	107con3Gko2R072403	NORMAL	A	1	1	6	3	DETECTED	DETECTED	1937.599976	5051.933105	1932	5051	82.881363	50.855331	1554.366089	5047.669434	1492	5031	154.52742	76.931625	100	100	32.170559	2.12661	15.127624	0.066104	2.480038	0.055422	34.031464	1353.886963
134	107con3Gko2R072403	NORMAL	A	1	1	6	4	DETECTED	DETECTED	1972.389648	5048.714355	1982	5052	69.99984	51.831928	1476	5002.42627	1478	4999	32.187683	44.190254	100	100	41.669418	23.087311	1.804862	0.554059	15.421726	1.047473	12.522526	58.520878
135	107con3Gko2R072403	NORMAL	A	1	1	6	5	LOW_SIGNAL	LOW_SIGNAL	1487.993408	4999.046387	1487	5003	31.472433	51.129433	1492.13269	5001.097168	1491	4997	34.139027	45.895451	100	100	-0.347472	-1.022877	0	0	-0.121248	-0.044684	0	0
136	107con3Gko2R072403	NORMAL	A	1	1	6	6	LOW_SIGNAL	LOW_SIGNAL	1484.847656	5023.867676	1482	5027	30.859415	52.23085	1510.891846	5028.072266	1510	5025	40.150253	43.708687	100	100	-2.186279	-2.097142	0	0	-0.648668	-0.096196	0	0
137	107con3Gko2R072403	NORMAL	A	1	1	6	7	DETECTED	DETECTED	14407.098633	6622.699219	16706	6841	6130.444336	857.702454	1527.833374	5035.958496	1521	5036	42.366585	53.218563	100	100	1081.149658	791.425598	1.366079	0.732022	303.99585	29.81555	47.598194	53.950199
138	107con3Gko2R072403	NORMAL	A	1	1	6	8	DETECTED	DETECTED	15985.489258	8054	16893	7779	4500.790039	1473.411255	1588.59375	5047.875	1561	5048	129.06134	55.929535	100	100	1208.546997	1499.378174	0.806032	1.240645	111.550797	53.748436	31.249369	48.978313
139	107con3Gko2R072403	NORMAL	A	1	1	6	9	LOW_SIGNAL	LOW_SIGNAL	1616.5	5070.927734	1596	5066	154.213318	58.241123	1608.128662	5081.237793	1595	5076	78.26873	48.991051	100	100	0.702732	-5.142393	0	-7.317718	0.106956	-0.210448	1587.26062	0
140	107con3Gko2R072403	NORMAL	A	1	1	6	10	LOW_SIGNAL	LOW_SIGNAL	1604.144775	5070.131348	1606	5070	33.521839	48.780048	1607.549194	5072.541016	1609	5077	38.143291	52.531933	100	100	-0.285784	-1.201881	0	0	-0.089253	-0.045871	0	0
141	107con3Gko2R072403	NORMAL	A	1	1	6	11	DETECTED	DETECTED	22976.654297	7555.195313	25284	7752	8618.951172	1251.47644	1625.699951	5036.975098	1624	5031	38.334026	47.682434	100	100	1792.30542	1256.023682	1.426968	0.700787	556.971375	52.812325	40.367592	49.660778
142	107con3Gko2R072403	NORMAL	A	1	1	6	12	DETECTED	DETECTED	24490.992188	7793.09668	27084	8060	7850.833984	1185.52124	1576.92688	4972.829102	1583	4970	46.960823	54.104481	100	100	1923.52063	1406.677246	1.367421	0.731303	487.940002	52.126324	34.261463	41.991974
143	107con3Gko2R072403	NORMAL	A	1	1	6	13	LOW_SIGNAL	LOW_SIGNAL	1621.240234	4998.714355	1614	4985	133.73938	96.258751	1491.22937	4969.963379	1492	4971	48.931286	51.747421	100	100	10.913759	14.340251	0.761058	1.313961	2.657009	0.555602	95.735588	282.307617
144	107con3Gko2R072403	NORMAL	A	1	1	6	14	LOW_SIGNAL	LOW_SIGNAL	1569.324707	4987.032227	1582	4984	88.590546	54.734097	1459.359985	4958.560059	1452	4959	52.774529	52.174404	100	100	9.230986	14.201188	0.650015	1.538426	2.08367	0.545711	64.707756	58.100441
145	107con3Gko2R072403	NORMAL	A	1	1	6	15	LOW_SIGNAL	LOW_SIGNAL	1419.772705	4963.753418	1417	4961	39.626774	44.18919	1424.879272	4969.23291	1418	4968	38.237965	52.134335	100	100	-0.428671	-2.73303	0	0	-0.133547	-0.105103	0	0
146	107con3Gko2R072403	NORMAL	A	1	1	6	16	LOW_SIGNAL	LOW_SIGNAL	1387.758179	4966.555664	1381	4969	33.839798	44.669682	1403.380127	4968.272949	1403	4970	36.556183	44.869629	100	100	-1.311384	-0.856538	0	0	-0.427341	-0.038273	0	0
147	107con3Gko2R072403	NORMAL	A	1	1	6	17	LOW_SIGNAL	LOW_SIGNAL	1379.197388	4957.420898	1375	4957	31.370892	42.060429	1383.223999	4970.78418	1381	4973	35.350288	43.292248	100	100	-0.338014	-6.665262	0	0	-0.113906	-0.308676	0	0
148	107con3Gko2R072403	NORMAL	A	1	1	6	18	LOW_SIGNAL	LOW_SIGNAL	1386.822388	4973.151367	1387	4979	27.955523	47.130325	1389.488037	4971.704102	1388	4977	32.478436	47.331196	100	100	-0.223768	0.721859	-0.309988	0	-0.082074	0.030577	0	300.980377
149	107con3Gko2R072403	NORMAL	A	1	1	6	19	LOW_SIGNAL	LOW_SIGNAL	1389.723633	4970.710449	1392	4965	32.69754	45.179199	1392.135986	4978.240234	1392	4978	34.937576	45.84306	100	100	-0.202505	-3.755664	0	0	-0.069048	-0.164251	0	0
150	107con3Gko2R072403	NORMAL	A	1	1	6	20	LOW_SIGNAL	LOW_SIGNAL	1403.203979	4977.302734	1402	4974	32.147289	50.220573	1407.719971	4980.080078	1410	4975	35.049644	44.816574	100	100	-0.379095	-1.385268	0	0	-0.128846	-0.061971	0	0
151	107con3Gko2R072403	NORMAL	A	1	1	6	21	LOW_SIGNAL	LOW_SIGNAL	1417.807983	4983.80127	1416	4982	30.753368	48.513779	1406.952026	4983.12793	1405	4980	32.06039	50.335003	100	100	0.911303	0.335845	2.713466	0.368532	0.33861	0.013377	83.464317	1992.65979
152	107con3Gko2R072403	NORMAL	A	1	1	6	22	LOW_SIGNAL	LOW_SIGNAL	1414.728516	4981.245117	1418	4978	28.202579	45.249519	1404.76001	4994.416016	1404	4988	26.497225	86.094872	100	100	0.836806	-6.569307	0	-7.850454	0.376209	-0.152981	96.888062	0
153	107con3Gko2R072403	NORMAL	A	1	1	6	23	LOW_SIGNAL	LOW_SIGNAL	1471.71521	4980.099121	1473	4977	44.834419	51.995747	1423.511963	4970.279785	1414	4969	56.472591	52.042877	100	100	4.046421	4.897633	0.826199	1.210362	0.853569	0.188678	71.233757	22.551416
154	107con3Gko2R072403	NORMAL	A	1	1	6	24	LOW_SIGNAL	LOW_SIGNAL	1458.907227	4972.583008	1464	4973	50.162052	45.717594	1419.05603	4964.191895	1399	4964	56.786003	50.46249	100	100	3.345308	4.185272	0.799305	1.251087	0.701779	0.166284	66.788803	254.587082
155	107con3Gko2R072403	NORMAL	A	1	1	6	25	LOW_SIGNAL	LOW_SIGNAL	1381.226685	4964.640137	1381	4969	33.599323	45.907887	1374.680054	4958.992188	1366	4956	45.39888	46.765804	100	100	0.549557	2.817052	0.195082	5.126044	0.144202	0.120771	466.362488	157.874069
156	107con3Gko2R072403	NORMAL	A	1	1	6	26	LOW_SIGNAL	LOW_SIGNAL	1375.416138	4966.650879	1371	4967	50.946335	48.45211	1353.611084	4962.587402	1352	4969	28.859095	46.840881	100	100	1.830425	2.026758	0.903129	1.107261	0.75557	0.086751	192.543915	304.937836
157	107con3Gko2R072403	NORMAL	A	1	1	7	1	LOW_SIGNAL	LOW_SIGNAL	1598.455811	5041.19043	1606	5041	77.826309	47.53331	1478.888916	5018.126953	1477	5025	31.165169	43.596157	100	100	10.03704	11.503471	0.872523	1.146102	3.836555	0.529025	59.643482	82.12886
158	107con3Gko2R072403	NORMAL	A	1	1	7	2	LOW_SIGNAL	LOW_SIGNAL	1570.093384	5022.799805	1580	5018	64.989876	42.345814	1473.622437	5011.720215	1472	5010	30.515015	57.08252	100	100	8.098251	5.526216	1.465424	0.682396	3.161426	0.194098	59.47953	345.486908
159	107con3Gko2R072403	NORMAL	A	1	1	7	3	DETECTED	DETECTED	2142.686768	5061.662598	2132	5059	80.125648	53.841518	1479.151978	5008.344238	1476	5006	31.940231	61.17046	100	100	55.700413	26.593832	2.094486	0.477444	20.774263	0.871636	11.074671	54.452194
160	107con3Gko2R072403	NORMAL	A	1	1	7	4	DETECTED	DETECTED	2141.52002	5043.939941	2167	5043	102.868187	48.087627	1479.43811	5007.542969	1480	5003	32.083405	49.165352	100	100	55.578449	18.153877	3.061519	0.326635	20.636274	0.740297	14.76207	28.128092
161	107con3Gko2R072403	NORMAL	A	1	1	7	5	LOW_SIGNAL	LOW_SIGNAL	1527.019897	5012.562988	1521	5008	45.369808	46.267849	1493.640015	5014.616211	1495	5009	31.265612	46.263756	100	100	2.802073	-1.024095	0	-0.365478	1.067623	-0.044381	98.492722	0
162	107con3Gko2R072403	NORMAL	A	1	1	7	6	LOW_SIGNAL	LOW_SIGNAL	1527.046387	5033.490234	1525	5033	38.058613	51.177185	1493.895996	5021.496094	1493	5018	28.833464	47.697239	100	100	2.782809	5.98237	0.465168	2.14976	1.149719	0.251464	74.93512	154.653259
163	107con3Gko2R072403	NORMAL	A	1	1	7	7	LOW_SIGNAL	LOW_SIGNAL	1492.536377	5032.066406	1485	5032	62.951492	43.842094	1494.017334	5033.521973	1490	5033	29.447241	48.476315	100	100	-0.124319	-0.725999	0	0	-0.050292	-0.030026	0	0
164	107con3Gko2R072403	NORMAL	A	1	1	7	8	LOW_SIGNAL	LOW_SIGNAL	1494.947021	5027.450195	1493	5026	30.19841	44.214275	1515.037354	5025.710449	1513	5022	36.879181	52.492222	100	100	-1.686482	0.867741	-1.943533	0	-0.544761	0.033143	0	1626.309814
165	107con3Gko2R072403	NORMAL	A	1	1	7	9	DETECTED	DETECTED	3360.393799	5816.440918	3441	5871	354.613281	222.684601	1581.725464	5056.941406	1574	5062	37.868233	56.674633	100	100	149.310272	378.818909	0.394147	2.537126	46.969933	13.401049	19.823008	28.354441
166	107con3Gko2R072403	NORMAL	A	1	1	7	10	DETECTED	DETECTED	3477.365234	5644.061035	3499	5623	281.298798	197.772034	1589.909058	5041.981934	1592	5043	36.834599	58.865665	100	100	158.442459	300.301636	0.527611	1.895336	51.241394	10.228018	14.77527	31.3594
167	107con3Gko2R072403	NORMAL	A	1	1	7	11	DETECTED	DETECTED	4216.795898	5466.831055	4320	5484	576.997864	165.215576	1566.435913	4982.717773	1568	4982	48.30484	53.151688	100	100	222.48439	241.463303	0.9214	1.085304	54.867378	9.108145	21.694124	32.313175
168	107con3Gko2R072403	NORMAL	A	1	1	7	12	DETECTED	DETECTED	4383.614258	5546.666504	4396	5502	254.764847	186.824692	1564.186035	4977.906738	1559	4977	45.509945	45.444267	100	100	236.676834	283.6828	0.834301	1.198608	61.951916	12.515545	8.890705	31.861143
169	107con3Gko2R072403	NORMAL	A	1	1	7	13	LOW_SIGNAL	LOW_SIGNAL	1500.344116	4959.240234	1500	4963	31.1663	44.874119	1506.773926	4961.965332	1506	4955	35.179256	50.33432	100	100	-0.53975	-1.359209	0	0	-0.182773	-0.05414	0	0
170	107con3Gko2R072403	NORMAL	A	1	1	7	14	LOW_SIGNAL	LOW_SIGNAL	1464.181763	4957.013184	1463	4957	30.326427	49.662659	1476.031494	4959.322754	1476	4962	34.609135	44.141167	100	100	-0.994725	-1.151955	0	0	-0.342387	-0.052322	0	0
171	107con3Gko2R072403	NORMAL	A	1	1	7	15	DETECTED	DETECTED	8782.526367	6386.319824	9728	6385	2513.92334	667.389587	1485.769287	4975.179688	1489	4976	37.154346	42.029354	100	100	612.526062	703.840576	0.870263	1.149079	196.390396	33.575108	34.448849	47.200478
172	107con3Gko2R072403	NORMAL	A	1	1	7	16	DETECTED	DETECTED	9050.698242	6210	9785	6212	1750.594727	551.917725	1446.647095	4972.735352	1436	4972	43.519333	46.395077	100	100	638.321899	617.115906	1.034363	0.966779	174.728119	26.668016	23.014753	44.450008
173	107con3Gko2R072403	NORMAL	A	1	1	7	17	LOW_SIGNAL	LOW_SIGNAL	1517.692871	4996.104492	1501	4993	105.078629	49.501617	1527.786987	4993.231445	1496	4995	120.117546	48.222153	100	100	-0.84735	1.433002	-0.591311	0	-0.084035	0.059579	0	389.198975
174	107con3Gko2R072403	NORMAL	A	1	1	7	18	LOW_SIGNAL	LOW_SIGNAL	1440.065308	4977.666504	1429	4980	47.720497	43.482597	1452.81604	4978.359863	1429	4976	86.135712	46.451218	100	100	-1.07036	-0.34583	0	0	-0.148031	-0.014927	0	0
175	107con3Gko2R072403	NORMAL	A	1	1	7	19	LOW_SIGNAL	LOW_SIGNAL	1441.686279	4980.960938	1444	4982	35.292469	47.700939	1425.024048	4971.056152	1421	4974	34.726692	48.310875	100	100	1.398711	4.940253	0.283125	3.532005	0.479811	0.205022	37.774433	77.260818
176	107con3Gko2R072403	NORMAL	A	1	1	7	20	LOW_SIGNAL	LOW_SIGNAL	1443.137207	4978.26123	1443	4975	38.825539	53.119499	1427.952026	4968.543945	1427	4971	33.164745	66.950333	100	100	1.27472	4.846733	0.263006	3.802196	0.457871	0.145142	132.939972	419.368896
177	107con3Gko2R072403	NORMAL	A	1	1	7	21	LOW_SIGNAL	LOW_SIGNAL	1580.895386	4986.758301	1592	4987	70.062866	47.768494	1435.47998	4969.52002	1431	4971	41.721928	54.715034	100	100	12.206893	8.598013	1.419734	0.704357	3.485347	0.315056	38.706871	154.780899
178	107con3Gko2R072403	NORMAL	A	1	1	7	22	LOW_SIGNAL	LOW_SIGNAL	1594.152344	5005.946777	1601	5011	70.307472	49.290268	1438.848022	4991.879883	1439	4981	36.168972	90.149216	100	100	13.037018	7.016207	1.858129	0.538176	4.293855	0.15604	38.820885	536.584656
179	107con3Gko2R072403	NORMAL	A	1	1	7	23	LOW_SIGNAL	LOW_SIGNAL	1549.273315	5000.126465	1555	4991	65.163994	57.057755	1439.375977	4971.104004	1434	4968	39.10051	53.948574	100	100	9.225329	14.47566	0.637299	1.569121	2.810637	0.537965	47.434826	64.012169
180	107con3Gko2R072403	NORMAL	A	1	1	7	24	LOW_SIGNAL	LOW_SIGNAL	1538.280029	4986.259766	1553	4983	66.637657	53.744549	1417.232056	4958.888184	1414	4963	46.818478	45.121025	100	100	10.161369	13.652244	0.7443	1.343544	2.585474	0.606626	39.174126	106.675583
181	107con3Gko2R072403	NORMAL	A	1	1	7	25	LOW_SIGNAL	LOW_SIGNAL	1396.58667	4957.52002	1393	4958	33.250759	47.928459	1390.396851	4966.095215	1392	4966	35.441689	55.659027	100	100	0.519604	-4.277088	0	-8.231433	0.174648	-0.154067	198.194046	0
182	107con3Gko2R072403	NORMAL	A	1	1	7	26	LOW_SIGNAL	LOW_SIGNAL	1372.456421	4958.147461	1370	4960	30.852854	43.947666	1382.669312	4962.370117	1383	4964	33.493916	42.250736	100	100	-0.857321	-2.106153	0	0	-0.304918	-0.099943	0	0
183	107con3Gko2R072403	NORMAL	A	1	1	8	1	LOW_SIGNAL	LOW_SIGNAL	1524.605469	5029.619141	1525	5025	34.971325	45.516884	1491.698364	5014.960449	1487	5016	51.810616	48.192013	100	100	2.762386	7.31138	0.37782	2.646763	0.635142	0.304173	116.168098	108.010941
184	107con3Gko2R072403	NORMAL	A	1	1	8	2	LOW_SIGNAL	LOW_SIGNAL	1523.28772	5016.03418	1519	5016	41.189045	51.209152	1488.328003	4997.671875	1487	4997	52.174458	43.960186	100	100	2.934693	9.158648	0.320429	3.12082	0.670054	0.417703	91.60704	143.040604
185	107con3Gko2R072403	NORMAL	A	1	1	8	3	LOW_SIGNAL	LOW_SIGNAL	1507.933716	4997.92041	1504	5000	31.731089	46.015575	1491.160034	5000.551758	1481	4999	70.215263	46.665661	100	100	1.408066	-1.312449	0	-0.932093	0.238889	-0.056387	373.420837	0
186	107con3Gko2R072403	NORMAL	A	1	1	8	4	LOW_SIGNAL	LOW_SIGNAL	1514.761597	5002.470215	1514	5003	33.038498	46.971317	1501.81604	5004.023926	1501	5002	35.64959	51.582294	100	100	1.086714	-0.774951	0	-0.713114	0.363133	-0.030121	103.450111	0
187	107con3Gko2R072403	NORMAL	A	1	1	8	5	LOW_SIGNAL	LOW_SIGNAL	1508.576172	5009.152344	1509	5006	28.654125	47.157108	1519.391968	5021.671875	1521	5016	38.908066	50.313019	100	100	-0.907932	-6.244421	0	0	-0.277983	-0.248833	0	0
188	107con3Gko2R072403	NORMAL	A	1	1	8	6	LOW_SIGNAL	LOW_SIGNAL	1504.509888	5045.105957	1503	5040	34.732662	45.542828	1519.112061	5040.671875	1516	5043	36.42009	46.862503	100	100	-1.225779	2.211607	-0.554248	0	-0.400937	0.094619	0	249.045334
189	107con3Gko2R072403	NORMAL	A	1	1	8	7	LOW_SIGNAL	LOW_SIGNAL	1550.264893	5042.225098	1553	5041	41.374023	48.21883	1524.57605	5032.175781	1521	5032	38.358719	47.720779	100	100	2.156449	5.012341	0.430228	2.324349	0.6697	0.210586	60.358627	68.785988
190	107con3Gko2R072403	NORMAL	A	1	1	8	8	LOW_SIGNAL	LOW_SIGNAL	1660.331177	5040.516602	1577	5034	698.904541	71.533485	1547.887939	5017.624023	1547	5012	41.513741	42.978176	100	100	9.439045	11.418231	0.826664	1.209681	2.708579	0.532656	620.464661	249.789154
191	107con3Gko2R072403	NORMAL	A	1	1	8	9	LOW_SIGNAL	LOW_SIGNAL	1599.443726	5042.80127	1600	5046	39.809818	53.005791	1613.904053	5045.720215	1605	5041	67.319351	53.099213	100	100	-1.213872	-1.455895	0	0	-0.214802	-0.054972	0	0
192	107con3Gko2R072403	NORMAL	A	1	1	8	10	LOW_SIGNAL	LOW_SIGNAL	1607.496704	5044.947754	1605	5043	38.042934	49.037689	1660.407959	5040.463867	1617	5032	388.166626	61.362694	100	100	-4.441634	2.236448	-1.986022	0	-0.136311	0.073072	0	822.667236
193	107con3Gko2R072403	NORMAL	A	1	1	8	11	LOW_SIGNAL	LOW_SIGNAL	1627.110352	4987.694824	1583	4982	415.967712	54.576008	1651.170166	4977.233887	1584	4972	451.416077	59.719677	100	100	-2.019701	5.217648	-0.38709	0	-0.053299	0.175167	0	231.782593
194	107con3Gko2R072403	NORMAL	A	1	1	8	12	LOW_SIGNAL	LOW_SIGNAL	1562.831177	4969.36377	1558	4965	47.245956	41.332043	1575.150024	4967.620117	1573	4964	62.74276	48.842716	100	100	-1.034105	0.869689	-1.189052	0	-0.196339	0.035699	0	1492.526367
195	107con3Gko2R072403	NORMAL	A	1	1	8	13	LOW_SIGNAL	LOW_SIGNAL	1886.285767	5004.259766	1784	5004	272.84613	60.339661	1537.199951	4966.165039	1542	4962	40.395885	51.310699	100	100	29.304001	19.000673	1.542261	0.648399	8.641618	0.742432	77.298805	83.345879
196	107con3Gko2R072403	NORMAL	A	1	1	8	14	DETECTED	DETECTED	2011.865601	5035.546387	1845	5025	450.680145	78.105179	1505.294067	4960.235352	1500	4961	42.836399	50.237087	100	100	42.524136	37.563213	1.132069	0.883339	11.825727	1.499112	88.56395	79.410851
197	107con3Gko2R072403	NORMAL	A	1	1	8	15	DETECTED	DETECTED	4264.933105	5440.540527	4322	5432	783.97168	226.465515	1498.310303	4987.965332	1502	4983	34.352276	42.838974	100	100	232.24408	225.73291	1.028845	0.971964	80.536812	10.564567	28.309559	49.135883
198	107con3Gko2R072403	NORMAL	A	1	1	8	16	DETECTED	DETECTED	4753.114258	5839.351074	4616	5891	611.99054	280.627167	1466.813965	4974.418457	1461	4973	31.431902	42.75024	100	100	275.868408	431.406219	0.639463	1.563812	104.553024	20.232227	18.597898	32.066292
199	107con3Gko2R072403	NORMAL	A	1	1	8	17	LOW_SIGNAL	LOW_SIGNAL	1464.274536	4976.45752	1455	4971	81.293915	51.525032	1463.911987	4971.647949	1455	4972	53.376476	45.061108	100	100	0.030434	2.39889	0.012687	78.822319	0.006792	0.106734	16912.482422	519.516357
200	107con3Gko2R072403	NORMAL	A	1	1	8	18	LOW_SIGNAL	LOW_SIGNAL	1433.006592	4961.098145	1433	4964	27.476908	46.766602	1431.280029	4953.080078	1428	4953	31.5292	42.579449	100	100	0.144936	3.999206	0.036241	27.592863	0.054761	0.188308	895.605103	241.227859
201	107con3Gko2R072403	NORMAL	A	1	1	8	19	LOW_SIGNAL	LOW_SIGNAL	1435.424805	4961.575195	1431	4963	39.688046	45.991955	1441.407959	4961.056152	1441	4956	33.909054	46.142891	100	100	-0.502256	0.258885	-1.94007	0	-0.176447	0.011249	0	718.464844
202	107con3Gko2R072403	NORMAL	A	1	1	8	20	LOW_SIGNAL	LOW_SIGNAL	1438.411743	4953.633789	1436	4953	37.717533	46.074554	1454.280029	4956.111816	1455	4955	36.916992	52.410484	100	100	-1.332063	-1.235977	0	0	-0.429837	-0.047281	0	0
203	107con3Gko2R072403	NORMAL	A	1	1	8	21	LOW_SIGNAL	LOW_SIGNAL	1479.836548	4962.045898	1480	4966	37.651356	45.921757	1479.504395	4971.947754	1467	4972	53.183136	46.22596	100	100	0.027883	-4.938792	0	-177.128082	0.006245	-0.214206	11308.302734	0
204	107con3Gko2R072403	NORMAL	A	1	1	8	22	LOW_SIGNAL	LOW_SIGNAL	1511.052979	4977.748535	1483	4973	207.547897	54.498337	1482.591675	4979.516602	1476	4974	49.484989	48.468822	100	100	2.389184	-0.881866	0	-0.369108	0.57515	-0.036478	708.197754	0
205	107con3Gko2R072403	NORMAL	A	1	1	8	23	LOW_SIGNAL	LOW_SIGNAL	1564.543091	5017.556152	1560	5015	76.410889	58.297478	1457.248047	4977.536133	1456	4983	32.25795	50.606094	100	100	9.00688	19.96096	0.451225	2.21619	3.326158	0.790814	64.558388	72.317932
206	107con3Gko2R072403	NORMAL	A	1	1	8	24	LOW_SIGNAL	LOW_SIGNAL	1563.158936	5038.430664	1568	5034	84.111366	73.51757	1447.928589	4977.063477	1446	4981	29.241114	44.318989	100	100	9.673009	30.608381	0.316025	3.164308	3.940696	1.38467	68.441124	95.583885
207	107con3Gko2R072403	NORMAL	A	1	1	8	25	DETECTED	DETECTED	2583.744629	5365.468262	2623	5408	289.881653	215.818634	1424.817261	4975.384766	1424	4976	29.899103	60.030453	100	100	97.286133	194.56366	0.500022	1.999912	38.761276	6.498094	24.879522	53.142929
208	107con3Gko2R072403	NORMAL	A	1	1	8	26	DETECTED	DETECTED	2598.897461	5344.55127	2631	5361	189.633682	143.680634	1406.578491	4974.570313	1405	4972	30.846325	45.410713	100	100	100.089188	184.537018	0.54238	1.843726	38.653519	8.147438	15.692788	36.843998
209	107con3Gko2R072403	NORMAL	A	1	1	9	1	LOW_SIGNAL	LOW_SIGNAL	1515.408203	5028.70752	1515	5028	29.7864	39.037777	1514.769897	5027.896973	1509	5029	34.412132	44.534893	100	100	0.053583	0.40428	0.132538	7.544993	0.018549	0.0182	2699.753418	2644.365234
210	107con3Gko2R072403	NORMAL	A	1	1	9	2	LOW_SIGNAL	LOW_SIGNAL	1511.149658	5005.421875	1511	5005	28.765312	46.039997	1512.832031	5001.240234	1511	5005	32.308689	47.987125	100	100	-0.141227	2.085695	-0.067712	0	-0.052072	0.087141	0	323.576538
211	107con3Gko2R072403	NORMAL	A	1	1	9	3	LOW_SIGNAL	LOW_SIGNAL	1594.251709	5026.05957	1599	5031	52.55349	49.081715	1525.439941	5015.255859	1520	5011	56.266418	44.700588	100	100	5.776402	5.388614	1.071964	0.932867	1.222963	0.241691	29.211224	187.620529
212	107con3Gko2R072403	NORMAL	A	1	1	9	4	LOW_SIGNAL	LOW_SIGNAL	1606.675537	5030.07959	1609	5029	51.870544	52.625278	1530.416016	5023.936035	1527	5027	38.399059	50.604851	100	100	6.401604	3.064248	2.089127	0.478669	1.985974	0.121402	45.728233	235.074356
213	107con3Gko2R072403	NORMAL	A	1	1	9	5	LOW_SIGNAL	LOW_SIGNAL	1538.437134	5025.304688	1537	5034	35.20541	50.42762	1553.319946	5037.279785	1554	5028	34.969711	48.899437	100	100	-1.249337	-5.972872	0	0	-0.425592	-0.244892	0	0
214	107con3Gko2R072403	NORMAL	A	1	1	9	6	LOW_SIGNAL	LOW_SIGNAL	1545.582764	5036.178711	1545	5036	35.607368	49.781258	1559.008057	5031.016113	1557	5024	33.267616	50.891251	100	100	-1.126986	2.574971	-0.437669	0	-0.403554	0.101444	0	204.761078
215	107con3Gko2R072403	NORMAL	A	1	1	9	7	LOW_SIGNAL	LOW_SIGNAL	1554.980103	5018.238281	1550	5024	38.89772	48.801342	1552.94397	5014.368164	1553	5011	34.946114	54.936264	100	100	0.170923	1.930315	0.088547	11.293471	0.058265	0.070447	838.953491	651.851257
216	107con3Gko2R072403	NORMAL	A	1	1	9	8	LOW_SIGNAL	LOW_SIGNAL	1573.165527	5003.682129	1571	5006	39.373672	45.570366	1580.432007	5000.839844	1580	5004	38.659874	45.355129	100	100	-0.609984	1.417659	-0.430276	0	-0.187959	0.062667	0	155.644547
217	107con3Gko2R072403	NORMAL	A	1	1	9	9	LOW_SIGNAL	LOW_SIGNAL	1660.781494	5036.887207	1659	5035	34.560837	49.980873	1659.952026	5058.352051	1662	5057	54.83345	65.689056	100	100	0.06963	-10.706114	0	-153.757965	0.015127	-0.326764	5132.278809	0
218	107con3Gko2R072403	NORMAL	A	1	1	9	10	LOW_SIGNAL	LOW_SIGNAL	1704.168823	5065.986816	1700	5068	39.15527	50.898212	1690.833374	5069.89209	1693	5070	31.802631	63.403301	100	100	1.119444	-1.94785	0	-1.740016	0.419319	-0.061594	171.283035	0
219	107con3Gko2R072403	NORMAL	A	1	1	9	11	DETECTED	DETECTED	31418.992188	8288.795898	32766	8296	8509.779297	1294.726074	1679.565186	4997.608887	1675	4996	31.090523	49.903305	100	100	2496.475586	1641.559814	1.520795	0.657551	956.543213	65.951286	28.614279	39.309952
220	107con3Gko2R072403	NORMAL	A	1	1	9	12	DETECTED	DETECTED	27154.537109	7466.950195	29855	7663	12347.254883	1317.03833	1671.041626	4975.458496	1663	4977	29.267105	34.418114	100	100	2139.211426	1242.692261	1.721433	0.580911	870.721436	72.388969	48.451832	52.843384
221	107con3Gko2R072403	NORMAL	A	1	1	9	13	LOW_SIGNAL	LOW_SIGNAL	1637.473999	4976.175293	1638	4980	47.807095	41.627533	1580.384033	4985.047852	1567	4986	54.284016	49.636726	100	100	4.792416	-4.425405	0	-0.923418	1.05169	-0.17875	45.042088	0
222	107con3Gko2R072403	NORMAL	A	1	1	9	14	LOW_SIGNAL	LOW_SIGNAL	1606.902588	4979.006348	1600	4977	91.289734	48.739471	1521.838989	4979.033691	1521	4978	36.333679	51.920712	100	100	7.140662	-0.013638	0	-0.00191	2.341178	-0.000527	98.453056	0
223	107con3Gko2R072403	NORMAL	A	1	1	9	15	LOW_SIGNAL	LOW_SIGNAL	1496.032471	4982.513184	1490	4985	36.973656	48.571926	1493.248047	4976.160156	1491	4979	29.85413	48.694485	100	100	0.233738	3.168727	0.073764	13.556726	0.093268	0.130467	783.373291	54.346771
224	107con3Gko2R072403	NORMAL	A	1	1	9	16	LOW_SIGNAL	LOW_SIGNAL	1470.850708	4967.525879	1467	4970	29.505461	45.779552	1476.94397	4972.248047	1479	4973	26.807648	49.886097	100	100	-0.511499	-2.355296	0	0	-0.227296	-0.094659	0	0
225	107con3Gko2R072403	NORMAL	A	1	1	9	17	LOW_SIGNAL	LOW_SIGNAL	1465.601318	4967.052246	1464	4967	32.173534	52.024391	1462.264038	4958.855957	1459	4959	31.819841	43.740757	100	100	0.280148	4.088099	0.068528	14.592645	0.10488	0.187383	142.556915	343.634674
226	107con3Gko2R072403	NORMAL	A	1	1	9	18	LOW_SIGNAL	LOW_SIGNAL	1473.620972	4962.320313	1475	4958	29.649492	47.95118	1466.823975	4957.73584	1463	4960	33.958485	46.762463	100	100	0.570574	2.286618	0.249527	4.007576	0.200156	0.098037	243.571548	231.449371
227	107con3Gko2R072403	NORMAL	A	1	1	9	19	LOW_SIGNAL	LOW_SIGNAL	1505.725464	4961.437988	1505	4964	34.934189	43.884102	1498.368042	4970.472168	1487	4971	92.861809	44.732281	100	100	0.617619	-4.506017	0	-7.295793	0.07923	-0.201961	1169.434204	0
228	107con3Gko2R072403	NORMAL	A	1	1	9	20	LOW_SIGNAL	LOW_SIGNAL	1551.565796	4963.888184	1551	4963	46.358479	47.241741	1523.238037	4965.952148	1512	4963	52.438519	44.101585	100	100	2.377973	-1.029453	0	-0.432912	0.540209	-0.0468	86.519279	0
229	107con3Gko2R072403	NORMAL	A	1	1	9	21	DETECTED	DETECTED	30445.857422	9070.729492	33550	8320	7864.918945	2723.793945	1576.321411	4981.214355	1574	4963	40.685841	56.385155	100	100	2423.452393	2039.745361	1.188115	0.841669	709.572021	72.528221	27.242607	66.59005
230	107con3Gko2R072403	NORMAL	A	1	1	9	22	DETECTED	DETECTED	27999.064453	9337.121094	34094	8483	10982.888672	3219.754639	1570.142822	5001.19043	1567	4989	45.762741	58.993752	100	100	2218.575195	2162.651123	1.025859	0.974793	577.520508	73.498131	41.555962	74.245056
231	107con3Gko2R072403	NORMAL	A	1	1	9	23	LOW_SIGNAL	LOW_SIGNAL	1674.834473	5061.483398	1688	5062	72.817169	66.557838	1494.423706	4994.610352	1489	5000	37.461868	48.244751	100	100	15.144578	33.354561	0.454048	2.20241	4.815851	1.386121	34.610775	68.565483
232	107con3Gko2R072403	NORMAL	A	1	1	9	24	LOW_SIGNAL	LOW_SIGNAL	1642.543091	5060.172363	1661	5061	75.584625	67.271172	1469.468262	4986.238281	1471	4984	28.936258	46.308266	100	100	14.528763	36.876427	0.393985	2.538167	5.981244	1.596563	40.344639	65.998024
233	107con3Gko2R072403	NORMAL	A	1	1	9	25	DETECTED	DETECTED	1847.25	5124.75	1839	5121	56.946373	58.271267	1463.121216	4983.232422	1457	4982	44.404186	49.512707	100	100	32.245682	70.585342	0.456833	2.188986	8.650734	2.858207	9.2816	21.711163
234	107con3Gko2R072403	NORMAL	A	1	1	9	26	DETECTED	DETECTED	1829.857178	5093.367188	1835	5095	44.092236	58.314045	1442.740356	4968.270508	1441	4964	32.129498	48.367447	100	100	32.496513	62.39502	0.520819	1.920053	12.048642	2.586382	7.800325	26.039705
235	107con3Gko2R072403	NORMAL	A	1	1	10	1	LOW_SIGNAL	LOW_SIGNAL	1568.183716	5035.496582	1560	5032	51.345329	47.008362	1565.293701	5041.904785	1565	5041	39.093746	45.643745	100	100	0.242602	-3.196248	0	-13.17485	0.073925	-0.140396	1151.792114	0
236	107con3Gko2R072403	NORMAL	A	1	1	10	2	LOW_SIGNAL	LOW_SIGNAL	1575.394531	5023.659668	1563	5020	73.498802	67.366661	1565.303955	5016.839844	1566	5015	41.784817	49.661999	100	100	0.847053	3.401554	0.249019	4.01575	0.241489	0.137325	599.229553	667.446899
237	107con3Gko2R072403	NORMAL	A	1	1	10	3	LOW_SIGNAL	LOW_SIGNAL	1570.513184	5029.006348	1570	5029	31.288231	48.190372	1591.809814	5031.95752	1560	5026	220.644318	79.192451	100	100	-1.787745	-1.471969	0	0	-0.09652	-0.037266	0	0
238	107con3Gko2R072403	NORMAL	A	1	1	10	4	LOW_SIGNAL	LOW_SIGNAL	1624.980103	5035.914063	1585	5032	302.773285	53.253067	1572.368042	5039.240234	1572	5030	38.209846	49.664574	100	100	4.416518	-1.659009	0	-0.375637	1.376924	-0.066973	570.881592	0
239	107con3Gko2R072403	NORMAL	A	1	1	10	5	LOW_SIGNAL	LOW_SIGNAL	1597.311279	5036.344238	1600	5042	34.871418	49.296528	1580.807983	5042.151855	1576	5041	36.146591	45.61145	100	100	1.385369	-2.896691	0	-2.090917	0.456566	-0.127328	57.663132	0
240	107con3Gko2R072403	NORMAL	A	1	1	10	6	LOW_SIGNAL	LOW_SIGNAL	1595.814575	5027.675293	1594	5026	39.079304	47.238052	1580.495972	5023.86377	1578	5022	29.892445	57.61417	100	100	1.28592	1.90109	0.676412	1.47839	0.512457	0.066156	164.323608	865.381592
241	107con3Gko2R072403	NORMAL	A	1	1	10	7	LOW_SIGNAL	LOW_SIGNAL	1571.139038	4994.668945	1572	4994	28.646126	44.577545	1583.712036	4995.912109	1584	5004	35.734425	51.220417	100	100	-1.05544	-0.620058	0	0	-0.351846	-0.024271	0	0
242	107con3Gko2R072403	NORMAL	A	1	1	10	8	LOW_SIGNAL	LOW_SIGNAL	1593.019897	4992.231934	1592	4991	37.587666	41.304802	1631.488037	4995.448242	1616	4997	96.357658	41.129692	100	100	-3.229207	-1.604212	0	0	-0.399222	-0.078199	0	0
243	107con3Gko2R072403	NORMAL	A	1	1	10	9	LOW_SIGNAL	LOW_SIGNAL	2173.664551	5144.848633	2185	5140	94.802078	66.09864	1724.709961	5077.299805	1711	5070	66.655807	85.322861	100	100	37.687481	33.691624	1.118601	0.893974	6.735416	0.791685	15.015425	79.873062
244	107con3Gko2R072403	NORMAL	A	1	1	10	10	DETECTED	DETECTED	2178.783447	5190.791504	2178	5187	55.501865	62.079224	1722.464844	5090.929688	1702	5101	71.366821	82.968712	100	100	38.305653	49.808514	0.769058	1.300291	6.393988	1.203608	9.831697	55.121395
245	107con3Gko2R072403	NORMAL	A	1	1	10	11	LOW_SIGNAL	LOW_SIGNAL	1675.168823	5010.733887	1665	5011	88.934631	52.979969	1639.341919	5000.213867	1633	5001	38.924141	50.538803	100	100	3.007489	5.247116	0.57317	1.744684	0.920429	0.208157	223.19606	151.109482
246	107con3Gko2R072403	NORMAL	A	1	1	10	12	LOW_SIGNAL	LOW_SIGNAL	1669.058472	5009.733887	1662	5006	88.006477	41.502037	1626.284424	4983.137695	1621	4982	43.903809	47.772438	100	100	3.590667	13.265499	0.270677	3.694439	0.974267	0.556727	178.316452	88.959404
247	107con3Gko2R072403	NORMAL	A	1	1	10	13	LOW_SIGNAL	LOW_SIGNAL	1571.99353	4985.201172	1572	4989	34.690884	49.581833	1585.671997	4983.695801	1573	4977	57.866051	52.798492	100	100	-1.148239	0.750841	-1.529271	0	-0.236382	0.028512	0	1205.500122
248	107con3Gko2R072403	NORMAL	A	1	1	10	14	LOW_SIGNAL	LOW_SIGNAL	1527.240234	4984.039063	1529	4979	31.479225	51.677212	1538.328003	4979.248047	1539	4975	35.161098	52.030956	100	100	-0.930762	2.389636	-0.3895	0	-0.315342	0.09208	0	126.422462
249	107con3Gko2R072403	NORMAL	A	1	1	10	15	LOW_SIGNAL	LOW_SIGNAL	1527.889648	4983.318359	1526	4982	33.402588	47.475563	1524.128052	4975.335938	1527	4976	35.947987	45.022709	100	100	0.315767	3.981427	0.07931	12.608746	0.10464	0.177298	353.208069	188.698349
250	107con3Gko2R072403	NORMAL	A	1	1	10	16	LOW_SIGNAL	LOW_SIGNAL	1507.980469	4972.986816	1508	4972	30.641392	47.005352	1504.375977	4962.744141	1502	4957	34.16272	45.715607	100	100	0.302579	5.108784	0.059227	16.884132	0.10551	0.224052	419.093018	106.764664
251	107con3Gko2R072403	NORMAL	A	1	1	10	17	LOW_SIGNAL	LOW_SIGNAL	1478.405273	4956.791016	1478	4954	30.65716	48.541721	1482.975952	4969.352051	1483	4967	35.204117	46.837952	100	100	-0.383686	-6.265122	0	0	-0.129834	-0.268181	0	0
252	107con3Gko2R072403	NORMAL	A	1	1	10	18	LOW_SIGNAL	LOW_SIGNAL	1474.848633	4963.295898	1475	4961	26.430403	46.251087	1471.791992	4957.775879	1469	4961	29.027056	45.396259	100	100	0.25659	2.753244	0.093195	10.730147	0.105303	0.121596	392.593018	160.346283
253	107con3Gko2R072403	NORMAL	A	1	1	10	19	LOW_SIGNAL	LOW_SIGNAL	1527.940796	4977.901367	1528	4977	31.399632	47.219326	1508.365112	4970.007813	1505	4969	55.288712	50.404686	100	100	1.64328	3.937103	0.417383	2.39588	0.354063	0.156604	232.467972	223.400894
254	107con3Gko2R072403	NORMAL	A	1	1	10	20	LOW_SIGNAL	LOW_SIGNAL	1539.190796	4964.170898	1537	4963	45.629044	47.341888	1523.817505	4973	1523	4970	31.191383	47.643845	100	100	1.290511	-4.403729	0	-3.412393	0.49287	-0.185315	216.630661	0
255	107con3Gko2R072403	NORMAL	A	1	1	10	21	LOW_SIGNAL	LOW_SIGNAL	1549.717163	4988.210449	1548	4988	34.584652	47.593838	1543.482788	4983.879395	1544	4988	38.648354	49.395329	100	100	0.523344	2.160219	0.242265	4.127719	0.16131	0.087681	276.707794	305.199615
256	107con3Gko2R072403	NORMAL	A	1	1	10	22	LOW_SIGNAL	LOW_SIGNAL	1522.072388	4989.920898	1525	4992	38.389278	50.511242	1512.266113	4985.495605	1504	4988	42.404068	44.862881	100	100	0.823187	2.207223	0.372952	2.681312	0.231258	0.09864	183.660248	524.486694
257	107con3Gko2R072403	NORMAL	A	1	1	10	23	LOW_SIGNAL	LOW_SIGNAL	1476.291382	4990.966797	1473	4988	32.473705	45.180153	1481.040039	4988.375977	1482	4990	29.019562	52.798717	100	100	-0.398626	1.292235	-0.308478	0	-0.163636	0.04907	0	1054.545898
258	107con3Gko2R072403	NORMAL	A	1	1	10	24	LOW_SIGNAL	LOW_SIGNAL	1468.589355	4974.97998	1468	4978	26.05872	47.589828	1465.472046	4983.487793	1465	4983	27.661423	47.887062	100	100	0.261682	-4.243479	0	-16.216137	0.112695	-0.177664	297.656311	0
259	107con3Gko2R072403	NORMAL	A	1	1	10	25	LOW_SIGNAL	LOW_SIGNAL	1468.67334	4984.286621	1467	4985	35.00518	46.800934	1459.176025	4976.720215	1455	4971	35.936787	45.241219	100	100	0.797252	3.77393	0.211252	4.733673	0.264278	0.167246	85.598656	158.353058
260	107con3Gko2R072403	NORMAL	A	1	1	10	26	LOW_SIGNAL	LOW_SIGNAL	1461.733276	4978.120117	1453	4970	77.602043	47.319553	1445.619019	4969.80957	1446	4967	32.305012	47.798523	100	100	1.352711	4.145088	0.326341	3.064282	0.498816	0.173866	437.862091	81.218605
261	107con3Gko2R072403	NORMAL	A	1	1	11	1	LOW_SIGNAL	LOW_SIGNAL	1606.816284	5046.299316	1609	5041	38.249725	54.14925	1585.007935	5048.428711	1583	5045	27.918884	53.202175	100	100	1.830701	-1.062087	0	-0.580153	0.781133	-0.040025	119.886711	0
262	107con3Gko2R072403	NORMAL	A	1	1	11	2	LOW_SIGNAL	LOW_SIGNAL	1601.510254	5048.870605	1601	5047	31.989803	49.01067	1592.328003	5059.463867	1591	5065	32.212948	52.522591	100	100	0.770804	-5.283648	0	-6.854723	0.285048	-0.20169	41.221104	0
263	107con3Gko2R072403	NORMAL	A	1	1	11	3	LOW_SIGNAL	LOW_SIGNAL	1609.552612	5055.223633	1609	5057	32.807854	46.798027	1588.50708	5052.295898	1587	5049	32.245895	52.398876	100	100	1.766667	1.460279	1.209815	0.826573	0.652658	0.055874	28.729515	805.089783
264	107con3Gko2R072403	NORMAL	A	1	1	11	4	LOW_SIGNAL	LOW_SIGNAL	1613.264893	5046.291504	1612	5045	35.826748	46.34071	1589.008057	5044.328125	1586	5042	30.420841	54.264698	100	100	2.03624	0.979283	2.079317	0.480927	0.797376	0.036182	78.016273	1438.064819
265	107con3Gko2R072403	NORMAL	A	1	1	11	5	LOW_SIGNAL	LOW_SIGNAL	1559.390747	5037.522949	1556	5039	35.158119	55.326046	1596.488037	5042.52002	1600	5047	34.023857	49.291523	100	100	-3.114131	-2.492411	0	0	-1.090332	-0.101378	0	0
266	107con3Gko2R072403	NORMAL	A	1	1	11	6	LOW_SIGNAL	LOW_SIGNAL	1567.052979	5022.609375	1567	5022	31.231775	49.759045	1591.328003	5014.879883	1593	5010	31.743631	55.608746	100	100	-2.037766	3.855273	-0.528566	0	-0.764721	0.138998	0	321.195801
267	107con3Gko2R072403	NORMAL	A	1	1	11	7	LOW_SIGNAL	LOW_SIGNAL	1578.072876	4994.80127	1577	4993	29.925928	48.380444	1599.375977	4996.319824	1598	4998	31.744869	41.877239	100	100	-1.788288	-0.757416	0	0	-0.671072	-0.036262	0	0
268	107con3Gko2R072403	NORMAL	A	1	1	11	8	LOW_SIGNAL	LOW_SIGNAL	1603.855225	4991.394531	1598	4991	46.763519	49.186623	1627.514282	4992.837891	1619	4991	44.924324	40.951214	100	100	-1.986059	-0.719911	0	0	-0.526643	-0.035246	0	0
269	107con3Gko2R072403	NORMAL	A	1	1	11	9	DETECTED	DETECTED	19334.380859	6976.845215	20827	6761	5498.252441	900.285034	1711.848511	5027.484863	1685	5030	89.752136	117.388809	100	100	1479.32312	972.291016	1.521482	0.657254	196.346664	16.606016	31.195969	45.78933
270	107con3Gko2R072403	NORMAL	A	1	1	11	10	DETECTED	DETECTED	19537.175781	7126.866211	20740	7201	5553.535156	719.240295	1693.666626	4992.700195	1680	4990	95.59156	124.822403	100	100	1497.873047	1064.467285	1.407157	0.710653	186.664078	17.09762	31.118948	33.189835
271	107con3Gko2R072403	NORMAL	A	1	1	11	11	LOW_SIGNAL	LOW_SIGNAL	1646.196045	5005.26123	1647	5005	36.544144	53.090256	1645.832031	5003.647949	1634	5002	48.189953	48.06786	100	100	0.030557	0.804663	0.037975	26.33309	0.007554	0.033563	8629.709961	1397.158691
272	107con3Gko2R072403	NORMAL	A	1	1	11	12	LOW_SIGNAL	LOW_SIGNAL	1625.441528	4986.928711	1625	4985	34.2108	46.566288	1643.703979	5022.848145	1613	5001	247.224655	161.965393	100	100	-1.533041	-17.915693	0	0	-0.07387	-0.221772	0	0
273	107con3Gko2R072403	NORMAL	A	1	1	11	13	LOW_SIGNAL	LOW_SIGNAL	1623.298706	4997.798828	1625	4997	43.712982	44.396534	1727.079956	5027.399902	1574	4998	972.94165	192.65715	100	100	-8.711915	-14.764257	0	0	-0.106667	-0.153646	0	0
274	107con3Gko2R072403	NORMAL	A	1	1	11	14	LOW_SIGNAL	LOW_SIGNAL	1576.097412	4997.623535	1582	4997	47.16053	54.217323	1547.264038	4986.664063	1544	4992	44.902607	57.560616	100	100	2.420417	5.466304	0.442789	2.258415	0.642131	0.190399	50.003666	176.39064
275	107con3Gko2R072403	NORMAL	A	1	1	11	15	LOW_SIGNAL	LOW_SIGNAL	1628.95459	4985.356934	1636	4984	48.553364	53.996811	1516.447998	4963.824219	1517	4965	34.280029	50.792091	100	100	9.444364	10.739966	0.879366	1.137183	3.281986	0.423938	30.562405	85.104767
276	107con3Gko2R072403	NORMAL	A	1	1	11	16	LOW_SIGNAL	LOW_SIGNAL	1604.019653	4969.712402	1607	4962	44.217381	45.839058	1504.192017	4956.12793	1504	4956	33.9762	43.092548	100	100	8.380029	6.775587	1.236797	0.80854	2.938164	0.315239	28.347174	115.047134
277	107con3Gko2R072403	NORMAL	A	1	1	11	17	LOW_SIGNAL	LOW_SIGNAL	1483.934204	4959.848633	1479	4964	36.139477	49.755402	1500.08728	4964.698242	1499	4965	37.58234	43.397556	100	100	-1.35597	-2.418861	0	0	-0.429805	-0.111748	0	0
278	107con3Gko2R072403	NORMAL	A	1	1	11	18	LOW_SIGNAL	LOW_SIGNAL	1462.289429	4976.545898	1460	4975	32.607765	48.186432	1485.700806	4959.023438	1481	4961	32.36285	46.039913	100	100	-1.965268	8.739755	-0.224865	0	-0.723403	0.380593	0	81.16304
279	107con3Gko2R072403	NORMAL	A	1	1	11	19	DETECTED	DETECTED	2187.793701	5226.041016	2189	5230	255.953491	109.659218	1495.226685	4950.546875	1496	4957	44.402508	49.683655	100	100	58.137524	137.409424	0.423097	2.363524	15.597475	5.544965	36.396858	35.484699
280	107con3Gko2R072403	NORMAL	A	1	1	11	20	DETECTED	DETECTED	2194.362305	5201.058105	2187	5196	222.232925	91.468391	1526.677124	4971.041504	1510	4967	108.427269	69.023857	100	100	56.048817	114.726387	0.488543	2.046901	6.157908	3.332422	29.053679	26.092949
281	107con3Gko2R072403	NORMAL	A	1	1	11	21	DETECTED	DETECTED	2396.802002	5191.891113	2373	5203	125.237526	71.356834	1499.764648	4959.988281	1507	4960	50.04847	57.336018	100	100	75.301781	115.667191	0.651021	1.536049	17.923372	4.044628	12.79795	18.317146
282	107con3Gko2R072403	NORMAL	A	1	1	11	22	DETECTED	DETECTED	2274.726563	5166.658203	2292	5172	139.248444	80.591026	1487.92688	4984.37793	1487	4986	30.469078	49.804226	100	100	66.047882	90.916733	0.726466	1.376528	25.822891	3.659936	17.269207	34.759499
283	107con3Gko2R072403	NORMAL	A	1	1	11	23	LOW_SIGNAL	LOW_SIGNAL	1466.304688	4991.549805	1465	4993	27.170095	55.776665	1468.511963	4985.120117	1470	4987	31.221533	52.64529	100	100	-0.18529	3.206963	-0.057777	0	-0.070697	0.122132	0	286.573669
284	107con3Gko2R072403	NORMAL	A	1	1	11	24	LOW_SIGNAL	LOW_SIGNAL	1456.827759	4980.927246	1455	4972	33.681797	65.444031	1458.848022	4986.624023	1458	4989	29.635433	48.626743	100	100	-0.169591	-2.841407	0	0	-0.068171	-0.117153	0	0
285	107con3Gko2R072403	NORMAL	A	1	1	11	25	LOW_SIGNAL	LOW_SIGNAL	1487.280029	4992.52002	1484	4997	37.39793	50.696838	1469.631958	4979.208008	1462	4984	73.035294	56.077328	100	100	1.481467	6.63969	0.223123	4.481835	0.241638	0.237387	355.472015	180.052979
286	107con3Gko2R072403	NORMAL	A	1	1	11	26	LOW_SIGNAL	LOW_SIGNAL	1471.006714	4981.82666	1472	4980	31.792639	45.56369	1450.920654	4983.261719	1447	4978	37.092232	49.035191	100	100	1.686124	-0.71577	0	-0.424506	0.541517	-0.029266	95.123634	0
287	107con3Gko2R072403	NORMAL	A	1	1	12	1	LOW_SIGNAL	LOW_SIGNAL	1583.782349	5032.816406	1583	5030	29.744921	45.931469	1578.015869	5035.944336	1577	5035	29.68339	49.81699	100	100	0.484067	-1.560131	0	-3.222965	0.194266	-0.062788	33.161377	0
288	107con3Gko2R072403	NORMAL	A	1	1	12	2	LOW_SIGNAL	LOW_SIGNAL	1594.755127	5052.176758	1592	5050	31.978287	51.439495	1580.640015	5048.167969	1583	5047	30.324427	50.239223	100	100	1.184893	1.999481	0.5926	1.687479	0.46547	0.079794	71.914841	275.576294
289	107con3Gko2R072403	NORMAL	A	1	1	12	3	LOW_SIGNAL	LOW_SIGNAL	1594.346924	5065.84375	1595	5069	30.670061	56.235458	1591.504028	5057.664063	1593	5061	29.58548	48.368504	100	100	0.238647	4.079819	0.058494	17.095636	0.096091	0.169112	284.360138	350.703949
290	107con3Gko2R072403	NORMAL	A	1	1	12	4	LOW_SIGNAL	LOW_SIGNAL	1594.184204	5063.184082	1593	5062	31.288321	51.177704	1602.264038	5062.463867	1602	5057	31.675051	51.865765	100	100	-0.678261	0.359225	-1.888126	0	-0.255085	0.013886	0	1169.126465
291	107con3Gko2R072403	NORMAL	A	1	1	12	5	LOW_SIGNAL	LOW_SIGNAL	1581.013306	5039.132324	1583	5034	33.389015	51.973404	1601.008057	5047.007813	1608	5045	32.593662	49.017704	100	100	-1.678459	-3.928092	0	0	-0.613455	-0.160666	0	0
292	107con3Gko2R072403	NORMAL	A	1	1	12	6	LOW_SIGNAL	LOW_SIGNAL	1600.814575	5037.477051	1601	5035	29.771441	46.287056	1609.776001	5042.352051	1609	5045	33.838535	50.332798	100	100	-0.752267	-2.431525	0	0	-0.264829	-0.096855	0	0
293	107con3Gko2R072403	NORMAL	A	1	1	12	7	LOW_SIGNAL	LOW_SIGNAL	1618.006592	5036.973633	1608	5032	67.577423	51.931309	1618.023804	5033.412598	1617	5034	33.627243	55.491016	100	100	-0.001445	1.776153	-0.000813	0	-0.000512	0.064173	0	549.133789
294	107con3Gko2R072403	NORMAL	A	1	1	12	8	LOW_SIGNAL	LOW_SIGNAL	1611.289429	5005.565918	1615	5004	33.790478	48.628288	1613.285767	5010.547852	1613	5012	30.41259	57.173222	100	100	-0.167583	-2.484861	0	0	-0.065642	-0.087138	0	0
295	107con3Gko2R072403	NORMAL	A	1	1	12	9	LOW_SIGNAL	LOW_SIGNAL	1531.307129	4935.032715	1532	4931	31.154804	59.384277	1549.19165	4919.125	1540	4898	46.321365	96.922722	100	100	-1.501316	7.934361	-0.189217	0	-0.386097	0.164128	0	481.525757
296	107con3Gko2R072403	NORMAL	A	1	1	12	10	LOW_SIGNAL	LOW_SIGNAL	1546.980347	4892.843262	1539	4893	46.884014	59.031567	1582.224121	4906.568848	1582	4909	67.101372	80.400444	100	100	-2.958538	-6.845971	0	0	-0.525232	-0.170715	0	0
297	107con3Gko2R072403	NORMAL	A	1	1	12	11	LOW_SIGNAL	LOW_SIGNAL	1714.078491	5009.228516	1633	4996	718.1745	89.25425	1616.063965	4991.487793	1615	4989	43.900692	55.201183	100	100	8.227827	8.848618	0.929843	1.07545	2.232642	0.321383	731.352295	395.342743
298	107con3Gko2R072403	NORMAL	A	1	1	12	12	LOW_SIGNAL	LOW_SIGNAL	1585.071899	5007.745117	1584	5009	32.022835	50.510628	1577.199951	5000.120117	1578	4997	32.115971	53.43713	100	100	0.660811	3.803155	0.173753	5.755288	0.24511	0.142691	31.048243	228.740036
299	107con3Gko2R072403	NORMAL	A	1	1	12	13	LOW_SIGNAL	LOW_SIGNAL	1539.844116	4989.162109	1541	4991	31.533804	49.572609	1538.848022	4994.671875	1539	5001	36.31361	50.637829	100	100	0.083617	-2.74813	0	-32.865658	0.02743	-0.108807	1807.888184	0
300	107con3Gko2R072403	NORMAL	A	1	1	12	14	LOW_SIGNAL	LOW_SIGNAL	1526.960815	4972.71875	1526	4975	30.685989	49.738598	1522.375977	4967.647949	1521	4967	33.389603	54.317055	100	100	0.384874	2.529186	0.152173	6.57146	0.137313	0.093356	287.074463	430.443207
301	107con3Gko2R072403	NORMAL	A	1	1	12	15	LOW_SIGNAL	LOW_SIGNAL	1636.38562	5000.39209	1612	5000	93.029785	59.43232	1557.416016	4970.240234	1530	4970	86.415375	52.41589	100	100	6.629102	15.038973	0.440795	2.268629	0.913837	0.575243	43.626606	92.909164
302	107con3Gko2R072403	NORMAL	A	1	1	12	16	LOW_SIGNAL	LOW_SIGNAL	1548.758179	4965.706055	1547	4970	50.63102	48.338432	1492.241333	4955.163574	1494	4955	29.036894	43.354542	100	100	4.744305	5.258319	0.902247	1.108343	1.946381	0.243169	73.389114	202.772675
303	107con3Gko2R072403	NORMAL	A	1	1	12	17	DETECTED	DETECTED	2074.890869	5120.763672	2073	5132	128.994598	72.886482	1499.340942	4944.022949	1501	4949	28.208132	44.357735	100	100	48.314526	88.153748	0.548071	1.824581	20.403688	3.98444	21.869967	32.722797
304	107con3Gko2R072403	NORMAL	A	1	1	12	18	DETECTED	DETECTED	2081.129883	5130.029785	2105	5129	141.510437	69.237755	1489.789429	4942.610352	1488	4939	30.92231	50.112057	100	100	49.64006	93.480011	0.531023	1.883157	19.123425	3.740007	23.352133	25.492058
305	107con3Gko2R072403	NORMAL	A	1	1	12	19	LOW_SIGNAL	LOW_SIGNAL	1624.223633	5010.670898	1631	5019	74.819008	66.204361	1459.305054	4933.98291	1457	4938	35.19239	49.462578	100	100	13.844087	38.250004	0.361937	2.762913	4.6862	1.550424	40.035271	57.382328
306	107con3Gko2R072403	NORMAL	A	1	1	12	20	LOW_SIGNAL	LOW_SIGNAL	1621.618408	5006.197266	1633	5008	75.288567	52.944668	1455.949585	4947.143066	1457	4943	29.262934	49.573307	100	100	13.907065	29.454721	0.472151	2.117968	5.661388	1.19125	41.872051	31.481249
307	107con3Gko2R072403	NORMAL	A	1	1	12	21	LOW_SIGNAL	LOW_SIGNAL	1469.947388	4969.454102	1463	4971	47.073112	49.404377	1494.271973	4958.567871	1484	4962	95.719879	46.177662	100	100	-2.041927	5.429773	-0.376061	0	-0.254123	0.235747	0	161.321014
308	107con3Gko2R072403	NORMAL	A	1	1	12	22	LOW_SIGNAL	LOW_SIGNAL	1498	4985.170898	1495	4987	34.749626	46.948437	1487.416626	4973.916504	1487	4971	26.769039	51.515125	100	100	0.888421	5.613404	0.158268	6.318405	0.395359	0.218468	209.36145	188.415359
309	107con3Gko2R072403	NORMAL	A	1	1	12	23	LOW_SIGNAL	LOW_SIGNAL	1469.032837	4974.552734	1468	4976	29.057014	55.782681	1469.144043	4979.512207	1467	4975	29.774883	55.40345	100	100	-0.009335	-2.473658	0	0	-0.003735	-0.089516	0	0
310	107con3Gko2R072403	NORMAL	A	1	1	12	24	LOW_SIGNAL	LOW_SIGNAL	1473.300049	4979.140137	1466	4975	35.82653	47.467552	1469.959961	4983.063965	1466	4982	35.553993	51.137035	100	100	0.280384	-1.957105	0	-6.980098	0.093944	-0.076732	132.051987	0
311	107con3Gko2R072403	NORMAL	A	1	1	12	25	LOW_SIGNAL	LOW_SIGNAL	1495.573364	4991.013184	1494	4990	38.056015	52.057148	1471.712036	4971.936035	1465	4973	73.466774	50.5583	100	100	2.003039	9.515193	0.21051	4.750379	0.324791	0.37733	263.363037	65.008781
312	107con3Gko2R072403	NORMAL	A	1	1	12	26	LOW_SIGNAL	LOW_SIGNAL	1517.610718	5006.617676	1508	5003	50.447014	52.133736	1465.936523	4983.182617	1466	4981	38.24004	53.256432	100	100	4.337789	11.688807	0.371106	2.694646	1.351311	0.440042	63.67374	46.415707
313	107con3Gko2R072403	NORMAL	A	1	1	13	1	LOW_SIGNAL	LOW_SIGNAL	1568.408203	5021	1568	5027	31.499239	49.152683	1558.634888	5021.30957	1558	5020	32.511814	46.15929	100	100	0.820421	-0.154406	0	-0.188203	0.300608	-0.006707	82.375748	0
314	107con3Gko2R072403	NORMAL	A	1	1	13	2	LOW_SIGNAL	LOW_SIGNAL	1581.476196	5030.51709	1579	5029	29.991171	49.874958	1570.104004	5030.200195	1569	5029	30.318964	45.450794	100	100	0.954638	0.158059	6.039765	0.165569	0.375085	0.006972	39.097649	6480.462891
315	107con3Gko2R072403	NORMAL	A	1	1	13	3	LOW_SIGNAL	LOW_SIGNAL	1651.591797	5066.238281	1656	5066	44.723919	48.380123	1594.384033	5047.184082	1592	5047	34.394485	46.055252	100	100	4.802304	9.503746	0.505306	1.978997	1.663283	0.413725	49.971458	77.76355
316	107con3Gko2R072403	NORMAL	A	1	1	13	4	LOW_SIGNAL	LOW_SIGNAL	1653.796021	5066.177734	1655	5060	37.668182	51.099335	1605.848022	5048.567871	1605	5048	32.259045	51.426952	100	100	4.024993	8.783349	0.458253	2.182202	1.486343	0.342425	40.561752	32.911285
317	107con3Gko2R072403	NORMAL	A	1	1	13	5	LOW_SIGNAL	LOW_SIGNAL	1768.651367	5079.467285	1775	5075	85.647987	48.320248	1622.984009	5059.992188	1622	5063	33.420826	50.56002	100	100	12.228043	9.713679	1.258848	0.794377	4.358581	0.385188	54.135853	76.414726
318	107con3Gko2R072403	NORMAL	A	1	1	13	6	LOW_SIGNAL	LOW_SIGNAL	1815.278198	5096.403809	1834	5091	118.674187	52.410576	1633.008423	5070.82373	1631	5068	34.126514	45.584824	100	100	15.300632	12.758688	1.199232	0.833867	5.341002	0.561153	62.358955	101.105843
319	107con3Gko2R072403	NORMAL	A	1	1	13	7	DETECTED	DETECTED	2161.265137	5203.927734	2182	5195	161.320465	73.604218	1632.53125	5070.979004	1632	5069	30.880384	52.549519	100	100	44.384552	66.311424	0.669335	1.49402	17.121998	2.52997	29.946497	38.765053
320	107con3Gko2R072403	NORMAL	A	1	1	13	8	DETECTED	DETECTED	2231.300049	5194.779785	2259	5189	198.509476	61.276913	1626.775024	5068.387695	1626	5063	35.481487	47.853539	100	100	50.746838	63.041138	0.80498	1.242267	17.03776	2.641228	32.308464	30.281958
321	107con3Gko2R072403	NORMAL	A	1	1	13	9	LOW_SIGNAL	LOW_SIGNAL	1536.54248	4980.522949	1536	4978	32.248619	57.500244	1556.232056	4961.791992	1553	4965	45.454533	90.172447	100	100	-1.652841	9.342522	-0.176916	0	-0.433171	0.207724	0	370.833832
322	107con3Gko2R072403	NORMAL	A	1	1	13	10	LOW_SIGNAL	LOW_SIGNAL	1533.673218	4932.888672	1533	4932	30.016186	52.148651	1559.18396	4943.720215	1549	4944	41.614857	67.804466	100	100	-2.141499	-5.402496	0	0	-0.61302	-0.159747	0	0
323	107con3Gko2R072403	NORMAL	A	1	1	13	11	LOW_SIGNAL	LOW_SIGNAL	1567.078491	4992.967285	1562	4994	40.102589	45.734718	1588.634888	4994.356934	1590	4992	32.393978	46.301346	100	100	-1.809551	-0.693121	0	0	-0.665445	-0.030013	0	0
324	107con3Gko2R072403	NORMAL	A	1	1	13	12	LOW_SIGNAL	LOW_SIGNAL	1521.822388	4983.763184	1521	4983	31.78302	48.748688	1544.198364	4996.126953	1545	4995	38.326389	44.946018	100	100	-1.878351	-6.166731	0	0	-0.583827	-0.27508	0	0
325	107con3Gko2R072403	NORMAL	A	1	1	13	13	LOW_SIGNAL	LOW_SIGNAL	1496.065308	4983.150391	1496	4978	29.092793	46.948421	1513.839966	4978.200195	1515	4976	34.018116	47.64587	100	100	-1.492093	2.469031	-0.604324	0	-0.522506	0.103896	0	164.083939
326	107con3Gko2R072403	NORMAL	A	1	1	13	14	LOW_SIGNAL	LOW_SIGNAL	1511.921509	4974.731934	1509	4972	32.0373	52.490593	1528.063965	4978.912109	1526	4978	40.135811	50.621929	100	100	-1.355078	-2.084965	0	0	-0.402196	-0.082576	0	0
327	107con3Gko2R072403	NORMAL	A	1	1	13	15	LOW_SIGNAL	LOW_SIGNAL	1539.993408	4969.875977	1533	4966	44.529484	50.188496	1556.072021	4969.616211	1545	4969	62.368721	48.958961	100	100	-1.349719	0.129564	-10.417356	0	-0.257799	0.005306	0	4250.393555
328	107con3Gko2R072403	NORMAL	A	1	1	13	16	LOW_SIGNAL	LOW_SIGNAL	1512.941162	4961.208984	1508	4960	36.956635	45.560211	1520.328003	4968.567871	1521	4970	38.746029	53.891827	100	100	-0.620088	-3.670424	0	0	-0.190648	-0.136549	0	0
329	107con3Gko2R072403	NORMAL	A	1	1	13	17	LOW_SIGNAL	LOW_SIGNAL	1539.993408	4969.486816	1537	4972	31.937132	45.182919	1519.112061	4950.848145	1517	4949	33.857437	47.962021	100	100	1.752884	9.296492	0.188553	5.30354	0.616743	0.388613	53.829655	86.321106
330	107con3Gko2R072403	NORMAL	A	1	1	13	18	LOW_SIGNAL	LOW_SIGNAL	1535.940796	4970.756348	1536	4969	35.747879	43.117428	1503.488037	4946.167969	1505	4948	33.178551	50.487251	100	100	2.724246	12.264053	0.222133	4.501816	0.978125	0.487022	41.006344	106.818741
331	107con3Gko2R072403	NORMAL	A	1	1	13	19	LOW_SIGNAL	LOW_SIGNAL	1468.782837	4940.506348	1463	4936	33.935646	47.367241	1481.807983	4944.543945	1473	4943	39.83691	52.013573	100	100	-1.093396	-2.01385	0	0	-0.326962	-0.077626	0	0
332	107con3Gko2R072403	NORMAL	A	1	1	13	20	LOW_SIGNAL	LOW_SIGNAL	1461.802612	4957.309082	1461	4957	34.031155	45.482586	1475	4953.903809	1470	4957	32.126011	50.494247	100	100	-1.107854	1.698463	-0.652269	0	-0.410801	0.067439	0	644.053711
333	107con3Gko2R072403	NORMAL	A	1	1	13	21	LOW_SIGNAL	LOW_SIGNAL	1478.230225	4976.282715	1471	4974	45.51886	47.598957	1505.855957	4966.231934	1492	4963	101.857399	63.472519	100	100	-2.319041	5.013072	-0.462599	0	-0.27122	0.158349	0	417.771362
334	107con3Gko2R072403	NORMAL	A	1	1	13	22	LOW_SIGNAL	LOW_SIGNAL	1472.868408	4966.125	1472	4970	30.818354	41.517139	1486.656006	4963.167969	1488	4961	31.926098	51.32687	100	100	-1.1574	1.474891	-0.784735	0	-0.43186	0.057612	0	1020.585876
335	107con3Gko2R072403	NORMAL	A	1	1	13	23	LOW_SIGNAL	LOW_SIGNAL	1562.907837	4993.092285	1560	4995	47.856205	49.140606	1496.991943	4981.304199	1499	4979	40.769909	50.20108	100	100	5.533308	5.879595	0.941104	1.062582	1.616778	0.234817	38.01897	87.070824
336	107con3Gko2R072403	NORMAL	A	1	1	13	24	LOW_SIGNAL	LOW_SIGNAL	1569.400024	4998.359863	1569	4999	50.027378	50.024326	1515.656006	4979.463867	1518	4983	39.50135	44.915623	100	100	4.51154	9.424839	0.478686	2.089051	1.360562	0.4207	57.119358	116.549385
337	107con3Gko2R072403	NORMAL	A	1	1	13	25	LOW_SIGNAL	LOW_SIGNAL	1504.651001	4976.77832	1505	4973	32.124741	47.568565	1514.359985	4979.695801	1522	4980	41.810513	43.612335	100	100	-0.81502	-1.455165	0	0	-0.232214	-0.066896	0	0
338	107con3Gko2R072403	NORMAL	A	1	1	13	26	LOW_SIGNAL	LOW_SIGNAL	1507.308716	4987.563965	1506	4983	32.041336	51.401741	1515.650757	4978.761719	1507	4981	44.099762	43.708767	100	100	-0.700272	4.390335	-0.159503	0	-0.189163	0.201384	0	307.303772
339	107con3Gko2R072403	NORMAL	A	1	1	14	1	LOW_SIGNAL	LOW_SIGNAL	1530.421753	5010.693848	1528	5014	30.408615	48.172009	1564.134888	5020.19043	1564	5019	31.724148	43.34655	100	100	-2.830048	-4.736652	0	0	-1.062696	-0.219085	0	0
340	107con3Gko2R072403	NORMAL	A	1	1	14	2	LOW_SIGNAL	LOW_SIGNAL	1549.884399	5015.163086	1548	5013	33.692509	47.825024	1574.615967	5017.184082	1572	5018	39.101357	48.171127	100	100	-2.076091	-1.008021	0	0	-0.632499	-0.041955	0	0
341	107con3Gko2R072403	NORMAL	A	1	1	14	3	LOW_SIGNAL	LOW_SIGNAL	1611.326538	5031.782227	1613	5034	32.951847	51.74696	1591.192017	5028.624023	1593	5033	35.126427	44.647663	100	100	1.690192	1.575231	1.072981	0.931983	0.573202	0.070736	60.429722	828.312073
342	107con3Gko2R072403	NORMAL	A	1	1	14	4	LOW_SIGNAL	LOW_SIGNAL	1616.519775	5049.236816	1614	5047	31.499178	47.673801	1611.669067	5047.788574	1608	5044	34.741337	47.313023	100	100	0.407193	0.722346	0.563708	1.773967	0.139624	0.03061	302.116089	404.212555
343	107con3Gko2R072403	NORMAL	A	1	1	14	5	LOW_SIGNAL	LOW_SIGNAL	1614.901367	5066.401367	1613	5069	34.32909	48.65411	1631.144043	5071.560059	1633	5079	33.361832	50.807896	100	100	-1.363491	-2.573023	0	0	-0.486864	-0.101533	0	0
344	107con3Gko2R072403	NORMAL	A	1	1	14	6	LOW_SIGNAL	LOW_SIGNAL	1624.190796	5091.289551	1619	5092	31.728718	49.330833	1637.712036	5092.631836	1639	5096	30.509338	46.199524	100	100	-1.13504	-0.669497	0	0	-0.443184	-0.029054	0	0
345	107con3Gko2R072403	NORMAL	A	1	1	14	7	LOW_SIGNAL	LOW_SIGNAL	1812.914429	5117.980469	1847	5116	96.888405	47.591343	1642.432007	5089.959961	1639	5093	31.630514	49.955032	100	100	14.311143	13.975911	1.023986	0.976575	5.389809	0.560915	53.718079	54.190701
346	107con3Gko2R072403	NORMAL	A	1	1	14	8	LOW_SIGNAL	LOW_SIGNAL	1840.45752	5093.82373	1852	5089	260.959839	51.918346	1635.327759	5069.327637	1632	5069	32.617481	52.870338	100	100	17.219612	12.218024	1.409361	0.709541	6.288951	0.463324	126.219322	40.773422
347	107con3Gko2R072403	NORMAL	A	1	1	14	9	LOW_SIGNAL	LOW_SIGNAL	1584.130737	5020.751465	1584	5016	30.593189	55.429462	1592.703979	5006.888184	1591	5002	35.670086	69.108521	100	100	-0.719681	6.914649	-0.104081	0	-0.240348	0.200602	0	297.723419
348	107con3Gko2R072403	NORMAL	A	1	1	14	10	LOW_SIGNAL	LOW_SIGNAL	1565.098633	4965.940918	1563	4972	33.611477	49.407646	1582.456909	4974.275879	1583	4981	38.553947	49.584629	100	100	-1.45714	-4.157265	0	0	-0.450233	-0.168096	0	0
349	107con3Gko2R072403	NORMAL	A	1	1	14	11	DETECTED	DETECTED	3733.024658	5192.590332	3861	5201	589.894958	92.172119	1602.885742	5008.557129	1597	5005	65.629738	48.00502	100	100	178.814468	91.791046	1.94806	0.513331	32.456917	3.833624	27.520868	42.755486
350	107con3Gko2R072403	NORMAL	A	1	1	14	12	DETECTED	DETECTED	3861.369629	5246.092285	4012	5238	649.690247	146.582657	1572.549316	5003.056152	1569	4997	64.928703	52.376629	100	100	192.134964	121.2202	1.585008	0.630912	35.251286	4.640164	28.243269	56.331406
351	107con3Gko2R072403	NORMAL	A	1	1	14	13	LOW_SIGNAL	LOW_SIGNAL	1574.203979	4991.664551	1573	4993	47.203419	45.870815	1546.319946	4984.175781	1546	4984	36.125813	46.510139	100	100	2.340724	3.735206	0.626665	1.595748	0.771859	0.161014	108.959747	102.62233
352	107con3Gko2R072403	NORMAL	A	1	1	14	14	LOW_SIGNAL	LOW_SIGNAL	1619.437866	4996.052246	1627	4995	44.63343	46.66098	1559.151978	4988.184082	1563	4993	33.261448	45.772293	100	100	5.060698	3.924439	1.289534	0.775474	1.812485	0.171898	49.369286	115.190132
353	107con3Gko2R072403	NORMAL	A	1	1	14	15	LOW_SIGNAL	LOW_SIGNAL	1559.836548	4982.980469	1560	4985	28.761829	50.9296	1572.523804	4984.468262	1571	4985	33.349232	48.221107	100	100	-1.065031	-0.742073	0	0	-0.380436	-0.030854	0	0
354	107con3Gko2R072403	NORMAL	A	1	1	14	16	LOW_SIGNAL	LOW_SIGNAL	1568.745117	4982.93457	1566	4981	27.187353	43.500412	1558.507935	4980.253906	1557	4980	27.16048	51.417824	100	100	0.85936	1.337047	0.64273	1.555863	0.376915	0.052135	11.804913	1022.643066
355	107con3Gko2R072403	NORMAL	A	1	1	14	17	LOW_SIGNAL	LOW_SIGNAL	1538.25	4959.440918	1537	4961	29.770702	46.220718	1546.19043	4969.722168	1546	4965	33.956612	48.784039	100	100	-0.666559	-5.128024	0	0	-0.23384	-0.21075	0	0
356	107con3Gko2R072403	NORMAL	A	1	1	14	18	LOW_SIGNAL	LOW_SIGNAL	1524.190796	4963.532715	1523	4962	30.746292	43.665184	1535.428589	4960.888672	1542	4960	31.531679	47.231728	100	100	-0.943356	1.318781	-0.715324	0	-0.356397	0.05598	0	680.972961
357	107con3Gko2R072403	NORMAL	A	1	1	14	19	LOW_SIGNAL	LOW_SIGNAL	1519.513184	4957.684082	1516	4955	34.118996	46.937099	1521.767944	4961.512207	1523	4961	40.520035	48.548382	100	100	-0.189276	-1.909371	0	0	-0.055646	-0.078852	0	0
358	107con3Gko2R072403	NORMAL	A	1	1	14	20	LOW_SIGNAL	LOW_SIGNAL	1509.934204	4973.5	1510	4975	25.874035	42.687531	1505.456055	4963.824219	1503	4966	26.761639	46.738632	100	100	0.375918	4.826032	0.077894	12.837985	0.167335	0.207019	152.633896	196.712906
359	107con3Gko2R072403	NORMAL	A	1	1	14	21	LOW_SIGNAL	LOW_SIGNAL	1583.381592	4994.454102	1586	4989	43.125713	54.56691	1511.05603	4965.536133	1508	4969	29.087822	47.843086	100	100	6.071368	14.423542	0.420935	2.375666	2.486455	0.604434	44.021862	90.742661
360	107con3Gko2R072403	NORMAL	A	1	1	14	22	LOW_SIGNAL	LOW_SIGNAL	1578.125	5004.473633	1584	5001	41.62706	53.786175	1514.848022	4976.832031	1518	4971	33.544876	47.154659	100	100	5.311784	13.786922	0.385277	2.595535	1.886338	0.58619	38.953503	93.600166
361	107con3Gko2R072403	NORMAL	A	1	1	14	23	LOW_SIGNAL	LOW_SIGNAL	1510.562866	4978.596191	1511	4981	31.336357	43.979416	1521.079956	4978.47998	1521	4982	32.622627	47.394638	100	100	-0.882857	0.057963	-15.231376	0	-0.322386	0.002452	0	15201.063477
362	107con3Gko2R072403	NORMAL	A	1	1	14	24	LOW_SIGNAL	LOW_SIGNAL	1523.266724	4983.586426	1523	4984	28.892221	49.267281	1527.631958	4978.056152	1523	4981	36.572403	44.447922	100	100	-0.366439	2.758359	-0.132847	0	-0.119359	0.124421	0	384.284637
363	107con3Gko2R072403	NORMAL	A	1	1	14	25	LOW_SIGNAL	LOW_SIGNAL	1643.979858	5009.127441	1650	5011	57.573162	50.100742	1545.687988	4984.73584	1545	4988	33.923882	43.793346	100	100	8.251109	12.165906	0.678216	1.474457	2.897424	0.55697	47.325466	99.770897
364	107con3Gko2R072403	NORMAL	A	1	1	14	26	LOW_SIGNAL	LOW_SIGNAL	1636.557007	5017.322266	1642	5016	51.548771	47.177097	1546.873047	4980.619141	1544	4983	30.942781	44.108761	100	100	7.528518	18.306578	0.411247	2.431631	2.898381	0.832105	45.971291	45.598457
365	107con3Gko2R072403	NORMAL	A	1	1	15	1	LOW_SIGNAL	LOW_SIGNAL	1574.459473	5031.952637	1572	5031	29.066753	45.036846	1591.023804	5023.563477	1592	5023	31.500216	44.375389	100	100	-1.390492	4.184298	-0.332312	0	-0.525848	0.18905	0	91.670746
366	107con3Gko2R072403	NORMAL	A	1	1	15	2	LOW_SIGNAL	LOW_SIGNAL	1590.385132	5037.418945	1585	5024	76.461418	89.385056	1591.719971	5029.375977	1590	5028	31.279589	41.481766	100	100	-0.112053	4.011627	-0.027932	0	-0.042674	0.193892	0	984.421387
367	107con3Gko2R072403	NORMAL	A	1	1	15	3	LOW_SIGNAL	LOW_SIGNAL	1720.483032	5053.823242	1729	5055	51.795883	46.39669	1610.927979	5036.86377	1613	5032	34.733822	63.590729	100	100	9.196596	8.45895	1.087203	0.919791	3.154132	0.266697	35.072437	256.417786
368	107con3Gko2R072403	NORMAL	A	1	1	15	4	LOW_SIGNAL	LOW_SIGNAL	1717.967163	5057.190918	1723	5054	56.020039	44.307438	1616.5	5043.873047	1614	5043	32.333534	51.877514	100	100	8.517658	6.642613	1.282275	0.779864	3.13814	0.256718	45.085514	202.613724
369	107con3Gko2R072403	NORMAL	A	1	1	15	5	LOW_SIGNAL	LOW_SIGNAL	1608.026123	5065.522949	1610	5066	32.774334	50.642727	1626.848022	5072.047852	1630	5074	32.309509	51.263531	100	100	-1.580004	-3.254454	0	0	-0.58255	-0.127282	0	0
370	107con3Gko2R072403	NORMAL	A	1	1	15	6	LOW_SIGNAL	LOW_SIGNAL	1617.470581	5098.660156	1612	5100	39.653114	50.022507	1639.848022	5092.895996	1637	5098	31.225779	50.070244	100	100	-1.878474	2.875015	-0.653379	0	-0.716634	0.115121	0	37.921936
371	107con3Gko2R072403	NORMAL	A	1	1	15	7	LOW_SIGNAL	LOW_SIGNAL	1626.490234	5091.54248	1627	5089	30.746023	48.923813	1639.936035	5082.175781	1637	5087	34.896564	43.975609	100	100	-1.128707	4.67187	-0.241597	0	-0.385304	0.212998	0	228.898941
372	107con3Gko2R072403	NORMAL	A	1	1	15	8	LOW_SIGNAL	LOW_SIGNAL	1622.809204	5049.743652	1625	5051	28.510424	48.038406	1625.271973	5052.560059	1626	5053	28.442745	50.235004	100	100	-0.206737	-1.404751	0	0	-0.086587	-0.056065	0	0
373	107con3Gko2R072403	NORMAL	A	1	1	15	9	LOW_SIGNAL	LOW_SIGNAL	1583.796021	5029.842285	1586	5024	29.148024	78.991837	1599.887939	5007.007813	1601	5002	29.237959	58.418484	100	100	-1.350836	11.38925	-0.118606	0	-0.550378	0.390878	0	232.847321
374	107con3Gko2R072403	NORMAL	A	1	1	15	10	LOW_SIGNAL	LOW_SIGNAL	1574.171021	4987.420898	1572	4984	35.186497	47.768688	1601.517212	4988.586426	1594	4988	56.216423	54.646706	100	100	-2.295575	-0.581335	0	0	-0.486445	-0.021328	0	0
375	107con3Gko2R072403	NORMAL	A	1	1	15	11	DETECTED	DETECTED	2340.395264	5129.356445	2366	5133	200.52243	77.526398	1603.746704	5011.879883	1607	5013	32.074696	40.225033	100	100	61.837944	58.594299	1.055358	0.947546	22.966658	2.920484	26.870419	56.414951
376	107con3Gko2R072403	NORMAL	A	1	1	15	12	DETECTED	DETECTED	2281.721191	5104.532715	2311	5092	215.472061	78.323357	1587.316406	5005.632813	1588	5004	27.961763	40.247375	100	100	58.291794	49.328739	1.1817	0.846238	24.834084	2.457301	30.767366	67.938889
377	107con3Gko2R072403	NORMAL	A	1	1	15	13	LOW_SIGNAL	LOW_SIGNAL	1708.217163	5017.210449	1712	5014	92.371414	51.570393	1580.015991	5003.248047	1581	5009	35.019115	46.792023	100	100	10.761845	6.964088	1.545334	0.647109	3.660891	0.298393	66.673309	155.272415
378	107con3Gko2R072403	NORMAL	A	1	1	15	14	LOW_SIGNAL	LOW_SIGNAL	1712.453979	5011.947266	1721	5009	74.271179	52.762218	1591.093994	5005.427246	1591	5008	30.60482	46.497921	100	100	10.187561	3.252019	3.132688	0.319215	3.965388	0.140222	55.761703	382.450104
379	107con3Gko2R072403	NORMAL	A	1	1	15	15	DETECTED	DETECTED	2296.031006	5106.294434	2338	5107	184.053192	59.331612	1629.974731	5002.72168	1597	4999	248.375763	81.284073	100	100	55.912079	51.659435	1.082321	0.923941	2.681648	1.274207	25.039644	53.64299
380	107con3Gko2R072403	NORMAL	A	1	1	15	16	DETECTED	DETECTED	2392.515869	5103.168457	2391	5090	78.141571	49.218071	1574.675049	4980.712402	1573	4971	28.967802	46.775303	100	100	68.653625	61.077942	1.124033	0.889654	28.232754	2.617964	8.873842	12.504935
381	107con3Gko2R072403	NORMAL	A	1	1	15	17	DETECTED	DETECTED	3597.317383	5514.942383	3624	5565	286.736359	185.461945	1565.064575	4975.774414	1569	4982	31.239361	50.596581	100	100	170.597412	268.923157	0.634372	1.576361	65.054237	10.656214	14.025299	33.092987
382	107con3Gko2R072403	NORMAL	A	1	1	15	18	DETECTED	DETECTED	3373.306396	5543.419434	3490	5645	524.576599	287.095947	1556	4970.649902	1559	4969	27.742155	47.377254	100	100	152.553741	285.68277	0.533997	1.87267	65.507034	12.089547	28.825218	49.436954
383	107con3Gko2R072403	NORMAL	A	1	1	15	19	LOW_SIGNAL	LOW_SIGNAL	1527.302612	4970.947266	1525	4972	32.196629	44.16626	1542.472046	4963.335938	1540	4962	43.887978	41.854156	100	100	-1.273398	3.796335	-0.335428	0	-0.34564	0.181854	0	185.28656
384	107con3Gko2R072403	NORMAL	A	1	1	15	20	LOW_SIGNAL	LOW_SIGNAL	1514.5	4970.809082	1513	4973	31.370674	43.096344	1523.583984	4956.567871	1520	4954	29.298012	44.677765	100	100	-0.762555	7.103151	-0.107354	0	-0.310055	0.318754	0	82.729408
385	107con3Gko2R072403	NORMAL	A	1	1	15	21	LOW_SIGNAL	LOW_SIGNAL	1581.585571	4981.684082	1585	4977	50.18792	46.226261	1518.079956	4969.344238	1517	4972	29.432156	47.87418	100	100	5.330977	6.154798	0.86615	1.154535	2.157695	0.257756	64.013054	100.914597
386	107con3Gko2R072403	NORMAL	A	1	1	15	22	LOW_SIGNAL	LOW_SIGNAL	1594.289429	4989.085449	1596	4993	58.259823	50.718395	1530.192017	4979.967773	1529	4981	28.750792	48.547443	100	100	5.380656	4.547663	1.183169	0.845188	2.229414	0.18781	79.053864	161.005585
387	107con3Gko2R072403	NORMAL	A	1	1	15	23	LOW_SIGNAL	LOW_SIGNAL	1522.273315	4985.773438	1516	4980	81.536491	48.588806	1523.328003	4989.335938	1521	4990	30.379263	48.809834	100	100	-0.088536	-1.776884	0	0	-0.034717	-0.072987	0	0
388	107con3Gko2R072403	NORMAL	A	1	1	15	24	LOW_SIGNAL	LOW_SIGNAL	1519.859985	4977.286621	1520	4978	29.278811	51.174446	1524.712036	4978.687988	1522	4980	31.359728	40.049854	100	100	-0.407305	-0.698966	0	0	-0.154722	-0.034991	0	0
389	107con3Gko2R072403	NORMAL	A	1	1	15	25	LOW_SIGNAL	LOW_SIGNAL	1526.208008	4984.114258	1527	4985	28.492607	43.12294	1539.911987	4979.567871	1535	4983	36.720615	47.254169	100	100	-1.15038	2.267621	-0.507307	0	-0.373196	0.096211	0	425.013245
390	107con3Gko2R072403	NORMAL	A	1	1	15	26	LOW_SIGNAL	LOW_SIGNAL	1524.416138	4981.181152	1527	4981	30.102333	45.147968	1539.468262	4988.380859	1539	4993	34.823593	40.981934	100	100	-1.26355	-3.591029	0	0	-0.432239	-0.17568	0	0
391	107con3Gko2R072403	NORMAL	A	1	1	16	1	LOW_SIGNAL	LOW_SIGNAL	1575.506714	5029.121582	1574	5027	29.189621	37.147972	1602.484131	5039.72998	1602	5040	38.914627	46.035015	100	100	-2.264619	-5.291197	0	0	-0.693246	-0.230442	0	0
392	107con3Gko2R072403	NORMAL	A	1	1	16	2	LOW_SIGNAL	LOW_SIGNAL	1592.716187	5043.64209	1577	5032	113.14106	89.795761	1590.368042	5039.936035	1590	5039	31.013922	44.644608	100	100	0.197115	1.848485	0.106636	9.377702	0.075713	0.083012	4633.757813	2102.264893
393	107con3Gko2R072403	NORMAL	A	1	1	16	3	LOW_SIGNAL	LOW_SIGNAL	1801.5	5044.554199	1809	5040	102.303635	46.813465	1606.671997	5039.560059	1606	5037	28.828411	48.734863	100	100	16.354832	2.490949	6.565702	0.152307	6.758194	0.102476	50.381779	271.306091
394	107con3Gko2R072403	NORMAL	A	1	1	16	4	LOW_SIGNAL	LOW_SIGNAL	1785.947998	5052.019531	1801	5048	109.03437	43.776104	1618.774658	5051.51416	1617	5052	29.70717	47.843674	100	100	14.033362	0.252066	55.673328	0.017962	5.627373	0.010563	62.754848	3819.897461
395	107con3Gko2R072403	NORMAL	A	1	1	16	5	LOW_SIGNAL	LOW_SIGNAL	1610.405273	5065.202637	1612	5067	30.120697	47.943546	1623.495972	5060.583984	1620	5059	30.127848	50.505699	100	100	-1.098898	2.303665	-0.477022	0	-0.434505	0.091448	0	343.869293
396	107con3Gko2R072403	NORMAL	A	1	1	16	6	LOW_SIGNAL	LOW_SIGNAL	1621.644775	5078.197266	1624	5078	34.406685	49.529293	1625.42395	5071.839844	1627	5071	33.641674	45.294262	100	100	-0.317243	3.170919	-0.100048	0	-0.112336	0.140358	0	315.213959
397	107con3Gko2R072403	NORMAL	A	1	1	16	7	LOW_SIGNAL	LOW_SIGNAL	1624.855225	5069.052734	1622	5066	29.082525	46.388325	1634.040039	5054.487793	1636	5054	37.297913	43.795086	100	100	-0.771019	7.26462	-0.106133	0	-0.246255	0.33257	0	104.996765
398	107con3Gko2R072403	NORMAL	A	1	1	16	8	LOW_SIGNAL	LOW_SIGNAL	1627.842163	5031.881348	1627	5032	32.295635	49.810623	1630.927979	5031.848145	1627	5030	32.774685	42.816952	100	100	-0.259039	0.016561	-15.641615	0	-0.094152	0.000775	0	76655.578125
399	107con3Gko2R072403	NORMAL	A	1	1	16	9	LOW_SIGNAL	LOW_SIGNAL	1600.618408	5009.763184	1588	5009	98.930641	45.209553	1603.543945	5000.399902	1601	4999	30.955614	50.85796	100	100	-0.245584	4.670165	-0.052586	0	-0.094507	0.184106	0	248.784409
400	107con3Gko2R072403	NORMAL	A	1	1	16	10	LOW_SIGNAL	LOW_SIGNAL	1593.638184	4989.914551	1592	4986	37.393135	44.452656	1613.495972	4993.359863	1610	4989	47.413864	44.815639	100	100	-1.666962	-1.718434	0	0	-0.418818	-0.076877	0	0
401	107con3Gko2R072403	NORMAL	A	1	1	16	11	LOW_SIGNAL	LOW_SIGNAL	1616.131592	5006.467285	1613	5006	32.498333	46.691448	1622.869507	5014.173828	1623	5012	30.839857	43.795822	100	100	-0.565614	-3.843826	0	0	-0.218481	-0.175965	0	0
402	107con3Gko2R072403	NORMAL	A	1	1	16	12	LOW_SIGNAL	LOW_SIGNAL	1605.236816	5013.888184	1603	5008	34.300526	44.546803	1610.112061	5014.465332	1608	5019	32.62801	43.027271	100	100	-0.409252	-0.287867	0	0	-0.149419	-0.013414	0	0
403	107con3Gko2R072403	NORMAL	A	1	1	16	13	LOW_SIGNAL	LOW_SIGNAL	1675.157837	5025.625	1639	5023	95.756126	51.767365	1651.215942	5022.512207	1620	5022	101.290436	52.663815	100	100	2.009802	1.552581	1.29449	0.772505	0.236369	0.059107	137.929657	310.833313
404	107con3Gko2R072403	NORMAL	A	1	1	16	14	LOW_SIGNAL	LOW_SIGNAL	1706.605225	5044.973633	1709	5045	86.390015	59.023167	1651.248047	5024.352051	1647	5017	66.566925	51.414078	100	100	4.646957	10.285517	0.451796	2.213387	0.831602	0.401088	99.47097	140.573059
405	107con3Gko2R072403	NORMAL	A	1	1	16	15	LOW_SIGNAL	LOW_SIGNAL	1621.032715	5021.228516	1621	5025	53.760006	51.154503	1601.463989	5008.432129	1568	5005	203.074142	69.960289	100	100	1.642696	6.38251	0.257375	3.885386	0.096362	0.182909	1000.723938	372.955475
406	107con3Gko2R072403	NORMAL	A	1	1	16	16	LOW_SIGNAL	LOW_SIGNAL	1593.594727	5004.189453	1596	5007	36.097363	50.124691	1545.536011	4982.86377	1542	4984	29.414318	47.133369	100	100	4.034288	10.636704	0.37928	2.636575	1.633855	0.452454	43.538589	79.981842
407	107con3Gko2R072403	NORMAL	A	1	1	16	17	LOW_SIGNAL	LOW_SIGNAL	1533.506592	4979.519531	1535	4977	29.008564	46.442162	1543.040039	4979.496094	1540	4980	32.346756	43.404278	100	100	-0.800285	0.01169	-68.458794	0	-0.294727	0.00054	0	70489.539063
408	107con3Gko2R072403	NORMAL	A	1	1	16	18	LOW_SIGNAL	LOW_SIGNAL	1529.901367	4972.960449	1532	4965	31.619154	47.042576	1535.613403	4966.470703	1536	4961	30.701712	42.527119	100	100	-0.479497	3.236919	-0.148134	0	-0.186049	0.152603	0	309.887238
409	107con3Gko2R072403	NORMAL	A	1	1	16	19	LOW_SIGNAL	LOW_SIGNAL	1526.407837	4969.026367	1527	4965	30.603933	45.623131	1533.975952	4961.096191	1533	4963	44.723789	45.647213	100	100	-0.635305	3.955369	-0.160618	0	-0.169219	0.173727	0	18.69523
410	107con3Gko2R072403	NORMAL	A	1	1	16	20	LOW_SIGNAL	LOW_SIGNAL	1504.940796	4970.927734	1502	4971	28.896763	43.449306	1512.52002	4960.976074	1512	4962	29.666307	44.857204	100	100	-0.636238	4.963633	-0.12818	0	-0.255483	0.221852	0	112.043427
411	107con3Gko2R072403	NORMAL	A	1	1	16	21	LOW_SIGNAL	LOW_SIGNAL	1484.414429	4968.473633	1488	4974	30.642012	44.918167	1502.769897	4970.888672	1501	4973	35.162971	41.417542	100	100	-1.540849	-1.20456	0	0	-0.522011	-0.05831	0	0
412	107con3Gko2R072403	NORMAL	A	1	1	16	22	LOW_SIGNAL	LOW_SIGNAL	1481.22522	4971.648926	1479	4969	33.150402	49.534931	1497.476196	4969.587402	1497	4972	32.21769	50.557892	100	100	-1.364188	1.028235	-1.326728	0	-0.504412	0.040776	0	490.842712
413	107con3Gko2R072403	NORMAL	A	1	1	16	23	LOW_SIGNAL	LOW_SIGNAL	1487.342285	4995.543457	1488	4994	30.449497	52.706409	1502.343994	4983.240234	1500	4981	41.886002	51.497322	100	100	-1.259318	6.136532	-0.205217	0	-0.358156	0.23891	0	91.232933
414	107con3Gko2R072403	NORMAL	A	1	1	16	24	LOW_SIGNAL	LOW_SIGNAL	1497.362427	4985.550293	1493	4984	37.898369	44.21545	1517.784058	4990.359863	1511	4988	57.227837	49.177654	100	100	-1.714293	-2.39889	0	0	-0.356848	-0.0978	0	0
415	107con3Gko2R072403	NORMAL	A	1	1	16	25	LOW_SIGNAL	LOW_SIGNAL	1489.26355	4986.824219	1482	4989	60.548897	50.103222	1503.407959	4981.408203	1503	4983	34.140141	46.58033	100	100	-1.187352	2.70137	-0.439537	0	-0.414304	0.116273	0	340.757965
416	107con3Gko2R072403	NORMAL	A	1	1	16	26	LOW_SIGNAL	LOW_SIGNAL	1479.01355	4984.087891	1479	4984	29.206276	47.65834	1498.047607	4982.166504	1497	4983	33.587101	45.292427	100	100	-1.597813	0.958338	-1.667275	0	-0.566707	0.042422	0	771.811096
417	107con3Gko2R072403	NORMAL	A	1	1	17	1	LOW_SIGNAL	LOW_SIGNAL	1598.331055	5030.304199	1596	5029	28.302647	49.394928	1599.666626	5033.356934	1598	5035	31.081316	46.045448	100	100	-0.112114	-1.522626	0	0	-0.04297	-0.066298	0	0
418	107con3Gko2R072403	NORMAL	A	1	1	17	2	LOW_SIGNAL	LOW_SIGNAL	1588.673462	5037.652832	1589	5037	26.862963	44.200924	1591.167969	5030.992188	1595	5034	32.07019	48.663513	100	100	-0.209401	3.322159	-0.063032	0	-0.077783	0.136871	0	305.634155
419	107con3Gko2R072403	NORMAL	A	1	1	17	3	LOW_SIGNAL	LOW_SIGNAL	1585.890381	5040.178223	1585	5043	29.864779	47.540726	1598.504028	5029.744141	1597	5037	27.238676	42.356945	100	100	-1.058852	5.204253	-0.203459	0	-0.463079	0.246337	0	206.891785
420	107con3Gko2R072403	NORMAL	A	1	1	17	4	LOW_SIGNAL	LOW_SIGNAL	1605.653076	5048.877441	1603	5050	26.467258	53.482544	1607.848022	5043.167969	1612	5048	28.046064	44.692638	100	100	-0.184255	2.847739	-0.064702	0	-0.078262	0.12775	0	514.513733
421	107con3Gko2R072403	NORMAL	A	1	1	17	5	LOW_SIGNAL	LOW_SIGNAL	1613.131592	5065.829102	1612	5061	41.748329	53.669788	1618.456055	5068.040039	1620	5065	31.10479	49.855171	100	100	-0.446962	-1.102759	0	0	-0.171178	-0.044347	0	0
422	107con3Gko2R072403	NORMAL	A	1	1	17	6	LOW_SIGNAL	LOW_SIGNAL	1601.751587	5066.313965	1597	5065	32.574863	52.136269	1800.823975	5105.319824	1623	5070	1201.674805	256.527924	100	100	-16.711126	-19.455124	0	0	-0.165662	-0.152053	0	0
423	107con3Gko2R072403	NORMAL	A	1	1	17	7	LOW_SIGNAL	LOW_SIGNAL	1609.217163	5048.348633	1606	5047	35.747814	45.723663	1653.696045	5047.368164	1624	5050	240.422089	50.07938	100	100	-3.733779	0.489033	-7.635029	0	-0.185003	0.019578	0	2083.462891
424	107con3Gko2R072403	NORMAL	A	1	1	17	8	LOW_SIGNAL	LOW_SIGNAL	1590.536377	5023.642578	1591	5023	31.581381	45.602825	1617.968018	5010.912109	1621	5011	34.132084	49.860916	100	100	-2.302748	6.349632	-0.362659	0	-0.803691	0.25532	0	158.373398
425	107con3Gko2R072403	NORMAL	A	1	1	17	9	LOW_SIGNAL	LOW_SIGNAL	1582.728516	4994.297852	1583	4995	31.279144	41.076805	1607.687988	4991.536133	1606	4989	31.170551	44.75013	100	100	-2.095222	1.377475	-1.521061	0	-0.800739	0.061714	0	642.927429
426	107con3Gko2R072403	NORMAL	A	1	1	17	10	LOW_SIGNAL	LOW_SIGNAL	1602.920532	4985.887207	1607	4984	34.691883	42.888004	1618.599976	4997.551758	1614	5000	37.214073	47.638325	100	100	-1.316211	-5.817979	0	0	-0.421331	-0.244856	0	0
427	107con3Gko2R072403	NORMAL	A	1	1	17	11	LOW_SIGNAL	LOW_SIGNAL	1605.748291	5008.986816	1604	5007	37.985825	45.276932	1621.776001	5009.86377	1619	5013	33.562618	42.962727	100	100	-1.345446	-0.437402	0	0	-0.477546	-0.020412	0	0
428	107con3Gko2R072403	NORMAL	A	1	1	17	12	LOW_SIGNAL	LOW_SIGNAL	1591.821167	5017.84082	1586	5014	68.288124	44.912659	1617.23999	5019.832031	1609	5018	64.490097	51.064911	100	100	-2.133783	-0.993165	0	0	-0.394151	-0.038994	0	0
429	107con3Gko2R072403	NORMAL	A	1	1	17	13	LOW_SIGNAL	LOW_SIGNAL	1809.264893	5050.238281	1810	5050	81.190277	53.905449	1656.712036	5034.295898	1638	5033	73.583817	48.305298	100	100	12.806046	7.951652	1.610489	0.62093	2.073185	0.330034	22.491589	150.070343
430	107con3Gko2R072403	NORMAL	A	1	1	17	14	LOW_SIGNAL	LOW_SIGNAL	1787.05957	5048.754883	1798	5047	77.044685	54.341503	1634.215942	5037.335938	1638	5036	68.458321	50.524796	100	100	12.830455	5.695477	2.252744	0.443903	2.232652	0.226007	23.125616	175.200974
431	107con3Gko2R072403	NORMAL	A	1	1	17	15	LOW_SIGNAL	LOW_SIGNAL	1517.834473	5014.549805	1520	5016	29.068531	50.679604	1546.23999	5010.616211	1543	5012	41.027798	50.906277	100	100	-2.384501	1.961976	-1.215357	0	-0.692348	0.077271	0	121.991013
432	107con3Gko2R072403	NORMAL	A	1	1	17	16	LOW_SIGNAL	LOW_SIGNAL	1508.809204	5000.532715	1511	4998	26.568605	38.730503	1530.128052	4998.959961	1528	5002	29.712868	49.206177	100	100	-1.78961	0.784449	-2.281358	0	-0.717495	0.031963	0	1929.812988
433	107con3Gko2R072403	NORMAL	A	1	1	17	17	LOW_SIGNAL	LOW_SIGNAL	1538.437134	4987.688965	1539	4990	29.439787	44.086155	1538.400024	4984.023926	1540	4983	29.431992	50.497753	100	100	0.003115	1.828028	0.001704	586.819336	0.001261	0.072578	1825.519287	671.913269
434	107con3Gko2R072403	NORMAL	A	1	1	17	18	LOW_SIGNAL	LOW_SIGNAL	1542.34436	4989.331055	1541	4993	31.157034	44.014351	1538.072021	4983.151855	1537	4982	29.54089	43.606014	100	100	0.358641	3.082026	0.116365	8.593616	0.144625	0.141705	231.825485	96.800873
435	107con3Gko2R072403	NORMAL	A	1	1	17	19	LOW_SIGNAL	LOW_SIGNAL	1574.205322	4986.808105	1575	4984	39.579006	50.041676	1535.515869	4972.412598	1534	4976	33.001274	42.625866	100	100	3.247785	7.18011	0.452331	2.210771	1.172362	0.337718	56.474812	182.10257
436	107con3Gko2R072403	NORMAL	A	1	1	17	20	LOW_SIGNAL	LOW_SIGNAL	1565.788086	5000.94043	1564	5000	46.951534	43.553978	1510.338989	4971.898438	1508	4974	32.431183	49.059456	100	100	4.654673	14.485402	0.321335	3.112013	1.709746	0.591975	61.228989	77.751389
437	107con3Gko2R072403	NORMAL	A	1	1	17	21	DETECTED	DETECTED	2019.230713	5049.820313	2020	5058	48.474335	61.884808	1540.380981	4979.589355	1509	4984	101.68866	46.908924	100	100	40.197029	35.029404	1.147522	0.871443	4.708979	1.497177	18.667944	57.473755
438	107con3Gko2R072403	NORMAL	A	1	1	17	22	DETECTED	DETECTED	1944.090942	5019.878906	1943	5018	49.108582	49.642265	1499.894775	4994.413574	1500	4992	30.148436	51.506126	100	100	37.288036	12.701455	2.93573	0.340631	14.733639	0.494414	8.726998	53.9184
439	107con3Gko2R072403	NORMAL	A	1	1	17	23	LOW_SIGNAL	LOW_SIGNAL	1512.060425	5009.718262	1510	5011	30.57826	45.965923	1493.008057	4993.647949	1494	4994	29.704596	48.380585	100	100	1.599351	8.01546	0.199533	5.011697	0.641395	0.332164	38.090839	93.921829
440	107con3Gko2R072403	NORMAL	A	1	1	17	24	LOW_SIGNAL	LOW_SIGNAL	1518.644287	5005.402832	1517	5003	34.823902	45.613968	1505.543945	4998.952148	1501	5000	52.663342	48.305126	100	100	1.099708	3.217436	0.341796	2.925719	0.248756	0.13354	301.564606	246.456848
441	107con3Gko2R072403	NORMAL	A	1	1	17	25	LOW_SIGNAL	LOW_SIGNAL	1492.71814	4986.637695	1492	4984	32.362614	45.688316	1499.656006	4992.071777	1497	4990	27.369371	45.592026	100	100	-0.582399	-2.710381	0	0	-0.25349	-0.119189	0	0
442	107con3Gko2R072403	NORMAL	A	1	1	17	26	LOW_SIGNAL	LOW_SIGNAL	1495.033813	4993.040527	1495	4995	26.628056	47.911884	1501.031738	4982.476074	1501	4981	25.987677	43.020313	100	100	-0.503496	5.269279	-0.095553	0	-0.230799	0.245569	0	199.634689
443	107con3Gko2R072403	NORMAL	A	1	1	18	1	LOW_SIGNAL	LOW_SIGNAL	1581.244873	5015.544434	1571	5013	57.282116	45.019962	1592.468262	5021.246094	1589	5023	39.211769	45.833382	100	100	-0.942147	-2.843842	0	0	-0.286225	-0.1244	0	0
444	107con3Gko2R072403	NORMAL	A	1	1	18	2	LOW_SIGNAL	LOW_SIGNAL	1571.659912	5014.285645	1570	5012	30.119738	40.836628	1582.280029	5015.728027	1581	5013	34.30851	44.30455	100	100	-0.891505	-0.719424	0	0	-0.309548	-0.032556	0	0
445	107con3Gko2R072403	NORMAL	A	1	1	18	3	LOW_SIGNAL	LOW_SIGNAL	1606.033813	5024.418945	1606	5022	30.778873	43.876911	1617.81604	5023.151855	1614	5024	33.13715	51.816677	100	100	-0.989059	0.631992	-1.564986	0	-0.355559	0.024453	0	2175.393555
446	107con3Gko2R072403	NORMAL	A	1	1	18	4	LOW_SIGNAL	LOW_SIGNAL	1620.551025	5044.333496	1622	5044	29.945419	43.05162	1631.552002	5043.056152	1628	5046	31.857414	50.18745	100	100	-0.923477	0.637106	-1.449486	0	-0.345319	0.025451	0	2019.358643
447	107con3Gko2R072403	NORMAL	A	1	1	18	5	LOW_SIGNAL	LOW_SIGNAL	1619.769775	5046.717285	1619	5050	30.079906	46.764515	1626.776001	5060.824219	1625	5060	49.390289	55.624302	100	100	-0.588137	-7.036177	0	0	-0.141854	-0.253611	0	0
448	107con3Gko2R072403	NORMAL	A	1	1	18	6	LOW_SIGNAL	LOW_SIGNAL	1611.333374	5047.470703	1608	5046	36.411034	46.775501	1617.631958	5053.959961	1616	5049	29.22508	48.589184	100	100	-0.528735	-3.236676	0	0	-0.21552	-0.133554	0	0
449	107con3Gko2R072403	NORMAL	A	1	1	18	7	LOW_SIGNAL	LOW_SIGNAL	1627.732056	5040.797363	1630	5040	28.06197	45.633034	1624.375977	5038.040039	1625	5044	32.169323	42.340092	100	100	0.281726	1.375283	0.20485	4.881632	0.104325	0.065123	468.662262	617.275757
450	107con3Gko2R072403	NORMAL	A	1	1	18	8	LOW_SIGNAL	LOW_SIGNAL	1627.631592	5031.901367	1626	5030	33.119225	43.329121	1621.968018	5022.832031	1624	5021	29.856361	47.955242	100	100	0.475429	4.523552	0.105101	9.514683	0.189694	0.189121	253.101624	226.585052
451	107con3Gko2R072403	NORMAL	A	1	1	18	9	LOW_SIGNAL	LOW_SIGNAL	1626.331177	5007.304688	1628	5011	31.235395	40.317085	1621.599976	4999.73584	1621	4999	30.096886	47.429424	100	100	0.397161	3.775147	0.105204	9.505342	0.157199	0.159581	176.620651	330.058838
452	107con3Gko2R072403	NORMAL	A	1	1	18	10	LOW_SIGNAL	LOW_SIGNAL	1637.549683	4997.403809	1638	4995	36.064884	43.249836	1632.328003	5004.023926	1632	5008	32.619953	46.053177	100	100	0.438334	-3.301945	0	-7.532946	0.160076	-0.143749	294.584869	0
453	107con3Gko2R072403	NORMAL	A	1	1	18	11	LOW_SIGNAL	LOW_SIGNAL	1771.966919	5032.562988	1792	5033	86.557297	49.156563	1612.352051	5008.240234	1612	5002	33.922401	42.836403	100	100	13.398867	12.131566	1.104463	0.905417	4.705294	0.567806	49.8908	99.135368
454	107con3Gko2R072403	NORMAL	A	1	1	18	12	LOW_SIGNAL	LOW_SIGNAL	1774.615845	5061.562988	1788	5059	81.273506	56.614445	1610.384033	5015.895996	1609	5013	34.493759	44.401737	100	100	13.786435	22.777525	0.605265	1.652169	4.761204	1.028496	44.808926	76.912872
455	107con3Gko2R072403	NORMAL	A	1	1	18	13	LOW_SIGNAL	LOW_SIGNAL	1676.039795	5054.907227	1647	5054	85.026505	47.959755	1677.008057	5048.496094	1655	5049	78.143745	61.856441	100	100	-0.081281	3.197709	-0.025418	0	-0.012391	0.103645	0	609.332031
456	107con3Gko2R072403	NORMAL	A	1	1	18	14	LOW_SIGNAL	LOW_SIGNAL	1593.178833	5029.457031	1567	5029	131.789276	46.885483	1592.368042	5024.655762	1567	5027	78.28994	54.148705	100	100	0.068062	2.39475	0.028421	35.184917	0.010356	0.088668	13075.455078	564.212524
457	107con3Gko2R072403	NORMAL	A	1	1	18	15	LOW_SIGNAL	LOW_SIGNAL	1548.37085	5010.794922	1547	5012	32.58744	44.620358	1548.536011	5015.39209	1546	5022	36.360321	53.666065	100	100	-0.013864	-2.29295	0	0	-0.004542	-0.085662	0	0
458	107con3Gko2R072403	NORMAL	A	1	1	18	16	LOW_SIGNAL	LOW_SIGNAL	1548.622559	5007.827637	1546	5005	43.461662	48.278061	1544.959961	5007.583984	1545	5011	28.15836	46.718136	100	100	0.307457	0.121528	2.529934	0.395267	0.130071	0.005215	903.900391	4996.138672
459	107con3Gko2R072403	NORMAL	A	1	1	18	17	LOW_SIGNAL	LOW_SIGNAL	1552.006592	4999.105957	1552	5003	31.972809	43.861618	1575.767944	4997.248047	1556	4997	167.012161	54.745693	100	100	-1.994646	0.926678	-2.15247	0	-0.142273	0.033937	0	1763.297485
460	107con3Gko2R072403	NORMAL	A	1	1	18	18	LOW_SIGNAL	LOW_SIGNAL	1554.748291	4992.013184	1553	4993	33.869003	47.853111	1574.305054	4994.754395	1554	4995	170.516281	50.658051	100	100	-1.641692	-1.367246	0	0	-0.114691	-0.054112	0	0
461	107con3Gko2R072403	NORMAL	A	1	1	18	19	DETECTED	DETECTED	2613.229004	5175.541992	2598	5145	102.770447	132.807419	1646.56189	4992.504883	1557	4983	699.681213	109.339897	100	100	81.146851	91.29422	0.88885	1.125049	1.381582	1.674019	71.595749	41.184547
462	107con3Gko2R072403	NORMAL	A	1	1	18	20	DETECTED	DETECTED	2553.204834	5178.144531	2533	5158	158.88028	126.610313	1532.877319	4985.575684	1533	4985	32.340958	43.704624	100	100	85.651367	96.048409	0.891752	1.121388	31.549082	4.406144	15.245483	61.706726
463	107con3Gko2R072403	NORMAL	A	1	1	18	21	LOW_SIGNAL	LOW_SIGNAL	1520.546631	4999.166504	1520	4999	29.414089	51.815159	1517.271973	4997.536133	1520	4996	36.151653	43.410004	100	100	0.274891	0.813187	0.338042	2.958216	0.090581	0.037557	641.835815	1735.250854
464	107con3Gko2R072403	NORMAL	A	1	1	18	22	LOW_SIGNAL	LOW_SIGNAL	1512.825562	5010.791992	1513	5007	33.490364	49.255585	1510.384033	5011.687988	1510	5010	30.221977	49.658741	100	100	0.204954	-0.4469	0	-2.180488	0.080787	-0.018043	591.039795	0
465	107con3Gko2R072403	NORMAL	A	1	1	18	23	TOO_SMALL	TOO_SMALL	1656.147705	5019.993164	1555	5012	728.539856	59.595432	1504.063965	5014.383789	1504	5015	27.666435	48.707455	100	100	12.766666	2.797812	4.563089	0.21915	5.497049	0.115165	478.693085	612.179993
466	107con3Gko2R072403	NORMAL	A	1	1	18	24	LOW_SIGNAL	LOW_SIGNAL	1552.308716	5007.254883	1550	5009	37.961903	45.435612	1502.567993	4998.744141	1503	4997	31.128593	44.724941	100	100	4.175484	4.24494	0.983638	1.016634	1.597911	0.190291	43.683018	94.053528
467	107con3Gko2R072403	NORMAL	A	1	1	18	25	LOW_SIGNAL	LOW_SIGNAL	1557.429565	5000.29541	1559	4996	39.542526	43.753845	1512.18396	4988.928223	1509	4990	30.707355	46.576366	100	100	3.798141	5.669662	0.669906	1.492746	1.473445	0.244055	55.062237	140.469528
468	107con3Gko2R072403	NORMAL	A	1	1	18	26	LOW_SIGNAL	LOW_SIGNAL	1557.154419	4993.664551	1555	4992	40.384586	47.311607	1521.174561	4981.317383	1518	4984	28.822792	46.648575	100	100	3.020328	6.158451	0.490436	2.039001	1.248313	0.264685	78.619331	63.925148
469	107con3Gko2R072403	NORMAL	A	1	1	19	1	LOW_SIGNAL	LOW_SIGNAL	1554.870728	5012.353516	1553	5015	31.5797	46.844494	1573.566895	5016.960449	1573	5019	36.362289	48.441166	100	100	-1.569449	-2.29782	0	0	-0.514164	-0.095104	0	0
470	107con3Gko2R072403	NORMAL	A	1	1	19	2	LOW_SIGNAL	LOW_SIGNAL	1553.283813	5018.932617	1555	5020	36.528809	47.82489	1568.865112	5011.238281	1568	5009	33.759232	49.768829	100	100	-1.307972	3.837738	-0.340818	0	-0.461542	0.154601	0	179.01149
471	107con3Gko2R072403	NORMAL	A	1	1	19	3	LOW_SIGNAL	LOW_SIGNAL	1611.452759	5031.479492	1610	5029	29.588409	50.827366	1613.911987	5031.240234	1615	5031	31.144049	46.32692	100	100	-0.20644	0.119336	-1.729909	0	-0.078963	0.005165	0	8739.621094
472	107con3Gko2R072403	NORMAL	A	1	1	19	4	LOW_SIGNAL	LOW_SIGNAL	1618.297241	5045.168945	1621	5043	34.692905	45.813789	1624.456055	5045.295898	1621	5051	31.125269	51.105515	100	100	-0.517001	-0.063321	0	0	-0.197872	-0.002484	0	0
473	107con3Gko2R072403	NORMAL	A	1	1	19	5	LOW_SIGNAL	LOW_SIGNAL	1605.575195	5057.26123	1604	5057	37.073837	47.09771	1630.049316	5056.345215	1630	5055	31.153097	46.303974	100	100	-2.05448	0.456885	-4.496709	0	-0.785608	0.019783	0	939.966492
474	107con3Gko2R072403	NORMAL	A	1	1	19	6	LOW_SIGNAL	LOW_SIGNAL	1626.411743	5073.973633	1619	5074	47.928753	56.350395	1647.880005	5078.271973	1640	5066	77.669449	120.845222	100	100	-1.802153	-2.143902	0	0	-0.276405	-0.035569	0	0
475	107con3Gko2R072403	NORMAL	A	1	1	19	7	LOW_SIGNAL	LOW_SIGNAL	1643.568604	5054.208984	1642	5057	34.06781	47.116421	1642.823975	5042.248047	1640	5038	39.46846	49.204575	100	100	0.062508	5.965809	0.010478	95.440956	0.018866	0.243086	2676.294922	118.570457
476	107con3Gko2R072403	NORMAL	A	1	1	19	8	LOW_SIGNAL	LOW_SIGNAL	1608.490234	5023.712402	1612	5029	28.06529	45.828873	1626.887939	5026.87207	1625	5025	33.268993	47.154182	100	100	-1.544395	-1.575961	0	0	-0.552999	-0.067007	0	0
477	107con3Gko2R072403	NORMAL	A	1	1	19	9	LOW_SIGNAL	LOW_SIGNAL	1591.888184	5007.552734	1592	5004	29.663574	43.233978	1610.128052	5009.943848	1609	5009	30.511497	48.5495	100	100	-1.531145	-1.192626	0	0	-0.597803	-0.049251	0	0
478	107con3Gko2R072403	NORMAL	A	1	1	19	10	LOW_SIGNAL	LOW_SIGNAL	1595.019897	5000.145508	1594	4998	31.70162	53.070065	1632.199951	5012.631836	1621	5001	134.383545	104.588333	100	100	-3.121079	-6.22786	0	0	-0.276671	-0.119385	0	0
479	107con3Gko2R072403	NORMAL	A	1	1	19	11	LOW_SIGNAL	LOW_SIGNAL	1585.099365	4998.430664	1580	5002	41.070148	50.805565	1624.864014	5019.335938	1603	5004	154.105286	103.429489	100	100	-3.338042	-10.427014	0	0	-0.258036	-0.202121	0	0
480	107con3Gko2R072403	NORMAL	A	1	1	19	12	LOW_SIGNAL	LOW_SIGNAL	1596.894043	5023.675293	1595	5023	40.248913	47.49955	1594.631958	5013.040039	1595	5009	28.755514	45.448189	100	100	0.189891	5.304592	0.035797	27.93498	0.078666	0.234008	1244.955444	129.835266
481	107con3Gko2R072403	NORMAL	A	1	1	19	13	LOW_SIGNAL	LOW_SIGNAL	1613.556274	5040.291504	1594	5041	68.678825	46.68428	1605.199951	5029.456055	1589	5034	72.266083	55.857319	100	100	0.701471	5.404445	0.129795	7.704442	0.115633	0.193984	269.085724	283.047729
482	107con3Gko2R072403	NORMAL	A	1	1	19	14	LOW_SIGNAL	LOW_SIGNAL	1554.072876	5021.946777	1553	5020	44.415478	45.5378	1560.488037	5033.751953	1551	5033	55.528923	65.199646	100	100	-0.538521	-5.888119	0	0	-0.115528	-0.181062	0	0
483	107con3Gko2R072403	NORMAL	A	1	1	19	15	LOW_SIGNAL	LOW_SIGNAL	1553.602661	5024.516602	1554	5029	31.676296	46.184822	1551.543945	5020.631836	1547	5012	58.652683	63.91407	100	100	0.172819	1.937622	0.089191	11.211864	0.0351	0.060781	2397.77832	1137.291504
484	107con3Gko2R072403	NORMAL	A	1	1	19	16	LOW_SIGNAL	LOW_SIGNAL	1573.133301	5035.32666	1572	5034	31.11306	46.254845	1548.264038	5022.680176	1548	5020	27.376745	49.619778	100	100	2.08765	6.307743	0.330966	3.021456	0.908408	0.254868	59.442753	142.026749
485	107con3Gko2R072403	NORMAL	A	1	1	19	17	LOW_SIGNAL	LOW_SIGNAL	1541.753296	5016.693359	1541	5018	31.157955	49.264664	1556.416016	5012.671875	1556	5014	31.004732	45.668488	100	100	-1.230862	2.005813	-0.613647	0	-0.472919	0.088058	0	459.455017
486	107con3Gko2R072403	NORMAL	A	1	1	19	18	LOW_SIGNAL	LOW_SIGNAL	1535.721802	5011.576172	1536	5011	28.325291	48.112408	1552.303955	5013.111816	1554	5010	32.242836	55.973236	100	100	-1.391989	-0.76594	0	0	-0.51429	-0.027435	0	0
487	107con3Gko2R072403	NORMAL	A	1	1	19	19	LOW_SIGNAL	LOW_SIGNAL	1558.733276	4998.34668	1563	4995	34.501373	47.931156	1548.543945	5000.640137	1548	5004	33.260822	48.141983	100	100	0.855343	-1.143918	0	-1.337379	0.306346	-0.047639	89.981895	0
488	107con3Gko2R072403	NORMAL	A	1	1	19	20	LOW_SIGNAL	LOW_SIGNAL	1533.366699	4998.839844	1530	4999	34.44096	46.266106	1523.359985	4994.983887	1522	4991	36.158791	49.240845	100	100	0.840013	1.923253	0.436767	2.28955	0.276744	0.078308	110.052605	437.129211
489	107con3Gko2R072403	NORMAL	A	1	1	19	21	LOW_SIGNAL	LOW_SIGNAL	1517.286621	4999.060059	1517	5003	32.713596	50.168198	1520.160034	4999.120117	1514	4999	44.731709	39.50145	100	100	-0.241209	-0.029956	0	0	-0.064237	-0.00152	0	0
490	107con3Gko2R072403	NORMAL	A	1	1	19	22	LOW_SIGNAL	LOW_SIGNAL	1516.791992	5004.865723	1513	5002	36.59481	49.640152	1510.832031	5006.711914	1506	5006	47.96014	50.862053	100	100	0.500309	-0.920833	0	-1.840529	0.124269	-0.036298	520.136292	0
491	107con3Gko2R072403	NORMAL	A	1	1	19	23	LOW_SIGNAL	LOW_SIGNAL	1539.395996	5019.416016	1542	5024	44.75742	49.070705	1496.008057	5008.016113	1490	5007	32.050743	45.253227	100	100	3.6422	5.685979	0.640558	1.561139	1.353727	0.251914	72.003006	166.45546
492	107con3Gko2R072403	NORMAL	A	1	1	19	24	LOW_SIGNAL	LOW_SIGNAL	1534.711426	5011.852539	1536	5010	38.734253	44.37561	1488.823975	5002.063965	1485	5005	37.195015	44.285866	100	100	3.852021	4.88229	0.788978	1.267462	1.233699	0.221032	23.55937	28.817265
493	107con3Gko2R072403	NORMAL	A	1	1	19	25	LOW_SIGNAL	LOW_SIGNAL	1529.359985	5008.459961	1531	5015	38.020706	50.134003	1517.767944	4993.567871	1514	5002	36.483791	50.770252	100	100	0.973094	7.427793	0.131007	7.633174	0.317731	0.293323	92.311592	53.803749
494	107con3Gko2R072403	NORMAL	A	1	1	19	26	LOW_SIGNAL	LOW_SIGNAL	1586.793335	4999.026855	1540	4998	421.065338	57.977539	1527.936523	4989.714355	1527	4990	32.116982	51.36097	100	100	4.940733	4.644836	1.063704	0.940111	1.832576	0.181315	713.322144	288.826294
495	107con3Gko2R072403	NORMAL	A	1	1	20	1	DETECTED	DETECTED	6133.605469	5379.570313	6578	5354	1795.314087	455.91983	1632.59375	5045.25	1603	5049	88.308395	54.6106	100	100	377.837311	166.750412	2.265885	0.441329	50.969238	6.121894	39.838619	135.39032
496	107con3Gko2R072403	NORMAL	A	1	1	20	2	DETECTED	DETECTED	5933.914551	5295.897461	6584	5295	1575.351563	128.166611	1606.758057	5036.290527	1603	5027	46.39555	53.351105	100	100	363.243042	129.485291	2.805284	0.35647	93.266624	4.866009	36.390369	44.888908
497	107con3Gko2R072403	NORMAL	A	1	1	20	3	LOW_SIGNAL	LOW_SIGNAL	1616.493286	5057.114746	1618	5061	30.848429	53.323753	1617.857178	5045.103027	1617	5045	29.287188	46.221867	100	100	-0.114492	5.991138	-0.01911	0	-0.04657	0.259871	0	221.35675
498	107con3Gko2R072403	NORMAL	A	1	1	20	4	LOW_SIGNAL	LOW_SIGNAL	1617.310791	5063.297363	1614	5064	31.818966	50.303894	1630.391968	5073.096191	1620	5078	47.033257	57.00317	100	100	-1.098099	-4.887404	0	0	-0.278126	-0.1719	0	0
499	107con3Gko2R072403	NORMAL	A	1	1	20	5	LOW_SIGNAL	LOW_SIGNAL	1631.097412	5089.019531	1633	5092	30.851696	49.059887	1643.587402	5086.146973	1644	5084	29.860083	45.099266	100	100	-1.048472	1.432759	-0.731785	0	-0.418284	0.063694	0	672.270386
500	107con3Gko2R072403	NORMAL	A	1	1	20	6	LOW_SIGNAL	LOW_SIGNAL	1653.013062	5063.111328	1656	5063	32.649048	48.610378	1651.388916	5065.587402	1652	5064	34.779068	49.64196	100	100	0.136339	-1.235002	0	-9.058331	0.046699	-0.049879	737.882996	0
501	107con3Gko2R072403	NORMAL	A	1	1	20	7	LOW_SIGNAL	LOW_SIGNAL	1662.006592	5044.947754	1658	5044	35.600033	45.327286	1670.892578	5056.17334	1667	5063	40.176216	52.841373	100	100	-0.745934	-5.599035	0	0	-0.221175	-0.212439	0	0
502	107con3Gko2R072403	NORMAL	A	1	1	20	8	LOW_SIGNAL	LOW_SIGNAL	1624.634033	5023.084961	1625	5024	32.320507	47.368374	1651.166626	5034.880859	1652	5035	42.492489	54.413322	100	100	-2.227278	-5.883492	0	0	-0.624407	-0.216783	0	0
503	107con3Gko2R072403	NORMAL	A	1	1	20	9	LOW_SIGNAL	LOW_SIGNAL	1604.54248	5012.052246	1602	5010	30.179291	45.543182	1627.312012	5022.928223	1620	5027	44.066738	51.235889	100	100	-1.911388	-5.424658	0	0	-0.516706	-0.212273	0	0
504	107con3Gko2R072403	NORMAL	A	1	1	20	10	LOW_SIGNAL	LOW_SIGNAL	1610.032837	5017.177734	1609	5015	38.615688	47.939278	1608.439941	5014.78418	1605	5016	35.086395	47.989166	100	100	0.133716	1.193844	0.112004	8.928233	0.045399	0.049877	1012.503235	91.395927
505	107con3Gko2R072403	NORMAL	A	1	1	20	11	LOW_SIGNAL	LOW_SIGNAL	1569.967163	5025.217285	1574	5027	32.063972	53.965157	1597.807983	5026.408203	1598	5025	33.197041	47.150597	100	100	-2.337097	-0.593999	0	0	-0.838654	-0.025258	0	0
506	107con3Gko2R072403	NORMAL	A	1	1	20	12	LOW_SIGNAL	LOW_SIGNAL	1629.847656	5044.94043	1624	5041	48.41399	58.622208	1596.855957	5030.888184	1596	5035	35.29546	46.803505	100	100	2.769487	7.0089	0.395139	2.530757	0.934729	0.300239	100.444267	251.195831
507	107con3Gko2R072403	NORMAL	A	1	1	20	13	LOW_SIGNAL	LOW_SIGNAL	1726.364258	5080.311035	1725	5084	130.492889	70.394623	1579.94397	5036.720215	1580	5039	38.566299	50.82999	100	100	12.291247	21.741983	0.565323	1.7689	3.796587	0.857581	85.140991	111.721359
508	107con3Gko2R072403	NORMAL	A	1	1	20	14	LOW_SIGNAL	LOW_SIGNAL	1681.112549	5066.728516	1696	5075	65.493164	59.706253	1563.735962	5030.304199	1564	5030	35.791775	53.339481	100	100	9.853175	18.167517	0.542351	1.843824	3.279429	0.682877	46.728233	73.653824
509	107con3Gko2R072403	NORMAL	A	1	1	20	15	LOW_SIGNAL	LOW_SIGNAL	1533.867554	5020.960449	1533	5020	33.094944	47.737598	1547.416016	5023.711914	1546	5032	31.373962	55.51675	100	100	-1.137325	-1.37236	0	0	-0.431838	-0.049561	0	0
510	107con3Gko2R072403	NORMAL	A	1	1	20	16	LOW_SIGNAL	LOW_SIGNAL	1527.160034	5023.813477	1526	5024	32.386108	50.129406	1548.160034	5027.040039	1542	5032	34.100746	50.796928	100	100	-1.762845	-1.609327	0	0	-0.615822	-0.063519	0	0
511	107con3Gko2R072403	NORMAL	A	1	1	20	17	LOW_SIGNAL	LOW_SIGNAL	1526.113281	5021.466797	1524	5021	31.3218	53.785259	1548.848022	5030.751953	1542	5021	80.722252	56.880974	100	100	-1.908467	-4.631198	0	0	-0.281642	-0.163238	0	0
512	107con3Gko2R072403	NORMAL	A	1	1	20	18	LOW_SIGNAL	LOW_SIGNAL	1528.973389	5007.006836	1524	5004	32.95002	48.9874	1555.608032	5011.624023	1534	5009	112.557228	56.225166	100	100	-2.235845	-2.302935	0	0	-0.236632	-0.08212	0	0
513	107con3Gko2R072403	NORMAL	A	1	1	20	19	LOW_SIGNAL	LOW_SIGNAL	1515.02002	5008.393555	1514	5005	30.007488	46.955341	1523.095947	5002.21582	1523	5004	36.935738	49.516788	100	100	-0.677934	3.081296	-0.220016	0	-0.218648	0.12476	0	254.45694
514	107con3Gko2R072403	NORMAL	A	1	1	20	20	LOW_SIGNAL	LOW_SIGNAL	1499.73999	5000.926758	1500	5003	29.153248	46.631504	1504.904053	4993.912109	1506	4999	31.76918	55.47826	100	100	-0.433497	3.498727	-0.123901	0	-0.162549	0.12644	0	428.46936
515	107con3Gko2R072403	NORMAL	A	1	1	20	21	LOW_SIGNAL	LOW_SIGNAL	1643.261719	5035.650879	1664	5038	84.312408	54.32235	1498.223999	5006.600098	1495	5004	33.952496	48.046684	100	100	12.175188	14.489785	0.84026	1.190108	4.271784	0.604637	53.209534	87.248184
516	107con3Gko2R072403	NORMAL	A	1	1	20	22	LOW_SIGNAL	LOW_SIGNAL	1625.154419	5054.040039	1646	5050	82.305542	58.880875	1484.784058	5008.416016	1485	5006	30.277908	45.252914	100	100	11.783386	22.756094	0.517812	1.931202	4.636065	1.008201	54.522892	82.56913
517	107con3Gko2R072403	NORMAL	A	1	1	20	23	LOW_SIGNAL	LOW_SIGNAL	1523.651001	5007.758301	1528	5008	32.103706	50.611744	1477.536011	5000.279785	1478	5004	29.775652	47.768871	100	100	3.871122	3.730092	1.037809	0.963569	1.548748	0.156556	26.027189	223.62384
518	107con3Gko2R072403	NORMAL	A	1	1	20	24	LOW_SIGNAL	LOW_SIGNAL	1522.503296	5012.845703	1520	5009	36.672325	59.147758	1471.447998	4993.919922	1473	4999	27.219681	51.995281	100	100	4.285836	9.439694	0.454023	2.202533	1.875676	0.36399	48.134792	148.975739
519	107con3Gko2R072403	NORMAL	A	1	1	20	25	LOW_SIGNAL	LOW_SIGNAL	1504.946289	5010.483398	1505	5013	30.807116	51.896801	1495.031982	5007.295898	1487	5004	49.024014	58.905739	100	100	0.832256	1.589843	0.523483	1.910281	0.202234	0.054112	384.645844	874.280518
520	107con3Gko2R072403	NORMAL	A	1	1	20	26	LOW_SIGNAL	LOW_SIGNAL	1530.986572	5025.550293	1530	5021	32.527321	49.757721	1502.833374	5006.72998	1501	5010	31.457073	51.768776	100	100	2.36332	9.38709	0.251763	3.971993	0.894972	0.363546	29.393503	75.923248
521	107con3Gko2R072403	NORMAL	A	1	1	21	1	LOW_SIGNAL	LOW_SIGNAL	1786.337891	5112.878418	1785	5114	37.709709	45.979576	1799.775879	5120.887695	1815	5125	68.628067	58.167194	100	100	-1.128052	-3.994822	0	0	-0.195809	-0.137694	0	0
522	107con3Gko2R072403	NORMAL	A	1	1	21	2	LOW_SIGNAL	LOW_SIGNAL	1672.594604	5083.14209	1664	5076	51.905048	47.162628	1725.758911	5095.75	1688	5089	123.862038	61.020969	100	100	-4.462876	-6.288503	0	0	-0.429222	-0.206616	0	0
523	107con3Gko2R072403	NORMAL	A	1	1	21	3	LOW_SIGNAL	LOW_SIGNAL	1757.554077	5091.317383	1769	5094	74.892235	53.370354	1651.468262	5092.126953	1641	5090	103.740349	57.950466	100	100	8.905372	-0.403793	0	-0.045343	1.022609	-0.01397	67.667747	0
524	107con3Gko2R072403	NORMAL	A	1	1	21	4	LOW_SIGNAL	LOW_SIGNAL	1791.635132	5116.371582	1799	5116	140.605896	52.943333	1648.436523	5107.007813	1638	5105	53.878757	53.044369	100	100	12.020803	4.670408	2.573823	0.388527	2.657794	0.176527	90.694588	34.947292
525	107con3Gko2R072403	NORMAL	A	1	1	21	5	DETECTED	DETECTED	2320.934814	5198.706543	2307	5207	138.925537	55.446945	1711.411743	5108.623535	1663	5113	156.457001	50.00309	100	100	51.166401	44.931095	1.138775	0.878137	3.895787	1.801549	11.806233	26.597067
526	107con3Gko2R072403	NORMAL	A	1	1	21	6	DETECTED	DETECTED	2323.128662	5208.356445	2323	5209	109.390091	54.822918	1671.384644	5106.961426	1672	5100	34.421844	50.322193	100	100	54.710636	50.573238	1.08181	0.924377	18.934023	2.014917	15.931588	21.454533
527	107con3Gko2R072403	NORMAL	A	1	1	21	7	DETECTED	DETECTED	9942.25293	6088.531738	11767	6161	3744.194336	592.42157	1683.810791	5082.811035	1683	5082	33.13343	56.193039	100	100	693.254761	501.627716	1.38201	0.723584	249.248032	17.897602	45.336002	58.639587
528	107con3Gko2R072403	NORMAL	A	1	1	21	8	DETECTED	DETECTED	11622.344727	6589.319824	12061	6573	2078.591553	600.809326	1691.359009	5068.282227	1676	5073	110.167213	55.742809	100	100	833.656311	758.654602	1.098861	0.910033	90.144653	27.286705	20.900949	39.32959
529	107con3Gko2R072403	NORMAL	A	1	1	21	9	LOW_SIGNAL	LOW_SIGNAL	1640.372559	5033.621094	1637	5033	35.843391	46.752434	1730.47998	5056.120117	1636	5041	713.149658	128.381027	100	100	-7.564065	-11.221936	0	0	-0.126351	-0.175252	0	0
530	107con3Gko2R072403	NORMAL	A	1	1	21	10	LOW_SIGNAL	LOW_SIGNAL	1617.157837	5043.519531	1616	5045	39.716568	46.617077	1615.631958	5037.032227	1608	5037	48.031338	50.063816	100	100	0.12809	3.235701	0.039586	25.261179	0.031768	0.129581	1770.20459	281.391052
531	107con3Gko2R072403	NORMAL	A	1	1	21	11	LOW_SIGNAL	LOW_SIGNAL	1598.460571	5038.519531	1594	5038	44.86549	47.33395	1630.871948	5051.016113	1621	5057	56.310341	50.515888	100	100	-2.720772	-6.232975	0	0	-0.575585	-0.247379	0	0
532	107con3Gko2R072403	NORMAL	A	1	1	21	12	LOW_SIGNAL	LOW_SIGNAL	1633.480225	5063.730469	1615	5065	151.316879	67.573074	1639.680054	5066.912109	1640	5071	60.58247	53.148289	100	100	-0.520445	-1.586921	0	0	-0.102337	-0.059863	0	0
533	107con3Gko2R072403	NORMAL	A	1	1	21	13	LOW_SIGNAL	LOW_SIGNAL	1631.697388	5057.993652	1623	5063	49.741447	52.955631	1632.495972	5061.359863	1615	5053	68.518021	54.789837	100	100	-0.067037	-1.67898	0	0	-0.011655	-0.061439	0	0
534	107con3Gko2R072403	NORMAL	A	1	1	21	14	LOW_SIGNAL	LOW_SIGNAL	1590.476807	5055.470215	1591	5055	33.969364	51.120098	1597.095947	5035.352051	1596	5038	39.290771	53.139843	100	100	-0.555644	10.034425	-0.055374	0	-0.168466	0.378589	0	72.13047
535	107con3Gko2R072403	NORMAL	A	1	1	21	15	LOW_SIGNAL	LOW_SIGNAL	1776.589355	5075.503418	1789	5071	97.27121	63.37265	1588.687988	5025.439941	1590	5025	41.218616	50.059391	100	100	15.773376	24.970379	0.631683	1.583071	4.558653	1.000082	46.889633	77.622757
536	107con3Gko2R072403	NORMAL	A	1	1	21	16	LOW_SIGNAL	LOW_SIGNAL	1750.26001	5082.506836	1767	5090	92.948944	64.679352	1580.791992	5027.768066	1585	5021	40.942196	44.904232	100	100	14.225988	27.302296	0.521055	1.919184	4.139202	1.219011	49.239994	85.042747
537	107con3Gko2R072403	NORMAL	A	1	1	21	17	LOW_SIGNAL	LOW_SIGNAL	1560.013428	5022.946289	1561	5025	33.624512	44.994568	1573.680054	5021.016113	1577	5017	48.407639	46.644157	100	100	-1.147245	0.962722	-1.191667	0	-0.282324	0.041381	0	636.987244
538	107con3Gko2R072403	NORMAL	A	1	1	21	18	LOW_SIGNAL	LOW_SIGNAL	1565.382568	5008.738281	1562	5005	41.181961	45.296371	1580.215942	5010.328125	1585	5004	43.930038	45.919964	100	100	-1.245187	-0.792973	0	0	-0.337659	-0.034622	0	0
539	107con3Gko2R072403	NORMAL	A	1	1	21	19	LOW_SIGNAL	LOW_SIGNAL	1535.97998	5008.680176	1537	5010	32.946053	49.93705	1551.887939	5010.344238	1554	5009	48.673061	44.988369	100	100	-1.335393	-0.829992	0	0	-0.326833	-0.036989	0	0
540	107con3Gko2R072403	NORMAL	A	1	1	21	20	LOW_SIGNAL	LOW_SIGNAL	1513.91333	4985.140137	1513	4984	35.280838	44.373653	1523.855957	4996.383789	1523	5000	36.459152	46.449032	100	100	-0.834634	-5.608046	0	0	-0.272706	-0.242064	0	0
541	107con3Gko2R072403	NORMAL	A	1	1	21	21	LOW_SIGNAL	LOW_SIGNAL	1493.01355	4989.128418	1493	4986	30.789387	52.616989	1500.784058	4985.248047	1500	4980	34.755733	46.069305	100	100	-0.652295	1.93543	-0.337029	0	-0.223575	0.084229	0	655.087097
542	107con3Gko2R072403	NORMAL	A	1	1	21	22	LOW_SIGNAL	LOW_SIGNAL	1475.020264	4985.290527	1471	4981	30.446888	50.416119	1488.359985	4996.912109	1487	4996	37.501049	48.012585	100	100	-1.119803	-5.796547	0	0	-0.355716	-0.242053	0	0
543	107con3Gko2R072403	NORMAL	A	1	1	21	23	LOW_SIGNAL	LOW_SIGNAL	1461.154419	4995.68457	1460	5004	31.403379	50.422543	1477.015991	4987.224121	1476	4989	32.139065	48.468792	100	100	-1.331499	4.219855	-0.315532	0	-0.493529	0.174555	0	164.293442
544	107con3Gko2R072403	NORMAL	A	1	1	21	24	LOW_SIGNAL	LOW_SIGNAL	1463.946289	4997.697754	1462	5004	28.654697	52.024384	1474.151978	4988.86377	1473	4986	32.748814	47.522552	100	100	-0.856716	4.406165	-0.194436	0	-0.311635	0.18589	0	239.635864
545	107con3Gko2R072403	NORMAL	A	1	1	21	25	LOW_SIGNAL	LOW_SIGNAL	1470.812134	4997.818848	1475	4999	32.260212	41.839794	1481.128052	5004.704102	1479	5008	32.410168	45.180279	100	100	-0.865969	-3.434188	0	0	-0.318293	-0.152395	0	0
546	107con3Gko2R072403	NORMAL	A	1	1	21	26	LOW_SIGNAL	LOW_SIGNAL	1487.206665	5003.839844	1487	5005	32.741268	46.18335	1500.507935	5011.103027	1496	5011	32.114483	47.405788	100	100	-1.116575	-3.62269	0	0	-0.414183	-0.153213	0	0
547	107con3Gko2R072403	NORMAL	A	1	1	22	1	DETECTED	DETECTED	6451.719238	5501.185059	7020	5497	1633.877563	180.273438	1877.769287	5187.25	1881	5192	48.991646	56.6222	100	100	383.960144	156.582764	2.452123	0.40781	93.361839	5.544381	35.705307	54.517754
548	107con3Gko2R072403	NORMAL	A	1	1	22	2	DETECTED	DETECTED	7222.427246	5496.23291	7282	5493	530.188904	69.221603	1781.553589	5140.803711	1793	5141	75.565239	58.08971	100	100	456.734009	177.278976	2.576357	0.388145	72.002335	6.118626	9.645075	10.591681
549	107con3Gko2R072403	NORMAL	A	1	1	22	3	DETECTED	DETECTED	12850.854492	6550.091797	14401	6395	4278.290039	886.118408	1704.888916	5126.37793	1706	5128	38.841885	45.974445	100	100	935.647827	710.112	1.317606	0.758952	286.957397	30.967505	38.382622	62.156094
550	107con3Gko2R072403	NORMAL	A	1	1	22	4	DETECTED	DETECTED	13074.201172	6463.193848	15007	6438	4650.885742	807.789795	1689.897949	5130.081543	1694	5123	43.723682	63.514378	100	100	955.655029	664.922241	1.437243	0.695776	260.369263	20.989141	40.851692	60.406685
551	107con3Gko2R072403	NORMAL	A	1	1	22	5	DETECTED	DETECTED	5321.032715	5535.819824	5392	5527	820.425537	225.258926	1663.707275	5128.024414	1671	5126	40.794754	45.872917	100	100	307.014099	203.397903	1.509426	0.662503	89.651855	8.889677	22.404642	54.080688
552	107con3Gko2R072403	NORMAL	A	1	1	22	6	DETECTED	DETECTED	5362.172363	5730.975586	5412	5730	1004.635864	274.828217	1664.634155	5119.804688	1667	5119	39.914757	48.241699	100	100	310.38974	304.836395	1.018217	0.982108	92.635864	12.668934	27.148947	44.269299
553	107con3Gko2R072403	NORMAL	A	1	1	22	7	LOW_SIGNAL	LOW_SIGNAL	1667.110352	5109.110352	1666	5104	36.817444	52.324856	1652.508667	5109.991211	1650	5108	42.131371	49.758644	100	100	1.225738	-0.43935	0	-0.358437	0.346575	-0.017703	140.274139	0
554	107con3Gko2R072403	NORMAL	A	1	1	22	8	LOW_SIGNAL	LOW_SIGNAL	1648.915039	5091.274414	1649	5095	38.037537	50.936138	1650.192993	5102.807129	1635	5110	98.206108	58.912243	100	100	-0.107278	-5.752223	0	0	-0.013013	-0.195761	0	0
555	107con3Gko2R072403	NORMAL	A	1	1	22	9	LOW_SIGNAL	LOW_SIGNAL	1634.810425	5078.378906	1635	5079	32.853092	42.321606	1650.895996	5081.040039	1630	5081	186.282288	70.805428	100	100	-1.350303	-1.327305	0	0	-0.086351	-0.037584	0	0
556	107con3Gko2R072403	NORMAL	A	1	1	22	10	LOW_SIGNAL	LOW_SIGNAL	1641.307129	5068.706055	1642	5064	34.835194	45.168671	1654.303955	5073.352051	1657	5074	39.513828	50.022129	100	100	-1.091018	-2.317304	0	0	-0.328918	-0.092879	0	0
557	107con3Gko2R072403	NORMAL	A	1	1	22	11	LOW_SIGNAL	LOW_SIGNAL	1903.651367	5129.789551	1942	5124	149.099731	71.094063	1682.384033	5085.624023	1685	5083	36.69508	47.897182	100	100	18.574282	22.028633	0.843188	1.185975	6.029891	0.92209	65.311798	118.956688
558	107con3Gko2R072403	NORMAL	A	1	1	22	12	LOW_SIGNAL	LOW_SIGNAL	1883.664429	5130.848633	1922	5122	158.38916	64.592537	1695.488037	5103.304199	1696	5103	35.432037	44.657696	100	100	15.796463	13.738458	1.149799	0.869717	5.310911	0.61679	82.037491	169.427429
559	107con3Gko2R072403	NORMAL	A	1	1	22	13	LOW_SIGNAL	LOW_SIGNAL	1736.598633	5110.980469	1741	5103	54.8228	49.55146	1713.126953	5101.833496	1710	5104	103.703583	52.555004	100	100	1.97033	4.562275	0.431874	2.315488	0.226334	0.174046	375.038361	191.454834
560	107con3Gko2R072403	NORMAL	A	1	1	22	14	LOW_SIGNAL	LOW_SIGNAL	1708.111816	5096.75	1707	5093	43.690445	55.052925	1671.611084	5083.658691	1677	5085	55.619701	58.762596	100	100	3.064053	6.529609	0.469255	2.131037	0.656255	0.222783	94.297882	156.958725
561	107con3Gko2R072403	NORMAL	A	1	1	22	15	LOW_SIGNAL	LOW_SIGNAL	1623.572388	5064.197266	1623	5068	33.706882	49.294209	1638.271973	5061.671875	1637	5059	40.237675	52.134243	100	100	-1.233956	1.2596	-0.979641	0	-0.365319	0.04844	0	672.067871
562	107con3Gko2R072403	NORMAL	A	1	1	22	16	LOW_SIGNAL	LOW_SIGNAL	1635.442993	5053.537109	1638	5054	30.518795	52.344036	1644.47998	5049.824219	1644	5046	34.045406	47.694244	100	100	-0.75861	1.851895	-0.40964	0	-0.265439	0.077848	0	580.881775
563	107con3Gko2R072403	NORMAL	A	1	1	22	17	LOW_SIGNAL	LOW_SIGNAL	1620.295288	5047.597168	1622	5043	30.973949	43.56448	1628.793701	5039.674805	1629	5040	37.120411	45.612431	100	100	-0.713399	3.951472	-0.18054	0	-0.228942	0.173689	0	170.581253
564	107con3Gko2R072403	NORMAL	A	1	1	22	18	LOW_SIGNAL	LOW_SIGNAL	1619.614868	5026.574219	1616	5026	41.179634	46.32732	1621.706299	5030.007813	1622	5028	33.241676	48.694893	100	100	-0.175565	-1.712589	0	0	-0.062916	-0.070512	0	0
565	107con3Gko2R072403	NORMAL	A	1	1	22	19	LOW_SIGNAL	LOW_SIGNAL	1587.290527	5021.040527	1590	5023	29.749353	46.537952	1599.031982	5014.26416	1600	5009	31.621744	48.890285	100	100	-0.985636	3.379878	-0.291619	0	-0.37131	0.138604	0	221.101105
566	107con3Gko2R072403	NORMAL	A	1	1	22	20	LOW_SIGNAL	LOW_SIGNAL	1564.581055	5004.202637	1559	5004	38.47554	48.360756	1567.368042	5010.304199	1567	5010	34.048481	50.492123	100	100	-0.233954	-3.043303	0	0	-0.081854	-0.120842	0	0
567	107con3Gko2R072403	NORMAL	A	1	1	22	21	LOW_SIGNAL	LOW_SIGNAL	1523.223022	4999.871582	1523	4998	28.930555	47.229252	1529.807983	5001.936035	1528	5003	34.976192	41.993809	100	100	-0.552774	-1.029696	0	0	-0.18827	-0.049161	0	0
568	107con3Gko2R072403	NORMAL	A	1	1	22	22	LOW_SIGNAL	LOW_SIGNAL	1490.369141	4990.489746	1492	4992	33.319962	48.533306	1508.920044	4999.744141	1503	4997	62.362309	52.557163	100	100	-1.557255	-4.615855	0	0	-0.29747	-0.176082	0	0
569	107con3Gko2R072403	NORMAL	A	1	1	22	23	LOW_SIGNAL	LOW_SIGNAL	1484.711426	5001.120605	1481	4996	39.179298	53.678837	1490.488037	4985.312012	1492	4987	31.403107	50.997219	100	100	-0.484917	7.884922	-0.061499	0	-0.18395	0.309989	0	105.981209
570	107con3Gko2R072403	NORMAL	A	1	1	22	24	LOW_SIGNAL	LOW_SIGNAL	1477.208008	4984.483398	1475	4988	29.477961	49.273445	1487.671997	4990.368164	1485	4991	34.386036	49.367393	100	100	-0.878399	-2.93517	0	0	-0.304309	-0.119203	0	0
571	107con3Gko2R072403	NORMAL	A	1	1	22	25	LOW_SIGNAL	LOW_SIGNAL	1483.067139	4988.530273	1481	4987	27.093098	45.951427	1498.991943	5004.120117	1500	5001	32.108562	47.618885	100	100	-1.336807	-7.775815	0	0	-0.495968	-0.327388	0	0
572	107con3Gko2R072403	NORMAL	A	1	1	22	26	LOW_SIGNAL	LOW_SIGNAL	1497.76001	5000.67334	1497	5005	30.271627	49.024784	1510.388916	5001.444336	1510	5004	31.253283	49.379608	100	100	-1.060133	-0.384553	0	0	-0.404083	-0.015614	0	0
573	107con3Gko2R072403	NORMAL	A	1	1	23	1	DETECTED	DETECTED	11198.564453	6142.519043	12165	6150	2922.02832	365.007385	1883.591797	5193.795898	1883	5192	36.568962	45.526993	100	100	781.945129	473.198792	1.652466	0.605156	254.723465	20.838696	31.366701	38.173096
574	107con3Gko2R072403	NORMAL	A	1	1	23	2	DETECTED	DETECTED	10815.326172	6033.84082	11594	5975	2862.863037	412.081451	1786.681763	5167.63623	1759	5173	78.417122	58.402012	100	100	757.909363	432.040649	1.754255	0.570043	115.136139	14.831759	31.696772	47.093029
575	107con3Gko2R072403	NORMAL	A	1	1	23	3	LOW_SIGNAL	LOW_SIGNAL	1951.418945	5172.587891	1988	5172	136.999146	50.513676	1694.732788	5144.51709	1695	5145	45.548893	43.24118	100	100	21.547514	14.000997	1.538999	0.649773	5.635398	0.649168	50.335983	93.021591
576	107con3Gko2R072403	NORMAL	A	1	1	23	4	DETECTED	DETECTED	2025.603149	5207.888672	2031	5214	42.128277	49.482853	1665.290039	5133.442871	1661	5128	46.828255	44.375523	100	100	30.246475	37.131657	0.814574	1.227636	7.694353	1.677632	5.674881	29.409882
577	107con3Gko2R072403	NORMAL	A	1	1	23	5	LOW_SIGNAL	LOW_SIGNAL	1694.986572	5127.362305	1702	5129	58.550392	51.000561	1639.85083	5128.552734	1634	5128	34.73037	50.138592	100	100	4.628368	-0.593756	0	-0.128286	1.587537	-0.023743	85.493652	0
578	107con3Gko2R072403	NORMAL	A	1	1	23	6	LOW_SIGNAL	LOW_SIGNAL	1816.162354	5185.746582	1694	5137	956.024292	441.039124	1640.158325	5130.283203	1637	5120	42.58437	66.198982	100	100	14.774654	27.663712	0.534081	1.872376	4.133067	0.837828	542.644043	786.181213
579	107con3Gko2R072403	NORMAL	A	1	1	23	7	DETECTED	DETECTED	2435.95752	5518.936035	1849	5231	1924.148193	1232.208252	1625.818848	5126.601563	1622	5124	43.990246	51.184147	100	100	68.007072	195.686386	0.347531	2.877442	18.416325	7.665156	237.446426	313.799805
580	107con3Gko2R072403	NORMAL	A	1	1	23	8	LOW_SIGNAL	LOW_SIGNAL	1738.526001	5153.370117	1760	5147	80.406502	55.609154	1621.047607	5118.896973	1622	5118	33.435753	52.594727	100	100	9.861721	17.194321	0.573545	1.743542	3.513556	0.655449	62.24543	52.389328
581	107con3Gko2R072403	NORMAL	A	1	1	23	9	LOW_SIGNAL	LOW_SIGNAL	1619.398682	5109.895508	1619	5108	32.967163	50.325275	1618.264038	5111.096191	1619	5117	29.800447	43.660053	100	100	0.095248	-0.59887	0	-6.287508	0.038075	-0.027501	1242.547363	0
582	107con3Gko2R072403	NORMAL	A	1	1	23	10	LOW_SIGNAL	LOW_SIGNAL	1637.254883	5106.235352	1639	5107	26.84325	45.150017	1644.024048	5099.671875	1640	5099	33.147633	51.716148	100	100	-0.568237	3.273694	-0.173577	0	-0.204213	0.126913	0	384.243866
583	107con3Gko2R072403	NORMAL	A	1	1	23	11	LOW_SIGNAL	LOW_SIGNAL	1829.248413	5134.614258	1855	5138	95.542862	54.384136	1681.400024	5121.87207	1680	5119	39.748604	47.565907	100	100	12.41113	6.355477	1.952824	0.512079	3.719587	0.267885	58.764271	206.911942
584	107con3Gko2R072403	NORMAL	A	1	1	23	12	LOW_SIGNAL	LOW_SIGNAL	1877.375	5178.454102	1907	5182	103.592278	60.096039	1722.336792	5138.420898	1718	5139	48.464863	47.798458	100	100	13.014679	19.967537	0.651792	1.534232	3.198982	0.837542	59.05389	90.989059
585	107con3Gko2R072403	NORMAL	A	1	1	23	13	DETECTED	DETECTED	22961.013672	8585.355469	26486	9105	8352.488281	1823.663574	1792.199951	5183.133301	1781	5178	81.739449	58.356659	100	100	1777.015625	1696.941284	1.047187	0.954939	258.979156	58.300495	39.454685	53.57468
586	107con3Gko2R072403	NORMAL	A	1	1	23	14	DETECTED	DETECTED	24703.058594	9176.883789	27565	9677	7511.479492	1721.394165	1804	5138.967773	1793	5127	70.02047	64.054398	100	100	1922.260986	2014.009033	0.954445	1.047729	327.033783	63.038857	32.801144	42.601231
587	107con3Gko2R072403	NORMAL	A	1	1	23	15	LOW_SIGNAL	LOW_SIGNAL	1737.73999	5139.279785	1735	5144	56.515305	57.977913	1730.232056	5112.759766	1708	5106	276.445557	66.934296	100	100	0.630253	13.227507	0.047647	20.987602	0.027159	0.39621	3604.280518	126.123161
588	107con3Gko2R072403	NORMAL	A	1	1	23	16	LOW_SIGNAL	LOW_SIGNAL	1725.469849	5123.785156	1721	5123	37.174633	48.437382	1697.317261	5104.028809	1698	5104	33.586079	53.438549	100	100	2.363268	9.85396	0.239829	4.169632	0.838222	0.369702	56.602757	114.252266
589	107con3Gko2R072403	NORMAL	A	1	1	23	17	DETECTED	DETECTED	3319.549072	5467.039063	3301	5463	260.157074	87.071518	1716.076904	5096.461426	1707	5097	64.487679	47.015839	100	100	134.603439	184.834625	0.728237	1.373179	24.864784	7.881974	15.718251	19.776379
590	107con3Gko2R072403	NORMAL	A	1	1	23	18	DETECTED	DETECTED	3211.706787	5452.663574	3172	5469	292.886047	105.866043	1701.620728	5096.586426	1685	5102	67.672539	57.527428	100	100	126.764137	177.602158	0.713753	1.401044	22.314606	6.189693	18.870502	24.958607
591	107con3Gko2R072403	NORMAL	A	1	1	23	19	LOW_SIGNAL	LOW_SIGNAL	1681.614868	5085.614746	1679	5086	45.126659	47.37468	1696.904785	5082.428711	1687	5082	199.716003	61.102989	100	100	-1.283512	1.589113	-0.807691	0	-0.076558	0.052142	0	1211.234253
592	107con3Gko2R072403	NORMAL	A	1	1	23	20	LOW_SIGNAL	LOW_SIGNAL	1650.476196	5057.86377	1653	5051	43.372131	56.124828	1634.444458	5057.261719	1632	5059	50.899673	55.026546	100	100	1.345784	0.300288	4.481651	0.223132	0.314967	0.010941	166.164001	1835.189941
593	107con3Gko2R072403	NORMAL	A	1	1	23	21	LOW_SIGNAL	LOW_SIGNAL	1579.140991	5040.329102	1581	5037	31.063585	45.13335	1576.984009	5039.104004	1578	5036	42.48225	56.995743	100	100	0.181068	0.611047	0.296324	3.374687	0.050774	0.021495	1343.507568	2841.123779
594	107con3Gko2R072403	NORMAL	A	1	1	23	22	LOW_SIGNAL	LOW_SIGNAL	1546.682373	5022.276855	1545	5021	31.564426	50.086021	1540.271973	5025.432129	1540	5026	40.645073	49.716835	100	100	0.538121	-1.57377	0	-2.924565	0.157717	-0.063465	399.457336	0
595	107con3Gko2R072403	NORMAL	A	1	1	23	23	LOW_SIGNAL	LOW_SIGNAL	1516.648682	5009.635254	1519	5005	29.194832	55.094006	1517.088013	5011.512207	1517	5011	31.559214	48.031506	100	100	-0.03688	-0.936176	0	0	-0.013921	-0.039078	0	0
596	107con3Gko2R072403	NORMAL	A	1	1	23	24	LOW_SIGNAL	LOW_SIGNAL	1522.155396	5020.594727	1522	5017	33.507782	47.637074	1517.952026	5009.983887	1516	5008	30.069235	49.643082	100	100	0.352852	5.292415	0.066671	14.998978	0.13979	0.213743	351.754822	131.652374
597	107con3Gko2R072403	NORMAL	A	1	1	23	25	LOW_SIGNAL	LOW_SIGNAL	1638.25	5035.561035	1642	5035	67.110924	44.258099	1509.150757	5003.087402	1506	5002	33.664005	43.718006	100	100	10.837233	16.197016	0.669088	1.494571	3.834934	0.742798	44.970798	21.226856
598	107con3Gko2R072403	NORMAL	A	1	1	23	26	LOW_SIGNAL	LOW_SIGNAL	1623.255005	5032.241699	1633	5029	59.485207	44.605415	1507.488159	5004.228516	1506	5003	31.112158	43.029934	100	100	9.718045	13.972259	0.695524	1.437764	3.720952	0.651016	43.795208	41.945354
599	107con3Gko2R072403	NORMAL	A	1	1	24	1	DETECTED	DETECTED	17715.527344	6793.390625	20736	6817	7925.55127	1022.289673	1785.078979	5173.605469	1776	5175	79.268059	45.759975	100	100	1337.281128	807.907349	1.655241	0.604142	200.96933	35.397423	49.748474	63.049412
600	107con3Gko2R072403	NORMAL	A	1	1	24	2	DETECTED	DETECTED	19250.136719	7244.916016	22793	7120	7200.222168	1086.724976	1748.184204	5176.079102	1752	5177	46.372665	51.52454	100	100	1469.20105	1031.882813	1.423806	0.702343	377.419617	40.152458	41.138683	52.469231
601	107con3Gko2R072403	NORMAL	A	1	1	24	3	LOW_SIGNAL	LOW_SIGNAL	1675.355713	5144.40918	1671	5139	47.915188	48.122169	1668.745972	5151.285645	1668	5147	45.424034	62.543022	100	100	0.554855	-3.429805	0	-6.181448	0.145512	-0.109948	230.700211	0
602	107con3Gko2R072403	NORMAL	A	1	1	24	4	LOW_SIGNAL	LOW_SIGNAL	1661.181152	5141.07373	1660	5138	34.23785	47.630772	1642.775024	5141.741699	1641	5144	33.975391	47.117496	100	100	1.545102	-0.333166	0	-0.215627	0.541749	-0.014177	22.98801	0
603	107con3Gko2R072403	NORMAL	A	1	1	24	5	LOW_SIGNAL	LOW_SIGNAL	1611.691284	5122.791992	1612	5124	35.045513	51.740948	1619.680054	5134.375977	1616	5139	37.085251	43.988022	100	100	-0.670617	-5.777795	0	0	-0.215416	-0.263344	0	0
604	107con3Gko2R072403	NORMAL	A	1	1	24	6	LOW_SIGNAL	LOW_SIGNAL	1599.064941	5113.643066	1597	5114	31.200111	54.610527	1600.112793	5121.015137	1601	5116	32.071346	49.286423	100	100	-0.087962	-3.677	0	0	-0.032673	-0.149576	0	0
605	107con3Gko2R072403	NORMAL	A	1	1	24	7	DETECTED	DETECTED	1966.040771	5179.050781	1965	5179	50.243511	60.597275	1599.70105	5118.649414	1600	5115	34.448685	46.001808	100	100	30.752378	30.126654	1.02077	0.979653	10.63436	1.313022	9.983783	65.303879
606	107con3Gko2R072403	NORMAL	A	1	1	24	8	DETECTED	DETECTED	1967.934814	5207.771973	1970	5207	46.277424	48.597046	1612.817261	5133.827148	1613	5129	32.194424	46.391209	100	100	29.810335	36.881783	0.808267	1.237215	11.030406	1.59394	9.361217	19.575544
607	107con3Gko2R072403	NORMAL	A	1	1	24	9	LOW_SIGNAL	LOW_SIGNAL	1606.870117	5147.714355	1610	5146	30.456806	45.054031	1624.767944	5147.144043	1630	5143	31.234318	45.287029	100	100	-1.502433	0.284457	-5.281752	0	-0.573018	0.012593	0	804.463074
608	107con3Gko2R072403	NORMAL	A	1	1	24	10	LOW_SIGNAL	LOW_SIGNAL	1630.99353	5137.331055	1625	5135	72.795853	54.230095	1646.656006	5141.255859	1646	5146	29.170275	43.549721	100	100	-1.314786	-1.957592	0	0	-0.536933	-0.090122	0	0
609	107con3Gko2R072403	NORMAL	A	1	1	24	11	LOW_SIGNAL	LOW_SIGNAL	1689.431396	5149.398926	1690	5148	30.881517	63.997566	1677.527954	5153.808105	1676	5156	40.477711	54.020557	100	100	0.999234	-2.199186	0	-2.200871	0.294074	-0.08162	219.837616	0
610	107con3Gko2R072403	NORMAL	A	1	1	24	12	LOW_SIGNAL	LOW_SIGNAL	1755.417236	5191.867676	1753	5194	44.554592	48.160236	1721.625	5176.104004	1716	5178	44.714828	47.316734	100	100	2.836689	7.862515	0.360786	2.771723	0.755728	0.333152	11.192183	56.929237
611	107con3Gko2R072403	NORMAL	A	1	1	24	13	DETECTED	DETECTED	22854.535156	8756.299805	26050	9092	8571.396484	2073.534424	1818.54834	5212.193359	1806	5216	63.396023	52.914043	100	100	1765.865356	1767.709473	0.998957	1.001044	331.818695	66.978561	40.745235	58.487495
612	107con3Gko2R072403	NORMAL	A	1	1	24	14	DETECTED	DETECTED	22136.857422	8418.844727	24293	8374	6999.314941	2180.145508	1822.17395	5224.826172	1812	5234	50.457588	50.382759	100	100	1705.315674	1593.094604	1.070442	0.934193	402.6091	63.395069	34.453564	68.238907
613	107con3Gko2R072403	NORMAL	A	1	1	24	15	LOW_SIGNAL	LOW_SIGNAL	1792.380005	5164.939941	1744	5167	365.557983	49.616817	1730.47998	5160.184082	1727	5154	47.226563	54.900703	100	100	5.196196	2.372101	2.190546	0.456507	1.310704	0.086627	585.612915	494.131134
614	107con3Gko2R072403	NORMAL	A	1	1	24	16	LOW_SIGNAL	LOW_SIGNAL	1771.436279	5163.201172	1760	5167	48.62965	46.649647	1743.197998	5152.900879	1740	5151	48.171158	51.539986	100	100	2.370462	5.137522	0.461402	2.167309	0.586207	0.199851	23.592108	212.74176
615	107con3Gko2R072403	NORMAL	A	1	1	24	17	DETECTED	DETECTED	30592.375	10138.387695	36327	10531	13439.036133	2838.323975	1833.034424	5161.586426	1835	5154	53.824772	46.539936	100	100	2414.202148	2482.301025	0.972566	1.028208	534.314209	106.936142	46.72892	57.023422
616	107con3Gko2R072403	NORMAL	A	1	1	24	18	DETECTED	DETECTED	35472.234375	10629.641602	39258	10872	9976.085938	2406.767578	1859.043457	5174.130371	1855	5176	34.353085	38.72197	100	100	2821.658447	2721.069336	1.036967	0.964351	978.462097	140.889297	29.678904	44.11055
617	107con3Gko2R072403	NORMAL	A	1	1	24	19	DETECTED	DETECTED	21738.537109	7864.761719	23239	7832	6337.823242	1268.143066	1800.642822	5149.75	1814	5148	58.696465	51.013885	100	100	1673.686035	1354.178345	1.235942	0.809099	339.677948	53.221035	31.786463	46.670757
618	107con3Gko2R072403	NORMAL	A	1	1	24	20	DETECTED	DETECTED	22171.539063	8013.118652	23000	8250	6111.097656	1274.419067	1738.606079	5131.151367	1719	5131	67.342842	56.945217	100	100	1715.242188	1437.451416	1.193252	0.838046	303.416565	50.60947	29.906261	44.176289
619	107con3Gko2R072403	NORMAL	A	1	1	24	21	LOW_SIGNAL	LOW_SIGNAL	1804.040527	5125.60791	1846	5124	113.953156	56.713696	1633.887939	5093.383789	1623	5102	69.127541	58.364098	100	100	14.283455	16.072565	0.888685	1.125257	2.46143	0.552122	53.240955	42.767067
620	107con3Gko2R072403	NORMAL	A	1	1	24	22	LOW_SIGNAL	LOW_SIGNAL	1732.776978	5093.898438	1770	5091	104.527679	55.527515	1580.199951	5063.543945	1570	5061	62.086441	47.153236	100	100	12.808075	15.140043	0.845973	1.18207	2.457494	0.643741	55.113853	96.604027
621	107con3Gko2R072403	NORMAL	A	1	1	24	23	LOW_SIGNAL	LOW_SIGNAL	1545.020264	5032.25	1544	5033	31.937754	50.150913	1539.391968	5034.408203	1540	5036	33.361629	50.497051	100	100	0.472467	-1.076456	0	-2.278373	0.168706	-0.042739	171.322205	0
622	107con3Gko2R072403	NORMAL	A	1	1	24	24	LOW_SIGNAL	LOW_SIGNAL	1532.459473	5014.493164	1532	5018	32.533897	45.250546	1533.680664	5028.092285	1532	5019	35.351974	54.729065	100	100	-0.102513	-6.782893	0	0	-0.034544	-0.248481	0	0
623	107con3Gko2R072403	NORMAL	A	1	1	24	25	DETECTED	DETECTED	2192.567383	5079.288574	2179	5078	128.60376	45.644398	1532.511353	5019.022949	1531	5017	39.134899	53.866798	100	100	55.408386	30.05895	1.843324	0.542498	16.866175	1.11879	18.559734	47.464142
624	107con3Gko2R072403	NORMAL	A	1	1	24	26	DETECTED	DETECTED	2232.009277	5119.682129	2255	5121	132.445129	69.353424	1529.717407	5012.347656	1527	5008	33.194508	47.322441	100	100	58.953873	53.535686	1.101207	0.908094	21.15687	2.268152	18.257071	47.23547
625	107con3Gko2R072403	NORMAL	A	1	1	25	1	LOW_SIGNAL	LOW_SIGNAL	1716.01355	5178.905273	1714	5177	36.76992	46.042919	1738.060303	5184.810547	1728	5185	58.962074	47.469162	100	100	-1.850714	-2.945399	0	0	-0.373914	-0.124402	0	0
626	107con3Gko2R072403	NORMAL	A	1	1	25	2	LOW_SIGNAL	LOW_SIGNAL	1687.871582	5175.979492	1688	5173	38.631569	46.73933	1694.982422	5174.956055	1699	5176	44.029961	44.594002	100	100	-0.596919	0.510464	-1.169365	0	-0.1615	0.02295	0	1367.72937
627	107con3Gko2R072403	NORMAL	A	1	1	25	3	LOW_SIGNAL	LOW_SIGNAL	1642.335571	5154.147461	1642	5154	39.144844	52.854267	1657.944458	5154.055664	1653	5153	32.469383	49.093914	100	100	-1.310288	0.045786	-28.617691	0	-0.480726	0.00187	0	21329.275391
628	107con3Gko2R072403	NORMAL	A	1	1	25	4	LOW_SIGNAL	LOW_SIGNAL	1630.234863	5140.59082	1630	5138	35.293053	51.175247	1639.269897	5141.476074	1640	5143	35.441082	49.650578	100	100	-0.758446	-0.441542	0	0	-0.254931	-0.01783	0	0
629	107con3Gko2R072403	NORMAL	A	1	1	25	5	LOW_SIGNAL	LOW_SIGNAL	1605.838867	5138.329102	1604	5140	36.941345	50.040852	1622.19043	5137.483887	1624	5137	36.63282	48.20734	100	100	-1.372632	0.421572	-3.255987	0	-0.446364	0.017533	0	1587.950439
630	107con3Gko2R072403	NORMAL	A	1	1	25	6	LOW_SIGNAL	LOW_SIGNAL	1596.201294	5132.201172	1597	5134	30.31612	50.096127	1612.634888	5143.658691	1608	5143	39.861282	52.748344	100	100	-1.379518	-5.714717	0	0	-0.41227	-0.217211	0	0
631	107con3Gko2R072403	NORMAL	A	1	1	25	7	LOW_SIGNAL	LOW_SIGNAL	1591.519531	5155.331055	1586	5159	39.677353	44.926685	1614.991821	5159.082031	1608	5158	38.999363	57.086056	100	100	-1.970381	-1.870891	0	0	-0.601863	-0.065707	0	0
632	107con3Gko2R072403	NORMAL	A	1	1	25	8	LOW_SIGNAL	LOW_SIGNAL	1619.142822	5169.791992	1618	5169	36.326305	50.574051	1628.476196	5178.285645	1630	5177	34.597504	55.447968	100	100	-0.78349	-4.236416	0	0	-0.26977	-0.153182	0	0
633	107con3Gko2R072403	NORMAL	A	1	1	25	9	LOW_SIGNAL	LOW_SIGNAL	1637.006592	5196.993652	1636	5196	33.78054	48.267281	1651.531738	5189.428711	1656	5187	46.380806	55.576458	100	100	-1.219313	3.773199	-0.323151	0	-0.313172	0.136118	0	364.182281
634	107con3Gko2R072403	NORMAL	A	1	1	25	10	LOW_SIGNAL	LOW_SIGNAL	1663.307129	5208.385742	1660	5210	30.865427	48.35289	1680.69043	5201.253906	1683	5199	39.944069	49.564983	100	100	-1.459241	3.557177	-0.410224	0	-0.435191	0.143889	0	152.755753
635	107con3Gko2R072403	NORMAL	A	1	1	25	11	LOW_SIGNAL	LOW_SIGNAL	1728.960571	5215.506348	1725	5216	35.368992	49.203449	1712.452393	5205.674805	1716	5206	37.802784	51.832943	100	100	1.385779	4.903722	0.282597	3.538604	0.436692	0.189677	80.837769	165.788086
636	107con3Gko2R072403	NORMAL	A	1	1	25	12	LOW_SIGNAL	LOW_SIGNAL	1745.688721	5224.768066	1742	5225	30.026918	51.598637	1814.81604	5223.13623	1746	5218	559.343811	74.793205	100	100	-5.802891	0.813918	-7.129578	0	-0.123586	0.021818	0	3317.998535
637	107con3Gko2R072403	NORMAL	A	1	1	25	13	LOW_SIGNAL	LOW_SIGNAL	1797.08728	5247.644531	1801	5250	42.95031	46.449944	1830.704712	5238.847656	1753	5234	604.873718	71.904938	100	100	-2.822015	4.387656	-0.643171	0	-0.055578	0.12234	0	623.952026
638	107con3Gko2R072403	NORMAL	A	1	1	25	14	LOW_SIGNAL	LOW_SIGNAL	1801.114136	5223.523438	1803	5222	42.991596	54.573387	1752.095215	5219.342773	1752	5222	39.664345	47.706005	100	100	4.114892	2.085208	1.973372	0.506747	1.235843	0.087634	33.831097	633.934509
639	107con3Gko2R072403	NORMAL	A	1	1	25	15	LOW_SIGNAL	LOW_SIGNAL	1756.483276	5204.885742	1754	5202	35.146137	50.808929	1745.634888	5206.587402	1746	5212	37.633518	51.192223	100	100	0.910668	-0.848745	0	-0.932002	0.288264	-0.033241	124.02549	0
640	107con3Gko2R072403	NORMAL	A	1	1	25	16	LOW_SIGNAL	LOW_SIGNAL	1762.533813	5187.209473	1760	5187	34.168137	47.716167	1755.626953	5191.444336	1760	5189	33.613029	49.896954	100	100	0.579796	-2.112241	0	-3.643075	0.205482	-0.084872	88.810127	0
641	107con3Gko2R072403	NORMAL	A	1	1	25	17	LOW_SIGNAL	LOW_SIGNAL	2025.270264	5250.067383	1802	5209	1943.271362	392.297974	1834.926636	5217.678711	1770	5198	554.609802	174.264175	100	100	15.978392	16.15464	0.98909	1.01103	0.343203	0.18586	978.466064	1085.156982
642	107con3Gko2R072403	NORMAL	A	1	1	25	18	LOW_SIGNAL	LOW_SIGNAL	1805	5192.604004	1803	5192	44.200863	47.946033	1778.887695	5185.683594	1774	5177	49.47287	42.11414	100	100	2.191997	3.451723	0.635044	1.574694	0.527811	0.164325	85.104347	331.161102
643	107con3Gko2R072403	NORMAL	A	1	1	25	19	DETECTED	DETECTED	2211.773926	5306.44043	2210	5299	92.510422	69.363609	1772.5	5179.51123	1768	5177	49.437759	43.217705	100	100	36.87484	63.309032	0.582458	1.716863	8.885393	2.936972	17.800423	42.743832
644	107con3Gko2R072403	NORMAL	A	1	1	25	20	DETECTED	DETECTED	2172.70874	5262.594727	2150	5246	112.546066	93.412033	1720.398315	5156.491699	1708	5154	57.851135	52.356556	100	100	37.969189	52.921471	0.717463	1.3938	7.818523	2.026547	21.343624	72.910446
645	107con3Gko2R072403	NORMAL	A	1	1	25	21	LOW_SIGNAL	LOW_SIGNAL	1774.659912	5145.625977	1798	5144	103.33934	61.846931	1643.325439	5119.674805	1640	5117	43.511246	53.284275	100	100	11.024869	12.94378	0.85175	1.174053	3.018403	0.487032	71.369347	120.988426
646	107con3Gko2R072403	NORMAL	A	1	1	25	22	LOW_SIGNAL	LOW_SIGNAL	1709.006714	5109.567383	1730	5108	88.061699	54.990799	1592.238037	5080.896973	1586	5079	39.596046	45.969692	100	100	9.802144	14.300066	0.685461	1.458871	2.948998	0.623681	67.361885	105.262032
647	107con3Gko2R072403	NORMAL	A	1	1	25	23	LOW_SIGNAL	LOW_SIGNAL	1652.162109	5082.087891	1660	5078	57.340031	55.808929	1566.80957	5064.103027	1566	5058	33.69622	52.126434	100	100	7.164917	8.970389	0.79873	1.251988	2.533	0.345024	54.356247	110.852615
648	107con3Gko2R072403	NORMAL	A	1	1	25	24	LOW_SIGNAL	LOW_SIGNAL	1661.148682	5076.851563	1670	5074	63.279137	50.712486	1577.254028	5064.388672	1574	5065	32.680252	46.076103	100	100	7.042535	6.21617	1.132938	0.882661	2.567136	0.270485	64.589546	169.974182
649	107con3Gko2R072403	NORMAL	A	1	1	25	25	LOW_SIGNAL	LOW_SIGNAL	1627.966431	5070.436035	1629	5071	53.084385	51.129444	1566.423706	5044.576172	1564	5043	43.048458	48.778816	100	100	5.166203	12.898237	0.400536	2.496657	1.429615	0.530145	50.470535	59.260654
650	107con3Gko2R072403	NORMAL	A	1	1	25	26	LOW_SIGNAL	LOW_SIGNAL	1611.234863	5053.241699	1610	5053	65.908562	47.974174	1544.888916	5034.837402	1543	5033	28.609978	47.442879	100	100	5.569409	9.179592	0.606716	1.648217	2.318979	0.387925	89.493248	38.686779
651	107con3Gko2R072403	NORMAL	B	1	2	1	1	LOW_SIGNAL	LOW_SIGNAL	1340.046997	5054.537109	1340	5052	26.98156	46.556923	1348.492065	5057.143066	1348	5056	26.984663	44.861153	100	100	-0.708921	-1.299785	0	0	-0.312958	-0.058089	0	0
652	107con3Gko2R072403	NORMAL	B	1	2	1	2	LOW_SIGNAL	LOW_SIGNAL	1334.743286	5075.297363	1335	5070	28.03208	51.972191	1344.040039	5069.527832	1346	5065	28.821861	44.339703	100	100	-0.780416	2.877694	-0.271195	0	-0.322559	0.130121	0	469.929291
653	107con3Gko2R072403	NORMAL	B	1	2	1	3	LOW_SIGNAL	LOW_SIGNAL	1345.98645	5089.682617	1345	5089	27.285835	46.631142	1343.895996	5088.032227	1345	5092	32.748268	46.986778	100	100	0.175483	0.823173	0.213179	4.690893	0.063834	0.035125	866.266418	349.61969
654	107con3Gko2R072403	NORMAL	B	1	2	1	4	LOW_SIGNAL	LOW_SIGNAL	1345.020264	5111.702637	1349	5111	27.978477	51.417793	1340.767944	5099.959961	1341	5098	29.641169	52.798664	100	100	0.356961	5.856946	0.060947	16.407812	0.14346	0.222405	230.178726	102.159218
655	107con3Gko2R072403	NORMAL	B	1	2	1	5	LOW_SIGNAL	LOW_SIGNAL	1381.054077	5104.128418	1382	5108	37.374142	47.981613	1348.040039	5101.023926	1348	5095	31.401241	52.946026	100	100	2.771363	1.548441	1.789776	0.558729	1.051361	0.058635	61.391815	721.021973
656	107con3Gko2R072403	NORMAL	B	1	2	1	6	LOW_SIGNAL	LOW_SIGNAL	1396.76355	5108.195801	1397	5108	34.334362	50.714039	1376.015991	5093.791992	1375	5093	39.013847	51.194344	100	100	1.741653	7.184251	0.242427	4.12496	0.5318	0.281355	89.294937	48.57198
657	107con3Gko2R072403	NORMAL	B	1	2	1	7	LOW_SIGNAL	LOW_SIGNAL	1657.516968	5147.823242	1701	5147	118.277763	51.113712	1408.298096	5096.807617	1403	5097	45.79797	48.451763	100	100	20.920671	25.445286	0.822183	1.216275	5.441701	1.052916	43.757217	31.911789
658	107con3Gko2R072403	NORMAL	B	1	2	1	8	LOW_SIGNAL	LOW_SIGNAL	1653.421753	5132.938965	1684	5132	115.551682	50.376682	1410.893799	5094.407227	1408	5091	46.581417	50.726261	100	100	20.359003	19.218643	1.059336	0.943987	5.206539	0.759601	43.60186	15.428944
659	107con3Gko2R072403	NORMAL	B	1	2	1	9	LOW_SIGNAL	LOW_SIGNAL	1403.238037	5067.67334	1401	5067	39.312298	46.774475	1369.248047	5061.368164	1370	5061	38.831024	44.172054	100	100	2.853289	3.14486	0.907286	1.102188	0.875331	0.142741	18.042278	243.997086
660	107con3Gko2R072403	NORMAL	B	1	2	1	10	LOW_SIGNAL	LOW_SIGNAL	1398.843506	5056.129395	1398	5063	33.473507	51.905251	1350.791992	5053.120117	1352	5055	28.953337	49.531788	100	100	4.033683	1.50095	2.687419	0.372104	1.659619	0.060754	34.958763	515.617126
661	107con3Gko2R072403	NORMAL	B	1	2	1	11	LOW_SIGNAL	LOW_SIGNAL	1378.476196	5091.401367	1382	5089	33.931503	46.673409	1362.628052	5087.189941	1365	5085	26.603928	41.277172	100	100	1.330372	2.100551	0.633344	1.57892	0.595707	0.102028	132.894363	517.29187
662	107con3Gko2R072403	NORMAL	B	1	2	1	12	LOW_SIGNAL	LOW_SIGNAL	1348.789063	5113.51709	1347	5117	29.977215	51.451969	1345.560059	5108.352051	1343	5107	26.625668	49.866962	100	100	0.271059	2.576189	0.105217	9.504176	0.121274	0.103576	426.553406	245.350754
663	107con3Gko2R072403	NORMAL	B	1	2	1	13	LOW_SIGNAL	LOW_SIGNAL	1350.768188	5132.80127	1352	5136	27.957932	48.358528	1339.551514	5127.581055	1339	5134	27.83411	48.559631	100	100	0.941584	2.603709	0.361632	2.765245	0.402983	0.107501	23.432592	84.571274
664	107con3Gko2R072403	NORMAL	B	1	2	1	14	LOW_SIGNAL	LOW_SIGNAL	1350.072876	5115.78125	1349	5116	30.483236	52.582912	1354.365112	5115.539551	1354	5120	29.302183	53.660503	100	100	-0.360312	0.120553	-2.988815	0	-0.146482	0.004504	0	4426.933105
665	107con3Gko2R072403	NORMAL	B	1	2	1	15	LOW_SIGNAL	LOW_SIGNAL	1478.781494	5141.668945	1499	5138	69.587791	46.88422	1374.660156	5102.242676	1370	5103	39.48233	55.004715	100	100	8.740463	19.664814	0.444472	2.24986	2.637163	0.71678	55.034599	72.957344
666	107con3Gko2R072403	NORMAL	B	1	2	1	16	LOW_SIGNAL	LOW_SIGNAL	1500.986694	5125.337891	1518	5124	71.547272	54.600849	1385.247803	5090.589844	1381	5092	33.777901	47.183105	100	100	9.715698	17.331436	0.560582	1.783859	3.426468	0.736451	54.494999	79.076088
667	107con3Gko2R072403	NORMAL	B	1	2	1	17	LOW_SIGNAL	LOW_SIGNAL	1393.615845	5098.900879	1394	5100	30.382198	43.472107	1396.838135	5097.133301	1390	5095	33.063492	48.825253	100	100	-0.270495	0.881623	-0.306815	0	-0.097458	0.036202	0	1257.536377
668	107con3Gko2R072403	NORMAL	B	1	2	1	18	LOW_SIGNAL	LOW_SIGNAL	1401.543091	5096.258301	1403	5093	32.772503	50.473427	1414.416626	5095.424805	1407	5091	57.830322	55.24213	100	100	-1.080669	0.415726	-2.59947	0	-0.222609	0.015088	0	2693.803711
669	107con3Gko2R072403	NORMAL	B	1	2	1	19	LOW_SIGNAL	LOW_SIGNAL	1406.578979	5085.105469	1405	5084	28.468306	46.40638	1402.319946	5096.824219	1402	5097	35.751064	45.538357	100	100	0.357524	-5.845012	0	-16.348566	0.11913	-0.257338	507.773407	0
670	107con3Gko2R072403	NORMAL	B	1	2	1	20	LOW_SIGNAL	LOW_SIGNAL	1387.130737	5103.45752	1389	5100	31.386116	56.775406	1381.192017	5094.151855	1379	5097	30.665651	52.633396	100	100	0.498526	4.641427	0.107408	9.310306	0.19366	0.176802	112.587601	228.762238
671	107con3Gko2R072403	NORMAL	B	1	2	1	21	LOW_SIGNAL	LOW_SIGNAL	1383.662354	5108.110352	1382	5109	31.659388	47.7705	1375.439941	5109.775879	1372	5107	28.444174	60.423485	100	100	0.69023	-0.830722	0	-1.203544	0.289072	-0.027564	169.065796	0
672	107con3Gko2R072403	NORMAL	B	1	2	1	22	LOW_SIGNAL	LOW_SIGNAL	1380.097412	5094.915527	1376	5092	29.115225	42.853748	1375.303955	5090.200195	1373	5092	30.696024	49.28669	100	100	0.402387	2.351887	0.171091	5.844843	0.156159	0.095672	202.852829	516.31842
673	107con3Gko2R072403	NORMAL	B	1	2	1	23	LOW_SIGNAL	LOW_SIGNAL	1393.967529	5071.662109	1395	5072	30.185583	46.23177	1394.178223	5070.445313	1396	5074	29.52775	51.386883	100	100	-0.017687	0.606907	-0.029142	0	-0.007135	0.023679	0	1843.603271
674	107con3Gko2R072403	NORMAL	B	1	2	1	24	LOW_SIGNAL	LOW_SIGNAL	1404.46106	5072.064941	1405	5073	40.876522	48.099121	1406.946411	5074.856934	1403	5076	26.152302	50.902813	100	100	-0.208633	-1.392574	0	0	-0.095034	-0.054849	0	0
675	107con3Gko2R072403	NORMAL	B	1	2	1	25	LOW_SIGNAL	LOW_SIGNAL	1404.097412	5062.162109	1403	5065	26.332905	41.252197	1419.848022	5059.175781	1418	5059	31.796242	52.355003	100	100	-1.322185	1.489504	-0.887668	0	-0.495361	0.05704	0	1079.526978
676	107con3Gko2R072403	NORMAL	B	1	2	1	26	LOW_SIGNAL	LOW_SIGNAL	1410.168823	5054.305176	1409	5057	30.454037	48.208469	1426.214233	5056.261719	1426	5059	30.431986	46.450684	100	100	-1.346932	-0.975874	0	0	-0.527255	-0.042121	0	0
677	107con3Gko2R072403	NORMAL	B	1	2	2	1	LOW_SIGNAL	LOW_SIGNAL	1355.657715	5049.953125	1361	5047	31.248295	48.025501	1339.761963	5052.658691	1339	5054	25.432714	52.543186	100	100	1.334368	-1.349467	0	-1.011315	0.625012	-0.051492	114.217926	0
678	107con3Gko2R072403	NORMAL	B	1	2	2	2	LOW_SIGNAL	LOW_SIGNAL	1360.359985	5067.786621	1361	5065	29.460991	51.848713	1342.495972	5068.711914	1343	5070	27.62994	44.685062	100	100	1.499594	-0.461512	0	-0.307758	0.646546	-0.020707	57.234093	0
679	107con3Gko2R072403	NORMAL	B	1	2	2	3	LOW_SIGNAL	LOW_SIGNAL	1362.226685	5095.933105	1361	5096	29.56761	47.881794	1354.952026	5088.720215	1354	5091	32.572964	45.416462	100	100	0.610671	3.597605	0.169744	5.891233	0.223334	0.158817	187.855026	210.26413
680	107con3Gko2R072403	NORMAL	B	1	2	2	4	LOW_SIGNAL	LOW_SIGNAL	1365.317627	5110.114746	1363	5106	28.426546	50.674835	1357.832031	5106.720215	1358	5110	28.582291	49.793217	100	100	0.628378	1.693105	0.371139	2.694405	0.261896	0.068173	39.806171	277.251862
681	107con3Gko2R072403	NORMAL	B	1	2	2	5	LOW_SIGNAL	LOW_SIGNAL	1470.331055	5106.817383	1480	5107	50.980377	51.558048	1368.313721	5094.058594	1368	5093	34.692135	43.969994	100	100	8.563843	6.363757	1.345721	0.743096	2.940647	0.29017	36.617096	211.018845
682	107con3Gko2R072403	NORMAL	B	1	2	2	6	LOW_SIGNAL	LOW_SIGNAL	1504.243286	5088.168945	1509	5085	54.594189	44.370632	1407.782227	5077.782227	1402	5074	44.923527	46.905651	100	100	8.097422	5.180629	1.563019	0.639787	2.147228	0.221439	32.160755	146.450607
683	107con3Gko2R072403	NORMAL	B	1	2	2	7	DETECTED	DETECTED	12301.269531	6137.125	13276	6221	3534.530273	414.762451	1485.074097	5098.777832	1463	5100	61.002476	42.864128	100	100	907.965271	517.90094	1.753164	0.570397	177.30748	24.224152	32.67326	39.730602
684	107con3Gko2R072403	NORMAL	B	1	2	2	8	DETECTED	DETECTED	11455.285156	6068	12585	6152	3543.91626	421.487335	1477.640015	5083.600098	1471	5089	55.315666	42.315285	100	100	837.573242	490.993439	1.705875	0.58621	180.37648	23.26346	35.514233	42.600353
685	107con3Gko2R072403	NORMAL	B	1	2	2	9	LOW_SIGNAL	LOW_SIGNAL	1461.693848	5063.523926	1460	5062	35.581776	45.374905	1409.115967	5063	1399	5064	45.118969	52.169971	100	100	4.413649	0.261321	16.889776	0.059207	1.165317	0.010043	52.765007	4913.933105
686	107con3Gko2R072403	NORMAL	B	1	2	2	10	LOW_SIGNAL	LOW_SIGNAL	1437.938721	5051.823242	1439	5056	34.949909	49.833645	1380.119507	5054.956543	1375	5058	36.345364	50.711182	100	100	4.853632	-1.56281	0	-0.321988	1.590828	-0.061787	17.251076	0
687	107con3Gko2R072403	NORMAL	B	1	2	2	11	DETECTED	DETECTED	1664.106079	5159.651367	1657	5153	42.597626	47.530888	1379.61145	5084.366699	1382	5084	30.678438	49.35117	100	100	23.881895	37.550064	0.636001	1.572323	9.273439	1.525489	10.387961	17.639421
688	107con3Gko2R072403	NORMAL	B	1	2	2	12	LOW_SIGNAL	LOW_SIGNAL	1570.360596	5166.238281	1603	5162	119.734116	58.401825	1371.532715	5108.046875	1370	5111	34.208931	53.573486	100	100	16.690601	29.024382	0.575055	1.738966	5.812163	1.086198	57.709827	39.957764
689	107con3Gko2R072403	NORMAL	B	1	2	2	13	DETECTED	DETECTED	1777.010376	5211.375	1774	5217	54.925499	47.111347	1354.352417	5123.304688	1355	5123	30.287397	49.907444	100	100	35.480011	43.927216	0.8077	1.238083	13.954912	1.764673	10.840948	18.701416
690	107con3Gko2R072403	NORMAL	B	1	2	2	14	DETECTED	DETECTED	1787.98938	5178.436035	1788	5174	60.072083	55.265255	1363.213013	5101.472168	1363	5099	30.130262	47.776047	100	100	35.657841	38.387604	0.928889	1.076554	14.097998	1.61093	12.234541	36.094143
691	107con3Gko2R072403	NORMAL	B	1	2	2	15	DETECTED	DETECTED	2705.79834	5416.859863	2649	5374	767.570862	192.66423	1380.783325	5077.866699	1381	5085	29.788006	44.278957	100	100	111.228355	169.0811	0.65784	1.520126	44.481495	7.655852	57.885578	55.312916
692	107con3Gko2R072403	NORMAL	B	1	2	2	16	DETECTED	DETECTED	2710.327393	5396.062012	2664	5360	729.137939	170.039764	1397.364868	5084.945801	1395	5084	31.446659	42.240955	100	100	110.216606	155.176788	0.710265	1.407926	41.752052	7.365274	55.482121	52.941479
693	107con3Gko2R072403	NORMAL	B	1	2	2	17	DETECTED	DETECTED	2729.864014	5335.720215	2768	5340	212.907288	66.533119	1434.953491	5085.046387	1436	5081	43.663731	48.58128	100	100	108.701233	125.029686	0.869403	1.150214	29.656433	5.159885	16.092373	18.134697
694	107con3Gko2R072403	NORMAL	B	1	2	2	18	DETECTED	DETECTED	2696.591553	5309.091797	2726	5310	167.129868	67.991608	1440.3125	5095.875	1437	5082	38.735962	47.943504	100	100	105.458313	106.347076	0.991643	1.008428	32.431854	4.447251	12.94131	22.611155
695	107con3Gko2R072403	NORMAL	B	1	2	2	19	LOW_SIGNAL	LOW_SIGNAL	1633.638184	5129.631348	1600	5125	134.097244	60.296143	1457.608643	5084.052246	1432	5081	102.962151	53.39867	100	100	14.776795	22.733688	0.649996	1.538472	1.709653	0.853562	48.805424	61.439766
696	107con3Gko2R072403	NORMAL	B	1	2	2	20	LOW_SIGNAL	LOW_SIGNAL	1654.549072	5159.954102	1595	5153	157.939514	69.721657	1433.135986	5098.936035	1426	5103	75.692757	51.167618	100	100	18.586515	30.434248	0.610711	1.637437	2.925156	1.192513	62.606949	77.616615
697	107con3Gko2R072403	NORMAL	B	1	2	2	21	LOW_SIGNAL	LOW_SIGNAL	1390.483643	5091.601074	1396	5091	30.638409	50.159389	1389.112061	5088.600098	1388	5096	27.541815	49.636257	100	100	0.115137	1.49681	0.076922	13.000206	0.0498	0.060459	978.606384	240.768051
698	107con3Gko2R072403	NORMAL	B	1	2	2	22	LOW_SIGNAL	LOW_SIGNAL	1388.064941	5064.214355	1385	5064	27.516525	43.146053	1391.611084	5070.222168	1389	5078	28.640661	51.294739	100	100	-0.297681	-2.996543	0	0	-0.123815	-0.117123	0	0
699	107con3Gko2R072403	NORMAL	B	1	2	2	23	DETECTED	DETECTED	4043.958984	5436.590332	4396	5441	1180.970459	195.670044	1400.095215	5052.69043	1401	5054	33.269638	42.749699	100	100	221.939087	191.479431	1.159075	0.862757	79.467766	8.980178	44.650627	49.737701
700	107con3Gko2R072403	NORMAL	B	1	2	2	24	DETECTED	DETECTED	4041.047363	5443.685059	4368	5486	1229.55188	204.96637	1420.708374	5047.5625	1420	5048	26.702423	49.110332	100	100	219.964279	197.57579	1.113316	0.898218	98.131126	8.065971	46.912327	50.235954
701	107con3Gko2R072403	NORMAL	B	1	2	2	25	LOW_SIGNAL	LOW_SIGNAL	1464.552002	5114.214355	1465	5115	37.149418	63.956581	1429.255615	5059.133301	1428	5052	31.512989	56.262863	100	100	2.962954	27.473019	0.10785	9.272171	1.120058	0.978995	55.735416	55.214516
702	107con3Gko2R072403	NORMAL	B	1	2	2	26	LOW_SIGNAL	LOW_SIGNAL	1461.759766	5124.915527	1466	5121	37.886826	64.300056	1424.530396	5051.121582	1423	5054	32.37698	49.006111	100	100	3.125219	36.80653	0.084909	11.777266	1.149872	1.505811	52.85059	56.411259
703	107con3Gko2R072403	NORMAL	B	1	2	3	1	LOW_SIGNAL	LOW_SIGNAL	1329.493286	5038.593262	1329	5036	27.647043	46.666473	1332.385864	5037.078613	1333	5044	28.568781	51.58482	100	100	-0.242817	0.755468	-0.321413	0	-0.10125	0.029362	0	1451.332275
704	107con3Gko2R072403	NORMAL	B	1	2	3	2	LOW_SIGNAL	LOW_SIGNAL	1327.819946	5048.339844	1326	5050	35.613518	50.628754	1337.063477	5050.968262	1334	5051	47.137039	44.759438	100	100	-0.775948	-1.310988	0	0	-0.196099	-0.058723	0	0
705	107con3Gko2R072403	NORMAL	B	1	2	3	3	LOW_SIGNAL	LOW_SIGNAL	1320.706665	5061.033203	1323	5059	29.925985	53.899044	1334.671997	5060.952148	1333	5061	35.447315	53.890408	100	100	-1.172319	0.040428	-28.997709	0	-0.393974	0.001504	0	1190.351685
706	107con3Gko2R072403	NORMAL	B	1	2	3	4	LOW_SIGNAL	LOW_SIGNAL	1342.23999	5067.733398	1342	5071	27.160635	59.592766	1343.280029	5060.352051	1345	5062	32.765198	57.815369	100	100	-0.087306	3.681627	-0.023714	0	-0.031742	0.127671	0	195.706711
707	107con3Gko2R072403	NORMAL	B	1	2	3	5	DETECTED	DETECTED	1676.717773	5126.241699	1674	5125	52.223644	51.307674	1369.661987	5056.464844	1366	5057	34.423801	46.98354	100	100	25.775791	34.802906	0.740622	1.350217	8.919868	1.485134	12.789945	29.545795
708	107con3Gko2R072403	NORMAL	B	1	2	3	6	LOW_SIGNAL	LOW_SIGNAL	1665.19043	5117.652832	1705	5118	120.447571	55.392323	1408.230713	5053.75	1397	5049	48.459816	55.41367	100	100	21.570477	31.873095	0.676761	1.477626	5.302532	1.153196	42.912971	2.406797
709	107con3Gko2R072403	NORMAL	B	1	2	3	7	DETECTED	DETECTED	13529.835938	6457.294434	14251	6546	4576.971191	563.80658	1473.375	5045.208496	1459	5052	63.113983	60.788998	100	100	1012.079346	704.312317	1.436975	0.695906	191.026779	23.229301	37.959202	39.694462
710	107con3Gko2R072403	NORMAL	B	1	2	3	8	DETECTED	DETECTED	13940.324219	6637.601563	13900	6643	4315.108398	541.28241	2497.740723	5163.629395	1513	5089	3738.320801	389.530487	100	100	960.547424	735.179565	1.306548	0.765376	3.060889	3.783971	18.835375	25.498171
711	107con3Gko2R072403	NORMAL	B	1	2	3	9	DETECTED	DETECTED	9233.012695	6233.825684	9847	6314	3355.416748	509.739899	1464.23999	5067.040039	1466	5078	62.524845	55.960163	100	100	652.149414	581.962769	1.120603	0.892376	124.250969	20.85029	43.183582	43.423473
712	107con3Gko2R072403	NORMAL	B	1	2	3	10	DETECTED	DETECTED	9030.524414	6304.981934	9420	6380	3787.586182	625.993347	1411.291626	5063.041504	1419	5056	37.186348	49.942986	100	100	639.596313	619.448059	1.032526	0.968498	204.89328	24.867165	49.708462	50.243782
713	107con3Gko2R072403	NORMAL	B	1	2	3	11	DETECTED	DETECTED	3453.434082	5545.59668	3444	5555	1026.152222	235.727921	1374.430786	5053.29248	1378	5057	38.084599	49.31649	100	100	174.521896	245.548721	0.710742	1.406979	54.589085	9.982548	49.323883	46.822971
714	107con3Gko2R072403	NORMAL	B	1	2	3	12	DETECTED	DETECTED	3360.471191	5545.54541	3352	5549	741.934021	162.965546	1360.400024	5067.90918	1350	5075	38.687542	63.581757	100	100	167.89592	238.232712	0.704756	1.418931	51.698067	7.512158	37.044914	31.415211
715	107con3Gko2R072403	NORMAL	B	1	2	3	13	LOW_SIGNAL	LOW_SIGNAL	1403.612305	5091.925293	1411	5088	36.594479	52.993031	1349.480347	5069.617676	1346	5074	33.757946	58.087685	100	100	4.544106	11.126468	0.408405	2.448549	1.603532	0.384034	26.09635	106.640839
716	107con3Gko2R072403	NORMAL	B	1	2	3	14	LOW_SIGNAL	LOW_SIGNAL	1407.151367	5086.861816	1409	5084	37.491318	54.113213	1365.595215	5068.968262	1365	5072	31.328495	54.542015	100	100	3.48843	8.924847	0.390867	2.558413	1.326465	0.328069	49.557713	38.146698
717	107con3Gko2R072403	NORMAL	B	1	2	3	15	DETECTED	DETECTED	1907.419067	5121.647461	1903	5126	79.03746	52.673885	1377.775024	5075.0625	1379	5075	25.559547	50.037766	100	100	44.460957	23.235386	1.913502	0.522602	20.721966	0.930996	14.120913	35.322098
718	107con3Gko2R072403	NORMAL	B	1	2	3	16	DETECTED	DETECTED	1943.317261	5128.192383	1931	5124	65.265144	47.956501	1403.629028	5079.580566	1400	5080	34.616508	47.956116	100	100	45.304115	24.246328	1.868494	0.53519	15.590487	1.013673	10.251926	0.394972
719	107con3Gko2R072403	NORMAL	B	1	2	3	17	DETECTED	DETECTED	20430.150391	7559.869141	22916	7889	6585.286133	916.148315	1468.349976	5096.399902	1466	5101	37.683273	63.992104	100	100	1591.747925	1228.715332	1.295457	0.771928	503.188782	38.496456	34.728653	37.098522
720	107con3Gko2R072403	NORMAL	B	1	2	3	18	DETECTED	DETECTED	16960.097656	7055.643555	20312	7462	7983.760742	1045.476074	1471.23999	5082.399902	1469	5083	30.066978	60.870766	100	100	1300.211792	984.203369	1.32108	0.756956	515.145142	32.416935	51.544823	52.892735
721	107con3Gko2R072403	NORMAL	B	1	2	3	19	LOW_SIGNAL	LOW_SIGNAL	1449.143799	5095.013184	1447	5102	36.848804	51.438133	1426.754517	5080.472656	1429	5081	35.188141	48.273815	100	100	1.879468	7.252442	0.25915	3.858775	0.636274	0.301209	48.851551	122.161247
722	107con3Gko2R072403	NORMAL	B	1	2	3	20	LOW_SIGNAL	LOW_SIGNAL	1461.235352	5099.39209	1461	5100	33.597221	58.621029	1438.936035	5087.879883	1436	5088	35.479832	47.20248	100	100	1.871916	5.741994	0.326004	3.067443	0.628507	0.24389	51.139393	301.952026
723	107con3Gko2R072403	NORMAL	B	1	2	3	21	LOW_SIGNAL	LOW_SIGNAL	1414.509766	5042.862793	1410	5040	39.511848	61.577194	1413.287964	5046.304199	1411	5048	34.522507	58.871952	100	100	0.102564	-1.716485	0	-16.735729	0.035391	-0.058456	1573.031982	0
724	107con3Gko2R072403	NORMAL	B	1	2	3	22	LOW_SIGNAL	LOW_SIGNAL	1403.064941	5017.856934	1402	5019	29.241768	50.247799	1414.303955	5028.26416	1415	5027	33.989143	46.728138	100	100	-0.943459	-5.190858	0	0	-0.330665	-0.222719	0	0
725	107con3Gko2R072403	NORMAL	B	1	2	3	23	LOW_SIGNAL	LOW_SIGNAL	1492.181763	5038.791992	1494	5041	52.999874	45.750782	1429.432007	5018.73584	1427	5016	31.37529	42.67585	100	100	5.267527	10.003495	0.526569	1.899088	1.999974	0.469965	68.072098	82.21701
726	107con3Gko2R072403	NORMAL	B	1	2	3	24	LOW_SIGNAL	LOW_SIGNAL	1497.123413	5039	1501	5035	51.237797	52.39468	1426.071411	5022.27002	1424	5019	30.030695	50.593662	100	100	5.964458	8.344485	0.714778	1.399035	2.365979	0.330673	58.428596	81.406181
727	107con3Gko2R072403	NORMAL	B	1	2	3	25	DETECTED	DETECTED	4605.507324	6044.384277	4857	6135	845.226501	305.096771	1433.098022	5035.313965	1437	5029	26.287836	48.750992	100	100	266.3078	503.298431	0.529125	1.889912	120.679741	20.698458	26.630157	29.846945
728	107con3Gko2R072403	NORMAL	B	1	2	3	26	DETECTED	DETECTED	4524.788574	6036.95752	4853	6129	862.303589	330.444672	1434	5017.694336	1437	5015	29.298464	53.391712	100	100	259.456177	508.382355	0.510356	1.959415	105.493195	19.090288	27.883038	31.993969
729	107con3Gko2R072403	NORMAL	B	1	2	4	1	DETECTED	DETECTED	2464.989014	5176.728027	2474	5176	174.185379	55.584827	1340.447388	5016.407715	1325	5019	55.560509	48.509571	100	100	94.39962	79.963661	1.180532	0.847076	20.239944	3.304921	14.680344	16.927633
730	107con3Gko2R072403	NORMAL	B	1	2	4	2	DETECTED	DETECTED	2421.224609	5167.387695	2453	5166	168.615967	63.879166	1326.985962	5014.873047	1326	5015	29.248928	46.053684	100	100	91.855835	76.070396	1.207511	0.82815	37.41124	3.311671	15.175826	29.02504
731	107con3Gko2R072403	NORMAL	B	1	2	4	3	LOW_SIGNAL	LOW_SIGNAL	1551.853394	5063.373535	1564	5066	100.417274	51.764503	1341.828613	5009.361816	1341	5012	35.772648	47.743732	100	100	17.630526	26.939661	0.654445	1.528012	5.871099	1.131284	44.675369	37.033623
732	107con3Gko2R072403	NORMAL	B	1	2	4	4	LOW_SIGNAL	LOW_SIGNAL	1574.366699	5055.986816	1594	5055	97.657555	52.377831	1354.317505	4997.619141	1351	5000	40.692139	49.970699	100	100	18.472025	29.112301	0.634509	1.576021	5.407659	1.168038	40.343632	26.891695
733	107con3Gko2R072403	NORMAL	B	1	2	4	5	LOW_SIGNAL	LOW_SIGNAL	1430.199951	5033.220215	1432	5030	40.826363	46.087734	1371.552002	5012.879883	1372	5007	29.814608	47.046066	100	100	4.923201	10.145236	0.485272	2.060699	1.967088	0.432349	47.555828	46.446526
734	107con3Gko2R072403	NORMAL	B	1	2	4	6	LOW_SIGNAL	LOW_SIGNAL	1462.711426	5052.194824	1467	5050	45.039818	48.966839	1394.223999	5035.87207	1394	5032	36.703007	44.580662	100	100	5.749176	8.141372	0.706168	1.416094	1.86599	0.36614	38.116581	124.098267
735	107con3Gko2R072403	NORMAL	B	1	2	4	7	LOW_SIGNAL	LOW_SIGNAL	1405.155396	5016.75	1400	5016	37.876221	47.644215	1403.480713	5033.394043	1402	5032	34.98793	40.019268	100	100	0.140581	-8.301622	0	-59.052155	0.047865	-0.415901	866.253357	0
736	107con3Gko2R072403	NORMAL	B	1	2	4	8	LOW_SIGNAL	LOW_SIGNAL	1413.278931	5025.278809	1411	5022	30.456972	48.577263	1411.188721	5024.79248	1406	5018	40.764858	51.925171	100	100	0.175463	0.242568	0.723354	1.382448	0.051275	0.009366	1296.287842	3771.773926
737	107con3Gko2R072403	NORMAL	B	1	2	4	9	LOW_SIGNAL	LOW_SIGNAL	1433.802734	5053.394531	1431	5057	34.77137	49.874825	1440.855957	5046.439941	1410	5042	262.586121	71.556137	100	100	-0.592083	3.468771	-0.170689	0	-0.026861	0.097191	0	737.795471
738	107con3Gko2R072403	NORMAL	B	1	2	4	10	LOW_SIGNAL	LOW_SIGNAL	1416.503418	5077.578125	1419	5078	39.921909	52.764507	1405.047974	5068.616211	1395	5063	59.163506	97.05127	100	100	0.961627	4.469973	0.21513	4.648344	0.193623	0.092342	381.165405	908.897644
739	107con3Gko2R072403	NORMAL	B	1	2	4	11	LOW_SIGNAL	LOW_SIGNAL	1393.938721	5056.932129	1390	5053	40.392464	49.990089	1350.751953	5037.304199	1349	5039	27.939068	98.792564	100	100	3.625312	9.789908	0.370311	2.700432	1.545748	0.198678	67.546646	434.132751
740	107con3Gko2R072403	NORMAL	B	1	2	4	12	LOW_SIGNAL	LOW_SIGNAL	1371.557861	5022.047852	1368	5027	34.034866	49.524914	1342.855957	5023.007813	1346	5023	28.768185	47.262566	100	100	2.409381	-0.478804	0	-0.198725	0.997696	-0.020311	63.364807	0
741	107con3Gko2R072403	NORMAL	B	1	2	4	13	LOW_SIGNAL	LOW_SIGNAL	1325.564575	5022.721191	1323	5024	29.235479	50.584087	1336.832031	5028.60791	1335	5022	29.463415	53.956509	100	100	-0.945846	-2.936145	0	0	-0.382422	-0.109101	0	0
742	107con3Gko2R072403	NORMAL	B	1	2	4	14	LOW_SIGNAL	LOW_SIGNAL	1345.085571	5049.407715	1344	5049	28.807869	49.331879	1374.66394	5046.591797	1353	5043	164.970673	61.544643	100	100	-2.482955	1.404508	-1.767847	0	-0.179295	0.045754	0	1306.792969
743	107con3Gko2R072403	NORMAL	B	1	2	4	15	LOW_SIGNAL	LOW_SIGNAL	1391.013306	5059.112793	1390	5061	38.879471	53.763	1380.176025	5056.888184	1378	5054	34.102329	57.01672	100	100	0.909735	1.109578	0.819893	1.219671	0.317787	0.039017	172.294357	853.426941
744	107con3Gko2R072403	NORMAL	B	1	2	4	16	LOW_SIGNAL	LOW_SIGNAL	1387.768188	5068.07959	1385	5064	27.239298	46.673832	1397.135986	5060.928223	1398	5058	35.614273	47.30328	100	100	-0.78638	3.566919	-0.220465	0	-0.263035	0.151181	0	107.547981
745	107con3Gko2R072403	NORMAL	B	1	2	4	17	LOW_SIGNAL	LOW_SIGNAL	1415.690796	5048.506348	1412	5045	34.943707	47.444351	1417.050049	5045.583496	1415	5044	34.900787	46.758732	100	100	-0.114102	1.457843	-0.078268	0	-0.038946	0.062509	0	274.959015
746	107con3Gko2R072403	NORMAL	B	1	2	4	18	LOW_SIGNAL	LOW_SIGNAL	1443.585571	5054.789551	1440	5051	31.66243	49.274956	1436.666626	5050.05127	1433	5048	33.947727	50.879814	100	100	0.580811	2.363333	0.245759	4.069025	0.203812	0.093127	176.977112	267.567413
747	107con3Gko2R072403	NORMAL	B	1	2	4	19	DETECTED	DETECTED	1772.095215	5114.452148	1772	5115	36.746204	42.518978	1445.00647	5061.483887	1446	5064	40.968235	50.387501	100	100	27.457457	26.419212	1.039299	0.962187	7.98396	1.051218	5.53791	51.045074
748	107con3Gko2R072403	NORMAL	B	1	2	4	20	LOW_SIGNAL	LOW_SIGNAL	1656.973877	5060.444336	1680	5062	116.657089	54.246258	1463.848022	5036.191895	1467	5037	40.732616	56.68755	100	100	16.211945	12.096497	1.340218	0.746147	4.741307	0.427827	56.602898	67.855698
749	107con3Gko2R072403	NORMAL	B	1	2	4	21	LOW_SIGNAL	LOW_SIGNAL	1561.699341	5031.293945	1509	5028	182.484924	58.777	1458.975952	5023.624023	1457	5024	43.104427	50.563068	100	100	8.623113	3.825561	2.254078	0.44364	2.383128	0.15169	172.619934	390.727814
750	107con3Gko2R072403	NORMAL	B	1	2	4	22	LOW_SIGNAL	LOW_SIGNAL	1550.405273	5016.228516	1500	5016	155.280579	52.35701	1461.135986	5015.952148	1462	5017	41.753757	46.530922	100	100	7.493708	0.137845	54.363342	0.018395	2.137994	0.005939	167.539856	8685.078125
751	107con3Gko2R072403	NORMAL	B	1	2	4	23	LOW_SIGNAL	LOW_SIGNAL	1468.437866	5017.941406	1466	5013	35.032284	43.626434	1463.511963	5013.096191	1461	5013	37.93322	42.808548	100	100	0.413505	2.416669	0.171105	5.844355	0.129857	0.113183	295.353455	173.531433
752	107con3Gko2R072403	NORMAL	B	1	2	4	24	LOW_SIGNAL	LOW_SIGNAL	1471.803955	5014.130859	1470	5014	29.582411	44.732044	1454.687988	5008.312012	1457	5010	36.480747	44.984474	100	100	1.436799	2.902292	0.495057	2.01997	0.469178	0.129352	124.724113	81.784172
753	107con3Gko2R072403	NORMAL	B	1	2	4	25	LOW_SIGNAL	LOW_SIGNAL	1477.666626	5014.313965	1479	5015	39.099403	48.424175	1446.296021	5009.120117	1443	5013	32.227772	46.655495	100	100	2.633405	2.590558	1.01654	0.98373	0.973403	0.111323	70.572342	249.677429
754	107con3Gko2R072403	NORMAL	B	1	2	4	26	LOW_SIGNAL	LOW_SIGNAL	1486.241821	5022.771484	1488	5018	40.475952	46.329697	1441.148804	5009.537109	1441	5006	36.167355	48.140934	100	100	3.785332	6.600967	0.573451	1.743828	1.246788	0.274909	40.299145	98.840019
755	107con3Gko2R072403	NORMAL	B	1	2	5	1	LOW_SIGNAL	LOW_SIGNAL	1336.73999	4991.706543	1333	4997	29.900831	43.278023	1345.241333	4996.163574	1337	4992	59.981247	47.293346	100	100	-0.713645	-2.223053	0	0	-0.141733	-0.094242	0	0
756	107con3Gko2R072403	NORMAL	B	1	2	5	2	LOW_SIGNAL	LOW_SIGNAL	1343.573364	5002.613281	1345	5000	27.739038	42.340397	1340.823486	4997.319336	1338	4992	35.309196	56.833385	100	100	0.230838	2.640484	0.087423	11.438668	0.07788	0.093149	794.46637	716.140076
757	107con3Gko2R072403	NORMAL	B	1	2	5	3	DETECTED	DETECTED	1730.142822	5085.928711	1730	5086	49.621284	57.799229	1369.325928	4985.513672	1366	4984	40.448994	52.41539	100	100	30.288765	50.08445	0.604754	1.653565	8.920294	1.915755	7.966046	24.258661
758	107con3Gko2R072403	NORMAL	B	1	2	5	4	DETECTED	DETECTED	1753.5	5115	1750	5111	46.084888	39.784172	1433.049683	4999.205078	1384	4999	339.787567	55.147991	100	100	26.900194	57.755539	0.46576	2.147031	0.94309	2.099712	105.054619	32.981224
759	107con3Gko2R072403	NORMAL	B	1	2	5	5	LOW_SIGNAL	LOW_SIGNAL	1392.193359	5006.740234	1390	5006	50.12022	52.361095	1445.882935	5002.436035	1388	5000	437.918701	48.204212	100	100	-4.50697	2.146824	-2.099366	0	-0.122602	0.089291	0	475.024139
760	107con3Gko2R072403	NORMAL	B	1	2	5	6	LOW_SIGNAL	LOW_SIGNAL	1415.604004	5025.033691	1412	5023	35.062649	42.286263	1431.624023	5009.463867	1416	5006	132.996704	42.859596	100	100	-1.3448	7.76583	-0.173169	0	-0.120454	0.363275	0	44.87468
761	107con3Gko2R072403	NORMAL	B	1	2	5	7	DETECTED	DETECTED	10324.006836	6977.463867	11365	7028	2758.847656	842.144836	1421.640991	5021.307617	1424	5024	31.729519	44.582367	100	100	747.308899	975.680603	0.765936	1.305592	280.570465	43.877354	30.988001	42.990631
762	107con3Gko2R072403	NORMAL	B	1	2	5	8	DETECTED	DETECTED	11257.307617	7310.760742	12110	7507	2547.161865	794.691284	1424.025024	5013.825195	1426	5018	30.542521	47.108109	100	100	825.454651	1145.652588	0.72051	1.387905	321.953857	48.758816	25.901613	34.537052
763	107con3Gko2R072403	NORMAL	B	1	2	5	9	LOW_SIGNAL	LOW_SIGNAL	1485.864868	5052.398438	1486	5049	46.745316	45.225151	1416.276611	5019.308594	1407	5018	76.582848	42.175007	100	100	5.841585	16.504366	0.353942	2.825323	0.908666	0.784584	87.171921	49.342552
764	107con3Gko2R072403	NORMAL	B	1	2	5	10	LOW_SIGNAL	LOW_SIGNAL	1467.870728	5058.210938	1469	5059	49.272976	56.551735	1387.151978	5033	1381	5037	34.006416	49.143471	100	100	6.775934	12.57457	0.53886	1.855769	2.373633	0.513007	44.173817	110.993317
765	107con3Gko2R072403	NORMAL	B	1	2	5	11	LOW_SIGNAL	LOW_SIGNAL	1356.993164	5013.972656	1357	5016	28.359617	51.606262	1359.94165	5010.950195	1362	5015	31.303953	51.611977	100	100	-0.247511	1.507526	-0.164183	0	-0.094189	0.058561	0	25.410183
766	107con3Gko2R072403	NORMAL	B	1	2	5	12	LOW_SIGNAL	LOW_SIGNAL	1353.136108	5007.911621	1350	5004	30.500305	45.438934	1345.41272	5000.722168	1344	5001	29.543259	51.920197	100	100	0.64834	3.585915	0.180802	5.53092	0.261426	0.138471	98.150352	349.399506
767	107con3Gko2R072403	NORMAL	B	1	2	5	13	LOW_SIGNAL	LOW_SIGNAL	1340.619019	5000.734863	1342	4998	27.14127	48.133133	1334.368042	5000.312012	1334	4994	26.663231	51.163303	100	100	0.524738	0.210908	2.488001	0.401929	0.234442	0.008265	81.132156	4102.157227
768	107con3Gko2R072403	NORMAL	B	1	2	5	14	LOW_SIGNAL	LOW_SIGNAL	1352.230225	5024.631348	1352	5021	30.50491	51.670719	1348.830933	5015.577637	1350	5014	30.943089	49.787678	100	100	0.285353	4.515759	0.063191	15.825141	0.109856	0.181846	152.648056	152.667831
769	107con3Gko2R072403	NORMAL	B	1	2	5	15	LOW_SIGNAL	LOW_SIGNAL	1381.164429	5036.493652	1380	5035	33.236549	50.303978	1370.959961	5031.040039	1370	5034	33.645061	48.961697	100	100	0.856614	2.720123	0.314917	3.175436	0.303298	0.111385	51.223011	211.659103
770	107con3Gko2R072403	NORMAL	B	1	2	5	16	LOW_SIGNAL	LOW_SIGNAL	1393.848633	5041.5	1393	5037	30.384014	45.408085	1394.024048	5042.687988	1395	5040	36.225651	44.029755	100	100	-0.014725	-0.592538	0	0	-0.004842	-0.026981	0	0
771	107con3Gko2R072403	NORMAL	B	1	2	5	17	LOW_SIGNAL	LOW_SIGNAL	1433.144775	5037.151367	1431	5042	42.860538	43.391754	1423.885986	5036.087891	1418	5036	37.121841	50.661194	100	100	0.777229	0.530435	1.465267	0.682469	0.249416	0.020992	231.392685	2458.718262
772	107con3Gko2R072403	NORMAL	B	1	2	5	18	LOW_SIGNAL	LOW_SIGNAL	1461.535889	5028.921387	1456	5031	40.662281	45.643726	1457.747803	5034.826172	1457	5034	40.009174	48.392986	100	100	0.317991	-2.945156	0	-9.261765	0.09468	-0.122017	191.616302	0
773	107con3Gko2R072403	NORMAL	B	1	2	5	19	LOW_SIGNAL	LOW_SIGNAL	1471.287598	5023.93457	1466	5022	37.455879	46.519619	1480.64917	5029.754395	1476	5030	39.959713	48.751415	100	100	-0.785857	-2.902779	0	0	-0.234275	-0.119378	0	0
774	107con3Gko2R072403	NORMAL	B	1	2	5	20	LOW_SIGNAL	LOW_SIGNAL	1500.758179	5003.973633	1499	5003	28.935049	45.454281	1513.043457	5012.739258	1513	5010	34.614002	51.438442	100	100	-1.031287	-4.372069	0	0	-0.354922	-0.17041	0	0
775	107con3Gko2R072403	NORMAL	B	1	2	5	21	LOW_SIGNAL	LOW_SIGNAL	1585.032837	5038.526367	1587	5036	51.23539	55.787659	1542.028076	5018.747559	1540	5012	47.068687	53.996353	100	100	3.610034	9.865163	0.365938	2.732707	0.91366	0.366299	47.061466	70.901314
776	107con3Gko2R072403	NORMAL	B	1	2	5	22	LOW_SIGNAL	LOW_SIGNAL	1611.164429	5038.381348	1597	5043	145.701294	46.761044	1556.307007	5018.929688	1549	5023	61.205166	50.983688	100	100	4.605005	9.70199	0.474645	2.106836	0.896287	0.381527	241.029404	104.443695
777	107con3Gko2R072403	NORMAL	B	1	2	5	23	LOW_SIGNAL	LOW_SIGNAL	1538.026367	5019.282715	1533	5021	42.28521	47.454323	1544.504883	5006.019531	1537	5011	59.674088	45.828754	100	100	-0.543839	6.615336	-0.082209	0	-0.108565	0.289407	0	92.844574
778	107con3Gko2R072403	NORMAL	B	1	2	5	24	LOW_SIGNAL	LOW_SIGNAL	1521.137207	4987.490234	1522	4983	38.538784	47.231953	1527.622681	5000.29248	1513	5000	60.904682	39.747524	100	100	-0.544423	-6.385432	0	0	-0.106486	-0.322089	0	0
779	107con3Gko2R072403	NORMAL	B	1	2	5	25	LOW_SIGNAL	LOW_SIGNAL	1607.392212	5030.071777	1613	5029	96.744728	51.243114	1493.177368	5003.322754	1490	5005	43.699841	45.20496	100	100	9.587762	13.341727	0.71863	1.391537	2.613621	0.591728	75.570396	90.217529
780	107con3Gko2R072403	NORMAL	B	1	2	5	26	LOW_SIGNAL	LOW_SIGNAL	1595.745117	5015.980469	1600	5020	96.439896	49.621418	1479.150757	4994.182617	1478	4991	33.945618	50.125202	100	100	9.787511	10.87221	0.900232	1.110825	3.43474	0.434868	77.420731	32.520523
781	107con3Gko2R072403	NORMAL	B	1	2	6	1	DETECTED	DETECTED	1690.370361	5044.147949	1685	5046	43.758816	49.460037	1369.151855	4974.58252	1354	4972	66.580215	50.782742	100	100	26.96468	34.697453	0.777137	1.286774	4.824534	1.369864	15.621948	16.552532
782	107con3Gko2R072403	NORMAL	B	1	2	6	2	DETECTED	DETECTED	1714.625	5054.269043	1711	5049	44.844322	52.949734	1364.886108	4980.759277	1362	4983	38.303108	64.233994	100	100	29.358824	36.664787	0.800736	1.248851	9.130823	1.144406	6.668216	49.46809
783	107con3Gko2R072403	NORMAL	B	1	2	6	3	LOW_SIGNAL	LOW_SIGNAL	1379.833374	4971.279785	1379	4973	32.073414	46.210369	1377.120361	4982.518555	1367	4983	40.108898	67.448761	100	100	0.227744	-5.60561	0	-24.61367	0.067641	-0.166627	887.70697	0
784	107con3Gko2R072403	NORMAL	B	1	2	6	4	LOW_SIGNAL	LOW_SIGNAL	1383.880005	4993.17334	1380	4995	29.25746	48.54649	1384	4978.39209	1381	4979	38.921551	47.043209	100	100	-0.010073	7.372509	-0.001366	0	-0.003083	0.314206	0	81.098824
785	107con3Gko2R072403	NORMAL	B	1	2	6	5	DETECTED	DETECTED	6176.102539	5542.094727	6828	5611	1502.322998	201.091553	1400.439941	4988.640137	1405	4996	30.018475	44.503498	100	100	400.892883	276.048981	1.452253	0.688585	159.090775	12.436204	31.451616	35.432938
786	107con3Gko2R072403	NORMAL	B	1	2	6	6	DETECTED	DETECTED	6506.587402	5652.556641	6684	5651	761.644958	165.076004	1425.466675	4992.783203	1421	4982	32.673771	51.84597	100	100	426.534546	329.078094	1.29615	0.771516	155.510681	12.725645	14.975904	23.754055
787	107con3Gko2R072403	NORMAL	B	1	2	6	7	DETECTED	DETECTED	1964.949951	5051.700195	1954	5049	64.122086	50.380356	1406.062988	4999.083984	1404	5005	37.549076	47.738937	100	100	46.915752	26.243618	1.787701	0.559378	14.884173	1.102166	9.300264	30.596815
788	107con3Gko2R072403	NORMAL	B	1	2	6	8	DETECTED	DETECTED	1962.227295	5051.969727	1941	5055	81.139915	49.456421	1413.185425	5005.064453	1412	4999	41.136768	45.57132	100	100	46.089306	23.395149	1.970037	0.507605	13.346743	1.029272	12.738358	40.964222
789	107con3Gko2R072403	NORMAL	B	1	2	6	9	LOW_SIGNAL	LOW_SIGNAL	1481.594604	5019.020508	1474	5016	79.26403	52.889378	1414.353394	5003.422363	1404	4998	72.212883	46.1689	100	100	5.644562	7.779955	0.725526	1.37831	0.931153	0.33785	48.6035	165.414108
790	107con3Gko2R072403	NORMAL	B	1	2	6	10	LOW_SIGNAL	LOW_SIGNAL	1473.790527	5023.047363	1475	5022	60.367496	49.234322	1392.071411	5005.904785	1392	5003	33.476242	54.538857	100	100	6.859909	8.550279	0.802302	1.246413	2.441108	0.314319	61.473019	136.864273
791	107con3Gko2R072403	NORMAL	B	1	2	6	11	DETECTED	DETECTED	1940.859619	5071.228027	1935	5069	60.220856	45.625031	1370.887329	4996.732422	1370	4997	28.394909	52.500717	100	100	47.84631	37.156498	1.287697	0.77658	20.073046	1.418944	9.31735	34.867344
792	107con3Gko2R072403	NORMAL	B	1	2	6	12	DETECTED	DETECTED	1903.229736	5074.311035	1900	5080	53.150745	48.872478	1363.511597	4993.82959	1364	4995	28.302252	53.293278	100	100	45.306625	40.142082	1.128657	0.886009	19.069796	1.510161	8.335594	26.406284
793	107con3Gko2R072403	NORMAL	B	1	2	6	13	LOW_SIGNAL	LOW_SIGNAL	1431.857178	5023.70752	1441	5018	59.388088	47.628727	1363.044678	5007.625	1364	5013	29.374992	50.451134	100	100	5.776464	8.021548	0.720118	1.388661	2.342554	0.318774	75.007423	103.453613
794	107con3Gko2R072403	NORMAL	B	1	2	6	14	LOW_SIGNAL	LOW_SIGNAL	1428.914429	5037.355469	1437	5040	57.587238	46.118996	1365.190186	5009.711426	1361	5014	33.046696	43.222767	100	100	5.34933	13.78814	0.387966	2.577545	1.928309	0.639571	74.008705	58.189159
795	107con3Gko2R072403	NORMAL	B	1	2	6	15	LOW_SIGNAL	LOW_SIGNAL	1360.210571	5017.315918	1358	5016	31.559177	49.094238	1368.776001	5014.839844	1364	5019	32.646412	45.383926	100	100	-0.719025	1.235002	-0.582205	0	-0.26237	0.054558	0	756.148804
796	107con3Gko2R072403	NORMAL	B	1	2	6	16	LOW_SIGNAL	LOW_SIGNAL	1388.300659	5027.986816	1390	5031	32.025089	43.998959	1400.452393	5020.968262	1402	5023	34.634918	41.47345	100	100	-1.020077	3.500675	-0.291394	0	-0.350852	0.16923	0	209.333984
797	107con3Gko2R072403	NORMAL	B	1	2	6	17	DETECTED	DETECTED	2958.683105	5710.02002	2927	5718	403.992126	216.804016	1444.820923	5031.671875	1442	5037	38.766563	47.064571	100	100	127.081123	338.342682	0.375599	2.662415	39.05072	14.413137	26.563042	31.19842
798	107con3Gko2R072403	NORMAL	B	1	2	6	18	DETECTED	DETECTED	2914.848633	5653.529297	2913	5680	440.730499	230.402588	1482.115967	5027.246582	1478	5031	34.139652	48.795017	100	100	120.270706	312.373779	0.385022	2.597256	41.96682	12.834972	30.669102	35.95443
799	107con3Gko2R072403	NORMAL	B	1	2	6	19	DETECTED	DETECTED	2734.240967	5538.053711	2762	5554	164.877899	93.245087	1515.213135	5011.114746	1526	5008	49.455067	45.560612	100	100	102.331261	262.823669	0.389353	2.568362	24.6492	11.565669	12.902585	15.439451
800	107con3Gko2R072403	NORMAL	B	1	2	6	20	DETECTED	DETECTED	2762.650879	5531.113281	2788	5537	141.267487	104.199112	1558.893311	5009.866699	1555	5008	47.579117	45.368267	100	100	101.0494	259.984436	0.388675	2.572845	25.300125	11.489233	11.049901	17.996073
801	107con3Gko2R072403	NORMAL	B	1	2	6	21	DETECTED	DETECTED	15378.313477	6782.664063	15805	6851	4369.79834	619.414429	1626.342896	5028.856934	1615	5027	72.135063	44.493977	100	100	1154.408813	874.754089	1.319695	0.757751	190.641968	39.416733	31.771469	35.227039
802	107con3Gko2R072403	NORMAL	B	1	2	6	22	DETECTED	DETECTED	15399.461914	6810.961914	15087	6854	4749.944824	653.990173	1692.677368	5041.45166	1705	5050	43.836353	59.295216	100	100	1150.615723	882.586365	1.303686	0.767056	312.680756	29.842379	34.652496	36.806599
803	107con3Gko2R072403	NORMAL	B	1	2	6	23	DETECTED	DETECTED	26991.164063	7643.468262	28189	7731	9912.570313	1101.034912	1687.533325	5026.033203	1684	5017	55.852478	46.546593	100	100	2124.112793	1305.509521	1.627037	0.614614	453.044006	56.232582	39.173878	42.027805
804	107con3Gko2R072403	NORMAL	B	1	2	6	24	DETECTED	DETECTED	27188.240234	7739.934082	27995	7860	8537.077148	1033.419678	1632.199951	5002.633301	1626	4997	64.973412	43.511776	100	100	2145.30127	1365.295532	1.571309	0.636412	393.33075	62.909424	33.404354	37.719761
805	107con3Gko2R072403	NORMAL	B	1	2	6	25	LOW_SIGNAL	LOW_SIGNAL	1648.137207	5032.039063	1653	5034	47.294575	46.88155	1584.472534	5015.461426	1591	5008	53.542362	49.884159	100	100	5.344329	8.2685	0.646348	1.547154	1.189052	0.332323	39.425251	102.82238
806	107con3Gko2R072403	NORMAL	B	1	2	6	26	LOW_SIGNAL	LOW_SIGNAL	1609.594727	5017.483887	1611	5018	50.039516	47.945702	1551.81897	5007.542969	1548	5000	49.084591	43.903339	100	100	4.849985	4.958275	0.97816	1.022328	1.177065	0.226427	16.83947	193.833328
807	107con3Gko2R072403	NORMAL	B	1	2	7	1	LOW_SIGNAL	LOW_SIGNAL	1409.819946	4977.419922	1408	4984	36.087711	43.772961	1377.362061	4972.396484	1377	4972	31.367777	42.177864	100	100	2.724676	2.505562	1.087451	0.919581	1.034752	0.119101	54.973881	233.086807
808	107con3Gko2R072403	NORMAL	B	1	2	7	2	LOW_SIGNAL	LOW_SIGNAL	1409.23999	4978.806641	1404	4982	44.770805	43.297886	1373.258667	4966.051758	1376	4971	32.212643	49.130501	100	100	3.020451	6.361809	0.474779	2.106244	1.116994	0.259612	86.414101	182.036255
809	107con3Gko2R072403	NORMAL	B	1	2	7	3	LOW_SIGNAL	LOW_SIGNAL	1421.900024	4988.200195	1420	4986	35.843571	51.232986	1377.560059	4972.304199	1376	4971	33.11525	47.842686	100	100	3.722117	7.928515	0.46946	2.130109	1.338959	0.332256	30.934803	115.296158
810	107con3Gko2R072403	NORMAL	B	1	2	7	4	LOW_SIGNAL	LOW_SIGNAL	1416.006714	4982.966797	1414	4984	41.073109	47.433807	1375.744019	4979.86377	1368	4978	58.761669	52.756805	100	100	3.379851	1.547711	2.183775	0.457923	0.685186	0.058818	104.372086	744.228088
811	107con3Gko2R072403	NORMAL	B	1	2	7	5	LOW_SIGNAL	LOW_SIGNAL	1393.780029	4987.633301	1391	4981	29.606791	48.710403	1388.66394	4980.671875	1384	4987	34.99469	48.192291	100	100	0.42947	3.472181	0.123689	8.084805	0.146196	0.144451	364.663971	101.784576
812	107con3Gko2R072403	NORMAL	B	1	2	7	6	LOW_SIGNAL	LOW_SIGNAL	1404.31543	4983.194824	1399	4983	51.535744	43.720955	1407.432007	4974.848145	1403	4977	30.246923	46.418335	100	100	-0.261621	4.16311	-0.062843	0	-0.103038	0.179814	0	186.816177
813	107con3Gko2R072403	NORMAL	B	1	2	7	7	LOW_SIGNAL	LOW_SIGNAL	1568.395996	5001.154297	1566	5003	140.71077	45.260029	1392.456299	4976.125977	1396	4979	31.498762	40.652695	100	100	14.769254	12.483485	1.183103	0.845235	5.585607	0.615662	77.947098	79.491722
814	107con3Gko2R072403	NORMAL	B	1	2	7	8	LOW_SIGNAL	LOW_SIGNAL	1581.140991	5006.40918	1578	5008	130.918732	46.687431	1388.805298	4991.796387	1389	4991	33.58913	40.482616	100	100	16.145615	7.288487	2.215222	0.451422	5.726129	0.360965	65.789398	159.153
815	107con3Gko2R072403	NORMAL	B	1	2	7	9	DETECTED	DETECTED	2046.357178	5097.893066	2032	5071	118.38269	108.705627	1414.154663	4997.458984	1406	4995	47.100452	46.60527	100	100	53.070225	50.093948	1.059414	0.943918	13.42243	2.154994	17.179531	97.783798
816	107con3Gko2R072403	NORMAL	B	1	2	7	10	DETECTED	DETECTED	2245.076904	5207.692383	2198	5212	129.154602	27.326378	1444.685181	5002.009277	1416	5004	96.63382	47.584831	100	100	67.188866	102.589462	0.65493	1.526882	8.282729	4.322451	10.706038	18.939911
817	107con3Gko2R072403	NORMAL	B	1	2	7	11	LOW_SIGNAL	LOW_SIGNAL	1609.608154	5069.797363	1633	5070	94.378937	62.632504	1391.261963	4990.539551	1393	4991	30.680069	47.270908	100	100	18.329065	39.531765	0.463654	2.15678	7.116874	1.676672	40.876877	51.841991
818	107con3Gko2R072403	NORMAL	B	1	2	7	12	LOW_SIGNAL	LOW_SIGNAL	1575.452759	5046.709473	1589	5051	73.580002	53.040134	1385.728027	5003.720215	1382	5004	36.704433	49.834503	100	100	15.926438	21.44194	0.74277	1.346311	5.168987	0.86264	33.612633	42.242626
819	107con3Gko2R072403	NORMAL	B	1	2	7	13	LOW_SIGNAL	LOW_SIGNAL	1359.648682	5014.35791	1358	5009	29.294392	39.355869	1367.031982	5015.032227	1366	5020	32.319962	46.49366	100	100	-0.619791	-0.336332	0	0	-0.228444	-0.014503	0	0
820	107con3Gko2R072403	NORMAL	B	1	2	7	14	LOW_SIGNAL	LOW_SIGNAL	1367	5017.245117	1369	5010	28.756655	46.753448	1373.176025	5017.200195	1370	5022	30.599932	45.62788	100	100	-0.518446	0.022406	-23.138851	0	-0.201831	0.000985	0	22699.724609
821	107con3Gko2R072403	NORMAL	B	1	2	7	15	LOW_SIGNAL	LOW_SIGNAL	1413.751587	5034.405273	1413	5033	30.724215	46.735748	1394.248047	5015.080078	1394	5018	36.303299	42.863548	100	100	1.637224	9.638912	0.169856	5.88735	0.537239	0.450854	99.150436	96.384521
822	107con3Gko2R072403	NORMAL	B	1	2	7	16	LOW_SIGNAL	LOW_SIGNAL	1478.169922	5041.078613	1445	5036	218.927155	46.694489	1422.81604	5029.983887	1425	5024	36.902313	38.74461	100	100	4.64668	5.533765	0.839696	1.190907	1.500011	0.286355	389.84549	234.904846
823	107con3Gko2R072403	NORMAL	B	1	2	7	17	LOW_SIGNAL	LOW_SIGNAL	1460.835571	5026.170898	1459	5031	31.227947	48.638649	1460.911987	5036.879883	1460	5035	36.322041	63.802189	100	100	-0.006415	-5.341367	0	0	-0.002104	-0.167847	0	0
824	107con3Gko2R072403	NORMAL	B	1	2	7	18	LOW_SIGNAL	LOW_SIGNAL	1518.493408	5029.947266	1519	5027	36.325062	43.974064	1528.055542	5025.72998	1526	5026	49.366276	45.160763	100	100	-0.802693	2.103474	-0.381604	0	-0.193698	0.093384	0	243.871521
825	107con3Gko2R072403	NORMAL	B	1	2	7	19	DETECTED	DETECTED	25353.177734	8358.443359	26958	8586	8122.87207	1293.565674	1598.19043	5020.238281	1592	5008	77.657974	45.973808	100	100	1994.111938	1665.011108	1.197657	0.834964	305.892456	72.611023	34.192822	38.725853
826	107con3Gko2R072403	NORMAL	B	1	2	7	20	DETECTED	DETECTED	27227.208984	8659.654297	27944	8722	7130.839355	1099.083618	1673.5	5039.1875	1666	5018	47.060246	66.727524	100	100	2145.105469	1805.796021	1.1879	0.841822	542.999878	54.257473	27.904694	30.301512
827	107con3Gko2R072403	NORMAL	B	1	2	7	21	DETECTED	DETECTED	2173.511963	5114.619141	2168	5113	67.733261	47.496342	1675.864258	5053.234375	1677	5054	50.393883	45.697178	100	100	41.775024	30.617147	1.364432	0.732906	9.875161	1.343295	9.094306	21.094421
828	107con3Gko2R072403	NORMAL	B	1	2	7	22	DETECTED	DETECTED	2169.884521	5105.990234	2167	5109	71.581352	52.448513	1677.696167	5028.531738	1681	5021	44.382759	50.893002	100	100	41.316738	38.634312	1.069431	0.935077	11.089629	1.521987	11.410475	16.368345
829	107con3Gko2R072403	NORMAL	B	1	2	7	23	DETECTED	DETECTED	5295.063965	5485.524902	5335	5496	1426.382324	218.023453	1667.594604	5010.081055	1662	5013	49.908508	48.645191	100	100	304.507813	237.139206	1.284089	0.778762	72.682381	9.773707	39.297615	44.700829
830	107con3Gko2R072403	NORMAL	B	1	2	7	24	DETECTED	DETECTED	5309.746094	5464.950684	5263	5448	1140.702637	186.038589	1646.189209	4984.188965	1639	4986	48.951698	47.398922	100	100	307.537201	239.791626	1.282519	0.779716	74.84024	10.142883	31.107798	37.419605
831	107con3Gko2R072403	NORMAL	B	1	2	7	25	DETECTED	DETECTED	9977.025391	5961.25	10093	6024	3114.959717	362.180115	1631.391357	5002.956543	1632	5001	24.791384	38.493774	100	100	700.574036	477.972229	1.465721	0.682258	336.63446	24.894764	37.323242	37.580212
832	107con3Gko2R072403	NORMAL	B	1	2	7	26	DETECTED	DETECTED	12951.158203	6207.559082	14066	6326	3727.608398	447.167114	1610.333374	5011.166504	1606	5005	27.959082	44.088516	100	100	952.00531	596.72998	1.59537	0.626814	405.622223	27.13615	32.868008	37.194176
833	107con3Gko2R072403	NORMAL	B	1	2	8	1	DETECTED	DETECTED	1839.93335	5016.493164	1849	5014	55.110046	44.694572	1398.805054	4967.847656	1400	4969	28.234745	42.492954	100	100	37.030506	24.263132	1.526205	0.65522	15.623598	1.14479	10.728796	28.481022
834	107con3Gko2R072403	NORMAL	B	1	2	8	2	DETECTED	DETECTED	1823.647705	5034.38623	1826	5032	56.318474	54.086441	1396.959961	4962.589844	1398	4962	32.819645	43.498104	100	100	35.818291	35.8102	1.000226	0.999774	13.000986	1.650564	10.726171	44.771515
835	107con3Gko2R072403	NORMAL	B	1	2	8	3	LOW_SIGNAL	LOW_SIGNAL	1414.704712	4985.765137	1415	4989	33.013	46.816128	1396.880981	4972.674805	1395	4971	30.810028	49.104279	100	100	1.496213	6.529122	0.22916	4.363767	0.578504	0.266582	66.526482	113.174164
836	107con3Gko2R072403	NORMAL	B	1	2	8	4	LOW_SIGNAL	LOW_SIGNAL	1410.651001	4982.872559	1408	4984	38.360653	53.109444	1388.42395	4979.759766	1387	4985	26.942677	49.885399	100	100	1.865849	1.552581	1.201772	0.832104	0.824976	0.062399	122.851471	585.407227
837	107con3Gko2R072403	NORMAL	B	1	2	8	5	LOW_SIGNAL	LOW_SIGNAL	1397.322144	4986.986816	1396	4988	41.833691	45.867615	1395.280029	4979.304199	1390	4980	27.358021	45.459518	100	100	0.171425	3.831893	0.044736	22.353142	0.074644	0.168999	1549.766724	79.464294
838	107con3Gko2R072403	NORMAL	B	1	2	8	6	LOW_SIGNAL	LOW_SIGNAL	1401.479736	4984.074219	1402	4985	27.081003	45.384983	1401.838989	4975.466309	1401	4976	29.840025	42.896946	100	100	-0.030157	4.293405	-0.007024	0	-0.012039	0.200665	0	172.173599
839	107con3Gko2R072403	NORMAL	B	1	2	8	7	DETECTED	DETECTED	1832.936523	5055.936523	1771	5049	242.789536	63.635693	1395.891357	4980.173828	1395	4978	29.705391	43.699638	100	100	36.687748	37.78849	0.970871	1.030003	14.712655	1.733714	55.135139	61.057011
840	107con3Gko2R072403	NORMAL	B	1	2	8	8	DETECTED	DETECTED	1938.75	5100.527832	1824	5077	317.286316	130.969742	1402.83606	4971.705078	1405	4976	25.660074	39.537048	100	100	44.987282	64.253487	0.700153	1.428259	20.885128	3.25828	59.010784	96.923485
841	107con3Gko2R072403	NORMAL	B	1	2	8	9	DETECTED	DETECTED	4582.883301	5376.391602	4699	5385	1114.578857	169.827209	1418.285767	4999.731934	1417	5002	27.654173	42.954727	100	100	265.652069	187.868195	1.414034	0.707196	114.434723	8.76876	35.209396	43.621639
842	107con3Gko2R072403	NORMAL	B	1	2	8	10	DETECTED	DETECTED	4868.134766	5441.846191	4761	5396	964.449341	204.644608	1412.269897	4994.333496	1416	5002	28.892015	42.419556	100	100	290.102478	223.20787	1.299696	0.76941	119.613144	10.549679	27.895086	44.736137
843	107con3Gko2R072403	NORMAL	B	1	2	8	11	LOW_SIGNAL	LOW_SIGNAL	1451.053711	4997.141113	1424	4994	161.832306	61.167263	1398.396851	4991.571289	1399	4992	28.951019	50.414997	100	100	4.420279	2.778086	1.591124	0.628487	1.818826	0.11048	302.375885	621.879333
844	107con3Gko2R072403	NORMAL	B	1	2	8	12	LOW_SIGNAL	LOW_SIGNAL	1423.135132	5008.817383	1420	5005	32.191532	50.128826	1402.319946	5002.919922	1402	4999	30.151394	55.324059	100	100	1.74733	2.941502	0.594027	1.683427	0.690356	0.106598	54.180519	396.88681
845	107con3Gko2R072403	NORMAL	B	1	2	8	13	LOW_SIGNAL	LOW_SIGNAL	1397.047241	5015.743164	1398	5017	32.673054	48.050579	1400.232056	5014.383789	1402	5017	31.192722	47.193455	100	100	-0.267349	0.678021	-0.394308	0	-0.102101	0.028804	0	664.663025
846	107con3Gko2R072403	NORMAL	B	1	2	8	14	LOW_SIGNAL	LOW_SIGNAL	1401.973145	5016.241699	1403	5014	28.498205	45.208027	1402.536011	5014.664063	1404	5015	33.56374	42.83102	100	100	-0.04725	0.786885	-0.060047	0	-0.01677	0.036834	0	916.9505
847	107con3Gko2R072403	NORMAL	B	1	2	8	15	LOW_SIGNAL	LOW_SIGNAL	1517.15686	5045.660156	1529	5048	54.251259	45.206692	1426.735962	5027.496094	1427	5026	33.52615	43.553776	100	100	7.59038	9.059769	0.837812	1.193586	2.697026	0.417049	47.170555	66.68409
848	107con3Gko2R072403	NORMAL	B	1	2	8	16	LOW_SIGNAL	LOW_SIGNAL	1539.546021	5046.289551	1545	5044	53.58411	42.383553	1451.880005	5027.976074	1455	5024	31.824772	42.466579	100	100	7.359122	9.134293	0.805659	1.24122	2.754647	0.431244	49.174854	14.4933
849	107con3Gko2R072403	NORMAL	B	1	2	8	17	LOW_SIGNAL	LOW_SIGNAL	1492.130737	5023.117676	1491	5019	31.203852	42.901192	1490.079956	5029.328125	1490	5030	36.111301	42.12785	100	100	0.172153	-3.097613	0	-17.993393	0.056791	-0.147419	886.267944	0
850	107con3Gko2R072403	NORMAL	B	1	2	8	18	LOW_SIGNAL	LOW_SIGNAL	1553.592163	5029.329102	1554	5027	34.326313	43.864754	1540.456299	5023.699219	1545	5026	35.697472	52.555443	100	100	1.10269	2.808041	0.39269	2.546538	0.367977	0.107123	74.594681	514.175903
851	107con3Gko2R072403	NORMAL	B	1	2	8	19	DETECTED	DETECTED	4175.241211	5530.080566	4159	5525	254.266541	83.363319	1602.5	5003.774902	1592	4996	54.11763	42.588959	100	100	215.968704	262.507782	0.822714	1.21549	47.539799	12.357796	9.656651	13.616282
852	107con3Gko2R072403	NORMAL	B	1	2	8	20	DETECTED	DETECTED	4137.713379	5576.07373	4231	5588	563.954529	146.080963	1684.212158	5046.727051	1674	5036	42.383488	48.161369	100	100	205.959106	264.024567	0.780076	1.281927	57.888138	10.991105	22.920698	26.05353
853	107con3Gko2R072403	NORMAL	B	1	2	8	21	DETECTED	DETECTED	2243.802979	5155.90918	2246	5154	96.676338	42.459663	1680.532349	5064.942383	1679	5064	36.962631	47.005665	100	100	47.283741	45.371906	1.042137	0.959567	15.238921	1.93523	15.859389	22.169672
854	107con3Gko2R072403	NORMAL	B	1	2	8	22	DETECTED	DETECTED	2233.289795	5125.927734	2238	5130	90.976265	44.614799	1666.382568	5051.127441	1666	5052	34.548355	52.453487	100	100	47.589012	37.308468	1.275555	0.783972	16.409094	1.426031	14.845658	36.877129
855	107con3Gko2R072403	NORMAL	B	1	2	8	23	DETECTED	DETECTED	3595.5	5428.843262	3611	5425	223.745132	79.93399	1645.015869	5007.72998	1637	5006	41.975605	55.803577	100	100	163.733337	210.040512	0.779532	1.282821	46.467087	7.546349	11.267585	13.590438
856	107con3Gko2R072403	NORMAL	B	1	2	8	24	DETECTED	DETECTED	3454.288574	5318.634766	3461	5326	231.51738	73.884201	1597.634888	4941.444336	1598	4940	39.604622	49.925041	100	100	155.85675	188.132919	0.82844	1.207089	46.879723	7.555135	12.285799	14.439483
857	107con3Gko2R072403	NORMAL	B	1	2	8	25	DETECTED	DETECTED	2108.732178	5107.677246	2055	5101	304.676025	81.351753	1610.775024	5007.325195	1614	5005	38.142437	41.129807	100	100	41.801003	50.053032	0.835134	1.197412	13.055201	2.439886	60.703827	69.942421
858	107con3Gko2R072403	NORMAL	B	1	2	8	26	DETECTED	DETECTED	2671.17334	5186.086426	2706	5192	512.090576	88.934074	1597.280762	4991.280762	1593	4995	38.210297	33.94783	100	100	90.147888	97.164078	0.92779	1.07783	28.104795	5.738383	47.552525	42.19582
859	107con3Gko2R072403	NORMAL	B	1	2	9	1	LOW_SIGNAL	LOW_SIGNAL	1401.275146	4961.798828	1400	4958	31.072252	51.987663	1425.58728	4963.349121	1429	4960	31.51133	46.530212	100	100	-2.040881	-0.773246	0	0	-0.771536	-0.033318	0	0
860	107con3Gko2R072403	NORMAL	B	1	2	9	2	LOW_SIGNAL	LOW_SIGNAL	1413.026855	4967.208008	1417	4964	28.018076	50.082008	1424.368042	4968.224121	1422	4971	36.765064	46.479244	100	100	-0.952036	-0.506811	0	0	-0.308477	-0.021862	0	0
861	107con3Gko2R072403	NORMAL	B	1	2	9	3	LOW_SIGNAL	LOW_SIGNAL	1418.87915	4974.805176	1418	4975	28.408436	48.964371	1421.615967	4972.647949	1425	4976	31.176605	51.054401	100	100	-0.229742	1.075969	-0.213521	0	-0.087784	0.042253	0	670.226379
862	107con3Gko2R072403	NORMAL	B	1	2	9	4	LOW_SIGNAL	LOW_SIGNAL	1419.093994	5004.885742	1421	5004	32.160358	47.939503	1415.167969	4990.560059	1416	4988	31.411621	54.212902	100	100	0.32957	7.145284	0.046124	21.68062	0.124986	0.264249	175.729507	176.709732
863	107con3Gko2R072403	NORMAL	B	1	2	9	5	LOW_SIGNAL	LOW_SIGNAL	1532.939209	5017.405273	1531	5020	77.263687	46.62397	1426.271973	4989.120117	1420	4990	51.998814	57.013378	100	100	8.954179	14.107911	0.634692	1.575567	2.05134	0.496114	53.575199	116.00988
864	107con3Gko2R072403	NORMAL	B	1	2	9	6	LOW_SIGNAL	LOW_SIGNAL	1524.662109	5005.344727	1523	5009	91.706467	47.441719	1421.832031	4970.39209	1421	4970	32.056087	44.179966	100	100	8.632069	17.433479	0.495143	2.019618	3.207818	0.791142	83.556664	49.458939
865	107con3Gko2R072403	NORMAL	B	1	2	9	7	LOW_SIGNAL	LOW_SIGNAL	1598.223022	5032.864746	1618	5029	90.80291	52.833668	1410.185181	4979.647949	1410	4970	27.377649	47.440128	100	100	15.784832	26.543175	0.594685	1.681562	6.868298	1.121768	46.042496	43.700054
866	107con3Gko2R072403	NORMAL	B	1	2	9	8	LOW_SIGNAL	LOW_SIGNAL	1603.594604	5042.418945	1619	5044	71.006737	54.891354	1417.557495	4985.725586	1414	4989	34.244122	52.006912	100	100	15.61688	28.277195	0.552278	1.810681	5.432673	1.090112	33.436161	30.973053
867	107con3Gko2R072403	NORMAL	B	1	2	9	9	DETECTED	DETECTED	3362.07373	5393.082031	3437	5405	473.007568	146.778412	1454.244873	4980.32666	1434	4988	124.672661	51.550293	100	100	160.152649	205.871811	0.777924	1.285472	15.302704	8.006848	23.916275	33.29528
868	107con3Gko2R072403	NORMAL	B	1	2	9	10	DETECTED	DETECTED	3448.782715	5383.826172	3461	5369	578.728149	128.848618	1552.561401	5018.473633	1418	4998	488.109222	123.777611	100	100	159.178253	182.228485	0.873509	1.144808	3.88483	2.951685	16.397196	9.796576
869	107con3Gko2R072403	NORMAL	B	1	2	9	11	LOW_SIGNAL	LOW_SIGNAL	1411.804077	4991.479492	1410	4991	27.709291	49.30571	1437.5	4999.891602	1412	4994	228.595139	65.804253	100	100	-2.157044	-4.195745	0	0	-0.112408	-0.127835	0	0
870	107con3Gko2R072403	NORMAL	B	1	2	9	12	LOW_SIGNAL	LOW_SIGNAL	1410.979736	5009.601563	1411	5015	33.121395	52.414196	1404.791992	4995.288086	1407	4998	27.225266	50.870461	100	100	0.51943	7.139195	0.072758	13.744287	0.227279	0.281371	304.844116	88.218445
871	107con3Gko2R072403	NORMAL	B	1	2	9	13	LOW_SIGNAL	LOW_SIGNAL	1450.82312	5024.693848	1448	5023	30.598526	48.720692	1426.088013	5020.383789	1424	5019	31.63604	44.956753	100	100	2.076388	2.149747	0.965876	1.03533	0.781865	0.095871	32.486202	435.667938
872	107con3Gko2R072403	NORMAL	B	1	2	9	14	LOW_SIGNAL	LOW_SIGNAL	1468.163208	5036.789063	1464	5035	34.21669	40.329014	1457.359985	5024.73584	1443	5025	125.203087	44.448261	100	100	0.906876	6.011838	0.150848	6.629172	0.086286	0.271174	1114.823242	155.040619
873	107con3Gko2R072403	NORMAL	B	1	2	9	15	LOW_SIGNAL	LOW_SIGNAL	1528.203979	5041.947266	1442	5039	678.382324	55.327885	1458.848511	5034.747559	1458	5028	39.191147	45.723072	100	100	5.822043	3.591029	1.621274	0.616799	1.769672	0.157463	976.490173	432.712891
874	107con3Gko2R072403	NORMAL	B	1	2	9	16	LOW_SIGNAL	LOW_SIGNAL	1463.588257	5041.045898	1463	5042	29.858335	41.689392	1478.277222	5034.633789	1475	5031	36.044453	47.806015	100	100	-1.233065	3.198196	-0.38555	0	-0.407524	0.134128	0	364.884399
875	107con3Gko2R072403	NORMAL	B	1	2	9	17	LOW_SIGNAL	LOW_SIGNAL	1509.77124	5035.73877	1510	5033	33.678726	46.77364	1514.279663	5047.550781	1515	5041	34.173733	45.549942	100	100	-0.378459	-5.891529	0	0	-0.131927	-0.25932	0	0
876	107con3Gko2R072403	NORMAL	B	1	2	9	18	LOW_SIGNAL	LOW_SIGNAL	1569.192017	5045.105957	1569	5045	31.466116	43.859039	1572.025635	5036.367676	1567	5040	40.027676	49.592583	100	100	-0.237868	4.358431	-0.054577	0	-0.070791	0.176201	0	264.898163
877	107con3Gko2R072403	NORMAL	B	1	2	9	19	DETECTED	DETECTED	2689.159912	5110.450195	2857	5092	591.163879	98.565201	1611.586914	5012	1603	5009	39.553871	47.778793	100	100	90.456841	49.104435	1.842132	0.542849	27.243174	2.060542	54.73774	87.567841
878	107con3Gko2R072403	NORMAL	B	1	2	9	20	DETECTED	DETECTED	2783.1875	5229.822754	2873	5224	564.088867	79.589073	1679.860229	5071.30127	1678	5067	40.974171	55.15527	100	100	92.618782	79.066452	1.171404	0.853676	26.927385	2.874095	50.991104	36.196175
879	107con3Gko2R072403	NORMAL	B	1	2	9	21	LOW_SIGNAL	LOW_SIGNAL	1835.470215	5128.092773	1832	5128	56.105946	53.903664	1711.990234	5105.029297	1708	5100	52.902908	53.100994	100	100	10.365524	11.503471	0.901078	1.109782	2.334087	0.434332	15.132662	40.183247
880	107con3Gko2R072403	NORMAL	B	1	2	9	22	LOW_SIGNAL	LOW_SIGNAL	1821.443726	5099.814453	1824	5097	67.168015	51.91087	1709.871948	5074.503906	1707	5071	53.257885	57.493568	100	100	9.365891	12.624252	0.741897	1.347897	2.094934	0.440233	36.683533	97.642326
881	107con3Gko2R072403	NORMAL	B	1	2	9	23	LOW_SIGNAL	LOW_SIGNAL	1642.476807	5009.542969	1647	5013	35.264675	53.494865	1635.112061	4982.271973	1628	4974	56.869442	75.300613	100	100	0.618233	13.602075	0.045451	22.001518	0.129503	0.362162	605.79718	194.327744
882	107con3Gko2R072403	NORMAL	B	1	2	9	24	LOW_SIGNAL	LOW_SIGNAL	1570.907227	4874.675293	1568	4871	31.0033	51.372955	1579.719971	4909.12793	1578	4913	37.857246	64.258171	100	100	-0.739786	-17.184092	0	0	-0.232789	-0.53616	0	0
883	107con3Gko2R072403	NORMAL	B	1	2	9	25	LOW_SIGNAL	LOW_SIGNAL	1788.589355	5012.609375	1817	5008	101.645943	47.792217	1607.031982	4986.47998	1608	4988	35.319271	48.792606	100	100	15.240829	13.032673	1.169432	0.855116	5.140462	0.53552	52.497105	37.619232
884	107con3Gko2R072403	NORMAL	B	1	2	9	26	LOW_SIGNAL	LOW_SIGNAL	1805.099365	5004.734863	1831	5004	112.880127	49.887295	1598.254028	4981.928711	1598	4986	32.165806	47.302967	100	100	17.363626	11.375125	1.526456	0.655112	6.430597	0.482129	52.309715	69.491722
885	107con3Gko2R072403	NORMAL	B	1	2	10	1	LOW_SIGNAL	LOW_SIGNAL	1673.785278	5001.147461	1697	4997	132.291901	51.608898	1437.111084	4975.222168	1436	4974	35.110851	49.794113	100	100	19.867609	12.930872	1.536448	0.650852	6.740771	0.52065	53.891613	52.325615
886	107con3Gko2R072403	NORMAL	B	1	2	10	2	LOW_SIGNAL	LOW_SIGNAL	1668.926147	5022.718262	1689	5023	127.569809	51.581356	1447.248047	4982.352051	1445	4985	32.286686	51.488213	100	100	18.608763	20.133633	0.924263	1.081944	6.865929	0.783989	55.673733	7.675733
887	107con3Gko2R072403	NORMAL	B	1	2	10	3	LOW_SIGNAL	LOW_SIGNAL	1415.241577	4996.604004	1416	5000	29.689991	46.863632	1433.352051	4987.071777	1436	4986	28.163759	47.204292	100	100	-1.520283	4.75443	-0.319761	0	-0.643042	0.201936	0	59.386387
888	107con3Gko2R072403	NORMAL	B	1	2	10	4	LOW_SIGNAL	LOW_SIGNAL	1435.060425	4992.402832	1415	4995	193.727417	46.82254	1426.384033	5001.448242	1426	5002	27.69733	47.759884	100	100	0.728339	-4.511619	0	-6.19439	0.313257	-0.189393	2209.873047	0
889	107con3Gko2R072403	NORMAL	B	1	2	10	5	LOW_SIGNAL	LOW_SIGNAL	1425.358154	4984.831055	1424	4985	28.380077	48.211033	1429.328003	4990.751953	1423	4991	33.823971	42.483696	100	100	-0.333249	-2.953192	0	0	-0.117368	-0.139369	0	0
890	107con3Gko2R072403	NORMAL	B	1	2	10	6	LOW_SIGNAL	LOW_SIGNAL	1411.114868	4978.236328	1411	4974	29.12944	45.755257	1432.608032	4970.600098	1432	4974	36.408058	45.641491	100	100	-1.804243	3.808756	-0.473709	0	-0.590341	0.167309	0	42.226952
891	107con3Gko2R072403	NORMAL	B	1	2	10	7	DETECTED	DETECTED	1869.25	5030.019043	1849	5030	98.815308	47.43354	1496.505005	4987.868652	1437	4979	131.653107	51.561466	100	100	31.29007	21.023535	1.488335	0.671892	2.831266	0.817479	23.338928	47.959099
892	107con3Gko2R072403	NORMAL	B	1	2	10	8	DETECTED	DETECTED	1933.105713	5041.278809	1956	5037	133.75177	50.650036	1432.602539	4976.769043	1425	4975	45.831516	46.443634	100	100	42.014729	32.175819	1.305786	0.765822	10.920503	1.388991	25.105598	31.327465
893	107con3Gko2R072403	NORMAL	B	1	2	10	9	LOW_SIGNAL	LOW_SIGNAL	1424.412109	4985.324219	1425	4984	29.977066	49.132492	1416.87854	4984.44873	1418	4980	31.695398	46.242035	100	100	0.632405	0.436671	1.448242	0.690493	0.237687	0.018933	136.646454	1896.483887
894	107con3Gko2R072403	NORMAL	B	1	2	10	10	LOW_SIGNAL	LOW_SIGNAL	1420.398682	4986.148438	1421	4987	31.529001	45.846539	1486.31897	5003.042969	1423	4989	376.725922	138.757507	100	100	-5.533677	-8.426559	0	0	-0.174982	-0.121756	0	0
895	107con3Gko2R072403	NORMAL	B	1	2	10	11	LOW_SIGNAL	LOW_SIGNAL	1414.938721	5006.251465	1415	5006	26.161568	47.704258	1422.319946	4997.952148	1418	4998	48.886898	54.450169	100	100	-0.619617	4.139486	-0.149684	0	-0.150986	0.15242	0	316.305328
896	107con3Gko2R072403	NORMAL	B	1	2	10	12	LOW_SIGNAL	LOW_SIGNAL	1424.272095	5017.897949	1415	5017	98.040359	50.122143	1421.271973	5013.600098	1420	5013	32.662834	48.669556	100	100	0.251845	2.143658	0.117484	8.511809	0.091851	0.088307	3081.189453	278.727661
897	107con3Gko2R072403	NORMAL	B	1	2	10	13	LOW_SIGNAL	LOW_SIGNAL	1415.837891	5015.324219	1410	5011	47.638954	46.185108	1435.784058	5027.352051	1435	5025	30.608238	39.680016	100	100	-1.674381	-5.999175	0	0	-0.65166	-0.303121	0	0
898	107con3Gko2R072403	NORMAL	B	1	2	10	14	LOW_SIGNAL	LOW_SIGNAL	1463.612305	5034.693848	1443	5030	91.958176	46.125286	1468.008057	5038.087891	1455	5033	119.817833	46.289043	100	100	-0.369001	-1.692862	0	0	-0.036687	-0.073323	0	0
899	107con3Gko2R072403	NORMAL	B	1	2	10	15	DETECTED	DETECTED	3546.035645	5380.228516	3655	5361	666.972229	172.615677	1494.235352	5050.293945	1488	5057	36.916821	43.454979	100	100	172.238327	164.562912	1.046641	0.955437	55.57901	7.592561	32.456852	50.633186
900	107con3Gko2R072403	NORMAL	B	1	2	10	16	DETECTED	DETECTED	3747.860352	5388.472656	3712	5367	502.932892	121.929092	1510.074951	5058.274902	1502	5063	39.701054	56.424671	100	100	187.850845	164.694183	1.140604	0.876728	56.365894	5.85201	22.404448	32.734245
901	107con3Gko2R072403	NORMAL	B	1	2	10	17	DETECTED	DETECTED	2089.214355	5165.081543	2010	5160	345.38266	80.00602	1544.650757	5070.016113	1544	5061	48.590839	53.340206	100	100	45.713379	47.416203	0.964088	1.03725	11.207125	1.782247	62.79295	62.725651
902	107con3Gko2R072403	NORMAL	B	1	2	10	18	DETECTED	DETECTED	2209.439697	5193.439453	2167	5183	269.680908	76.992302	1596.078125	5076.96875	1599	5073	32.674606	59.416729	100	100	51.488625	58.092602	0.88632	1.128261	18.771812	1.960234	43.643776	42.0397
903	107con3Gko2R072403	NORMAL	B	1	2	10	19	LOW_SIGNAL	LOW_SIGNAL	1621.503296	4963.238281	1613	4963	57.433189	57.099663	1635.031738	5027	1629	5026	52.488617	68.465347	100	100	-1.135645	-31.802711	0	0	-0.25774	-0.931299	0	0
904	107con3Gko2R072403	NORMAL	B	1	2	10	20	LOW_SIGNAL	LOW_SIGNAL	1781.066284	5184.728516	1774	5176	69.543617	80.360596	1824.20874	5239.660645	1787	5185	146.558151	170.921906	100	100	-3.621593	-27.398739	0	0	-0.294371	-0.321387	0	0
905	107con3Gko2R072403	NORMAL	B	1	2	10	21	DETECTED	DETECTED	5164.034668	5479.939453	5075	5457	883.027771	131.610168	3219.508057	6479.523926	1852	5236	2616.379639	2374.888184	100	100	163.233246	-498.567139	0	-3.054323	0.743213	-0.420897	126.656273	0
906	107con3Gko2R072403	NORMAL	B	1	2	10	22	LOW_SIGNAL	LOW_SIGNAL	6561.84082	6934.265137	5592	5536	2455.866455	2527.538086	6309.567871	9061.824219	3419	6118	5009.86377	4399.516602	100	100	21.177046	-1061.171997	0	-50.109539	0.050355	-0.483589	1730.914673	0
907	107con3Gko2R072403	NORMAL	B	1	2	10	23	LOW_SIGNAL	LOW_SIGNAL	2210.993408	5355.966797	1700	5082	981.021057	663.553528	3768.983887	6545.616211	1766	5098	3004.515137	2328.102539	100	100	-130.785477	-593.366638	0	0	-0.51855	-0.510995	0	0
908	107con3Gko2R072403	NORMAL	B	1	2	10	24	LOW_SIGNAL	LOW_SIGNAL	1549.71521	4814.377441	1552	4807	31.25452	60.4505	1651.991943	4902.839844	1583	4899	226.112808	119.725395	100	100	-8.585618	-44.12278	0	0	-0.452326	-0.738878	0	0
909	107con3Gko2R072403	NORMAL	B	1	2	10	25	LOW_SIGNAL	LOW_SIGNAL	1607.132446	4990.953613	1605	4991	42.203579	52.072174	1608.640015	4982.200195	1607	4983	32.326561	47.973621	100	100	-0.126553	4.365981	-0.028986	0	-0.046636	0.182463	0	231.332687
910	107con3Gko2R072403	NORMAL	B	1	2	10	26	LOW_SIGNAL	LOW_SIGNAL	1583.887451	4975.596191	1582	4978	29.314051	46.02277	1599.706299	4981.880859	1602	4983	34.934917	47.856213	100	100	-1.327913	-3.134631	0	0	-0.452809	-0.131324	0	0
911	107con3Gko2R072403	NORMAL	B	1	2	11	1	LOW_SIGNAL	LOW_SIGNAL	1481.067139	4974.362305	1478	4976	43.644398	50.35284	1450.023804	4975.261719	1446	4974	32.960453	48.903019	100	100	2.605932	-0.448605	0	-0.172148	0.941836	-0.018392	92.156418	0
912	107con3Gko2R072403	NORMAL	B	1	2	11	2	LOW_SIGNAL	LOW_SIGNAL	1487.993286	4992.369141	1482	4991	38.501053	45.905197	1452.031982	4980.815918	1449	4981	32.658291	45.937611	100	100	3.018771	5.762452	0.523869	1.908874	1.101139	0.251498	56.700859	14.934476
913	107con3Gko2R072403	NORMAL	B	1	2	11	3	LOW_SIGNAL	LOW_SIGNAL	1458.093994	5003.637695	1458	5000	40.170811	50.912262	1447.05603	4986.919922	1447	4983	32.758724	53.303986	100	100	0.926582	8.338397	0.111122	8.999096	0.336947	0.313631	210.636185	94.437584
914	107con3Gko2R072403	NORMAL	B	1	2	11	4	LOW_SIGNAL	LOW_SIGNAL	1455.838867	4997.724609	1452	4998	36.491962	46.952663	1442.608032	4991.39209	1441	4986	30.35327	43.171989	100	100	1.110662	3.158499	0.351642	2.843798	0.435895	0.146681	153.103775	291.49411
915	107con3Gko2R072403	NORMAL	B	1	2	11	5	LOW_SIGNAL	LOW_SIGNAL	1520.5	4989.952637	1521	4988	42.640965	54.514229	1451.631958	4984.976074	1450	4989	32.080177	45.446609	100	100	5.781126	2.482182	2.32905	0.42936	2.146748	0.109503	40.789852	604.96759
916	107con3Gko2R072403	NORMAL	B	1	2	11	6	LOW_SIGNAL	LOW_SIGNAL	1497.48645	4989.317383	1498	4993	35.2342	45.762478	1444.895996	4974	1447	4971	29.986517	47.137753	100	100	4.414704	7.639918	0.577847	1.730562	1.753803	0.324949	35.177879	73.793602
917	107con3Gko2R072403	NORMAL	B	1	2	11	7	LOW_SIGNAL	LOW_SIGNAL	1440.270264	4976.668945	1424	4975	108.966476	44.009968	1439.119995	4977.288086	1437	4977	35.218346	46.365101	100	100	0.096559	-0.308811	0	-3.198155	0.032661	-0.013354	8964.706055	0
918	107con3Gko2R072403	NORMAL	B	1	2	11	8	LOW_SIGNAL	LOW_SIGNAL	1428.877563	4988.169922	1427	4992	29.099945	49.447548	1442.511963	4983.895996	1441	4988	32.962734	46.837025	100	100	-1.144539	2.131725	-0.536908	0	-0.413631	0.091251	0	370.949951
919	107con3Gko2R072403	NORMAL	B	1	2	11	9	DETECTED	DETECTED	2177.084229	5036.270996	2172	5038	90.029984	49.043987	1434.126709	4980.816895	1435	4974	37.120239	45.827415	100	100	62.36755	27.659084	2.254867	0.443485	20.014891	1.210064	11.039831	31.501451
920	107con3Gko2R072403	NORMAL	B	1	2	11	10	DETECTED	DETECTED	2155.020508	5045.785645	2141	5041	92.700943	54.943134	1428.680542	4981.486328	1427	4977	27.304144	53.418884	100	100	60.972591	32.07085	1.901184	0.525988	26.601822	1.203681	12.196582	19.987589
921	107con3Gko2R072403	NORMAL	B	1	2	11	11	LOW_SIGNAL	LOW_SIGNAL	1432.333374	5015.897949	1434	5022	28.641703	51.519478	1440.025024	5014.233398	1438	5015	34.368362	44.746662	100	100	-0.645675	0.830235	-0.777702	0	-0.2238	0.037199	0	1533.99646
922	107con3Gko2R072403	NORMAL	B	1	2	11	12	LOW_SIGNAL	LOW_SIGNAL	1451.216187	5039.054199	1453	5032	28.656433	54.488819	1459.927979	5032.695801	1449	5033	79.613098	58.177181	100	100	-0.731311	3.171406	-0.230595	0	-0.109427	0.109294	0	320.60144
923	107con3Gko2R072403	NORMAL	B	1	2	11	13	LOW_SIGNAL	LOW_SIGNAL	1653.526978	5057.979492	1666	5054	85.974167	53.050285	1474.359985	5041.007813	1476	5036	40.574974	46.996143	100	100	15.040169	8.465039	1.776739	0.562829	4.415702	0.361129	42.305386	145.011444
924	107con3Gko2R072403	NORMAL	B	1	2	11	14	LOW_SIGNAL	LOW_SIGNAL	1688.587891	5070	1703	5072	87.666801	52.962059	1487.66394	5057.288086	1488	5051	34.35276	47.200302	100	100	16.866556	6.340377	2.660182	0.375914	5.848845	0.269318	40.142445	188.981308
925	107con3Gko2R072403	NORMAL	B	1	2	11	15	LOW_SIGNAL	LOW_SIGNAL	1501.163452	5074.346191	1504	5071	32.15657	49.448578	1541.063354	5081.049316	1514	5084	214.971344	53.27626	100	100	-3.349396	-3.343347	0	0	-0.185606	-0.125818	0	0
926	107con3Gko2R072403	NORMAL	B	1	2	11	16	LOW_SIGNAL	LOW_SIGNAL	1521.77124	5085.359375	1519	5084	33.47456	48.279537	1549.391968	5088.879883	1543	5087	86.992577	60.817093	100	100	-2.318621	-1.755939	0	0	-0.317507	-0.057887	0	0
927	107con3Gko2R072403	NORMAL	B	1	2	11	17	LOW_SIGNAL	LOW_SIGNAL	1660.673218	5098.346191	1662	5098	43.582928	50.324387	1601.504028	5105.184082	1588	5103	162.893768	48.968132	100	100	4.966956	-3.410565	0	-0.686651	0.363238	-0.13964	265.264923	0
928	107con3Gko2R072403	NORMAL	B	1	2	11	18	LOW_SIGNAL	LOW_SIGNAL	1760.522827	5141.960938	1758	5134	51.812424	51.655212	1657.222168	5122.182617	1650	5117	54.033901	56.521488	100	100	8.671572	9.86492	0.879031	1.137616	1.911775	0.349926	14.844166	116.004768
929	107con3Gko2R072403	NORMAL	B	1	2	11	19	DETECTED	DETECTED	13186.174805	12928.422852	10659	12357	10120.573242	6679.479004	11504.254883	10974.319336	2305	5043	15450.035156	10291.80957	100	100	141.188721	974.656738	0.14486	6.90322	0.108862	0.18987	694.075806	400.685455
930	107con3Gko2R072403	NORMAL	B	1	2	11	20	LOW_SIGNAL	LOW_SIGNAL	18958.25	15468.006836	20349	14995	13649.724609	8883.65332	16684.330078	14979.987305	3395	6424	17427.701172	11624.292969	100	100	190.884155	243.411636	0.784203	1.27518	0.130477	0.041983	476.515472	1536.20752
931	107con3Gko2R072403	NORMAL	B	1	2	11	21	LOW_SIGNAL	LOW_SIGNAL	35241.191406	27991.476563	35850	28057	7103.066406	5064.540527	19803.175781	17933.853516	19458	18911	12073.861328	8208.946289	100	100	1295.943848	5016.484863	0.258337	3.870912	1.278631	1.225203	63.242783	64.234215
932	107con3Gko2R072403	NORMAL	B	1	2	11	22	LOW_SIGNAL	LOW_SIGNAL	26749.509766	23962.689453	26516	23944	5418.566895	3010.116211	23604.517578	22023.703125	23004	22353	8871.417969	5416.862305	100	100	264.006287	967.116699	0.272983	3.663234	0.354508	0.357954	223.349625	232.261017
933	107con3Gko2R072403	NORMAL	B	1	2	11	23	LOW_SIGNAL	LOW_SIGNAL	13009.523438	15272.073242	12621	15419	3583.67041	3117.186035	12994.591797	14700.776367	10972	13631	7088.79248	6033.781738	100	100	1.253436	284.948242	0.004399	227.333664	0.002106	0.094683	40961.550781	904.294312
934	107con3Gko2R072403	NORMAL	B	1	2	11	24	TOO_LARGE	TOO_LARGE	3096.264893	5766.191895	2881	5353	1342.580933	998.155823	3740.023926	6559.775879	2180	5143	2731.909912	2373.79834	100	100	-54.040337	-395.819366	0	0	-0.235644	-0.33431	0	0
935	107con3Gko2R072403	NORMAL	B	1	2	11	25	LOW_SIGNAL	LOW_SIGNAL	1666.476807	5030.337891	1664	5031	38.943516	48.352867	1666.536011	5024.111816	1666	5025	47.092144	52.886711	100	100	-0.00497	3.105406	-0.0016	0	-0.001257	0.117725	0	344.107483
936	107con3Gko2R072403	NORMAL	B	1	2	11	26	LOW_SIGNAL	LOW_SIGNAL	1641.311279	5013.907227	1642	5014	32.50214	44.294521	1638.166626	5009.150879	1634	5010	36.875301	51.435104	100	100	0.263978	2.372344	0.111273	8.986906	0.085278	0.092473	553.903442	549.688232
937	107con3Gko2R072403	NORMAL	B	1	2	12	1	LOW_SIGNAL	LOW_SIGNAL	1464.248291	4984.422852	1457	4985	52.842697	51.809841	1472.063477	4976.087402	1472	4973	33.934479	48.149105	100	100	-0.656046	4.157508	-0.157798	0	-0.230302	0.173117	0	229.491119
938	107con3Gko2R072403	NORMAL	B	1	2	12	2	LOW_SIGNAL	LOW_SIGNAL	1454.919434	4984.335449	1456	4986	30.605049	48.162399	1469.488037	4985.432129	1466	4982	30.177864	46.429333	100	100	-1.222961	-0.546996	0	0	-0.482758	-0.02362	0	0
939	107con3Gko2R072403	NORMAL	B	1	2	12	3	LOW_SIGNAL	LOW_SIGNAL	1516.550293	4998.543457	1508	4993	64.34613	57.422146	1467.192017	4986.591797	1464	4976	36.515511	54.668068	100	100	4.143379	5.961182	0.69506	1.438725	1.351707	0.218622	107.340706	147.008911
940	107con3Gko2R072403	NORMAL	B	1	2	12	4	LOW_SIGNAL	LOW_SIGNAL	1518.241577	4981.120605	1526	4986	41.565266	51.269142	1460.864014	4983.295898	1459	4979	35.320496	51.927212	100	100	4.816558	-1.08498	0	-0.225261	1.624484	-0.041891	38.189072	0
941	107con3Gko2R072403	NORMAL	B	1	2	12	5	LOW_SIGNAL	LOW_SIGNAL	1445.25	4988.898438	1449	4989	35.774971	44.554173	1458.400024	4983.647461	1459	4980	31.984854	50.858776	100	100	-1.103878	2.619053	-0.42148	0	-0.411133	0.103246	0	467.081207
942	107con3Gko2R072403	NORMAL	B	1	2	12	6	LOW_SIGNAL	LOW_SIGNAL	1448.721069	4987.761719	1449	4985	31.923237	47.134521	1465.852173	4982.391113	1465	4983	34.434841	44.503239	100	100	-1.43807	2.67872	-0.53685	0	-0.497493	0.120679	0	289.133057
943	107con3Gko2R072403	NORMAL	B	1	2	12	7	LOW_SIGNAL	LOW_SIGNAL	1516.877563	4983.340332	1512	4985	73.424904	47.96553	1466.031982	4972.912109	1465	4973	32.705914	45.287067	100	100	4.268231	5.20133	0.820604	1.218615	1.55463	0.230269	129.290329	151.552475
944	107con3Gko2R072403	NORMAL	B	1	2	12	8	LOW_SIGNAL	LOW_SIGNAL	1527.673462	4991.278809	1526	4987	41.96315	44.034042	1473	4988.976074	1471	4992	46.072174	52.663334	100	100	4.589562	1.148545	3.99598	0.250252	1.186692	0.043726	34.787342	1254.443481
945	107con3Gko2R072403	NORMAL	B	1	2	12	9	LOW_SIGNAL	LOW_SIGNAL	1443.510254	4981.544434	1442	4982	35.037819	46.012985	1463.008667	4984.586426	1463	4986	40.487141	47.804329	100	100	-1.636794	-1.517268	0	0	-0.481595	-0.063634	0	0
946	107con3Gko2R072403	NORMAL	B	1	2	12	10	LOW_SIGNAL	LOW_SIGNAL	1464.63269	5002.510254	1458	5002	75.217964	53.513969	1458.658081	4994.589844	1460	4991	37.163471	51.462429	100	100	0.501538	3.950498	0.126956	7.876759	0.160766	0.153907	1094.562866	185.284103
947	107con3Gko2R072403	NORMAL	B	1	2	12	11	LOW_SIGNAL	LOW_SIGNAL	1453.006714	4991.229492	1449	4989	34.989693	49.309387	1467.767944	5009.496094	1469	5006	38.777927	53.799751	100	100	-1.239131	-9.110913	0	0	-0.380661	-0.339529	0	0
948	107con3Gko2R072403	NORMAL	B	1	2	12	12	LOW_SIGNAL	LOW_SIGNAL	1463.344604	5008.621582	1463	5011	38.027332	54.285641	1489.647949	5013.768066	1493	5013	41.443165	54.096115	100	100	-2.208034	-2.566935	0	0	-0.634685	-0.095136	0	0
949	107con3Gko2R072403	NORMAL	B	1	2	12	13	LOW_SIGNAL	LOW_SIGNAL	1515.162109	5041.621582	1513	5045	36.498814	50.416683	1518.23999	5044.728027	1513	5045	39.351681	47.307903	100	100	-0.258373	-1.549415	0	0	-0.078215	-0.065664	0	0
950	107con3Gko2R072403	NORMAL	B	1	2	12	14	LOW_SIGNAL	LOW_SIGNAL	1530.074341	5054.614746	1525	5052	33.017635	50.143265	1537.504028	5063.271973	1534	5065	38.58289	44.008499	100	100	-0.623685	-4.318003	0	0	-0.192564	-0.196717	0	0
951	107con3Gko2R072403	NORMAL	B	1	2	12	15	LOW_SIGNAL	LOW_SIGNAL	1562.590576	5049.355469	1558	5046	42.92593	45.092865	1551.615967	5066.007813	1553	5062	38.513046	50.201775	100	100	0.921263	-8.305762	0	-9.015622	0.284958	-0.331708	172.738174	0
952	107con3Gko2R072403	NORMAL	B	1	2	12	16	LOW_SIGNAL	LOW_SIGNAL	1594.597412	5080.532227	1592	5076	43.087761	55.863659	1590.647949	5087.671875	1595	5090	41.642918	55.323204	100	100	0.331538	-3.561074	0	-10.741087	0.094841	-0.129053	280.151398	0
953	107con3Gko2R072403	NORMAL	B	1	2	12	17	LOW_SIGNAL	LOW_SIGNAL	1690.490234	5134.071777	1689	5134	41.871067	48.408768	1664.784058	5135.624023	1662	5134	71.7603	59.810822	100	100	2.157904	-0.774221	0	-0.358784	0.358223	-0.025953	226.709122	0
954	107con3Gko2R072403	NORMAL	B	1	2	12	18	DETECTED+OVERLAP	DETECTED+OVERLAP	2137.490234	5435.196289	1871	5255	678.714478	499.556885	4138.335938	7099.671875	1837	5254	4290.850098	3475.375	100	100	-167.960953	-830.197754	0	0	-0.466305	-0.478934	0	0
955	107con3Gko2R072403	NORMAL	B	1	2	12	19	LOW_SIGNAL	LOW_SIGNAL	26740.005859	22182.509766	28339	23588	10667.145508	6682.118652	28620.742188	23531.570313	34847	27123	15071.038086	9638.105469	100	100	-157.878372	-672.876831	0	0	-0.124791	-0.139972	0	0
956	107con3Gko2R072403	NORMAL	B	1	2	12	20	LOW_SIGNAL	LOW_SIGNAL	54115.460938	40963.835938	54512	41133	4525.641602	4117.640625	47512.800781	35796.761719	46483	34809	6017.077148	4921.82373	100	100	554.260132	2577.204346	0.215063	4.64981	1.09732	1.049829	60.056442	52.180004
957	107con3Gko2R072403	NORMAL	B	1	2	12	21	DETECTED	DETECTED	57998.71875	45557.636719	58988	46523	4869.84375	3705.625	0	0	0	0	0	0	100	100	4868.701172	22722.982422	0.214263	4.667155	1000000	1000000	8.396468	8.133927
958	107con3Gko2R072403	NORMAL	B	1	2	12	22	LOW_SIGNAL	LOW_SIGNAL	45703.71875	36180.480469	45152	35002	5057.915527	4036.973633	39666.917969	32350.152344	38445	30967	7506.487793	5189.671875	100	100	506.759094	1910.469482	0.265254	3.769976	0.804211	0.738068	91.879906	85.141983
959	107con3Gko2R072403	NORMAL	B	1	2	12	23	LOW_SIGNAL	LOW_SIGNAL	27315.515625	23943.423828	26239	23809	5495.401855	2889.920654	23937.369141	22796.029297	24899	23704	9209.891602	5745.404785	100	100	283.57843	572.291016	0.495514	2.018105	0.366795	0.199706	218.780167	432.779266
960	107con3Gko2R072403	NORMAL	B	1	2	12	24	LOW_SIGNAL	LOW_SIGNAL	9984.469727	9149.469727	9421	8634	3498.768066	2384.502686	4914.078613	7768.98877	2386	5411	4150.253418	3861.545898	100	100	425.63385	688.548523	0.618161	1.617702	1.221706	0.357494	44.026466	220.023392
961	107con3Gko2R072403	NORMAL	B	1	2	12	25	LOW_SIGNAL	LOW_SIGNAL	1743.635742	5075.907227	1742	5074	54.070129	52.717155	1778.495972	5103.120117	1749	5089	102.851181	77.447449	100	100	-2.926341	-13.573092	0	0	-0.338939	-0.351372	0	0
962	107con3Gko2R072403	NORMAL	B	1	2	12	26	LOW_SIGNAL	LOW_SIGNAL	1666.529785	5025.827637	1667	5027	47.390404	49.546314	1684.563477	5041.246094	1685	5039	43.608715	52.190208	100	100	-1.513838	-7.690331	0	0	-0.413534	-0.295428	0	0
963	107con3Gko2R072403	NORMAL	B	1	2	13	1	LOW_SIGNAL	LOW_SIGNAL	1530.825562	4981.664551	1530	4983	35.986809	51.332596	1529.182495	4983.80957	1530	4986	37.763348	49.542824	100	100	0.137927	-1.069881	0	-7.756853	0.04351	-0.043296	696.648499	0
964	107con3Gko2R072403	NORMAL	B	1	2	13	2	LOW_SIGNAL	LOW_SIGNAL	1525.228149	4982.181152	1518	4982	84.496765	48.059227	1525.472046	4986.111816	1526	4981	39.790691	55.612457	100	100	-0.020474	-1.960515	0	0	-0.006129	-0.07068	0	0
965	107con3Gko2R072403	NORMAL	B	1	2	13	3	LOW_SIGNAL	LOW_SIGNAL	1719.872437	5039.543457	1747	5043	103.139572	64.34436	1517.823975	4981.456055	1517	4985	42.054317	52.142723	100	100	16.960953	28.972507	0.585415	1.708189	4.804464	1.114008	46.610828	64.903183
966	107con3Gko2R072403	NORMAL	B	1	2	13	4	LOW_SIGNAL	LOW_SIGNAL	1720.824341	5032.202637	1710	5032	166.250519	62.619667	1508.284424	4984.292969	1506	4983	36.292	45.58012	100	100	17.841658	23.896114	0.746634	1.339344	5.856385	1.051109	76.334343	89.622917
967	107con3Gko2R072403	NORMAL	B	1	2	13	5	DETECTED	DETECTED	2505.124023	5089.603516	2512	5090	115.136116	45.043045	1507.551758	4979.379395	1507	4979	36.831604	34.866074	100	100	83.74118	54.976967	1.523205	0.656511	27.084682	3.161357	10.935149	25.872047
968	107con3Gko2R072403	NORMAL	B	1	2	13	6	DETECTED	DETECTED	2479.448242	5055.431152	2491	5054	138.875488	45.279465	1505.052612	4979.123047	1493	4979	41.560383	40.928543	100	100	81.795616	38.060528	2.149093	0.465313	23.445299	1.864423	13.599289	25.380127
969	107con3Gko2R072403	NORMAL	B	1	2	13	7	LOW_SIGNAL	LOW_SIGNAL	1537.312866	4979.041016	1538	4984	35.559483	45.412106	1511.682495	4974.119141	1514	4973	32.93549	45.496304	100	100	2.151541	2.454905	0.876425	1.140998	0.778199	0.108182	52.306519	56.211098
970	107con3Gko2R072403	NORMAL	B	1	2	13	8	LOW_SIGNAL	LOW_SIGNAL	1549.29248	4997.299316	1550	4998	32.21167	46.529179	1521.208008	4985.983887	1522	4990	29.511158	48.254364	100	100	2.35755	5.643847	0.41772	2.393945	0.951656	0.234495	45.970547	113.009109
971	107con3Gko2R072403	NORMAL	B	1	2	13	9	DETECTED	DETECTED	1893.255859	5055.046387	1892	5054	51.355316	53.709663	1523.469971	4984.339844	1519	4986	57.109756	50.475956	100	100	31.041668	35.266613	0.8802	1.136106	6.475004	1.400797	6.756102	25.959408
972	107con3Gko2R072403	NORMAL	B	1	2	13	10	DETECTED	DETECTED	1897.959961	5050.009766	1895	5052	46.769131	47.670494	1514.710815	5006.505859	1519	5006	36.897526	51.466869	100	100	32.171841	21.698633	1.482667	0.67446	10.386852	0.84528	7.498751	44.593849
973	107con3Gko2R072403	NORMAL	B	1	2	13	11	LOW_SIGNAL	LOW_SIGNAL	1589.202759	5019.033691	1586	5017	43.58102	48.731037	1535.404785	5002.72998	1538	5006	36.240566	52.52906	100	100	4.516069	8.131873	0.555354	1.800653	1.484468	0.310375	44.994114	120.285042
974	107con3Gko2R072403	NORMAL	B	1	2	13	12	LOW_SIGNAL	LOW_SIGNAL	1613.729736	5025.290527	1611	5026	46.785309	52.902458	1554.895996	5014.080078	1553	5016	56.535152	46.596512	100	100	4.938797	5.591485	0.883271	1.132155	1.040658	0.240586	53.946777	223.440277
975	107con3Gko2R072403	NORMAL	B	1	2	13	13	LOW_SIGNAL	LOW_SIGNAL	1754.405396	5049.75	1775	5049	88.678879	46.85611	1581.199951	5041.695801	1575	5046	55.479572	45.568668	100	100	14.539727	4.017228	3.619343	0.276293	3.121968	0.176749	39.941372	135.436584
976	107con3Gko2R072403	NORMAL	B	1	2	13	14	LOW_SIGNAL	LOW_SIGNAL	1772.114868	5067.304199	1786	5071	85.891457	45.912754	1588.488037	5051.543945	1587	5051	40.041634	48.358124	100	100	15.41455	7.860811	1.960936	0.50996	4.585897	0.325907	41.381157	96.338036
977	107con3Gko2R072403	NORMAL	B	1	2	13	15	LOW_SIGNAL	LOW_SIGNAL	1601.040283	5045.429688	1585	5038	93.63961	72.405701	1592.468994	5035.548828	1592	5025	33.693752	51.4077	100	100	0.719517	4.928319	0.145996	6.849486	0.254388	0.192206	1019.305969	516.033752
978	107con3Gko2R072403	NORMAL	B	1	2	13	16	LOW_SIGNAL	LOW_SIGNAL	1616.181763	5060.708008	1616	5069	33.766102	48.473145	1624.324951	5074.325195	1622	5074	37.046909	49.931751	100	100	-0.68358	-6.791904	0	0	-0.219808	-0.272716	0	0
979	107con3Gko2R072403	NORMAL	B	1	2	13	17	LOW_SIGNAL	LOW_SIGNAL	1689.552002	5107.95459	1690	5104	36.590664	49.884754	1699	5115.12793	1689	5111	58.567715	60.391869	100	100	-0.793112	-3.577878	0	0	-0.161318	-0.11878	0	0
980	107con3Gko2R072403	NORMAL	B	1	2	13	18	DETECTED+OVERLAP	DETECTED+OVERLAP	5374.032715	7865.973633	3467	6245	4001.213135	3262.702148	8335.551758	10421.34375	5748	7934	6672.931641	5447.785645	100	100	-248.604645	-1274.553101	0	0	-0.443811	-0.469066	0	0
981	107con3Gko2R072403	NORMAL	B	1	2	13	19	LOW_SIGNAL	LOW_SIGNAL	30459.902344	25420.373047	30335	25416	5337.316406	2868.540771	30470.423828	25474.960938	31869	26672	9911.493164	5635.153809	100	100	-0.883226	-27.227041	0	0	-0.001062	-0.009687	0	0
982	107con3Gko2R072403	NORMAL	B	1	2	13	20	LOW_SIGNAL	LOW_SIGNAL	52294.667969	39664.128906	52612	39657	4125.025879	3508.974121	45283.5	34471.175781	44359	33421	5149.526855	3697.098633	100	100	588.552307	2590.112061	0.22723	4.400819	1.361517	1.404602	43.96553	22.421137
983	107con3Gko2R072403	NORMAL	B	1	2	13	21	DETECTED	DETECTED	62284.398438	48910.917969	63065	49409	2515.183594	2144.737305	0	0	0	0	0	0	100	100	5228.462402	24395.513672	0.214321	4.665906	1000000	1000000	4.038224	4.384987
984	107con3Gko2R072403	NORMAL	B	1	2	13	22	LOW_SIGNAL	LOW_SIGNAL	51359.558594	40209.269531	51539	40674	6807.160156	5579.80957	40810.824219	32600.693359	39270	31299	7354.285645	5520.457031	100	100	885.513245	3794.962891	0.233339	4.285608	1.434366	1.378251	26.387421	10.667991
985	107con3Gko2R072403	NORMAL	B	1	2	13	23	LOW_SIGNAL	LOW_SIGNAL	40379.191406	22843.724609	43068	23055	10517.783203	3853.869629	27225.175781	24169.720703	28194	24902	8674.571289	5630.866699	100	100	1104.213501	-661.372864	0	-0.598954	1.516388	-0.235487	45.216129	0
986	107con3Gko2R072403	NORMAL	B	1	2	13	24	DETECTED	DETECTED	20507.423828	10231.583008	21087	9319	10046.035156	3289.344238	3061.399902	5804.799805	2973	5722	348.248169	199.816666	100	100	1464.505981	2207.966064	0.663283	1.507653	50.096527	22.154224	57.548916	74.168289
987	107con3Gko2R072403	NORMAL	B	1	2	13	25	LOW_SIGNAL	LOW_SIGNAL	1797.741699	5093.27832	1789	5097	55.662621	48.281696	1815.432007	5110.040039	1776	5099	96.962173	80.189018	100	100	-1.485012	-8.360316	0	0	-0.182445	-0.209028	0	0
988	107con3Gko2R072403	NORMAL	B	1	2	13	26	LOW_SIGNAL	LOW_SIGNAL	1721.900635	5047.648926	1723	5049	34.608051	42.177128	1712.460327	5038.555664	1708	5040	40.66618	44.626736	100	100	0.792466	4.535486	0.174726	5.723253	0.232141	0.203763	226.207123	160.360748
989	107con3Gko2R072403	NORMAL	B	1	2	14	1	LOW_SIGNAL	LOW_SIGNAL	1558.308716	4987.040039	1552	4983	59.622673	48.959007	1564.849243	4992.174805	1568	4988	34.446491	46.601299	100	100	-0.549044	-2.56109	0	0	-0.189875	-0.110185	0	0
990	107con3Gko2R072403	NORMAL	B	1	2	14	2	LOW_SIGNAL	LOW_SIGNAL	1551.344604	4987.60791	1551	4991	26.792398	48.502975	1559.75	4991.810547	1563	4991	28.727165	49.674236	100	100	-0.705591	-2.096168	0	0	-0.292594	-0.084604	0	0
991	107con3Gko2R072403	NORMAL	B	1	2	14	3	LOW_SIGNAL	LOW_SIGNAL	1595.918945	5006.229492	1599	5008	48.14032	50.803082	1557.839966	5000.512207	1558	5002	33.360542	52.09058	100	100	3.196539	2.851635	1.120949	0.892101	1.141438	0.109757	91.144356	201.315704
992	107con3Gko2R072403	NORMAL	B	1	2	14	4	LOW_SIGNAL	LOW_SIGNAL	1575.081665	4996.231445	1573	4996	40.878963	45.436859	1538.400024	4990.087891	1537	4988	34.122173	45.142941	100	100	3.079239	3.064248	1.004892	0.995131	1.075009	0.136091	61.369888	83.986244
993	107con3Gko2R072403	NORMAL	B	1	2	14	5	LOW_SIGNAL	LOW_SIGNAL	1566.503418	5008.693848	1563	5008	46.35323	50.149036	1531.543945	4997.144043	1531	5001	30.856459	47.961628	100	100	2.934672	5.760746	0.509426	1.962995	1.132971	0.240813	98.944496	126.837662
994	107con3Gko2R072403	NORMAL	B	1	2	14	6	LOW_SIGNAL	LOW_SIGNAL	1573.979614	5003.598633	1574	5005	50.315376	49.88393	1554.024048	4995.576172	1546	4999	112.434319	48.439381	100	100	1.67517	4.001398	0.418646	2.388653	0.177486	0.165619	503.85788	148.554886
995	107con3Gko2R072403	NORMAL	B	1	2	14	7	LOW_SIGNAL	LOW_SIGNAL	1534.938721	4987.387695	1534	4986	30.434345	46.489124	1530.040039	4978.959961	1527	4977	31.58536	50.73164	100	100	0.41122	4.203538	0.097827	10.222121	0.155093	0.166124	172.47493	240.979614
996	107con3Gko2R072403	NORMAL	B	1	2	14	8	LOW_SIGNAL	LOW_SIGNAL	1522.380981	4977.632813	1523	4976	30.665745	43.366573	1528.511963	4978.936035	1528	4980	32.622375	45.394814	100	100	-0.514665	-0.650014	0	0	-0.187938	-0.028709	0	0
997	107con3Gko2R072403	NORMAL	B	1	2	14	9	LOW_SIGNAL	LOW_SIGNAL	1581.836792	5010.013672	1584	5012	41.683258	51.518597	1525.927979	4991.631836	1526	4997	30.752697	43.295788	100	100	4.693264	9.168388	0.511896	1.953521	1.818013	0.424564	50.328972	151.900192
998	107con3Gko2R072403	NORMAL	B	1	2	14	10	LOW_SIGNAL	LOW_SIGNAL	1582.743286	5018.378418	1584	5019	35.773308	47.133251	1536.800049	5010.352051	1534	5010	27.370516	47.996841	100	100	3.856704	4.003346	0.96337	1.038023	1.678567	0.167227	50.136684	112.925888
999	107con3Gko2R072403	NORMAL	B	1	2	14	11	LOW_SIGNAL	LOW_SIGNAL	1708.925659	5052.168945	1714	5050	73.471184	50.35133	1545.05603	5012.104004	1541	5008	32.938683	46.570419	100	100	13.756032	19.983366	0.688374	1.452698	4.97499	0.860309	40.076904	47.779793
1000	107con3Gko2R072403	NORMAL	B	1	2	14	12	LOW_SIGNAL	LOW_SIGNAL	1691.723022	5053.601563	1696	5053	62.683392	50.07093	1549.671997	5014.624023	1544	5021	50.846321	45.437069	100	100	11.92447	19.440998	0.613367	1.630345	2.793733	0.857836	25.806702	53.973049
1001	107con3Gko2R072403	NORMAL	B	1	2	14	13	LOW_SIGNAL	LOW_SIGNAL	1698.932373	5054.168945	1715	5053	75.268181	51.963791	1554.839966	5030.496094	1557	5037	38.078945	50.523182	100	100	12.095834	11.807412	1.024427	0.976155	3.784044	0.468554	45.05809	51.328316
1002	107con3Gko2R072403	NORMAL	B	1	2	14	14	LOW_SIGNAL	LOW_SIGNAL	1708.167725	5052.845703	1719	5049	70.298141	48.519264	1575.706909	5042.784668	1574	5046	37.716564	41.729515	100	100	11.11942	5.018187	2.215824	0.451299	3.512007	0.241101	44.785774	246.03949
1003	107con3Gko2R072403	NORMAL	B	1	2	14	15	DETECTED	DETECTED	2581.969971	5199.849609	2582	5180	240.326996	93.000359	1596.705933	5047.490234	1592	5047	32.513565	44.515789	100	100	82.70797	75.99295	1.088364	0.91881	30.303169	3.422592	24.167885	53.593166
1004	107con3Gko2R072403	NORMAL	B	1	2	14	16	DETECTED	DETECTED	2682.681152	5241.672363	2678	5211	240.545212	113.855568	1621.926514	5062.456055	1622	5061	37.193451	46.511253	100	100	89.045021	89.388504	0.996157	1.003857	28.51993	3.853182	22.404083	57.986942
1005	107con3Gko2R072403	NORMAL	B	1	2	14	17	LOW_SIGNAL	LOW_SIGNAL	1652.636353	5085.389648	1652	5087	35.808281	43.429947	1668.735962	5105.744141	1668	5104	42.035919	58.789242	100	100	-1.351481	-10.152299	0	0	-0.382996	-0.346228	0	0
1006	107con3Gko2R072403	NORMAL	B	1	2	14	18	TOO_LARGE	TOO_LARGE	2922.44165	5926.402832	1960	5318	1720.462524	1141.643921	4907.86377	7551.288086	2009	5393	4346.389648	3419.340576	100	100	-166.666214	-810.451111	0	0	-0.456798	-0.475204	0	0
1007	107con3Gko2R072403	NORMAL	B	1	2	14	19	LOW_SIGNAL	LOW_SIGNAL	19400.595703	19243.275391	19262	19755	4374.294922	3216.078369	19063.568359	18139.431641	17999	18557	9167.249023	6494.862793	100	100	28.291752	550.56897	0.051386	19.460405	0.036764	0.169956	2390.400146	511.186615
1008	107con3Gko2R072403	NORMAL	B	1	2	14	20	LOW_SIGNAL	LOW_SIGNAL	35047.871094	27954.535156	35264	27559	5558.154785	3166.791504	31862.767578	26190.871094	30501	24927	9115.917969	5175.421387	100	100	267.373444	879.670471	0.303947	3.290044	0.3494	0.340777	226.8508	232.099777
1009	107con3Gko2R072403	NORMAL	B	1	2	14	21	LOW_SIGNAL	LOW_SIGNAL	45277.496094	33970.796875	46332	34190	6848.508789	5487.233887	30668.318359	24330.753906	30022	24024	13605.938477	9405.414063	100	100	1226.367065	4808.206543	0.255057	3.920691	1.073735	1.024946	80.474609	79.240868
1010	107con3Gko2R072403	NORMAL	B	1	2	14	22	LOW_SIGNAL	LOW_SIGNAL	22521.085938	19074.875	23078	18754	16864.095703	11401.519531	16319.161133	15268.017578	3272	6214	17683.019531	12330.662109	100	100	520.620422	1898.762939	0.274189	3.647116	0.350728	0.308731	85.763229	123.351219
1011	107con3Gko2R072403	NORMAL	B	1	2	14	23	TOO_LARGE	TOO_LARGE	3248.256592	6336.335449	2056	5434	2751.053955	2209.583496	6338.324219	8753.296875	1916	5261	8164.146973	6449.115723	100	100	-259.39566	-1205.518433	0	0	-0.378492	-0.374774	0	0
1012	107con3Gko2R072403	NORMAL	B	1	2	14	24	LOW_SIGNAL	LOW_SIGNAL	1901.927612	5314.045898	1898	5317	63.454533	92.057739	1871.146606	5218.594727	1830	5180	128.403473	129.91127	100	100	2.583911	47.608601	0.054274	18.425018	0.239721	0.734741	362.654602	96.032471
1013	107con3Gko2R072403	NORMAL	B	1	2	14	25	LOW_SIGNAL	LOW_SIGNAL	1713.848633	5056.888184	1708	5059	41.559624	57.253071	1730.767944	5061.175781	1716	5052	74.380135	69.411461	100	100	-1.420291	-2.138544	0	0	-0.227471	-0.061771	0	0
1014	107con3Gko2R072403	NORMAL	B	1	2	14	26	LOW_SIGNAL	LOW_SIGNAL	1675.47998	5025.339844	1673	5027	39.959324	52.732544	1659.476196	5012.698242	1654	5012	44.376152	51.09164	100	100	1.343437	6.305307	0.213065	4.693414	0.360639	0.24743	120.597343	103.24968
1015	107con3Gko2R072403	NORMAL	B	1	2	15	1	LOW_SIGNAL	LOW_SIGNAL	1742.73645	5010.736328	1776	5011	107.728676	49.938236	1569.529907	4986.316406	1562	4985	51.083191	47.957893	100	100	14.539819	12.180032	1.193742	0.837702	3.390676	0.509195	54.759544	57.01757
1016	107con3Gko2R072403	NORMAL	B	1	2	15	2	DETECTED	DETECTED	1821.4021	5038.598145	1815	5034	51.942806	45.828182	1556.857178	4987.238281	1556	4982	29.557436	40.00742	100	100	22.207216	25.616983	0.866894	1.153543	8.950198	1.283758	16.145897	43.521088
1017	107con3Gko2R072403	NORMAL	B	1	2	15	3	LOW_SIGNAL	LOW_SIGNAL	1528.087891	4987.89209	1530	4987	31.229853	47.293713	1543.603149	4992.42041	1540	4996	34.086502	50.842705	100	100	-1.302428	-2.25861	0	0	-0.455173	-0.089065	0	0
1018	107con3Gko2R072403	NORMAL	B	1	2	15	4	LOW_SIGNAL	LOW_SIGNAL	1520.251709	4996.659668	1519	4999	30.318363	48.830502	1539.592041	4998	1537	4994	34.411896	49.070557	100	100	-1.623524	-0.668523	0	0	-0.562025	-0.027314	0	0
1019	107con3Gko2R072403	NORMAL	B	1	2	15	5	LOW_SIGNAL	LOW_SIGNAL	1537.217651	4992.258301	1532	4991	35.668858	41.428116	1537.527954	4991.224121	1536	4993	33.959312	42.420303	100	100	-0.026048	0.515822	-0.050499	0	-0.009137	0.024379	0	881.958862
1020	107con3Gko2R072403	NORMAL	B	1	2	15	6	LOW_SIGNAL	LOW_SIGNAL	1546.544189	4997.367188	1548	4993	36.716286	40.270348	1623.439941	4994.071777	1544	4991	679.01886	65.515968	100	100	-6.455012	1.643666	-3.927204	0	-0.113245	0.050299	0	1568.188721
1021	107con3Gko2R072403	NORMAL	B	1	2	15	7	LOW_SIGNAL	LOW_SIGNAL	1513.557861	4979.958984	1517	4981	28.418629	48.312607	1528.040039	4985.983887	1526	4984	29.84243	52.873093	100	100	-1.215706	-3.005067	0	0	-0.485288	-0.11395	0	0
1022	107con3Gko2R072403	NORMAL	B	1	2	15	8	LOW_SIGNAL	LOW_SIGNAL	1514.945557	4984.979492	1511	4983	27.399075	47.038094	1523.592041	4992.271973	1523	4989	28.995018	50.055515	100	100	-0.725829	-3.637302	0	0	-0.298206	-0.145688	0	0
1023	107con3Gko2R072403	NORMAL	B	1	2	15	9	LOW_SIGNAL	LOW_SIGNAL	1521.358154	4990.040527	1524	4989	27.235931	48.241013	1523.800049	5002.720215	1526	5001	33.738083	69.196266	100	100	-0.204985	-6.324303	0	0	-0.072378	-0.183242	0	0
1024	107con3Gko2R072403	NORMAL	B	1	2	15	10	LOW_SIGNAL	LOW_SIGNAL	1521.276978	5007.047363	1520	5009	31.28035	51.964973	1526.527954	4995.560059	1525	5004	32.858582	50.591728	100	100	-0.440793	5.729573	-0.076933	0	-0.159805	0.227059	0	103.308929
1025	107con3Gko2R072403	NORMAL	B	1	2	15	11	LOW_SIGNAL	LOW_SIGNAL	1528.385132	5013.655273	1530	5014	27.637718	48.953087	1530.791992	5006.319824	1530	5004	38.750721	53.446922	100	100	-0.202044	3.658734	-0.055222	0	-0.062111	0.137247	0	292.436676
1026	107con3Gko2R072403	NORMAL	B	1	2	15	12	LOW_SIGNAL	LOW_SIGNAL	1518.371582	5016.229492	1520	5016	31.753786	48.978828	1521.864014	5019.664063	1522	5023	34.009567	49.963337	100	100	-0.293172	-1.713076	0	0	-0.10269	-0.068742	0	0
1027	107con3Gko2R072403	NORMAL	B	1	2	15	13	LOW_SIGNAL	LOW_SIGNAL	1508.23645	5016.270508	1507	5015	27.086754	45.710644	1516.552002	5024.879883	1515	5026	29.657583	45.141819	100	100	-0.698049	-4.294136	0	0	-0.280385	-0.190718	0	0
1028	107con3Gko2R072403	NORMAL	B	1	2	15	14	LOW_SIGNAL	LOW_SIGNAL	1531.644287	5036.939453	1531	5034	27.7411	46.445419	1542.911987	5028.111816	1532	5026	58.892742	49.47224	100	100	-0.945867	4.402999	-0.214823	0	-0.191326	0.178436	0	193.018204
1029	107con3Gko2R072403	NORMAL	B	1	2	15	15	LOW_SIGNAL	LOW_SIGNAL	1544.335571	5041.516602	1544	5036	31.847525	43.833618	1551.463989	5032.408203	1543	5034	45.150024	47.329845	100	100	-0.598395	4.543036	-0.131717	0	-0.157883	0.192445	0	196.005463
1030	107con3Gko2R072403	NORMAL	B	1	2	15	16	LOW_SIGNAL	LOW_SIGNAL	1574.298706	5073.201172	1574	5079	36.953976	50.249496	1576.521118	5063.091309	1580	5063	43.372818	55.030346	100	100	-0.18656	5.042541	-0.036997	0	-0.05124	0.183714	0	221.911484
1031	107con3Gko2R072403	NORMAL	B	1	2	15	17	LOW_SIGNAL	LOW_SIGNAL	1699.441528	5170.948242	1699	5169	72.490616	56.749981	1623.671997	5115.208008	1619	5114	60.824417	77.385017	100	100	6.360472	27.801802	0.228779	4.371028	1.245709	0.720298	52.048668	94.385414
1032	107con3Gko2R072403	NORMAL	B	1	2	15	18	LOW_SIGNAL	LOW_SIGNAL	1680.935059	5195.45459	1684	5194	65.090446	87.330269	1745.887939	5228.240234	1661	5156	323.684296	243.449432	100	100	-5.452468	-16.35264	0	0	-0.200667	-0.134671	0	0
1033	107con3Gko2R072403	NORMAL	B	1	2	15	19	TOO_LARGE	TOO_LARGE	3688.818115	6581.168945	2337	5725	2503.571045	1685.421265	5432.527832	8038.408203	1918	5439	5340.242188	4201.537598	100	100	-146.375671	-726.833618	0	0	-0.326523	-0.346835	0	0
1034	107con3Gko2R072403	NORMAL	B	1	2	15	20	LOW_SIGNAL	LOW_SIGNAL	8329.477539	10001.313477	6759	8441	5664.620117	4510.874512	9377.696289	10958.34375	2432	5660	9143.306641	6908.757324	100	100	-87.992699	-477.342194	0	0	-0.114643	-0.138524	0	0
1035	107con3Gko2R072403	NORMAL	B	1	2	15	21	TOO_LARGE	TOO_LARGE	3258.353027	5981.882324	2056	5240	2406.191162	1570.914673	6361.432129	8365.272461	1813	5208	8359.162109	5987.203125	100	100	-260.487915	-1188.773926	0	0	-0.371219	-0.398081	0	0
1036	107con3Gko2R072403	NORMAL	B	1	2	15	22	LOW_SIGNAL	LOW_SIGNAL	1793.473633	4996.111816	1790	5001	103.281319	75.689026	1803.160034	5099.26416	1716	5079	222.154373	150.428528	100	100	-0.813125	-51.449745	0	0	-0.043602	-0.685723	0	0
1037	107con3Gko2R072403	NORMAL	B	1	2	15	23	LOW_SIGNAL	LOW_SIGNAL	1673.5	4997.756348	1673	4993	33.356392	67.487244	1706.400024	5055.680176	1696	5059	60.296177	56.370121	100	100	-2.761792	-28.890921	0	0	-0.54564	-1.027563	0	0
1038	107con3Gko2R072403	NORMAL	B	1	2	15	24	LOW_SIGNAL	LOW_SIGNAL	1685.933716	5073.542969	1685	5069	31.862762	49.180027	1700.728027	5065.791992	1689	5060	47.851143	69.306046	100	100	-1.241908	3.865988	-0.321239	0	-0.309174	0.111837	0	630.022644
1039	107con3Gko2R072403	NORMAL	B	1	2	15	25	LOW_SIGNAL	LOW_SIGNAL	1606.84668	4956.213379	1605	4957	29.497536	51.077721	1638.920044	4992.624023	1637	4995	40.614552	52.020416	100	100	-2.692398	-18.160696	0	0	-0.789701	-0.69993	0	0
1040	107con3Gko2R072403	NORMAL	B	1	2	15	26	LOW_SIGNAL	LOW_SIGNAL	1572.013428	4950.416016	1568	4956	35.574242	48.880459	1593.039673	4979.785645	1594	4975	37.533009	48.966705	100	100	-1.765048	-14.648818	0	0	-0.560207	-0.599788	0	0
1041	107con3Gko2R072403	NORMAL	B	1	2	16	1	LOW_SIGNAL	LOW_SIGNAL	1512.01355	4992.333496	1511	4990	29.111261	43.850826	1512.365112	4984.603027	1502	4982	36.981213	45.144047	100	100	-0.029512	3.85576	-0.007654	0	-0.009507	0.17124	0	138.775528
1042	107con3Gko2R072403	NORMAL	B	1	2	16	2	LOW_SIGNAL	LOW_SIGNAL	1516.229736	4990.013672	1511	4990	32.947311	47.947556	1519.887939	4988.087891	1518	4989	39.092571	50.029011	100	100	-0.307088	0.96053	-0.319706	0	-0.093578	0.038493	0	741.545288
1043	107con3Gko2R072403	NORMAL	B	1	2	16	3	LOW_SIGNAL	LOW_SIGNAL	1512.047241	4989.959473	1512	4988	33.057224	48.877029	1512.560059	4986.240234	1509	4987	38.146458	46.736107	100	100	-0.043048	1.855061	-0.023206	0	-0.013443	0.07958	0	384.68512
1044	107con3Gko2R072403	NORMAL	B	1	2	16	4	LOW_SIGNAL	LOW_SIGNAL	1521.421753	5000.428711	1519	4998	33.612602	47.334145	1522.47998	4994.463867	1523	4993	36.020954	49.812	100	100	-0.088833	2.975111	-0.029859	0	-0.029378	0.119747	0	260.106812
1045	107con3Gko2R072403	NORMAL	B	1	2	16	5	LOW_SIGNAL	LOW_SIGNAL	1523.01355	4989.986328	1520	4990	30.882669	44.103573	1519.416016	4996.344238	1516	4997	28.939917	43.869514	100	100	0.301995	-3.171163	0	-10.500715	0.12431	-0.144928	299.665253	0
1046	107con3Gko2R072403	NORMAL	B	1	2	16	6	LOW_SIGNAL	LOW_SIGNAL	1525.619019	4992.421875	1525	4995	29.600615	47.079178	1516.647949	4988.655762	1514	4991	34.562298	44.395786	100	100	0.753076	1.878441	0.400905	2.494357	0.259562	0.08483	198.889725	416.006165
1047	107con3Gko2R072403	NORMAL	B	1	2	16	7	LOW_SIGNAL	LOW_SIGNAL	1491.836792	4991.347168	1492	4993	29.020786	61.159981	1508.312012	4986.687988	1503	4982	33.626366	47.581581	100	100	-1.383012	2.323879	-0.595131	0	-0.489949	0.09792	0	824.731506
1048	107con3Gko2R072403	NORMAL	B	1	2	16	8	LOW_SIGNAL	LOW_SIGNAL	1489.587891	4992.452637	1485	4992	32.435776	45.70615	1504.264038	4990.304199	1504	4993	26.639814	44.226906	100	100	-1.231989	1.071586	-1.149688	0	-0.55091	0.048578	0	536.855103
1049	107con3Gko2R072403	NORMAL	B	1	2	16	9	LOW_SIGNAL	LOW_SIGNAL	1497.331055	4992.155273	1498	4987	27.532648	45.858662	1506.394897	4995.117676	1506	4993	32.895111	43.077221	100	100	-0.760864	-1.47757	0	0	-0.275538	-0.06877	0	0
1050	107con3Gko2R072403	NORMAL	B	1	2	16	10	LOW_SIGNAL	LOW_SIGNAL	1499.209473	5002.945801	1500	5003	34.224194	47.918846	1502.626953	4999.396973	1501	5003	28.31728	49.674477	100	100	-0.28688	1.770065	-0.162073	0	-0.120685	0.071442	0	368.84317
1051	107con3Gko2R072403	NORMAL	B	1	2	16	11	LOW_SIGNAL	LOW_SIGNAL	1483.310791	5013.283691	1479	5006	36.269371	49.889957	1498.52002	5018.208008	1497	5019	31.706717	51.670071	100	100	-1.276738	-2.456123	0	0	-0.479685	-0.095303	0	0
1052	107con3Gko2R072403	NORMAL	B	1	2	16	12	LOW_SIGNAL	LOW_SIGNAL	1489.709473	5026.081055	1486	5031	34.324234	53.518707	1498.968018	5020.992188	1498	5020	35.204918	49.138798	100	100	-0.777208	2.538197	-0.306205	0	-0.26299	0.103561	0	416.68399
1053	107con3Gko2R072403	NORMAL	B	1	2	16	13	LOW_SIGNAL	LOW_SIGNAL	1497.51001	5017.127441	1496	5013	30.974184	46.462025	1507.352051	5019.26416	1507	5022	28.69816	48.152672	100	100	-0.82619	-1.065741	0	0	-0.34295	-0.044374	0	0
1054	107con3Gko2R072403	NORMAL	B	1	2	16	14	LOW_SIGNAL	LOW_SIGNAL	1496.449707	5017.791992	1495	5019	25.571169	49.201641	1515.439941	5014.791992	1519	5021	29.249603	46.94289	100	100	-1.594135	1.496323	-1.065368	0	-0.649248	0.063907	0	491.219025
1055	107con3Gko2R072403	NORMAL	B	1	2	16	15	LOW_SIGNAL	LOW_SIGNAL	1512.463135	5015.597168	1512	5014	31.023857	48.303646	1519.527954	5020.848145	1517	5020	27.166622	43.479702	100	100	-0.593056	-2.619053	0	0	-0.260055	-0.120768	0	0
1056	107con3Gko2R072403	NORMAL	B	1	2	16	16	LOW_SIGNAL	LOW_SIGNAL	1524.140991	5019.798828	1525	5018	29.009789	47.338203	1543.368042	5029.576172	1540	5025	40.635185	45.156212	100	100	-1.614014	-4.876688	0	0	-0.473163	-0.216523	0	0
1057	107con3Gko2R072403	NORMAL	B	1	2	16	17	LOW_SIGNAL	LOW_SIGNAL	1546.824707	5031.902832	1542	5035	37.857857	49.717201	1552.108276	5030.783203	1552	5031	26.891567	42.242451	100	100	-0.443529	0.558442	-0.794226	0	-0.196477	0.026505	0	2341.654785
1058	107con3Gko2R072403	NORMAL	B	1	2	16	18	LOW_SIGNAL	LOW_SIGNAL	1553.54541	5046.253418	1547	5038	31.41938	46.92067	1635.088013	5069.312012	1576	5062	567.806885	72.360924	100	100	-6.845092	-11.501036	0	0	-0.14361	-0.318661	0	0
1059	107con3Gko2R072403	NORMAL	B	1	2	16	19	LOW_SIGNAL	LOW_SIGNAL	1609.733765	5104.344238	1606	5099	58.30471	51.177303	1680.095947	5114.071777	1621	5107	562.644226	78.476227	100	100	-5.906552	-4.851847	0	0	-0.125056	-0.123955	0	0
1060	107con3Gko2R072403	NORMAL	B	1	2	16	20	LOW_SIGNAL	LOW_SIGNAL	1634.772705	5094.493652	1632	5095	37.657124	57.630692	1665.784058	5116.903809	1658	5110	61.710121	68.926376	100	100	-2.603247	-11.177611	0	0	-0.502533	-0.325132	0	0
1061	107con3Gko2R072403	NORMAL	B	1	2	16	21	LOW_SIGNAL	LOW_SIGNAL	1642.355225	5108.414551	1638	5108	46.605484	51.641838	1662.296021	5099.304199	1658	5100	51.321411	62.464474	100	100	-1.67393	4.54401	-0.368382	0	-0.388547	0.145849	0	385.732483
1062	107con3Gko2R072403	NORMAL	B	1	2	16	22	LOW_SIGNAL	LOW_SIGNAL	1639.947388	5085.993652	1639	5084	47.27486	50.946472	1654.784058	5080.560059	1655	5079	44.024841	51.144703	100	100	-1.245464	2.710137	-0.459557	0	-0.337007	0.10624	0	82.792648
1063	107con3Gko2R072403	NORMAL	B	1	2	16	23	LOW_SIGNAL	LOW_SIGNAL	1641.841064	5065.27832	1643	5058	30.724604	44.865299	1648.232056	5075.383789	1648	5070	37.51368	47.856274	100	100	-0.536492	-5.040349	0	0	-0.170364	-0.211163	0	0
1064	107con3Gko2R072403	NORMAL	B	1	2	16	24	LOW_SIGNAL	LOW_SIGNAL	1650.273315	5098.740234	1644	5104	75.642387	52.092644	1686.352051	5077.576172	1649	5076	319.477448	56.070976	100	100	-3.028629	10.556092	-0.286908	0	-0.11293	0.377451	0	98.0149
1065	107con3Gko2R072403	NORMAL	B	1	2	16	25	LOW_SIGNAL	LOW_SIGNAL	1589.906006	5004.946289	1592	5004	28.949015	46.166672	1601.848022	5008.928223	1600	5008	35.868271	47.081982	100	100	-1.002472	-1.986086	0	0	-0.332941	-0.084574	0	0
1066	107con3Gko2R072403	NORMAL	B	1	2	16	26	LOW_SIGNAL	LOW_SIGNAL	1555.155396	4990.506836	1554	4990	28.963196	44.829464	1568.833374	4991.825195	1565	4989	27.668247	44.843567	100	100	-1.148198	-0.657564	0	0	-0.494357	-0.029399	0	0
1067	107con3Gko2R072403	NORMAL	B	1	2	17	1	LOW_SIGNAL	LOW_SIGNAL	1519.557861	4989.877441	1519	4990	29.0814	47.700253	1517.626953	4991.349121	1513	4990	34.914238	46.287506	100	100	0.16209	-0.734036	0	-4.52857	0.055304	-0.031794	1000.583862	0
1068	107con3Gko2R072403	NORMAL	B	1	2	17	2	LOW_SIGNAL	LOW_SIGNAL	1521.380981	4996	1519	4994	31.131039	44.511658	1527.719971	5002.73584	1524	5003	35.962032	47.702896	100	100	-0.532126	-3.359664	0	0	-0.176269	-0.141204	0	0
1069	107con3Gko2R072403	NORMAL	B	1	2	17	3	LOW_SIGNAL	LOW_SIGNAL	1526.258545	5008.408203	1523	5008	37.754627	48.134476	1521.871948	5008.12793	1527	5006	36.450802	48.22963	100	100	0.368233	0.139793	2.634125	0.379633	0.120343	0.005811	224.233093	1080.411743
1070	107con3Gko2R072403	NORMAL	B	1	2	17	4	LOW_SIGNAL	LOW_SIGNAL	1524.534302	5013.013672	1522	5013	31.84687	47.713375	1519.744019	5003.815918	1518	5001	33.085155	48.207615	100	100	0.40212	4.587604	0.087654	11.408539	0.144786	0.190795	187.188339	74.858971
1071	107con3Gko2R072403	NORMAL	B	1	2	17	5	LOW_SIGNAL	LOW_SIGNAL	1524.156494	4996.29248	1519	4998	46.853703	48.183468	1537.807983	5000.952148	1518	5000	138.474915	64.881882	100	100	-1.145974	-2.324123	0	0	-0.098585	-0.071818	0	0
1072	107con3Gko2R072403	NORMAL	B	1	2	17	6	LOW_SIGNAL	LOW_SIGNAL	1517.448975	4993.714355	1514	4995	40.20311	44.695004	1509.407959	4983.167969	1510	4980	30.024204	48.209675	100	100	0.675003	5.260267	0.128321	7.792955	0.267818	0.218761	332.500793	171.339508
1073	107con3Gko2R072403	NORMAL	B	1	2	17	7	LOW_SIGNAL	LOW_SIGNAL	1491.938721	4981.714355	1492	4982	28.374504	44.970005	1502.583984	4982.383789	1502	4978	32.521988	45.155609	100	100	-0.893616	-0.333896	0	0	-0.327325	-0.014825	0	0
1074	107con3Gko2R072403	NORMAL	B	1	2	17	8	LOW_SIGNAL	LOW_SIGNAL	1496.378418	4995.695801	1492	4998	27.230539	45.332726	1505.880005	4988.775879	1503	4992	28.768148	42.748867	100	100	-0.79761	3.45148	-0.231092	0	-0.330281	0.161874	0	218.009659
1075	107con3Gko2R072403	NORMAL	B	1	2	17	9	DETECTED	DETECTED	1840.835815	5024.925293	1836	5025	66.087311	45.887642	1508.961548	4991.284668	1505	4985	31.632437	45.107315	100	100	27.859177	16.779081	1.660352	0.602282	10.491581	0.745791	17.484085	25.048576
1076	107con3Gko2R072403	NORMAL	B	1	2	17	10	DETECTED	DETECTED	1845.772705	5035.38623	1853	5041	51.852589	45.124744	1522.076904	4995.275879	1513	4992	60.568867	50.198517	100	100	27.172636	20.006016	1.358223	0.736256	5.344261	0.799035	9.670593	54.82877
1077	107con3Gko2R072403	NORMAL	B	1	2	17	11	LOW_SIGNAL	LOW_SIGNAL	1558.385132	5020.628418	1516	5018	244.149216	55.372368	1517.285767	5021.22998	1505	5020	113.69207	50.350323	100	100	3.450085	-0.300044	0	-0.086967	0.361497	-0.011948	525.707336	0
1078	107con3Gko2R072403	NORMAL	B	1	2	17	12	LOW_SIGNAL	LOW_SIGNAL	1498.162109	5034.547363	1500	5038	30.58856	49.481705	1517.552002	5032.399902	1515	5030	32.094734	44.101604	100	100	-1.627684	1.071098	-1.51964	0	-0.604146	0.048693	0	1044.886597
1079	107con3Gko2R072403	NORMAL	B	1	2	17	13	LOW_SIGNAL	LOW_SIGNAL	1527.59729	5039.006836	1528	5043	33.800472	48.137276	1523.552002	5031.167969	1519	5034	31.474634	50.456898	100	100	0.339582	3.909826	0.086853	11.513657	0.128525	0.155358	304.588898	192.921616
1080	107con3Gko2R072403	NORMAL	B	1	2	17	14	LOW_SIGNAL	LOW_SIGNAL	1532.711426	5031.462891	1527	5030	48.647003	46.115662	1531.368042	5031.312012	1530	5030	37.430264	46.172428	100	100	0.11277	0.075255	1.498519	0.667326	0.03589	0.003268	2313.009766	1517.001831
1081	107con3Gko2R072403	NORMAL	B	1	2	17	15	LOW_SIGNAL	LOW_SIGNAL	1519.107422	5029.845703	1519	5030	28.311277	52.668491	1535.404785	5027.682617	1533	5028	31.469393	40.206989	100	100	-1.368082	1.078892	-1.268044	0	-0.51788	0.053799	0	1572.758179
1082	107con3Gko2R072403	NORMAL	B	1	2	17	16	LOW_SIGNAL	LOW_SIGNAL	1536.832275	5025.604004	1540	5026	30.340727	50.096642	1539.944458	5018.198242	1538	5016	35.642738	43.423141	100	100	-0.261252	3.693804	-0.070727	0	-0.087316	0.170549	0	337.333038
1083	107con3Gko2R072403	NORMAL	B	1	2	17	17	DETECTED	DETECTED	1837.696167	5059.632813	1837	5064	57.69957	44.0737	1556.741943	5024.790527	1554	5027	27.318617	39.612808	100	100	23.584696	17.378439	1.357124	0.736852	10.28435	0.879571	18.08927	55.453876
1084	107con3Gko2R072403	NORMAL	B	1	2	17	18	LOW_SIGNAL	LOW_SIGNAL	1759.934204	5052.454102	1774	5055	111.621986	49.376614	1568.920044	5042.832031	1564	5044	49.490566	41.630447	100	100	16.034679	4.799242	3.341086	0.299304	3.859607	0.231131	52.378704	275.938599
1085	107con3Gko2R072403	NORMAL	B	1	2	17	19	LOW_SIGNAL	LOW_SIGNAL	1573.796021	5070.704102	1572	5073	27.899141	46.777023	1589.079956	5057.895996	1578	5055	75.900352	44.997822	100	100	-1.28301	6.388355	-0.200836	0	-0.201368	0.284638	0	99.767578
1086	107con3Gko2R072403	NORMAL	B	1	2	17	20	LOW_SIGNAL	LOW_SIGNAL	1593.072388	5061.263184	1588	5066	42.712978	48.331318	1602.536011	5053.151855	1606	5054	37.175812	50.101681	100	100	-0.794424	4.045722	-0.196361	0	-0.254564	0.161897	0	162.745743
1087	107con3Gko2R072403	NORMAL	B	1	2	17	21	LOW_SIGNAL	LOW_SIGNAL	1603.789429	5072.414551	1605	5074	29.079386	48.562984	1615.352051	5066.983887	1615	5065	32.639584	50.765907	100	100	-0.970624	2.708676	-0.358339	0	-0.354252	0.106975	0	272.385712
1088	107con3Gko2R072403	NORMAL	B	1	2	17	22	LOW_SIGNAL	LOW_SIGNAL	1620.839966	5063.140137	1624	5060	33.239437	45.513489	1633.511963	5060.824219	1625	5056	81.936501	52.042461	100	100	-1.063751	1.15512	-0.9209	0	-0.154656	0.044501	0	1089.748169
1089	107con3Gko2R072403	NORMAL	B	1	2	17	23	LOW_SIGNAL	LOW_SIGNAL	1759.637573	5060.973145	1774	5062	71.811714	45.09584	1615.640015	5049.248047	1618	5049	32.825638	46.20163	100	100	12.087872	5.848178	2.066947	0.483805	4.386741	0.253781	44.355042	85.693764
1090	107con3Gko2R072403	NORMAL	B	1	2	17	24	LOW_SIGNAL	LOW_SIGNAL	1750.409424	5074.208008	1765	5077	70.353157	51.612942	1609.119995	5046.952148	1608	5045	35.236893	53.817184	100	100	11.860538	13.594524	0.87245	1.146198	4.009702	0.506453	43.097889	55.930946
1091	107con3Gko2R072403	NORMAL	B	1	2	17	25	LOW_SIGNAL	LOW_SIGNAL	1587.697998	4998.275391	1577	5003	60.221737	45.831776	1583.687988	5005.39209	1582	5007	29.267515	44.521446	100	100	0.33662	-3.549627	0	-10.544904	0.137012	-0.159849	1312.501953	0
1092	107con3Gko2R072403	NORMAL	B	1	2	17	26	LOW_SIGNAL	LOW_SIGNAL	1580.067627	4990.418945	1573	4986	58.240021	43.64856	1580.626953	4987.801758	1578	4987	28.77965	48.566006	100	100	-0.046953	1.305386	-0.035968	0	-0.019435	0.053889	0	813.644592
1093	107con3Gko2R072403	NORMAL	B	1	2	18	1	LOW_SIGNAL	LOW_SIGNAL	1640.816284	4997.231445	1648	4997	54.786259	46.382133	1550.69043	4990.904785	1550	4991	31.21295	49.831467	100	100	7.565613	3.155576	2.397538	0.417095	2.887451	0.126961	49.958351	287.946198
1094	107con3Gko2R072403	NORMAL	B	1	2	18	2	LOW_SIGNAL	LOW_SIGNAL	1647.829956	5008.149902	1654	5004	71.46254	49.287579	1557.536011	5012.39209	1556	5008	32.937263	45.154556	100	100	7.579723	-2.115895	0	-0.279152	2.741392	-0.093948	70.236702	0
1095	107con3Gko2R072403	NORMAL	B	1	2	18	3	LOW_SIGNAL	LOW_SIGNAL	1548.598633	5011.748535	1546	5012	33.013	48.999557	1546.088013	5009.87207	1546	5007	31.18804	45.737152	100	100	0.210754	0.935933	0.225181	4.440878	0.080499	0.041027	431.138367	936.888062
1096	107con3Gko2R072403	NORMAL	B	1	2	18	4	LOW_SIGNAL	LOW_SIGNAL	1534.582153	5011.527344	1532	5013	33.129791	45.720917	1533.040039	5013.271973	1530	5013	31.360128	48.773067	100	100	0.129453	-0.870176	0	-6.72196	0.049174	-0.03577	692.747192	0
1097	107con3Gko2R072403	NORMAL	B	1	2	18	5	LOW_SIGNAL	LOW_SIGNAL	1518.71228	5007.814941	1517	5013	29.845572	44.412651	1541.66394	5007.023926	1524	5005	134.954895	59.473824	100	100	-1.926677	0.394538	-4.88337	0	-0.170069	0.0133	0	5000.620117
1098	107con3Gko2R072403	NORMAL	B	1	2	18	6	LOW_SIGNAL	LOW_SIGNAL	1508.609619	4994.102539	1509	4994	30.042362	50.139908	1522.05603	4992.855957	1524	4991	31.613926	49.739269	100	100	-1.128759	0.621763	-1.815416	0	-0.425332	0.025062	0	507.449249
1099	107con3Gko2R072403	NORMAL	B	1	2	18	7	LOW_SIGNAL	LOW_SIGNAL	1515.162109	4982.756836	1512	4984	30.847239	47.902351	1514.675171	4986.692383	1513	4989	32.480186	48.272297	100	100	0.040876	-1.96295	0	-48.022022	0.014992	-0.081528	2088.372803	0
1100	107con3Gko2R072403	NORMAL	B	1	2	18	8	LOW_SIGNAL	LOW_SIGNAL	1512.635132	4990.864746	1515	4990	30.138718	43.389023	1518.10083	4991.302734	1516	4990	27.964682	48.86639	100	100	-0.458818	-0.218457	0	0	-0.19545	-0.008963	0	0
1101	107con3Gko2R072403	NORMAL	B	1	2	18	9	LOW_SIGNAL	LOW_SIGNAL	1512.702759	4990.567383	1511	4993	31.772459	40.794342	1512.040039	4991.456055	1513	4992	28.689207	51.251671	100	100	0.055632	-0.443247	0	-7.96748	0.0231	-0.017339	2060.224854	0
1102	107con3Gko2R072403	NORMAL	B	1	2	18	10	LOW_SIGNAL	LOW_SIGNAL	1511.020264	5000.121582	1513	5000	31.10886	44.802044	1510.855957	5002.144043	1508	5003	32.615234	52.1763	100	100	0.013793	-1.008752	0	-73.136551	0.005038	-0.038762	5962.978027	0
1103	107con3Gko2R072403	NORMAL	B	1	2	18	11	LOW_SIGNAL	LOW_SIGNAL	1514.802734	5021.700684	1510	5022	45.611603	49.778057	1517.047974	5026.26416	1518	5025	31.255669	48.3699	100	100	-0.188477	-2.276145	0	0	-0.071835	-0.094345	0	0
1104	107con3Gko2R072403	NORMAL	B	1	2	18	12	LOW_SIGNAL	LOW_SIGNAL	1519.587891	5040.188965	1517	5041	29.689978	53.117298	1527.880005	5036.439941	1525	5035	33.192646	45.01799	100	100	-0.696081	1.869917	-0.372253	0	-0.249818	0.083278	0	752.000977
1105	107con3Gko2R072403	NORMAL	B	1	2	18	13	LOW_SIGNAL	LOW_SIGNAL	1553.662109	5054.797363	1537	5053	114.867844	48.823151	1541.384033	5048.248047	1543	5048	35.345474	43.763588	100	100	1.030683	3.266631	0.315519	3.169385	0.347373	0.149652	890.16095	330.472168
1106	107con3Gko2R072403	NORMAL	B	1	2	18	14	LOW_SIGNAL	LOW_SIGNAL	1545.53064	5045.904785	1531	5046	65.997017	49.230984	1551.271973	5051.13623	1549	5051	37.850803	50.215721	100	100	-0.481956	-2.609311	0	0	-0.151683	-0.104179	0	0
1107	107con3Gko2R072403	NORMAL	B	1	2	18	15	DETECTED	DETECTED	1972.546875	5103.21875	1969	5098	47.096622	46.555801	1537.950684	5030.006836	1540	5032	30.591417	49.275249	100	100	36.482166	36.516228	0.999067	1.000934	14.206474	1.485775	8.239514	22.050163
1108	107con3Gko2R072403	NORMAL	B	1	2	18	16	DETECTED	DETECTED	2008.063843	5115.787109	2001	5108	50.437828	51.589497	1554.920532	5034.854492	1552	5034	41.800396	46.678242	100	100	38.039104	40.367115	0.942329	1.0612	10.840647	1.73384	6.228913	27.144268
1109	107con3Gko2R072403	NORMAL	B	1	2	18	17	LOW_SIGNAL	LOW_SIGNAL	1548.519775	5029.736816	1545	5029	36.96624	46.485298	1565.511963	5031.288086	1563	5034	33.44775	42.408504	100	100	-1.426409	-0.773733	0	0	-0.508022	-0.036579	0	0
1110	107con3Gko2R072403	NORMAL	B	1	2	18	18	LOW_SIGNAL	LOW_SIGNAL	1561.598633	5033.045898	1559	5034	34.127003	43.21767	1576.248047	5036.375977	1563	5032	101.284157	46.572643	100	100	-1.229745	-1.660958	0	0	-0.144637	-0.071503	0	0
1111	107con3Gko2R072403	NORMAL	B	1	2	18	19	LOW_SIGNAL	LOW_SIGNAL	1677.888184	5064.855469	1682	5065	71.223038	44.868954	1568.192017	5040.335938	1569	5044	35.118629	44.311897	100	100	9.208442	12.229714	0.752956	1.328098	3.123589	0.55334	56.485947	28.745743
1112	107con3Gko2R072403	NORMAL	B	1	2	18	20	LOW_SIGNAL	LOW_SIGNAL	1708.894775	5053.592285	1695	5055	104.093964	47.569168	1581.728027	5068.87207	1577	5066	46.73024	116.493248	100	100	10.67501	-7.621165	0	-0.713926	2.721295	-0.131165	73.144325	0
1113	107con3Gko2R072403	NORMAL	B	1	2	18	21	LOW_SIGNAL	LOW_SIGNAL	1642.033081	5067.013184	1640	5066	54.131252	53.081699	1603.511963	5071.016113	1595	5059	110.172043	117.794441	100	100	3.233654	-1.996559	0	-0.617431	0.349645	-0.033982	249.101517	0
1114	107con3Gko2R072403	NORMAL	B	1	2	18	22	LOW_SIGNAL	LOW_SIGNAL	1647.834473	5043.542969	1650	5042	45.533066	48.050068	1597.895996	5044.903809	1597	5042	36.723438	49.675304	100	100	4.192084	-0.678752	0	-0.161913	1.359853	-0.027395	53.904942	0
1115	107con3Gko2R072403	NORMAL	B	1	2	18	23	LOW_SIGNAL	LOW_SIGNAL	1595.609253	5026.457031	1596	5024	33.774544	45.717335	1598.703979	5021.191895	1596	5017	39.406902	52.734066	100	100	-0.259787	2.626115	-0.098924	0	-0.078533	0.099843	0	499.193329
1116	107con3Gko2R072403	NORMAL	B	1	2	18	24	LOW_SIGNAL	LOW_SIGNAL	1588.436279	5014.040039	1587	5018	33.619156	47.207973	1589.47998	5006.359863	1588	5008	39.733906	43.72723	100	100	-0.087613	3.830675	-0.022872	0	-0.026267	0.175638	0	231.649216
1117	107con3Gko2R072403	NORMAL	B	1	2	18	25	LOW_SIGNAL	LOW_SIGNAL	1568.765137	4985.892578	1570	4982	24.865959	47.250202	1578.407959	4980.432129	1575	4983	34.746109	46.986332	100	100	-0.809466	2.723532	-0.297212	0	-0.277522	0.116214	0	91.32222
1118	107con3Gko2R072403	NORMAL	B	1	2	18	26	LOW_SIGNAL	LOW_SIGNAL	1587.405396	4988.438965	1587	4993	35.139538	48.526058	1580.674561	4984.412598	1582	4982	31.693232	50.938442	100	100	0.56502	2.008249	0.281349	3.554298	0.212375	0.079044	225.477234	384.719208
1119	107con3Gko2R072403	NORMAL	B	1	2	19	1	LOW_SIGNAL	LOW_SIGNAL	1740.417847	5023.253418	1746	5022	96.446205	49.64325	1551.420654	5001.444336	1546	5002	35.660255	47.490559	100	100	15.865365	10.877811	1.458507	0.685633	5.299939	0.45923	47.414181	66.30381
1120	107con3Gko2R072403	NORMAL	B	1	2	19	2	LOW_SIGNAL	LOW_SIGNAL	1750.932007	5047.204102	1755	5047	91.126785	48.139492	1564.416016	5013.912109	1562	5017	35.056221	46.399193	100	100	15.657081	16.605192	0.942903	1.060555	5.320482	0.717512	45.097431	38.528046
1121	107con3Gko2R072403	NORMAL	B	1	2	19	3	LOW_SIGNAL	LOW_SIGNAL	1566.020508	5034.061523	1565	5030	30.245773	48.007923	1588.871948	5027.111816	1564	5021	204.491104	50.619743	100	100	-1.918264	3.466336	-0.553398	0	-0.111748	0.137292	0	230.94281
1122	107con3Gko2R072403	NORMAL	B	1	2	19	4	LOW_SIGNAL	LOW_SIGNAL	1552.779297	5031.91748	1553	5031	29.554893	51.585205	1555.015991	5027.175781	1552	5024	35.161377	46.940937	100	100	-0.187759	2.365038	-0.07939	0	-0.063612	0.101014	0	451.128601
1123	107con3Gko2R072403	NORMAL	B	1	2	19	5	LOW_SIGNAL	LOW_SIGNAL	1526.006836	5006.289551	1529	5006	31.018263	49.924519	1544.552002	5001.640137	1542	5005	33.741302	47.10017	100	100	-1.556774	2.319009	-0.67131	0	-0.549628	0.098713	0	356.042633
1124	107con3Gko2R072403	NORMAL	B	1	2	19	6	LOW_SIGNAL	LOW_SIGNAL	1533.136963	5001.308105	1530	4996	31.785189	45.150723	1532.624023	4992.472168	1533	4994	33.86636	47.865673	100	100	0.043059	4.407139	0.00977	102.351913	0.015146	0.184599	2278.821045	179.848969
1125	107con3Gko2R072403	NORMAL	B	1	2	19	7	DETECTED	DETECTED	2044.702148	5116.904297	2049	5123	60.777195	58.263599	1524.03125	4987.5625	1521	4991	27.848997	43.580219	100	100	43.707706	64.512375	0.677509	1.475995	18.696217	2.967901	10.375325	29.897955
1126	107con3Gko2R072403	NORMAL	B	1	2	19	8	DETECTED	DETECTED	1998.090942	5087.414063	2009	5085	54.47319	57.690052	1520.538452	4998.980957	1523	5001	31.855539	45.176674	100	100	40.088131	44.108166	0.90886	1.10028	14.991192	1.957495	9.252952	40.570454
1127	107con3Gko2R072403	NORMAL	B	1	2	19	9	LOW_SIGNAL	LOW_SIGNAL	1593.979492	5015.280762	1594	5013	51.527103	52.861008	1504.91272	4991.023926	1500	4996	34.201061	49.405178	100	100	7.476708	12.098688	0.617977	1.618184	2.604211	0.490978	43.270882	77.501137
1128	107con3Gko2R072403	NORMAL	B	1	2	19	10	LOW_SIGNAL	LOW_SIGNAL	1601.925171	5020.795898	1608	5021	55.63311	49.52763	1498.255981	5006.160156	1497	5007	32.601925	48.717663	100	100	8.702508	7.299933	1.192135	0.838831	3.179849	0.30042	43.483948	60.95015
1129	107con3Gko2R072403	NORMAL	B	1	2	19	11	LOW_SIGNAL	LOW_SIGNAL	1500.424683	5021.150879	1502	5013	33.571503	51.907528	1498.384033	5026.279785	1499	5023	35.144127	46.840603	100	100	0.171302	-2.558167	0	-14.933643	0.058065	-0.109497	509.4151	0
1130	107con3Gko2R072403	NORMAL	B	1	2	19	12	LOW_SIGNAL	LOW_SIGNAL	1528.857178	5050.537598	1528	5049	36.76955	51.545189	1527.488037	5037.815918	1522	5040	41.56216	47.471279	100	100	0.114932	6.345248	0.018113	55.208485	0.032942	0.267987	1415.164063	157.875565
1131	107con3Gko2R072403	NORMAL	B	1	2	19	13	LOW_SIGNAL	LOW_SIGNAL	1530.904785	5045.176758	1530	5044	39.375835	45.138992	1545.696045	5050.167969	1547	5048	38.837391	51.618896	100	100	-1.241652	-2.489488	0	0	-0.380851	-0.096693	0	0
1132	107con3Gko2R072403	NORMAL	B	1	2	19	14	LOW_SIGNAL	LOW_SIGNAL	1535.952393	5042.666504	1534	5040	32.355122	49.399734	1566.975952	5048.496094	1563	5045	42.0956	47.201298	100	100	-2.604272	-2.90765	0	0	-0.736979	-0.123505	0	0
1133	107con3Gko2R072403	NORMAL	B	1	2	19	15	LOW_SIGNAL	LOW_SIGNAL	1519.557861	5027.442383	1518	5025	28.147635	45.493359	1538.255981	5034.903809	1537	5035	29.153902	45.429569	100	100	-1.569613	-3.721568	0	0	-0.641359	-0.164242	0	0
1134	107con3Gko2R072403	NORMAL	B	1	2	19	16	LOW_SIGNAL	LOW_SIGNAL	1537.510254	5029	1530	5027	75.910217	56.58065	1543.608032	5027.224121	1544	5025	31.427057	47.577244	100	100	-0.511878	0.885763	-0.577895	0	-0.19403	0.037326	0	1724.392578
1135	107con3Gko2R072403	NORMAL	B	1	2	19	17	LOW_SIGNAL	LOW_SIGNAL	1652.151367	5031.789551	1656	5034	56.990498	45.945637	1550.633789	5022.345215	1549	5026	34.961876	42.729744	100	100	8.521891	4.710593	1.809091	0.552764	2.903665	0.221025	44.333691	178.805481
1136	107con3Gko2R072403	NORMAL	B	1	2	19	18	LOW_SIGNAL	LOW_SIGNAL	1668.394775	5046.782715	1671	5048	53.926266	47.380089	1565.567993	5037.191895	1565	5034	30.938633	47.250477	100	100	8.631792	4.783656	1.804434	0.55419	3.323572	0.202978	42.954132	36.51577
1137	107con3Gko2R072403	NORMAL	B	1	2	19	19	LOW_SIGNAL	LOW_SIGNAL	1552.421021	5059.493652	1551	5057	35.926075	40.44635	1563.368042	5050.768066	1560	5049	32.379936	50.737331	100	100	-0.918947	4.352099	-0.21115	0	-0.33808	0.171976	0	351.068909
1138	107con3Gko2R072403	NORMAL	B	1	2	19	20	LOW_SIGNAL	LOW_SIGNAL	1536.503296	5063.86084	1537	5063	32.78371	50.883793	1562.599976	5076.167969	1560	5066	43.66293	114.741699	100	100	-2.190685	-6.138481	0	0	-0.597685	-0.107259	0	0
1139	107con3Gko2R072403	NORMAL	B	1	2	19	21	LOW_SIGNAL	LOW_SIGNAL	1570.768188	5054.609375	1563	5056	62.827637	50.903728	1580.936035	5063.815918	1571	5050	112.740761	121.291801	100	100	-0.85354	-4.591988	0	0	-0.090188	-0.075904	0	0
1140	107con3Gko2R072403	NORMAL	B	1	2	19	22	LOW_SIGNAL	LOW_SIGNAL	1567.112549	5007.205078	1567	5010	31.107027	47.008259	1575.680054	5009.144043	1572	5005	61.620792	48.877682	100	100	-0.719199	-0.967106	0	0	-0.139036	-0.03967	0	0
1141	107con3Gko2R072403	NORMAL	B	1	2	19	23	LOW_SIGNAL	LOW_SIGNAL	1581.675537	5002.311035	1588	5000	38.809715	48.626366	1566.895996	4990.919922	1563	4994	42.254196	51.11871	100	100	1.240668	5.681595	0.218366	4.579464	0.349777	0.222836	113.061501	138.415146
1142	107con3Gko2R072403	NORMAL	B	1	2	19	24	LOW_SIGNAL	LOW_SIGNAL	1566.199951	4983.299805	1567	4978	32.706337	47.620678	1555.368042	4982.096191	1552	4984	35.336521	51.082542	100	100	0.909284	0.600331	1.514637	0.660224	0.306536	0.023562	123.50351	1535.796265
1143	107con3Gko2R072403	NORMAL	B	1	2	19	25	LOW_SIGNAL	LOW_SIGNAL	1557.060425	4972.993164	1556	4977	30.556597	49.585384	1552.81604	4970.087891	1552	4972	29.587317	48.155308	100	100	0.356295	1.449076	0.245877	4.06707	0.143453	0.060331	179.889511	406.940216
1144	107con3Gko2R072403	NORMAL	B	1	2	19	26	LOW_SIGNAL	LOW_SIGNAL	1559.704712	4975.765137	1560	4974	36.377987	43.640636	1566.626953	4988.055664	1567	4989	36.305096	46.479805	100	100	-0.581087	-6.1302	0	0	-0.190669	-0.264427	0	0
1145	107con3Gko2R072403	NORMAL	B	1	2	20	1	LOW_SIGNAL	LOW_SIGNAL	1538.448242	5016.289551	1536	5015	37.197083	45.818314	1541.095703	5006.869629	1539	5006	31.616383	47.575706	100	100	-0.222241	4.698416	-0.047301	0	-0.083737	0.197999	0	136.00238
1146	107con3Gko2R072403	NORMAL	B	1	2	20	2	LOW_SIGNAL	LOW_SIGNAL	1526.510376	5018.799805	1526	5021	31.257242	54.296844	1541.886963	5022.930664	1541	5022	33.525261	49.694454	100	100	-1.290787	-2.060367	0	0	-0.458657	-0.083125	0	0
1147	107con3Gko2R072403	NORMAL	B	1	2	20	3	LOW_SIGNAL	LOW_SIGNAL	1542.448242	5023.965332	1542	5021	34.106632	50.08374	1541.095947	5019	1542	5019	32.599087	50.755581	100	100	0.113518	2.47658	0.045837	21.816561	0.041483	0.097828	741.558289	165.767471
1148	107con3Gko2R072403	NORMAL	B	1	2	20	4	LOW_SIGNAL	LOW_SIGNAL	1572.151733	5036.965332	1537	5030	170.527145	109.365692	1543.384033	5025.023926	1542	5021	32.120941	52.882172	100	100	2.414904	5.956068	0.405453	2.466379	0.895606	0.225812	582.162048	801.66864
1149	107con3Gko2R072403	NORMAL	B	1	2	20	5	LOW_SIGNAL	LOW_SIGNAL	1653.420654	5017.696777	1652	5016	81.88343	50.268627	1541.94397	5006.032227	1542	5003	32.873981	49.594963	100	100	9.357907	5.817979	1.608446	0.621718	3.391031	0.235196	67.273842	70.316452
1150	107con3Gko2R072403	NORMAL	B	1	2	20	6	LOW_SIGNAL	LOW_SIGNAL	1651.315063	5028.678223	1643	5019	87.236641	99.609383	1532.5	5006.968262	1532	5009	36.766888	54.221909	100	100	9.973927	10.828372	0.921092	1.085668	3.231578	0.400391	66.582657	384.885315
1151	107con3Gko2R072403	NORMAL	B	1	2	20	7	LOW_SIGNAL	LOW_SIGNAL	1563.496582	5024.799805	1563	5024	33.192852	47.503891	1551.439941	5013.60791	1548	5018	43.607933	53.960693	100	100	1.012094	5.58223	0.181306	5.515523	0.276478	0.207408	234.578323	228.697998
1152	107con3Gko2R072403	NORMAL	B	1	2	20	8	LOW_SIGNAL	LOW_SIGNAL	1518.800049	5003.48291	1520	5001	30.775528	47.153713	1523.296021	5004.52002	1519	5010	33.198334	49.015236	100	100	-0.377414	-0.517284	0	0	-0.135428	-0.021159	0	0
1153	107con3Gko2R072403	NORMAL	B	1	2	20	9	LOW_SIGNAL	LOW_SIGNAL	1495.47583	5000.48291	1497	4996	29.470816	53.298176	1511.703979	4996.815918	1509	4990	36.533241	52.662403	100	100	-1.362272	1.829002	-0.744817	0	-0.444202	0.069632	0	223.827499
1154	107con3Gko2R072403	NORMAL	B	1	2	20	10	LOW_SIGNAL	LOW_SIGNAL	1480.813843	4999.620605	1483	4995	31.19739	49.483597	1504.223999	5001.375977	1494	5001	112.074982	56.618935	100	100	-1.965165	-0.875534	0	0	-0.208879	-0.031003	0	0
1155	107con3Gko2R072403	NORMAL	B	1	2	20	11	LOW_SIGNAL	LOW_SIGNAL	1475.424683	5015.246582	1475	5015	31.036539	51.410805	1488.536011	5013.12793	1489	5014	31.227453	55.745827	100	100	-1.10063	1.05673	-1.041544	0	-0.419865	0.038006	0	1017.291687
1156	107con3Gko2R072403	NORMAL	B	1	2	20	12	LOW_SIGNAL	LOW_SIGNAL	1497.664429	5029.650879	1495	5030	38.324265	57.723064	1513.167969	5019.111816	1507	5016	52.757946	55.527992	100	100	-1.301444	5.256614	-0.247582	0	-0.293862	0.189797	0	149.604111
1157	107con3Gko2R072403	NORMAL	B	1	2	20	13	LOW_SIGNAL	LOW_SIGNAL	1550.061279	5027.054199	1547	5025	34.26133	47.85363	1537.765259	5034.765137	1537	5040	36.449039	51.41666	100	100	1.032189	-3.846018	0	-3.726079	0.337348	-0.14997	101.151375	0
1158	107con3Gko2R072403	NORMAL	B	1	2	20	14	LOW_SIGNAL	LOW_SIGNAL	1546.503418	5039.03418	1541	5037	41.038635	48.931797	1557.487183	5045.854492	1554	5044	37.206932	48.114311	100	100	-0.922032	-3.401797	0	0	-0.295207	-0.141752	0	0
1159	107con3Gko2R072403	NORMAL	B	1	2	20	15	LOW_SIGNAL	LOW_SIGNAL	1519.19043	5031.271973	1521	5027	33.539051	48.063675	1530.269531	5031.660645	1531	5036	29.20207	48.28186	100	100	-0.930035	-0.19386	0	0	-0.379394	-0.00805	0	0
1160	107con3Gko2R072403	NORMAL	B	1	2	20	16	LOW_SIGNAL	LOW_SIGNAL	1538.598633	5037.108887	1543	5038	30.259535	50.273518	1534.69043	5040.587402	1536	5040	33.274979	46.003696	100	100	0.328074	-1.734995	0	-5.288424	0.117452	-0.075614	354.163147	0
1161	107con3Gko2R072403	NORMAL	B	1	2	20	17	LOW_SIGNAL	LOW_SIGNAL	1534.618408	5041.460449	1534	5040	28.7897	46.661083	1541.767578	5039.98584	1541	5040	40.583961	53.964134	100	100	-0.600137	0.735497	-0.815961	0	-0.176158	0.027326	0	1838.351563
1162	107con3Gko2R072403	NORMAL	B	1	2	20	18	LOW_SIGNAL	LOW_SIGNAL	1555.217163	5044.045898	1552	5043	30.947493	48.224155	1558.784058	5052.344238	1557	5055	36.70932	49.934002	100	100	-0.299423	-4.138999	0	0	-0.097166	-0.166186	0	0
1163	107con3Gko2R072403	NORMAL	B	1	2	20	19	LOW_SIGNAL	LOW_SIGNAL	1573.589355	5072.774902	1570	5072	40.333317	49.840164	1578.927979	5063.728027	1576	5063	32.969482	53.91217	100	100	-0.448151	4.51235	-0.099316	0	-0.161926	0.167808	0	227.198044
1164	107con3Gko2R072403	NORMAL	B	1	2	20	20	LOW_SIGNAL	LOW_SIGNAL	1572.741699	5079.033203	1566	5085	51.275394	47.632267	1574.887939	5064.200195	1570	5066	51.566154	58.506138	100	100	-0.180166	7.398324	-0.024352	0	-0.041621	0.253529	0	229.033585
1165	107con3Gko2R072403	NORMAL	B	1	2	20	21	LOW_SIGNAL	LOW_SIGNAL	1545.337769	5022.622559	1538	5019	42.309322	60.740948	1544.567993	5016.240234	1540	5015	57.690964	59.345943	100	100	0.064619	3.18334	0.020299	49.26339	0.013343	0.107544	5094.926758	202.794754
1166	107con3Gko2R072403	NORMAL	B	1	2	20	22	LOW_SIGNAL	LOW_SIGNAL	1524.768188	4986.615723	1524	4989	34.20652	52.976578	1528.391968	4997.527832	1525	4991	35.596508	53.961098	100	100	-0.304198	-5.44268	0	0	-0.101802	-0.202222	0	0
1167	107con3Gko2R072403	NORMAL	B	1	2	20	23	LOW_SIGNAL	LOW_SIGNAL	1706.708618	5017.94043	1712	5020	81.426254	48.262642	1537.170776	4990.544922	1535	4988	35.76717	49.469383	100	100	14.23185	13.664177	1.041545	0.960113	4.740041	0.553787	43.146797	39.64114
1168	107con3Gko2R072403	NORMAL	B	1	2	20	24	LOW_SIGNAL	LOW_SIGNAL	1736.066284	5011.92041	1725	5007	106.495041	56.276409	1642.295044	5005.36084	1553	5006	303.443817	73.986153	100	100	7.871624	3.271746	2.40594	0.415638	0.309023	0.088659	303.016663	732.218201
1169	107con3Gko2R072403	NORMAL	B	1	2	20	25	LOW_SIGNAL	LOW_SIGNAL	1664.721802	5016.390625	1572	5002	222.343674	82.319862	1671.255981	5026.144043	1616	5021	160.74437	79.451317	100	100	-0.548512	-4.864755	0	0	-0.04065	-0.12276	0	0
1170	107con3Gko2R072403	NORMAL	B	1	2	20	26	LOW_SIGNAL	LOW_SIGNAL	1774.859009	5073.254883	1788	5070	129.766846	64.740143	1643.079346	5015.047852	1640	5012	81.203415	56.769974	100	100	11.062241	29.032175	0.381034	2.624439	1.622834	1.025314	76.809845	53.464386
1171	107con3Gko2R072403	NORMAL	B	1	2	21	1	DETECTED	DETECTED	9593.103516	6747.603516	10627	6913	2759.546387	713.415283	1554.625	5007.399902	1559	5006	36.473164	49.126629	100	100	674.789917	867.968994	0.777435	1.28628	220.394333	35.422817	34.326214	40.898766
1172	107con3Gko2R072403	NORMAL	B	1	2	21	2	DETECTED	DETECTED	8873.793945	6464.367676	10020	6706	3024.700928	678.428528	1552.920044	5007.600098	1554	5009	39.66098	43.770233	100	100	614.550598	726.598328	0.845791	1.182325	184.586304	33.282154	41.312565	46.473789
1173	107con3Gko2R072403	NORMAL	B	1	2	21	3	LOW_SIGNAL	LOW_SIGNAL	1560.117188	5017.255371	1557	5011	39.361683	49.189236	1542.793701	5008.016113	1543	5007	32.173862	42.497246	100	100	1.45422	4.608305	0.315565	3.168919	0.538434	0.217408	130.895355	268.097748
1174	107con3Gko2R072403	NORMAL	B	1	2	21	4	LOW_SIGNAL	LOW_SIGNAL	1550.201416	5009.5	1549	5005	32.33643	51.665005	1543.507935	5004.968262	1545	5006	32.803112	48.69989	100	100	0.561884	2.260315	0.248587	4.022742	0.20405	0.093054	82.372345	380.668457
1175	107con3Gko2R072403	NORMAL	B	1	2	21	5	LOW_SIGNAL	LOW_SIGNAL	1674.158569	5045	1690	5047	75.785301	59.705177	1536.341675	5010.733398	1533	5005	33.851505	50.313763	100	100	11.569036	17.091303	0.676896	1.477332	4.071219	0.681058	49.199177	93.805481
1176	107con3Gko2R072403	NORMAL	B	1	2	21	6	DETECTED	DETECTED	2086.807617	5289.567383	1706	5046	2622.149414	1643.539063	1530.864624	5010.03125	1526	5011	36.943951	45.977207	100	100	46.668621	139.425461	0.334721	2.987563	15.048283	6.079885	471.611145	587.722168
1177	107con3Gko2R072403	NORMAL	B	1	2	21	7	LOW_SIGNAL	LOW_SIGNAL	1553.47583	5012.91748	1552	5012	29.854057	50.019089	1569.385864	5011.433105	1565	5013	41.053215	46.990479	100	100	-1.335567	0.740368	-1.803923	0	-0.387547	0.031589	0	1154.743164
1178	107con3Gko2R072403	NORMAL	B	1	2	21	8	LOW_SIGNAL	LOW_SIGNAL	1529.731079	4999.91748	1528	5000	29.746914	45.615761	1537.507935	5001.952148	1538	5004	39.257664	46.781513	100	100	-0.652828	-1.01484	0	0	-0.198098	-0.043493	0	0
1179	107con3Gko2R072403	NORMAL	B	1	2	21	9	LOW_SIGNAL	LOW_SIGNAL	1659.648315	5023.813965	1660	5022	89.859123	49.692802	1533.232056	5003.832031	1535	5004	38.979347	46.470566	100	100	10.61201	9.966476	1.06477	0.93917	3.24316	0.429991	64.046066	88.093933
1180	107con3Gko2R072403	NORMAL	B	1	2	21	10	LOW_SIGNAL	LOW_SIGNAL	1652.800049	5032.965332	1668	5034	86.748886	48.902172	1528.167969	5010.791992	1529	5007	36.549538	46.320297	100	100	10.462237	11.059494	0.945996	1.057087	3.40995	0.478696	63.1245	70.714134
1181	107con3Gko2R072403	NORMAL	B	1	2	21	11	LOW_SIGNAL	LOW_SIGNAL	1515.184937	5009.76709	1514	5008	30.618679	46.34935	1519.968018	5013.255859	1516	5011	36.151554	43.427143	100	100	-0.401516	-1.740109	0	0	-0.132306	-0.080336	0	0
1182	107con3Gko2R072403	NORMAL	B	1	2	21	12	LOW_SIGNAL	LOW_SIGNAL	1498.123291	4990.03418	1499	4991	29.116629	51.322838	1511.150024	4987.174805	1513	4987	37.521915	47.135178	100	100	-1.093529	1.426183	-0.766752	0	-0.347177	0.060663	0	710.13385
1183	107con3Gko2R072403	NORMAL	B	1	2	21	13	DETECTED	DETECTED	3108.41748	5212.397949	3142	5190	318.042023	100.334572	1530.157837	4998.184082	1525	4997	29.670662	54.323162	100	100	132.486969	106.844391	1.239999	0.806452	53.1926	3.943325	20.063553	39.379574
1184	107con3Gko2R072403	NORMAL	B	1	2	21	14	DETECTED	DETECTED	3136.073975	5240.925781	3140	5237	222.812729	102.116364	1538.029419	5016.5	1537	5016	34.947712	41.200817	100	100	134.147812	111.937828	1.198414	0.834436	45.72673	5.44712	13.770262	41.633263
1185	107con3Gko2R072403	NORMAL	B	1	2	21	15	DETECTED	DETECTED	2682.26416	5184.188477	2691	5180	139.579941	64.830933	1533.921875	5022.4375	1535	5024	33.556084	49.26371	100	100	96.397568	80.677246	1.194854	0.836922	34.221584	3.28337	11.798429	26.055014
1186	107con3Gko2R072403	NORMAL	B	1	2	21	16	DETECTED	DETECTED	2635.240479	5156.730957	2637	5145	158.959946	75.911316	1537.415527	5033.480469	1535	5038	36.578445	51.585812	100	100	92.156891	61.474186	1.499115	0.66706	30.012892	2.389232	14.090967	45.184814
1187	107con3Gko2R072403	NORMAL	B	1	2	21	17	LOW_SIGNAL	LOW_SIGNAL	1531.414917	5041.598633	1533	5034	31.558353	44.786053	1550.658691	5040.277832	1545	5042	47.895748	47.8554	100	100	-1.615418	0.658782	-2.45213	0	-0.401785	0.0276	0	1276.698853
1188	107con3Gko2R072403	NORMAL	B	1	2	21	18	LOW_SIGNAL	LOW_SIGNAL	1546.523193	5039.384277	1547	5039	29.084204	45.480381	1568.895996	5043.664063	1568	5045	33.749756	50.859673	100	100	-1.878084	-2.134647	0	0	-0.662903	-0.084149	0	0
1189	107con3Gko2R072403	NORMAL	B	1	2	21	19	LOW_SIGNAL	LOW_SIGNAL	1577.463623	5041.741699	1577	5040	32.777794	49.967518	1587.911987	5038.768066	1586	5037	32.909706	49.273457	100	100	-0.877088	1.483172	-0.591359	0	-0.317486	0.06035	0	279.098389
1190	107con3Gko2R072403	NORMAL	B	1	2	21	20	LOW_SIGNAL	LOW_SIGNAL	1576.052979	5027.112793	1575	5024	31.836418	48.832581	1584.76001	5030.416016	1582	5025	45.714649	57.03624	100	100	-0.730912	-1.647563	0	0	-0.190465	-0.057914	0	0
1191	107con3Gko2R072403	NORMAL	B	1	2	21	21	LOW_SIGNAL	LOW_SIGNAL	1539.582764	5008.07959	1538	5011	34.220535	49.837666	1724.33606	5043.13623	1562	5020	464.52536	113.664787	100	100	-15.509111	-17.485353	0	0	-0.397725	-0.308421	0	0
1192	107con3Gko2R072403	NORMAL	B	1	2	21	22	LOW_SIGNAL	LOW_SIGNAL	1725.28479	5044.702148	1586	5023	316.059998	92.066353	1770.416016	5050.664063	1633	5052	283.551514	82.153976	100	100	-3.78854	-2.97365	0	0	-0.159164	-0.07257	0	0
1193	107con3Gko2R072403	NORMAL	B	1	2	21	23	LARGE_COMPACTNESS	LARGE_COMPACTNESS	2160.019775	5382.802734	2128	5360	327.670166	280.933197	1765.228516	5054.114258	1800	5041	206.185486	71.981476	100	100	33.140743	163.941391	0.20215	4.946823	1.914738	4.566293	64.506752	82.617752
1194	107con3Gko2R072403	NORMAL	B	1	2	21	24	DETECTED	DETECTED	2151.029297	5552.490234	2128	5530	131.898956	116.23156	1832.357178	5065.226074	1766	5068	315.053284	64.171898	100	100	26.750923	243.034882	0.11007	9.085103	1.011486	7.593108	89.783195	19.888802
1195	107con3Gko2R072403	NORMAL	B	1	2	21	25	LOW_SIGNAL	LOW_SIGNAL	1731.848633	5050.032715	1727	5047	63.665382	45.07616	1730.158691	5054.523926	1708	5051	79.112923	54.611462	100	100	0.141862	-2.240101	0	-15.790693	0.021361	-0.082239	2779.003662	0
1196	107con3Gko2R072403	NORMAL	B	1	2	21	26	LOW_SIGNAL	LOW_SIGNAL	1679.486694	5027.766602	1674	5029	55.620083	48.714664	1672.2677	5023.763672	1671	5028	38.291584	50.883068	100	100	0.605998	1.996559	0.303521	3.294661	0.188527	0.078669	558.809204	367.12738
1197	107con3Gko2R072403	NORMAL	B	1	2	22	1	LOW_SIGNAL	LOW_SIGNAL	1668.02063	5051.344727	1691	5045	105.01609	67.092117	1540.484131	5007.404785	1536	5005	33.145916	43.178726	100	100	10.706048	21.916117	0.488501	2.047078	3.847729	1.017629	78.132942	116.866882
1198	107con3Gko2R072403	NORMAL	B	1	2	22	2	LOW_SIGNAL	LOW_SIGNAL	1657.517212	5019.910156	1678	5022	83.609642	48.931801	1549.384644	5006.709473	1545	5004	31.059414	52.148666	100	100	9.077186	6.584163	1.378639	0.725353	3.481475	0.253136	71.788338	136.600952
1199	107con3Gko2R072403	NORMAL	B	1	2	22	3	LOW_SIGNAL	LOW_SIGNAL	1827.201416	5023.236328	1895	5022	158.750443	57.413731	1552.20166	4995.504395	1547	4991	39.717129	47.583809	100	100	23.084848	13.831978	1.668948	0.59918	6.923959	0.582802	55.891624	115.846909
1200	107con3Gko2R072403	NORMAL	B	1	2	22	4	DETECTED	DETECTED	1993.880493	5057.554199	1987	5063	76.298119	55.268253	1549.03064	4991.030762	1546	4991	33.547157	51.075729	100	100	37.342911	33.180187	1.125458	0.888527	13.260433	1.302447	15.404591	31.740919
1201	107con3Gko2R072403	NORMAL	B	1	2	22	5	DETECTED	DETECTED	2073.227783	5157.088867	2075	5163	78.541054	70.343887	1557.390747	5007.724121	1556	5011	31.209854	41.859306	100	100	43.301929	74.499306	0.581239	1.720462	16.528019	3.568257	13.972217	37.849438
1202	107con3Gko2R072403	NORMAL	B	1	2	22	6	DETECTED	DETECTED	2044.460205	5161.991211	2047	5165	85.195778	69.740402	1560.407837	5013.934082	1558	5020	35.198936	43.214611	100	100	40.633766	73.847099	0.550242	1.817383	13.751904	3.42609	16.028122	36.970692
1203	107con3Gko2R072403	NORMAL	B	1	2	22	7	DETECTED	DETECTED	11715.547852	6427.719238	13656	6498	4740.695313	743.601196	1618.390259	5013.634277	1616	5011	44.900375	51.1301	100	100	847.605652	705.309326	1.20175	0.83212	224.87912	27.656605	46.948689	52.460869
1204	107con3Gko2R072403	NORMAL	B	1	2	22	8	DETECTED	DETECTED	12509.401367	6721.491699	13355	6555	3623.360596	891.57959	1597.369507	5007.43457	1591	5011	43.954708	42.035774	100	100	916.010315	854.927795	1.071448	0.933317	248.256271	40.776154	33.202744	51.957901
1205	107con3Gko2R072403	NORMAL	B	1	2	22	9	LOW_SIGNAL	LOW_SIGNAL	1608.372437	5009.331055	1610	5009	43.827156	49.582577	1572.440918	5002.850586	1571	4998	40.748684	49.316616	100	100	3.01627	3.232292	0.933168	1.071619	0.881784	0.131405	44.907124	79.140366
1206	107con3Gko2R072403	NORMAL	B	1	2	22	10	LOW_SIGNAL	LOW_SIGNAL	1611.986206	5012.551758	1611	5014	43.225819	51.2598	1563.888916	5003.833496	1565	5004	33.398975	47.155197	100	100	4.037526	4.348445	0.928499	1.077008	1.440083	0.184884	57.052029	230.534729
1207	107con3Gko2R072403	NORMAL	B	1	2	22	11	LOW_SIGNAL	LOW_SIGNAL	1537.520508	4995.355957	1535	4990	33.117802	47.621456	1555.264038	5001.616211	1555	4997	42.636723	50.910709	100	100	-1.48948	-3.122454	0	0	-0.416156	-0.122965	0	0
1208	107con3Gko2R072403	NORMAL	B	1	2	22	12	LOW_SIGNAL	LOW_SIGNAL	1534.705444	4995.527344	1533	5001	35.614048	50.248783	1543.456055	4995.503906	1537	4992	48.320084	59.151752	100	100	-0.73457	0.01169	-62.837318	0	-0.181097	0.000396	0	133157.578125
1209	107con3Gko2R072403	NORMAL	B	1	2	22	13	LOW_SIGNAL	LOW_SIGNAL	1580.705444	5002.260254	1578	5006	36.803703	46.020996	1548.552002	5003.167969	1542	5001	48.528084	59.965679	100	100	2.69912	-0.452745	0	-0.167738	0.662574	-0.015137	98.372314	0
1210	107con3Gko2R072403	NORMAL	B	1	2	22	14	LOW_SIGNAL	LOW_SIGNAL	1585.561646	5018.554688	1584	5024	52.224308	48.040237	1546.567993	5005.335938	1545	5007	33.130077	44.134102	100	100	3.273321	6.593174	0.496471	2.014215	1.176986	0.299513	103.530922	143.545074
1211	107con3Gko2R072403	NORMAL	B	1	2	22	15	LOW_SIGNAL	LOW_SIGNAL	1540.390381	5018.445313	1541	5018	28.974276	50.959656	1551.296021	5019.543945	1551	5021	32.801216	42.504173	100	100	-0.915474	-0.54797	0	0	-0.332477	-0.025848	0	0
1212	107con3Gko2R072403	NORMAL	B	1	2	22	16	LOW_SIGNAL	LOW_SIGNAL	1548.746582	5028.452148	1530	5019	163.240463	107.993553	1541.975952	5017.52002	1538	5020	32.627037	47.255577	100	100	0.56836	5.452666	0.104235	9.593677	0.207516	0.23134	2362.359863	888.259766
1213	107con3Gko2R072403	NORMAL	B	1	2	22	17	LOW_SIGNAL	LOW_SIGNAL	1542.062012	5030.600098	1538	5033	39.348549	49.777473	1549.407959	5022.936035	1549	5024	33.053257	46.752392	100	100	-0.616655	3.822638	-0.161317	0	-0.222246	0.163929	0	222.966888
1214	107con3Gko2R072403	NORMAL	B	1	2	22	18	LOW_SIGNAL	LOW_SIGNAL	1555.273315	5030.180176	1553	5033	30.593439	54.668873	1575.952393	5030.531738	1573	5032	37.193516	46.44389	100	100	-1.735905	-0.17535	0	0	-0.555986	-0.00757	0	0
1215	107con3Gko2R072403	NORMAL	B	1	2	22	19	LOW_SIGNAL	LOW_SIGNAL	1752.112549	5075.033203	1601	5052	485.252838	104.424042	1801.777832	5082.507813	1633	5069	303.594238	87.072449	100	100	-4.169151	-3.728144	0	0	-0.163591	-0.085844	0	0
1216	107con3Gko2R072403	NORMAL	B	1	2	22	20	LOW_SIGNAL	LOW_SIGNAL	1922.556274	5100.463379	1925	5091	324.703369	84.907211	1835.373047	5095.253906	1815	5081	274.159607	91.959732	100	100	7.318594	2.598351	2.81663	0.355034	0.318002	0.056649	199.555908	677.956604
1217	107con3Gko2R072403	NORMAL	B	1	2	22	21	LOW_SIGNAL	LOW_SIGNAL	1976.814575	5139.463379	1903	5133	240.019699	84.594933	1922.285767	5098.055664	1752	5072	434.112488	108.059044	100	100	4.57742	20.653107	0.221633	4.511954	0.12561	0.383195	663.362976	162.37149
1218	107con3Gko2R072403	NORMAL	B	1	2	22	22	LOW_SIGNAL	LOW_SIGNAL	1858.381592	5093.032715	1821	5088	283.338287	50.406223	1807.523804	5070.817383	1733	5067	162.394699	59.279877	100	100	4.269256	11.080439	0.385297	2.595403	0.313174	0.374753	456.532135	140.434631
1219	107con3Gko2R072403	NORMAL	B	1	2	22	23	LOW_SIGNAL	LOW_SIGNAL	1700.046021	5037.269531	1702	5034	36.962902	47.39101	1718.079346	5040.674805	1713	5039	64.184807	45.730316	100	100	-1.513807	-1.698463	0	0	-0.280959	-0.074464	0	0
1220	107con3Gko2R072403	NORMAL	B	1	2	22	24	LOW_SIGNAL	LOW_SIGNAL	1686.467163	5030.907715	1672	5034	136.149796	48.51194	1681.277832	5027.841309	1679	5024	37.170025	51.397648	100	100	0.435618	1.529445	0.284821	3.510975	0.139611	0.05966	2523.980225	553.732788
1221	107con3Gko2R072403	NORMAL	B	1	2	22	25	LOW_SIGNAL	LOW_SIGNAL	1678.039429	5040.473633	1673	5038	43.492085	50.601929	1659.80957	5021.293457	1663	5020	36.419056	51.865227	100	100	1.530305	9.56658	0.159964	6.25142	0.500558	0.369808	130.413666	59.31884
1222	107con3Gko2R072403	NORMAL	B	1	2	22	26	LOW_SIGNAL	LOW_SIGNAL	1658.52002	5025.813477	1656	5023	37.563129	43.439743	1638.64563	5019.055176	1635	5018	39.97192	40.906456	100	100	1.668355	3.370867	0.494934	2.020473	0.497209	0.165214	68.763	216.290482
1223	107con3Gko2R072403	NORMAL	B	1	2	23	1	LOW_SIGNAL	LOW_SIGNAL	1540.510376	5003.041504	1538	5003	31.817863	48.468327	1549.111084	5002.119141	1550	5006	29.881159	45.517048	100	100	-0.721986	0.460051	-1.569361	0	-0.28783	0.020264	0	1805.648438
1224	107con3Gko2R072403	NORMAL	B	1	2	23	2	LOW_SIGNAL	LOW_SIGNAL	1540.655151	4994.179199	1541	4995	32.193508	43.405968	1547.678223	4996.234863	1546	4996	27.758223	43.407562	100	100	-0.589552	-1.025313	0	0	-0.253009	-0.047357	0	0
1225	107con3Gko2R072403	NORMAL	B	1	2	23	3	DETECTED	DETECTED	4774.224609	5458.020508	4914	5498	698.622009	246.28566	1552.871826	4988.282227	1552	4989	30.253628	48.111847	100	100	270.416382	234.293427	1.154178	0.866417	106.478233	9.763464	21.666882	51.420258
1226	107con3Gko2R072403	NORMAL	B	1	2	23	4	DETECTED	DETECTED	4865.188477	5546.895996	5003	5541	744.196289	234.388977	1563.407837	5003.065918	1561	5012	37.896057	56.64188	100	100	277.167908	271.248505	1.021823	0.978643	87.127289	9.601201	22.509998	41.822266
1227	107con3Gko2R072403	NORMAL	B	1	2	23	5	LOW_SIGNAL	LOW_SIGNAL	1568.724121	5022.979492	1570	5026	26.637865	44.297993	1575.063477	5006.817383	1574	5004	29.262066	47.756115	100	100	-0.532157	8.061246	-0.066014	0	-0.216641	0.33843	0	110.393555
1228	107con3Gko2R072403	NORMAL	B	1	2	23	6	LOW_SIGNAL	LOW_SIGNAL	1574.465698	5014.96582	1574	5014	31.691435	48.784592	1581.75	5012.848145	1584	5009	35.147949	48.101654	100	100	-0.611481	1.056242	-0.578921	0	-0.207247	0.044025	0	384.115692
1229	107con3Gko2R072403	NORMAL	B	1	2	23	7	DETECTED	DETECTED	10898.942383	7356.355469	11769	7497	3932.26416	1371.586792	1620.145874	5012.354004	1611	5003	42.894226	53.379608	100	100	778.908386	1169.12793	0.66623	1.500983	216.318085	43.911926	42.376507	58.470428
1230	107con3Gko2R072403	NORMAL	B	1	2	23	8	DETECTED	DETECTED	10419.168945	6922.766113	10924	6952	3639.991943	1080.149414	1609.536621	5013.70752	1611	5019	34.80452	48.771019	100	100	739.524414	952.189514	0.776657	1.28757	253.117493	39.143299	41.316425	56.522511
1231	107con3Gko2R072403	NORMAL	B	1	2	23	9	DETECTED	DETECTED	1941.68689	5140.818359	1883	5142	244.992767	126.539925	1573.988037	5002.297852	1574	4994	38.729992	45.658966	100	100	30.866472	69.090477	0.446754	2.238367	9.493905	3.033807	65.79081	85.196991
1232	107con3Gko2R072403	NORMAL	B	1	2	23	10	DETECTED	DETECTED	1975.067261	5150.5	1935	5143	132.275558	84.277512	1574.058838	5012.141113	1574	5011	36.565453	49.455406	100	100	33.662643	69.009865	0.487795	2.050043	10.966866	2.797649	31.700375	49.32188
1233	107con3Gko2R072403	NORMAL	B	1	2	23	11	LOW_SIGNAL	LOW_SIGNAL	1567.821899	4999.911133	1568	4996	32.994396	50.684277	1576.86084	5002.321777	1583	4999	45.836639	52.234043	100	100	-0.758774	-1.202368	0	0	-0.197199	-0.046151	0	0
1234	107con3Gko2R072403	NORMAL	B	1	2	23	12	LOW_SIGNAL	LOW_SIGNAL	1562.020508	4992.431641	1560	4992	32.953362	53.018909	1560.553711	4985.429688	1559	4987	40.71423	50.872375	100	100	0.12313	3.492395	0.035257	28.363424	0.036027	0.137638	1630.134277	213.274612
1235	107con3Gko2R072403	NORMAL	B	1	2	23	13	LOW_SIGNAL	LOW_SIGNAL	1633.726074	5022.568359	1637	5025	45.08437	47.72361	1570.023804	5003.960449	1565	5000	34.699738	47.334625	100	100	5.347486	9.281149	0.576166	1.73561	1.835814	0.393114	45.185474	32.678661
1236	107con3Gko2R072403	NORMAL	B	1	2	23	14	LOW_SIGNAL	LOW_SIGNAL	1632.917847	5029.986328	1641	5034	47.379539	50.034485	1554.007935	5005.317383	1553	5008	30.59111	42.905411	100	100	6.624091	12.304238	0.538358	1.857499	2.579505	0.574961	45.849972	104.34391
1237	107con3Gko2R072403	NORMAL	B	1	2	23	15	LOW_SIGNAL	LOW_SIGNAL	1556.21228	5032.137207	1554	5023	26.250574	49.708477	1553.839966	5021.279785	1556	5022	28.864368	42.073982	100	100	0.199144	5.415404	0.036774	27.193422	0.082188	0.258055	505.939026	243.805374
1238	107con3Gko2R072403	NORMAL	B	1	2	23	16	LOW_SIGNAL	LOW_SIGNAL	1615.124146	5017.95166	1551	5015	656.81958	54.533287	1555.769897	5016.126953	1554	5019	38.004246	41.324478	100	100	4.982491	0.910117	5.47456	0.182663	1.561779	0.044156	1104.755249	1950.079712
1239	107con3Gko2R072403	NORMAL	B	1	2	23	17	LOW_SIGNAL	LOW_SIGNAL	1702.110352	5057.241211	1652	5050	239.081573	75.599022	1731.555542	5060.57959	1582	5036	319.780853	96.625732	100	100	-2.471776	-1.665098	0	0	-0.092079	-0.03455	0	0
1240	107con3Gko2R072403	NORMAL	B	1	2	23	18	DETECTED	DETECTED	2367.681885	5343.977051	2320	5340	267.464478	121.911224	1856.256226	5125.619629	1743	5087	422.406586	146.404648	100	100	42.931614	108.911087	0.39419	2.53685	1.210743	1.491465	63.927277	37.126152
1241	107con3Gko2R072403	NORMAL	B	1	2	23	19	DETECTED	DETECTED	12915.959961	14116.071289	14631	15819	4299.925293	4185.135742	1848.549072	5109.274414	1759	5104	241.132782	74.690849	100	100	929.053589	4492.359375	0.206807	4.835415	45.897579	120.587692	38.790993	46.459015
1242	107con3Gko2R072403	NORMAL	B	1	2	23	20	DETECTED	DETECTED	15250.701172	13421.120117	16491	14200	4028.089844	3296.418213	1861.829834	5102.276367	1833	5110	167.161896	67.869987	100	100	1123.928467	4149.226074	0.270877	3.691717	80.09523	122.570282	30.059441	39.617519
1243	107con3Gko2R072403	NORMAL	B	1	2	23	21	LOW_SIGNAL	LOW_SIGNAL	1700.211914	5055.84082	1700	5053	37.486099	56.711437	1700.365112	5051.047852	1701	5044	44.917812	52.33551	100	100	-0.01286	2.39061	-0.005379	0	-0.003411	0.091582	0	455.761017
1244	107con3Gko2R072403	NORMAL	B	1	2	23	22	LOW_SIGNAL	LOW_SIGNAL	1712.688721	5052.437012	1707	5054	56.985401	51.488716	1686.80957	5044.468262	1684	5047	30.36306	48.532326	100	100	2.172425	3.974608	0.546576	1.829573	0.852324	0.164195	186.337708	215.79248
1245	107con3Gko2R072403	NORMAL	B	1	2	23	23	LOW_SIGNAL	LOW_SIGNAL	1702.664429	5033.631348	1695	5034	57.900799	42.435261	1702.781494	5034.772949	1698	5036	48.597649	41.905952	100	100	-0.009827	-0.569402	0	0	-0.002409	-0.027242	0	0
1246	107con3Gko2R072403	NORMAL	B	1	2	23	24	LOW_SIGNAL	LOW_SIGNAL	1671.532837	5025.414551	1669	5027	36.504364	45.880699	1680.817505	5026.317383	1668	5027	49.378437	46.737339	100	100	-0.779401	-0.450309	0	0	-0.188031	-0.019317	0	0
1247	107con3Gko2R072403	NORMAL	B	1	2	23	25	LOW_SIGNAL	LOW_SIGNAL	1626.105225	5013.131348	1624	5015	34.779564	46.642029	1639.296021	5009.848145	1636	5008	48.268406	48.691605	100	100	-1.107301	1.637578	-0.676182	0	-0.27328	0.067429	0	425.752655
1248	107con3Gko2R072403	NORMAL	B	1	2	23	26	LOW_SIGNAL	LOW_SIGNAL	1603.317871	4996.788086	1604	5002	32.497665	41.909832	1618.833374	5005.031738	1609	5002	65.387428	46.225525	100	100	-1.302449	-4.111722	0	0	-0.237286	-0.178336	0	0
1249	107con3Gko2R072403	NORMAL	B	1	2	24	1	LOW_SIGNAL	LOW_SIGNAL	1555.055176	5014.579102	1555	5016	33.779888	45.493835	1556.317505	5012.483887	1552	5012	29.492138	42.409382	100	100	-0.105966	1.04504	-0.101399	0	-0.042802	0.049405	0	785.891968
1250	107con3Gko2R072403	NORMAL	B	1	2	24	2	LOW_SIGNAL	LOW_SIGNAL	1544.131958	5002.083496	1542	5003	38.253342	46.288166	1544.767944	5003.775879	1545	5004	31.737106	45.889572	100	100	-0.053388	-0.844117	0	0	-0.020039	-0.036879	0	0
1251	107con3Gko2R072403	NORMAL	B	1	2	24	3	LOW_SIGNAL	LOW_SIGNAL	1647.944824	5038.289551	1650	5038	70.424202	58.002747	1550.631958	5004.047852	1550	5002	33.916298	48.946465	100	100	8.168926	17.078882	0.478306	2.090713	2.869207	0.699575	63.42342	90.888397
1252	107con3Gko2R072403	NORMAL	B	1	2	24	4	LOW_SIGNAL	LOW_SIGNAL	1676.903442	5051.04834	1696	5049	71.052933	59.943188	1560.151245	5011.991699	1560	5012	33.489094	52.837219	100	100	9.80076	19.480452	0.503107	1.987647	3.486275	0.739188	53.674175	72.482574
1253	107con3Gko2R072403	NORMAL	B	1	2	24	5	LOW_SIGNAL	LOW_SIGNAL	1573.862061	5009.572266	1567	5008	56.967903	44.576817	1569.583984	5006.288086	1571	5005	42.337009	48.512516	100	100	0.359123	1.638065	0.219236	4.561292	0.101048	0.067698	890.988892	582.819336
1254	107con3Gko2R072403	NORMAL	B	1	2	24	6	LOW_SIGNAL	LOW_SIGNAL	1578.075806	5013.682617	1577	5015	34.610344	49.45673	1575.592041	5005.775879	1571	4999	39.805798	45.142403	100	100	0.2085	3.943678	0.052869	18.914564	0.062397	0.175151	791.653015	255.506943
1255	107con3Gko2R072403	NORMAL	B	1	2	24	7	LOW_SIGNAL	LOW_SIGNAL	1577.561646	5005.472656	1571	5005	77.693924	42.792725	1580.456055	5006.600098	1575	5004	40.281963	44.476704	100	100	-0.242971	-0.562339	0	0	-0.071854	-0.025349	0	0
1256	107con3Gko2R072403	NORMAL	B	1	2	24	8	LOW_SIGNAL	LOW_SIGNAL	1561.664429	5009.335449	1561	5012	29.776472	44.459869	1569.615356	5007.692383	1568	5006	32.278919	52.050781	100	100	-0.66744	0.819519	-0.814429	0	-0.24632	0.031567	0	1647.325928
1257	107con3Gko2R072403	NORMAL	B	1	2	24	9	LOW_SIGNAL	LOW_SIGNAL	1604.972656	5015.075195	1604	5014	47.927692	59.783642	1560.047974	4997.983887	1556	4992	33.940857	51.705585	100	100	3.771201	8.524707	0.442385	2.260475	1.323617	0.330551	75.323975	175.587891
1258	107con3Gko2R072403	NORMAL	B	1	2	24	10	LOW_SIGNAL	LOW_SIGNAL	1631.721069	5015.32666	1627	5018	38.470371	45.449375	1578.76416	5003.084961	1571	5008	40.872749	45.172916	100	100	4.445467	6.105846	0.728067	1.3735	1.295653	0.270996	26.0707	40.887554
1259	107con3Gko2R072403	NORMAL	B	1	2	24	11	DETECTED	DETECTED	12506.222656	6929.658203	13476	7022	2999.041504	781.13147	1605.400024	5016.777832	1606	5002	39.309032	45.651291	100	100	915.069275	954.095703	0.959096	1.042649	277.310883	41.902	27.509705	40.765556
1260	107con3Gko2R072403	NORMAL	B	1	2	24	12	DETECTED	DETECTED	12407.868164	6746.192871	13077	6926	2710.270752	604.908203	1616.140015	5012.359863	1601	5002	67.742615	50.438389	100	100	905.911377	864.791504	1.047549	0.954609	159.304871	34.375267	25.106489	34.766998
1261	107con3Gko2R072403	NORMAL	B	1	2	24	13	DETECTED	DETECTED	4946.954102	5626.977051	5124	5698	1397.788696	253.946259	1586.160034	5002.540039	1588	4996	31.535763	50.129719	100	100	282.121765	311.453186	0.905824	1.103967	106.570877	12.456424	41.580437	39.867786
1262	107con3Gko2R072403	NORMAL	B	1	2	24	14	DETECTED	DETECTED	4844.216797	5627.524902	4743	5645	1289.243774	275.722076	1589.719971	4996.5	1590	5001	31.840828	53.872959	100	100	273.198669	314.739044	0.868016	1.152052	102.211441	11.713202	39.602142	42.852158
1263	107con3Gko2R072403	NORMAL	B	1	2	24	15	LOW_SIGNAL	LOW_SIGNAL	1690.648315	5085.399902	1629	5067	275.377472	107.358391	1676.118164	5061.818848	1590	5044	234.729584	91.514801	100	100	1.219733	11.761626	0.103704	9.642786	0.061902	0.257675	991.013367	238.040955
1264	107con3Gko2R072403	NORMAL	B	1	2	24	16	LOW_SIGNAL	LOW_SIGNAL	1974.965576	5188.848145	1937	5173	304.575775	133.196106	1787.213623	5080.307617	1681	5067	331.469025	97.867386	100	100	15.760833	54.137234	0.291127	3.434922	0.566424	1.109057	69.659592	83.241074
1265	107con3Gko2R072403	NORMAL	B	1	2	24	17	DETECTED	DETECTED	2290.848389	5697.687012	2285	5640	98.135513	172.827026	1845.555542	5081.60498	1752	5058	317.557007	85.425209	100	100	37.380096	307.285919	0.121646	8.220576	1.402245	7.211946	67.823463	24.386179
1266	107con3Gko2R072403	NORMAL	B	1	2	24	18	DETECTED	DETECTED	2321.97168	5659.395996	2298	5678	147.660904	186.810806	1709.619019	5064.678711	1656	5053	220.942932	87.102913	100	100	51.403931	296.62973	0.173293	5.770565	2.771542	6.827754	26.839661	27.788244
1267	107con3Gko2R072403	NORMAL	B	1	2	24	19	LOW_SIGNAL	LOW_SIGNAL	1623.806641	5026.799805	1622	5025	33.285969	55.349773	1651.647095	5043.117676	1650	5040	36.891182	50.74382	100	100	-2.337066	-8.138936	0	0	-0.754664	-0.321574	0	0
1268	107con3Gko2R072403	NORMAL	B	1	2	24	20	LOW_SIGNAL	LOW_SIGNAL	1637.152344	5028.384277	1638	5027	31.84436	50.7715	1663.316284	5044.922852	1668	5038	40.636883	49.263927	100	100	-2.196331	-8.249017	0	0	-0.643847	-0.335714	0	0
1269	107con3Gko2R072403	NORMAL	B	1	2	24	21	LOW_SIGNAL	LOW_SIGNAL	1709.986694	5060.854492	1710	5061	36.743069	53.399044	1668.280762	5029.035156	1670	5030	35.550667	41.645981	100	100	3.501004	15.870669	0.220596	4.533177	1.173141	0.764043	22.26199	105.038658
1270	107con3Gko2R072403	NORMAL	B	1	2	24	22	LOW_SIGNAL	LOW_SIGNAL	1733.807983	5060.655762	1737	5063	35.23951	45.782242	1699.735596	5037.850586	1692	5044	37.403664	47.032276	100	100	2.860206	11.374638	0.251455	3.97686	0.910937	0.484884	36.799252	47.231892
1271	107con3Gko2R072403	NORMAL	B	1	2	24	23	DETECTED	DETECTED	28325.326172	11576.739258	31493	11660	9772.135742	3194.140869	1777.793091	5048.689453	1775	5053	36.086582	38.659779	100	100	2228.531982	3256.023926	0.684434	1.461062	735.66217	168.858948	36.809708	48.9259
1272	107con3Gko2R072403	NORMAL	B	1	2	24	24	DETECTED	DETECTED	31218.908203	11224.841797	33153	11013	6004.03125	2143.180176	1738.724121	5030.137695	1738	5029	43.167358	57.07621	100	100	2474.713379	3089.759766	0.80094	1.248532	682.927673	108.533905	20.365803	34.584705
1273	107con3Gko2R072403	NORMAL	B	1	2	24	25	LOW_SIGNAL	LOW_SIGNAL	1787.258301	5048.15918	1818	5047	98.502281	55.119873	1653.214233	5010.444336	1647	5011	50.613926	43.051712	100	100	11.252326	18.811197	0.598172	1.671761	2.648363	0.876036	63.041969	91.264343
1274	107con3Gko2R072403	NORMAL	B	1	2	24	26	DETECTED	DETECTED	1849.128174	5075.025879	1847	5068	56.809551	92.109344	1639.337402	4997.873535	1622	4993	62.014915	46.918907	100	100	17.610882	38.481613	0.457644	2.185104	3.382908	1.644376	11.854742	102.73671
1275	107con3Gko2R072403	NORMAL	B	1	2	25	1	LOW_SIGNAL	LOW_SIGNAL	1569.710327	5016.461914	1569	5014	32.672382	47.948769	1559.307129	5018.874023	1564	5021	30.526724	42.656445	100	100	0.873296	-1.203098	0	-1.377652	0.34079	-0.056547	111.935799	0
1276	107con3Gko2R072403	NORMAL	B	1	2	25	2	LOW_SIGNAL	LOW_SIGNAL	1559.496582	5017.303223	1561	5018	31.607647	45.30167	1558.754028	5005.968262	1562	5008	33.209805	46.691662	100	100	0.062334	5.653588	0.011026	90.698807	0.022359	0.242762	1372.368408	99.761856
1277	107con3Gko2R072403	NORMAL	B	1	2	25	3	LOW_SIGNAL	LOW_SIGNAL	1555.427612	5013.089844	1555	5014	32.761074	45.223389	1551.277832	5009.69043	1551	5009	29.50733	45.633228	100	100	0.348353	1.695541	0.205453	4.867303	0.140636	0.074494	343.005005	179.50705
1278	107con3Gko2R072403	NORMAL	B	1	2	25	4	LOW_SIGNAL	LOW_SIGNAL	1574.820679	5041.889648	1574	5040	43.532185	54.996353	1559.960327	5032.523926	1560	5032	33.621277	49.753105	100	100	1.247452	4.671382	0.267041	3.74474	0.441992	0.188244	186.082428	250.227341
1279	107con3Gko2R072403	NORMAL	B	1	2	25	5	LOW_SIGNAL	LOW_SIGNAL	1574.972412	5024.04834	1574	5023	35.887936	41.424191	1567.436523	5023.714355	1571	5025	30.58143	46.682911	100	100	0.6326	0.166583	3.79751	0.26333	0.24642	0.007154	249.218704	6444.947754
1280	107con3Gko2R072403	NORMAL	B	1	2	25	6	LOW_SIGNAL	LOW_SIGNAL	1565.599976	5023.255371	1560	5019	30.301126	50.731148	1569.08728	5025.516113	1570	5026	30.791435	43.171791	100	100	-0.292742	-1.1276	0	0	-0.113256	-0.052366	0	0
1281	107con3Gko2R072403	NORMAL	B	1	2	25	7	LOW_SIGNAL	LOW_SIGNAL	1559.841431	5020.523926	1559	5022	26.84256	45.617989	1557.658691	5021.063477	1558	5015	28.565201	43.662674	100	100	0.18323	-0.269114	0	-1.468723	0.076413	-0.012357	447.590485	0
1282	107con3Gko2R072403	NORMAL	B	1	2	25	8	LOW_SIGNAL	LOW_SIGNAL	1555.255127	5009.331055	1555	5011	27.223047	48.443993	1556.555542	5011.483887	1557	5007	30.893251	45.844734	100	100	-0.109163	-1.073777	0	0	-0.042094	-0.046959	0	0
1283	107con3Gko2R072403	NORMAL	B	1	2	25	9	LOW_SIGNAL	LOW_SIGNAL	1652.299316	5011.816406	1651	5011	52.843067	50.471905	1574.730103	5005.016113	1578	4999	38.946613	48.74242	100	100	6.511546	3.391812	1.919784	0.520892	1.991681	0.139515	46.042564	192.627304
1284	107con3Gko2R072403	NORMAL	B	1	2	25	10	LOW_SIGNAL	LOW_SIGNAL	1663.925171	5022.721191	1664	5027	55.725246	39.873734	1582.103149	5010.793457	1577	5015	34.774666	43.066326	100	100	6.868547	5.949248	1.154524	0.866158	2.352921	0.276962	53.217186	136.425644
1285	107con3Gko2R072403	NORMAL	B	1	2	25	11	LOW_SIGNAL	LOW_SIGNAL	1581.374146	5021.775391	1581	5018	39.661789	46.815674	1577.293701	5017.047852	1576	5020	35.373676	52.15958	100	100	0.342533	2.357975	0.145266	6.88394	0.115353	0.090636	439.601227	486.471741
1286	107con3Gko2R072403	NORMAL	B	1	2	25	12	LOW_SIGNAL	LOW_SIGNAL	1586.088379	5024.19043	1586	5018	34.228256	46.236782	1587.341309	5019.714355	1584	5020	43.833721	43.901497	100	100	-0.105177	2.232551	-0.047111	0	-0.028584	0.101957	0	324.136078
1287	107con3Gko2R072403	NORMAL	B	1	2	25	13	DETECTED	DETECTED	1921.030273	5113.757813	1914	5118	44.953777	54.827026	1632.025146	5019.29541	1589	5015	201.060913	61.210316	100	100	24.260529	47.115425	0.514917	1.942061	1.437401	1.543243	67.808846	28.811251
1288	107con3Gko2R072403	NORMAL	B	1	2	25	14	DETECTED	DETECTED	2841.551758	5817.448242	2767	5868	392.516479	222.560516	1831.773193	5076.370605	1819	5073	225.392487	76.007721	100	100	84.765839	369.630524	0.229326	4.360607	4.48009	9.750031	31.824055	28.226377
1289	107con3Gko2R072403	NORMAL	B	1	2	25	15	LOW_SIGNAL	LOW_SIGNAL	1911.794556	5175.102539	1882	5173	133.539383	53.080784	2133.960693	5185.425293	1903	5138	1043.351807	259.670776	100	100	-18.649731	-5.148725	0	0	-0.212935	-0.039753	0	0
1290	107con3Gko2R072403	NORMAL	B	1	2	25	16	LOW_SIGNAL	LOW_SIGNAL	1683.773926	5056.144043	1682	5056	52.118534	51.806534	1738.160034	5077.056152	1707	5074	114.34021	59.677402	100	100	-4.565441	-10.430425	0	0	-0.475652	-0.350419	0	0
1291	107con3Gko2R072403	NORMAL	B	1	2	25	17	LOW_SIGNAL	LOW_SIGNAL	1623.537964	5025.248047	1613	5020	111.814514	55.445976	1624.444458	5024.198242	1621	5024	40.385059	48.390587	100	100	-0.076096	0.523616	-0.145327	0	-0.022446	0.021694	0	2578.262451
1292	107con3Gko2R072403	NORMAL	B	1	2	25	18	LOW_SIGNAL	LOW_SIGNAL	1583.296509	5008.248047	1585	5004	30.086248	47.025185	1621.627075	5022.923828	1601	5015	156.344711	78.599625	100	100	-3.217659	-7.319904	0	0	-0.245167	-0.186716	0	0
1293	107con3Gko2R072403	NORMAL	B	1	2	25	19	LOW_SIGNAL	LOW_SIGNAL	1753.125854	5095.437012	1782	5100	94.724396	87.360443	1625.368042	5016.655762	1623	5017	40.66296	48.333702	100	100	10.724627	39.294067	0.272932	3.66391	3.141872	1.629944	66.964615	92.371674
1294	107con3Gko2R072403	NORMAL	B	1	2	25	20	LOW_SIGNAL	LOW_SIGNAL	1759.08606	5091.291504	1784	5094	87.722809	77.644279	1647.254883	5026.029297	1646	5025	39.031261	52.840408	100	100	9.387666	32.551117	0.288398	3.467435	2.86517	1.235081	70.249763	87.172157
1295	107con3Gko2R072403	NORMAL	B	1	2	25	21	DETECTED	DETECTED	12751.05957	8419.932617	12720	8123	3446.137451	1290.126099	1671.457153	5043	1665	5030	39.628677	55.899593	100	100	930.076965	1684.327515	0.552195	1.810955	279.58548	60.410683	31.101381	38.168205
1296	107con3Gko2R072403	NORMAL	B	1	2	25	22	DETECTED	DETECTED	13003.472656	8394.59082	13644	8485	3939.914307	1450.949951	1699.549072	5042.431152	1708	5043	33.415756	52.671528	100	100	948.907593	1671.971313	0.567538	1.761996	338.28125	63.642727	34.853142	43.255508
1297	107con3Gko2R072403	NORMAL	B	1	2	25	23	DETECTED	DETECTED	5361.51416	5719.428711	5497	5747	452.773682	131.679825	1700.095215	5021.095215	1695	5021	62.44733	47.934673	100	100	307.357727	348.310852	0.882424	1.133242	58.632114	14.568441	12.24789	17.562553
1298	107con3Gko2R072403	NORMAL	B	1	2	25	24	DETECTED	DETECTED	5328.799805	5676.484375	5443	5692	369.305908	117.691071	1673.403564	5007.912109	1664	5010	56.126404	54.586834	100	100	306.852142	333.466705	0.920188	1.086734	65.127922	12.247867	9.985676	15.59537
1299	107con3Gko2R072403	NORMAL	B	1	2	25	25	DETECTED	DETECTED	2668.388916	5261.733398	2714	5274	214.485245	79.873604	1639.693115	4989.663574	1635	4993	45.405666	43.54797	100	100	86.353844	135.701462	0.636352	1.571458	22.65567	6.247589	20.377653	24.610575
1300	107con3Gko2R072403	NORMAL	B	1	2	25	26	DETECTED	DETECTED	2729.5625	5287.362305	2728	5281	174.331711	79.672318	1603.559326	4980.279785	1600	4975	30.619678	45.099869	100	100	94.522308	153.164886	0.617128	1.62041	36.773842	6.808945	15.241663	21.387936
1301	107con3Gko2R072403	NORMAL	C	1	3	1	1	LOW_SIGNAL	LOW_SIGNAL	1496.714233	5076.96582	1494	5073	33.146008	47.639538	1481.722168	5077.198242	1478	5077	42.929085	44.49612	100	100	1.258509	-0.115926	0	-0.092114	0.349229	-0.005223	181.96904	0
1302	107con3Gko2R072403	NORMAL	C	1	3	1	2	LOW_SIGNAL	LOW_SIGNAL	1511.637573	5113.026855	1510	5109	36.05574	54.501667	1506.839966	5102.640137	1505	5104	48.591518	53.732517	100	100	0.402735	5.180629	0.077739	12.863616	0.098733	0.193304	678.980713	87.84343
1303	107con3Gko2R072403	NORMAL	C	1	3	1	3	DETECTED	DETECTED	28004.117188	11172.233398	29700	11628	13488.427734	3446.633545	1580.043457	5130.956543	1566	5130	47.620159	27.298815	100	100	2218.168213	3013.234131	0.736142	1.358434	554.892578	221.301804	51.045662	57.049618
1304	107con3Gko2R072403	NORMAL	C	1	3	1	4	DETECTED	DETECTED	29403.675781	12295.407227	30004	12082	11391.34668	3337.276611	1610.666626	5129.888672	1602	5124	43.34811	44.672512	100	100	2333.083496	3573.977051	0.652798	1.531868	641.158508	160.401062	40.986073	46.569939
1305	107con3Gko2R072403	NORMAL	C	1	3	1	5	LOW_SIGNAL	LOW_SIGNAL	1613.610718	5103.550293	1613	5101	72.031593	50.198723	1538.777832	5090.677734	1538	5090	54.070862	49.825272	100	100	6.281845	6.420503	0.978404	1.022073	1.383978	0.258354	63.596214	47.479389
1306	107con3Gko2R072403	NORMAL	C	1	3	1	6	LOW_SIGNAL	LOW_SIGNAL	1593.671143	5095.912598	1586	5096	80.949646	52.353519	1515.18396	5069.240234	1508	5071	43.238346	46.066284	100	100	6.588604	13.303492	0.495254	2.019167	1.815222	0.579	87.192032	93.263062
1307	107con3Gko2R072403	NORMAL	C	1	3	1	7	DETECTED	DETECTED	1822.846191	5204.365234	1826	5211	50.25753	55.52285	1519.035767	5058.505859	1519	5060	34.694538	46.182148	100	100	25.503359	72.750916	0.350557	2.852601	8.756722	3.15835	11.968256	21.131317
1308	107con3Gko2R072403	NORMAL	C	1	3	1	8	DETECTED	DETECTED	1828.584961	5167.169922	1832	5173	51.616726	63.21841	1529.557007	5057.145508	1526	5055	42.268547	44.921135	100	100	25.101894	54.877357	0.457418	2.186184	7.074479	2.44928	9.907188	40.429317
1309	107con3Gko2R072403	NORMAL	C	1	3	1	9	LOW_SIGNAL	LOW_SIGNAL	1571.161133	5082.718262	1576	5081	39.542667	50.552502	1559.359009	5074.316406	1553	5074	55.354721	48.637409	100	100	0.990729	4.19063	0.236415	4.229845	0.213209	0.172745	328.21701	164.041336
1310	107con3Gko2R072403	NORMAL	C	1	3	1	10	LOW_SIGNAL	LOW_SIGNAL	1618.724854	5107.503418	1604	5105	64.072899	46.594223	1574.97522	5098.165527	1572	5102	34.855999	44.075951	100	100	3.672562	4.657501	0.788526	1.268188	1.255154	0.211859	122.88652	161.820999
1311	107con3Gko2R072403	NORMAL	C	1	3	1	11	LOW_SIGNAL	LOW_SIGNAL	1610.255005	5108.953125	1612	5106	41.808475	48.625732	1597.086182	5098.568848	1595	5097	40.904671	44.723541	100	100	1.105457	5.179411	0.213433	4.685314	0.321939	0.232188	65.656448	183.794907
1312	107con3Gko2R072403	NORMAL	C	1	3	1	12	LOW_SIGNAL	LOW_SIGNAL	1615.838867	5089.785156	1616	5094	36.528419	49.523727	1604.880371	5084.170898	1605	5081	35.679646	47.804241	100	100	0.919911	2.800248	0.32851	3.044043	0.307136	0.117443	71.439423	230.423111
1313	107con3Gko2R072403	NORMAL	C	1	3	1	13	LOW_SIGNAL	LOW_SIGNAL	1696.40271	5096.09375	1718	5093	72.586945	48.194351	1627.671997	5080.096191	1614	5083	58.655052	44.949154	100	100	5.769598	7.979172	0.723082	1.382969	1.171778	0.355903	62.214363	108.678391
1314	107con3Gko2R072403	NORMAL	C	1	3	1	14	LOW_SIGNAL	LOW_SIGNAL	1694	5088.456543	1705	5093	64.377373	54.388306	1633.463989	5065.664063	1623	5063	56.599827	47.677643	100	100	5.081694	11.368305	0.447005	2.237109	1.069544	0.478054	50.670982	114.823708
1315	107con3Gko2R072403	NORMAL	C	1	3	1	15	LOW_SIGNAL	LOW_SIGNAL	1657.939209	5089.682617	1661	5092	62.529583	50.401791	1619.048096	5068.096191	1605	5071	55.229515	42.588234	100	100	3.264714	10.766756	0.303222	3.297918	0.704173	0.506864	75.389404	124.871078
1316	107con3Gko2R072403	NORMAL	C	1	3	1	16	LOW_SIGNAL	LOW_SIGNAL	1638.824341	5102.311035	1649	5100	53.143978	47.338676	1590.578979	5076.307129	1580	5073	49.930737	45.136982	100	100	4.049956	12.970082	0.312254	3.202524	0.966246	0.576111	37.72179	54.872345
1317	107con3Gko2R072403	NORMAL	C	1	3	1	17	LOW_SIGNAL	LOW_SIGNAL	1550.276978	5066.175781	1546	5063	43.753143	43.803772	1545.135986	5068.416016	1541	5069	45.593628	45.087769	100	100	0.43156	-1.117372	0	-2.589143	0.112757	-0.049686	249.435684	0
1318	107con3Gko2R072403	NORMAL	C	1	3	1	18	LOW_SIGNAL	LOW_SIGNAL	1508.587891	5084.10791	1505	5083	35.3909	49.561771	1498.624023	5086.655762	1494	5083	40.454212	48.109768	100	100	0.836417	-1.270803	0	-1.519342	0.2463	-0.052959	196.67688	0
1319	107con3Gko2R072403	NORMAL	C	1	3	1	19	LOW_SIGNAL	LOW_SIGNAL	1473.23645	5097.790527	1472	5096	46.82481	49.581402	1458.456055	5094.463867	1455	5091	35.630154	48.706429	100	100	1.24074	1.659253	0.74777	1.337309	0.414828	0.0683	205.55484	278.765442
1320	107con3Gko2R072403	NORMAL	C	1	3	1	20	LOW_SIGNAL	LOW_SIGNAL	1436.209473	5078.540527	1429	5079	48.089657	48.487518	1412.160034	5079.335938	1411	5076	37.727676	51.166367	100	100	2.01883	-0.39673	0	-0.196515	0.637448	-0.015546	123.994926	0
1321	107con3Gko2R072403	NORMAL	C	1	3	1	21	LOW_SIGNAL	LOW_SIGNAL	1388.026978	5061.533691	1381	5059	78.138458	43.131725	1378.208008	5068.808105	1374	5067	34.0117	48.069454	100	100	0.824253	-3.628291	0	-4.401914	0.288694	-0.151331	716.448608	0
1322	107con3Gko2R072403	NORMAL	C	1	3	1	22	LOW_SIGNAL	LOW_SIGNAL	1353.503418	5059.700684	1353	5060	28.989223	45.539898	1346.696045	5060.680176	1346	5058	34.436058	44.36425	100	100	0.571445	-0.488546	0	-0.854931	0.197682	-0.022078	273.038391	0
1323	107con3Gko2R072403	NORMAL	C	1	3	1	23	LOW_SIGNAL	LOW_SIGNAL	1389.871582	5059.993164	1371	5061	81.40654	43.635246	1334.527954	5057.647949	1331	5058	39.37323	48.571735	100	100	4.64582	1.169733	3.971692	0.251782	1.405616	0.048284	128.74379	909.721191
1324	107con3Gko2R072403	NORMAL	C	1	3	1	24	LOW_SIGNAL	LOW_SIGNAL	1379.333374	5041.435547	1363	5042	70.412415	45.676056	1322.832031	5045.976074	1320	5049	38.146748	49.052216	100	100	4.743004	-2.264699	0	-0.477482	1.481158	-0.092565	104.747772	0
1325	107con3Gko2R072403	NORMAL	C	1	3	1	25	LOW_SIGNAL	LOW_SIGNAL	1281.269775	5041.644531	1280	5037	31.946556	45.29221	1296.781738	5041.168945	1290	5038	40.559231	48.68512	100	100	-1.302151	0.23721	-5.489443	0	-0.382452	0.009769	0	3754.643799
1326	107con3Gko2R072403	NORMAL	C	1	3	1	26	LOW_SIGNAL	LOW_SIGNAL	1268.784302	5065.477051	1271	5066	28.074837	45.564449	1283.547607	5058.19043	1283	5058	27.551441	50.894985	100	100	-1.239305	3.63438	-0.340995	0	-0.535845	0.14317	0	311.194275
1327	107con3Gko2R072403	NORMAL	C	1	3	2	1	LOW_SIGNAL	LOW_SIGNAL	1593.445923	5098.831055	1607	5103	72.20269	61.948997	1500.301636	5076.952148	1496	5079	45.58215	48.867805	100	100	7.818995	10.912638	0.716508	1.395657	2.043438	0.447716	60.116947	174.02066
1328	107con3Gko2R072403	NORMAL	C	1	3	2	2	LOW_SIGNAL	LOW_SIGNAL	1618.081055	5143.688965	1612	5130	209.187607	103.031197	1517.245972	5092.22998	1516	5093	36.532871	44.254566	100	100	8.464599	25.666424	0.329793	3.032208	2.760119	1.162795	204.267029	180.809616
1329	107con3Gko2R072403	NORMAL	C	1	3	2	3	DETECTED	DETECTED	2003.050049	5205.625	2000	5205	66.914009	66.023964	1571.433594	5096.035156	1534	5096	112.412392	45.466221	100	100	36.232033	54.660606	0.662855	1.508627	3.839581	2.410357	20.927729	43.685341
1330	107con3Gko2R072403	NORMAL	C	1	3	2	4	DETECTED	DETECTED	2061.134277	5212.462891	2074	5219	86.193558	57.756092	1546.103149	5072.785645	1535	5070	44.421589	43.855507	100	100	43.234276	69.667435	0.620581	1.611394	11.594163	3.184942	14.34187	26.90683
1331	107con3Gko2R072403	NORMAL	C	1	3	2	5	LOW_SIGNAL	LOW_SIGNAL	1638.919434	5092.181152	1652	5097	104.102829	55.436234	1521.463623	5067.654785	1514	5067	54.584949	48.050331	100	100	9.859825	12.233124	0.805994	1.240704	2.151798	0.510431	75.47068	112.722488
1332	107con3Gko2R072403	NORMAL	C	1	3	2	6	LOW_SIGNAL	LOW_SIGNAL	1667.19458	5093.496582	1704	5096	98.686005	54.0201	1509.447998	5053.496094	1494	5056	53.217068	46.330452	100	100	13.242033	19.95122	0.66372	1.506658	2.96421	0.863374	52.684242	69.446091
1333	107con3Gko2R072403	NORMAL	C	1	3	2	7	LOW_SIGNAL	LOW_SIGNAL	1629.308716	5080.879395	1654	5088	113.697861	63.380749	1517.864014	5044.60791	1502	5046	68.07045	44.869144	100	100	9.355223	18.091288	0.517112	1.933817	1.637197	0.808384	81.717026	123.41571
1334	107con3Gko2R072403	NORMAL	C	1	3	2	8	LOW_SIGNAL	LOW_SIGNAL	1657.812134	5082.261719	1679	5075	110.775284	53.392513	1520.375977	5044.895996	1501	5048	68.971664	44.433685	100	100	11.537075	18.637066	0.619039	1.615407	1.992647	0.840932	63.072014	79.228203
1335	107con3Gko2R072403	NORMAL	C	1	3	2	9	LOW_SIGNAL	LOW_SIGNAL	1659.825562	5110.946289	1692	5096	124.589371	78.177963	1545.952026	5067.680176	1521	5063	85.990517	54.56538	100	100	9.559112	21.580029	0.442961	2.257535	1.324257	0.792922	79.172226	129.398804
1336	107con3Gko2R072403	NORMAL	C	1	3	2	10	DETECTED	DETECTED	1827.901978	5253.39209	1828	5264	77.703857	63.048264	1580.889526	5104.941895	1568	5099	76.425667	60.815002	100	100	20.735455	74.043152	0.280046	3.570848	3.232061	2.441013	5.682276	11.203667
1337	107con3Gko2R072403	NORMAL	C	1	3	2	11	DETECTED	DETECTED	2027.875	5249.443359	2033	5252	104.992409	55.406723	1572.565186	5079.06543	1573	5077	32.284554	44.807972	100	100	38.22097	84.980148	0.449764	2.223391	14.103024	3.802402	21.942318	19.128447
1338	107con3Gko2R072403	NORMAL	C	1	3	2	12	DETECTED	DETECTED	2034.4646	5217.54541	2025	5217	81.089439	63.841206	1584.456787	5070.172852	1584	5064	38.181492	46.696842	100	100	37.775894	73.505653	0.513918	1.945835	11.786019	3.155943	15.897034	29.539284
1339	107con3Gko2R072403	NORMAL	C	1	3	2	13	LOW_SIGNAL	LOW_SIGNAL	1654.442993	5091.724609	1652	5087	54.704899	49.445423	1604.315186	5070.532715	1597	5068	44.284283	48.353199	100	100	4.207978	10.569974	0.398107	2.511889	1.131955	0.438273	64.07106	48.769993
1340	107con3Gko2R072403	NORMAL	C	1	3	2	14	LOW_SIGNAL	LOW_SIGNAL	1655.536865	5084.70459	1655	5085	57.962189	54.846775	1613.238037	5059.452148	1605	5059	45.140217	42.386524	100	100	3.550774	12.595271	0.281913	3.54719	0.937054	0.595766	85.957443	137.837555
1341	107con3Gko2R072403	NORMAL	C	1	3	2	15	DETECTED	DETECTED	2537.719727	5642.083984	2550	5647	226.684341	155.419632	1621.975952	5073.566406	1621	5073	47.179466	39.843346	100	100	76.872093	283.562012	0.271094	3.688751	19.409796	14.268822	24.212044	26.424112
1342	107con3Gko2R072403	NORMAL	C	1	3	2	16	DETECTED	DETECTED	2527.153809	5536.605957	2531	5516	201.288116	185.043274	1595.717651	5081	1592	5084	47.631428	54.740948	100	100	78.189384	227.244583	0.344076	2.906336	19.555075	8.322947	20.996754	38.796898
1343	107con3Gko2R072403	NORMAL	C	1	3	2	17	LOW_SIGNAL	LOW_SIGNAL	1606.074341	5084.763672	1611	5087	58.829868	55.649094	1555.227783	5065.079102	1557	5068	48.914795	43.06221	100	100	4.268313	9.818159	0.434737	2.300244	1.039492	0.457119	64.281242	179.067429
1344	107con3Gko2R072403	NORMAL	C	1	3	2	18	LOW_SIGNAL	LOW_SIGNAL	1576.331055	5111.101563	1575	5104	89.746086	55.746624	1511.18396	5084.151855	1504	5086	51.104477	48.873119	100	100	5.468771	13.441823	0.406847	2.457924	1.274783	0.551422	113.243126	99.504303
1345	107con3Gko2R072403	NORMAL	C	1	3	2	19	LOW_SIGNAL	LOW_SIGNAL	1479.385132	5107.898438	1477	5107	42.685459	46.476532	1472.911987	5098.304199	1460	5101	92.979958	55.293823	100	100	0.543388	4.78536	0.113552	8.806526	0.069619	0.173514	1276.084717	312.225037
1346	107con3Gko2R072403	NORMAL	C	1	3	2	20	LOW_SIGNAL	LOW_SIGNAL	1436.741455	5062.714355	1440	5062	42.178692	46.848629	1411.536011	5063.912109	1407	5064	37.666084	51.978115	100	100	2.11587	-0.597409	0	-0.282347	0.669181	-0.023043	75.308266	0
1347	107con3Gko2R072403	NORMAL	C	1	3	2	21	LOW_SIGNAL	LOW_SIGNAL	1412.360596	5055.652832	1415	5057	42.087475	46.857204	1388.407959	5049.78418	1388	5051	32.58168	51.206814	100	100	2.010704	2.927133	0.686919	1.455776	0.735157	0.114607	111.227333	351.91803
1348	107con3Gko2R072403	NORMAL	C	1	3	2	22	LOW_SIGNAL	LOW_SIGNAL	1374.816284	5064.306152	1375	5062	30.134863	44.094322	1363.160034	5049.456055	1359	5051	36.053364	50.846462	100	100	0.978484	7.406848	0.132105	7.569721	0.323305	0.292058	169.799881	170.497437
1349	107con3Gko2R072403	NORMAL	C	1	3	2	23	LOW_SIGNAL	LOW_SIGNAL	1342.074341	5047.938965	1340	5044	43.163528	47.691357	1336.504028	5051.655762	1336	5053	31.872887	49.280487	100	100	0.4676	-1.853843	0	-3.964594	0.174766	-0.075421	522.535461	0
1350	107con3Gko2R072403	NORMAL	C	1	3	2	24	LOW_SIGNAL	LOW_SIGNAL	1330.581055	5045.561035	1329	5045	30.659859	46.025318	1318.456055	5037.231934	1320	5037	27.397755	43.851318	100	100	1.017833	4.154343	0.245005	4.081557	0.442555	0.18994	113.500221	167.824326
1351	107con3Gko2R072403	NORMAL	C	1	3	2	25	LOW_SIGNAL	LOW_SIGNAL	1307	5039.276367	1305	5042	29.879005	45.90593	1303.204224	5030.993164	1303	5033	30.428511	47.431557	100	100	0.318636	4.13145	0.077125	12.966034	0.124744	0.174635	151.660095	144.063614
1352	107con3Gko2R072403	NORMAL	C	1	3	2	26	LOW_SIGNAL	LOW_SIGNAL	1309.333374	5061.39209	1304	5065	49.994995	43.421318	1312.992065	5061.293457	1313	5061	36.735485	48.104897	100	100	-0.307129	0.049196	-6.243023	0	-0.099596	0.00205	0	20991.341797
1353	107con3Gko2R072403	NORMAL	C	1	3	3	1	LOW_SIGNAL	LOW_SIGNAL	1732.175659	5062.493164	1831	5059	197.56601	58.52142	1502.428589	5048.531738	1480	5048	109.567024	52.879589	100	100	19.286112	6.963602	2.76956	0.361068	2.096863	0.264023	71.556999	179.566299
1354	107con3Gko2R072403	NORMAL	C	1	3	3	2	DETECTED	DETECTED	1968.43042	5083.987305	1968	5073	59.172649	56.300137	1503.570313	5061.054688	1504	5061	33.901852	51.09914	100	100	39.022671	11.438202	3.411609	0.293117	13.711939	0.448787	10.43284	103.060043
1355	107con3Gko2R072403	NORMAL	C	1	3	3	3	DETECTED	DETECTED	1910.303589	5112.875	1914	5112	76.206436	48.198376	1492.448242	5041.792969	1493	5049	29.071178	46.940105	100	100	35.076859	35.453896	0.989365	1.010749	14.373527	1.514313	16.858347	15.392365
1356	107con3Gko2R072403	NORMAL	C	1	3	3	4	DETECTED	DETECTED	1943.368408	5113.956055	1950	5111	70.99324	47.8442	1495.727295	5035.441406	1490	5036	31.014275	47.037357	100	100	37.577221	39.161095	0.959555	1.04215	14.43339	1.669198	14.265989	11.14383
1357	107con3Gko2R072403	NORMAL	C	1	3	3	5	LOW_SIGNAL	LOW_SIGNAL	1499.234863	5034.771973	1499	5033	34.559269	53.303967	1492.458374	5023.895996	1495	5025	32.251289	53.042885	100	100	0.568852	5.424658	0.104864	9.536146	0.210115	0.205041	183.245697	48.448647
1358	107con3Gko2R072403	NORMAL	C	1	3	3	6	LOW_SIGNAL	LOW_SIGNAL	1490.147705	5032.362305	1492	5031	30.38011	49.967857	1478.352051	5029.080078	1479	5030	31.536776	48.378311	100	100	0.990186	1.637091	0.604845	1.653316	0.374029	0.067845	71.744171	380.931549
1359	107con3Gko2R072403	NORMAL	C	1	3	3	7	LOW_SIGNAL	LOW_SIGNAL	1472.751709	5032.167969	1471	5037	28.949373	47.076904	1477.698364	5025.055664	1478	5025	29.84259	45.097992	100	100	-0.415247	3.547435	-0.117056	0	-0.165758	0.157708	0	189.893112
1360	107con3Gko2R072403	NORMAL	C	1	3	3	8	LOW_SIGNAL	LOW_SIGNAL	1490.442993	5037.852539	1488	5036	32.613499	49.428413	1487.650757	5037.349121	1488	5037	36.695137	47.439278	100	100	0.234394	0.251092	0.933499	1.071238	0.076093	0.010612	602.363708	2757.355957
1361	107con3Gko2R072403	NORMAL	C	1	3	3	9	LOW_SIGNAL	LOW_SIGNAL	1594.832275	5053.29541	1595	5047	77.740334	56.7826	1514.472046	5044.111816	1506	5051	42.023338	55.121895	100	100	6.745838	4.580541	1.472716	0.679017	1.912276	0.166605	81.387711	148.442184
1362	107con3Gko2R072403	NORMAL	C	1	3	3	10	LOW_SIGNAL	LOW_SIGNAL	1605.248291	5046.691406	1618	5041	73.063271	53.123512	1531.199951	5033.664063	1521	5039	45.458241	61.143135	100	100	6.215986	6.497705	0.956643	1.045322	1.628931	0.213063	77.246246	232.370392
1363	107con3Gko2R072403	NORMAL	C	1	3	3	11	LOW_SIGNAL	LOW_SIGNAL	1542.959717	5040.281738	1544	5037	32.973557	55.492645	1537.973633	5027.368652	1537	5024	35.436714	60.179714	100	100	0.418557	6.440716	0.064986	15.387918	0.140704	0.214575	260.343811	180.316483
1364	107con3Gko2R072403	NORMAL	C	1	3	3	12	LOW_SIGNAL	LOW_SIGNAL	1570.993286	5039.771973	1561	5041	117.781372	49.868633	1552.560059	5035.647949	1552	5038	40.632183	50.949417	100	100	1.547377	2.056957	0.752265	1.329319	0.453661	0.080943	599.73645	253.114624
1365	107con3Gko2R072403	NORMAL	C	1	3	3	13	DETECTED	DETECTED	2038.643799	5161.917969	2029	5158	56.904247	60.263248	1568.151978	5049.12793	1567	5055	41.445461	50.808464	100	100	39.495426	56.256783	0.702056	1.424387	11.352071	2.219907	8.287473	28.731401
1366	107con3Gko2R072403	NORMAL	C	1	3	3	14	DETECTED	DETECTED	2086.328857	5167.276367	2092	5164	66.519035	54.775082	1579.394287	5047.288574	1574	5049	48.820538	52.005539	100	100	42.554611	59.846836	0.711059	1.406354	10.383634	2.307212	8.912622	14.332209
1367	107con3Gko2R072403	NORMAL	C	1	3	3	15	DETECTED	DETECTED	17144.451172	8154.105469	17710	8394	4981.560547	1141.035889	1632.129028	5083.064453	1636	5082	44.559128	57.408443	100	100	1302.181519	1531.756592	0.850123	1.1763	348.128937	53.494587	32.112286	37.107639
1368	107con3Gko2R072403	NORMAL	C	1	3	3	16	DETECTED	DETECTED	17720.53125	8478.880859	18352	8612	5337.595215	1177.138794	1609.291626	5072.083496	1612	5063	47.160667	71.747093	100	100	1352.457642	1699.223267	0.795927	1.256397	341.624481	47.483421	33.128345	34.488407
1369	107con3Gko2R072403	NORMAL	C	1	3	3	17	LOW_SIGNAL	LOW_SIGNAL	1547.135132	5063.905273	1547	5063	46.485115	52.61816	1535.400024	5053.799805	1530	5055	51.346977	55.05629	100	100	0.985103	5.040349	0.195443	5.116569	0.228545	0.183548	185.846695	160.334946
1370	107con3Gko2R072403	NORMAL	C	1	3	3	18	LOW_SIGNAL	LOW_SIGNAL	1501.156494	5062.415039	1500	5064	32.494831	49.895626	1490.135986	5062.295898	1485	5067	69.812347	59.301987	100	100	0.925116	0.059424	15.567981	0.064234	0.157859	0.002009	560.670593	26900.324219
1371	107con3Gko2R072403	NORMAL	C	1	3	3	19	LOW_SIGNAL	LOW_SIGNAL	1426.129272	5042.217773	1425	5040	45.724792	68.443909	1451.735962	5048.063965	1431	5041	111.608627	69.1381	100	100	-2.149553	-2.915931	0	0	-0.229433	-0.084558	0	0
1372	107con3Gko2R072403	NORMAL	C	1	3	3	20	LOW_SIGNAL	LOW_SIGNAL	1401.020386	5031.088379	1400	5032	37.857609	48.972591	1395.319946	5043.86377	1393	5042	33.406731	48.887032	100	100	0.478523	-6.372037	0	-13.316046	0.170637	-0.261325	312.428467	0
1373	107con3Gko2R072403	NORMAL	C	1	3	3	21	LOW_SIGNAL	LOW_SIGNAL	1371.061279	5028.782227	1369	5030	42.957802	49.609367	1374.467896	5034.036621	1370	5037	31.054186	46.392033	100	100	-0.285968	-2.620757	0	0	-0.109699	-0.113261	0	0
1374	107con3Gko2R072403	NORMAL	C	1	3	3	22	LOW_SIGNAL	LOW_SIGNAL	1352.047241	5031.986328	1349	5031	30.364302	50.132084	1347.661011	5022.618652	1343	5022	30.668674	48.325623	100	100	0.368202	4.672357	0.078804	12.689655	0.14302	0.193845	98.263687	142.366364
1375	107con3Gko2R072403	NORMAL	C	1	3	3	23	LOW_SIGNAL	LOW_SIGNAL	1339.148682	5040.932617	1336	5041	44.533779	51.896637	1334.128052	5032.815918	1336	5034	28.925653	50.57132	100	100	0.421457	4.048402	0.104104	9.605737	0.17357	0.1605	674.436279	143.573669
1376	107con3Gko2R072403	NORMAL	C	1	3	3	24	LOW_SIGNAL	LOW_SIGNAL	1326.729736	5041.087891	1322	5041	55.029316	55.653175	1316.359985	5035.78418	1315	5042	32.228119	51.156708	100	100	0.870489	2.645355	0.329063	3.038932	0.321761	0.103676	430.141876	413.201202
1377	107con3Gko2R072403	NORMAL	C	1	3	3	25	LOW_SIGNAL	LOW_SIGNAL	1494.966431	5090.489746	1543	5089	144.817154	62.305225	1332.023804	5041.301758	1316	5044	78.721123	49.226372	100	100	13.678215	24.533709	0.557527	1.793634	2.069872	0.99922	74.598297	77.647018
1378	107con3Gko2R072403	NORMAL	C	1	3	3	26	LOW_SIGNAL	LOW_SIGNAL	1520.751587	5114.967285	1567	5117	143.444244	63.287601	1362.440918	5067.196777	1328	5065	108.843468	56.56686	100	100	13.289386	23.826706	0.557752	1.792912	1.45448	0.844496	59.017502	59.412231
1379	107con3Gko2R072403	NORMAL	C	1	3	4	1	LOW_SIGNAL	LOW_SIGNAL	1460.721069	5004.782227	1457	5001	29.21479	46.065552	1461.615356	5010.521484	1462	5011	37.749371	46.755157	100	100	-0.075071	-2.862595	0	0	-0.02369	-0.122751	0	0
1380	107con3Gko2R072403	NORMAL	C	1	3	4	2	LOW_SIGNAL	LOW_SIGNAL	1468.060791	4989.979492	1469	4982	28.686964	53.594402	1482.18103	4996.73291	1479	4992	35.349094	45.226273	100	100	-1.185323	-3.368432	0	0	-0.399451	-0.149325	0	0
1381	107con3Gko2R072403	NORMAL	C	1	3	4	3	DETECTED	DETECTED	2031.333374	5132.416504	2033	5131	67.709045	49.644096	1500.944946	5010.904785	1491	5011	65.457443	52.318466	100	100	44.523445	60.606934	0.734626	1.361236	8.102798	2.32254	3.264745	13.589795
1382	107con3Gko2R072403	NORMAL	C	1	3	4	4	DETECTED	DETECTED	2035.833374	5131.666504	2040	5132	62.345577	55.185162	1500.190186	5021.316895	1483	5025	67.116577	54.140633	100	100	44.964554	55.039558	0.81695	1.224066	7.980788	2.038203	4.639813	9.683916
1383	107con3Gko2R072403	NORMAL	C	1	3	4	5	LOW_SIGNAL	LOW_SIGNAL	1605.664429	5027.570313	1626	5025	75.385719	52.501644	1495.692871	5001.401367	1491	5010	53.45752	51.870453	100	100	9.23156	13.0524	0.707269	1.413889	2.057177	0.504506	48.333912	31.016029
1384	107con3Gko2R072403	NORMAL	C	1	3	4	6	LOW_SIGNAL	LOW_SIGNAL	1585.523438	5028.02002	1600	5031	67.923813	55.992687	1491.94397	5004.080078	1483	5007	57.192841	48.423302	100	100	7.855526	11.940629	0.657882	1.520029	1.636209	0.494389	39.155842	117.433144
1385	107con3Gko2R072403	NORMAL	C	1	3	4	7	DETECTED	DETECTED	2014.408691	5076.478027	2036	5079	168.93808	55.97953	1485.520508	5009.890625	1478	5014	32.62162	48.006268	100	100	44.397507	33.21209	1.336787	0.748062	16.212812	1.387056	31.340948	43.242714
1386	107con3Gko2R072403	NORMAL	C	1	3	4	8	DETECTED	DETECTED	2005.398193	5078.283203	2041	5069	172.485428	52.117729	1500.164429	5011.411133	1500	5016	37.121799	57.875549	100	100	42.411835	33.354076	1.271564	0.786433	13.610164	1.155446	33.339706	37.632866
1387	107con3Gko2R072403	NORMAL	C	1	3	4	9	LOW_SIGNAL	LOW_SIGNAL	1523.013428	5010.97998	1525	5012	36.704075	51.011723	1502.961182	5003.81543	1506	5004	33.195774	58.05537	100	100	1.683285	3.573494	0.471047	2.122928	0.60406	0.123409	78.095039	386.862579
1388	107con3Gko2R072403	NORMAL	C	1	3	4	10	LOW_SIGNAL	LOW_SIGNAL	1526.255005	4985.275391	1527	4983	34.87587	48.666111	1502.703979	4995.527832	1505	4996	29.777941	51.862343	100	100	1.97699	-5.113655	0	-2.586586	0.790888	-0.197686	77.087532	0
1389	107con3Gko2R072403	NORMAL	C	1	3	4	11	DETECTED	DETECTED	7247.821777	6156.186035	8078	6306	2271.393066	541.298584	1540.73999	4988.540039	1544	4983	32.458958	40.087765	100	100	479.080872	582.391907	0.822609	1.215644	175.82457	29.127241	39.795486	46.230804
1390	107con3Gko2R072403	NORMAL	C	1	3	4	12	DETECTED	DETECTED	7234.496094	6115.325684	7981	6212	2380.263428	567.014648	1536.800049	4995.02002	1529	4987	36.948391	38.029789	100	100	478.292969	558.779785	0.85596	1.168279	154.206879	29.458635	41.770859	50.498531
1391	107con3Gko2R072403	NORMAL	C	1	3	4	13	LOW_SIGNAL	LOW_SIGNAL	1553.791992	5012.053711	1550	5013	41.080894	43.303574	1531.927856	5006.834961	1529	5008	30.921017	48.971855	100	100	1.835384	2.602979	0.705109	1.41822	0.707096	0.106566	123.704056	438.230194
1392	107con3Gko2R072403	NORMAL	C	1	3	4	14	LOW_SIGNAL	LOW_SIGNAL	1545.71814	5019.92627	1548	5020	34.49894	41.593773	1535.952026	5019.640137	1537	5018	34.803341	50.881168	100	100	0.819816	0.142716	5.7444	0.174083	0.280609	0.005624	47.030025	10242.155273
1393	107con3Gko2R072403	NORMAL	C	1	3	4	15	LOW_SIGNAL	LOW_SIGNAL	1564.598633	5027.476074	1569	5025	52.775894	49.11552	1529.608032	5014.543945	1525	5013	44.916576	53.789238	100	100	2.937285	6.450214	0.455378	2.195978	0.779013	0.240422	79.190224	169.58168
1394	107con3Gko2R072403	NORMAL	C	1	3	4	16	LOW_SIGNAL	LOW_SIGNAL	1537.272095	5009.013672	1540	5014	49.275101	53.522511	1511.118652	4998.889648	1507	5002	46.941711	49.887867	100	100	2.19545	5.049603	0.434777	2.300031	0.557147	0.202936	57.291531	191.496063
1395	107con3Gko2R072403	NORMAL	C	1	3	4	17	LOW_SIGNAL	LOW_SIGNAL	1584.721069	5076.666504	1604	5074	99.816872	69.863007	1506.57605	5023.399902	1503	5027	52.546795	54.853027	100	100	6.559882	26.568016	0.246909	4.050076	1.487151	0.971079	108.600685	81.226219
1396	107con3Gko2R072403	NORMAL	C	1	3	4	18	LOW_SIGNAL	LOW_SIGNAL	1573.122437	5060.564453	1587	5062	79.567398	68.993156	1479.776001	5017.472168	1469	5017	68.122383	61.144409	100	100	7.835964	21.493328	0.364577	2.742908	1.370275	0.704762	44.043888	74.16552
1397	107con3Gko2R072403	NORMAL	C	1	3	4	19	LOW_SIGNAL	LOW_SIGNAL	1424.204102	4985.666504	1424	4985	34.57906	50.270405	1421.488037	4990.104004	1412	4988	69.738983	54.911922	100	100	0.228	-2.213311	0	-9.707506	0.038946	-0.080811	2229.788086	0
1398	107con3Gko2R072403	NORMAL	C	1	3	4	20	LOW_SIGNAL	LOW_SIGNAL	1399.414917	4998.421875	1398	4998	33.250984	46.944836	1381.839966	4994.408203	1382	4999	29.042355	44.000378	100	100	1.475329	2.001917	0.736958	1.356929	0.605149	0.091219	92.129135	407.709473
1399	107con3Gko2R072403	NORMAL	C	1	3	4	21	DETECTED	DETECTED	2560.897461	5444.290527	2624	5452	259.460052	165.63092	1356.971436	5010.328613	1360	5010	26.691998	48.318298	100	100	101.063545	216.449081	0.466916	2.141713	45.104382	8.981317	21.436819	36.507
1400	107con3Gko2R072403	NORMAL	C	1	3	4	22	DETECTED	DETECTED	2506.025635	5430.436035	2586	5425	318.052887	181.15303	1346.28125	5004.671875	1343	5006	26.101418	50.428986	100	100	97.354713	212.36026	0.458441	2.181304	44.432236	8.442846	27.331892	40.865898
1401	107con3Gko2R072403	NORMAL	C	1	3	4	23	LOW_SIGNAL	LOW_SIGNAL	1407.891846	5047.85791	1406	5047	65.653511	51.933105	1344.161255	5010.053711	1336	5016	44.678875	53.765862	100	100	5.349863	18.855766	0.283726	3.524533	1.426414	0.703126	75.483276	36.81694
1402	107con3Gko2R072403	NORMAL	C	1	3	4	24	LOW_SIGNAL	LOW_SIGNAL	1397.979736	5049.561035	1407	5057	64.390862	60.17065	1344.232056	5017.071777	1332	5021	63.438332	50.489727	100	100	4.511848	16.204809	0.278426	3.591612	0.847243	0.643483	20.530275	100.742935
1403	107con3Gko2R072403	NORMAL	C	1	3	4	25	DETECTED	DETECTED	2007.848511	5235.272949	2008	5240	105.283821	78.62326	1317.067139	5018.791016	1316	5021	30.070644	45.615112	100	100	57.987625	107.975639	0.537044	1.862046	22.971951	4.745838	14.606381	29.581268
1404	107con3Gko2R072403	NORMAL	C	1	3	4	26	DETECTED	DETECTED	2045.79541	5218.21582	2049	5211	120.57354	74.069313	1322.916626	5016.618164	1325	5017	31.473936	56.453705	100	100	60.682041	100.551743	0.603491	1.657026	22.967537	3.571026	16.101339	23.785206
1405	107con3Gko2R072403	NORMAL	C	1	3	5	1	DETECTED	DETECTED	8340.348633	5962.318359	8642	5983	3273.820801	534.888245	1496.395386	4986.37207	1490	4986	33.255966	49.207535	100	100	574.515503	486.777008	1.180244	0.847283	205.796249	19.833269	47.832764	54.574722
1406	107con3Gko2R072403	NORMAL	C	1	3	5	2	DETECTED	DETECTED	7776.328613	5887.407227	8038	5914	3203.980225	490.706665	1515.347778	4987.5	1505	4991	45.382435	47.326172	100	100	525.577881	448.850677	1.170941	0.854014	137.960449	19.015001	51.168636	54.274391
1407	107con3Gko2R072403	NORMAL	C	1	3	5	3	DETECTED	DETECTED	1925.953125	5099.3125	1928	5094	48.607723	46.172497	1495.007202	4992.884766	1494	4991	30.458694	48.189251	100	100	36.175747	53.083427	0.681489	1.467376	14.148536	2.208537	8.790224	12.961929
1408	107con3Gko2R072403	NORMAL	C	1	3	5	4	DETECTED	DETECTED	1921.615356	5078.922852	1912	5078	70.058609	53.314316	1499.734741	4996.591797	1491	4997	48.41959	45.550167	100	100	35.414757	41.064621	0.862415	1.159534	8.713015	1.807481	12.001856	33.651421
1409	107con3Gko2R072403	NORMAL	C	1	3	5	5	DETECTED	DETECTED	1942.425781	5057.970215	1943	5055	42.645824	47.576553	1508.685669	4988.51416	1498	4980	51.525856	44.559601	100	100	36.410305	34.642902	1.051018	0.951459	8.417912	1.558722	6.667113	24.004305
1410	107con3Gko2R072403	NORMAL	C	1	3	5	6	LOW_SIGNAL	LOW_SIGNAL	1845.389282	5060.630859	1922	5058	179.217987	54.458424	1562.678101	5001.505859	1520	5000	118.727997	52.78233	100	100	23.732183	29.490036	0.804753	1.242618	2.381167	1.120167	47.48621	22.675558
1411	107con3Gko2R072403	NORMAL	C	1	3	5	7	LOW_SIGNAL	LOW_SIGNAL	1540.456421	5009.523438	1541	5010	40.632751	42.52549	1550.456177	5002.956055	1537	5006	91.878059	53.32922	100	100	-0.839429	3.275642	-0.256264	0	-0.108837	0.123148	0	490.005798
1412	107con3Gko2R072403	NORMAL	C	1	3	5	8	LOW_SIGNAL	LOW_SIGNAL	1549.87915	5001.92627	1551	4998	48.192867	48.065849	1547.973267	5003.231934	1547	4998	47.316162	49.797245	100	100	0.159989	-0.651232	0	-4.070469	0.04028	-0.02622	480.123474	0
1413	107con3Gko2R072403	NORMAL	C	1	3	5	9	LOW_SIGNAL	LOW_SIGNAL	1548.610718	4993.597168	1551	4992	35.097683	49.314072	1536.112183	4987.841309	1530	4987	44.459934	49.181629	100	100	1.049189	2.870875	0.36546	2.73628	0.281119	0.117033	218.359421	62.749542
1414	107con3Gko2R072403	NORMAL	C	1	3	5	10	TOO_SMALL	TOO_SMALL	1737.201294	4981.664551	1559	4977	1295.722656	57.789299	1539.09729	4970.619629	1545	4975	40.551765	50.44363	100	100	16.629835	5.508924	3.018708	0.331268	4.885213	0.218956	653.741455	255.289352
1415	107con3Gko2R072403	NORMAL	C	1	3	5	11	LOW_SIGNAL	LOW_SIGNAL	1555.503296	4988.852539	1549	4988	47.707245	44.712959	1524.631958	4982.903809	1521	4981	37.432846	47.48267	100	100	2.591494	2.967074	0.873417	1.144928	0.824713	0.125282	95.805359	268.626038
1416	107con3Gko2R072403	NORMAL	C	1	3	5	12	LOW_SIGNAL	LOW_SIGNAL	1562.302002	4995.496582	1563	4997	60.238583	47.281593	1525.647095	4986.344727	1521	4986	38.694061	47.263309	100	100	3.076995	4.564711	0.674083	1.483496	0.947301	0.193636	125.952301	14.366738
1417	107con3Gko2R072403	NORMAL	C	1	3	5	13	LOW_SIGNAL	LOW_SIGNAL	1514.48645	5000.938965	1516	5002	31.021715	52.19524	1517.991943	4990.399902	1516	4990	34.561424	45.128487	100	100	-0.294269	5.256614	-0.055981	0	-0.101428	0.233535	0	248.838348
1418	107con3Gko2R072403	NORMAL	C	1	3	5	14	LOW_SIGNAL	LOW_SIGNAL	1519.98645	5009.195801	1518	5013	32.268639	54.611767	1528.94397	4997.751953	1514	5000	176.79213	47.530228	100	100	-0.751939	5.707898	-0.131737	0	-0.050667	0.24077	0	235.014099
1419	107con3Gko2R072403	NORMAL	C	1	3	5	15	LOW_SIGNAL	LOW_SIGNAL	1501.088379	4994.476074	1499	4995	32.291668	47.626167	1496.880005	4997.959961	1495	4993	29.40666	49.366852	100	100	0.353272	-1.737673	0	-4.918799	0.14311	-0.070571	317.026733	0
1420	107con3Gko2R072403	NORMAL	C	1	3	5	16	LOW_SIGNAL	LOW_SIGNAL	1480.897949	4985.421875	1479	4985	28.939175	48.869949	1475.119995	4983.759766	1475	4982	29.365767	45.853088	100	100	0.48503	0.829018	0.585066	1.709208	0.196758	0.036249	86.314766	1017.058533
1421	107con3Gko2R072403	NORMAL	C	1	3	5	17	LOW_SIGNAL	LOW_SIGNAL	1476.163208	5001.884277	1475	5004	35.507099	52.024689	1466.495972	4997.591797	1462	4991	31.527414	48.949955	100	100	0.811516	2.140979	0.37904	2.638247	0.30663	0.087691	168.955093	410.488922
1422	107con3Gko2R072403	NORMAL	C	1	3	5	18	LOW_SIGNAL	LOW_SIGNAL	1452.136108	4989.387695	1447	4990	59.479897	52.009007	1453.832031	4991.016113	1452	4993	32.145275	48.662933	100	100	-0.142364	-0.812213	0	0	-0.052758	-0.033463	0	0
1423	107con3Gko2R072403	NORMAL	C	1	3	5	19	LOW_SIGNAL	LOW_SIGNAL	1435.149658	4980.29248	1434	4981	32.467758	52.880867	1423.754028	4976.714355	1424	4980	36.444523	45.435467	100	100	0.956606	1.784677	0.536011	1.865635	0.312684	0.078752	145.269669	756.138489
1424	107con3Gko2R072403	NORMAL	C	1	3	5	20	LOW_SIGNAL	LOW_SIGNAL	1404.385132	4973.804199	1405	4976	32.698898	44.652966	1393.19043	4966.777832	1392	4969	30.507627	48.578495	100	100	0.939739	3.504572	0.268147	3.729304	0.366948	0.144639	105.127502	272.269806
1425	107con3Gko2R072403	NORMAL	C	1	3	5	21	LOW_SIGNAL	LOW_SIGNAL	1356.033813	4976.155273	1353	4971	28.787138	47.589043	1367.959961	4979.60791	1365	4981	32.047943	46.441235	100	100	-1.00114	-1.722087	0	0	-0.372135	-0.074344	0	0
1426	107con3Gko2R072403	NORMAL	C	1	3	5	22	LOW_SIGNAL	LOW_SIGNAL	1338.324341	4985.256836	1339	4988	31.760839	41.464531	1355.911987	4982.344238	1352	4983	40.372459	43.533657	100	100	-1.476395	1.452729	-1.01629	0	-0.435635	0.066905	0	455.321106
1427	107con3Gko2R072403	NORMAL	C	1	3	5	23	LOW_SIGNAL	LOW_SIGNAL	1343.385132	4989.938965	1344	4990	27.825142	48.728485	1341.728027	4979.456055	1339	4978	31.177267	45.834816	100	100	0.139106	5.228607	0.026605	37.587322	0.053151	0.228711	848.682129	157.798889
1428	107con3Gko2R072403	NORMAL	C	1	3	5	24	LOW_SIGNAL	LOW_SIGNAL	1345.608154	4985.297363	1341	4981	29.778692	47.319649	1349.400024	4990.583984	1345	4995	54.909302	46.29903	100	100	-0.318308	-2.636831	0	0	-0.069057	-0.114184	0	0
1429	107con3Gko2R072403	NORMAL	C	1	3	5	25	LOW_SIGNAL	LOW_SIGNAL	1351.818848	5007.033691	1352	5005	27.735975	46.551117	1352.864014	4990.352051	1357	4989	32.78973	48.801308	100	100	-0.087736	8.320374	-0.010545	0	-0.031875	0.341828	0	87.808525
1430	107con3Gko2R072403	NORMAL	C	1	3	5	26	LOW_SIGNAL	LOW_SIGNAL	1362.798706	4987.181641	1362	4987	43.053303	45.259518	1358.748291	4985.678223	1355	4972	30.259083	56.047962	100	100	0.340012	0.749866	0.45343	2.205412	0.133858	0.026824	756.129272	2198.975586
1431	107con3Gko2R072403	NORMAL	C	1	3	6	1	LOW_SIGNAL	LOW_SIGNAL	1503.836792	4983.945801	1502	4986	30.130548	45.106392	1504.079346	4980.904785	1503	4980	31.568487	45.820248	100	100	-0.020361	1.516781	-0.013424	0	-0.007683	0.066368	0	264.930756
1432	107con3Gko2R072403	NORMAL	C	1	3	6	2	LOW_SIGNAL	LOW_SIGNAL	1493.789063	4977.625977	1493	4973	29.629271	47.901474	1507.696045	4979.60791	1509	4980	38.301693	49.226585	100	100	-1.167421	-0.988538	0	0	-0.363091	-0.040261	0	0
1433	107con3Gko2R072403	NORMAL	C	1	3	6	3	LOW_SIGNAL	LOW_SIGNAL	1533.163208	4986.258301	1528	4983	38.781975	40.572803	1517.807983	4973.583984	1517	4973	38.399368	43.382435	100	100	1.288994	6.321624	0.203902	4.904309	0.399882	0.292153	35.389683	121.178078
1434	107con3Gko2R072403	NORMAL	C	1	3	6	4	LOW_SIGNAL	LOW_SIGNAL	1552.122437	4988.13623	1551	4988	33.906181	44.294262	1539.952026	4982.111816	1542	4979	46.327179	43.422756	100	100	1.021645	3.004823	0.340002	2.941163	0.262706	0.138739	259.388397	145.131714
1435	107con3Gko2R072403	NORMAL	C	1	3	6	5	DETECTED	DETECTED	7319.211426	5705.019043	7604	5759	1488.903687	214.694122	1573.09436	4973.452637	1559	4970	46.323807	46.114639	100	100	482.357666	364.886566	1.321939	0.756465	124.042419	15.864081	25.89893	28.66221
1436	107con3Gko2R072403	NORMAL	C	1	3	6	6	DETECTED	DETECTED	6725.277832	5647.111328	7239	5708	2004.492065	282.796265	1596.509399	4987.415039	1587	4987	49.006523	51.025803	100	100	430.534363	329.039612	1.308457	0.764259	104.654816	12.92868	39.071621	42.16407
1437	107con3Gko2R072403	NORMAL	C	1	3	6	7	DETECTED	DETECTED	10930.114258	6226.793945	11783	6360	4115.037109	572.664368	1610.428589	5007.69043	1610	5014	39.178856	45.014633	100	100	782.340759	608.057617	1.286623	0.777229	237.875381	27.082382	44.152248	46.828869
1438	107con3Gko2R072403	NORMAL	C	1	3	6	8	DETECTED	DETECTED	11009.193359	6244.488281	11559	6400	4031.3125	582.447571	1617.928589	4996.261719	1620	4995	47.342751	46.207954	100	100	788.349487	622.583435	1.266255	0.78973	198.367538	27.013241	42.923233	46.514935
1439	107con3Gko2R072403	NORMAL	C	1	3	6	9	DETECTED	DETECTED	10368.496094	6066.222168	10643	6106	4355.57666	567.855591	1595.474976	4983.274902	1585	4980	46.913445	46.179134	100	100	736.451111	540.146362	1.363429	0.733445	187.004425	23.451008	49.644516	52.262451
1440	107con3Gko2R072403	NORMAL	C	1	3	6	10	DETECTED	DETECTED	11382.787109	6156.746094	11810	6175	4050.239014	501.105652	1559.238037	4974.333496	1553	4974	42.466526	51.590633	100	100	824.637573	589.75708	1.398267	0.715171	231.324524	22.919132	41.227631	42.154732
1441	107con3Gko2R072403	NORMAL	C	1	3	6	11	LOW_SIGNAL	LOW_SIGNAL	1489.547241	4969.081055	1487	4965	45.554386	49.504971	1503.010986	4962.944824	1505	4962	32.470669	43.875172	100	100	-1.130214	3.060595	-0.369279	0	-0.414643	0.139857	0	373.656097
1442	107con3Gko2R072403	NORMAL	C	1	3	6	12	LOW_SIGNAL	LOW_SIGNAL	1488.939209	4973.763672	1488	4969	47.514587	46.197792	1499.391968	4971.824219	1497	4973	37.597805	46.32806	100	100	-0.877457	0.96735	-0.907073	0	-0.278015	0.041863	0	179.006134
1443	107con3Gko2R072403	NORMAL	C	1	3	6	13	LOW_SIGNAL	LOW_SIGNAL	1528.351318	4978.412109	1521	4978	56.534615	43.000854	1504.176025	4977.312012	1502	4978	33.292217	47.425732	100	100	2.029394	0.548701	3.698547	0.270376	0.726155	0.023196	189.004333	1818.307739
1444	107con3Gko2R072403	NORMAL	C	1	3	6	14	LOW_SIGNAL	LOW_SIGNAL	1537.82312	4992.095215	1529	4991	67.537369	51.682961	1511.33606	4981.071777	1507	4980	37.537926	46.3643	100	100	2.223456	5.498208	0.404396	2.472821	0.705608	0.237757	211.969391	207.158081
1445	107con3Gko2R072403	NORMAL	C	1	3	6	15	LOW_SIGNAL	LOW_SIGNAL	1476.795898	4975.163086	1476	4971	31.167673	47.15234	1493.680664	4981.17627	1492	4977	29.631912	42.49419	100	100	-1.417391	-2.999222	0	0	-0.569817	-0.141506	0	0
1446	107con3Gko2R072403	NORMAL	C	1	3	6	16	LOW_SIGNAL	LOW_SIGNAL	1476.394531	4965.652832	1477	4967	30.22781	39.377808	1481.182495	4971.460449	1481	4968	29.989706	50.497627	100	100	-0.401926	-2.896691	0	0	-0.159654	-0.115008	0	0
1447	107con3Gko2R072403	NORMAL	C	1	3	6	17	LOW_SIGNAL	LOW_SIGNAL	1468.557861	4974.728027	1467	4979	25.135286	48.029175	1478.968018	4979.704102	1483	4984	30.852654	50.007576	100	100	-0.87388	-2.481938	0	0	-0.337415	-0.099506	0	0
1448	107con3Gko2R072403	NORMAL	C	1	3	6	18	LOW_SIGNAL	LOW_SIGNAL	1448.306152	4971.210938	1444	4973	32.971462	47.572777	1454.674561	4980.071289	1456	4980	33.862026	41.243118	100	100	-0.534596	-4.419316	0	0	-0.188069	-0.214832	0	0
1449	107con3Gko2R072403	NORMAL	C	1	3	6	19	DETECTED	DETECTED	2018.76123	5093.76123	2023	5091	89.236847	58.180782	1440.729126	4972.166504	1439	4975	33.063038	48.57795	100	100	48.522892	60.648335	0.80007	1.249891	17.482729	2.503085	14.339301	26.33217
1450	107con3Gko2R072403	NORMAL	C	1	3	6	20	DETECTED	DETECTED	2005.290894	5093.181641	1998	5089	65.77562	45.426407	1423.985107	4971.126953	1423	4970	38.018585	47.400944	100	100	48.797699	60.87775	0.801569	1.247554	15.290043	2.574942	9.233544	11.092159
1451	107con3Gko2R072403	NORMAL	C	1	3	6	21	LOW_SIGNAL	LOW_SIGNAL	1433.047241	4980.756836	1430	4982	45.18087	48.072605	1405.990601	4976.532715	1410	4976	33.762066	42.448704	100	100	2.271269	2.106883	1.078023	0.927624	0.801392	0.099511	110.966805	534.143433
1452	107con3Gko2R072403	NORMAL	C	1	3	6	22	LOW_SIGNAL	LOW_SIGNAL	1406.5	4980.966309	1405	4980	39.653	47.859554	1390.319946	4980.335938	1388	4975	38.6399	48.547241	100	100	1.358234	0.314413	4.319905	0.231487	0.41874	0.012985	55.043652	1291.675537
1453	107con3Gko2R072403	NORMAL	C	1	3	6	23	LOW_SIGNAL	LOW_SIGNAL	1388.452759	4977.945801	1386	4975	31.385975	45.956623	1380.848022	4986.959961	1379	4987	36.20686	43.731468	100	100	0.638379	-4.496032	0	-7.042884	0.210036	-0.206125	237.372009	0
1454	107con3Gko2R072403	NORMAL	C	1	3	6	24	LOW_SIGNAL	LOW_SIGNAL	1392.40271	4975.70459	1389	4977	35.862709	41.474106	1372.807983	4981.12793	1373	4978	27.445168	47.120296	100	100	1.644879	-2.705023	0	-1.644512	0.713959	-0.115096	117.810036	0
1455	107con3Gko2R072403	NORMAL	C	1	3	6	25	LOW_SIGNAL	LOW_SIGNAL	1405.328857	4987.879395	1400	4994	44.445904	47.81226	1380.527954	4975.47998	1380	4976	32.502495	47.194618	100	100	2.081911	6.18451	0.336633	2.970592	0.763046	0.262729	122.235245	61.779522
1456	107con3Gko2R072403	NORMAL	C	1	3	6	26	LOW_SIGNAL	LOW_SIGNAL	1412.772705	4971.941406	1411	4968	36.289593	48.647354	1393.615356	4970.776367	1393	4969	37.647728	45.548523	100	100	1.608163	0.581092	2.767486	0.361339	0.508858	0.025578	52.307976	1466.473877
1457	107con3Gko2R072403	NORMAL	C	1	3	7	1	LOW_SIGNAL	LOW_SIGNAL	1531.398682	4979.979492	1531	4977	33.876072	46.724327	1526.920654	4976.30957	1528	4974	32.653717	52.964367	100	100	0.375908	1.830463	0.205362	4.869446	0.137137	0.06929	201.381668	679.609985
1458	107con3Gko2R072403	NORMAL	C	1	3	7	2	LOW_SIGNAL	LOW_SIGNAL	1531.034058	4978.394531	1527	4975	31.495249	48.625122	1524.567993	4979.855957	1530	4983	34.669022	50.155678	100	100	0.542794	-0.728922	0	-1.342908	0.186508	-0.029138	224.109177	0
1459	107con3Gko2R072403	NORMAL	C	1	3	7	3	LOW_SIGNAL	LOW_SIGNAL	1669.462524	4996.850098	1682	4997	71.392815	47.218723	1534.640015	4969.591797	1534	4969	33.758247	48.195019	100	100	11.317673	13.595742	0.832442	1.201284	3.993765	0.565583	46.659264	35.407639
1460	107con3Gko2R072403	NORMAL	C	1	3	7	4	LOW_SIGNAL	LOW_SIGNAL	1703.183716	5000.401367	1708	4995	62.032246	44.924393	1562.687988	4973.888184	1558	4972	65.425209	40.681931	100	100	11.793911	13.224096	0.89185	1.121265	2.147425	0.651719	14.801616	71.878662
1461	107con3Gko2R072403	NORMAL	C	1	3	7	5	LOW_SIGNAL	LOW_SIGNAL	1607.067993	4976.047852	1605	4974	40.952473	49.686878	1579.709961	4983.700195	1572	4987	51.667999	41.881393	100	100	2.296569	-3.816793	0	-1.661954	0.529497	-0.182715	115.15303	0
1462	107con3Gko2R072403	NORMAL	C	1	3	7	6	LOW_SIGNAL	LOW_SIGNAL	1604.850342	4982.340332	1603	4980	40.056187	46.19902	1586.800049	4973.319824	1577	4976	49.630352	43.860634	100	100	1.515231	4.499198	0.336778	2.969314	0.363695	0.205663	162.341614	160.876312
1463	107con3Gko2R072403	NORMAL	C	1	3	7	7	LOW_SIGNAL	LOW_SIGNAL	1599.285767	4987.231445	1598	4985	50.375164	62.689289	1564.730469	4975.304199	1563	4972	33.937328	43.888451	100	100	2.900744	5.949005	0.487602	2.050855	1.018209	0.271763	107.734215	375.302734
1464	107con3Gko2R072403	NORMAL	C	1	3	7	8	LOW_SIGNAL	LOW_SIGNAL	1595.36731	4978.993164	1595	4984	44.535358	46.439171	1555.102539	4981.94873	1556	4981	35.981415	45.66988	100	100	3.380025	-1.474161	0	-0.436139	1.119044	-0.064716	65.178017	0
1465	107con3Gko2R072403	NORMAL	C	1	3	7	9	LOW_SIGNAL	LOW_SIGNAL	1583.748291	4985.911621	1570	4985	82.722824	42.546337	1563.704346	4977.287109	1553	4980	73.367851	48.661713	100	100	1.682588	4.301685	0.391146	2.556588	0.273198	0.177234	190.645462	273.837921
1466	107con3Gko2R072403	NORMAL	C	1	3	7	10	TOO_SMALL	TOO_SMALL	1779.195923	5025.087891	1578	4986	1401.074219	350.430237	1547.706909	4977.284668	1541	4976	40.412876	48.701004	100	100	19.432341	23.843023	0.815012	1.226976	5.7281	0.981565	604.992493	725.954468
1467	107con3Gko2R072403	NORMAL	C	1	3	7	11	LOW_SIGNAL	LOW_SIGNAL	1508.202759	4970.844727	1509	4973	30.982756	42.722122	1523.880005	4973.423828	1518	4972	34.888901	43.259377	100	100	-1.316026	-1.28639	0	0	-0.449348	-0.059619	0	0
1468	107con3Gko2R072403	NORMAL	C	1	3	7	12	LOW_SIGNAL	LOW_SIGNAL	1505.979736	4970.945801	1506	4973	28.52817	47.852211	1524.81604	4977.200195	1515	4982	65.922295	42.85704	100	100	-1.581213	-3.119532	0	0	-0.285735	-0.145936	0	0
1469	107con3Gko2R072403	NORMAL	C	1	3	7	13	LOW_SIGNAL	LOW_SIGNAL	1546.290527	4979.135254	1542	4978	39.964314	45.840843	1521.208008	4976.208008	1519	4978	33.995811	37.582668	100	100	2.105551	1.460035	1.442124	0.693422	0.737812	0.077888	83.764565	896.658386
1470	107con3Gko2R072403	NORMAL	C	1	3	7	14	LOW_SIGNAL	LOW_SIGNAL	1537.210938	4978.340332	1535	4978	34.396027	45.679867	1523.176025	4971.815918	1523	4977	31.918257	52.293739	100	100	1.17816	3.25421	0.362042	2.762112	0.439714	0.124765	91.332298	390.158417
1471	107con3Gko2R072403	NORMAL	C	1	3	7	15	DETECTED	DETECTED	2022.265015	5344.096191	2028	5343	50.167061	65.217758	1515.818237	4970.828125	1515	4966	39.480392	65.247269	100	100	42.513664	186.176544	0.228351	4.379217	12.827805	5.720823	6.111619	0.525672
1472	107con3Gko2R072403	NORMAL	C	1	3	7	16	DETECTED	DETECTED	1988.603394	5309.792969	1994	5312	69.175369	79.114059	1508.53125	4966.984375	1502	4959	36.165821	77.511391	100	100	40.299644	170.984146	0.235692	4.24282	13.274195	4.422687	12.283225	4.621694
1473	107con3Gko2R072403	NORMAL	C	1	3	7	17	LOW_SIGNAL	LOW_SIGNAL	1735.605469	5041.877441	1804	5045	156.499695	68.233368	1528.053223	4981.202148	1508	4984	78.985413	52.085651	100	100	17.422968	30.263281	0.575713	1.736976	2.627729	1.164914	65.094627	72.645851
1474	107con3Gko2R072403	NORMAL	C	1	3	7	18	DETECTED	DETECTED	1874.176514	5086.264648	1881	5090	35.205429	51.788795	1501.674316	4979.445801	1494	4979	60.935352	45.744869	100	100	31.269688	53.278503	0.58691	1.703839	6.113072	2.3351	13.351936	22.729452
1475	107con3Gko2R072403	NORMAL	C	1	3	7	19	LOW_SIGNAL	LOW_SIGNAL	1451.574341	4985.581055	1451	4981	36.534039	45.750721	1477.523804	4979.628418	1470	4980	67.297432	46.03035	100	100	-2.178327	2.969023	-0.733685	0	-0.385594	0.12932	0	85.105873
1476	107con3Gko2R072403	NORMAL	C	1	3	7	20	LOW_SIGNAL	LOW_SIGNAL	1439.310791	4970.128418	1434	4973	34.956696	48.841999	1447.824585	4973.342285	1448	4975	33.059948	43.469406	100	100	-0.71469	-1.602995	0	0	-0.257526	-0.073934	0	0
1477	107con3Gko2R072403	NORMAL	C	1	3	7	21	LOW_SIGNAL	LOW_SIGNAL	1443.621582	4976.547363	1446	4978	41.890114	43.337986	1422.52002	4969.47998	1418	4970	43.13699	42.792366	100	100	1.77137	3.525029	0.502512	1.990002	0.489176	0.165155	48.795055	96.998352
1478	107con3Gko2R072403	NORMAL	C	1	3	7	22	LOW_SIGNAL	LOW_SIGNAL	1445.033813	4976.432617	1443	4976	47.556118	43.851189	1404.959961	4962.551758	1405	4966	34.096016	44.834541	100	100	3.363999	6.923417	0.485887	2.058091	1.175324	0.309602	82.726921	67.276772
1479	107con3Gko2R072403	NORMAL	C	1	3	7	23	LOW_SIGNAL	LOW_SIGNAL	1393.297241	4969.006836	1387	4964	34.350426	45.610085	1394.472046	4971.080078	1393	4974	34.486221	44.994366	100	100	-0.098619	-1.03408	0	0	-0.034066	-0.046078	0	0
1480	107con3Gko2R072403	NORMAL	C	1	3	7	24	LOW_SIGNAL	LOW_SIGNAL	1388.033569	4966.362305	1389	4961	31.236765	64.139236	1401.296021	4961.903809	1399	4965	39.144276	38.017277	100	100	-1.113316	2.223784	-0.500641	0	-0.338809	0.117276	0	1158.637329
1481	107con3Gko2R072403	NORMAL	C	1	3	7	25	LOW_SIGNAL	LOW_SIGNAL	1531.87915	4995.40918	1543	4997	84.345581	48.726345	1454.886841	4978.801758	1429	4987	76.706154	47.338188	100	100	6.463118	8.283357	0.780253	1.281635	1.003731	0.350825	45.558121	69.534195
1482	107con3Gko2R072403	NORMAL	C	1	3	7	26	LOW_SIGNAL	LOW_SIGNAL	1539.046997	4988.114258	1545	4988	76.221275	45.429562	1494.017334	4982.086914	1509	4986	76.08213	45.016281	100	100	3.780014	3.006285	1.257371	0.79531	0.591856	0.133893	10.223185	101.435547
1483	107con3Gko2R072403	NORMAL	C	1	3	8	1	LOW_SIGNAL	LOW_SIGNAL	1516.033813	4978.188965	1514	4978	43.317432	48.601715	1522.023804	4974.261719	1522	4977	30.765556	47.742493	100	100	-0.50283	1.95881	-0.256702	0	-0.194698	0.082259	0	231.673965
1484	107con3Gko2R072403	NORMAL	C	1	3	8	2	LOW_SIGNAL	LOW_SIGNAL	1535.601318	4985.540527	1531	4986	44.791542	46.779613	1522.248047	4981.640137	1522	4983	33.294056	47.02803	100	100	1.12094	1.945415	0.576196	1.735521	0.401071	0.082938	224.387802	123.766228
1485	107con3Gko2R072403	NORMAL	C	1	3	8	3	LOW_SIGNAL	LOW_SIGNAL	1559.476196	4985.319824	1556	4980	34.730927	53.885216	1541.920044	4979.096191	1542	4979	35.163357	45.743225	100	100	1.473751	3.104189	0.474762	2.106318	0.499274	0.136056	31.314774	457.628448
1486	107con3Gko2R072403	NORMAL	C	1	3	8	4	LOW_SIGNAL	LOW_SIGNAL	1597.340088	4993.108887	1599	4995	38.95229	48.051792	1587.167969	4982.328125	1580	4980	66.126938	45.67767	100	100	0.853898	5.377168	0.158801	6.297199	0.153827	0.236018	525.32605	138.369415
1487	107con3Gko2R072403	NORMAL	C	1	3	8	5	DETECTED	DETECTED	22047.599609	7663.824219	22110	7714	5372.387695	812.550415	1645.28125	4993.1875	1646	4990	47.456753	39.085049	100	100	1712.672119	1332.045166	1.285746	0.777758	429.91391	68.328857	26.331215	30.390125
1488	107con3Gko2R072403	NORMAL	C	1	3	8	6	DETECTED	DETECTED	22543.939453	7621.694824	23011	7796	5650.054199	846.989502	1638.885742	4975.285645	1639	4973	33.452141	38.88866	100	100	1754.874268	1319.96106	1.329489	0.752168	624.924255	68.050919	27.026741	31.971483
1489	107con3Gko2R072403	NORMAL	C	1	3	8	7	DETECTED	DETECTED	2518.125	5163.490234	2522	5159	174.634766	59.031822	1570.622925	4979.901855	1569	4977	32.681885	47.967243	100	100	79.53804	91.569183	0.868611	1.151263	28.991659	3.82737	18.105436	18.741842
1490	107con3Gko2R072403	NORMAL	C	1	3	8	8	DETECTED	DETECTED	2429.015625	5149.21875	2439	5151	200.772293	63.144814	1543.236328	4972.036133	1543	4971	28.050861	49.114738	100	100	74.35672	88.374153	0.841385	1.188516	31.577616	3.607524	22.443863	22.398584
1491	107con3Gko2R072403	NORMAL	C	1	3	8	9	DETECTED	DETECTED	3213.25708	5109.390625	3240	5114	186.654709	56.945263	1553.863647	4969.86377	1543	4963	88.11808	46.376686	100	100	139.297745	69.592422	2.001622	0.499595	18.831474	3.008556	9.915997	23.683546
1492	107con3Gko2R072403	NORMAL	C	1	3	8	10	DETECTED	DETECTED	3088.838623	5106.09668	3231	5113	437.393372	70.709579	1532.580688	4965.064453	1530	4964	30.985746	48.02319	100	100	130.64003	70.343262	1.857179	0.538451	50.22496	2.936753	28.034843	36.800156
1493	107con3Gko2R072403	NORMAL	C	1	3	8	11	LOW_SIGNAL	LOW_SIGNAL	1558.897949	4989.265137	1560	4988	37.978313	45.648045	1509.571411	4982.386719	1510	4979	30.992779	48.793606	100	100	4.140715	3.430779	1.206932	0.828547	1.591549	0.14097	44.49926	250.577637
1494	107con3Gko2R072403	NORMAL	C	1	3	8	12	LOW_SIGNAL	LOW_SIGNAL	1564.360596	4981.108887	1564	4982	36.842491	45.291321	1526.871948	4976.175781	1524	4977	62.291714	44.558048	100	100	3.146984	2.460507	1.278998	0.781862	0.601824	0.110712	133.982864	164.539307
1495	107con3Gko2R072403	NORMAL	C	1	3	8	13	LOW_SIGNAL	LOW_SIGNAL	1590.891846	4996.493164	1590	4993	46.071091	43.5975	1522.368042	4972.231934	1518	4974	28.168139	44.693607	100	100	5.752229	12.100881	0.475356	2.103685	2.432671	0.542834	53.203182	40.548275
1496	107con3Gko2R072403	NORMAL	C	1	3	8	14	LOW_SIGNAL	LOW_SIGNAL	1602.306152	4986.067871	1598	4988	45.604847	44.43338	1531.94397	4974.208008	1526	4977	41.002224	45.519642	100	100	5.906552	5.915396	0.998505	1.001497	1.716058	0.260544	28.375273	83.348053
1497	107con3Gko2R072403	NORMAL	C	1	3	8	15	DETECTED	DETECTED	4590.958496	5662.325195	4697	5685	457.358429	137.905533	1553.375	4979.020996	1554	4981	33.826607	43.140785	100	100	254.989868	340.814636	0.748178	1.336581	89.798645	15.838938	15.015416	19.169207
1498	107con3Gko2R072403	NORMAL	C	1	3	8	16	DETECTED	DETECTED	4586.469238	5643.145996	4784	5695	758.911926	191.888779	1546.134644	4972.903809	1538	4974	86.837021	44.153591	100	100	255.22081	334.299622	0.763449	1.309845	35.011963	15.179789	24.797518	27.861546
1499	107con3Gko2R072403	NORMAL	C	1	3	8	17	DETECTED	DETECTED	2187.935303	5099.722168	2175	5100	106.210014	55.124809	1526.104614	4981.360352	1511	4984	73.63311	43.115959	100	100	55.557362	59.035843	0.941078	1.062611	8.988221	2.745197	11.565248	29.019169
1500	107con3Gko2R072403	NORMAL	C	1	3	8	18	DETECTED	DETECTED	2178.302246	5101.17041	2173	5096	140.945938	59.276772	1509.375	4968.166504	1510	4962	36.419868	48.109905	100	100	56.15308	66.338943	0.846457	1.181395	18.367096	2.764585	20.354872	26.036131
1501	107con3Gko2R072403	NORMAL	C	1	3	8	19	DETECTED	DETECTED	4299.489258	5617.129395	4433	5627	524.557739	144.668411	1488.742798	4979.742676	1488	4978	26.055758	45.288189	100	100	235.948059	317.91217	0.74218	1.347382	107.874298	14.074017	18.63954	21.556297
1502	107con3Gko2R072403	NORMAL	C	1	3	8	20	DETECTED	DETECTED	4334.832031	5651.778809	4542	5694	721.774902	197.527206	1476.208374	4983.145996	1476	4981	48.079258	46.838783	100	100	239.967087	333.496918	0.719548	1.389761	59.456482	14.275196	25.192955	28.699389
1503	107con3Gko2R072403	NORMAL	C	1	3	8	21	LOW_SIGNAL	LOW_SIGNAL	1475.195923	4990.60791	1472	4985	40.208923	46.93919	1440.714233	4978.257324	1444	4979	40.870033	44.484447	100	100	2.894565	6.160156	0.469885	2.128181	0.843691	0.277638	21.23255	121.295494
1504	107con3Gko2R072403	NORMAL	C	1	3	8	22	LOW_SIGNAL	LOW_SIGNAL	1477.871582	4987.209473	1478	4983	32.810997	45.280563	1426.128052	4976.304199	1424	4977	29.988163	43.395817	100	100	4.343609	5.439271	0.798565	1.252247	1.725465	0.251298	25.731407	118.54789
1505	107con3Gko2R072403	NORMAL	C	1	3	8	23	LOW_SIGNAL	LOW_SIGNAL	1549.080566	4986.033691	1555	4990	84.274208	47.864738	1441.079956	4967.928223	1438	4972	49.21769	44.014877	100	100	9.066109	9.030544	1.003938	0.996077	2.194345	0.411349	63.341106	103.877701
1506	107con3Gko2R072403	NORMAL	C	1	3	8	24	LOW_SIGNAL	LOW_SIGNAL	1580.711426	4985.697754	1587	4983	83.265472	46.537205	1466.040039	4963.78418	1460	4962	50.701591	48.428616	100	100	9.626087	10.92993	0.880709	1.135449	2.261692	0.452492	57.59861	61.159424
1507	107con3Gko2R072403	NORMAL	C	1	3	8	25	DETECTED	DETECTED	30255.390625	7956.865234	34524	8539	12315.878906	1400.104614	1565.857178	4985.942871	1572	4998	61.211372	50.089298	100	100	2408.342285	1481.819946	1.62526	0.615286	468.696136	59.312519	42.927597	47.096767
1508	107con3Gko2R072403	NORMAL	C	1	3	8	26	DETECTED	DETECTED	31793.121094	8169.371094	34281	8441	9420.953125	1060.587036	1555.894775	4981.052734	1556	4985	49.460758	41.453949	100	100	2538.263184	1590.251465	1.59614	0.626512	611.337708	76.912292	31.156374	33.239361
1509	107con3Gko2R072403	NORMAL	C	1	3	9	1	LOW_SIGNAL	LOW_SIGNAL	1528.074341	4985.263672	1532	4981	32.873302	47.714333	1532.174561	4979.611328	1532	4980	32.671722	46.602646	100	100	-0.344193	2.819244	-0.122087	0	-0.125498	0.121288	0	181.157944
1510	107con3Gko2R072403	NORMAL	C	1	3	9	2	LOW_SIGNAL	LOW_SIGNAL	1508.202759	4982.601563	1507	4981	31.711483	49.973141	1518.791992	4977.344238	1518	4972	32.896057	42.564014	100	100	-0.888913	2.622219	-0.338993	0	-0.3219	0.123516	0	498.054382
1511	107con3Gko2R072403	NORMAL	C	1	3	9	3	LOW_SIGNAL	LOW_SIGNAL	1528.040527	4983.324219	1526	4982	29.908222	44.631092	1537.278809	4979.980957	1533	4976	35.815453	42.838375	100	100	-0.775507	1.667533	-0.465063	0	-0.257941	0.078044	0	374.553375
1512	107con3Gko2R072403	NORMAL	C	1	3	9	4	LOW_SIGNAL	LOW_SIGNAL	1558.047974	4978.219238	1556	4979	31.659029	48.42321	1570.354004	4975.433594	1562	4969	38.739498	46.640137	100	100	-1.033029	1.389408	-0.743503	0	-0.317661	0.059726	0	467.375244
1513	107con3Gko2R072403	NORMAL	C	1	3	9	5	LOW_SIGNAL	LOW_SIGNAL	1607.452026	4975.383789	1607	4973	43.470654	44.972218	1575.33606	4967.456055	1574	4968	41.770683	44.874825	100	100	2.695974	3.954151	0.681809	1.466687	0.768864	0.176663	37.48217	37.313591
1514	107con3Gko2R072403	NORMAL	C	1	3	9	6	LOW_SIGNAL	LOW_SIGNAL	1603.136963	4970.013672	1606	4974	49.378708	44.786098	1562.063965	4965.671875	1555	4957	40.943466	44.036251	100	100	3.447872	2.165577	1.592126	0.628091	1.003164	0.098596	67.20314	187.965546
1515	107con3Gko2R072403	NORMAL	C	1	3	9	7	LOW_SIGNAL	LOW_SIGNAL	1538.931519	4961.239746	1537	4961	31.846975	51.249802	1540.063965	4957.664063	1538	4962	34.174072	42.619804	100	100	-0.095063	1.783459	-0.053303	0	-0.033138	0.083897	0	795.992065
1516	107con3Gko2R072403	NORMAL	C	1	3	9	8	LOW_SIGNAL	LOW_SIGNAL	1526.184937	4963.205566	1525	4959	31.704674	43.846268	1519.81604	4971.016113	1521	4973	38.068989	47.76775	100	100	0.534637	-3.895701	0	-7.28663	0.167299	-0.163511	330.870026	0
1517	107con3Gko2R072403	NORMAL	C	1	3	9	9	LOW_SIGNAL	LOW_SIGNAL	1513.808228	4967.73291	1514	4966	34.28347	44.829536	1507.680054	4974.711914	1507	4973	34.842178	48.561531	100	100	0.514429	-3.480948	0	-6.766621	0.175884	-0.143715	101.410103	0
1518	107con3Gko2R072403	NORMAL	C	1	3	9	10	LOW_SIGNAL	LOW_SIGNAL	1505.472656	4983.246582	1503	4979	35.888206	48.84071	1507.952026	4993.919922	1503	4993	36.301132	53.377319	100	100	-0.208131	-5.323588	0	0	-0.0683	-0.19996	0	0
1519	107con3Gko2R072403	NORMAL	C	1	3	9	11	LOW_SIGNAL	LOW_SIGNAL	1497.455811	4982.020508	1498	4981	25.542934	50.156132	1500.287964	4982.175781	1499	4982	31.052195	48.636551	100	100	-0.237745	-0.077446	0	0	-0.091206	-0.003193	0	0
1520	107con3Gko2R072403	NORMAL	C	1	3	9	12	LOW_SIGNAL	LOW_SIGNAL	1499.516968	4974.15625	1500	4974	26.918789	48.731445	1504.495972	4973.144043	1508	4971	33.971676	45.400322	100	100	-0.417962	0.504863	-0.827873	0	-0.146563	0.022295	0	1749.4198
1521	107con3Gko2R072403	NORMAL	C	1	3	9	13	LOW_SIGNAL	LOW_SIGNAL	1629.516968	4996.952148	1647	4996	70.054535	48.460178	1518.52002	4966.023926	1514	4969	40.220474	43.715443	100	100	9.317636	15.426205	0.604014	1.655592	2.759712	0.70749	51.675381	67.6175
1522	107con3Gko2R072403	NORMAL	C	1	3	9	14	LOW_SIGNAL	LOW_SIGNAL	1652.869873	4998	1672	4997	76.066696	46.625877	1524.744019	4970.775879	1522	4974	29.985992	45.27673	100	100	10.755522	13.578694	0.792088	1.262486	4.272857	0.601283	54.561161	40.901558
1523	107con3Gko2R072403	NORMAL	C	1	3	9	15	DETECTED	DETECTED	4374.771484	5233.171387	4567	5265	793.749817	102.226791	1547.857178	4964.738281	1548	4961	33.175739	47.455276	100	100	237.305252	133.887558	1.772422	0.5642	85.210289	5.656549	28.053776	33.730766
1524	107con3Gko2R072403	NORMAL	C	1	3	9	16	DETECTED	DETECTED	4287.747559	5215.572754	4500	5238	807.817322	111.32222	1540.785767	4968.678711	1541	4976	37.837658	43.613899	100	100	230.593658	123.144424	1.872546	0.534032	72.598625	5.660903	29.375385	41.484585
1525	107con3Gko2R072403	NORMAL	C	1	3	9	17	LOW_SIGNAL	LOW_SIGNAL	1689.074829	5022.455566	1705	5024	82.537102	49.614151	1523.367554	4972.495605	1526	4974	33.48793	48.739918	100	100	13.910294	24.918749	0.558226	1.791389	4.948268	1.025032	45.525017	18.560413
1526	107con3Gko2R072403	NORMAL	C	1	3	9	18	LOW_SIGNAL	LOW_SIGNAL	1664.506714	5027.040527	1678	5026	79.528152	59.59853	1499.407959	4976.319824	1499	4977	34.822842	43.133617	100	100	13.859211	25.298187	0.547834	1.82537	4.741105	1.175897	43.306767	81.086327
1527	107con3Gko2R072403	NORMAL	C	1	3	9	19	LOW_SIGNAL	LOW_SIGNAL	1641.033813	5032.276855	1658	5033	72.1912	55.674446	1484.319946	4993.879883	1482	4990	29.784061	45.992393	100	100	13.155342	19.151426	0.686912	1.455791	5.261669	0.834855	41.962318	81.71022
1528	107con3Gko2R072403	NORMAL	C	1	3	9	20	LOW_SIGNAL	LOW_SIGNAL	1633.358154	5023.418945	1646	5025	69.141373	46.209816	1470.839966	4988.463867	1470	4987	26.838646	50.005898	100	100	13.642586	17.434698	0.782496	1.277961	6.055379	0.699019	39.207813	54.67395
1529	107con3Gko2R072403	NORMAL	C	1	3	9	21	LOW_SIGNAL	LOW_SIGNAL	1682.270264	5021.513672	1704	5023	148.268402	53.178497	1447.631958	4975.591797	1449	4976	30.255238	44.736332	100	100	19.696707	22.904655	0.859943	1.162867	7.755295	1.026501	61.860607	62.608253
1530	107con3Gko2R072403	NORMAL	C	1	3	9	22	LOW_SIGNAL	LOW_SIGNAL	1663.175659	5006.371582	1688	5009	103.072899	47.639275	1441.303955	4968.191895	1439	4972	28.457447	46.860924	100	100	18.625015	19.043051	0.978048	1.022445	7.796613	0.814745	44.65041	22.463186
1531	107con3Gko2R072403	NORMAL	C	1	3	9	23	LOW_SIGNAL	LOW_SIGNAL	1466.026855	4973.577148	1462	4969	34.284763	47.621712	1454.767944	4968.040039	1453	4968	31.982389	43.434845	100	100	0.945129	2.761768	0.342219	2.922107	0.352035	0.127481	109.708588	352.628174
1532	107con3Gko2R072403	NORMAL	C	1	3	9	24	LOW_SIGNAL	LOW_SIGNAL	1474.335571	4968.758301	1472	4970	33.839371	45.025772	1470.543945	4969.976074	1468	4969	32.965893	48.523598	100	100	0.318288	-0.607394	0	-1.908317	0.115017	-0.025097	201.46785	0
1533	107con3Gko2R072403	NORMAL	C	1	3	9	25	LOW_SIGNAL	LOW_SIGNAL	1509.906006	4982.70459	1507	4978	33.749149	47.834808	1512.728027	4976.983887	1509	4982	47.105984	44.409019	100	100	-0.236895	2.85334	-0.083024	0	-0.059908	0.128818	0	310.74173
1534	107con3Gko2R072403	NORMAL	C	1	3	9	26	LOW_SIGNAL	LOW_SIGNAL	1515.666626	4982.958984	1511	4984	47.548149	49.716991	1516.416016	4985	1511	4988	52.47506	49.842171	100	100	-0.062907	-1.018006	0	0	-0.014281	-0.04095	0	0
1535	107con3Gko2R072403	NORMAL	C	1	3	10	1	LOW_SIGNAL	LOW_SIGNAL	1678.695923	5011.817383	1694	5020	64.694962	52.012051	1556.050049	4987.470215	1553	4987	45.613304	48.21217	100	100	10.295505	12.143744	0.847803	1.179519	2.688818	0.505	37.407539	80.153572
1536	107con3Gko2R072403	NORMAL	C	1	3	10	2	LOW_SIGNAL	LOW_SIGNAL	1679.155396	5016.432617	1682	5021	53.601669	48.356682	1548.515137	4989.737305	1540	4991	43.366112	48.944077	100	100	10.966594	13.314938	0.823631	1.214136	3.012496	0.545425	24.115288	28.319691
1537	107con3Gko2R072403	NORMAL	C	1	3	10	3	DETECTED	DETECTED	3837.904785	5325.367188	4060	5362	760.294861	138.538589	1554.903198	4977.871094	1557	4975	37.988907	41.178268	100	100	191.6465	173.322144	1.105724	0.904385	60.096531	8.438823	33.260826	38.065845
1538	107con3Gko2R072403	NORMAL	C	1	3	10	4	DETECTED	DETECTED	3806.524902	5305.007324	3949	5339	624.061584	124.986412	1572.5	4972.88623	1571	4963	33.159584	50.841854	100	100	187.535172	165.653488	1.132093	0.88332	67.371925	6.532435	27.894943	34.378548
1539	107con3Gko2R072403	NORMAL	C	1	3	10	5	LOW_SIGNAL	LOW_SIGNAL	1675.116455	4982.609375	1688	4985	60.953846	50.75412	1563.439209	4968.411133	1562	4974	36.545704	44.792591	100	100	9.374743	7.081719	1.323795	0.755404	3.055824	0.316977	43.682144	168.093964
1540	107con3Gko2R072403	NORMAL	C	1	3	10	6	LOW_SIGNAL	LOW_SIGNAL	1661.76709	4979.753418	1675	4978	62.1036	44.693527	1543.920044	4965.839844	1544	4963	35.023865	38.7122	100	100	9.892668	6.939734	1.425511	0.701503	3.364764	0.359411	43.518562	160.53067
1541	107con3Gko2R072403	NORMAL	C	1	3	10	7	LOW_SIGNAL	LOW_SIGNAL	1550.342407	4964.178223	1549	4965	33.212677	45.357697	1527.936035	4960.647949	1529	4963	37.330643	41.798138	100	100	1.880902	1.76081	1.068203	0.936152	0.600214	0.08446	76.067261	498.928009
1542	107con3Gko2R072403	NORMAL	C	1	3	10	8	LOW_SIGNAL	LOW_SIGNAL	1519.397217	4968.739746	1519	4965	34.046516	46.301273	1499.167969	4961.928223	1500	4962	34.60487	47.352856	100	100	1.698144	3.397413	0.499834	2.000663	0.584578	0.143846	30.605522	145.693787
1543	107con3Gko2R072403	NORMAL	C	1	3	10	9	LOW_SIGNAL	LOW_SIGNAL	1487.041138	4979.787598	1486	4974	27.035831	53.720375	1489.81604	4967.007813	1484	4965	50.619125	55.531239	100	100	-0.232939	6.374229	-0.036544	0	-0.054819	0.230137	0	110.060974
1544	107con3Gko2R072403	NORMAL	C	1	3	10	10	LOW_SIGNAL	LOW_SIGNAL	1486.239746	4985.582031	1489	4983	29.931944	49.152657	1495.767944	4996.808105	1495	4995	28.55615	50.479744	100	100	-0.799844	-5.599278	0	0	-0.333665	-0.222388	0	0
1545	107con3Gko2R072403	NORMAL	C	1	3	10	11	LOW_SIGNAL	LOW_SIGNAL	1513.650635	4986.73291	1507	4985	48.703266	51.822285	1502.47998	4985.567871	1501	4985	34.584305	49.69347	100	100	0.93772	0.581092	1.613722	0.619685	0.322998	0.023445	306.981964	1261.813354
1546	107con3Gko2R072403	NORMAL	C	1	3	10	12	LOW_SIGNAL	LOW_SIGNAL	1510.897949	4980.176758	1507	4975	43.193371	53.41087	1509.936035	4971.200195	1512	4975	28.053738	48.751511	100	100	0.080748	4.477279	0.018035	55.447659	0.034288	0.184129	3414.326172	243.051636
1547	107con3Gko2R072403	NORMAL	C	1	3	10	13	LOW_SIGNAL	LOW_SIGNAL	1588.625854	4996.095215	1596	5000	57.258404	46.877918	1512.543945	4973.21582	1516	4975	32.968334	49.193096	100	100	6.386694	11.411655	0.559664	1.786786	2.307727	0.465094	61.53194	65.18441
1548	107con3Gko2R072403	NORMAL	C	1	3	10	14	LOW_SIGNAL	LOW_SIGNAL	1607.356201	4992.082031	1619	4994	59.418419	49.870506	1526.975952	4969.832031	1526	4967	30.700811	45.403889	100	100	6.747518	11.09773	0.608009	1.644713	2.61818	0.490046	63.289768	92.714455
1549	107con3Gko2R072403	NORMAL	C	1	3	10	15	DETECTED	DETECTED	2182.551025	5106.795898	2144	5101	153.706848	49.014194	1536.714233	4961	1532	4962	30.147154	46.652618	100	100	54.214756	72.719261	0.745535	1.341319	21.422812	3.125139	23.337383	10.309472
1550	107con3Gko2R072403	NORMAL	C	1	3	10	16	DETECTED	DETECTED	2199.855713	5122.525879	2159	5116	161.721603	57.039661	1535.916626	4971.28125	1531	4972	40.458862	53.691647	100	100	55.734352	75.436943	0.73882	1.353509	16.410227	2.816912	23.583326	12.7306
1551	107con3Gko2R072403	NORMAL	C	1	3	10	17	LOW_SIGNAL	LOW_SIGNAL	1532.755127	4983.993164	1530	4984	31.913534	49.238934	1520.638672	4980.134277	1518	4975	37.200035	51.385872	100	100	1.017116	1.924714	0.52845	1.892326	0.325711	0.075096	157.757599	380.890533
1552	107con3Gko2R072403	NORMAL	C	1	3	10	18	LOW_SIGNAL	LOW_SIGNAL	1525.178101	5002.773926	1522	5006	41.393932	46.009258	1518.776001	4995.448242	1519	5000	32.595238	53.690483	100	100	0.537424	3.653863	0.147084	6.798845	0.196412	0.136443	398.538971	377.758392
1553	107con3Gko2R072403	NORMAL	C	1	3	10	19	LOW_SIGNAL	LOW_SIGNAL	1489.156494	5000.271973	1491	5000	41.514107	49.232403	1498.543945	5008.808105	1497	5009	49.090679	55.634418	100	100	-0.788029	-4.257604	0	0	-0.191227	-0.153433	0	0
1554	107con3Gko2R072403	NORMAL	C	1	3	10	20	LOW_SIGNAL	LOW_SIGNAL	1454.829956	4985.986328	1457	4985	29.38254	47.25378	1465.696045	4983.448242	1462	4980	50.975681	46.95887	100	100	-0.912154	1.265932	-0.720539	0	-0.213162	0.054049	0	207.67894
1555	107con3Gko2R072403	NORMAL	C	1	3	10	21	LOW_SIGNAL	LOW_SIGNAL	1484.374146	4975.993164	1479	4977	49.720482	47.72604	1450.439941	4968.928223	1450	4968	31.494345	46.072208	100	100	2.848606	3.523812	0.808388	1.23703	1.07747	0.153345	113.377609	176.292725
1556	107con3Gko2R072403	NORMAL	C	1	3	10	22	LOW_SIGNAL	LOW_SIGNAL	1490.439209	4978.75	1489	4976	36.81102	42.895203	1456.784058	4973.512207	1459	4972	32.055798	45.537399	100	100	2.825181	2.612477	1.081419	0.924711	1.049893	0.115022	53.769844	291.837097
1557	107con3Gko2R072403	NORMAL	C	1	3	10	23	LOW_SIGNAL	LOW_SIGNAL	1524.503418	4979.761719	1528	4980	40.393169	44.716518	1480.687988	4968.895996	1479	4971	36.001209	43.309059	100	100	3.678085	5.419544	0.678671	1.473469	1.217054	0.250888	41.805447	102.438644
1558	107con3Gko2R072403	NORMAL	C	1	3	10	24	LOW_SIGNAL	LOW_SIGNAL	1554.802734	4975.578125	1555	4975	44.36763	45.010296	1496.192017	4979.104004	1490	4979	38.042786	47.917919	100	100	4.920075	-1.758618	0	-0.357437	1.540653	-0.073582	38.95282	0
1559	107con3Gko2R072403	NORMAL	C	1	3	10	25	LOW_SIGNAL	LOW_SIGNAL	1540.333374	4988.48291	1530	4987	54.986843	49.784096	1535.202026	4985.596191	1522	4985	61.749165	55.547531	100	100	0.430751	1.439821	0.29917	3.342585	0.0831	0.051968	547.543762	853.523804
1560	107con3Gko2R072403	NORMAL	C	1	3	10	26	LOW_SIGNAL	LOW_SIGNAL	1533.605469	5002.823242	1529	5001	45.693066	52.040764	1539.717163	5003.919434	1523	5004	69.827202	57.430641	100	100	-0.513046	-0.546752	0	0	-0.087526	-0.019087	0	0
1561	107con3Gko2R072403	NORMAL	C	1	3	11	1	DETECTED	DETECTED	5914.809082	5510.327148	4559	5413	2945.175293	299.313568	1625.787842	4995.848633	1636	4998	59.153271	45.018829	100	100	360.041809	256.608704	1.403077	0.712719	72.50692	11.428074	68.653915	57.516228
1562	107con3Gko2R072403	NORMAL	C	1	3	11	2	DETECTED	DETECTED	6190.462891	5502.149414	5517	5452	2675.002441	283.996613	1593.789429	4989.263184	1588	4993	50.357185	61.830921	100	100	385.867645	255.814514	1.508388	0.662959	91.28138	8.29498	58.183998	54.043972
1563	107con3Gko2R072403	NORMAL	C	1	3	11	3	LOW_SIGNAL	LOW_SIGNAL	1576.283813	4975.918945	1574	4973	53.787571	45.922676	1567.86731	4980.150391	1570	4976	34.195477	45.934574	100	100	0.706523	-2.110537	0	-2.987215	0.246129	-0.092119	493.296722	0
1564	107con3Gko2R072403	NORMAL	C	1	3	11	4	LOW_SIGNAL	LOW_SIGNAL	1568.168945	4976.986328	1565	4974	36.694805	49.201801	1574.160034	4979.295898	1573	4977	30.897696	43.701328	100	100	-0.502922	-1.151955	0	0	-0.193901	-0.052849	0	0
1565	107con3Gko2R072403	NORMAL	C	1	3	11	5	LOW_SIGNAL	LOW_SIGNAL	1544.802734	4980.360352	1547	4986	32.227905	48.107891	1565.776001	4972.408203	1562	4972	35.336823	45.034046	100	100	-1.7606	3.966328	-0.443887	0	-0.593524	0.176581	0	212.77916
1566	107con3Gko2R072403	NORMAL	C	1	3	11	6	LOW_SIGNAL	LOW_SIGNAL	1537.516968	4972.96582	1537	4968	28.646488	49.586838	1550.144043	4969.992188	1545	4973	34.711189	41.204346	100	100	-1.05998	1.483172	-0.714671	0	-0.363775	0.072168	0	927.728882
1567	107con3Gko2R072403	NORMAL	C	1	3	11	7	LOW_SIGNAL	LOW_SIGNAL	1507.435425	4963.489746	1506	4963	33.825108	45.208855	1520.94397	4967.583984	1523	4970	32.829056	43.905731	100	100	-1.133974	-2.042101	0	0	-0.411481	-0.093251	0	0
1568	107con3Gko2R072403	NORMAL	C	1	3	11	8	LOW_SIGNAL	LOW_SIGNAL	1475.280762	4973.73291	1479	4971	31.625772	49.965824	1493.952026	4965.832031	1496	4973	31.102814	47.34972	100	100	-1.567359	3.940756	-0.39773	0	-0.600308	0.166862	0	201.949631
1569	107con3Gko2R072403	NORMAL	C	1	3	11	9	LOW_SIGNAL	LOW_SIGNAL	1478.94519	4984.054688	1476	4981	30.710169	52.020508	1485.488037	4984.040039	1484	4982	28.961208	50.55201	100	100	-0.549239	0.007306	-75.173714	0	-0.225918	0.00029	0	83784
1570	107con3Gko2R072403	NORMAL	C	1	3	11	10	LOW_SIGNAL	LOW_SIGNAL	1491.062012	4985.655273	1491	4988	28.274004	50.362206	1498.063965	4983.73584	1496	4976	29.579243	53.427544	100	100	-0.587779	0.957364	-0.613955	0	-0.236718	0.035926	0	929.272949
1571	107con3Gko2R072403	NORMAL	C	1	3	11	11	LOW_SIGNAL	LOW_SIGNAL	1541.944824	4990.503418	1542	4991	38.450329	50.440445	1511.063965	4983.832031	1511	4977	35.267822	54.24165	100	100	2.592293	3.327517	0.779047	1.283619	0.87561	0.122994	49.600082	299.006531
1572	107con3Gko2R072403	NORMAL	C	1	3	11	12	LOW_SIGNAL	LOW_SIGNAL	1560.689697	4984.455078	1564	4984	32.257542	48.817715	1521.952026	4979.87207	1522	4981	33.427063	48.827705	100	100	3.251833	2.285887	1.42257	0.702953	1.158872	0.093861	22.625723	21.551733
1573	107con3Gko2R072403	NORMAL	C	1	3	11	13	LOW_SIGNAL	LOW_SIGNAL	1622.689697	5004.303223	1626	5008	60.339375	46.589424	1535.112061	4981.751953	1531	4979	40.622414	48.660877	100	100	7.351703	11.247995	0.653601	1.529985	2.155895	0.463437	50.945435	62.287312
1574	107con3Gko2R072403	NORMAL	C	1	3	11	14	LOW_SIGNAL	LOW_SIGNAL	1667.924194	5004.751953	1675	5004	67.214943	44.477753	1549.504028	4983.080078	1548	4983	42.491295	49.023628	100	100	9.940778	10.809376	0.919644	1.087377	2.786928	0.44207	43.979095	95.130836
1575	107con3Gko2R072403	NORMAL	C	1	3	11	15	LOW_SIGNAL	LOW_SIGNAL	1693.468994	5009.979492	1692	5005	96.876968	48.750431	1551.769897	4984.856934	1550	4984	40.422802	46.095318	100	100	11.894927	12.530489	0.949279	1.053431	3.505425	0.545013	62.132076	63.166466
1576	107con3Gko2R072403	NORMAL	C	1	3	11	16	LOW_SIGNAL	LOW_SIGNAL	1757.993164	5013.69873	1754	5011	122.474411	57.184074	1540.492065	4979.42041	1538	4978	34.849106	42.535316	100	100	18.258125	17.097149	1.067905	0.936413	6.241225	0.805879	53.982143	111.498917
1577	107con3Gko2R072403	NORMAL	C	1	3	11	17	LOW_SIGNAL	LOW_SIGNAL	1621.630127	5012.657715	1623	5004	48.96994	49.003506	1548.57605	4995.071777	1543	4997	41.401119	49.236134	100	100	6.132523	8.771415	0.699149	1.430311	1.764544	0.357175	35.800102	27.183706
1578	107con3Gko2R072403	NORMAL	C	1	3	11	18	LOW_SIGNAL	LOW_SIGNAL	1634.582153	5020.095703	1633	5018	44.490028	52.361	1553.991943	5011.423828	1549	5009	34.423714	52.303265	100	100	6.765143	4.325309	1.564083	0.639352	2.341125	0.1658	34.972713	28.346758
1579	107con3Gko2R072403	NORMAL	C	1	3	11	19	LOW_SIGNAL	LOW_SIGNAL	1556.558594	5025.737793	1559	5027	31.689878	47.651958	1534.031982	5005.416016	1535	4999	47.27544	54.758587	100	100	1.890996	10.135982	0.186563	5.360129	0.476497	0.371116	155.734055	132.752426
1580	107con3Gko2R072403	NORMAL	C	1	3	11	20	LOW_SIGNAL	LOW_SIGNAL	1517.041382	4982.696777	1516	4984	37.563446	47.26321	1486.088013	4978.671875	1481	4980	48.171906	54.963421	100	100	2.59838	2.007518	1.294325	0.772604	0.642561	0.073229	97.431229	697.07251
1581	107con3Gko2R072403	NORMAL	C	1	3	11	21	LOW_SIGNAL	LOW_SIGNAL	1476.606934	4979.544922	1476	4979	33.200428	51.061932	1468.352051	4964.967773	1469	4965	32.272839	56.498928	100	100	0.692956	7.270708	0.095308	10.492309	0.255784	0.258008	94.405861	165.895309
1582	107con3Gko2R072403	NORMAL	C	1	3	11	22	LOW_SIGNAL	LOW_SIGNAL	1477.897949	4984.741699	1478	4980	34.508232	47.16164	1472.072021	4975.016113	1470	4976	33.119331	41.093319	100	100	0.489057	4.850873	0.100818	9.918822	0.175907	0.236671	166.353668	237.951263
1583	107con3Gko2R072403	NORMAL	C	1	3	11	23	LOW_SIGNAL	LOW_SIGNAL	1496.374146	4981.687012	1494	4977	36.290913	49.041752	1491.687988	4985.248047	1487	4983	34.394623	45.884777	100	100	0.393379	-1.776153	0	-4.515115	0.136247	-0.077608	247.059067	0
1584	107con3Gko2R072403	NORMAL	C	1	3	11	24	LOW_SIGNAL	LOW_SIGNAL	1532.598633	4991.387695	1518	4993	71.394875	46.479549	1526.271973	4987.895996	1515	4989	55.95208	47.766041	100	100	0.531091	1.74157	0.30495	3.279229	0.113073	0.0731	700.942993	315.353058
1585	107con3Gko2R072403	NORMAL	C	1	3	11	25	DETECTED	DETECTED	35761.789063	9827.112305	38584	10017	9838.826172	1577.279175	1648.142822	5038.761719	1651	5034	46.040512	51.607079	100	100	2863.669189	2388.306641	1.199037	0.834002	740.948425	92.784767	28.841007	32.922291
1586	107con3Gko2R072403	NORMAL	C	1	3	11	26	DETECTED	DETECTED	35203.746094	10001.091797	36952	10102	7778.472656	1287.443481	1657.736816	5038.736816	1655	5034	47.456226	38.119465	100	100	2816.018799	2475.095459	1.137741	0.878934	706.883179	130.179031	23.187044	25.932829
1587	107con3Gko2R072403	NORMAL	C	1	3	12	1	LOW_SIGNAL	LOW_SIGNAL	1641.476196	5015.258301	1643	5019	35.027843	46.067261	1657.319702	5001.123047	1661	5005	36.595005	52.11581	100	100	-1.329983	7.050303	-0.188642	0	-0.432942	0.271228	0	172.401184
1588	107con3Gko2R072403	NORMAL	C	1	3	12	2	LOW_SIGNAL	LOW_SIGNAL	1609.020386	4985.401367	1611	4981	32.802532	46.423546	1622.702515	4988.512207	1622	4986	34.20932	54.270172	100	100	-1.148546	-1.551607	0	0	-0.399953	-0.057321	0	0
1589	107con3Gko2R072403	NORMAL	C	1	3	12	3	LOW_SIGNAL	LOW_SIGNAL	1792.877563	4994.449219	1816	4994	119.937355	51.655216	1615.461548	4963.888672	1615	4964	34.66851	46.664032	100	100	14.893184	15.242818	0.977062	1.023476	5.117497	0.654906	64.716545	72.486969
1590	107con3Gko2R072403	NORMAL	C	1	3	12	4	LOW_SIGNAL	LOW_SIGNAL	1779.911621	4999.932129	1802	4999	124.585594	53.366352	1595.806763	4965.974609	1591	4963	32.366615	42.00293	100	100	15.454678	16.937141	0.912473	1.095923	5.68811	0.808456	65.347443	96.944435
1591	107con3Gko2R072403	NORMAL	C	1	3	12	5	LOW_SIGNAL	LOW_SIGNAL	1681.591797	5021.149902	1692	5015	63.021389	53.037003	1589.696045	4971.295898	1589	4972	37.799389	46.184414	100	100	7.714187	24.8659	0.310232	3.223399	2.431144	1.079455	54.874348	52.30341
1592	107con3Gko2R072403	NORMAL	C	1	3	12	6	LOW_SIGNAL	LOW_SIGNAL	1668.609619	5027.150879	1673	5023	63.183186	50.550812	1568.072021	4975.456055	1564	4977	35.048862	52.504459	100	100	8.439627	25.784054	0.32732	3.055118	2.868498	0.98458	52.289722	27.448032
1593	107con3Gko2R072403	NORMAL	C	1	3	12	7	LOW_SIGNAL	LOW_SIGNAL	1530.219238	4982.383789	1528	4982	36.08181	47.721504	1531.76001	4981.943848	1531	4980	37.461887	50.635529	100	100	-0.12934	0.219432	-0.589432	0	-0.041129	0.008688	0	3848.171631
1594	107con3Gko2R072403	NORMAL	C	1	3	12	8	LOW_SIGNAL	LOW_SIGNAL	1486.73291	4971.088867	1488	4976	31.942043	48.885658	1495.823975	4977.448242	1494	4972	29.925467	49.981846	100	100	-0.763149	-3.171893	0	0	-0.30379	-0.127234	0	0
1595	107con3Gko2R072403	NORMAL	C	1	3	12	9	LOW_SIGNAL	LOW_SIGNAL	1508.390381	4982.369629	1511	4982	29.667671	46.470459	1497.687988	4979.200195	1498	4974	31.419226	45.047112	100	100	0.898412	1.580832	0.568316	1.759585	0.340632	0.070358	96.650688	360.102509
1596	107con3Gko2R072403	NORMAL	C	1	3	12	10	LOW_SIGNAL	LOW_SIGNAL	1530.397217	4983.157715	1530	4984	30.862652	47.793327	1509.024048	4972.312012	1510	4972	32.374687	51.617134	100	100	1.79417	5.409559	0.331667	3.015076	0.660181	0.210118	45.750809	179.765488
1597	107con3Gko2R072403	NORMAL	C	1	3	12	11	LOW_SIGNAL	LOW_SIGNAL	1541.780762	4980.246582	1543	4982	33.252121	52.810478	1525.984009	4978.936035	1530	4980	32.878811	53.453281	100	100	1.326058	0.653667	2.028644	0.49294	0.480454	0.024518	31.45347	630.636169
1598	107con3Gko2R072403	NORMAL	C	1	3	12	12	LOW_SIGNAL	LOW_SIGNAL	1569.482788	4994.130859	1569	4996	34.625397	47.131653	1544.368042	4983.328125	1545	4983	31.213764	46.274929	100	100	2.108257	5.388127	0.391278	2.555726	0.804605	0.233447	59.675282	82.808502
1599	107con3Gko2R072403	NORMAL	C	1	3	12	13	LOW_SIGNAL	LOW_SIGNAL	1569.916626	4982.236328	1567	4983	35.50288	49.220215	1563.047119	4979.26416	1561	4981	34.649368	42.370995	100	100	0.576661	1.482441	0.388994	2.570735	0.198258	0.070146	112.641876	842.702209
1600	107con3Gko2R072403	NORMAL	C	1	3	12	14	LOW_SIGNAL	LOW_SIGNAL	1595.130981	4992.241211	1598	4990	32.52462	47.255253	1585.362061	4985.51709	1585	4980	41.105675	55.404194	100	100	0.820052	3.353819	0.244513	4.089765	0.237654	0.121365	257.307251	430.144684
1601	107con3Gko2R072403	NORMAL	C	1	3	12	15	DETECTED	DETECTED	1940.909058	5067.676758	1938	5064	58.412518	46.703327	1562.337891	5000.432617	1566	4994	34.608284	44.699932	100	100	31.779148	33.539654	0.94751	1.055398	10.938745	1.504345	12.429956	20.123777
1602	107con3Gko2R072403	NORMAL	C	1	3	12	16	DETECTED	DETECTED	1943.119629	5071.829102	1948	5069	67.966164	46.360516	1569.380249	4998.352051	1575	5001	29.141708	51.399025	100	100	31.373543	36.648472	0.856067	1.168133	12.824896	1.429542	16.428997	30.205008
1603	107con3Gko2R072403	NORMAL	C	1	3	12	17	LOW_SIGNAL	LOW_SIGNAL	1587.013794	5001.282715	1585	5005	31.50771	47.733154	1569.557373	4997.032715	1566	4994	30.934763	48.918377	100	100	1.465379	2.119791	0.691285	1.446582	0.564298	0.086879	34.264324	251.834488
1604	107con3Gko2R072403	NORMAL	C	1	3	12	18	LOW_SIGNAL	LOW_SIGNAL	1572.06897	5007.655273	1566	5006	44.05373	46.633816	1568.976196	5001.063477	1570	4996	31.819359	47.653549	100	100	0.259623	3.287819	0.078965	12.663833	0.097198	0.138328	985.114197	148.753159
1605	107con3Gko2R072403	NORMAL	C	1	3	12	19	LOW_SIGNAL	LOW_SIGNAL	1585.848267	4991.372559	1586	4991	34.233746	52.739922	1551.975952	4989.711914	1549	4988	32.211868	52.565449	100	100	2.843411	0.828287	3.432881	0.291301	1.051548	0.031592	34.218868	258.113678
1606	107con3Gko2R072403	NORMAL	C	1	3	12	20	LOW_SIGNAL	LOW_SIGNAL	1561.379272	4987.641602	1540	4990	122.007339	50.32626	1513.287964	4978.47998	1510	4976	38.674992	50.358322	100	100	4.037024	4.569582	0.883456	1.131919	1.243473	0.181929	240.615875	19.611586
[truncated: 29,594 more rows]
