# Supplementary material for: CARMA: A platform for analyzing microarray datasets that incorporate replicate measures
Source: BMC Bioinformatics. 2006 Mar 17;7:149. doi: 10.1186/1471-2105-7-149 (PMC1450302; doi:10.1186/1471-2105-7-149)
Supplement: Additional File 6 — Data2.zip Comma separated value data files containing the microarray experimental data. [file 1471-2105-7-149-S6.zip › 105con1Gcon2R072403.csv]

Number	Array/Plate	Flagged As	Set	Set Row	Set Column	Row	Column	Detection Status (w595)	Detection Status (w685)	Spot Mean Intensity (w595)	Spot Mean Intensity (w685)	Spot Median Intensity (w595)	Spot Median Intensity (w685)	Spot Standard Deviation (w595)	Spot Standard Deviation (w685)	Background Mean Intensity (w595)	Background Mean Intensity (w685)	Background Median Intensity (w595)	Background Median Intensity (w685)	Background Standard Deviation (w595)	Background Standard Deviation (w685)	Spot Confidence (w595)	Spot Confidence (w685)	Spot Normalized Intensity (w595)	Spot Normalized Intensity (w685)	Spot Ratio (w595)	Spot Ratio (w685)	Spot SNR (w595)	Spot SNR (w685)	Spot CV (%) (w595)	Spot CV (%) (w685)
1	105con1Gcon2R072403	NORMAL	A	1	1	1	1	LOW_SIGNAL	LOW_SIGNAL	1178.763916	5241.770996	1175	5242	30.09263	43.756435	1167.063477	5242.523926	1168	5247	27.50034	47.874454	100	100	1.347457	-1.036794	0	-0.769445	0.425465	-0.015727	104.429794	0
2	105con1Gcon2R072403	NORMAL	A	1	1	1	2	LOW_SIGNAL	LOW_SIGNAL	1182.668945	5240.256836	1181	5241	28.334358	44.39006	1176.491333	5234.327637	1177	5233	32.412155	48.979103	100	100	0.711432	8.164582	0.087136	11.476268	0.190596	0.121056	254.77269	349.113617
3	105con1Gcon2R072403	NORMAL	A	1	1	1	3	DETECTED	DETECTED	5368.351074	5487.099121	5399	5477	2102.171875	128.431168	1193.177368	5235.225586	1190	5236	31.446817	47.103458	100	100	480.825195	346.833038	1.38633	0.721329	132.769363	5.347241	50.343689	47.437099
4	105con1Gcon2R072403	NORMAL	A	1	1	1	4	DETECTED	DETECTED	4294.844727	5469.232422	4179	5464	1765.490845	131.099686	1188.732178	5252.339355	1181	5248	30.123075	46.818901	100	100	357.708984	298.66449	1.197695	0.834937	103.114059	4.632596	56.830971	56.458492
5	105con1Gcon2R072403	NORMAL	A	1	1	1	5	LOW_SIGNAL	LOW_SIGNAL	1187.37085	5244.867676	1184	5247	29.227066	44.995205	1189.287964	5252.487793	1186	5257	39.148357	52.9561	100	100	-0.22078	-10.492997	0	0	-0.04897	-0.143895	0	0
6	105con1Gcon2R072403	NORMAL	A	1	1	1	6	LOW_SIGNAL	LOW_SIGNAL	1173.927124	5239.894043	1173	5246	26.356804	52.247761	1190.088013	5240.007813	1191	5239	26.674265	45.35994	100	100	-1.861135	-0.156662	0	0	-0.605861	-0.002508	0	0
7	105con1Gcon2R072403	NORMAL	A	1	1	1	7	LOW_SIGNAL	LOW_SIGNAL	1336.350952	5273.496582	1352	5273	65.281364	50.866867	1192.128052	5238.60791	1193	5236	28.071047	45.096123	100	100	16.609129	48.042141	0.34572	2.892514	5.137781	0.773651	40.865822	67.450226
8	105con1Gcon2R072403	NORMAL	A	1	1	1	8	LOW_SIGNAL	LOW_SIGNAL	1333.986816	5270.572266	1345	5272	64.948883	51.520782	1202.567993	5234.87207	1197	5234	29.859707	45.968784	100	100	15.134575	49.159618	0.307866	3.248167	4.401209	0.776618	43.888714	65.167816
9	105con1Gcon2R072403	NORMAL	A	1	1	1	9	LOW_SIGNAL	LOW_SIGNAL	1205.882324	5246.843262	1204	5246	29.789381	57.310459	1212.712036	5252.728027	1213	5245	35.983376	68.067848	100	100	-0.78653	-8.103396	0	0	-0.189802	-0.086454	0	0
10	105con1Gcon2R072403	NORMAL	A	1	1	1	10	LOW_SIGNAL	LOW_SIGNAL	1200.383057	5221.324707	1198	5213	35.023087	63.515408	1204.735962	5227.848145	1201	5219	29.923599	63.973167	100	100	-0.501293	-8.982856	0	0	-0.145467	-0.101971	0	0
11	105con1Gcon2R072403	NORMAL	A	1	1	1	11	LOW_SIGNAL	LOW_SIGNAL	1201.150269	5221.562012	1200	5230	30.43301	52.433521	1199.199951	5211.664063	1194	5211	29.187378	46.718231	100	100	0.224604	13.629601	0.016479	60.682739	0.066821	0.211865	441.862366	240.50502
12	105con1Gcon2R072403	NORMAL	A	1	1	1	12	LOW_SIGNAL	LOW_SIGNAL	1165.032715	5197.17627	1171	5195	29.925442	51.268394	1178.42395	5199.86377	1180	5200	29.56629	51.414722	100	100	-1.542174	-3.700722	0	0	-0.452922	-0.052271	0	0
13	105con1Gcon2R072403	NORMAL	A	1	1	1	13	LOW_SIGNAL	LOW_SIGNAL	1277.594727	5246.731934	1282	5249	44.896881	52.109699	1194.280029	5216.87207	1192	5217	34.936489	56.991371	100	100	9.594764	41.117409	0.23335	4.285401	2.384747	0.523937	33.846115	77.287811
14	105con1Gcon2R072403	NORMAL	A	1	1	1	14	LOW_SIGNAL	LOW_SIGNAL	1324.993408	5258.947266	1328	5261	62.431049	52.603439	1210.543945	5232.047852	1211	5225	30.517975	46.719456	100	100	13.180334	37.040833	0.355833	2.810311	3.750231	0.575765	47.587509	89.87059
15	105con1Gcon2R072403	NORMAL	A	1	1	1	15	LOW_SIGNAL	LOW_SIGNAL	1176.132446	5227.894043	1177	5227	29.682474	45.336098	1196.531738	5241.571289	1193	5234	28.502539	49.785221	100	100	-2.349242	-18.83374	0	0	-0.715701	-0.274725	0	0
16	105con1Gcon2R072403	NORMAL	A	1	1	1	16	LOW_SIGNAL	LOW_SIGNAL	1180.119263	5220.165527	1176	5221	44.443363	48.74374	1177.158691	5217.928711	1176	5218	31.284857	51.945683	100	100	0.340948	3.080124	0.110693	9.034	0.094633	0.043061	1066.244141	802.728088
17	105con1Gcon2R072403	NORMAL	A	1	1	1	17	LOW_SIGNAL	LOW_SIGNAL	1144.606689	5194.066895	1144	5194	23.702827	40.387661	1138.456055	5182.967773	1140	5184	25.991158	44.581192	100	100	0.708325	15.283629	0.046345	21.577141	0.236643	0.248964	173.376938	170.071365
18	105con1Gcon2R072403	NORMAL	A	1	1	1	18	LOW_SIGNAL	LOW_SIGNAL	1141.053711	5178.349121	1141	5174	27.446947	44.776459	1132.744019	5173.496094	1131	5175	24.80794	45.349667	100	100	0.956968	6.68268	0.143201	6.983177	0.334961	0.107014	141.318436	148.10466
19	105con1Gcon2R072403	NORMAL	A	1	1	1	19	LOW_SIGNAL	LOW_SIGNAL	1142.691284	5178.154297	1142	5177	27.29813	50.267906	1137.887939	5170	1138	5166	26.564047	50.113903	100	100	0.553167	11.22857	0.049264	20.298693	0.180821	0.162715	130.909485	48.217419
20	105con1Gcon2R072403	NORMAL	A	1	1	1	20	LOW_SIGNAL	LOW_SIGNAL	1149.040283	5176.31543	1148	5173	26.644018	49.103588	1144.599976	5167.496094	1145	5165	28.069902	45.664406	100	100	0.511359	12.144337	0.042107	23.749149	0.158187	0.193134	198.91983	204.702179
21	105con1Gcon2R072403	NORMAL	A	1	1	1	21	LOW_SIGNAL	LOW_SIGNAL	1156.73645	5180.554199	1156	5180	29.795988	47.561531	1143.357178	5175.317383	1143	5174	25.536322	47.780941	100	100	1.540796	7.211162	0.213668	4.680153	0.523931	0.109601	114.747894	87.338371
22	105con1Gcon2R072403	NORMAL	A	1	1	1	22	LOW_SIGNAL	LOW_SIGNAL	1137.543579	5207.61084	1138	5207	25.800297	50.047367	1139.468262	5197.571289	1137	5193	24.864656	52.688595	100	100	-0.221652	13.824588	-0.016033	0	-0.077406	0.190545	0	164.077835
23	105con1Gcon2R072403	NORMAL	A	1	1	1	23	LOW_SIGNAL	LOW_SIGNAL	1113.398682	5202.493164	1113	5205	24.043821	47.581295	1132.223999	5207.063965	1131	5207	38.116093	55.214935	100	100	-2.167979	-6.29405	0	0	-0.493894	-0.082782	0	0
24	105con1Gcon2R072403	NORMAL	A	1	1	1	24	LOW_SIGNAL	LOW_SIGNAL	1103.401367	5195.462402	1103	5197	24.453102	49.180855	1112.507935	5193.746094	1112	5193	24.18586	50.002399	100	100	-1.048739	2.363379	-0.443746	0	-0.376524	0.034325	0	525.943604
25	105con1Gcon2R072403	NORMAL	A	1	1	1	25	LOW_SIGNAL	LOW_SIGNAL	1085.356201	5192.280762	1083	5193	24.031511	44.58231	1107.880981	5202.356934	1110	5200	25.308849	47.14106	100	100	-2.594019	-13.875016	0	0	-0.889996	-0.213745	0	0
26	105con1Gcon2R072403	NORMAL	A	1	1	1	26	LOW_SIGNAL	LOW_SIGNAL	1091.801392	5182.602539	1092	5186	23.626583	41.284286	1109.409424	5189.34668	1110	5190	29.104448	42.861973	100	100	-2.027792	-9.286767	0	0	-0.604995	-0.157346	0	0
27	105con1Gcon2R072403	NORMAL	A	1	1	2	1	LOW_SIGNAL	LOW_SIGNAL	1140.236084	5217.652832	1142	5216	25.433582	44.244759	1144.071411	5212.571289	1141	5210	26.503489	46.391624	100	100	-0.441687	6.997349	-0.063122	0	-0.14471	0.109536	0	274.51001
28	105con1Gcon2R072403	NORMAL	A	1	1	2	2	LOW_SIGNAL	LOW_SIGNAL	1141.253418	5215.226074	1140	5216	25.656294	47.579449	1144.647949	5204.144043	1142	5204	27.425037	55.320717	100	100	-0.390924	15.260097	-0.025617	0	-0.123775	0.200323	0	254.679916
29	105con1Gcon2R072403	NORMAL	A	1	1	2	3	LOW_SIGNAL	LOW_SIGNAL	1153.693359	5216.259766	1144	5213	49.573353	50.837227	1170.063354	5219.183105	1168	5221	39.674603	46.951099	100	100	-1.885216	-4.025476	0	0	-0.412606	-0.062263	0	0
30	105con1Gcon2R072403	NORMAL	A	1	1	2	4	LOW_SIGNAL	LOW_SIGNAL	1151.099365	5218.986816	1154	5221	30.93881	47.798889	1169.542358	5221.805176	1169	5223	29.087734	56.235966	100	100	-2.123949	-3.880916	0	0	-0.634047	-0.050117	0	0
31	105con1Gcon2R072403	NORMAL	A	1	1	2	5	LOW_SIGNAL	LOW_SIGNAL	1146.013306	5222.443848	1148	5225	27.586945	56.891193	1168.407959	5237.728027	1168	5231	29.192934	46.318386	100	100	-2.579034	-21.046509	0	0	-0.767126	-0.329981	0	0
32	105con1Gcon2R072403	NORMAL	A	1	1	2	6	LOW_SIGNAL	LOW_SIGNAL	1137.317871	5233.84082	1137	5233	32.181847	44.098839	1166	5223.487793	1169	5220	28.023607	49.420288	100	100	-3.303118	14.256249	-0.231696	0	-1.023499	0.209489	0	215.475479
33	105con1Gcon2R072403	NORMAL	A	1	1	2	7	LOW_SIGNAL	LOW_SIGNAL	1156.05957	5211.609375	1154	5214	31.495647	47.910641	1179.119995	5215.855957	1181	5211	22.579819	44.328995	100	100	-2.655706	-5.847597	0	0	-1.021285	-0.095797	0	0
34	105con1Gcon2R072403	NORMAL	A	1	1	2	8	LOW_SIGNAL	LOW_SIGNAL	1170.769775	5209.855469	1159	5206	75.660927	57.249695	1187.104004	5207.375977	1187	5202	25.751244	52.533955	100	100	-1.881097	3.414292	-0.550948	0	-0.634308	0.047198	0	917.658386
35	105con1Gcon2R072403	NORMAL	A	1	1	2	9	LOW_SIGNAL	LOW_SIGNAL	1157.849731	5202.45752	1155	5203	32.487804	54.614918	1193.05603	5211.432129	1190	5210	30.58787	56.386959	100	100	-4.05446	-12.35815	0	0	-1.150989	-0.159161	0	0
36	105con1Gcon2R072403	NORMAL	A	1	1	2	10	LOW_SIGNAL	LOW_SIGNAL	1159.254883	5185.006348	1158	5188	28.042625	45.594254	1184.495972	5187.967773	1188	5188	31.932796	46.009109	100	100	-2.906837	-4.07792	0	0	-0.790444	-0.064366	0	0
37	105con1Gcon2R072403	NORMAL	A	1	1	2	11	LOW_SIGNAL	LOW_SIGNAL	1184.697388	5220.888184	1183	5220	27.882217	49.127022	1176.47998	5197.600098	1175	5194	30.490765	48.523193	100	100	0.946341	32.067989	0.02951	33.886311	0.269505	0.479937	150.165604	32.973122
38	105con1Gcon2R072403	NORMAL	A	1	1	2	12	LOW_SIGNAL	LOW_SIGNAL	1152.309204	5208.545898	1150	5208	25.779049	51.346615	1161.232056	5192.056152	1161	5199	26.158674	49.581036	100	100	-1.027582	22.706589	-0.045255	0	-0.341105	0.332582	0	80.953339
39	105con1Gcon2R072403	NORMAL	A	1	1	2	13	LOW_SIGNAL	LOW_SIGNAL	1159.25	5216.960449	1159	5211	26.121279	51.957558	1162.76001	5205.383789	1165	5205	29.518551	47.167305	100	100	-0.404223	15.941207	-0.025357	0	-0.118909	0.245438	0	188.229324
40	105con1Gcon2R072403	NORMAL	A	1	1	2	14	LOW_SIGNAL	LOW_SIGNAL	1181.526367	5212.447266	1185	5212	35.779842	51.45266	1174.896851	5217.555664	1176	5219	41.082317	51.751186	100	100	0.763474	-7.034329	0	-9.213574	0.161372	-0.098711	304.518555	0
41	105con1Gcon2R072403	NORMAL	A	1	1	2	15	DETECTED	DETECTED	1687.04541	5280.818359	1647	5270	105.383415	54.303936	1219.229614	5219.861328	1204	5220	89.675621	60.541103	100	100	53.875031	83.938599	0.641839	1.558024	5.216755	1.00687	11.832207	43.906212
42	105con1Gcon2R072403	NORMAL	A	1	1	2	16	DETECTED	DETECTED	2390.727295	5283.13623	2435	5295	235.086853	76.617355	1362.50708	5212.27002	1184	5196	1496.267212	159.891052	100	100	118.412842	97.583664	1.213449	0.824097	0.68719	0.443216	143.712784	198.033203
43	105con1Gcon2R072403	NORMAL	A	1	1	2	17	LOW_SIGNAL	LOW_SIGNAL	1140.199951	5183.906738	1140	5186	29.065536	47.356892	1127.079956	5179.591797	1127	5175	24.928804	45.519417	100	100	1.510937	5.941729	0.254292	3.93248	0.526299	0.094793	113.911911	302.75293
44	105con1Gcon2R072403	NORMAL	A	1	1	2	18	LOW_SIGNAL	LOW_SIGNAL	1142.324341	5173.723145	1139	5166	27.247969	46.63636	1129.167969	5168.423828	1127	5166	28.463823	45.23864	100	100	1.515126	7.297225	0.20763	4.816249	0.462214	0.117141	62.557331	213.840088
45	105con1Gcon2R072403	NORMAL	A	1	1	2	19	LOW_SIGNAL	LOW_SIGNAL	1218.577148	5184.557129	1218	5181	57.875587	45.233837	1127.079956	5167.016113	1130	5168	25.210596	51.816051	100	100	10.537084	24.1542	0.436242	2.292304	3.629315	0.338525	56.937439	144.088318
46	105con1Gcon2R072403	NORMAL	A	1	1	2	20	LOW_SIGNAL	LOW_SIGNAL	1228.695923	5209.587891	1240	5207	63.869949	60.464073	1142.133301	5198.666504	1133	5180	65.79673	76.062263	100	100	9.968804	15.038887	0.662868	1.508595	1.315607	0.143585	18.25996	422.539734
47	105con1Gcon2R072403	NORMAL	A	1	1	2	21	DETECTED	DETECTED	1762.01709	5448.692383	1771	5451	78.269432	88.691986	1140.236816	5184.197266	1140	5189	26.16403	42.024738	100	100	71.606033	364.213104	0.196605	5.086347	23.764698	6.293796	11.863812	29.52936
48	105con1Gcon2R072403	NORMAL	A	1	1	2	22	DETECTED	DETECTED	1726.153809	5350.905762	1741	5356	80.57547	69.830704	1139.449951	5177.133301	1141	5182	25.972881	51.469414	100	100	67.566528	239.286865	0.282366	3.5415	22.589094	3.376228	13.000529	27.158216
49	105con1Gcon2R072403	NORMAL	A	1	1	2	23	LOW_SIGNAL	LOW_SIGNAL	1125.858154	5176.311035	1124	5181	28.874823	47.387943	1145.719971	5191.399902	1142	5191	39.446701	52.79174	100	100	-2.287345	-20.777561	0	0	-0.50351	-0.285819	0	0
50	105con1Gcon2R072403	NORMAL	A	1	1	2	24	LOW_SIGNAL	LOW_SIGNAL	1109.75	5174.986328	1107	5170	27.299767	51.242271	1127.134888	5180.460449	1122	5183	51.097919	48.716434	100	100	-2.002094	-7.537934	0	0	-0.340227	-0.112367	0	0
51	105con1Gcon2R072403	NORMAL	A	1	1	2	25	LOW_SIGNAL	LOW_SIGNAL	1192.229736	5199.371582	1194	5201	41.780945	46.540932	1111.81604	5175.616211	1113	5176	28.13372	47.669693	100	100	9.260675	32.711445	0.283102	3.532296	2.858267	0.498333	38.41283	43.409939
52	105con1Gcon2R072403	NORMAL	A	1	1	2	26	LOW_SIGNAL	LOW_SIGNAL	1189.404053	5193.746582	1192	5191	42.194393	52.62133	1109.658691	5171.880859	1109	5170	25.805786	47.646461	100	100	9.183708	30.109375	0.305012	3.278564	3.090212	0.458916	41.862061	102.142792
53	105con1Gcon2R072403	NORMAL	A	1	1	3	1	LOW_SIGNAL	LOW_SIGNAL	1198.78772	5216.773926	1150	5213	421.612061	74.419289	1146.793701	5212.873047	1133	5212	110.363144	39.571121	100	100	5.987783	5.37156	1.11472	0.897087	0.471118	0.098579	782.611572	1615.703369
54	105con1Gcon2R072403	NORMAL	A	1	1	3	2	LOW_SIGNAL	LOW_SIGNAL	1143.36731	5208.741699	1135	5208	36.173496	46.302773	1134.079956	5200.551758	1130	5205	29.636402	53.937294	100	100	1.069559	11.277653	0.094839	10.54421	0.313377	0.151842	223.329453	337.777557
55	105con1Gcon2R072403	NORMAL	A	1	1	3	3	LOW_SIGNAL	LOW_SIGNAL	1167.828735	5218.411133	1167	5221	30.299507	48.435768	1183.208008	5228.456055	1142	5221	154.465744	71.940216	100	100	-1.771122	-13.831985	0	0	-0.099564	-0.139629	0	0
56	105con1Gcon2R072403	NORMAL	A	1	1	3	4	LOW_SIGNAL	LOW_SIGNAL	1190.160034	5237.446777	1190	5239	29.965097	49.230663	1156.802856	5214.570313	1149	5216	63.86491	59.749763	100	100	3.84151	31.501181	0.121948	8.200209	0.522308	0.382871	169.075333	148.004395
57	105con1Gcon2R072403	NORMAL	A	1	1	3	5	LOW_SIGNAL	LOW_SIGNAL	1154.635742	5239.715332	1156	5241	26.744333	49.510983	1165.391968	5224.912109	1166	5228	25.026405	50.462849	100	100	-1.238718	20.384224	-0.060768	0	-0.429795	0.293349	0	65.898369
58	105con1Gcon2R072403	NORMAL	A	1	1	3	6	LOW_SIGNAL	LOW_SIGNAL	1137.384155	5211.834473	1140	5211	26.74394	50.886082	1151.391968	5201.335938	1154	5197	29.085218	48.984489	100	100	-1.613181	14.456615	-0.111588	0	-0.481613	0.214324	0	131.264938
59	105con1Gcon2R072403	NORMAL	A	1	1	3	7	LOW_SIGNAL	LOW_SIGNAL	1219.496704	5214.894043	1221	5212	32.779636	46.013794	1183.248047	5199.191895	1182	5198	29.920778	46.720291	100	100	4.174501	21.622057	0.193067	5.179555	1.211488	0.336088	36.93512	51.54847
60	105con1Gcon2R072403	NORMAL	A	1	1	3	8	LOW_SIGNAL	LOW_SIGNAL	1224.311279	5204.072754	1224	5207	33.328503	48.33992	1190.543945	5193.312012	1189	5191	29.408825	43.241898	100	100	3.888745	14.817677	0.26244	3.810401	1.148204	0.24885	46.439915	200.799789
61	105con1Gcon2R072403	NORMAL	A	1	1	3	9	LOW_SIGNAL	LOW_SIGNAL	1197.130737	5191.830078	1197	5196	31.008001	49.268173	1188.911987	5190.888184	1187	5195	26.824705	42.676426	100	100	0.946495	1.297001	0.729757	1.370319	0.306387	0.022071	189.251923	2613.731934
62	105con1Gcon2R072403	NORMAL	A	1	1	3	10	LOW_SIGNAL	LOW_SIGNAL	1168.058838	5183.633789	1167	5178	27.098566	47.620163	1174.119995	5179.104004	1175	5180	33.144981	49.398613	100	100	-0.698021	6.237571	-0.111906	0	-0.182868	0.091699	0	289.981995
63	105con1Gcon2R072403	NORMAL	A	1	1	3	11	LOW_SIGNAL	LOW_SIGNAL	1201.065796	5200.644531	1203	5200	42.965214	49.677185	1150.47998	5184.416016	1148	5183	29.184227	49.628498	100	100	5.82561	22.34687	0.26069	3.835971	1.733327	0.327	62.334419	13.549326
64	105con1Gcon2R072403	NORMAL	A	1	1	3	12	LOW_SIGNAL	LOW_SIGNAL	1189.684204	5213.157715	1191	5213	41.490032	55.99752	1132.407959	5196.759766	1131	5196	27.511314	54.963966	100	100	6.596099	22.580183	0.292119	3.423263	2.081916	0.29834	54.223545	65.307556
65	105con1Gcon2R072403	NORMAL	A	1	1	3	13	LOW_SIGNAL	LOW_SIGNAL	1132.112549	5210.099121	1134	5210	31.108097	52.545067	1144.848022	5197.304199	1142	5194	31.155195	49.474373	100	100	-1.466654	17.618769	-0.083244	0	-0.408775	0.258617	0	138.331833
66	105con1Gcon2R072403	NORMAL	A	1	1	3	14	LOW_SIGNAL	LOW_SIGNAL	1147.841064	5184.662109	1147	5185	24.464148	46.607712	1149.839966	5180.191895	1151	5180	26.45763	42.238129	100	100	-0.230199	6.155542	-0.037397	0	-0.075551	0.105834	0	440.768066
67	105con1Gcon2R072403	NORMAL	A	1	1	3	15	LOW_SIGNAL	LOW_SIGNAL	1150.119263	5187.437012	1151	5191	28.49864	49.077698	1163.958374	5182.341797	1161	5185	32.019272	49.062027	100	100	-1.593752	7.016175	-0.227154	0	-0.432212	0.103853	0	24.338474
68	105con1Gcon2R072403	NORMAL	A	1	1	3	16	LOW_SIGNAL	LOW_SIGNAL	1143.686646	5181.393555	1143	5174	32.04509	46.804455	1347.769897	5203.356934	1155	5184	1887.415405	200.559952	100	100	-23.502823	-30.243849	0	0	-0.108128	-0.10951	0	0
69	105con1Gcon2R072403	NORMAL	A	1	1	3	17	LOW_SIGNAL	LOW_SIGNAL	1121.570435	5171.302246	1122	5173	24.978432	47.383663	1129.063965	5170.624023	1128	5170	27.337126	50.449539	100	100	-0.862977	0.933921	-0.924036	0	-0.274116	0.013444	0	2553.572754
70	105con1Gcon2R072403	NORMAL	A	1	1	3	18	LOW_SIGNAL	LOW_SIGNAL	1126.668945	5165.85791	1128	5166	24.756897	48.541164	1131.135986	5160.560059	1127	5164	28.473906	48.145519	100	100	-0.514437	7.295208	-0.070517	0	-0.156882	0.110038	0	116.744583
71	105con1Gcon2R072403	NORMAL	A	1	1	3	19	LOW_SIGNAL	LOW_SIGNAL	1122.23645	5157.688965	1123	5156	24.627945	48.455864	1138.592041	5157.47998	1137	5156	26.905775	49.757252	100	100	-1.883558	0.287774	-6.545264	0	-0.607884	0.0042	0	5409.716309
72	105con1Gcon2R072403	NORMAL	A	1	1	3	20	LOW_SIGNAL	LOW_SIGNAL	1132.554077	5190.648438	1130	5177	28.760159	69.177559	1159.255981	5193.248047	1153	5184	62.320049	77.426308	100	100	-3.075069	-3.579695	0	0	-0.428464	-0.033575	0	0
73	105con1Gcon2R072403	NORMAL	A	1	1	3	21	LOW_SIGNAL	LOW_SIGNAL	1155.790527	5194.067383	1150	5192	33.187004	49.330578	1172.411743	5203.470703	1171	5200	42.102859	51.864201	100	100	-1.914148	-12.948491	0	0	-0.394776	-0.181307	0	0
74	105con1Gcon2R072403	NORMAL	A	1	1	3	22	LOW_SIGNAL	LOW_SIGNAL	1138.020264	5185.540527	1134	5186	37.479874	48.740654	1157.991577	5181.576172	1154	5181	38.334667	50.675835	100	100	-2.299955	5.458968	-0.421317	0	-0.520973	0.07823	0	349.878632
75	105con1Gcon2R072403	NORMAL	A	1	1	3	23	LOW_SIGNAL	LOW_SIGNAL	1120.723022	5172.256836	1122	5173	26.489592	48.41264	1131.468262	5172.42041	1134	5171	30.584621	50.796906	100	100	-1.237453	-0.225244	0	0	-0.351328	-0.00322	0	0
76	105con1Gcon2R072403	NORMAL	A	1	1	3	24	LOW_SIGNAL	LOW_SIGNAL	1117.891846	5156.601563	1120	5162	23.557751	50.17963	1130.199951	5167.655762	1128	5165	32.487961	45.333904	100	100	-1.417437	-15.221772	0	0	-0.378851	-0.24384	0	0
77	105con1Gcon2R072403	NORMAL	A	1	1	3	25	LOW_SIGNAL	LOW_SIGNAL	1094.825562	5171.503418	1093	5169	27.078394	42.36483	1114.215942	5171.640137	1113	5169	28.611296	50.627575	100	100	-2.233053	-0.188263	0	0	-0.677718	-0.0027	0	0
78	105con1Gcon2R072403	NORMAL	A	1	1	3	26	LOW_SIGNAL	LOW_SIGNAL	1079.174438	5164.68457	1080	5167	25.55802	48.901451	1103.182495	5161.30957	1100	5164	25.360884	46.354031	100	100	-2.764838	4.647418	-0.594919	0	-0.946657	0.072809	0	461.552948
79	105con1Gcon2R072403	NORMAL	A	1	1	4	1	LOW_SIGNAL	LOW_SIGNAL	1102.088989	5206.383789	1100	5209	27.276091	46.489342	1133.147827	5210.600098	1134	5213	27.591078	48.546745	100	100	-3.576826	-5.80591	0	0	-1.125684	-0.08685	0	0
80	105con1Gcon2R072403	NORMAL	A	1	1	4	2	LOW_SIGNAL	LOW_SIGNAL	1100.455811	5206.047852	1104	5202	25.829847	48.858257	1135.588257	5211.311035	1132	5208	31.591516	50.527348	100	100	-4.045955	-7.24747	0	0	-1.112085	-0.104165	0	0
81	105con1Gcon2R072403	NORMAL	A	1	1	4	3	LOW_SIGNAL	LOW_SIGNAL	1170.693848	5238.80957	1173	5235	30.908745	59.606167	1174.751953	5234.551758	1145	5228	182.411697	95.921204	100	100	-0.467343	5.863061	-0.07971	0	-0.022247	0.044389	0	1765.0625
82	105con1Gcon2R072403	NORMAL	A	1	1	4	4	LOW_SIGNAL	LOW_SIGNAL	1174.53064	5246.340332	1174	5257	31.746712	56.480511	1143.680054	5222.255859	1145	5218	26.777336	51.36301	100	100	3.552844	33.164623	0.107128	9.33467	1.152116	0.468907	55.278297	97.541359
83	105con1Gcon2R072403	NORMAL	A	1	1	4	5	LOW_SIGNAL	LOW_SIGNAL	1134.319702	5207.401367	1130	5209	28.27022	50.83773	1150.913818	5207.741211	1148	5202	33.102367	54.71764	100	100	-1.911027	-0.467969	0	0	-0.501297	-0.006211	0	0
84	105con1Gcon2R072403	NORMAL	A	1	1	4	6	LOW_SIGNAL	LOW_SIGNAL	1092.532837	5175.901367	1090	5169	25.461546	54.78334	1136.457642	5167.838867	1133	5170	39.986671	50.043396	100	100	-5.058508	11.102164	-0.455633	0	-1.098486	0.16111	0	276.473114
85	105con1Gcon2R072403	NORMAL	A	1	1	4	7	LOW_SIGNAL	LOW_SIGNAL	1194.112549	5181.900879	1194	5184	26.836676	49.856701	1185.848022	5178.231934	1185	5179	31.048624	42.239368	100	100	0.951767	5.052184	0.188387	5.308216	0.26618	0.086861	188.932938	721.906189
86	105con1Gcon2R072403	NORMAL	A	1	1	4	8	LOW_SIGNAL	LOW_SIGNAL	1261.622559	5199.509766	1209	5195	377.489349	61.486782	1209.936035	5174.744141	1201	5174	66.259239	49.951733	100	100	5.952371	34.102577	0.174543	5.729243	0.780065	0.495791	719.005066	144.769836
87	105con1Gcon2R072403	NORMAL	A	1	1	4	9	LOW_SIGNAL	LOW_SIGNAL	1191.453979	5187.059082	1192	5188	27.264181	45.544857	1192.696045	5187.071777	1191	5188	24.240473	47.589512	100	100	-0.14304	-0.017482	0	0	-0.051239	-0.000267	0	0
88	105con1Gcon2R072403	NORMAL	A	1	1	4	10	LOW_SIGNAL	LOW_SIGNAL	1159.710571	5188.427734	1159	5190	29.773457	52.589939	1166.439941	5188.472168	1167	5190	29.296431	49.353657	100	100	-0.774974	-0.061186	0	0	-0.229699	-0.0009	0	0
89	105con1Gcon2R072403	NORMAL	A	1	1	4	11	LOW_SIGNAL	LOW_SIGNAL	1123.394775	5178.677734	1127	5181	27.684643	54.053272	1146.767944	5194.007813	1146	5202	28.084587	55.81559	100	100	-2.691722	-21.109711	0	0	-0.832242	-0.274656	0	0
90	105con1Gcon2R072403	NORMAL	A	1	1	4	12	LOW_SIGNAL	LOW_SIGNAL	1119.887451	5203.05957	1120	5204	30.193489	51.438004	1133.128052	5197.824219	1130	5201	28.286547	53.337021	100	100	-1.524826	7.209145	-0.211513	0	-0.468088	0.098156	0	269.431061
91	105con1Gcon2R072403	NORMAL	A	1	1	4	13	LOW_SIGNAL	LOW_SIGNAL	1134.741699	5209.145508	1137	5206	30.881601	53.260281	1145.255981	5204.016113	1143	5197	27.995077	49.953049	100	100	-1.210855	7.063241	-0.171431	0	-0.375576	0.102684	0	360.192017
92	105con1Gcon2R072403	NORMAL	A	1	1	4	14	LOW_SIGNAL	LOW_SIGNAL	1163.973511	5171.430664	1162	5167	31.56938	52.975143	1171.817505	5174.103027	1170	5174	31.977093	48.777176	100	100	-0.903337	-3.679878	0	0	-0.2453	-0.054787	0	0
93	105con1Gcon2R072403	NORMAL	A	1	1	4	15	DETECTED	DETECTED	7381.903809	5615.007324	6741	5557	3465.434082	278.421509	1189.870361	5173.537109	1193	5171	32.460743	58.490345	100	100	713.09259	607.910034	1.173023	0.852498	190.754517	7.547745	55.963554	61.659519
94	105con1Gcon2R072403	NORMAL	A	1	1	4	16	DETECTED	DETECTED	7661.577148	5579.530762	7223	5522	3310.751465	249.161346	1173.322021	5169.135742	1170	5173	34.709354	45.703114	100	100	747.20636	565.119141	1.32221	0.756309	186.931015	8.979586	51.024036	59.682465
95	105con1Gcon2R072403	NORMAL	A	1	1	4	17	LOW_SIGNAL	LOW_SIGNAL	1266.310791	5207.621582	1283	5209	62.237846	46.042187	1139.280029	5168.551758	1137	5172	30.134806	48.13446	100	100	14.629233	53.799641	0.271921	3.677543	4.215416	0.811681	42.868263	35.928516
96	105con1Gcon2R072403	NORMAL	A	1	1	4	18	LOW_SIGNAL	LOW_SIGNAL	1268.094604	5192.026855	1275	5190	64.181	51.29903	1125.640015	5161.463867	1124	5163	25.62962	48.203796	100	100	16.405485	42.085621	0.389812	2.565338	5.558201	0.634037	41.30545	57.420727
97	105con1Gcon2R072403	NORMAL	A	1	1	4	19	LOW_SIGNAL	LOW_SIGNAL	1236.473022	5180.581055	1236	5176	68.04995	50.368706	1130.495972	5159.096191	1130	5157	27.732485	45.245998	100	100	12.204626	29.584929	0.412528	2.424075	3.821405	0.474846	58.637806	103.01004
98	105con1Gcon2R072403	NORMAL	A	1	1	4	20	LOW_SIGNAL	LOW_SIGNAL	1304.101318	5198.087891	1318	5198	78.220238	55.664791	1164.864136	5169.204102	1154	5167	48.811775	51.772762	100	100	16.03496	39.773342	0.403158	2.480414	2.852533	0.557895	43.897274	70.796509
99	105con1Gcon2R072403	NORMAL	A	1	1	4	21	DETECTED	DETECTED	18017.554688	6201.833496	19902	6429	7713.633789	532.37323	1231.681763	5185.09082	1220	5188	47.12434	39.240292	100	100	1933.110107	1400.067505	1.380726	0.724256	356.203888	25.910681	45.952271	52.218239
100	105con1Gcon2R072403	NORMAL	A	1	1	4	22	DETECTED	DETECTED	17058.914063	6095.759277	18949	6322	6698.224121	525.285217	1207.523804	5166.380859	1207	5172	51.665867	46.505348	100	100	1825.492432	1279.765747	1.426427	0.701052	306.805847	19.984335	42.255123	56.298115
101	105con1Gcon2R072403	NORMAL	A	1	1	4	23	DETECTED	DETECTED	3126.121826	5234.930664	3306	5237	706.584106	61.862564	1129.131592	5148.131348	1127	5143	29.227999	56.615505	100	100	229.979218	119.52375	1.92413	0.519715	68.324562	1.533137	35.352165	28.725039
102	105con1Gcon2R072403	NORMAL	A	1	1	4	24	DETECTED	DETECTED	3575.90625	5279.395996	3473	5256	1560.498535	171.843201	1128.318726	5161.307617	1128	5159	25.09798	55.726055	100	100	281.871307	162.609192	1.733428	0.576892	97.521286	2.119087	63.748356	137.656845
103	105con1Gcon2R072403	NORMAL	A	1	1	4	25	LOW_SIGNAL	LOW_SIGNAL	1197.550293	5163.986816	1209	5166	55.032112	52.07531	1101.135986	5166.335938	1101	5172	29.596842	53.212879	100	100	11.103353	-3.234769	0	-0.291333	3.257588	-0.044146	48.121174	0
104	105con1Gcon2R072403	NORMAL	A	1	1	4	26	LOW_SIGNAL	LOW_SIGNAL	1175.852295	5166.080566	1181	5168	58.605801	47.045048	1086.642822	5160.793457	1087	5166	30.88287	47.760792	100	100	10.273623	7.280416	1.411131	0.708651	2.888639	0.1107	55.833218	155.803802
105	105con1Gcon2R072403	NORMAL	A	1	1	5	1	DETECTED	DETECTED	4159.018555	5307.632813	4202	5301	1387.060425	74.827805	1149.328369	5225.05957	1152	5222	30.720331	49.88406	100	100	346.604706	113.704399	3.048296	0.328052	97.970627	1.655303	46.07518	67.545334
106	105con1Gcon2R072403	NORMAL	A	1	1	5	2	DETECTED	DETECTED	3823.322021	5292.262695	3580	5290	1499.981201	67.215111	1150.855103	5228.869629	1154	5231	32.315666	50.265156	100	100	307.769073	87.293053	3.5257	0.283632	82.698799	1.261173	56.114189	70.392265
107	105con1Gcon2R072403	NORMAL	A	1	1	5	3	LOW_SIGNAL	LOW_SIGNAL	1127.925171	5235.306152	1126	5239	30.608238	46.367886	1151.983032	5220.98291	1154	5218	27.785498	50.929482	100	100	-2.770573	19.723286	-0.140472	0	-0.865842	0.281237	0	147.084747
108	105con1Gcon2R072403	NORMAL	A	1	1	5	4	LOW_SIGNAL	LOW_SIGNAL	1147.387695	5220.782227	1146	5221	26.545748	53.405987	1161.023804	5210.158691	1158	5207	31.402542	51.251438	100	100	-1.570374	14.628742	-0.107349	0	-0.434236	0.207283	0	141.349442
109	105con1Gcon2R072403	NORMAL	A	1	1	5	5	DETECTED	DETECTED	7607.822266	5508.736816	8340	5553	2638.570068	196.214935	1190.735352	5172.882324	1195	5165	46.927608	56.71928	100	100	739.010437	462.475861	1.597944	0.625804	136.744385	5.921346	41.111378	55.928471
110	105con1Gcon2R072403	NORMAL	A	1	1	5	6	DETECTED	DETECTED	8812.006836	5511.737793	9402	5559	2455.950928	164.675491	1179.777832	5150.611328	1158	5139	54.772316	55.439175	100	100	878.949768	497.275696	1.76753	0.565761	139.34465	6.513922	32.170681	42.938683
111	105con1Gcon2R072403	NORMAL	A	1	1	5	7	LOW_SIGNAL	LOW_SIGNAL	1204.263184	5172.105469	1199	5175	34.051716	47.864758	1216.610596	5166.504395	1213	5168	42.650459	50.465717	100	100	-1.421964	7.71275	-0.184365	0	-0.289502	0.110988	0	285.522003
112	105con1Gcon2R072403	NORMAL	A	1	1	5	8	LOW_SIGNAL	LOW_SIGNAL	1203.217163	5183.342285	1202	5180	31.518297	45.028481	1216.025635	5179.128418	1215	5185	34.513229	52.347397	100	100	-1.475061	5.802548	-0.254209	0	-0.371118	0.080498	0	633.531555
113	105con1Gcon2R072403	NORMAL	A	1	1	5	9	LOW_SIGNAL	LOW_SIGNAL	1295.359497	5218.26123	1302	5219	61.04319	58.883213	1191.599976	5189.487793	1189	5189	33.270393	44.800018	100	100	11.949249	39.621387	0.301586	3.315806	3.118674	0.642264	49.325211	132.804581
114	105con1Gcon2R072403	NORMAL	A	1	1	5	10	LOW_SIGNAL	LOW_SIGNAL	1275.730225	5216.388184	1286	5211	66.398148	50.088013	1176.728027	5191.080078	1176	5191	32.459743	48.458256	100	100	11.401381	34.849579	0.32716	3.05661	3.049999	0.522266	58.506824	50.0751
115	105con1Gcon2R072403	NORMAL	A	1	1	5	11	LOW_SIGNAL	LOW_SIGNAL	1148.721802	5196.907227	1146	5194	32.983864	52.800171	1178.86084	5199.660645	1177	5203	34.457672	56.694294	100	100	-3.4709	-3.791491	0	0	-0.874668	-0.048566	0	0
116	105con1Gcon2R072403	NORMAL	A	1	1	5	12	LOW_SIGNAL	LOW_SIGNAL	1160.22522	5182.94043	1157	5181	32.088455	57.823078	1179.968262	5203.436523	1182	5207	43.389946	47.694435	100	100	-2.273666	-28.223379	0	0	-0.455014	-0.429738	0	0
117	105con1Gcon2R072403	NORMAL	A	1	1	5	13	LOW_SIGNAL	LOW_SIGNAL	1177.039795	5172.033203	1176	5173	30.380672	62.998772	1165.328003	5173.271973	1163	5176	31.20504	54.148891	100	100	1.348764	-1.705801	0	-1.264714	0.375317	-0.022877	60.838314	0
118	105con1Gcon2R072403	NORMAL	A	1	1	5	14	LOW_SIGNAL	LOW_SIGNAL	1165.723633	5180.467285	1167	5180	26.523571	47.716026	1186.287964	5172.080078	1157	5163	177.531586	87.977966	100	100	-2.368248	11.54929	-0.205056	0	-0.115835	0.095333	0	881.272644
119	105con1Gcon2R072403	NORMAL	A	1	1	5	15	LOW_SIGNAL	LOW_SIGNAL	1139.065796	5156.927734	1138	5157	32.417324	52.590527	1157.593262	5158.652344	1159	5159	28.934717	46.329052	100	100	-2.133677	-2.374809	0	0	-0.64032	-0.037225	0	0
120	105con1Gcon2R072403	NORMAL	A	1	1	5	16	LOW_SIGNAL	LOW_SIGNAL	1156.589355	5174.470215	1135	5157	180.225204	142.050705	1147.646606	5152.491211	1148	5154	27.292377	45.457191	100	100	1.029873	30.265366	0.034028	29.387474	0.327665	0.48351	1992.079956	612.316223
121	105con1Gcon2R072403	NORMAL	A	1	1	5	17	LOW_SIGNAL	LOW_SIGNAL	1246.657715	5199.402832	1123	5155	719.711853	346.92984	1129.615967	5167.983887	1127	5168	26.902092	51.563934	100	100	13.478869	43.264282	0.311547	3.209786	4.350656	0.60932	614.489197	1091.941406
122	105con1Gcon2R072403	NORMAL	A	1	1	5	18	LOW_SIGNAL	LOW_SIGNAL	1109.973022	5155.168945	1108	5152	27.741501	47.012287	1114.063965	5152.664063	1109	5150	25.80409	49.605999	100	100	-0.471125	3.449255	-0.136587	0	-0.158539	0.050496	0	631.979797
123	105con1Gcon2R072403	NORMAL	A	1	1	5	19	LOW_SIGNAL	LOW_SIGNAL	1102.351318	5153.540527	1102	5159	22.286589	51.320042	1108.456055	5152.680176	1104	5157	25.162851	45.82481	100	100	-0.703039	1.184715	-0.593425	0	-0.242609	0.018775	0	2685.510498
124	105con1Gcon2R072403	NORMAL	A	1	1	5	20	LOW_SIGNAL	LOW_SIGNAL	1106.01355	5154.952637	1105	5155	22.962549	52.063454	1121.119995	5169.671875	1114	5169	33.978313	49.010014	100	100	-1.739702	-20.268578	0	0	-0.444591	-0.300331	0	0
125	105con1Gcon2R072403	NORMAL	A	1	1	5	21	LOW_SIGNAL	LOW_SIGNAL	1132.621582	5171.743164	1129	5172	35.775642	56.181683	1148.666626	5155.549316	1144	5155	45.738651	48.856876	100	100	-1.847794	22.299133	-0.082864	0	-0.350798	0.331455	0	171.286194
126	105con1Gcon2R072403	NORMAL	A	1	1	5	22	LOW_SIGNAL	LOW_SIGNAL	1117.783813	5138.290527	1113	5144	35.164825	49.092766	1144.356445	5145.604004	1134	5143	44.553257	51.036278	100	100	-3.060182	-10.070749	0	0	-0.596424	-0.1433	0	0
127	105con1Gcon2R072403	NORMAL	A	1	1	5	23	LOW_SIGNAL	LOW_SIGNAL	1107.837891	5144.662109	1106	5141	26.005779	52.922443	1117.023804	5137.817383	1115	5134	25.359009	53.276402	100	100	-1.057877	9.425275	-0.112238	0	-0.362235	0.128476	0	89.573708
128	105con1Gcon2R072403	NORMAL	A	1	1	5	24	LOW_SIGNAL	LOW_SIGNAL	1107.405396	5143.844727	1107	5146	34.544827	47.007122	1113.316284	5146.504395	1112	5144	29.893673	53.085915	100	100	-0.680715	-3.662396	0	0	-0.19773	-0.050101	0	0
129	105con1Gcon2R072403	NORMAL	A	1	1	5	25	LOW_SIGNAL	LOW_SIGNAL	1108.871582	5146.438965	1110	5146	29.103676	47.101746	1093.767944	5147.671875	1091	5143	31.119213	54.067562	100	100	1.739379	-1.697733	0	-0.976057	0.485348	-0.022803	72.944855	0
130	105con1Gcon2R072403	NORMAL	A	1	1	5	26	LOW_SIGNAL	LOW_SIGNAL	1091.51355	5145.844727	1090	5143	25.789173	50.948658	1068.158691	5141.103027	1074	5136	28.204794	51.260242	100	100	2.689614	6.52938	0.411925	2.427628	0.828046	0.092502	48.900101	119.014008
131	105con1Gcon2R072403	NORMAL	A	1	1	6	1	LOW_SIGNAL	LOW_SIGNAL	1226.783813	5229.776855	1232	5227	33.462444	54.62846	1173.555542	5202.460449	1171	5200	33.227837	49.834229	100	100	6.129923	37.615036	0.162965	6.136299	1.601918	0.548145	7.431234	81.924995
132	105con1Gcon2R072403	NORMAL	A	1	1	6	2	LOW_SIGNAL	LOW_SIGNAL	1231.918335	5224.340332	1234	5223	40.756802	53.960094	1163.248047	5197.680176	1161	5196	27.919725	53.792702	100	100	7.908271	36.711372	0.215417	4.642149	2.459562	0.495609	43.238274	15.930183
133	105con1Gcon2R072403	NORMAL	A	1	1	6	3	DETECTED	DETECTED	1365.609741	5393.438965	1366	5395	46.328655	44.183739	1163.8125	5198.833496	1158	5197	45.612339	52.289505	100	100	23.239559	267.974182	0.086723	11.53095	4.424181	3.721693	4.021536	14.369625
134	105con1Gcon2R072403	NORMAL	A	1	1	6	4	DETECTED	DETECTED	1364.884033	5321.14502	1360	5320	41.298962	61.705242	1156.866699	5172.146484	1157	5172	29.940361	43.463078	100	100	23.955883	205.172867	0.11676	8.564613	6.947723	3.428164	13.674856	29.396704
135	105con1Gcon2R072403	NORMAL	A	1	1	6	5	LOW_SIGNAL	LOW_SIGNAL	1196.156494	5162.312988	1195	5166	29.548134	48.222637	1181.525391	5175.932129	1180	5174	38.142269	57.302433	100	100	1.684961	-18.753729	0	-11.13007	0.383593	-0.237671	164.849457	0
136	105con1Gcon2R072403	NORMAL	A	1	1	6	6	LOW_SIGNAL	LOW_SIGNAL	1261.510254	5167.639648	1262	5167	36.785824	51.095402	1249.114014	5175.456055	1239	5175	48.494099	61.472515	100	100	1.427587	-10.76329	0	-7.539498	0.255624	-0.127153	254.905884	0
137	105con1Gcon2R072403	NORMAL	A	1	1	6	7	DETECTED	DETECTED	17443.128906	6433.925781	19678	6750	6461.315918	669.819519	1280.030273	5161.394043	1275	5161	36.81498	60.081684	100	100	1861.389526	1752.292236	1.06226	0.941389	439.035919	21.180027	39.975075	52.424583
138	105con1Gcon2R072403	NORMAL	A	1	1	6	8	DETECTED	DETECTED	19332.246094	6791.915527	21795	7042	6063.641113	777.272278	1258.730713	5181.615234	1261	5183	28.655972	56.395088	100	100	2081.398682	2217.403809	0.938665	1.065343	630.706787	28.553911	33.549496	48.14156
139	105con1Gcon2R072403	NORMAL	A	1	1	6	9	LOW_SIGNAL	LOW_SIGNAL	1210.947388	5182.079102	1208	5180	33.213093	45.046936	1214.652222	5183.287109	1215	5181	31.931959	49.502235	100	100	-0.426659	-1.663442	0	0	-0.116023	-0.024403	0	0
140	105con1Gcon2R072403	NORMAL	A	1	1	6	10	LOW_SIGNAL	LOW_SIGNAL	1216	5196.339844	1219	5196	32.612358	51.256592	1216.403687	5187.08252	1216	5189	32.537193	46.991554	100	100	-0.04649	12.747452	-0.003647	0	-0.012407	0.197	0	221.125198
141	105con1Gcon2R072403	NORMAL	A	1	1	6	11	DETECTED	DETECTED	12011.637695	11498.375977	13359	11704	5092.125	3065.606689	1243.793091	5198.275879	1238	5200	35.388031	36.20763	100	100	1240.056396	8675.317383	0.142941	6.995905	304.279297	173.999237	47.288963	48.656258
142	105con1Gcon2R072403	NORMAL	A	1	1	6	12	DETECTED	DETECTED	13639.319336	12153.112305	13910	12138	3596.219238	2237.223633	1232.411743	5208.853027	1231	5213	34.145073	36.225838	100	100	1428.815674	9562.333008	0.149421	6.692489	363.358643	191.693542	28.984316	32.212658
143	105con1Gcon2R072403	NORMAL	A	1	1	6	13	LOW_SIGNAL	LOW_SIGNAL	1223.039429	5163.434082	1222	5161	37.645767	52.413998	1184.883301	5168.891602	1183	5174	30.155943	51.596184	100	100	4.394171	-7.515073	0	-1.710237	1.265294	-0.105774	59.059776	0
144	105con1Gcon2R072403	NORMAL	A	1	1	6	14	LOW_SIGNAL	LOW_SIGNAL	1205.776367	5185.302734	1207	5183	33.478111	49.072731	1166.583984	5170.160156	1166	5168	29.121033	52.724861	100	100	4.513509	20.851521	0.216459	4.619802	1.345845	0.2872	42.138611	127.333321
145	105con1Gcon2R072403	NORMAL	A	1	1	6	15	LOW_SIGNAL	LOW_SIGNAL	1133.730225	5153.690918	1134	5156	28.003782	44.783684	1149.36438	5171.288086	1151	5168	26.689308	49.27354	100	100	-1.800475	-24.231522	0	0	-0.585783	-0.357132	0	0
146	105con1Gcon2R072403	NORMAL	A	1	1	6	16	LOW_SIGNAL	LOW_SIGNAL	1124.67334	5152.633301	1122	5149	28.500212	49.752998	1143.30957	5151.682617	1144	5150	28.333866	45.37693	100	100	-2.146203	1.309103	-1.639445	0	-0.657737	0.020951	0	2146.172119
147	105con1Gcon2R072403	NORMAL	A	1	1	6	17	LOW_SIGNAL	LOW_SIGNAL	1125.919434	5164.241699	1124	5167	28.825783	44.612232	1134.088013	5155.824219	1135	5157	24.557379	51.041718	100	100	-0.940717	11.590977	-0.081159	0	-0.332632	0.164914	0	294.61673
148	105con1Gcon2R072403	NORMAL	A	1	1	6	18	LOW_SIGNAL	LOW_SIGNAL	1121.912109	5149.547363	1121	5148	26.978426	49.514004	1119.968018	5149.655762	1118	5152	28.060114	47.972965	100	100	0.223887	-0.149266	0	-0.666702	0.069283	-0.00226	396.887817	0
149	105con1Gcon2R072403	NORMAL	A	1	1	6	19	LOW_SIGNAL	LOW_SIGNAL	1113.932861	5146.523438	1115	5144	27.584187	44.67342	1126.015991	5145.60791	1125	5139	29.943493	49.033382	100	100	-1.391528	1.260693	-1.103781	0	-0.403531	0.018672	0	2207.779297
150	105con1Gcon2R072403	NORMAL	A	1	1	6	20	LOW_SIGNAL	LOW_SIGNAL	1109.391846	5146.466309	1105	5142	28.725687	50.992512	1122.975952	5146.12793	1121	5147	33.891544	41.847069	100	100	-1.564385	0.465952	-3.357396	0	-0.400811	0.008086	0	8611.240234
151	105con1Gcon2R072403	NORMAL	A	1	1	6	21	LOW_SIGNAL	LOW_SIGNAL	1116.648682	5139.520508	1116	5139	25.657568	54.316837	1126.658691	5129.722168	1127	5133	28.336599	49.406025	100	100	-1.152782	13.492437	-0.085439	0	-0.353254	0.198323	0	230.3358
152	105con1Gcon2R072403	NORMAL	A	1	1	6	22	LOW_SIGNAL	LOW_SIGNAL	1111.168945	5127.486328	1111	5131	27.088511	49.048145	1127.223999	5127.255859	1128	5121	26.034986	54.821682	100	100	-1.848947	0.317358	-5.826053	0	-0.616672	0.004204	0	10625.604492
153	105con1Gcon2R072403	NORMAL	A	1	1	6	23	LOW_SIGNAL	LOW_SIGNAL	1116.385132	5139.331055	1118	5134	27.051357	49.064919	1119.52002	5142.328125	1117	5138	29.76726	55.864868	100	100	-0.361023	-4.127004	0	0	-0.105313	-0.053649	0	0
154	105con1Gcon2R072403	NORMAL	A	1	1	6	24	LOW_SIGNAL	LOW_SIGNAL	1093.121582	5151.851563	1093	5146	24.286533	51.752171	1100.751953	5145.60791	1099	5144	29.644308	45.29187	100	100	-0.878736	8.597588	-0.102207	0	-0.257398	0.137854	0	401.025574
155	105con1Gcon2R072403	NORMAL	A	1	1	6	25	LOW_SIGNAL	LOW_SIGNAL	1103.195923	5140.39209	1104	5134	25.800558	48.223782	1085.008057	5138.023926	1083	5135	27.542488	46.775623	100	100	2.094568	3.260992	0.64231	1.556881	0.660357	0.050628	52.999577	495.286774
156	105con1Gcon2R072403	NORMAL	A	1	1	6	26	LOW_SIGNAL	LOW_SIGNAL	1085.891846	5136.993164	1085	5138	29.876646	48.399776	1071.492065	5132.293457	1071	5132	27.618467	47.273186	100	100	1.658321	6.471556	0.256248	3.902475	0.521382	0.099416	79.129562	220.905594
157	105con1Gcon2R072403	NORMAL	A	1	1	7	1	LOW_SIGNAL	LOW_SIGNAL	1237.026978	5206.040527	1239	5202	34.218571	46.720455	1222.19043	5201.944336	1228	5205	38.74939	45.766239	100	100	1.70862	5.640507	0.30292	3.301206	0.382885	0.089502	122.552353	229.341736
158	105con1Gcon2R072403	NORMAL	A	1	1	7	2	LOW_SIGNAL	LOW_SIGNAL	1209.682373	5193.364746	1208	5196	32.149529	49.151314	1193.264038	5186.191895	1195	5189	38.268608	47.167122	100	100	1.890783	9.877107	0.191431	5.223817	0.429029	0.152073	126.431763	192.732376
159	105con1Gcon2R072403	NORMAL	A	1	1	7	3	LOW_SIGNAL	LOW_SIGNAL	1323.945557	5252.584961	1348	5261	75.990051	61.326424	1173.112061	5181.096191	1175	5184	29.761204	50.920147	100	100	17.370426	98.440941	0.176455	5.667158	5.068125	1.403939	46.355522	47.807537
160	105con1Gcon2R072403	NORMAL	A	1	1	7	4	LOW_SIGNAL	LOW_SIGNAL	1322.979614	5216.387695	1349	5220	78.829216	63.884785	1166.776001	5163.839844	1166	5164	28.093697	50.96907	100	100	17.988863	72.359055	0.248606	4.022436	5.560095	1.030975	47.152027	73.295456
161	105con1Gcon2R072403	NORMAL	A	1	1	7	5	LOW_SIGNAL	LOW_SIGNAL	1197.993286	5173.912109	1196	5174	33.611328	59.114655	1175.488037	5169.720215	1182	5166	33.869202	46.924381	100	100	2.59177	5.772292	0.449002	2.227162	0.664475	0.089333	18.535652	857.687927
162	105con1Gcon2R072403	NORMAL	A	1	1	7	6	LOW_SIGNAL	LOW_SIGNAL	1223.520264	5169.817383	1220	5166	27.48914	49.188534	1206.456055	5170.943848	1208	5171	28.264734	48.146336	100	100	1.965164	-1.551156	0	-0.789327	0.603728	-0.023397	38.536201	0
163	105con1Gcon2R072403	NORMAL	A	1	1	7	7	LOW_SIGNAL	LOW_SIGNAL	1181.709473	5155.662109	1166	5153	95.441414	52.479553	1203.043823	5163.70166	1201	5164	31.513834	43.2267	100	100	-2.456926	-11.070562	0	0	-0.676984	-0.185986	0	0
164	105con1Gcon2R072403	NORMAL	A	1	1	7	8	DETECTED	DETECTED	2954.203613	5204.092773	2922	5203	345.981293	42.685455	1207.442993	5171.576172	1204	5174	35.06654	50.064312	100	100	201.162048	44.775772	4.492654	0.222586	49.812744	0.649497	19.705027	80.453659
165	105con1Gcon2R072403	NORMAL	A	1	1	7	9	DETECTED	DETECTED	1523.560059	5865.779785	1525	5897	45.157936	156.344788	1222.340698	5171.527344	1224	5158	31.217951	46.247986	100	100	34.689301	955.994385	0.036286	27.558767	9.648915	15.011518	10.832442	21.512056
166	105con1Gcon2R072403	NORMAL	A	1	1	7	10	DETECTED	DETECTED	1534.736328	5982.436523	1535	6016	56.224747	203.876816	1230.730713	5179.820313	1231	5179	27.924606	42.572693	100	100	35.010174	1105.212646	0.031677	31.568329	10.886657	18.85284	16.05233	24.841557
167	105con1Gcon2R072403	NORMAL	A	1	1	7	11	DETECTED	DETECTED	2272.168213	5725.813965	2294	5751	117.585594	115.379608	1239.520874	5187.729004	1241	5189	30.009212	43.894817	100	100	118.922676	740.949768	0.1605	6.230517	34.411011	12.258508	11.009739	19.830286
168	105con1Gcon2R072403	NORMAL	A	1	1	7	12	DETECTED	DETECTED	2200.571533	5599.976074	2241	5638	156.279419	132.271683	1231.648193	5165.611328	1232	5165	24.830868	45.756302	100	100	111.584038	598.125732	0.186556	5.360316	39.02092	9.493004	15.924288	28.571711
169	105con1Gcon2R072403	NORMAL	A	1	1	7	13	LOW_SIGNAL	LOW_SIGNAL	1200.405273	5160.646973	1198	5162	28.204958	47.396912	1205.68335	5159.866699	1206	5160	28.609215	51.624199	100	100	-0.607839	1.074446	-0.565723	0	-0.184489	0.015114	0	2622.091797
170	105con1Gcon2R072403	NORMAL	A	1	1	7	14	LOW_SIGNAL	LOW_SIGNAL	1187.294067	5160.006348	1186	5157	26.947536	47.665031	1193.076904	5167.734863	1194	5168	25.374157	58.071362	100	100	-0.665968	-10.642263	0	0	-0.227903	-0.133087	0	0
171	105con1Gcon2R072403	NORMAL	A	1	1	7	15	DETECTED	DETECTED	6097.465332	8185.027832	6705	8619	1372.257568	1179.144897	1180.606079	5158.272949	1179	5155	28.620295	54.585529	100	100	566.239868	4167.879883	0.135858	7.360626	171.796249	55.449768	27.90316	38.91563
172	105con1Gcon2R072403	NORMAL	A	1	1	7	16	DETECTED	DETECTED	6009.935547	7462.971191	6724	7824	1541.873779	1023.132813	1166.135132	5176.486328	1158	5186	51.260857	51.333134	100	100	557.826172	3148.518555	0.177171	5.644265	94.493156	44.542088	31.814306	44.69062
173	105con1Gcon2R072403	NORMAL	A	1	1	7	17	LOW_SIGNAL	LOW_SIGNAL	1127.127563	5163.107422	1127	5164	31.119923	51.001064	1135.372925	5165.949219	1135	5168	28.240356	50.267136	100	100	-0.94956	-3.91319	0	0	-0.291971	-0.056534	0	0
174	105con1Gcon2R072403	NORMAL	A	1	1	7	18	LOW_SIGNAL	LOW_SIGNAL	1118.52002	5150.746582	1119	5153	24.105665	47.101654	1133.144043	5157.78418	1132	5161	26.074865	46.442913	100	100	-1.684145	-9.690861	0	0	-0.560848	-0.151532	0	0
175	105con1Gcon2R072403	NORMAL	A	1	1	7	19	LOW_SIGNAL	LOW_SIGNAL	1135.630859	5152.597168	1136	5154	25.713169	48.340977	1138.160034	5149.560059	1133	5149	26.63414	45.205875	100	100	-0.291267	4.182138	-0.069646	0	-0.09496	0.067184	0	563.871338
176	105con1Gcon2R072403	NORMAL	A	1	1	7	20	LOW_SIGNAL	LOW_SIGNAL	1139.108154	5155.438965	1138	5160	30.088783	50.310089	1134.079346	5143.325195	1133	5144	27.347424	51.727882	100	100	0.579132	16.680813	0.034718	28.803114	0.183886	0.234183	249.523132	99.290649
177	105con1Gcon2R072403	NORMAL	A	1	1	7	21	LOW_SIGNAL	LOW_SIGNAL	1195.364868	5169.35791	1192	5168	28.755632	53.456184	1135.952026	5127.512207	1137	5126	28.285372	50.113514	100	100	6.842156	57.622063	0.118742	8.421624	2.100479	0.835018	8.717315	44.46439
178	105con1Gcon2R072403	NORMAL	A	1	1	7	22	LOW_SIGNAL	LOW_SIGNAL	1187.202759	5152.716309	1187	5153	34.669868	56.038864	1139.599976	5158.919922	1134	5136	30.614145	124.048149	100	100	5.482075	-8.542454	0	-1.558252	1.554928	-0.05001	34.18261	0
179	105con1Gcon2R072403	NORMAL	A	1	1	7	23	TOO_LARGE	TOO_LARGE	1259.026978	5751.864746	1290	6027	88.728134	467.159912	1217.807983	5614.271973	1165	5256	101.854874	523.913147	100	100	4.7469	189.46698	0.025054	39.913837	0.404684	0.262625	121.345345	172.366379
180	105con1Gcon2R072403	NORMAL	A	1	1	7	24	LOW_SIGNAL	LOW_SIGNAL	1322.523804	6184.544434	1328	6265	45.470051	254.199463	1227.495972	5772.344238	1267	5986	108.579277	552.445374	100	100	10.943683	567.604858	0.01928	51.865982	0.875193	0.746137	103.758926	118.992683
181	105con1Gcon2R072403	NORMAL	A	1	1	7	25	LOW_SIGNAL	LOW_SIGNAL	1162.162109	5535.033691	1127	5240	103.813026	494.595032	1145.400024	5454.439941	1091	5182	108.198967	498.096375	100	100	1.930371	110.978607	0.017394	57.490829	0.154919	0.161804	181.921295	73.151443
182	105con1Gcon2R072403	NORMAL	A	1	1	7	26	LOW_SIGNAL	LOW_SIGNAL	1064.666626	5126.836914	1059	5124	46.38203	46.511162	1068.579346	5130.047852	1067	5131	26.491772	44.003983	100	100	-0.4506	-4.421502	0	0	-0.147696	-0.072969	0	0
183	105con1Gcon2R072403	NORMAL	A	1	1	8	1	LOW_SIGNAL	LOW_SIGNAL	1277.726685	5220.026855	1276	5221	29.414621	45.961609	1260.079346	5206.936523	1257	5210	31.441269	47.950615	100	100	2.032319	18.025553	0.112747	8.869451	0.561279	0.272996	62.9305	104.406723
184	105con1Gcon2R072403	NORMAL	A	1	1	8	2	LOW_SIGNAL	LOW_SIGNAL	1224.486694	5192.773438	1222	5195	31.998266	49.382511	1223.735962	5184.368164	1228	5183	35.518089	43.258522	100	100	0.086457	11.574167	0.00747	133.872665	0.021137	0.194303	2053.429199	283.378571
185	105con1Gcon2R072403	NORMAL	A	1	1	8	3	LOW_SIGNAL	LOW_SIGNAL	1163.053345	5169.426758	1161	5168	26.54129	45.964729	1183.784058	5162.695801	1183	5160	29.500572	50.995129	100	100	-2.387409	9.268613	-0.25758	0	-0.702722	0.131992	0	328.110718
186	105con1Gcon2R072403	NORMAL	A	1	1	8	4	LOW_SIGNAL	LOW_SIGNAL	1154.328857	5158.214844	1156	5157	25.568518	44.337826	1171.088013	5152.655762	1169	5151	22.924147	49.043121	100	100	-1.930033	7.654926	-0.25213	0	-0.73107	0.113351	0	377.067902
187	105con1Gcon2R072403	NORMAL	A	1	1	8	5	LOW_SIGNAL	LOW_SIGNAL	1157.033569	5171.557129	1159	5170	26.20022	48.97757	1182.352051	5164.78418	1183	5164	29.271044	52.568165	100	100	-2.91575	9.326436	-0.312633	0	-0.864967	0.128841	0	281.926727
188	105con1Gcon2R072403	NORMAL	A	1	1	8	6	LOW_SIGNAL	LOW_SIGNAL	1181.71814	5167.38916	1181	5165	27.031534	47.097034	1186.343994	5169.616211	1187	5174	26.465775	41.26445	100	100	-0.532727	-3.066677	0	0	-0.174786	-0.05397	0	0
189	105con1Gcon2R072403	NORMAL	A	1	1	8	7	LOW_SIGNAL	LOW_SIGNAL	1185.026978	5167.473145	1183	5160	25.819345	50.706627	1183.160034	5156.976074	1182	5163	29.530575	43.609238	100	100	0.215003	14.454598	0.014874	67.229866	0.063221	0.240707	767.690674	246.475418
190	105con1Gcon2R072403	NORMAL	A	1	1	8	8	LOW_SIGNAL	LOW_SIGNAL	1201.122437	5157.823242	1201	5156	25.374699	49.523289	1193.904053	5147.096191	1192	5145	30.764824	45.516998	100	100	0.83129	14.771284	0.056277	17.769108	0.234631	0.235671	240.987106	181.90506
191	105con1Gcon2R072403	NORMAL	A	1	1	8	9	LOW_SIGNAL	LOW_SIGNAL	1197.797241	5154.304199	1194	5156	27.524868	45.944607	1219.687988	5149.631836	1217	5150	31.900402	45.889511	100	100	-2.521002	6.433903	-0.391831	0	-0.686222	0.101818	0	48.142731
192	105con1Gcon2R072403	NORMAL	A	1	1	8	10	LOW_SIGNAL	LOW_SIGNAL	1217.344604	5150.486328	1217	5150	32.037121	43.311317	1274.282104	5160.615234	1260	5164	70.347397	45.035576	100	100	-6.557088	-13.947632	0	0	-0.809376	-0.224909	0	0
193	105con1Gcon2R072403	NORMAL	A	1	1	8	11	LOW_SIGNAL	LOW_SIGNAL	1264.240234	5151.421875	1256	5152	48.884418	48.226543	1302.81604	5165.496094	1281	5169	90.099358	48.40065	100	100	-4.442502	-19.380377	0	0	-0.428147	-0.290786	0	0
194	105con1Gcon2R072403	NORMAL	A	1	1	8	12	LOW_SIGNAL	LOW_SIGNAL	1230.357178	5140.980469	1224	5137	34.443417	46.315434	1258.981445	5147.870605	1243	5148	65.117287	51.721066	100	100	-3.296454	-9.487805	0	0	-0.43958	-0.133217	0	0
195	105con1Gcon2R072403	NORMAL	A	1	1	8	13	LOW_SIGNAL	LOW_SIGNAL	1252.759766	5151.727051	1238	5155	54.393505	51.78503	1206.472046	5148.791992	1206	5153	31.282938	50.493263	100	100	5.330629	4.041613	1.318936	0.758187	1.479648	0.058128	96.132492	391.622192
196	105con1Gcon2R072403	NORMAL	A	1	1	8	14	LOW_SIGNAL	LOW_SIGNAL	1248.727295	5176.318359	1231	5175	65.814682	46.655407	1194.215576	5160.663574	1194	5166	26.894905	44.078964	100	100	6.277729	21.556837	0.291218	3.433859	2.026842	0.355153	110.193916	97.667282
197	105con1Gcon2R072403	NORMAL	A	1	1	8	15	DETECTED	DETECTED	2880.672119	5648.212891	3009	5688	360.094299	161.555115	1180.696411	5161.106934	1180	5162	27.789415	47.983963	100	100	195.774155	670.751038	0.291873	3.426147	61.173496	10.151432	21.11915	31.669638
198	105con1Gcon2R072403	NORMAL	A	1	1	8	16	DETECTED	DETECTED	2882.949463	5648.512695	2992	5686	341.704926	165.511719	1156.568237	5158.477051	1153	5159	37.366444	42.592987	100	100	198.815094	674.785278	0.294635	3.394034	46.201378	11.505078	19.674435	32.637905
199	105con1Gcon2R072403	NORMAL	A	1	1	8	17	LOW_SIGNAL	LOW_SIGNAL	1093.297974	5134.569336	1094	5133	23.841364	43.133202	1135.343994	5151.808105	1138	5151	29.070858	45.090179	100	100	-4.842143	-23.738003	0	0	-1.446329	-0.382318	0	0
200	105con1Gcon2R072403	NORMAL	A	1	1	8	18	LOW_SIGNAL	LOW_SIGNAL	1104.592163	5131.717285	1101	5130	24.365963	51.375179	1133.264038	5145.448242	1135	5145	25.50115	45.820377	100	100	-3.301937	-18.907701	0	0	-1.124337	-0.299669	0	0
201	105con1Gcon2R072403	NORMAL	A	1	1	8	19	LOW_SIGNAL	LOW_SIGNAL	1135.819946	5139.379883	1138	5138	27.449303	46.222195	1151.007935	5144.825195	1152	5143	27.071608	44.435677	100	100	-1.749093	-7.498264	0	0	-0.56103	-0.122544	0	0
202	105con1Gcon2R072403	NORMAL	A	1	1	8	20	LOW_SIGNAL	LOW_SIGNAL	1136.167725	5144.416016	1136	5148	26.836193	49.159168	1154.80957	5137.817383	1157	5129	24.949778	47.07177	100	100	-2.146849	9.086401	-0.236271	0	-0.747175	0.140182	0	214.786057
203	105con1Gcon2R072403	NORMAL	A	1	1	8	21	LOW_SIGNAL	LOW_SIGNAL	1135.731567	5115.765137	1134	5110	32.865131	51.081467	1160.57019	5128.148926	1150	5123	61.94331	51.82394	100	100	-2.860488	-17.052633	0	0	-0.40099	-0.238959	0	0
204	105con1Gcon2R072403	NORMAL	A	1	1	8	22	LOW_SIGNAL	LOW_SIGNAL	1175.979858	5347.462891	1152	5180	76.302071	354.434448	1238.112061	5546.759766	1210	5217	107.361168	491.535461	100	100	-7.155325	-274.434296	0	0	-0.578721	-0.405458	0	0
205	105con1Gcon2R072403	NORMAL	A	1	1	8	23	LOW_SIGNAL	LOW_SIGNAL	1345.979858	6286.785156	1346	6292	28.516586	64.263527	1343.936035	6253.631836	1343	6254	34.798443	85.53347	100	100	0.235373	45.652538	0.005156	193.958557	0.058733	0.387606	975.784912	170.258057
206	105con1Gcon2R072403	NORMAL	A	1	1	8	24	LOW_SIGNAL	LOW_SIGNAL	1353.061279	6421.476074	1352	6426	25.74299	63.38147	1337.81604	6383.096191	1338	6382	33.086491	67.954842	100	100	1.755686	52.849583	0.03322	30.101954	0.460769	0.564785	136.337341	63.856777
207	105con1Gcon2R072403	NORMAL	A	1	1	8	25	LOW_SIGNAL	LOW_SIGNAL	1533.121582	6319.378418	1549	6328	143.267059	82.452904	1302.047974	6176.056152	1314	6284	62.370884	321.041473	100	100	26.611111	197.356567	0.134838	7.416322	3.704831	0.446429	55.816845	216.486038
208	105con1Gcon2R072403	NORMAL	A	1	1	8	26	LOW_SIGNAL	LOW_SIGNAL	1281.067627	5177.459473	1300	5169	121.36895	59.953651	1103.738037	5276.111328	1081	5146	80.42469	342.511871	100	100	20.421793	-135.844849	0	-6.651955	2.204915	-0.288025	51.258873	0
209	105con1Gcon2R072403	NORMAL	A	1	1	9	1	LOW_SIGNAL	LOW_SIGNAL	1240.459961	5197.986816	1243	5198	27.178663	45.878445	1242.047607	5199.69043	1242	5197	28.935474	69.299873	100	100	-0.182838	-2.345897	0	0	-0.054869	-0.024583	0	0
210	105con1Gcon2R072403	NORMAL	A	1	1	9	2	LOW_SIGNAL	LOW_SIGNAL	1204.353394	5178.359863	1206	5185	32.055138	46.601307	1219.391968	5180.087891	1218	5177	30.599627	49.986431	100	100	-1.731886	-2.379515	0	0	-0.491463	-0.03457	0	0
211	105con1Gcon2R072403	NORMAL	A	1	1	9	3	LOW_SIGNAL	LOW_SIGNAL	1190.546631	5169.893555	1190	5170	28.789347	45.329975	1189.640015	5170.21582	1188	5165	34.313873	48.830769	100	100	0.104409	-0.443764	0	-4.250262	0.026421	-0.0066	2059.443115	0
212	105con1Gcon2R072403	NORMAL	A	1	1	9	4	LOW_SIGNAL	LOW_SIGNAL	1186.825562	5173.510254	1186	5172	33.573383	52.851986	1183.18396	5163.344238	1177	5164	58.961903	52.269176	100	100	0.419377	13.998732	0.029958	33.379791	0.061762	0.194494	1331.005737	76.994141
213	105con1Gcon2R072403	NORMAL	A	1	1	9	5	LOW_SIGNAL	LOW_SIGNAL	1163.68457	5168.456543	1163	5170	31.975504	44.563881	1165.215942	5169.016113	1163	5169	27.601013	50.250656	100	100	-0.176357	-0.770535	0	0	-0.055482	-0.011136	0	0
214	105con1Gcon2R072403	NORMAL	A	1	1	9	6	LOW_SIGNAL	LOW_SIGNAL	1182.939209	5161.621582	1180	5165	24.97488	46.422989	1188.656006	5160.151855	1176	5157	87.243729	55.368713	100	100	-0.658363	2.023832	-0.325305	0	-0.065527	0.026544	0	2053.181641
215	105con1Gcon2R072403	NORMAL	A	1	1	9	7	LOW_SIGNAL	LOW_SIGNAL	1198.087891	5151.763672	1195	5147	27.711561	47.646572	1254.472046	5157.448242	1203	5156	438.521362	62.5196	100	100	-6.493364	-7.827725	0	0	-0.128578	-0.090925	0	0
216	105con1Gcon2R072403	NORMAL	A	1	1	9	8	LOW_SIGNAL	LOW_SIGNAL	1215.217651	5151.870605	1214	5150	25.614775	46.324974	1213.504028	5150.624023	1210	5149	26.050083	50.355938	100	100	0.197346	1.716559	0.114966	8.698229	0.065782	0.024755	276.745453	1583.630981
217	105con1Gcon2R072403	NORMAL	A	1	1	9	9	LOW_SIGNAL	LOW_SIGNAL	1227.168945	5140.418945	1227	5139	25.751396	48.875378	1224.407959	5142.895996	1227	5147	29.376884	50.180939	100	100	0.317963	-3.41093	0	-10.727435	0.093985	-0.049362	512.042725	0
218	105con1Gcon2R072403	NORMAL	A	1	1	9	10	LOW_SIGNAL	LOW_SIGNAL	1299.067627	5142.074219	1269	5144	88.232292	42.206512	1304.319946	5144.655762	1255	5147	121.206604	52.143124	100	100	-0.604872	-3.554817	0	0	-0.043334	-0.049509	0	0
219	105con1Gcon2R072403	NORMAL	A	1	1	9	11	DETECTED	DETECTED	28386.089844	7033.324219	32711	7417	9619.185547	809.030029	1399.185181	5183.555664	1357	5184	107.237701	53.48209	100	100	3107.890625	2547.154541	1.220142	0.819577	251.654999	34.586693	35.641685	43.641151
220	105con1Gcon2R072403	NORMAL	A	1	1	9	12	DETECTED	DETECTED	26353.660156	7039.936035	30475	7490	8412.100586	816.450256	1345.344849	5151.413574	1314	5138	81.600197	60.517132	100	100	2880.030518	2600.519287	1.107483	0.902948	306.473694	31.206411	33.635635	43.1133
221	105con1Gcon2R072403	NORMAL	A	1	1	9	13	LOW_SIGNAL	LOW_SIGNAL	1271.727295	5156.974121	1270	5157	42.605541	51.055382	1225.551758	5155.896484	1215	5158	43.750935	51.397572	100	100	5.317709	1.483919	3.583557	0.279052	1.055418	0.020967	21.538366	549.443909
222	105con1Gcon2R072403	NORMAL	A	1	1	9	14	LOW_SIGNAL	LOW_SIGNAL	1242.717163	5156.125	1244	5155	32.545521	51.978737	1192.608032	5140.720215	1194	5136	28.545916	49.91729	100	100	5.770714	21.212584	0.272042	3.675903	1.755387	0.308606	31.194775	94.082535
223	105con1Gcon2R072403	NORMAL	A	1	1	9	15	LOW_SIGNAL	LOW_SIGNAL	1171.5	5149.111816	1170	5149	29.83642	45.957436	1206.367554	5149.487305	1175	5152	378.822784	42.520306	100	100	-4.015449	-0.517052	0	0	-0.092042	-0.008831	0	0
224	105con1Gcon2R072403	NORMAL	A	1	1	9	16	LOW_SIGNAL	LOW_SIGNAL	1149.463623	5139.907227	1145	5138	52.279091	47.882683	1146.486938	5138.852051	1148	5139	25.021875	45.376064	100	100	0.342804	1.45299	0.23593	4.23855	0.118963	0.023254	1542.056885	1448.985107
225	105con1Gcon2R072403	NORMAL	A	1	1	9	17	LOW_SIGNAL	LOW_SIGNAL	1116.788086	5129.821289	1117	5132	27.586365	48.031948	1136.199951	5132.583984	1138	5130	25.852243	41.890453	100	100	-2.235527	-3.804266	0	0	-0.750877	-0.06595	0	0
226	105con1Gcon2R072403	NORMAL	A	1	1	9	18	LOW_SIGNAL	LOW_SIGNAL	1135.197388	5113.644531	1126	5113	85.69976	47.983658	1134.396851	5127.023926	1134	5118	24.848366	70.813957	100	100	0.092192	-18.423595	0	-199.839005	0.032217	-0.188937	10245.413086	0
227	105con1Gcon2R072403	NORMAL	A	1	1	9	19	LOW_SIGNAL	LOW_SIGNAL	1137.513184	5103.513184	1136	5108	24.33676	47.996685	1148.785767	5116.674805	1150	5114	27.067503	45.991455	100	100	-1.298184	-18.123718	0	0	-0.416462	-0.286175	0	0
228	105con1Gcon2R072403	NORMAL	A	1	1	9	20	LOW_SIGNAL	LOW_SIGNAL	1142.417236	5101.178711	1144	5100	30.0103	44.872288	1161.728027	5116.570313	1164	5118	30.880951	48.806847	100	100	-2.223887	-21.194429	0	0	-0.62533	-0.315357	0	0
229	105con1Gcon2R072403	NORMAL	A	1	1	9	21	DETECTED	DETECTED	16688.150391	6790.388184	18296	7003	6063.466797	803.661194	1199.199951	5124.839844	1196	5120	38.53894	50.345215	100	100	1783.752686	2293.480957	0.777749	1.285762	401.9039	33.082554	39.146255	48.157276
230	105con1Gcon2R072403	NORMAL	A	1	1	9	22	DETECTED+OVERLAP	DETECTED+OVERLAP	25607.453125	7205.574219	28596	7364	7933.255371	734.621704	1424.087769	5597.570313	1361	5277	224.2845	475.644653	100	100	2785.026855	2214.241699	1.257779	0.795052	107.824509	3.380683	32.791485	34.816414
231	105con1Gcon2R072403	NORMAL	A	1	1	9	23	LOW_SIGNAL	LOW_SIGNAL	1506.783813	6280.966309	1505	6286	61.245644	83.957588	1396.927979	6243.448242	1391	6249	60.458355	134.218323	100	100	12.651319	51.662849	0.244882	4.083594	1.81705	0.27953	8.91038	279.111267
232	105con1Gcon2R072403	NORMAL	A	1	1	9	24	LOW_SIGNAL	LOW_SIGNAL	1476.993164	6379.795898	1472	6388	134.98526	74.533615	1360.296021	6339.903809	1361	6350	35.633671	94.204521	100	100	13.439183	54.931911	0.244652	4.087444	3.274912	0.423463	111.568291	144.42157
233	105con1Gcon2R072403	NORMAL	A	1	1	9	25	LOW_SIGNAL	LOW_SIGNAL	1389.938721	6275.918457	1389	6278	42.181637	65.327255	1301.248047	6091.576172	1323	6248	80.651939	374.870789	100	100	10.213877	253.841644	0.040237	24.852625	1.099672	0.491749	77.507446	200.244202
234	105con1Gcon2R072403	NORMAL	A	1	1	9	26	LOW_SIGNAL	LOW_SIGNAL	1138.148682	5158.101563	1142	5159	38.748863	48.224396	1113.730103	5266.619141	1084	5148	83.777847	313.927551	100	100	2.812115	-149.430069	0	-53.13797	0.291468	-0.345677	304.187286	0
235	105con1Gcon2R072403	NORMAL	A	1	1	10	1	LOW_SIGNAL	LOW_SIGNAL	1228.633301	5173.693359	1210	5174	120.186798	45.027668	1202.079346	5170.531738	1202	5170	30.650961	46.192062	100	100	3.058031	4.353592	0.702416	1.423659	0.866334	0.068445	437.647308	325.975189
236	105con1Gcon2R072403	NORMAL	A	1	1	10	2	LOW_SIGNAL	LOW_SIGNAL	1197.06665	5156.65332	1181	5157	86.373131	45.550041	1184.33606	5158.335938	1185	5159	25.889015	51.932304	100	100	1.466092	-2.316985	0	-1.580382	0.491737	-0.0324	647.274963	0
237	105con1Gcon2R072403	NORMAL	A	1	1	10	3	LOW_SIGNAL	LOW_SIGNAL	1147.619995	5165.573242	1146	5164	24.856007	46.136559	1172.144043	5173.040039	1173	5172	27.656219	46.272755	100	100	-2.824261	-10.281874	0	0	-0.886746	-0.161365	0	0
238	105con1Gcon2R072403	NORMAL	A	1	1	10	4	LOW_SIGNAL	LOW_SIGNAL	1144.780029	5164.486816	1141	5165	26.516523	52.454742	1165.432007	5158	1165	5161	30.59104	48.799622	100	100	-2.378342	8.932428	-0.266259	0	-0.675099	0.132928	0	296.569275
239	105con1Gcon2R072403	NORMAL	A	1	1	10	5	LOW_SIGNAL	LOW_SIGNAL	1149.047241	5157.682617	1150	5158	28.679874	47.126839	1149.66394	5160.231934	1148	5161	29.009165	45.339611	100	100	-0.071021	-3.510441	0	0	-0.021259	-0.056227	0	0
240	105con1Gcon2R072403	NORMAL	A	1	1	10	6	LOW_SIGNAL	LOW_SIGNAL	1163.797241	5158.013672	1163	5156	25.537212	46.04303	1166.599976	5145.463867	1165	5146	32.461884	40.990673	100	100	-0.322771	17.281239	-0.018678	0	-0.086339	0.306162	0	167.091293
241	105con1Gcon2R072403	NORMAL	A	1	1	10	7	LOW_SIGNAL	LOW_SIGNAL	1160.653076	5137.347168	1161	5136	27.319933	51.006939	1194.66394	5139.616211	1192	5136	36.913357	47.671551	100	100	-3.91679	-3.124501	0	0	-0.92137	-0.047597	0	0
242	105con1Gcon2R072403	NORMAL	A	1	1	10	8	LOW_SIGNAL	LOW_SIGNAL	1197.027222	5131.993164	1194	5131	32.481808	46.719589	1242.839966	5141.448242	1227	5137	56.672436	46.468933	100	100	-5.275929	-13.019762	0	0	-0.808378	-0.203471	0	0
243	105con1Gcon2R072403	NORMAL	A	1	1	10	9	LOW_SIGNAL	LOW_SIGNAL	1416.324341	5232.418945	1423	5229	46.238392	64.188812	1289.62854	5134.399902	1275	5132	72.06971	47.858887	100	100	14.590658	134.973465	0.1081	9.250677	1.757962	2.048084	43.633324	43.639835
244	105con1Gcon2R072403	NORMAL	A	1	1	10	10	LOW_SIGNAL	LOW_SIGNAL	1396.952759	5239.695801	1412	5237	67.121613	64.663406	1314.043823	5131.70166	1267	5125	306.37027	57.003323	100	100	9.548035	148.70929	0.064206	15.574859	0.270617	1.894524	360.548737	28.268478
245	105con1Gcon2R072403	NORMAL	A	1	1	10	11	LOW_SIGNAL	LOW_SIGNAL	1221.59729	5121.187988	1218	5120	33.966785	48.191673	1239.5	5134.577637	1233	5137	50.023037	53.198917	100	100	-2.061728	-18.437716	0	0	-0.357889	-0.25169	0	0
246	105con1Gcon2R072403	NORMAL	A	1	1	10	12	LOW_SIGNAL	LOW_SIGNAL	1221.946289	5129.375977	1217	5128	37.539131	48.921963	1239.289429	5129.648926	1216	5121	135.238937	66.027077	100	100	-1.997287	-0.375855	0	0	-0.128241	-0.004134	0	0
247	105con1Gcon2R072403	NORMAL	A	1	1	10	13	LOW_SIGNAL	LOW_SIGNAL	1182.362427	5136.483398	1181	5140	28.297939	55.174976	1199.223999	5142.104004	1192	5144	38.696266	49.339329	100	100	-1.941828	-7.739645	0	0	-0.435742	-0.113917	0	0
248	105con1Gcon2R072403	NORMAL	A	1	1	10	14	LOW_SIGNAL	LOW_SIGNAL	1163.894775	5151.881348	1159	5152	25.600384	48.278023	1173.81604	5148.39209	1175	5149	28.581907	46.693565	100	100	-1.142562	4.804752	-0.237798	0	-0.347117	0.074727	0	351.563843
249	105con1Gcon2R072403	NORMAL	A	1	1	10	15	LOW_SIGNAL	LOW_SIGNAL	1125.309204	5140.190918	1122	5136	28.359621	43.994095	1163.151978	5148.448242	1159	5151	29.354357	46.716793	100	100	-4.358084	-11.37044	0	0	-1.289171	-0.176753	0	0
250	105con1Gcon2R072403	NORMAL	A	1	1	10	16	LOW_SIGNAL	LOW_SIGNAL	1116.741699	5126.304688	1115	5126	27.108789	44.071007	1148.927979	5131.936035	1152	5131	25.836697	45.689831	100	100	-3.706666	-7.754437	0	0	-1.245758	-0.123252	0	0
251	105con1Gcon2R072403	NORMAL	A	1	1	10	17	LOW_SIGNAL	LOW_SIGNAL	1122.834473	5129.384277	1120	5131	26.624166	45.390442	1142.66394	5134.312012	1143	5132	26.847523	50.630768	100	100	-2.283619	-6.785553	0	0	-0.738596	-0.097327	0	0
252	105con1Gcon2R072403	NORMAL	A	1	1	10	18	LOW_SIGNAL	LOW_SIGNAL	1126.473633	5119.388184	1125	5114	28.6525	42.980679	1140.277832	5112.650879	1139	5109	23.792322	50.747894	100	100	-1.589732	9.277353	-0.171356	0	-0.580196	0.13276	0	400.481567
253	105con1Gcon2R072403	NORMAL	A	1	1	10	19	LOW_SIGNAL	LOW_SIGNAL	1153.596069	5115.556152	1153	5114	29.182686	44.950886	1165.287964	5124.184082	1164	5118	30.186197	55.383469	100	100	-1.346473	-11.880768	0	0	-0.387326	-0.155785	0	0
254	105con1Gcon2R072403	NORMAL	A	1	1	10	20	LOW_SIGNAL	LOW_SIGNAL	1157.549683	5115.245117	1155	5118	24.818724	45.889423	1174.047974	5132.583984	1174	5125	25.258932	51.436493	100	100	-1.899991	-23.875839	0	0	-0.653167	-0.337093	0	0
255	105con1Gcon2R072403	NORMAL	A	1	1	10	21	LOW_SIGNAL	LOW_SIGNAL	1159.013428	5133.147461	1159	5136	26.247007	49.8036	1187.862061	5133.48291	1189	5131	30.437927	47.127487	100	100	-3.322293	-0.461918	0	0	-0.947786	-0.007118	0	0
256	105con1Gcon2R072403	NORMAL	A	1	1	10	22	LOW_SIGNAL	LOW_SIGNAL	1149.765137	5139.40918	1145	5142	31.573038	50.901333	1204.895996	5159.056152	1196	5159	64.564278	65.050514	100	100	-6.34903	-27.054129	0	0	-0.853891	-0.302026	0	0
257	105con1Gcon2R072403	NORMAL	A	1	1	10	23	LOW_SIGNAL	LOW_SIGNAL	1176.570435	5466.208008	1137	5209	88.335678	412.47171	1232.384033	5609.527832	1201	5389	101.670799	482.40033	100	100	-6.427657	-197.35321	0	0	-0.548964	-0.297097	0	0
258	105con1Gcon2R072403	NORMAL	A	1	1	10	24	LOW_SIGNAL	LOW_SIGNAL	1223.435425	5824.700684	1266	6088	94.85231	417.141235	1231.447998	5743.39209	1288	6081	108.641426	504.227936	100	100	-0.922751	111.962959	-0.008242	0	-0.073752	0.161254	0	348.382477
259	105con1Gcon2R072403	NORMAL	A	1	1	10	25	LOW_SIGNAL	LOW_SIGNAL	1098.418945	5279.054199	1073	5152	75.048553	318.714935	1155.135986	5458.463867	1101	5172	110.445595	472.794708	100	100	-6.5317	-247.049377	0	0	-0.513529	-0.379466	0	0
260	105con1Gcon2R072403	NORMAL	A	1	1	10	26	LOW_SIGNAL	LOW_SIGNAL	1042.362427	5106.832031	1041	5104	25.50761	44.836994	1067.507935	5121.103027	1064	5126	28.225874	46.803211	100	100	-2.89583	-19.651342	0	0	-0.890867	-0.304915	0	0
261	105con1Gcon2R072403	NORMAL	A	1	1	11	1	LOW_SIGNAL	LOW_SIGNAL	1176.746704	5161.660156	1179	5159	30.481853	50.675388	1172.58728	5154.095215	1175	5151	25.665936	49.705124	100	100	0.479011	10.41702	0.045984	21.746916	0.16206	0.152196	395.341766	130.455948
262	105con1Gcon2R072403	NORMAL	A	1	1	11	2	LOW_SIGNAL	LOW_SIGNAL	1168.699951	5163.84668	1164	5162	26.798466	50.868664	1168.063965	5148.591797	1167	5148	29.88817	50.581467	100	100	0.073242	21.006166	0.003487	286.804779	0.021279	0.30159	2080.89917	35.383923
263	105con1Gcon2R072403	NORMAL	A	1	1	11	3	LOW_SIGNAL	LOW_SIGNAL	1168.533325	5154.526855	1169	5154	25.689331	55.265038	1163.040039	5154.071777	1158	5155	31.443851	48.124531	100	100	0.632623	0.626648	1.009534	0.990556	0.174701	0.009456	330.078003	5970.585449
264	105con1Gcon2R072403	NORMAL	A	1	1	11	4	LOW_SIGNAL	LOW_SIGNAL	1167.181152	5163.563965	1167	5157	26.561518	49.962185	1150.33606	5161.751953	1149	5159	25.963049	48.410477	100	100	1.93993	2.495163	0.777476	1.286213	0.64881	0.03743	33.283474	681.838257
265	105con1Gcon2R072403	NORMAL	A	1	1	11	5	LOW_SIGNAL	LOW_SIGNAL	1105.702759	5149.39209	1106	5153	26.555412	48.084911	1144.384033	5164.111816	1145	5162	26.933849	49.910435	100	100	-4.454648	-20.269249	0	0	-1.436158	-0.294923	0	0
266	105con1Gcon2R072403	NORMAL	A	1	1	11	6	LOW_SIGNAL	LOW_SIGNAL	1118.533813	5144.925781	1117	5142	30.26626	45.015949	1150.511963	5149.432129	1153	5150	31.168018	46.056648	100	100	-3.682697	-6.205297	0	0	-1.025992	-0.097844	0	0
267	105con1Gcon2R072403	NORMAL	A	1	1	11	7	LOW_SIGNAL	LOW_SIGNAL	1146.748291	5133	1146	5134	28.517439	48.242397	1176.735962	5140.271973	1174	5140	25.20245	48.542023	100	100	-3.453468	-10.013598	0	0	-1.189871	-0.149808	0	0
268	105con1Gcon2R072403	NORMAL	A	1	1	11	8	LOW_SIGNAL	LOW_SIGNAL	1325.571411	5177.782227	1179	5129	905.975708	336.930878	1457.449951	5186.600098	1216	5140	1227.87561	310.148499	100	100	-15.187517	-12.14232	0	0	-0.107404	-0.028431	0	0
269	105con1Gcon2R072403	NORMAL	A	1	1	11	9	DETECTED	DETECTED	17500.351563	5708.86084	20766	5811	6068.632324	258.132111	1333.466675	5143.733398	1328	5144	65.233131	45.336235	100	100	1861.825562	778.187622	2.392515	0.41797	247.832413	12.465249	37.535255	44.966793
270	105con1Gcon2R072403	NORMAL	A	1	1	11	10	DETECTED	DETECTED	17698.300781	5717.748047	20660	5820	5775.194336	253.058762	1275.266724	5127.633301	1252	5119	64.981133	51.508606	100	100	1891.324341	812.595459	2.32751	0.429644	252.735413	11.456624	35.162983	41.985256
271	105con1Gcon2R072403	NORMAL	A	1	1	11	11	LOW_SIGNAL	LOW_SIGNAL	1193.162109	5117.351563	1193	5117	30.331055	47.513962	1212.536987	5112.759277	1206	5117	34.69936	49.376274	100	100	-2.231267	6.323635	-0.352846	0	-0.558364	0.093006	0	292.507629
272	105con1Gcon2R072403	NORMAL	A	1	1	11	12	LOW_SIGNAL	LOW_SIGNAL	1159.68457	5118.503418	1158	5120	26.020271	47.62262	1186.391968	5116.87207	1186	5117	30.294498	49.348335	100	100	-3.075702	2.246386	-1.369178	0	-0.881592	0.033058	0	792.974426
273	105con1Gcon2R072403	NORMAL	A	1	1	11	13	LOW_SIGNAL	LOW_SIGNAL	1158.945557	5142.972656	1161	5140	30.285355	49.293102	1162.447998	5135.583984	1160	5133	32.83794	42.949375	100	100	-0.403351	10.174294	-0.039644	0	-0.106658	0.172032	0	327.39444
274	105con1Gcon2R072403	NORMAL	A	1	1	11	14	LOW_SIGNAL	LOW_SIGNAL	1153.870728	5133.380859	1153	5134	32.864037	50.124973	1162.800049	5144.600098	1163	5139	26.159557	46.007542	100	100	-1.028327	-15.449033	0	0	-0.341341	-0.243857	0	0
275	105con1Gcon2R072403	NORMAL	A	1	1	11	15	LOW_SIGNAL	LOW_SIGNAL	1187.085571	5174	1187	5178	30.77669	48.88031	1149.345093	5143.373047	1149	5141	24.388414	49.240841	100	100	4.346303	42.173702	0.103057	9.70335	1.547476	0.621983	49.741241	19.419987
276	105con1Gcon2R072403	NORMAL	A	1	1	11	16	LOW_SIGNAL	LOW_SIGNAL	1188.582764	5152.053223	1188	5154	34.233189	47.704193	1145.167969	5118.208008	1144	5122	26.56238	43.428165	100	100	4.999774	46.605289	0.107279	9.321479	1.634447	0.779338	49.741493	58.325607
277	105con1Gcon2R072403	NORMAL	A	1	1	11	17	LOW_SIGNAL	LOW_SIGNAL	1252.666626	5254.053223	1102	5116	844.670166	833.705139	1229.357178	5157.356934	1145	5123	673.242065	332.368073	100	100	2.684384	133.152008	0.02016	49.602444	0.034623	0.290931	2188.428467	790.711365
278	105con1Gcon2R072403	NORMAL	A	1	1	11	18	LOW_SIGNAL	LOW_SIGNAL	1096.65564	5096.191895	1094	5103	26.475914	49.929775	1137.352051	5108.368164	1138	5109	26.048418	50.102886	100	100	-4.686718	-16.766876	0	0	-1.562337	-0.243025	0	0
279	105con1Gcon2R072403	NORMAL	A	1	1	11	19	LOW_SIGNAL	LOW_SIGNAL	1178.264893	5115.05957	1173	5118	35.939342	53.674839	1169.447998	5118	1169	5115	34.874073	49.125416	100	100	1.015379	-4.049009	0	-3.987681	0.252821	-0.059856	98.508118	0
280	105con1Gcon2R072403	NORMAL	A	1	1	11	20	LOW_SIGNAL	LOW_SIGNAL	1171.205322	5124	1171	5129	28.139019	47.103291	1176.182495	5122.047852	1177	5117	30.615133	49.309132	100	100	-0.573186	2.688133	-0.213228	0	-0.162572	0.03959	0	747.034546
281	105con1Gcon2R072403	NORMAL	A	1	1	11	21	DETECTED	DETECTED	1699.075317	5271.935547	1698	5265	62.052441	58.528122	1167.080811	5145.070801	1168	5142	29.211637	50.138027	100	100	61.266041	174.694351	0.350704	2.851406	18.211731	2.53031	10.290812	23.800694
282	105con1Gcon2R072403	NORMAL	A	1	1	11	22	DETECTED	DETECTED	1657.031616	5260.389648	1670	5264	66.265175	56.508759	1174.169678	5156.5	1156	5157	93.690674	55.203636	100	100	55.607788	143.057358	0.38871	2.572614	5.153789	1.881935	13.716849	11.62262
283	105con1Gcon2R072403	NORMAL	A	1	1	11	23	LOW_SIGNAL	LOW_SIGNAL	1094.380005	5133.566895	1095	5131	23.218447	50.662781	1121.511963	5139.023926	1119	5133	39.00592	52.896648	100	100	-3.124595	-7.514401	0	0	-0.695586	-0.103164	0	0
284	105con1Gcon2R072403	NORMAL	A	1	1	11	24	LOW_SIGNAL	LOW_SIGNAL	1065.798706	5121.107422	1062	5122	29.904799	45.513435	1085.719971	5132.047852	1087	5130	31.480053	44.49337	100	100	-2.294191	-15.065109	0	0	-0.632822	-0.245889	0	0
285	105con1Gcon2R072403	NORMAL	A	1	1	11	25	LOW_SIGNAL	LOW_SIGNAL	1049.456421	5115.852539	1050	5112	24.140772	45.979053	1061.472046	5126.375977	1061	5132	27.749619	47.775803	100	100	-1.383754	-14.490906	0	0	-0.433001	-0.220267	0	0
286	105con1Gcon2R072403	NORMAL	A	1	1	11	26	LOW_SIGNAL	LOW_SIGNAL	1038.550293	5096.90625	1039	5095	25.618422	45.500275	1063.30957	5114.444336	1063	5110	27.492695	51.404381	100	100	-2.851351	-24.150166	0	0	-0.900577	-0.341179	0	0
287	105con1Gcon2R072403	NORMAL	A	1	1	12	1	LOW_SIGNAL	LOW_SIGNAL	1139.533325	5152.97998	1136	5148	27.194965	48.479492	1282.730103	5163.285645	1173	5162	782.812256	88.96479	100	100	-16.490959	-14.19103	0	0	-0.182926	-0.11584	0	0
288	105con1Gcon2R072403	NORMAL	A	1	1	12	2	LOW_SIGNAL	LOW_SIGNAL	1132.557007	5151.68457	1132	5149	30.222231	49.436832	1170.560059	5161.888184	1160	5160	103.814308	49.71389	100	100	-4.376542	-14.050504	0	0	-0.366068	-0.205247	0	0
289	105con1Gcon2R072403	NORMAL	A	1	1	12	3	LOW_SIGNAL	LOW_SIGNAL	1151.375854	5159.228027	1153	5154	27.809557	46.850842	1168.719971	5169.824219	1169	5175	31.285263	44.712685	100	100	-1.997399	-14.591089	0	0	-0.554386	-0.236984	0	0
290	105con1Gcon2R072403	NORMAL	A	1	1	12	4	LOW_SIGNAL	LOW_SIGNAL	1147.536865	5169.604004	1148	5166	27.460176	50.484112	1155.391968	5168.52002	1154	5170	28.540552	48.755077	100	100	-0.904617	1.49266	-0.606043	0	-0.275226	0.022233	0	1208.426636
291	105con1Gcon2R072403	NORMAL	A	1	1	12	5	LOW_SIGNAL	LOW_SIGNAL	1117.657715	5154.785156	1116	5153	31.313745	47.059822	1147.144043	5155.487793	1146	5149	26.872072	53.187675	100	100	-3.395731	-0.96754	0	0	-1.097285	-0.013211	0	0
292	105con1Gcon2R072403	NORMAL	A	1	1	12	6	LOW_SIGNAL	LOW_SIGNAL	1129.700684	5142.067871	1131	5138	29.868067	50.534489	1145.751953	5129.032227	1145	5129	28.540205	47.271683	100	100	-1.848511	17.950247	-0.10298	0	-0.562409	0.27576	0	137.039658
293	105con1Gcon2R072403	NORMAL	A	1	1	12	7	LOW_SIGNAL	LOW_SIGNAL	1163.925171	5124	1162	5126	28.332441	43.464359	1170.658691	5132.222168	1171	5132	26.505903	47.247414	100	100	-0.775452	-11.322029	0	0	-0.254039	-0.174024	0	0
294	105con1Gcon2R072403	NORMAL	A	1	1	12	8	LOW_SIGNAL	LOW_SIGNAL	1176.122437	5116.176758	1173	5118	26.745861	44.771202	1189.436523	5127.380859	1185	5126	31.825397	48.273544	100	100	-1.533289	-15.428189	0	0	-0.418348	-0.232096	0	0
295	105con1Gcon2R072403	NORMAL	A	1	1	12	9	LOW_SIGNAL	LOW_SIGNAL	1178.297241	5108.675781	1170	5105	44.304829	47.121094	1200.624023	5110.21582	1193	5109	48.430309	43.583355	100	100	-2.571217	-2.120653	0	0	-0.461008	-0.035335	0	0
296	105con1Gcon2R072403	NORMAL	A	1	1	12	10	LOW_SIGNAL	LOW_SIGNAL	1170.317627	5108.831055	1167	5109	33.1884	51.434971	1195.025269	5110.361328	1190	5108	38.307289	49.412434	100	100	-2.845404	-2.107206	0	0	-0.644985	-0.030969	0	0
297	105con1Gcon2R072403	NORMAL	A	1	1	12	11	LOW_SIGNAL	LOW_SIGNAL	1163.439209	5119.736328	1165	5117	24.721092	45.433258	1174.647949	5120.439941	1177	5125	32.532921	51.483387	100	100	-1.290831	-0.968884	0	0	-0.344535	-0.013667	0	0
298	105con1Gcon2R072403	NORMAL	A	1	1	12	12	LOW_SIGNAL	LOW_SIGNAL	1138.217651	5118.70752	1135	5117	35.795753	54.113686	1150.248047	5129.799805	1150	5135	34.95126	54.904465	100	100	-1.385455	-15.274217	0	0	-0.344205	-0.202029	0	0
299	105con1Gcon2R072403	NORMAL	A	1	1	12	13	LOW_SIGNAL	LOW_SIGNAL	1093.612305	5134.830078	1093	5136	30.839708	51.571918	1127.680054	5131.304199	1124	5131	30.397528	50.100578	100	100	-3.923341	4.85518	-0.808073	0	-1.120741	0.070376	0	346.889465
300	105con1Gcon2R072403	NORMAL	A	1	1	12	14	LOW_SIGNAL	LOW_SIGNAL	1093.932007	5118.29248	1092	5113	25.520248	49.487812	1127.800049	5133.768066	1124	5130	29.710155	54.770512	100	100	-3.900342	-21.310078	0	0	-1.139948	-0.282553	0	0
301	105con1Gcon2R072403	NORMAL	A	1	1	12	15	LOW_SIGNAL	LOW_SIGNAL	1119.883545	5143.376953	1118	5135	24.809479	49.25782	1135.76001	5136.231934	1135	5135	27.362968	49.690033	100	100	-1.82838	9.838782	-0.185834	0	-0.580217	0.143792	0	91.526947
302	105con1Gcon2R072403	NORMAL	A	1	1	12	16	LOW_SIGNAL	LOW_SIGNAL	1145.233276	5134.853516	1144	5135	26.566975	46.126667	1144.097168	5116.222168	1143	5113	23.540266	46.661762	100	100	0.130838	25.655602	0.0051	196.087433	0.048262	0.399285	1083.966309	37.819702
303	105con1Gcon2R072403	NORMAL	A	1	1	12	17	DETECTED	DETECTED	1401.614502	5215.096191	1399	5211	56.994621	52.053356	1144.166626	5113.789551	1143	5108	24.376436	39.7393	100	100	29.648449	139.500519	0.212533	4.705154	10.561342	2.549281	20.011312	33.186897
304	105con1Gcon2R072403	NORMAL	A	1	1	12	18	DETECTED	DETECTED	1459.925049	5214.424805	1455	5217	37.663414	42.386433	1153.577148	5116.313477	1146	5116	41.95039	50.714951	100	100	35.279919	135.10054	0.261138	3.829389	7.302623	1.934564	6.030521	28.381985
305	105con1Gcon2R072403	NORMAL	A	1	1	12	19	LOW_SIGNAL	LOW_SIGNAL	1198.781494	5126.105957	1197	5130	35.426144	46.108585	1155.359985	5117.231934	1154	5113	33.181904	50.053387	100	100	5.000547	12.219643	0.409222	2.443661	1.30859	0.177291	28.57704	219.47934
306	105con1Gcon2R072403	NORMAL	A	1	1	12	20	LOW_SIGNAL	LOW_SIGNAL	1202.763184	5156.006348	1201	5152	28.073166	51.835133	1160.800049	5143.175781	1163	5142	29.069431	45.889935	100	100	4.832597	17.667852	0.273525	3.655975	1.443549	0.279594	17.980412	187.86261
307	105con1Gcon2R072403	NORMAL	A	1	1	12	21	LOW_SIGNAL	LOW_SIGNAL	1116.302612	5139.493652	1114	5133	26.785151	52.675938	1137.865112	5156.285645	1138	5155	30.713219	49.574974	100	100	-2.4832	-23.122786	0	0	-0.702059	-0.338719	0	0
308	105con1Gcon2R072403	NORMAL	A	1	1	12	22	LOW_SIGNAL	LOW_SIGNAL	1093.040039	5124.899902	1095	5125	23.895702	46.086109	1126.41272	5143.555664	1126	5141	32.491791	51.793526	100	100	-3.843295	-25.689219	0	0	-1.027111	-0.360195	0	0
309	105con1Gcon2R072403	NORMAL	A	1	1	12	23	LOW_SIGNAL	LOW_SIGNAL	1079.006714	5122.540039	1078	5117	24.521322	49.206268	1107.215942	5130.919922	1107	5131	29.709774	46.640797	100	100	-3.248657	-11.539205	0	0	-0.949493	-0.179669	0	0
310	105con1Gcon2R072403	NORMAL	A	1	1	12	24	LOW_SIGNAL	LOW_SIGNAL	1061.832275	5118.953125	1062	5116	24.808565	47.806366	1080.936035	5121.144043	1079	5113	31.382338	53.951408	100	100	-2.200045	-3.016922	0	0	-0.608742	-0.040609	0	0
311	105con1Gcon2R072403	NORMAL	A	1	1	12	25	LOW_SIGNAL	LOW_SIGNAL	1051.906006	5105.812012	1052	5104	22.409382	43.269333	1068.608032	5117.895996	1068	5121	26.678766	46.667294	100	100	-1.923454	-16.639799	0	0	-0.626042	-0.258939	0	0
312	105con1Gcon2R072403	NORMAL	A	1	1	12	26	LOW_SIGNAL	LOW_SIGNAL	1055.067139	5106.261719	1050	5106	43.135811	44.569771	1062.571411	5113.865234	1062	5115	25.580751	44.141464	100	100	-0.864214	-10.470137	0	0	-0.293356	-0.172253	0	0
313	105con1Gcon2R072403	NORMAL	A	1	1	13	1	LOW_SIGNAL	LOW_SIGNAL	1144.791992	5172.033691	1148	5173	26.300322	47.441341	1174.396851	5186.825195	1173	5184	28.608835	56.118305	100	100	-3.409382	-20.368088	0	0	-1.034815	-0.263577	0	0
314	105con1Gcon2R072403	NORMAL	A	1	1	13	2	LOW_SIGNAL	LOW_SIGNAL	1141.328857	5178.563965	1141	5179	28.789646	51.768497	1169.05603	5179.063965	1173	5174	29.247633	51.380257	100	100	-3.193142	-0.688506	0	0	-0.948014	-0.009731	0	0
315	105con1Gcon2R072403	NORMAL	A	1	1	13	3	LOW_SIGNAL	LOW_SIGNAL	1149.919434	5188.563965	1151	5190	25.963722	53.301586	1159.599976	5192.104004	1163	5197	33.922352	56.64048	100	100	-1.114839	-4.874679	0	0	-0.285374	-0.0625	0	0
316	105con1Gcon2R072403	NORMAL	A	1	1	13	4	LOW_SIGNAL	LOW_SIGNAL	1146.060425	5189.134277	1147	5183	28.001743	53.1007	1151.328003	5191.52002	1150	5191	31.551491	55.368797	100	100	-0.60663	-3.285197	0	0	-0.166952	-0.043088	0	0
317	105con1Gcon2R072403	NORMAL	A	1	1	13	5	LOW_SIGNAL	LOW_SIGNAL	1263.892578	5157.006836	1259	5159	73.32637	60.300434	1153.784058	5143.032227	1150	5145	25.561626	65.075249	100	100	12.680418	19.243214	0.658955	1.517554	4.307571	0.214745	62.41724	175.083511
318	105con1Gcon2R072403	NORMAL	A	1	1	13	6	LOW_SIGNAL	LOW_SIGNAL	1297.598633	5133.217773	1312	5136	69.138206	52.29599	1151.296021	5125.448242	1150	5126	26.668219	54.62532	100	100	16.848635	10.698743	1.574824	0.634992	5.486029	0.142233	43.599983	203.120026
319	105con1Gcon2R072403	NORMAL	A	1	1	13	7	DETECTED	DETECTED	1696.155151	5195.051758	1688	5193	54.419682	41.820179	1169.521729	5128.96875	1167	5128	36.872608	50.144211	100	100	60.64864	90.997131	0.66649	1.500399	14.282511	1.317859	7.599954	41.868454
320	105con1Gcon2R072403	NORMAL	A	1	1	13	8	DETECTED	DETECTED	1680.193604	5181.467773	1692	5186	70.692322	44.644226	1164.324097	5121.993164	1163	5118	35.726566	51.26952	100	100	59.409039	81.897285	0.725409	1.378532	14.439381	1.160038	11.824722	42.384926
321	105con1Gcon2R072403	NORMAL	A	1	1	13	9	LOW_SIGNAL	LOW_SIGNAL	1146.344604	5112.574219	1149	5109	28.52322	48.207493	1151.134888	5123.412598	1147	5122	29.859764	45.443996	100	100	-0.551663	-14.924584	0	0	-0.160426	-0.2385	0	0
322	105con1Gcon2R072403	NORMAL	A	1	1	13	10	LOW_SIGNAL	LOW_SIGNAL	1153.317627	5125.033691	1152	5123	27.785385	47.032547	1155.871948	5132.967773	1156	5134	25.861286	45.673096	100	100	-0.294163	-10.925331	0	0	-0.09877	-0.173715	0	0
323	105con1Gcon2R072403	NORMAL	A	1	1	13	11	LOW_SIGNAL	LOW_SIGNAL	1117.802734	5127.537598	1116	5129	26.44628	52.755215	1149.619019	5124.103027	1145	5129	32.607941	48.16502	100	100	-3.664056	4.729446	-0.774733	0	-0.975722	0.071308	0	626.660522
324	105con1Gcon2R072403	NORMAL	A	1	1	13	12	LOW_SIGNAL	LOW_SIGNAL	1097.171265	5143.958984	1098	5141	26.850378	47.871655	1129.595215	5129.92041	1127	5130	29.005978	51.097492	100	100	-3.734037	19.331293	-0.19316	0	-1.117837	0.274741	0	127.276459
325	105con1Gcon2R072403	NORMAL	A	1	1	13	13	LOW_SIGNAL	LOW_SIGNAL	1092.616455	5132.088867	1092	5128	27.637371	57.140484	1113.400024	5124.967773	1114	5126	26.966824	58.827923	100	100	-2.393497	9.805836	-0.244089	0	-0.770709	0.12105	0	196.443329
326	105con1Gcon2R072403	NORMAL	A	1	1	13	14	LOW_SIGNAL	LOW_SIGNAL	1343.088989	5134.561523	1102	5105	1420.215454	176.717667	1109.800049	5112.888184	1105	5120	30.147486	46.310516	100	100	26.866234	29.844461	0.900208	1.110854	7.738256	0.468	608.642395	786.873108
327	105con1Gcon2R072403	NORMAL	A	1	1	13	15	LOW_SIGNAL	LOW_SIGNAL	1087.602783	5101.075195	1084	5101	28.623957	54.31403	1126.825439	5116.174805	1126	5113	26.822998	46.250977	100	100	-4.516995	-20.792353	0	0	-1.462277	-0.326471	0	0
328	105con1Gcon2R072403	NORMAL	A	1	1	13	16	LOW_SIGNAL	LOW_SIGNAL	1106.379272	5104.986328	1104	5106	26.350227	47.704254	1134.095215	5117.301758	1136	5114	27.489473	50.796421	100	100	-3.191849	-16.958502	0	0	-1.008238	-0.242447	0	0
329	105con1Gcon2R072403	NORMAL	A	1	1	13	17	LOW_SIGNAL	LOW_SIGNAL	1121.351685	5161.207031	1121	5160	25.885305	45.689754	1142.444458	5125.634766	1142	5124	24.955502	44.524628	100	100	-2.429105	48.983459	-0.04959	0	-0.845215	0.798935	0	28.82126
330	105con1Gcon2R072403	NORMAL	A	1	1	13	18	LOW_SIGNAL	LOW_SIGNAL	1119.756592	5149.190918	1118	5153	22.284435	57.684536	1137.650757	5125.483887	1137	5123	26.434919	51.392258	100	100	-2.060744	32.644882	-0.063126	0	-0.676914	0.461296	0	110.507813
331	105con1Gcon2R072403	NORMAL	A	1	1	13	19	LOW_SIGNAL	LOW_SIGNAL	1136.296021	5119.039551	1136	5118	32.556995	49.618259	1171.167969	5131.007813	1168	5134	36.712444	53.541752	100	100	-4.015955	-16.480448	0	0	-0.949867	-0.223531	0	0
332	105con1Gcon2R072403	NORMAL	A	1	1	13	20	LOW_SIGNAL	LOW_SIGNAL	1133.888184	5141.967285	1133	5138	28.458294	53.626801	1156.991943	5144.368164	1157	5148	40.025902	53.982315	100	100	-2.660696	-3.306041	0	0	-0.57722	-0.044475	0	0
333	105con1Gcon2R072403	NORMAL	A	1	1	13	21	LOW_SIGNAL	LOW_SIGNAL	1081.723633	5139.204102	1081	5137	30.843603	83.442596	1116.735962	5146.640137	1118	5147	26.970158	61.617104	100	100	-4.032122	-10.239514	0	0	-1.298188	-0.120681	0	0
334	105con1Gcon2R072403	NORMAL	A	1	1	13	22	LOW_SIGNAL	LOW_SIGNAL	1147.066284	5122.317871	1059	5118	821.259888	97.098183	1114.176025	5128.512207	1105	5124	73.931755	49.003883	100	100	3.787738	-8.529678	0	-2.251919	0.444873	-0.126405	2486.831543	0
335	105con1Gcon2R072403	NORMAL	A	1	1	13	23	LOW_SIGNAL	LOW_SIGNAL	1104.819946	5117.593262	1105	5120	25.88904	45.045109	1099.063965	5109.60791	1098	5105	25.287622	51.817905	100	100	0.662876	10.99593	0.060284	16.588224	0.227621	0.154104	96.383873	320.751678
336	105con1Gcon2R072403	NORMAL	A	1	1	13	24	LOW_SIGNAL	LOW_SIGNAL	1078	5117.718262	1077	5116	27.836395	47.767326	1074.800049	5112.600098	1079	5107	26.692698	52.650398	100	100	0.368516	7.047776	0.052288	19.124765	0.119881	0.09721	246.789368	432.650787
337	105con1Gcon2R072403	NORMAL	A	1	1	13	25	LOW_SIGNAL	LOW_SIGNAL	1042	5108.852539	1045	5112	24.284351	47.570061	1064.031982	5116.711914	1061	5111	27.645494	47.032211	100	100	-2.537267	-10.822458	0	0	-0.796947	-0.167106	0	0
338	105con1Gcon2R072403	NORMAL	A	1	1	13	26	LOW_SIGNAL	LOW_SIGNAL	1038.543579	5116.617676	1038	5119	23.905642	52.328941	1060.682495	5113.936523	1061	5110	26.604855	45.903515	100	100	-2.549582	3.691981	-0.690573	0	-0.832138	0.058408	0	937.037598
339	105con1Gcon2R072403	NORMAL	A	1	1	14	1	LOW_SIGNAL	LOW_SIGNAL	1136.033569	5179.845703	1136	5184	25.087528	50.395844	1191.944458	5186.873047	1193	5176	29.419531	54.887096	100	100	-6.438861	-9.676741	0	0	-1.900468	-0.128033	0	0
340	105con1Gcon2R072403	NORMAL	A	1	1	14	2	LOW_SIGNAL	LOW_SIGNAL	1135.946289	5181.516602	1133	5179	25.676466	47.257862	1180.072021	5181.399902	1181	5180	30.19912	50.413132	100	100	-5.081648	0.160696	-31.622683	0	-1.46116	0.002315	0	15042.956055
341	105con1Gcon2R072403	NORMAL	A	1	1	14	3	LOW_SIGNAL	LOW_SIGNAL	1147.758423	5192.07373	1147	5191	25.953615	50.535519	1177.287964	5187.832031	1174	5187	28.515932	51.109104	100	100	-3.400708	5.840873	-0.582226	0	-1.035545	0.082993	0	180.012177
342	105con1Gcon2R072403	NORMAL	A	1	1	14	4	LOW_SIGNAL	LOW_SIGNAL	1141.993286	5174.114258	1141	5171	27.677805	57.191299	1166.112061	5182.799805	1166	5182	28.881348	58.832458	100	100	-2.777588	-11.960108	0	0	-0.835099	-0.147632	0	0
343	105con1Gcon2R072403	NORMAL	A	1	1	14	5	LOW_SIGNAL	LOW_SIGNAL	1111.744995	5125.966309	1109	5128	30.79425	56.477142	1165.76001	5131.832031	1160	5139	36.710369	51.993439	100	100	-6.220527	-8.077174	0	0	-1.471383	-0.112817	0	0
344	105con1Gcon2R072403	NORMAL	A	1	1	14	6	LOW_SIGNAL	LOW_SIGNAL	1111.060791	5106.35791	1111	5103	26.721853	51.32848	1159.463989	5113.496094	1159	5112	30.680857	48.334961	100	100	-5.574254	-9.829369	0	0	-1.577635	-0.147682	0	0
345	105con1Gcon2R072403	NORMAL	A	1	1	14	7	LOW_SIGNAL	LOW_SIGNAL	1190.727905	5136.84375	1192	5133	39.605167	50.111534	1136.488037	5117.071777	1139	5116	29.694582	50.417793	100	100	6.246421	27.226255	0.229426	4.358696	1.826591	0.392163	48.316658	28.063469
346	105con1Gcon2R072403	NORMAL	A	1	1	14	8	LOW_SIGNAL	LOW_SIGNAL	1198.850342	5151.102051	1198	5146	47.432766	57.229973	1144.744019	5123.071777	1137	5125	62.29533	52.04282	100	100	6.231042	38.598042	0.161434	6.194476	0.868545	0.5386	74.637627	84.936279
347	105con1Gcon2R072403	NORMAL	A	1	1	14	9	LOW_SIGNAL	LOW_SIGNAL	1140.574341	5128.033691	1138	5128	25.719339	47.788002	1153.151978	5138.383789	1152	5134	29.571142	49.634434	100	100	-1.448477	-14.252215	0	0	-0.425335	-0.208527	0	0
348	105con1Gcon2R072403	NORMAL	A	1	1	14	10	LOW_SIGNAL	LOW_SIGNAL	1135.821899	5134.157715	1134	5133	26.139595	42.600582	1149.543945	5136.319824	1150	5134	25.641598	53.321545	100	100	-1.580271	-2.977252	0	0	-0.535148	-0.040549	0	0
349	105con1Gcon2R072403	NORMAL	A	1	1	14	11	DETECTED	DETECTED	2014.509277	5502.787109	2032	5524	174.864624	129.594498	1144.20874	5138.560547	1144	5136	25.239088	46.793446	100	100	100.226349	501.544556	0.199835	5.004119	34.48225	7.783709	19.882051	33.180336
350	105con1Gcon2R072403	NORMAL	A	1	1	14	12	DETECTED	DETECTED	2038.931396	5477.117676	2074	5500	160.912186	129.680603	1130.375	5130.072754	1131	5129	26.072874	55.634949	100	100	104.632004	477.885223	0.218948	4.567295	34.846806	6.237894	17.476717	33.753593
351	105con1Gcon2R072403	NORMAL	A	1	1	14	13	LOW_SIGNAL	LOW_SIGNAL	1122.76709	5120.623047	1121	5118	26.216619	50.539318	1123.865601	5115.143066	1124	5117	29.009325	52.182087	100	100	-0.126508	7.546002	-0.016765	0	-0.037868	0.105017	0	237.049881
352	105con1Gcon2R072403	NORMAL	A	1	1	14	14	LOW_SIGNAL	LOW_SIGNAL	1104.178101	5113.595703	1101	5111	27.456976	43.708996	1113.447998	5105.728027	1112	5103	26.763138	50.94722	100	100	-1.067548	10.833889	-0.098538	0	-0.346368	0.154428	0	332.693359
353	105con1Gcon2R072403	NORMAL	A	1	1	14	15	LOW_SIGNAL	LOW_SIGNAL	1101.28772	5107.287598	1101	5107	24.728867	53.067802	1117.642822	5107.777832	1116	5106	28.39196	44.769432	100	100	-1.883501	-0.675059	0	0	-0.576047	-0.01095	0	0
354	105con1Gcon2R072403	NORMAL	A	1	1	14	16	LOW_SIGNAL	LOW_SIGNAL	1105.821899	5124.342285	1106	5129	25.049648	47.184082	1122.791992	5121.943848	1124	5127	25.499634	51.106201	100	100	-1.954325	3.302679	-0.591739	0	-0.665503	0.04693	0	818.629211
355	105con1Gcon2R072403	NORMAL	A	1	1	14	17	LOW_SIGNAL	LOW_SIGNAL	1109.883545	5128.726074	1112	5127	26.586618	47.851284	1131.05603	5135.751953	1131	5133	23.570858	44.25214	100	100	-2.438285	-9.674724	0	0	-0.898248	-0.158769	0	0
356	105con1Gcon2R072403	NORMAL	A	1	1	14	18	LOW_SIGNAL	LOW_SIGNAL	1277.129272	5199.530762	1118	5162	458.363251	152.130035	1210.845459	5168.572754	1130	5141	359.513824	114.478256	100	100	7.633437	42.629566	0.179064	5.584583	0.184371	0.270427	428.966736	323.635803
357	105con1Gcon2R072403	NORMAL	A	1	1	14	19	LOW_SIGNAL	LOW_SIGNAL	1214.8125	5176	1145	5165	179.337875	66.157082	1264.869019	5178.130859	1169	5161	448.529633	132.870163	100	100	-5.764655	-2.93422	0	0	-0.111601	-0.016037	0	0
358	105con1Gcon2R072403	NORMAL	A	1	1	14	20	LOW_SIGNAL	LOW_SIGNAL	1095.171021	5135.868652	1088	5137	41.763882	51.596718	1129.57605	5150.279785	1121	5148	48.963005	52.656158	100	100	-3.962183	-19.844311	0	0	-0.702674	-0.273684	0	0
359	105con1Gcon2R072403	NORMAL	A	1	1	14	21	LOW_SIGNAL	LOW_SIGNAL	1102.993408	5129.144531	1103	5137	27.921249	50.672741	1107.160034	5130.007813	1108	5140	23.417799	52.920597	100	100	-0.479841	-1.188749	0	0	-0.177926	-0.016313	0	0
360	105con1Gcon2R072403	NORMAL	A	1	1	14	22	LOW_SIGNAL	LOW_SIGNAL	1090.761597	5110.516602	1092	5114	23.96907	51.339508	1095.112061	5119.184082	1091	5120	35.117363	52.446808	100	100	-0.501012	-11.93523	0	0	-0.123884	-0.165262	0	0
361	105con1Gcon2R072403	NORMAL	A	1	1	14	23	LOW_SIGNAL	LOW_SIGNAL	1063.072876	5097.238281	1064	5099	25.540583	42.86829	1097.271973	5106.527832	1097	5113	26.916645	48.398144	100	100	-3.938468	-12.791828	0	0	-1.270556	-0.19194	0	0
362	105con1Gcon2R072403	NORMAL	A	1	1	14	24	LOW_SIGNAL	LOW_SIGNAL	1063.719971	5095.806641	1061	5093	37.721889	48.748325	1081.527954	5113.304199	1084	5113	28.395979	51.506386	100	100	-2.050819	-24.094358	0	0	-0.62713	-0.339716	0	0
363	105con1Gcon2R072403	NORMAL	A	1	1	14	25	LOW_SIGNAL	LOW_SIGNAL	1072.328857	5119.90625	1072	5124	28.912367	48.162678	1070.303955	5121.47998	1069	5124	28.768044	48.486378	100	100	0.233194	-2.167047	0	-9.292906	0.070387	-0.032457	142.488174	0
364	105con1Gcon2R072403	NORMAL	A	1	1	14	26	LOW_SIGNAL	LOW_SIGNAL	1077.651001	5120.436035	1080	5120	24.533463	50.201794	1070.373047	5116.055664	1070	5120	26.146904	49.933601	100	100	0.83815	6.031826	0.138955	7.196591	0.278349	0.087724	124.247345	118.305641
365	105con1Gcon2R072403	NORMAL	A	1	1	15	1	LOW_SIGNAL	LOW_SIGNAL	1173.993286	5187.617676	1172	5186	29.031322	50.425159	1205.230103	5186.77002	1205	5185	29.209904	43.983482	100	100	-3.597323	1.167233	-3.081923	0	-1.069391	0.019272	0	2909.280518
366	105con1Gcon2R072403	NORMAL	A	1	1	15	2	LOW_SIGNAL	LOW_SIGNAL	1174.342285	5178.677734	1172	5178	28.443813	45.701771	1198.687988	5181.60791	1199	5182	34.351929	45.384899	100	100	-2.803722	-4.034889	0	0	-0.708714	-0.064563	0	0
367	105con1Gcon2R072403	NORMAL	A	1	1	15	3	LOW_SIGNAL	LOW_SIGNAL	1185.516724	5185.07373	1187	5183	28.588554	41.256622	1179.66394	5174.224121	1181	5175	30.206532	50.269577	100	100	0.674024	14.940049	0.045115	22.16547	0.193759	0.215829	166.645798	264.723297
368	105con1Gcon2R072403	NORMAL	A	1	1	15	4	LOW_SIGNAL	LOW_SIGNAL	1179.449707	5171.825684	1179	5171	26.012592	47.41988	1172.488037	5163.487793	1172	5164	28.457834	54.487434	100	100	0.801726	11.48138	0.069828	14.320825	0.244631	0.153024	165.778366	321.870453
369	105con1Gcon2R072403	NORMAL	A	1	1	15	5	LOW_SIGNAL	LOW_SIGNAL	1117.358154	5125.432617	1117	5119	26.44697	44.759384	1161.744019	5136.39209	1164	5138	31.134697	50.820503	100	100	-5.111606	-15.091332	0	0	-1.425608	-0.215651	0	0
370	105con1Gcon2R072403	NORMAL	A	1	1	15	6	LOW_SIGNAL	LOW_SIGNAL	1112.858154	5122.817383	1115	5116	27.583889	46.161812	1151.176025	5121.73584	1149	5123	30.460728	44.642509	100	100	-4.412798	1.489298	-2.963005	0	-1.257943	0.024227	0	1086.004395
371	105con1Gcon2R072403	NORMAL	A	1	1	15	7	LOW_SIGNAL	LOW_SIGNAL	1099.244873	5113.143066	1099	5111	25.105965	44.492256	1139.264038	5115.375977	1141	5110	30.678656	47.210518	100	100	-4.608724	-3.074745	0	0	-1.304463	-0.047297	0	0
372	105con1Gcon2R072403	NORMAL	A	1	1	15	8	LOW_SIGNAL	LOW_SIGNAL	1088.78772	5114.650879	1089	5116	23.82847	48.626167	1127.072021	5123.616211	1129	5122	30.156895	48.76305	100	100	-4.408932	-12.345375	0	0	-1.269504	-0.183855	0	0
373	105con1Gcon2R072403	NORMAL	A	1	1	15	9	LOW_SIGNAL	LOW_SIGNAL	1108.363037	5134.054688	1106	5133	24.076559	50.892536	1143.864014	5123.352051	1142	5124	27.230598	50.1945	100	100	-4.088396	14.737666	-0.277411	0	-1.303716	0.213223	0	78.486717
374	105con1Gcon2R072403	NORMAL	A	1	1	15	10	LOW_SIGNAL	LOW_SIGNAL	1104.731079	5119.799805	1100	5122	30.542149	48.439766	1136.671997	5122.848145	1135	5124	31.574482	50.529778	100	100	-3.678409	-4.197602	0	0	-1.011606	-0.060328	0	0
375	105con1Gcon2R072403	NORMAL	A	1	1	15	11	LOW_SIGNAL	LOW_SIGNAL	1418.758667	5175.179199	1430	5171	69.589798	52.592457	1128.851196	5128.82666	1129	5131	31.850607	47.67593	100	100	33.386589	63.82803	0.523071	1.911786	9.102102	0.972242	21.342356	47.900238
376	105con1Gcon2R072403	NORMAL	A	1	1	15	12	DETECTED	DETECTED	1445.640015	5202.930176	1440	5201	43.427525	55.996971	1120.623657	5115.860352	1121	5108	28.056976	49.684338	100	100	37.429832	119.896248	0.312185	3.203227	11.584155	1.75246	10.198713	29.664478
377	105con1Gcon2R072403	NORMAL	A	1	1	15	13	LOW_SIGNAL	LOW_SIGNAL	1139.727905	5125.537598	1142	5126	39.423859	49.059269	1113.256226	5106.975098	1109	5105	30.473627	49.018097	100	100	3.048556	25.560797	0.119267	8.384559	0.868675	0.378687	94.485771	10.825256
378	105con1Gcon2R072403	NORMAL	A	1	1	15	14	LOW_SIGNAL	LOW_SIGNAL	1146.972778	5166.523926	1146	5134	37.68742	399.832703	1114.563477	5109.674805	1114	5114	28.424917	49.955479	100	100	3.73235	78.28196	0.047678	20.973909	1.140172	1.137996	76.354698	697.811462
379	105con1Gcon2R072403	NORMAL	A	1	1	15	15	DETECTED	DETECTED	1364.0625	5198.8125	1366	5204	31.272926	49.784328	1132.052124	5114.239746	1117	5112	65.959816	50.740013	100	100	26.718992	116.457748	0.229431	4.358613	3.51745	1.666786	25.031193	11.58944
380	105con1Gcon2R072403	NORMAL	A	1	1	15	16	LOW_SIGNAL	LOW_SIGNAL	1308.561646	5169.719238	1325	5168	71.215553	56.184757	1109.936523	5116.793457	1109	5122	24.420906	48.580044	100	100	22.874249	72.879471	0.313864	3.186092	8.133405	1.089455	33.680279	53.331261
381	105con1Gcon2R072403	NORMAL	A	1	1	15	17	DETECTED	DETECTED	2063.188232	5544.583984	2091	5558	136.516129	131.523163	1125.428589	5127.023926	1124	5128	25.129683	44.684696	100	100	107.995132	574.985474	0.187822	5.32418	37.316811	9.344587	14.308921	29.624413
382	105con1Gcon2R072403	NORMAL	A	1	1	15	18	DETECTED	DETECTED	2074.828613	5626.399902	2100	5630	150.751343	151.744247	1142.736084	5144.958496	1125	5140	110.789612	67.479668	100	100	107.342491	662.950867	0.161916	6.176034	8.413177	7.134614	10.96814	28.230791
383	105con1Gcon2R072403	NORMAL	A	1	1	15	19	DETECTED	DETECTED	5026.698242	6290.965332	4547	6150	2129.821533	617.77771	1740.75	5306.375	1109	5127	1180.519409	347.557159	100	100	378.419373	1355.793335	0.279113	3.58278	2.783477	2.832887	53.948315	51.87315
384	105con1Gcon2R072403	NORMAL	A	1	1	15	20	LOW_SIGNAL	LOW_SIGNAL	1057.659912	5111.823242	1057	5110	24.375908	50.791489	1097.801636	5124.682617	1097	5129	29.348671	54.523926	100	100	-4.622838	-17.707521	0	0	-1.367753	-0.235848	0	0
385	105con1Gcon2R072403	NORMAL	A	1	1	15	21	LOW_SIGNAL	LOW_SIGNAL	1126.217163	5130.539551	1126	5130	31.934938	54.116867	1093.432007	5113.304199	1092	5117	27.648815	51.440735	100	100	3.775634	23.733297	0.159086	6.28591	1.185771	0.335053	48.743755	97.516556
386	105con1Gcon2R072403	NORMAL	A	1	1	15	22	LOW_SIGNAL	LOW_SIGNAL	1121.139038	5124.748535	1120	5126	30.985598	48.497173	1090.42395	5111.536133	1087	5119	36.187965	52.265072	100	100	3.537239	18.193645	0.194422	5.143459	0.848765	0.252796	60.862244	147.474411
387	105con1Gcon2R072403	NORMAL	A	1	1	15	23	LOW_SIGNAL	LOW_SIGNAL	1047.470215	5104.119141	1047	5110	23.847801	49.648075	1081.984009	5102.016113	1083	5103	30.882189	47.025043	100	100	-3.974709	2.895895	-1.372532	0	-1.117595	0.044721	0	757.198425
388	105con1Gcon2R072403	NORMAL	A	1	1	15	24	LOW_SIGNAL	LOW_SIGNAL	1053.17334	5099.446777	1052	5099	24.172127	46.904812	1077.33606	5114.671875	1078	5113	27.570717	46.279804	100	100	-2.782649	-20.965151	0	0	-0.876391	-0.328979	0	0
389	105con1Gcon2R072403	NORMAL	A	1	1	15	25	LOW_SIGNAL	LOW_SIGNAL	1052.557007	5109.879395	1052	5108	28.217394	52.882439	1071.488037	5110.271973	1069	5109	34.507973	46.194607	100	100	-2.180153	-0.540585	0	0	-0.548599	-0.008498	0	0
390	105con1Gcon2R072403	NORMAL	A	1	1	15	26	LOW_SIGNAL	LOW_SIGNAL	1059.19458	5105.496582	1057	5107	25.878275	46.994915	1078.58728	5105.174805	1079	5107	27.635706	48.525135	100	100	-2.23332	0.443091	-5.040314	0	-0.701726	0.006631	0	3757.239014
391	105con1Gcon2R072403	NORMAL	A	1	1	16	1	LOW_SIGNAL	LOW_SIGNAL	1165.691284	5175.066895	1165	5175	27.24114	46.580017	1194.08728	5170.333496	1196	5171	28.104954	48.125999	100	100	-3.270166	6.517949	-0.501717	0	-1.010356	0.098354	0	255.633621
392	105con1Gcon2R072403	NORMAL	A	1	1	16	2	LOW_SIGNAL	LOW_SIGNAL	1161.302002	5168.442871	1162	5169	29.28557	39.665554	1186.608032	5167.007813	1184	5168	28.880981	45.957115	100	100	-2.914316	1.976094	-1.474786	0	-0.876218	0.031226	0	1617.349609
393	105con1Gcon2R072403	NORMAL	A	1	1	16	3	LOW_SIGNAL	LOW_SIGNAL	1270.986572	5166.134277	1278	5164	61.607727	45.952484	1170.407959	5165.976074	1164	5168	30.111111	53.907841	100	100	11.582927	0.217848	53.169834	0.018808	3.340249	0.002935	53.43866	17816.041016
394	105con1Gcon2R072403	NORMAL	A	1	1	16	4	LOW_SIGNAL	LOW_SIGNAL	1261.135132	5160.256836	1272	5160	64.419495	42.806652	1170.839966	5159.167969	1174	5160	27.645039	46.363007	100	100	10.398655	1.499384	6.935286	0.14419	3.266234	0.023486	64.439896	1635.445801
395	105con1Gcon2R072403	NORMAL	A	1	1	16	5	LOW_SIGNAL	LOW_SIGNAL	1139.387695	5138.993164	1141	5139	27.88022	46.495338	1161.112061	5136.224121	1164	5135	27.230558	54.185749	100	100	-2.501841	3.813007	-0.656133	0	-0.797794	0.051103	0	1004.891235
396	105con1Gcon2R072403	NORMAL	A	1	1	16	6	LOW_SIGNAL	LOW_SIGNAL	1125.680298	5132.666504	1128	5132	29.709549	52.383774	1149.968018	5129.576172	1151	5129	28.240885	47.44014	100	100	-2.797045	4.255426	-0.657289	0	-0.86002	0.065142	0	718.845093
397	105con1Gcon2R072403	NORMAL	A	1	1	16	7	LOW_SIGNAL	LOW_SIGNAL	1120.170044	5126.550781	1115	5123	29.400261	47.317215	1146.560059	5125.503906	1144	5130	31.378393	42.108307	100	100	-3.039151	1.44156	-2.108238	0	-0.841025	0.024861	0	2061.623291
398	105con1Gcon2R072403	NORMAL	A	1	1	16	8	LOW_SIGNAL	LOW_SIGNAL	1113.648315	5122.807129	1111	5127	27.756763	46.543186	1141.552002	5124.023926	1145	5123	31.655014	48.236897	100	100	-3.21347	-1.675545	0	0	-0.881493	-0.025225	0	0
399	105con1Gcon2R072403	NORMAL	A	1	1	16	9	LOW_SIGNAL	LOW_SIGNAL	1093.586182	5119.958496	1094	5117	26.982914	44.116776	1134.176025	5127.983887	1137	5133	30.850851	47.675652	100	100	-4.674445	-11.051064	0	0	-1.31568	-0.168333	0	0
400	105con1Gcon2R072403	NORMAL	A	1	1	16	10	LOW_SIGNAL	LOW_SIGNAL	1092.634521	5114.896484	1095	5109	25.933088	48.897675	1125.439941	5116.208008	1126	5115	32.202087	47.102383	100	100	-3.777968	-1.805984	0	0	-1.018736	-0.027844	0	0
401	105con1Gcon2R072403	NORMAL	A	1	1	16	11	LOW_SIGNAL	LOW_SIGNAL	1098.301392	5113.445313	1097	5110	27.334299	48.081142	1113.472046	5119.952148	1115	5123	27.046431	49.363186	100	100	-1.747097	-8.959995	0	0	-0.560912	-0.131816	0	0
402	105con1Gcon2R072403	NORMAL	A	1	1	16	12	LOW_SIGNAL	LOW_SIGNAL	1086.71228	5102.958984	1084	5106	28.91103	48.956406	1104.576294	5109.618652	1104	5105	26.280996	49.944229	100	100	-2.057272	-9.170446	0	0	-0.679731	-0.133342	0	0
403	105con1Gcon2R072403	NORMAL	A	1	1	16	13	LOW_SIGNAL	LOW_SIGNAL	1075.421753	5108.925293	1076	5109	26.630894	44.270817	1101.30957	5110.19043	1101	5115	24.564201	57.366844	100	100	-2.981317	-1.742109	0	0	-1.053884	-0.022053	0	0
404	105con1Gcon2R072403	NORMAL	A	1	1	16	14	LOW_SIGNAL	LOW_SIGNAL	1070.761963	5110.605469	1068	5108	25.796185	46.246719	1094.349243	5114.72998	1094	5116	25.803667	46.409203	100	100	-2.71638	-5.679505	0	0	-0.914106	-0.088873	0	0
405	105con1Gcon2R072403	NORMAL	A	1	1	16	15	LOW_SIGNAL	LOW_SIGNAL	1084.828735	5108.088867	1084	5106	23.659472	48.799931	1101.706299	5109.960449	1101	5109	27.368906	50.451302	100	100	-1.943669	-2.577192	0	0	-0.616669	-0.037097	0	0
406	105con1Gcon2R072403	NORMAL	A	1	1	16	16	LOW_SIGNAL	LOW_SIGNAL	1082.821899	5124.335449	1083	5126	23.569613	45.208534	1097.807983	5109.439941	1099	5108	27.724657	54.590771	100	100	-1.725841	20.511303	-0.084141	0	-0.540533	0.272858	0	205.428955
407	105con1Gcon2R072403	NORMAL	A	1	1	16	17	LOW_SIGNAL	LOW_SIGNAL	1065.653076	5115.659668	1065	5114	22.689886	49.685787	1100.966919	5125.661133	1098	5128	28.814619	44.200397	100	100	-4.066845	-13.772143	0	0	-1.225553	-0.226275	0	0
408	105con1Gcon2R072403	NORMAL	A	1	1	16	18	LOW_SIGNAL	LOW_SIGNAL	1084.244873	5126.830078	1084	5126	26.543472	46.436634	1108.435913	5135.401855	1108	5137	24.698315	47.202984	100	100	-2.785911	-11.803446	0	0	-0.979461	-0.181594	0	0
409	105con1Gcon2R072403	NORMAL	A	1	1	16	19	LOW_SIGNAL	LOW_SIGNAL	1064.741455	5115.061035	1062	5116	27.759502	46.651165	1096.182495	5124.666504	1096	5130	30.058184	50.405235	100	100	-3.620842	-13.226851	0	0	-1.046006	-0.190565	0	0
410	105con1Gcon2R072403	NORMAL	A	1	1	16	20	LOW_SIGNAL	LOW_SIGNAL	1049.428589	5091.591797	1050	5096	23.270596	50.897671	1084.215942	5114.967773	1083	5113	24.420242	55.077797	100	100	-4.006213	-32.189014	0	0	-1.424529	-0.424417	0	0
411	105con1Gcon2R072403	NORMAL	A	1	1	16	21	LOW_SIGNAL	LOW_SIGNAL	1057.673462	5091.108887	1059	5088	24.78874	49.446823	1078.807983	5100.512207	1081	5100	26.54628	50.577576	100	100	-2.433913	-12.948491	0	0	-0.796139	-0.185919	0	0
412	105con1Gcon2R072403	NORMAL	A	1	1	16	22	LOW_SIGNAL	LOW_SIGNAL	1055.282837	5118.236816	1056	5118	27.199879	50.183739	1072.223999	5116.976074	1071	5121	30.276913	50.893383	100	100	-1.950994	1.736058	-1.123807	0	-0.559541	0.024772	0	671.769653
413	105con1Gcon2R072403	NORMAL	A	1	1	16	23	LOW_SIGNAL	LOW_SIGNAL	1056.966919	5123.251465	1056	5123	22.223536	46.271408	1071.656006	5121.943848	1071	5122	29.22303	42.949768	100	100	-1.691638	1.800605	-0.939483	0	-0.502654	0.030445	0	1316.526489
414	105con1Gcon2R072403	NORMAL	A	1	1	16	24	LOW_SIGNAL	LOW_SIGNAL	1059.28479	5107.794922	1058	5108	24.402288	45.973221	1076.895996	5113.791992	1078	5119	27.117086	52.484306	100	100	-2.028158	-8.258041	0	0	-0.649451	-0.114264	0	0
415	105con1Gcon2R072403	NORMAL	A	1	1	16	25	LOW_SIGNAL	LOW_SIGNAL	1053.261719	5114.254883	1052	5118	22.540503	42.235535	1103.391968	5111.352051	1069	5114	288.98587	42.654312	100	100	-5.773146	3.997236	-1.444284	0	-0.17347	0.068055	0	205.398941
416	105con1Gcon2R072403	NORMAL	A	1	1	16	26	LOW_SIGNAL	LOW_SIGNAL	1051.671143	5109.483398	1053	5105	25.993101	50.086761	1068.349243	5109.055664	1067	5105	26.853472	51.458298	100	100	-1.920699	0.588996	-3.260973	0	-0.621078	0.008312	0	2759.04541
417	105con1Gcon2R072403	NORMAL	A	1	1	17	1	LOW_SIGNAL	LOW_SIGNAL	1183.783813	5163.864746	1176	5161	58.243858	64.832764	1195.80957	5161.27002	1194	5161	28.362144	41.917904	100	100	-1.384921	3.572971	-0.387611	0	-0.424007	0.0619	0	1906.129028
418	105con1Gcon2R072403	NORMAL	A	1	1	17	2	LOW_SIGNAL	LOW_SIGNAL	1174.183716	5156.537598	1172	5155	27.634361	45.463551	1190.18396	5149.359863	1190	5148	29.294771	47.03746	100	100	-1.842635	9.883831	-0.186429	0	-0.546181	0.152596	0	168.103195
419	105con1Gcon2R072403	NORMAL	A	1	1	17	3	LOW_SIGNAL	LOW_SIGNAL	1140.054443	5150.374023	1142	5148	26.598948	50.617447	1176.599976	5144.527832	1176	5148	27.585354	47.322945	100	100	-4.20869	8.05028	-0.522801	0	-1.324816	0.123538	0	307.25769
420	105con1Gcon2R072403	NORMAL	A	1	1	17	4	LOW_SIGNAL	LOW_SIGNAL	1134.171265	5143.082031	1134	5143	26.025812	49.377972	1171.631958	5147.056152	1172	5146	29.22867	48.289001	100	100	-4.314083	-5.472415	0	0	-1.281642	-0.082299	0	0
421	105con1Gcon2R072403	NORMAL	A	1	1	17	5	LOW_SIGNAL	LOW_SIGNAL	1129.506836	5141.541016	1128	5139	24.478073	43.878201	1159.631958	5145.992188	1162	5142	24.265842	50.701458	100	100	-3.469297	-6.12932	0	0	-1.241462	-0.087792	0	0
422	105con1Gcon2R072403	NORMAL	A	1	1	17	6	LOW_SIGNAL	LOW_SIGNAL	1131.150635	5136.541016	1127	5132	45.237358	49.465977	1154.895996	5134.912109	1151	5135	29.359516	48.480946	100	100	-2.734585	2.243024	-1.219151	0	-0.808779	0.033599	0	603.00946
423	105con1Gcon2R072403	NORMAL	A	1	1	17	7	LOW_SIGNAL	LOW_SIGNAL	1129.117188	5124.56543	1126	5121	29.154428	43.747345	1152.151978	5133.056152	1151	5132	29.112978	42.595486	100	100	-2.652754	-11.691833	0	0	-0.791221	-0.199334	0	0
424	105con1Gcon2R072403	NORMAL	A	1	1	17	8	LOW_SIGNAL	LOW_SIGNAL	1114.400024	5118.372559	1110	5119	27.07254	46.782738	1140.488037	5115.47998	1141	5117	28.4431	41.850842	100	100	-3.004372	3.983117	-0.754277	0	-0.9172	0.069116	0	722.804749
425	105con1Gcon2R072403	NORMAL	A	1	1	17	9	LOW_SIGNAL	LOW_SIGNAL	1119.972168	5108.416504	1119	5106	29.42667	47.084133	1137.94397	5113.071777	1133	5118	30.739349	47.914433	100	100	-2.069685	-6.41037	0	0	-0.584651	-0.097158	0	0
426	105con1Gcon2R072403	NORMAL	A	1	1	17	10	LOW_SIGNAL	LOW_SIGNAL	1111.52417	5107.848145	1110	5103	24.51079	67.444656	1126.81604	5113.040039	1126	5110	26.936718	49.682278	100	100	-1.761056	-7.149304	0	0	-0.567696	-0.104502	0	0
427	105con1Gcon2R072403	NORMAL	A	1	1	17	11	LOW_SIGNAL	LOW_SIGNAL	1083.365479	5094.744629	1083	5093	23.876949	45.669056	1114.160034	5104.86377	1113	5106	26.93972	46.961792	100	100	-3.546391	-13.934184	0	0	-1.143091	-0.215476	0	0
428	105con1Gcon2R072403	NORMAL	A	1	1	17	12	LOW_SIGNAL	LOW_SIGNAL	1069.551758	5092.09668	1068	5089	24.505068	45.017937	1103.492065	5097.563477	1102	5100	26.570887	51.033085	100	100	-3.908665	-7.527848	0	0	-1.277349	-0.107123	0	0
429	105con1Gcon2R072403	NORMAL	A	1	1	17	13	LOW_SIGNAL	LOW_SIGNAL	1146.588989	5113.287598	1148	5112	36.0256	50.690811	1105.603149	5107.095215	1105	5108	25.906013	52.433338	100	100	4.720049	8.526989	0.553542	1.806547	1.582098	0.1181	61.080666	216.477142
430	105con1Gcon2R072403	NORMAL	A	1	1	17	14	LOW_SIGNAL	LOW_SIGNAL	1152.239746	5128.397461	1154	5128	32.653938	40.920177	1100.968018	5121.560059	1099	5127	24.709257	49.414387	100	100	5.904602	9.415189	0.627136	1.594551	2.075001	0.138369	41.636761	405.132751
431	105con1Gcon2R072403	NORMAL	A	1	1	17	15	LOW_SIGNAL	LOW_SIGNAL	1074.324097	5119.558594	1074	5117	24.33787	45.479351	1095.472046	5122.616211	1098	5123	26.40185	49.322144	100	100	-2.43546	-4.210377	0	0	-0.801003	-0.061993	0	0
432	105con1Gcon2R072403	NORMAL	A	1	1	17	16	LOW_SIGNAL	LOW_SIGNAL	1074.848267	5119	1075	5124	24.479681	42.746021	1097.552002	5123	1098	5121	24.34976	50.618275	100	100	-2.614628	-5.50805	0	0	-0.932401	-0.079023	0	0
433	105con1Gcon2R072403	NORMAL	A	1	1	17	17	LOW_SIGNAL	LOW_SIGNAL	1081.993164	5113.73291	1081	5112	25.742908	45.495628	1098.671997	5118.855957	1097	5117	26.528069	46.765491	100	100	-1.920783	-7.0545	0	0	-0.628724	-0.109548	0	0
434	105con1Gcon2R072403	NORMAL	A	1	1	17	18	LOW_SIGNAL	LOW_SIGNAL	1077.924683	5112.411133	1081	5105	27.220196	66.816544	1099.008057	5115.071777	1096	5118	25.537289	48.505943	100	100	-2.428023	-3.663741	0	0	-0.825592	-0.054852	0	0
435	105con1Gcon2R072403	NORMAL	A	1	1	17	19	LOW_SIGNAL	LOW_SIGNAL	1091.808228	5102.513672	1090	5098	27.852644	51.392635	1082.583984	5111.591797	1082	5118	25.417213	48.667576	100	100	1.062291	-12.500692	0	-11.767674	0.362913	-0.186533	123.480362	0
436	105con1Gcon2R072403	NORMAL	A	1	1	17	20	LOW_SIGNAL	LOW_SIGNAL	1087.095947	5100.582031	1087	5100	26.887075	49.831966	1070.439941	5094.423828	1070	5099	25.47751	50.257912	100	100	1.918154	8.479923	0.226199	4.420877	0.653753	0.122532	51.581085	106.027367
437	105con1Gcon2R072403	NORMAL	A	1	1	17	21	LOW_SIGNAL	LOW_SIGNAL	1153.876709	5120.321777	1154	5114	55.163319	51.012638	1076.416016	5095.288086	1076	5093	25.220686	54.827415	100	100	8.920599	34.47171	0.25878	3.864282	3.071316	0.456591	63.335682	80.266563
438	105con1Gcon2R072403	NORMAL	A	1	1	17	22	LOW_SIGNAL	LOW_SIGNAL	1145.321899	5138.952148	1146	5137	47.354263	50.110687	1073.040039	5112.912109	1071	5119	27.532789	51.63409	100	100	8.32419	35.857464	0.232147	4.307622	2.625301	0.504319	53.301819	47.810341
439	105con1Gcon2R072403	NORMAL	A	1	1	17	23	LOW_SIGNAL	LOW_SIGNAL	1057.446655	5115.259766	1059	5116	24.053501	43.329937	1065.99292	5121.894531	1064	5121	28.128759	48.541809	100	100	-0.984213	-9.136156	0	0	-0.303827	-0.136681	0	0
440	105con1Gcon2R072403	NORMAL	A	1	1	17	24	LOW_SIGNAL	LOW_SIGNAL	1065.246704	5112.866699	1059	5111	47.138802	45.671085	1074.160034	5115.576172	1073	5113	28.402182	44.244766	100	100	-1.026485	-3.730978	0	0	-0.313826	-0.061238	0	0
441	105con1Gcon2R072403	NORMAL	A	1	1	17	25	LOW_SIGNAL	LOW_SIGNAL	1046.463135	5109.865723	1047	5108	28.02136	42.415363	1075.647949	5115.664063	1066	5113	69.140953	39.061737	100	100	-3.361008	-7.984387	0	0	-0.422106	-0.14844	0	0
442	105con1Gcon2R072403	NORMAL	A	1	1	17	26	LOW_SIGNAL	LOW_SIGNAL	1038.614868	5102.966309	1039	5106	23.915249	49.529816	1062.396851	5106.682617	1060	5110	26.812862	42.940636	100	100	-2.738802	-5.117404	0	0	-0.886962	-0.086545	0	0
443	105con1Gcon2R072403	NORMAL	A	1	1	18	1	LOW_SIGNAL	LOW_SIGNAL	1177.462524	5142.958984	1178	5142	29.090147	41.923428	1204.325439	5148.626953	1201	5150	29.882923	49.355968	100	100	-3.093612	-7.804864	0	0	-0.898939	-0.114839	0	0
444	105con1Gcon2R072403	NORMAL	A	1	1	18	2	LOW_SIGNAL	LOW_SIGNAL	1179.29248	5135.204102	1180	5135	27.89221	44.143757	1194.192017	5146.591797	1193	5139	28.977385	49.590271	100	100	-1.715874	-15.681	0	0	-0.514178	-0.229636	0	0
445	105con1Gcon2R072403	NORMAL	A	1	1	18	3	LOW_SIGNAL	LOW_SIGNAL	1168.972778	5132.830078	1165	5132	40.713493	45.190533	1400.839966	5160.191895	1189	5143	1436.643433	155.727249	100	100	-26.702501	-37.677567	0	0	-0.161395	-0.175703	0	0
446	105con1Gcon2R072403	NORMAL	A	1	1	18	4	LOW_SIGNAL	LOW_SIGNAL	1166.5	5142.520508	1164	5145	29.454874	48.978416	1189.05603	5150.695801	1188	5149	39.166988	47.66655	100	100	-2.597618	-11.257482	0	0	-0.575894	-0.17151	0	0
447	105con1Gcon2R072403	NORMAL	A	1	1	18	5	LOW_SIGNAL	LOW_SIGNAL	1172.452026	5179.342285	1170	5181	27.84367	51.100899	1177.343994	5171.47998	1181	5171	31.172806	48.198616	100	100	-0.563373	10.826492	-0.052037	0	-0.156931	0.163123	0	215.920258
448	105con1Gcon2R072403	NORMAL	A	1	1	18	6	LOW_SIGNAL	LOW_SIGNAL	1154.758667	5166.703613	1153	5162	30.44195	47.34494	1169.296021	5176.439941	1170	5171	29.369728	57.584507	100	100	-1.674164	-13.407046	0	0	-0.494977	-0.169079	0	0
449	105con1Gcon2R072403	NORMAL	A	1	1	18	7	LOW_SIGNAL	LOW_SIGNAL	1148.506836	5142.712402	1145	5139	31.699509	48.167797	1160.391968	5149.016113	1160	5150	31.80913	48.002178	100	100	-1.368726	-8.680289	0	0	-0.373639	-0.131321	0	0
450	105con1Gcon2R072403	NORMAL	A	1	1	18	8	LOW_SIGNAL	LOW_SIGNAL	1138.537964	5120.317383	1139	5122	23.406736	48.248009	1161.031982	5129.567871	1163	5127	29.831768	48.321228	100	100	-2.590477	-12.738039	0	0	-0.754029	-0.191437	0	0
451	105con1Gcon2R072403	NORMAL	A	1	1	18	9	LOW_SIGNAL	LOW_SIGNAL	1138.8125	5119.125	1138	5121	28.26075	44.637287	1153.375977	5121.335938	1150	5113	31.108725	46.858025	100	100	-1.677172	-3.044489	0	0	-0.468148	-0.047184	0	0
452	105con1Gcon2R072403	NORMAL	A	1	1	18	10	LOW_SIGNAL	LOW_SIGNAL	1124.751709	5101.641602	1126	5101	26.176365	42.641369	1155.208008	5115.063965	1140	5109	92.80471	69.604958	100	100	-3.507436	-18.482763	0	0	-0.328176	-0.192836	0	0
453	105con1Gcon2R072403	NORMAL	A	1	1	18	11	LOW_SIGNAL	LOW_SIGNAL	1138.510376	5100.61377	1140	5099	28.075815	51.697594	1117.255981	5102.087891	1114	5096	26.316589	48.919769	100	100	2.447718	-2.029883	0	-0.829296	0.807642	-0.030133	46.02367	0
454	105con1Gcon2R072403	NORMAL	A	1	1	18	12	LOW_SIGNAL	LOW_SIGNAL	1130.324097	5113.365723	1130	5112	29.750088	51.403999	1108.785767	5103.317383	1108	5102	29.552286	52.757957	100	100	2.480417	13.836691	0.179264	5.578373	0.728821	0.190461	15.901528	118.185173
455	105con1Gcon2R072403	NORMAL	A	1	1	18	13	LOW_SIGNAL	LOW_SIGNAL	1077.082764	5112.489746	1075	5112	29.994566	46.694801	1106.063965	5109.744141	1105	5103	30.630146	48.163174	100	100	-3.33756	3.780733	-0.882781	0	-0.946166	0.057006	0	429.850037
456	105con1Gcon2R072403	NORMAL	A	1	1	18	14	LOW_SIGNAL	LOW_SIGNAL	1070.273926	5107.650879	1062	5105	57.985191	50.539379	1091.920044	5115.848145	1093	5119	25.726414	50.19495	100	100	-2.49283	-11.287738	0	0	-0.841397	-0.163309	0	0
457	105con1Gcon2R072403	NORMAL	A	1	1	18	15	LOW_SIGNAL	LOW_SIGNAL	1070.696533	5103.655273	1068	5102	26.699024	46.05014	1089.895996	5111.456055	1089	5112	26.988901	45.93816	100	100	-2.211066	-10.741775	0	0	-0.711384	-0.16981	0	0
458	105con1Gcon2R072403	NORMAL	A	1	1	18	16	LOW_SIGNAL	LOW_SIGNAL	1073.165527	5107.068848	1071	5109	27.818367	45.446487	1163.920044	5118.167969	1098	5119	588.452087	73.618866	100	100	-10.451555	-15.283629	0	0	-0.154226	-0.150765	0	0
459	105con1Gcon2R072403	NORMAL	A	1	1	18	17	LOW_SIGNAL	LOW_SIGNAL	1094.431519	5103.527344	1092	5105	24.671894	48.15839	1099.135986	5113.080078	1100	5113	25.676125	43.795086	100	100	-0.54178	-13.154236	0	0	-0.183223	-0.218123	0	0
460	105con1Gcon2R072403	NORMAL	A	1	1	18	18	LOW_SIGNAL	LOW_SIGNAL	1085.76709	5099.226074	1084	5100	26.151033	47.7691	1096.848022	5104.616211	1094	5108	27.29825	45.352882	100	100	-1.276113	-7.422286	0	0	-0.405921	-0.118849	0	0
461	105con1Gcon2R072403	NORMAL	A	1	1	18	19	DETECTED	DETECTED	1526.267822	5112.071289	1520	5112	58.425865	44.539604	1100.17334	5100.306641	1090	5101	76.071121	50.418797	100	100	49.070282	16.200069	3.029017	0.33014	5.601264	0.233339	11.433109	200.838287
462	105con1Gcon2R072403	NORMAL	A	1	1	18	20	DETECTED	DETECTED	1492.530151	5117.168457	1489	5115	55.92664	45.220554	1070.894775	5094.008789	1070	5095	26.090845	43.998096	100	100	48.556759	31.891155	1.522578	0.656781	16.16028	0.526379	11.732349	45.093346
463	105con1Gcon2R072403	NORMAL	A	1	1	18	21	LOW_SIGNAL	LOW_SIGNAL	1064.726074	5099.773926	1061	5096	32.71307	51.668552	1077.974609	5102.432129	1076	5108	24.813988	50.061245	100	100	-1.52574	-3.660379	0	0	-0.533914	-0.053099	0	0
464	105con1Gcon2R072403	NORMAL	A	1	1	18	22	LOW_SIGNAL	LOW_SIGNAL	1064.76709	5109.431641	1063	5108	28.854698	47.206642	1078.767944	5114.928223	1079	5117	28.910635	50.603481	100	100	-1.612379	-7.568863	0	0	-0.48428	-0.108621	0	0
465	105con1Gcon2R072403	NORMAL	A	1	1	18	23	LOW_SIGNAL	LOW_SIGNAL	1060.737915	5111.544922	1058	5108	28.902378	46.545982	1075.624023	5120.007813	1074	5119	24.97052	41.851406	100	100	-1.714328	-11.653507	0	0	-0.596147	-0.202213	0	0
466	105con1Gcon2R072403	NORMAL	A	1	1	18	24	LOW_SIGNAL	LOW_SIGNAL	1075.117188	5097.765625	1068	5095	54.818844	46.607746	1069.456055	5111.768066	1069	5109	25.613914	44.433197	100	100	0.651953	-19.281538	0	-29.575062	0.221018	-0.315135	856.132935	0
467	105con1Gcon2R072403	NORMAL	A	1	1	18	25	LOW_SIGNAL	LOW_SIGNAL	1064.28186	5100.402832	1064	5099	23.422983	39.968224	1068.232056	5107.408203	1066	5111	25.09181	44.112217	100	100	-0.454916	-9.646484	0	0	-0.15743	-0.158808	0	0
468	105con1Gcon2R072403	NORMAL	A	1	1	18	26	LOW_SIGNAL	LOW_SIGNAL	1064.837891	5091.905273	1065	5089	23.85874	47.602711	1075.801636	5093.92041	1072	5099	26.450563	45.530586	100	100	-1.262617	-2.774869	0	0	-0.414499	-0.044259	0	0
469	105con1Gcon2R072403	NORMAL	A	1	1	19	1	LOW_SIGNAL	LOW_SIGNAL	1180.340088	5148.550781	1180	5147	27.885162	50.648411	1215.156982	5158.024902	1214	5165	29.084076	52.970188	100	100	-4.009615	-13.045984	0	0	-1.197112	-0.178858	0	0
470	105con1Gcon2R072403	NORMAL	A	1	1	19	2	LOW_SIGNAL	LOW_SIGNAL	1171.911621	5131.652832	1174	5133	27.954435	41.818531	1200.873047	5147.904785	1198	5151	31.975491	50.714008	100	100	-3.335282	-22.379145	0	0	-0.905738	-0.320463	0	0
471	105con1Gcon2R072403	NORMAL	A	1	1	19	3	LOW_SIGNAL	LOW_SIGNAL	1165.472656	5135.438477	1162	5134	30.089354	44.958061	1190.887939	5147.936035	1190	5151	28.495955	47.494438	100	100	-2.926898	-17.209295	0	0	-0.891891	-0.263137	0	0
472	105con1Gcon2R072403	NORMAL	A	1	1	19	4	LOW_SIGNAL	LOW_SIGNAL	1167.26709	5170.883789	1164	5171	27.130419	56.795269	1188.583984	5165.600098	1188	5165	29.475838	42.168629	100	100	-2.454916	7.27571	-0.337413	0	-0.723199	0.125299	0	720.067505
473	105con1Gcon2R072403	NORMAL	A	1	1	19	5	LOW_SIGNAL	LOW_SIGNAL	1153.753418	5225.73291	1151	5222	27.028868	49.242874	1189.199951	5211.448242	1188	5212	30.35037	54.84177	100	100	-4.082126	19.670168	-0.207529	0	-1.167911	0.260471	0	168.995224
474	105con1Gcon2R072403	NORMAL	A	1	1	19	6	LOW_SIGNAL	LOW_SIGNAL	1139.623291	5218.828613	1138	5213	27.846411	46.382416	1188.456055	5230.832031	1183	5232	34.444553	50.764591	100	100	-5.623724	-16.528858	0	0	-1.417721	-0.236453	0	0
475	105con1Gcon2R072403	NORMAL	A	1	1	19	7	LOW_SIGNAL	LOW_SIGNAL	1135.506836	5169.986328	1135	5168	25.350578	49.145401	1164.920044	5182.86377	1165	5184	24.938829	48.953629	100	100	-3.387311	-17.732399	0	0	-1.179414	-0.263054	0	0
476	105con1Gcon2R072403	NORMAL	A	1	1	19	8	LOW_SIGNAL	LOW_SIGNAL	1122.317261	5152.269043	1124	5156	24.867905	45.615585	1156.703979	5156.695801	1161	5159	27.434383	49.803188	100	100	-3.960075	-6.095701	0	0	-1.253417	-0.088885	0	0
477	105con1Gcon2R072403	NORMAL	A	1	1	19	9	LOW_SIGNAL	LOW_SIGNAL	1113.06897	5122.820801	1115	5127	24.367743	50.124386	1147.624023	5127.60791	1148	5130	26.953564	48.557236	100	100	-3.979461	-6.59191	0	0	-1.282022	-0.098587	0	0
478	105con1Gcon2R072403	NORMAL	A	1	1	19	10	LOW_SIGNAL	LOW_SIGNAL	1096.296509	5102.937988	1097	5103	26.671907	48.45892	1133.416016	5106.39209	1135	5110	27.89472	48.133533	100	100	-4.274791	-4.756341	0	0	-1.3307	-0.071761	0	0
479	105con1Gcon2R072403	NORMAL	A	1	1	19	11	LOW_SIGNAL	LOW_SIGNAL	1080.827637	5094.365723	1078	5098	22.813053	43.192039	1115.365112	5098.801758	1114	5098	31.076578	47.171524	100	100	-3.977436	-6.108476	0	0	-1.111367	-0.094041	0	0
480	105con1Gcon2R072403	NORMAL	A	1	1	19	12	LOW_SIGNAL	LOW_SIGNAL	1071.393066	5086.262207	1072	5089	23.779167	48.498859	1101.687988	5102.631836	1102	5098	29.018459	47.438511	100	100	-3.488852	-22.541185	0	0	-1.043988	-0.34507	0	0
481	105con1Gcon2R072403	NORMAL	A	1	1	19	13	LOW_SIGNAL	LOW_SIGNAL	1082.227539	5113.910156	1083	5112	24.965466	53.93169	1105.567993	5100.664063	1107	5101	30.990721	54.494419	100	100	-2.687955	18.240038	-0.147366	0	-0.753143	0.243072	0	58.969624
482	105con1Gcon2R072403	NORMAL	A	1	1	19	14	LOW_SIGNAL	LOW_SIGNAL	1080.130127	5129.260254	1082	5128	27.490501	44.72908	1098.527954	5127.543945	1102	5125	28.488985	54.605408	100	100	-2.118747	2.363379	-0.896491	0	-0.645787	0.031431	0	1824.955933
483	105con1Gcon2R072403	NORMAL	A	1	1	19	15	LOW_SIGNAL	LOW_SIGNAL	1076.620728	5117.379395	1076	5113	23.654947	46.073624	1087.735962	5112.912109	1083	5112	28.8064	43.074192	100	100	-1.280063	6.151508	-0.208089	0	-0.38586	0.103711	0	366.042236
484	105con1Gcon2R072403	NORMAL	A	1	1	19	16	LOW_SIGNAL	LOW_SIGNAL	1071.517212	5115.275879	1069	5114	23.127396	47.301113	1154.776001	5114.759766	1089	5107	588.229553	69.107254	100	100	-9.588325	0.710694	-13.491486	0	-0.141541	0.007468	0	9761.948242
485	105con1Gcon2R072403	NORMAL	A	1	1	19	17	LOW_SIGNAL	LOW_SIGNAL	1072.664429	5095.328613	1072	5095	21.514481	42.277592	1098.871948	5110.432129	1097	5109	29.579306	44.031212	100	100	-3.018134	-20.797731	0	0	-0.886009	-0.343018	0	0
486	105con1Gcon2R072403	NORMAL	A	1	1	19	18	LOW_SIGNAL	LOW_SIGNAL	1067.383545	5108.739746	1069	5110	25.26829	43.573174	1090.599976	5105.312012	1088	5102	26.489803	47.784695	100	100	-2.673672	4.720034	-0.566452	0	-0.876429	0.071733	0	572.249268
487	105con1Gcon2R072403	NORMAL	A	1	1	19	19	LOW_SIGNAL	LOW_SIGNAL	1068.520508	5091.602539	1065	5093	24.880186	50.987007	1078.555542	5101.865234	1079	5102	27.193102	48.95554	100	100	-1.155664	-14.131861	0	0	-0.369029	-0.209633	0	0
488	105con1Gcon2R072403	NORMAL	A	1	1	19	20	LOW_SIGNAL	LOW_SIGNAL	1063.602783	5083.678223	1056	5084	36.149017	44.741081	1265.396851	5118.968262	1072	5097	1931.598877	235.244644	100	100	-23.239193	-48.59483	0	0	-0.10447	-0.150014	0	0
489	105con1Gcon2R072403	NORMAL	A	1	1	19	21	LOW_SIGNAL	LOW_SIGNAL	1070.268921	5099.068848	1070	5102	26.115463	45.538391	1076.23999	5106.919922	1075	5108	25.565029	51.650116	100	100	-0.687646	-10.811028	0	0	-0.233564	-0.152005	0	0
490	105con1Gcon2R072403	NORMAL	A	1	1	19	22	LOW_SIGNAL	LOW_SIGNAL	1068.779297	5127.510254	1068	5133	29.330824	43.875309	1103.407959	5115.591797	1071	5117	261.163025	56.448685	100	100	-3.987938	16.411865	-0.242991	0	-0.132594	0.211138	0	297.994568
491	105con1Gcon2R072403	NORMAL	A	1	1	19	23	LOW_SIGNAL	LOW_SIGNAL	1067.606934	5117.448242	1065	5116	24.570845	55.233707	1080.391968	5124.680176	1068	5125	96.290199	51.26963	100	100	-1.472362	-9.958464	0	0	-0.132776	-0.141057	0	0
492	105con1Gcon2R072403	NORMAL	A	1	1	19	24	LOW_SIGNAL	LOW_SIGNAL	1074.5	5108.645996	1072	5113	27.93524	48.749325	1061.23999	5110.943848	1060	5112	25.610415	48.622524	100	100	1.527061	-3.164171	0	-2.072065	0.517758	-0.047259	84.142128	0
493	105con1Gcon2R072403	NORMAL	A	1	1	19	25	LOW_SIGNAL	LOW_SIGNAL	1066.363647	5104.972168	1063	5104	29.451687	48.221313	1066.119995	5098.879883	1065	5099	28.408484	49.370819	100	100	0.02806	8.389153	0.003345	298.975006	0.008577	0.123399	3188.627197	173.853149
494	105con1Gcon2R072403	NORMAL	A	1	1	19	26	LOW_SIGNAL	LOW_SIGNAL	1066.128418	5090.912109	1063	5091	25.160507	46.673679	1073.674561	5093.714355	1070	5095	28.932426	46.056118	100	100	-0.869036	-3.858728	0	0	-0.26082	-0.060844	0	0
495	105con1Gcon2R072403	NORMAL	A	1	1	20	1	DETECTED	DETECTED	4150.612305	5255.077637	4386	5245	1114.401001	74.073425	1231.985962	5156.633789	1237	5164	29.47032	48.57225	100	100	336.117523	135.558426	2.479503	0.403307	99.036133	2.026751	38.169025	56.809067
496	105con1Gcon2R072403	NORMAL	A	1	1	20	2	DETECTED	DETECTED	4158.894531	5253.333496	4495	5254	1034.662231	69.103691	1225.199951	5149.786621	1225	5152	27.756174	55.571304	100	100	337.852814	142.585358	2.369478	0.422034	105.695206	1.863316	35.255539	39.667961
497	105con1Gcon2R072403	NORMAL	A	1	1	20	3	LOW_SIGNAL	LOW_SIGNAL	1174.851318	5169.655273	1174	5169	26.938417	47.491314	1193.892578	5166.404785	1192	5165	29.116087	56.428505	100	100	-2.192847	4.475963	-0.489916	0	-0.653977	0.057604	0	937.564514
498	105con1Gcon2R072403	NORMAL	A	1	1	20	4	LOW_SIGNAL	LOW_SIGNAL	1180.666626	5200.850098	1184	5200	27.845303	53.440327	1199.112061	5192.976074	1197	5189	32.7742	59.739822	100	100	-2.12423	10.842629	-0.195915	0	-0.562804	0.131805	0	339.110596
499	105con1Gcon2R072403	NORMAL	A	1	1	20	5	LOW_SIGNAL	LOW_SIGNAL	1178.408203	5263.435547	1176	5256	27.337261	51.777985	1190.05603	5244.567871	1189	5248	26.455469	52.964588	100	100	-1.341398	25.981028	-0.05163	0	-0.44028	0.356232	0	59.087543
500	105con1Gcon2R072403	NORMAL	A	1	1	20	6	LOW_SIGNAL	LOW_SIGNAL	1165.945557	5244.333496	1166	5240	27.412327	46.575214	1178.76001	5247.023926	1180	5241	25.515142	51.351635	100	100	-1.47575	-3.704756	0	0	-0.502229	-0.052392	0	0
501	105con1Gcon2R072403	NORMAL	A	1	1	20	7	LOW_SIGNAL	LOW_SIGNAL	1148.255127	5191.813965	1144	5190	31.562283	50.111126	1180.252197	5200	1178	5199	32.216331	60.03537	100	100	-3.684876	-11.272274	0	0	-0.993194	-0.136354	0	0
502	105con1Gcon2R072403	NORMAL	A	1	1	20	8	LOW_SIGNAL	LOW_SIGNAL	1136.165527	5148.882813	1138	5149	29.124741	47.305828	1167.555542	5164.238281	1164	5169	30.722904	54.514797	100	100	-3.614966	-21.144674	0	0	-1.021714	-0.281675	0	0
503	105con1Gcon2R072403	NORMAL	A	1	1	20	9	LOW_SIGNAL	LOW_SIGNAL	1132.331055	5121.317383	1131	5119	25.829592	49.45195	1149.079956	5135.888184	1148	5140	27.806248	41.711021	100	100	-1.928852	-20.064177	0	0	-0.602343	-0.349327	0	0
504	105con1Gcon2R072403	NORMAL	A	1	1	20	10	LOW_SIGNAL	LOW_SIGNAL	1110.772461	5117.503418	1111	5119	25.777292	49.848396	1133.849243	5115.039551	1135	5124	31.602039	49.636826	100	100	-2.657589	3.392776	-0.783308	0	-0.730231	0.049638	0	186.204056
505	105con1Gcon2R072403	NORMAL	A	1	1	20	11	LOW_SIGNAL	LOW_SIGNAL	1091.744873	5116.09668	1092	5117	25.141762	51.112526	1120.222168	5112.904785	1120	5116	29.180786	50.790306	100	100	-3.279528	4.395279	-0.746148	0	-0.975892	0.062845	0	179.522842
506	105con1Gcon2R072403	NORMAL	A	1	1	20	12	LOW_SIGNAL	LOW_SIGNAL	1099.103394	5117.358398	1099	5115	25.892599	49.770252	1117.328003	5114.704102	1117	5120	31.373598	49.482479	100	100	-2.098799	3.655	-0.574227	0	-0.58089	0.053641	0	201.348587
507	105con1Gcon2R072403	NORMAL	A	1	1	20	13	LOW_SIGNAL	LOW_SIGNAL	1135.496582	5133.227539	1133	5131	30.434612	51.688942	1121.176025	5132.304199	1119	5122	32.729851	52.904392	100	100	1.649197	1.271451	1.297099	0.770951	0.437538	0.017453	84.079567	1221.121582
508	105con1Gcon2R072403	NORMAL	A	1	1	20	14	LOW_SIGNAL	LOW_SIGNAL	1140.986328	5143.027344	1141	5143	27.036121	52.765987	1126.024048	5141.576172	1127	5147	30.417114	54.046898	100	100	1.7231	1.998282	0.862291	1.159702	0.491903	0.02685	93.149734	806.031799
509	105con1Gcon2R072403	NORMAL	A	1	1	20	15	LOW_SIGNAL	LOW_SIGNAL	1087.227539	5120.641602	1086	5123	29.558031	49.749458	1144.472046	5130.583984	1107	5133	252.471619	50.060646	100	100	-6.592444	-13.690786	0	0	-0.226736	-0.198607	0	0
510	105con1Gcon2R072403	NORMAL	A	1	1	20	16	LOW_SIGNAL	LOW_SIGNAL	1083.75	5114.930664	1078	5115	28.971291	47.190979	1109.719971	5120.576172	1107	5124	28.65777	47.524895	100	100	-2.990777	-7.773935	0	0	-0.90621	-0.118791	0	0
511	105con1Gcon2R072403	NORMAL	A	1	1	20	17	LOW_SIGNAL	LOW_SIGNAL	1101.668945	5120.351563	1101	5117	25.984529	49.403179	1113.864014	5111.080078	1110	5113	31.536804	49.473606	100	100	-1.40442	12.766951	-0.110004	0	-0.386693	0.187403	0	28.462194
512	105con1Gcon2R072403	NORMAL	A	1	1	20	18	LOW_SIGNAL	LOW_SIGNAL	1118.793091	5111.675781	1091	5105	179.549042	43.813488	1109.864014	5111.744141	1108	5114	27.144871	46.554844	100	100	1.028299	-0.094132	0	-0.091541	0.328942	-0.001468	1987.722168	0
513	105con1Gcon2R072403	NORMAL	A	1	1	20	19	LOW_SIGNAL	LOW_SIGNAL	1083.903442	5108.110352	1081	5112	30.541714	45.146385	1095.031982	5099.583984	1094	5101	31.574783	48.163403	100	100	-1.281595	11.740915	-0.109156	0	-0.35245	0.17703	0	196.783432
514	105con1Gcon2R072403	NORMAL	A	1	1	20	20	LOW_SIGNAL	LOW_SIGNAL	1068.993164	5105.303223	1071	5109	24.91445	50.760517	1284.42395	5123.191895	1084	5099	1937.685669	235.471405	100	100	-24.809637	-24.632927	0	0	-0.111179	-0.07597	0	0
515	105con1Gcon2R072403	NORMAL	A	1	1	20	21	LOW_SIGNAL	LOW_SIGNAL	1116.289673	5122.365723	1121	5115	37.905384	54.608555	1082.504028	5108.912109	1079	5106	32.520123	51.499752	100	100	3.890853	18.525795	0.210024	4.761371	1.038915	0.261236	57.641617	134.999573
516	105con1Gcon2R072403	NORMAL	A	1	1	20	22	LOW_SIGNAL	LOW_SIGNAL	1113.0896	5140.834473	1114	5141	34.751678	51.438751	1073.488037	5128.439941	1071	5127	30.817783	49.274811	100	100	4.560631	17.067427	0.267213	3.742339	1.285023	0.251539	40.555515	119.10675
517	105con1Gcon2R072403	NORMAL	A	1	1	20	23	LOW_SIGNAL	LOW_SIGNAL	1058.848267	5118.620605	1058	5119	26.313898	49.180943	1063.33606	5116.983887	1067	5120	26.943174	46.963783	100	100	-0.516827	2.253782	-0.229316	0	-0.166565	0.034851	0	892.045837
518	105con1Gcon2R072403	NORMAL	A	1	1	20	24	LOW_SIGNAL	LOW_SIGNAL	1054.770874	5103.3125	1054	5105	24.943779	51.550671	1062.208008	5107.591797	1065	5105	24.281057	43.875755	100	100	-0.856482	-5.892646	0	0	-0.306294	-0.097532	0	0
519	105con1Gcon2R072403	NORMAL	A	1	1	20	25	LOW_SIGNAL	LOW_SIGNAL	1045.748291	5097.069824	1045	5104	22.837593	44.134659	1066.511963	5102.016113	1069	5098	23.481848	46.835846	100	100	-2.391205	-6.811102	0	0	-0.884244	-0.105609	0	0
520	105con1Gcon2R072403	NORMAL	A	1	1	20	26	LOW_SIGNAL	LOW_SIGNAL	1051.706299	5084.741211	1047	5085	23.645515	46.949883	1072.911987	5094.912109	1073	5097	26.339293	45.87534	100	100	-2.442109	-14.005455	0	0	-0.805097	-0.221707	0	0
521	105con1Gcon2R072403	NORMAL	A	1	1	21	1	LOW_SIGNAL	LOW_SIGNAL	1219.31543	5177.865723	1214	5181	37.21051	48.288773	1243.621826	5165.664063	1240	5165	34.127869	49.436329	100	100	-2.799196	16.80184	-0.166601	0	-0.712215	0.246816	0	86.790276
522	105con1Gcon2R072403	NORMAL	A	1	1	21	2	LOW_SIGNAL	LOW_SIGNAL	1199.864868	5177.594727	1197	5180	27.251324	52.058689	1233.301636	5183.968262	1231	5179	29.544884	49.537704	100	100	-3.850676	-8.776439	0	0	-1.131728	-0.12866	0	0
523	105con1Gcon2R072403	NORMAL	A	1	1	21	3	LOW_SIGNAL	LOW_SIGNAL	1224.594604	5192.756836	1226	5190	31.936554	52.045063	1214.357178	5193.016113	1214	5190	28.719185	55.071445	100	100	1.178972	-0.357028	0	-0.30283	0.356466	-0.004708	136.45694	0
524	105con1Gcon2R072403	NORMAL	A	1	1	21	4	LOW_SIGNAL	LOW_SIGNAL	1234.680298	5228.612305	1237	5233	32.033588	49.335915	1225.484131	5215.428711	1213	5217	116.0215	61.085835	100	100	1.059057	18.153975	0.058337	17.141634	0.079263	0.215821	1212.587891	273.219025
525	105con1Gcon2R072403	NORMAL	A	1	1	21	5	LOW_SIGNAL	LOW_SIGNAL	1455.489746	5250.210938	1485	5251	81.512947	59.803902	1201.230103	5222.603027	1196	5225	30.235647	60.226257	100	100	29.281282	38.016441	0.770227	1.298319	8.409267	0.458403	29.771873	25.790005
526	105con1Gcon2R072403	NORMAL	A	1	1	21	6	LOW_SIGNAL	LOW_SIGNAL	1428.938354	5240.520508	1449	5241	71.563263	48.700806	1185.265015	5212.512695	1181	5213	33.399975	56.727661	100	100	28.062132	38.567112	0.727618	1.374347	7.295614	0.493724	25.97368	103.865776
527	105con1Gcon2R072403	NORMAL	A	1	1	21	7	DETECTED	DETECTED	7256.82373	5288.496582	8441	5297	2407.384766	88.535912	1215.030273	5171.394043	1218	5167	29.766258	52.266705	100	100	695.790527	161.251678	4.314935	0.231753	202.974564	2.240481	39.842487	61.025036
528	105con1Gcon2R072403	NORMAL	A	1	1	21	8	DETECTED	DETECTED	7911.304688	5266.109375	8558	5276	1869.404907	78.564651	1188.888916	5149.911133	1195	5155	36.06448	42.044804	100	100	774.173035	160.006439	4.838387	0.20668	186.399918	2.763677	27.803352	57.115711
529	105con1Gcon2R072403	NORMAL	A	1	1	21	9	LOW_SIGNAL	LOW_SIGNAL	1146.458862	5132.527344	1148	5135	28.304047	49.366356	1157.618652	5139.991699	1155	5137	35.481281	50.324329	100	100	-1.285194	-10.278512	0	0	-0.314526	-0.148325	0	0
530	105con1Gcon2R072403	NORMAL	A	1	1	21	10	LOW_SIGNAL	LOW_SIGNAL	1122.19043	5121.802734	1122	5121	26.537989	47.901081	1133.650757	5121.150879	1132	5121	29.373817	51.187664	100	100	-1.319805	0.897613	-1.470349	0	-0.390155	0.012735	0	2768.427246
531	105con1Gcon2R072403	NORMAL	A	1	1	21	11	LOW_SIGNAL	LOW_SIGNAL	1111.958618	5143.296387	1112	5147	24.021078	50.265697	1130.735962	5131.527832	1130	5129	26.062931	51.744968	100	100	-2.162454	16.205448	-0.13344	0	-0.720462	0.227434	0	104.381485
532	105con1Gcon2R072403	NORMAL	A	1	1	21	12	LOW_SIGNAL	LOW_SIGNAL	1134.779297	5158.269043	1130	5156	35.128021	49.337734	1146.343994	5145.943848	1145	5147	29.601416	53.770466	100	100	-1.331824	16.971949	-0.078472	0	-0.390681	0.229219	0	173.455688
533	105con1Gcon2R072403	NORMAL	A	1	1	21	13	LOW_SIGNAL	LOW_SIGNAL	1152.430542	5156.006836	1154	5154	27.402637	48.619045	1157.744019	5150.383789	1157	5151	28.463306	55.527061	100	100	-0.611915	7.743006	-0.079028	0	-0.186678	0.101267	0	477.008972
534	105con1Gcon2R072403	NORMAL	A	1	1	21	14	LOW_SIGNAL	LOW_SIGNAL	1128.666626	5132.458496	1127	5137	27.216305	46.137497	1145.248047	5135.967773	1142	5139	27.617403	58.212063	100	100	-1.909565	-4.832319	0	0	-0.600398	-0.060284	0	0
535	105con1Gcon2R072403	NORMAL	A	1	1	21	15	LOW_SIGNAL	LOW_SIGNAL	1246.201416	5133.381836	1249	5135	41.938946	49.134605	1336.656006	5141.600098	1148	5126	1395.203613	135.905914	100	100	-10.417014	-11.31665	0	0	-0.064833	-0.06047	0	0
536	105con1Gcon2R072403	NORMAL	A	1	1	21	16	LOW_SIGNAL	LOW_SIGNAL	1256.770874	5131.333496	1261	5133	47.53677	48.068569	1144.359985	5122.543945	1143	5125	27.169241	44.318047	100	100	12.945566	12.103322	1.069588	0.93494	4.137432	0.198329	34.700726	211.779449
537	105con1Gcon2R072403	NORMAL	A	1	1	21	17	LOW_SIGNAL	LOW_SIGNAL	1142.599976	5115.696777	1141	5119	31.941437	47.624313	1144.895996	5121.423828	1144	5121	26.039934	44.355995	100	100	-0.264416	-7.886221	0	0	-0.088173	-0.129116	0	0
538	105con1Gcon2R072403	NORMAL	A	1	1	21	18	LOW_SIGNAL	LOW_SIGNAL	1134.59314	5117.200195	1132	5116	25.984636	48.194572	1145.199951	5118.375977	1147	5118	26.653994	52.437473	100	100	-1.221511	-1.619066	0	0	-0.397945	-0.022423	0	0
539	105con1Gcon2R072403	NORMAL	A	1	1	21	19	LOW_SIGNAL	LOW_SIGNAL	1108.744873	5120.91748	1106	5119	29.382011	52.229935	1134.567993	5127.992188	1133	5122	28.919336	54.473362	100	100	-2.973866	-9.741961	0	0	-0.892936	-0.129875	0	0
540	105con1Gcon2R072403	NORMAL	A	1	1	21	20	LOW_SIGNAL	LOW_SIGNAL	1113.503418	5131.303223	1112	5133	27.533092	51.676254	1128.880005	5132.503906	1129	5129	33.50869	56.042126	100	100	-1.770813	-1.653356	0	0	-0.458884	-0.021425	0	0
541	105con1Gcon2R072403	NORMAL	A	1	1	21	21	LOW_SIGNAL	LOW_SIGNAL	1123.372437	5145.758789	1123	5149	25.011095	48.622299	1126.104004	5132.016113	1126	5135	31.762945	48.602245	100	100	-0.314575	18.923838	-0.016623	0	-0.085999	0.282758	0	10.16046
542	105con1Gcon2R072403	NORMAL	A	1	1	21	22	LOW_SIGNAL	LOW_SIGNAL	1093.255127	5149.730957	1092	5146	27.839767	52.62093	1102.368042	5139.936035	1101	5142	36.157703	49.405949	100	100	-1.04947	13.487731	-0.077809	0	-0.252032	0.198254	0	184.903656
543	105con1Gcon2R072403	NORMAL	A	1	1	21	23	LOW_SIGNAL	LOW_SIGNAL	1044.627563	5109.95166	1043	5104	23.821661	53.439384	1070.144043	5117.151855	1072	5122	29.386118	56.162643	100	100	-2.938552	-9.91476	0	0	-0.868317	-0.128203	0	0
544	105con1Gcon2R072403	NORMAL	A	1	1	21	24	LOW_SIGNAL	LOW_SIGNAL	1041.131958	5105.083496	1041	5110	26.079021	50.468231	1066.791992	5104.704102	1064	5103	31.754431	42.020344	100	100	-2.955084	0.522431	-5.65641	0	-0.808077	0.009029	0	7367.617188
545	105con1Gcon2R072403	NORMAL	A	1	1	21	25	LOW_SIGNAL	LOW_SIGNAL	1054.069946	5105.321777	1054	5105	26.70645	48.786781	1061.583984	5102.976074	1062	5099	26.413628	47.534279	100	100	-0.865339	3.230063	-0.267901	0	-0.284476	0.049348	0	468.249451
546	105con1Gcon2R072403	NORMAL	A	1	1	21	26	LOW_SIGNAL	LOW_SIGNAL	1106.45459	5090.195801	1067	5093	382.3284	48.704082	1076.703979	5097.255859	1079	5095	27.087082	47.308506	100	100	3.426167	-9.721789	0	-2.837512	1.098332	-0.149234	1281.881714	0
547	105con1Gcon2R072403	NORMAL	A	1	1	22	1	DETECTED	DETECTED	5637.153809	5339.111328	5766	5350	669.760071	62.352428	1310.411743	5188.32373	1320	5187	43.003956	52.797344	100	100	498.280243	207.636429	2.399773	0.416706	100.612656	2.855969	15.447605	21.998001
548	105con1Gcon2R072403	NORMAL	A	1	1	22	2	DETECTED	DETECTED	5556.76123	5327.193848	5900	5337	1064.327393	78.634735	1324.555542	5215.444336	1327	5210	44.609062	52.00135	100	100	487.393127	153.880493	3.167348	0.315722	94.873222	2.148973	25.126192	52.783615
549	105con1Gcon2R072403	NORMAL	A	1	1	22	3	DETECTED	DETECTED	10497.90625	5464.179688	12399	5480	3326.59668	139.145355	1308.025024	5232.25	1305	5224	43.768906	48.268349	100	100	1058.333496	319.370117	3.313815	0.301767	209.963684	4.805006	36.195339	56.269276
550	105con1Gcon2R072403	NORMAL	A	1	1	22	4	DETECTED	DETECTED	9466.692383	5425.407227	11206	5448	3798.978027	150.422272	1276.181763	5213.068359	1264	5207	46.856174	62.021908	100	100	943.243103	292.393311	3.22594	0.309987	174.801102	3.423611	46.379147	64.538666
551	105con1Gcon2R072403	NORMAL	A	1	1	22	5	DETECTED	DETECTED	3456.769287	5184.399902	3623	5180	572.061157	49.198631	1231.92981	5173.315918	1232	5168	40.738651	57.256996	100	100	256.218994	15.262786	16.78717	0.059569	54.612495	0.193583	25.64719	264.248077
552	105con1Gcon2R072403	NORMAL	A	1	1	22	6	DETECTED	DETECTED	3497.171875	5184.148438	3695	5184	577.887329	49.030251	1211.553223	5149.148926	1210	5139	36.146328	50.630791	100	100	263.218506	48.194771	5.461557	0.183098	63.232388	0.691269	25.234119	36.085606
553	105con1Gcon2R072403	NORMAL	A	1	1	22	7	LOW_SIGNAL	LOW_SIGNAL	1177.255127	5154.151855	1175	5158	31.131172	47.095257	1187.145508	5139.082031	1186	5138	29.025398	51.428768	100	100	-1.139005	20.751337	-0.054888	0	-0.340749	0.293023	0	137.114349
554	105con1Gcon2R072403	NORMAL	A	1	1	22	8	LOW_SIGNAL	LOW_SIGNAL	1161.882813	5124.53125	1159	5119	28.698774	50.152683	1171.394775	5134.315918	1172	5128	28.759493	49.773533	100	100	-1.095425	-13.473611	0	0	-0.330742	-0.196584	0	0
555	105con1Gcon2R072403	NORMAL	A	1	1	22	9	LOW_SIGNAL	LOW_SIGNAL	1152.193115	5134.324219	1152	5133	34.100403	46.564899	1155.626953	5131.30957	1158	5131	27.026142	49.996246	100	100	-0.395451	4.151209	-0.095262	0	-0.127056	0.060297	0	603.805359
556	105con1Gcon2R072403	NORMAL	A	1	1	22	10	LOW_SIGNAL	LOW_SIGNAL	1253.849365	5145.520508	1155	5140	945.05426	69.815437	1186.728027	5149.912109	1146	5141	348.879791	101.122322	100	100	7.729889	-6.047291	0	-0.782326	0.192391	-0.043429	1308.525391	0
557	105con1Gcon2R072403	NORMAL	A	1	1	22	11	LOW_SIGNAL	LOW_SIGNAL	1275.158569	5165.758789	1269	5165	89.728256	47.831329	1149.280029	5136.439941	1148	5137	33.158367	51.136978	100	100	14.49654	40.372421	0.35907	2.78497	3.796283	0.573339	66.235878	61.692085
558	105con1Gcon2R072403	NORMAL	A	1	1	22	12	LOW_SIGNAL	LOW_SIGNAL	1285.255127	5158.558594	1287	5158	89.126923	56.891548	1157.536011	5139.671875	1158	5138	30.999878	48.343666	100	100	14.708506	26.00725	0.565554	1.768178	4.119987	0.390676	65.426422	158.80101
559	105con1Gcon2R072403	NORMAL	A	1	1	22	13	LOW_SIGNAL	LOW_SIGNAL	1184.075806	5134.792969	1187	5140	30.442589	56.634426	1174.025024	5137.941895	1171	5135	34.758583	46.375946	100	100	1.157477	-4.336111	0	-3.746173	0.28916	-0.0679	166.904587	0
560	105con1Gcon2R072403	NORMAL	A	1	1	22	14	LOW_SIGNAL	LOW_SIGNAL	1176.090332	5124.784668	1176	5122	32.729641	47.946083	1171.352051	5114.52002	1166	5115	37.528534	52.271404	100	100	0.545674	14.13455	0.038606	25.902908	0.126258	0.196372	387.52359	202.832184
561	105con1Gcon2R072403	NORMAL	A	1	1	22	15	DETECTED	DETECTED	2028.266724	5180.200195	1241	5142	1220.809937	137.761292	1164.803711	5115.191406	1164	5117	30.443491	48.200237	100	100	99.438919	89.517921	1.110827	0.90023	28.362812	1.348723	141.341354	198.517639
562	105con1Gcon2R072403	NORMAL	A	1	1	22	16	LOW_SIGNAL	LOW_SIGNAL	1160.227539	5111.979492	1158	5111	27.929657	44.416977	1172.140503	5116.991699	1172	5116	28.069345	49.737232	100	100	-1.371932	-6.901872	0	0	-0.424412	-0.100774	0	0
563	105con1Gcon2R072403	NORMAL	A	1	1	22	17	LOW_SIGNAL	LOW_SIGNAL	1151.993164	5120.041504	1152	5121	26.908163	48.635807	1164.368042	5130.26416	1162	5131	28.947266	54.004204	100	100	-1.425127	-14.076727	0	0	-0.427497	-0.189294	0	0
564	105con1Gcon2R072403	NORMAL	A	1	1	22	18	LOW_SIGNAL	LOW_SIGNAL	1153.144775	5135.344727	1154	5131	28.390619	55.852028	1161.255981	5130.87207	1164	5127	32.634068	53.560635	100	100	-0.93411	6.158904	-0.151668	0	-0.24855	0.083506	0	354.011963
565	105con1Gcon2R072403	NORMAL	A	1	1	22	19	LOW_SIGNAL	LOW_SIGNAL	1157.02063	5140.117188	1153	5140	28.977112	52.200146	1166.936035	5139.983887	1165	5141	34.120224	52.078724	100	100	-1.141887	0.183557	-6.22089	0	-0.290602	0.00256	0	2669.389648
566	105con1Gcon2R072403	NORMAL	A	1	1	22	20	LOW_SIGNAL	LOW_SIGNAL	1290.531006	5180.95166	1162	5156	805.035095	191.522675	1173.81604	5159.39209	1175	5157	31.25452	55.950428	100	100	13.441236	29.687799	0.452753	2.208711	3.734339	0.385333	689.224548	849.589783
567	105con1Gcon2R072403	NORMAL	A	1	1	22	21	LOW_SIGNAL	LOW_SIGNAL	1134.689697	5150.910156	1133	5150	29.809469	49.154949	1155.671997	5157.78418	1155	5157	31.568605	56.654377	100	100	-2.416383	-9.465617	0	0	-0.664657	-0.121333	0	0
568	105con1Gcon2R072403	NORMAL	A	1	1	22	22	LOW_SIGNAL	LOW_SIGNAL	1114.103394	5122.662109	1112	5116	27.900047	52.168434	1131.608032	5136.423828	1130	5131	36.195232	54.790688	100	100	-2.015885	-18.95006	0	0	-0.483617	-0.251169	0	0
569	105con1Gcon2R072403	NORMAL	A	1	1	22	23	LOW_SIGNAL	LOW_SIGNAL	1126.97937	5107.924316	1083	5105	434.593109	52.574295	1127.264038	5116.912109	1097	5122	186.174347	51.932011	100	100	-0.032783	-12.376305	0	0	-0.001529	-0.173068	0	0
570	105con1Gcon2R072403	NORMAL	A	1	1	22	24	LOW_SIGNAL	LOW_SIGNAL	1048.638916	5093.722168	1048	5097	24.703735	48.205921	1066.119995	5104.503906	1061	5101	28.297268	47.281361	100	100	-2.013172	-14.84659	0	0	-0.617766	-0.228034	0	0
571	105con1Gcon2R072403	NORMAL	A	1	1	22	25	LOW_SIGNAL	LOW_SIGNAL	1056.40564	5100.517578	1055	5099	23.389603	49.650734	1064.144043	5102.231934	1062	5095	24.723545	55.037102	100	100	-0.891177	-2.360689	0	0	-0.312997	-0.031149	0	0
572	105con1Gcon2R072403	NORMAL	A	1	1	22	26	LOW_SIGNAL	LOW_SIGNAL	1050.685303	5115.601563	1050	5115	25.824821	51.812103	1064.751953	5099.943848	1064	5091	25.835926	48.659336	100	100	-1.619956	21.560871	-0.075134	0	-0.544461	0.321782	0	113.668198
573	105con1Gcon2R072403	NORMAL	A	1	1	23	1	DETECTED	DETECTED	11045.53418	5489.864746	12708	5531	3282.250732	142.314026	1379.352905	5201.941406	1373	5195	37.524845	43.171223	100	100	1113.185669	396.47406	2.807714	0.356162	257.594177	6.669335	33.9538	47.098644
574	105con1Gcon2R072403	NORMAL	A	1	1	23	2	DETECTED	DETECTED	10678.670898	5445.391602	12783	5466	3637.90918	132.397064	1377.903198	5210.580566	1361	5197	43.990417	50.082451	100	100	1071.103516	323.337769	3.312646	0.301874	211.427124	4.688489	39.111214	52.194775
575	105con1Gcon2R072403	NORMAL	A	1	1	23	3	LOW_SIGNAL	LOW_SIGNAL	1390.178101	5212.568359	1394	5210	36.082985	47.884613	1319.807739	5208.211426	1319	5215	35.182762	53.954071	100	100	8.104056	5.999553	1.350777	0.740315	2.000138	0.080753	11.382183	570.62439
576	105con1Gcon2R072403	NORMAL	A	1	1	23	4	LOW_SIGNAL	LOW_SIGNAL	1341.883545	5179.431641	1347	5174	45.421478	50.76828	1277.405396	5169.828613	1278	5165	33.060932	49.321011	100	100	7.425492	13.22349	0.561538	1.780823	1.950282	0.194705	48.305035	125.331543
577	105con1Gcon2R072403	NORMAL	A	1	1	23	5	LOW_SIGNAL	LOW_SIGNAL	1245.889648	5152.696777	1247	5153	33.224434	53.5369	1255	5161.688965	1257	5154	32.019062	44.524567	100	100	-1.049175	-12.382356	0	0	-0.284529	-0.20196	0	0
578	105con1Gcon2R072403	NORMAL	A	1	1	23	6	LOW_SIGNAL	LOW_SIGNAL	1243.034424	5136.262207	1241	5137	34.995716	47.753269	1231.631592	5144.307129	1230	5144	28.546267	45.9519	100	100	1.313183	-11.077959	0	-8.435957	0.399451	-0.175073	177.532959	0
579	105con1Gcon2R072403	NORMAL	A	1	1	23	7	LOW_SIGNAL	LOW_SIGNAL	1192.006836	5138.95166	1190	5140	29.734369	46.900658	1197.303955	5128.839844	1197	5126	37.489616	52.970692	100	100	-0.610032	13.924099	-0.043811	0	-0.141296	0.190895	0	243.49324
580	105con1Gcon2R072403	NORMAL	A	1	1	23	8	LOW_SIGNAL	LOW_SIGNAL	1167.331055	5119.510254	1167	5119	26.898235	49.956535	1166.317505	5128.452148	1167	5129	31.916559	48.322853	100	100	0.116723	-12.313102	0	-105.489616	0.031756	-0.185045	1695.03064	0
581	105con1Gcon2R072403	NORMAL	A	1	1	23	9	LOW_SIGNAL	LOW_SIGNAL	1140.130981	5126.586426	1138	5125	29.081841	44.066811	1160.357178	5130.952148	1159	5132	29.360237	44.261024	100	100	-2.329308	-6.011655	0	0	-0.688898	-0.098636	0	0
582	105con1Gcon2R072403	NORMAL	A	1	1	23	10	LOW_SIGNAL	LOW_SIGNAL	1147.493164	5131.26709	1144	5129	25.584009	49.381737	1214.887939	5151.824219	1173	5141	344.676056	99.768028	100	100	-7.761379	-28.307426	0	0	-0.195531	-0.206049	0	0
583	105con1Gcon2R072403	NORMAL	A	1	1	23	11	LOW_SIGNAL	LOW_SIGNAL	1209.328735	5135.191895	1212	5130	34.085316	47.741585	1171.280029	5131.248047	1170	5128	26.538349	43.696461	100	100	4.3818	5.430728	0.806853	1.239383	1.433725	0.090256	56.216965	487.651184
584	105con1Gcon2R072403	NORMAL	A	1	1	23	12	LOW_SIGNAL	LOW_SIGNAL	1227.420654	5131.937988	1231	5133	38.740181	49.525131	1182.853394	5133.525879	1182	5134	30.635092	51.442406	100	100	5.132496	-2.186545	0	-0.42602	1.454778	-0.030867	53.206577	0
585	105con1Gcon2R072403	NORMAL	A	1	1	23	13	DETECTED	DETECTED	16521.919922	5474.941895	18898	5495	4639.512695	174.84816	1227.0625	5116.34375	1223	5117	42.935013	50.253292	100	100	1761.400391	493.794159	3.567074	0.280342	356.232758	7.135814	30.332508	46.701538
586	105con1Gcon2R072403	NORMAL	A	1	1	23	14	DETECTED	DETECTED	16142.109375	5454.304688	18703	5469	5116.146973	189.103821	1259.742798	5121.143066	1252	5116	43.866337	60.162102	100	100	1713.896729	458.767761	3.73587	0.267675	339.266205	5.537733	34.375977	53.811268
587	105con1Gcon2R072403	NORMAL	A	1	1	23	15	LOW_SIGNAL	LOW_SIGNAL	1212.075806	5122.579102	1211	5124	29.05624	47.225914	1223.153809	5113.769043	1222	5116	35.713089	48.605091	100	100	-1.275775	12.131562	-0.105162	0	-0.310194	0.181258	0	130.492126
588	105con1Gcon2R072403	NORMAL	A	1	1	23	16	LOW_SIGNAL	LOW_SIGNAL	1214.965576	5110.600098	1214	5111	33.051186	48.236309	1221.104004	5106.271973	1221	5109	34.908367	51.734486	100	100	-0.706919	5.959883	-0.118613	0	-0.175844	0.08366	0	432.073547
589	105con1Gcon2R072403	NORMAL	A	1	1	23	17	DETECTED	DETECTED	1969.144287	5196.804199	1971	5189	74.2845	51.493862	1235.304932	5124.524414	1219	5122	49.753639	47.773693	100	100	84.511078	99.530174	0.8491	1.177717	14.749461	1.512962	7.5168	26.586933
590	105con1Gcon2R072403	NORMAL	A	1	1	23	18	DETECTED	DETECTED	1991.596191	5212.442383	1991	5211	59.828262	53.309467	1271.102539	5132.495605	1247	5135	114.591286	51.471889	100	100	82.974152	110.087723	0.753709	1.326771	6.287508	1.553212	13.56473	17.356573
591	105con1Gcon2R072403	NORMAL	A	1	1	23	19	LOW_SIGNAL	LOW_SIGNAL	1202.671265	5125.814941	1201	5123	30.920164	51.181496	1229.476196	5139.365234	1227	5150	48.787498	47.484844	100	100	-3.086934	-18.658924	0	0	-0.549422	-0.28536	0	0
592	105con1Gcon2R072403	NORMAL	A	1	1	23	20	LOW_SIGNAL	LOW_SIGNAL	1218.73291	5148.246582	1211	5148	37.534225	51.183315	1250.583984	5160.839844	1219	5150	214.783585	127.835678	100	100	-3.668063	-17.34108	0	0	-0.148294	-0.098511	0	0
593	105con1Gcon2R072403	NORMAL	A	1	1	23	21	LOW_SIGNAL	LOW_SIGNAL	1163.650635	5133.26709	1165	5130	29.682131	50.459446	1213.199951	5147.664063	1184	5146	190.011612	53.10516	100	100	-5.706244	-19.824814	0	0	-0.26077	-0.271103	0	0
594	105con1Gcon2R072403	NORMAL	A	1	1	23	22	LOW_SIGNAL	LOW_SIGNAL	1142.468994	5124.56543	1141	5123	28.468075	46.977943	1155.839966	5133.591797	1155	5130	29.726545	50.760677	100	100	-1.53984	-12.429421	0	0	-0.449799	-0.177822	0	0
595	105con1Gcon2R072403	NORMAL	A	1	1	23	23	LOW_SIGNAL	LOW_SIGNAL	1099.468994	5108.986328	1099	5110	34.457916	48.460194	1123.687988	5107.695801	1126	5112	34.459515	50.372196	100	100	-2.78913	1.777072	-1.569508	0	-0.702825	0.02562	0	1065.188965
596	105con1Gcon2R072403	NORMAL	A	1	1	23	24	LOW_SIGNAL	LOW_SIGNAL	1061.710327	5093.848145	1059	5094	27.432472	47.294781	1085.280029	5099.52002	1087	5108	27.094099	48.031502	100	100	-2.714356	-7.810244	0	0	-0.86992	-0.118087	0	0
597	105con1Gcon2R072403	NORMAL	A	1	1	23	25	LOW_SIGNAL	LOW_SIGNAL	1125.629395	5103.797363	1124	5106	29.654028	49.822441	1082.751953	5098.631836	1080	5092	33.071209	56.768143	100	100	4.937891	7.112996	0.694207	1.440493	1.296519	0.090993	34.144932	526.747925
598	105con1Gcon2R072403	NORMAL	A	1	1	23	26	LOW_SIGNAL	LOW_SIGNAL	1113.797241	5122.377441	1118	5121	30.455362	47.501049	1078.887939	5114.976074	1076	5111	29.096113	51.101025	100	100	4.020257	10.191776	0.394461	2.535106	1.199793	0.144838	25.77239	254.55455
599	105con1Gcon2R072403	NORMAL	A	1	1	24	1	DETECTED	DETECTED	15458.430664	5920.299805	16583	5965	6379.424805	424.354462	1389.666626	5210.244629	1386	5211	29.983328	49.564995	100	100	1620.199829	977.754944	1.657061	0.603478	469.219543	14.325739	45.344101	59.354527
600	105con1Gcon2R072403	NORMAL	A	1	1	24	2	DETECTED	DETECTED	14775.787109	5780.694824	15746	5780	7213.30127	398.864899	1380.953491	5199.930176	1378	5197	37.50362	43.734802	100	100	1542.588135	799.720215	1.92891	0.518428	357.161102	13.279233	53.850639	68.26516
601	105con1Gcon2R072403	NORMAL	A	1	1	24	3	LOW_SIGNAL	LOW_SIGNAL	1304.541138	5183.575195	1301	5178	32.487904	47.002403	1336.701782	5183.175293	1339	5185	42.402817	55.906403	100	100	-3.703714	0.550671	-6.725825	0	-0.758455	0.007153	0	7569.459961
602	105con1Gcon2R072403	NORMAL	A	1	1	24	4	LOW_SIGNAL	LOW_SIGNAL	1269.793091	5158.606934	1266	5157	34.994621	54.540424	1299.968018	5161.704102	1298	5162	36.524834	49.475636	100	100	-3.475033	-4.264839	0	0	-0.826148	-0.0626	0	0
603	105con1Gcon2R072403	NORMAL	A	1	1	24	5	LOW_SIGNAL	LOW_SIGNAL	1253.717285	5147.944824	1257	5145	28.129581	47.442326	1273.199951	5156.312012	1263	5154	69.860107	49.355423	100	100	-2.243681	-11.521723	0	0	-0.278881	-0.169529	0	0
604	105con1Gcon2R072403	NORMAL	A	1	1	24	6	LOW_SIGNAL	LOW_SIGNAL	1240.586182	5143.14502	1239	5141	29.236719	46.264484	1251.104004	5140.335938	1248	5136	56.01754	48.410179	100	100	-1.211263	3.868141	-0.313138	0	-0.187759	0.058027	0	507.383484
605	105con1Gcon2R072403	NORMAL	A	1	1	24	7	LOW_SIGNAL	LOW_SIGNAL	1280.137939	5141.85498	1283	5144	43.644817	49.704117	1233.150757	5139.761719	1223	5134	106.010811	65.742714	100	100	5.411181	2.882448	1.877287	0.532684	0.44323	0.03184	205.60849	2055.656982
606	105con1Gcon2R072403	NORMAL	A	1	1	24	8	LOW_SIGNAL	LOW_SIGNAL	1262.289673	5130.682617	1270	5133	46.786896	49.47961	1198.30957	5126.976074	1197	5130	34.090351	48.482162	100	100	7.368135	5.103956	1.443612	0.692707	1.87678	0.076452	50.085388	266.688751
607	105con1Gcon2R072403	NORMAL	A	1	1	24	9	LOW_SIGNAL	LOW_SIGNAL	1161.282715	5128.117188	1155	5129	53.742142	59.31395	1187.303955	5131.375977	1186	5133	30.481678	45.311409	100	100	-2.996682	-4.487394	0	0	-0.853668	-0.07192	0	0
608	105con1Gcon2R072403	NORMAL	A	1	1	24	10	LOW_SIGNAL	LOW_SIGNAL	1159.731079	5135.041504	1158	5141	28.47105	41.878925	1191.871948	5134.071777	1190	5130	32.661011	48.671417	100	100	-3.701436	1.335326	-2.771935	0	-0.984075	0.019924	0	2557.468506
609	105con1Gcon2R072403	NORMAL	A	1	1	24	11	LOW_SIGNAL	LOW_SIGNAL	1169.849365	5140.397461	1168	5142	27.275942	55.181381	1198.488037	5144.959961	1197	5145	37.329521	48.675915	100	100	-3.298113	-6.28262	0	0	-0.767186	-0.093732	0	0
610	105con1Gcon2R072403	NORMAL	A	1	1	24	12	LOW_SIGNAL	LOW_SIGNAL	1184.193115	5167.027344	1182	5165	29.498188	56.534534	1203.724121	5142.75	1203	5140	32.480244	52.962807	100	100	-2.249248	33.43021	-0.067282	0	-0.60132	0.458385	0	81.459137
611	105con1Gcon2R072403	NORMAL	A	1	1	24	13	DETECTED	DETECTED	10482.785156	7281.340332	11723	7303	2835.366699	1168.042236	1248.43335	5113.399902	1245	5101	32.565777	43.529301	100	100	1063.454834	2985.28125	0.356233	2.807154	283.559998	49.804165	30.702532	53.840542
612	105con1Gcon2R072403	NORMAL	A	1	1	24	14	DETECTED	DETECTED	9894.908203	7050.398926	11641	7181	3377.915283	1180.25293	1275.241333	5107.034668	1267	5114	31.405931	52.824833	100	100	992.666016	2676.037109	0.370946	2.695808	274.459839	36.788837	39.186771	60.6716
613	105con1Gcon2R072403	NORMAL	A	1	1	24	15	LOW_SIGNAL	LOW_SIGNAL	1236.326416	5096.618164	1233	5095	31.448668	50.553165	1259.234741	5110.191406	1254	5101	44.147747	52.243675	100	100	-2.63819	-18.690525	0	0	-0.518901	-0.259806	0	0
614	105con1Gcon2R072403	NORMAL	A	1	1	24	16	LOW_SIGNAL	LOW_SIGNAL	1261.696533	5099.213867	1255	5100	37.334137	49.120354	1270.17395	5104.556641	1268	5098	33.803677	52.379894	100	100	-0.976284	-7.357067	0	0	-0.250784	-0.102	0	0
615	105con1Gcon2R072403	NORMAL	A	1	1	24	17	DETECTED	DETECTED	25727.875	6022.44043	33067	5982	11875.423828	659.185486	1339.782593	5123.086914	1339	5105	36.520176	42.279278	100	100	2808.60376	1238.421143	2.267891	0.440938	667.797791	21.271732	48.693306	73.144569
616	105con1Gcon2R072403	NORMAL	A	1	1	24	18	DETECTED	DETECTED	28686.394531	6112.993164	33751	6128	9940.910156	591.816101	1360.629639	5137.111328	1358	5125	38.714085	68.869072	100	100	3146.914795	1343.801636	2.3418	0.427022	705.835266	14.170103	36.378979	60.232227
617	105con1Gcon2R072403	NORMAL	A	1	1	24	19	DETECTED	DETECTED	17963.564453	5570.532227	21334	5583	6385.559082	245.29097	1325.916626	5132.458496	1323	5130	36.065056	41.036549	100	100	1916.040161	603.233032	3.176285	0.314833	461.323242	10.675209	38.379566	55.203938
618	105con1Gcon2R072403	NORMAL	A	1	1	24	20	DETECTED	DETECTED	16946.84375	5503.869629	20682	5532	6916.750488	245.687469	1293	5146.279785	1295	5153	29.456182	40.504654	100	100	1802.74231	492.405731	3.661091	0.273143	531.428101	8.828364	44.185234	67.766357
619	105con1Gcon2R072403	NORMAL	A	1	1	24	21	LOW_SIGNAL	LOW_SIGNAL	1282.78772	5134.116211	1286	5135	49.153835	47.034176	1218.449585	5133.871582	1207	5137	47.316799	55.190422	100	100	7.409367	0.336857	21.995581	0.045464	1.359731	0.004432	20.691319	11803.617188
620	105con1Gcon2R072403	NORMAL	A	1	1	24	22	LOW_SIGNAL	LOW_SIGNAL	1235.94519	5123.287598	1236	5121	32.228443	54.556389	1175.151978	5121.640137	1171	5123	30.145626	61.020802	100	100	7.001124	2.268574	3.086133	0.32403	2.016651	0.026998	18.74876	1659.149414
621	105con1Gcon2R072403	NORMAL	A	1	1	24	23	LOW_SIGNAL	LOW_SIGNAL	1137	5104.246582	1138	5106	24.910322	46.155594	1144.952026	5103.111816	1145	5102	28.763456	48.362743	100	100	-0.915779	1.562587	-0.586066	0	-0.276463	0.023464	0	1272.821777
622	105con1Gcon2R072403	NORMAL	A	1	1	24	24	LOW_SIGNAL	LOW_SIGNAL	1112.849365	5103.849121	1110	5103	23.979401	45.177101	1124.112061	5094.352051	1125	5096	28.519716	49.96357	100	100	-1.297045	13.077585	-0.099181	0	-0.394909	0.19008	0	224.69899
623	105con1Gcon2R072403	NORMAL	A	1	1	24	25	LOW_SIGNAL	LOW_SIGNAL	1230.847168	5113.569336	1240	5113	48.968845	52.93148	1122.920044	5106.928223	1124	5105	32.850983	51.02248	100	100	12.429202	9.144897	1.359141	0.735759	3.285355	0.130161	33.647469	212.120544
624	105con1Gcon2R072403	NORMAL	A	1	1	24	26	LOW_SIGNAL	LOW_SIGNAL	1226.258789	5127	1238	5128	50.132744	46.779224	1110.823975	5111.104004	1109	5110	29.306791	48.50621	100	100	13.29381	21.888987	0.607329	1.646555	3.938842	0.327711	35.235786	80.699333
625	105con1Gcon2R072403	NORMAL	A	1	1	25	1	LOW_SIGNAL	LOW_SIGNAL	1352.047974	5223.869629	1351	5227	27.047684	46.744686	1371.08667	5233.968262	1371	5232	36.424969	49.376583	100	100	-2.192552	-13.905945	0	0	-0.522683	-0.204523	0	0
626	105con1Gcon2R072403	NORMAL	A	1	1	25	2	LOW_SIGNAL	LOW_SIGNAL	1351.650635	5200.513672	1349	5200	30.525869	47.061401	1359.025635	5201.837402	1356	5200	30.917982	50.075459	100	100	-0.849326	-1.822794	0	0	-0.238534	-0.026435	0	0
627	105con1Gcon2R072403	NORMAL	A	1	1	25	3	LOW_SIGNAL	LOW_SIGNAL	1340.234497	5182.538086	1339	5180	31.626516	50.473602	1348.555542	5180.492188	1343	5186	32.942028	49.301525	100	100	-0.958276	2.817228	-0.340148	0	-0.252597	0.041498	0	528.57312
628	105con1Gcon2R072403	NORMAL	A	1	1	25	4	LOW_SIGNAL	LOW_SIGNAL	1315.627563	5169.682617	1311	5170	56.384216	50.393677	1315.69043	5165.071289	1319	5163	32.612026	52.256626	100	100	-0.00724	6.349857	-0.00114	0	-0.001928	0.088244	0	299.884796
629	105con1Gcon2R072403	NORMAL	A	1	1	25	5	LOW_SIGNAL	LOW_SIGNAL	1259.59314	5142.207031	1261	5139	28.003101	48.945812	1277.682495	5152.904785	1278	5154	34.359661	44.209213	100	100	-2.083223	-14.730942	0	0	-0.526471	-0.24198	0	0
630	105con1Gcon2R072403	NORMAL	A	1	1	25	6	LOW_SIGNAL	LOW_SIGNAL	1239.800049	5151.461914	1241	5155	27.9244	46.09306	1244.333374	5148.492188	1242	5153	33.856636	46.661861	100	100	-0.522071	4.089351	-0.127666	0	-0.133898	0.063644	0	244.586777
631	105con1Gcon2R072403	NORMAL	A	1	1	25	7	LOW_SIGNAL	LOW_SIGNAL	1209.137939	5138.227539	1208	5142	33.396317	51.470016	1255.023804	5145.650879	1224	5142	84.058693	58.857151	100	100	-5.28435	-10.222033	0	0	-0.545879	-0.126125	0	0
632	105con1Gcon2R072403	NORMAL	A	1	1	25	8	LOW_SIGNAL	LOW_SIGNAL	1198.372437	5123.538086	1200	5122	28.143469	45.9491	1213.488037	5119.687988	1210	5127	36.134968	47.962425	100	100	-1.740757	5.301633	-0.328343	0	-0.41831	0.080273	0	357.145081
633	105con1Gcon2R072403	NORMAL	A	1	1	25	9	LOW_SIGNAL	LOW_SIGNAL	1190.965576	5123.965332	1188	5124	27.768993	49.046242	1206.264038	5120.200195	1207	5118	28.037169	46.229095	100	100	-1.761816	5.184641	-0.339814	0	-0.545649	0.081445	0	435.125336
634	105con1Gcon2R072403	NORMAL	A	1	1	25	10	LOW_SIGNAL	LOW_SIGNAL	1198.827637	5120.655273	1200	5118	29.030954	49.338871	1212.712036	5118.448242	1210	5121	33.04245	47.406178	100	100	-1.598968	3.03911	-0.52613	0	-0.420199	0.046556	0	619.565674
635	105con1Gcon2R072403	NORMAL	A	1	1	25	11	LOW_SIGNAL	LOW_SIGNAL	1212.438354	5113.814941	1211	5110	28.513031	49.795311	1217.255981	5122.832031	1217	5122	32.702194	45.406189	100	100	-0.554812	-12.416646	0	0	-0.147318	-0.198587	0	0
636	105con1Gcon2R072403	NORMAL	A	1	1	25	12	LOW_SIGNAL	LOW_SIGNAL	1259.643799	5114.157715	1219	5112	286.834717	66.163719	1223.76001	5124.240234	1222	5127	29.137709	43.815655	100	100	4.132482	-13.883757	0	-3.359666	1.231524	-0.230112	795.208435	0
637	105con1Gcon2R072403	NORMAL	A	1	1	25	13	LOW_SIGNAL	LOW_SIGNAL	1248.268921	5124.027344	1248	5126	27.632074	45.647369	1240.925903	5117.157227	1242	5114	26.508579	48.81649	100	100	0.845643	9.460238	0.089389	11.187031	0.277005	0.140734	106.211823	251.847794
638	105con1Gcon2R072403	NORMAL	A	1	1	25	14	LOW_SIGNAL	LOW_SIGNAL	1264.548584	5126.013672	1262	5127	31.720333	49.656879	1258.834961	5125.291504	1257	5124	31.643869	50.3269	100	100	0.657997	0.994434	0.66168	1.511304	0.18056	0.01435	38.524475	1133.36731
639	105con1Gcon2R072403	NORMAL	A	1	1	25	15	LOW_SIGNAL	LOW_SIGNAL	1256.423584	5128.090332	1256	5124	26.741596	43.377823	1279.848022	5122.936035	1276	5125	43.318596	43.586357	100	100	-2.697627	7.097532	-0.38008	0	-0.540748	0.118255	0	82.620811
640	105con1Gcon2R072403	NORMAL	A	1	1	25	16	LOW_SIGNAL	LOW_SIGNAL	1268.489624	5124.544922	1267	5121	30.563942	47.121162	1285.991943	5121.671875	1282	5122	40.696655	52.942394	100	100	-2.015618	3.956222	-0.509481	0	-0.430068	0.054267	0	840.045288
641	105con1Gcon2R072403	NORMAL	A	1	1	25	17	LOW_SIGNAL	LOW_SIGNAL	1269.698608	5127.130371	1267	5128	32.099064	47.739414	1303.464966	5112.614258	1300	5105	43.811779	49.657509	100	100	-3.888632	19.988871	-0.19454	0	-0.770714	0.292325	0	94.157982
642	105con1Gcon2R072403	NORMAL	A	1	1	25	18	LOW_SIGNAL	LOW_SIGNAL	1270.184937	5123.657715	1265	5122	37.055782	43.62875	1295.855713	5127.182617	1293	5126	45.854645	45.250721	100	100	-2.956321	-4.853835	0	0	-0.559829	-0.077897	0	0
643	105con1Gcon2R072403	NORMAL	A	1	1	25	19	LOW_SIGNAL	LOW_SIGNAL	1386.520508	5127.383789	1395	5125	67.351692	49.267223	1290.076904	5119.240234	1290	5116	37.826817	44.317135	100	100	11.106727	11.213778	0.990454	1.009638	2.549609	0.183756	57.780876	264.298157
644	105con1Gcon2R072403	NORMAL	A	1	1	25	20	LOW_SIGNAL	LOW_SIGNAL	1349.493164	5129.185059	1349	5127	60.604801	45.45631	1268.489746	5114.265137	1265	5114	34.911743	45.691372	100	100	9.328589	20.54492	0.454058	2.202361	2.320234	0.326537	61.15667	31.023933
645	105con1Gcon2R072403	NORMAL	A	1	1	25	21	LOW_SIGNAL	LOW_SIGNAL	1246.376709	5117.760254	1244	5116	38.185959	47.307842	1227.015991	5119.007813	1221	5111	64.388062	57.967545	100	100	2.229637	-1.717904	0	-0.770486	0.300688	-0.021522	267.772095	0
646	105con1Gcon2R072403	NORMAL	A	1	1	25	22	LOW_SIGNAL	LOW_SIGNAL	1230.863037	5119.19873	1232	5117	36.770428	47.678616	1194.687988	5115.184082	1186	5116	66.780144	64.787415	100	100	4.166024	5.528222	0.753592	1.326978	0.541704	0.061966	154.098373	1092.629517
647	105con1Gcon2R072403	NORMAL	A	1	1	25	23	LOW_SIGNAL	LOW_SIGNAL	1171.027344	5114.876953	1169	5113	28.170637	53.744068	1170.823975	5116.463867	1166	5114	29.712076	48.843319	100	100	0.023421	-2.185201	0	-93.302574	0.006845	-0.03249	4644.646484	0
648	105con1Gcon2R072403	NORMAL	A	1	1	25	24	LOW_SIGNAL	LOW_SIGNAL	1154.541138	5114.876953	1156	5114	27.608629	44.393353	1155.248047	5108.063965	1154	5105	30.565813	48.019451	100	100	-0.08141	9.381571	-0.008678	0	-0.023127	0.14188	0	268.687958
649	105con1Gcon2R072403	NORMAL	A	1	1	25	25	LOW_SIGNAL	LOW_SIGNAL	1156.395874	5104.111328	1152	5101	27.866365	43.210041	1155.608032	5102.631836	1153	5101	33.628399	48.165131	100	100	0.09073	2.037279	0.044535	22.454268	0.023428	0.030717	2389.285156	1438.226196
650	105con1Gcon2R072403	NORMAL	A	1	1	25	26	LOW_SIGNAL	LOW_SIGNAL	1148.368042	5109.444336	1147	5111	27.029837	43.763798	1149.832031	5108.664063	1146	5104	34.117874	43.639053	100	100	-0.168597	1.074446	-0.156915	0	-0.04291	0.01788	0	423.182526
651	105con1Gcon2R072403	NORMAL	B	1	2	1	1	LOW_SIGNAL	LOW_SIGNAL	1106.896606	5163.523926	1107	5164	27.342915	55.426388	1127.2677	5167.858398	1126	5163	25.375105	47.588306	100	100	-2.345994	-5.968624	0	0	-0.802798	-0.091083	0	0
652	105con1Gcon2R072403	NORMAL	B	1	2	1	2	LOW_SIGNAL	LOW_SIGNAL	1105.393066	5177.241211	1104	5173	27.232361	48.740704	1117.119019	5177.928711	1113	5178	26.493652	44.319962	100	100	-1.350395	-0.946696	0	0	-0.442595	-0.015512	0	0
653	105con1Gcon2R072403	NORMAL	B	1	2	1	3	LOW_SIGNAL	LOW_SIGNAL	1111.779297	5180.944824	1110	5186	23.238323	51.13921	1108.119019	5191.476074	1110	5194	26.022331	45.464138	100	100	0.421528	-14.501664	0	-34.402584	0.140659	-0.231639	319.942017	0
654	105con1Gcon2R072403	NORMAL	B	1	2	1	4	LOW_SIGNAL	LOW_SIGNAL	1121.993164	5178.496582	1123	5176	27.776525	52.234802	1114.777832	5180.603027	1112	5175	25.347784	54.192562	100	100	0.830939	-2.900602	0	-3.490753	0.284653	-0.03887	157.427643	0
655	105con1Gcon2R072403	NORMAL	B	1	2	1	5	LOW_SIGNAL	LOW_SIGNAL	1128.903442	5177.269043	1127	5186	31.626362	49.227966	1137.396851	5185.531738	1134	5177	33.401337	43.885429	100	100	-0.978126	-11.377835	0	0	-0.254283	-0.188279	0	0
656	105con1Gcon2R072403	NORMAL	B	1	2	1	6	LOW_SIGNAL	LOW_SIGNAL	1151.165527	5180.137695	1147	5181	35.079082	48.408504	1170.373047	5179.238281	1171	5175	37.628437	48.604443	100	100	-2.211994	1.238505	-1.78602	0	-0.510452	0.018505	0	484.746582
657	105con1Gcon2R072403	NORMAL	B	1	2	1	7	LOW_SIGNAL	LOW_SIGNAL	1272.427612	5209.503418	1278	5208	42.995434	47.688976	1175.825684	5173.596191	1173	5171	36.474968	45.627941	100	100	11.12496	49.444702	0.224998	4.444484	2.648444	0.786957	23.56439	38.622574
658	105con1Gcon2R072403	NORMAL	B	1	2	1	8	LOW_SIGNAL	LOW_SIGNAL	1272.379272	5201.110352	1278	5201	37.214108	56.725609	1181.983276	5168.983398	1175	5163	38.434494	45.215275	100	100	10.410267	44.23922	0.235318	4.249576	2.35195	0.710533	10.629186	106.622444
659	105con1Gcon2R072403	NORMAL	B	1	2	1	9	LOW_SIGNAL	LOW_SIGNAL	1184.103394	5168.365723	1181	5168	27.608301	47.076729	1166.317505	5169.698242	1166	5170	27.794001	44.423283	100	100	2.048275	-1.834896	0	-0.895825	0.639918	-0.029996	18.034039	0
660	105con1Gcon2R072403	NORMAL	B	1	2	1	10	LOW_SIGNAL	LOW_SIGNAL	1164.179321	5174.248047	1162	5181	27.81728	51.267883	1148.444458	5172.634766	1149	5171	34.604412	53.380245	100	100	1.812073	2.221509	0.815695	1.225949	0.454707	0.030222	130.812103	921.594788
661	105con1Gcon2R072403	NORMAL	B	1	2	1	11	LOW_SIGNAL	LOW_SIGNAL	1137.111084	5187.694336	1138	5181	28.446762	49.695896	1132.365112	5185.30957	1134	5181	29.983894	53.270107	100	100	0.54656	3.283852	0.166439	6.00822	0.158284	0.044767	199.687515	804.435669
662	105con1Gcon2R072403	NORMAL	B	1	2	1	12	LOW_SIGNAL	LOW_SIGNAL	1127.342651	5187.678223	1129	5188	28.23196	48.567303	1121.833374	5187.80957	1123	5190	27.706676	51.630951	100	100	0.634464	-0.180867	0	-0.285071	0.198843	-0.002544	98.391678	0
663	105con1Gcon2R072403	NORMAL	B	1	2	1	13	LOW_SIGNAL	LOW_SIGNAL	1106.60144	5183.286621	1109	5186	30.429819	46.695995	1102.365112	5185.087402	1102	5185	27.33016	47.63142	100	100	0.487868	-2.479698	0	-5.082725	0.155006	-0.037807	315.849976	0
664	105con1Gcon2R072403	NORMAL	B	1	2	1	14	LOW_SIGNAL	LOW_SIGNAL	1111.843506	5189.932129	1113	5186	25.974094	50.271538	1105.261963	5199.404785	1106	5200	24.971722	41.052586	100	100	0.75795	-13.043967	0	-17.209541	0.26356	-0.230744	108.57785	0
665	105con1Gcon2R072403	NORMAL	B	1	2	1	15	LOW_SIGNAL	LOW_SIGNAL	1126.551025	5193.054199	1126	5190	28.149593	45.425056	1124.663818	5195.73291	1125	5194	25.395975	47.775261	100	100	0.217336	-3.688619	0	-16.971943	0.074311	-0.056069	643.41925	0
666	105con1Gcon2R072403	NORMAL	B	1	2	1	16	LOW_SIGNAL	LOW_SIGNAL	1135.64624	5189.612305	1139	5186	28.467911	44.815517	1131.91272	5187.158691	1132	5182	28.371824	42.742653	100	100	0.429963	3.378656	0.127259	7.858015	0.131593	0.057404	62.594952	549.069946
667	105con1Gcon2R072403	NORMAL	B	1	2	1	17	LOW_SIGNAL	LOW_SIGNAL	1119.80957	5184.183594	1117	5184	27.816999	48.832821	1140.023804	5185.063477	1139	5183	29.907452	46.086143	100	100	-2.32793	-1.21161	0	0	-0.675893	-0.019092	0	0
668	105con1Gcon2R072403	NORMAL	B	1	2	1	18	LOW_SIGNAL	LOW_SIGNAL	1120.306152	5192.421875	1120	5196	25.479132	55.67799	1130.611084	5189.333496	1129	5193	29.417807	50.371414	100	100	-1.186746	4.252737	-0.279055	0	-0.350296	0.061312	0	768.122986
669	105con1Gcon2R072403	NORMAL	B	1	2	1	19	LOW_SIGNAL	LOW_SIGNAL	1124.312866	5205.925293	1129	5207	26.731489	48.717113	1118.357178	5208.27002	1121	5206	29.717192	56.156979	100	100	0.685874	-3.228718	0	-4.707448	0.200412	-0.041753	217.980789	0
670	105con1Gcon2R072403	NORMAL	B	1	2	1	20	LOW_SIGNAL	LOW_SIGNAL	1104.802734	5213.347168	1105	5215	28.698862	43.947926	1108.555542	5215.349121	1106	5213	33.980827	53.371799	100	100	-0.432184	-2.756715	0	0	-0.110439	-0.03751	0	0
671	105con1Gcon2R072403	NORMAL	B	1	2	1	21	LOW_SIGNAL	LOW_SIGNAL	1099.054443	5225.020508	1099	5222	25.848032	51.617199	1098.976196	5222.69043	1098	5221	27.573746	48.465664	100	100	0.009011	3.208547	0.002808	356.06366	0.002838	0.048077	12270.87207	762.202515
672	105con1Gcon2R072403	NORMAL	B	1	2	1	22	LOW_SIGNAL	LOW_SIGNAL	1092.05957	5219.894043	1091	5224	27.397614	44.878075	1095.895142	5216.867188	1095	5215	32.095528	42.304581	100	100	-0.441716	4.168018	-0.105977	0	-0.119505	0.071549	0	494.863037
673	105con1Gcon2R072403	NORMAL	B	1	2	1	23	LOW_SIGNAL	LOW_SIGNAL	1085.80127	5208.416992	1084	5208	36.536747	47.641079	1090.34314	5207.862793	1089	5205	33.017998	44.872765	100	100	-0.523055	0.763139	-0.685399	0	-0.137557	0.01235	0	2887.654297
674	105con1Gcon2R072403	NORMAL	B	1	2	1	24	LOW_SIGNAL	LOW_SIGNAL	1088.483398	5204.953613	1083	5204	37.529339	50.540852	1086.321777	5202.191406	1082	5206	33.915161	42.75798	100	100	0.248939	3.803594	0.065448	15.279245	0.063736	0.064601	743.377808	975.555115
675	105con1Gcon2R072403	NORMAL	B	1	2	1	25	LOW_SIGNAL	LOW_SIGNAL	1090.702026	5193.178711	1082	5190	74.306908	49.158394	1063.047974	5194.319824	1062	5192	35.131287	49.178837	100	100	3.184721	-1.571327	0	-0.493396	0.787163	-0.023203	236.773788	0
676	105con1Gcon2R072403	NORMAL	B	1	2	1	26	LOW_SIGNAL	LOW_SIGNAL	1060.137207	5181.764648	1062	5180	38.901707	47.963085	1053.674561	5186.57959	1051	5182	34.715717	50.682117	100	100	0.744257	-6.630235	0	-8.908526	0.186159	-0.095003	271.630768	0
677	105con1Gcon2R072403	NORMAL	B	1	2	2	1	LOW_SIGNAL	LOW_SIGNAL	1130.097168	5156.493164	1121	5155	75.132088	52.56604	1121.031738	5148.944336	1121	5142	29.007572	47.015793	100	100	1.044001	10.394832	0.100435	9.956722	0.312519	0.160559	764.514282	311.434418
678	105con1Gcon2R072403	NORMAL	B	1	2	2	2	LOW_SIGNAL	LOW_SIGNAL	1120.263916	5165.055664	1118	5163	26.221212	50.808125	1124.167969	5161.120117	1117	5151	31.044384	50.586182	100	100	-0.449602	5.419298	-0.082963	0	-0.125757	0.077799	0	120.537971
679	105con1Gcon2R072403	NORMAL	B	1	2	2	3	LOW_SIGNAL	LOW_SIGNAL	1114.493042	5184.145996	1112	5188	25.635965	45.946152	1109.567993	5185.191895	1113	5186	26.547993	51.022087	100	100	0.567183	-1.440215	0	-2.539243	0.185515	-0.020499	140.075424	0
680	105con1Gcon2R072403	NORMAL	B	1	2	2	4	LOW_SIGNAL	LOW_SIGNAL	1118.144775	5183.717285	1118	5183	27.408428	52.284977	1123.880005	5172.943848	1125	5172	27.365974	47.959209	100	100	-0.660486	14.835159	-0.044522	0	-0.209575	0.224638	0	193.288895
681	105con1Gcon2R072403	NORMAL	B	1	2	2	5	LOW_SIGNAL	LOW_SIGNAL	1166.165527	5177.241211	1166	5172	27.007982	48.559708	1142.647949	5176.759766	1140	5175	30.78993	43.546665	100	100	2.708353	0.662956	4.085266	0.244782	0.763807	0.011056	62.866795	4463.222656
682	105con1Gcon2R072403	NORMAL	B	1	2	2	6	LOW_SIGNAL	LOW_SIGNAL	1208.199951	5174.924316	1206	5179	28.798292	47.960495	1188.620728	5172.318848	1181	5173	42.824749	45.179569	100	100	2.254801	3.587763	0.62847	1.591167	0.457194	0.057669	161.884369	617.699158
683	105con1Gcon2R072403	NORMAL	B	1	2	2	7	DETECTED	DETECTED	14620.489258	5788.811035	15444	5819	3618.651855	266.960327	1254.277832	5163.444336	1244	5156	48.72348	38.460403	100	100	1539.29187	861.137817	1.787509	0.559438	274.327911	16.260014	27.070677	42.243271
684	105con1Gcon2R072403	NORMAL	B	1	2	2	8	DETECTED	DETECTED	12316.874023	5662.314453	12436	5676	2488.760986	195.086243	1250.95459	5156.59082	1237	5158	53.799873	29.892916	100	100	1274.383667	696.387817	1.829991	0.546451	205.686722	16.917843	22.485065	38.12011
685	105con1Gcon2R072403	NORMAL	B	1	2	2	9	LOW_SIGNAL	LOW_SIGNAL	1219.61377	5160.14502	1220	5163	32.03257	50.702564	1204.734009	5153.233887	1203	5155	37.548012	45.353439	100	100	1.713597	9.516717	0.180062	5.55365	0.396286	0.152384	131.655258	327.98526
686	105con1Gcon2R072403	NORMAL	B	1	2	2	10	LOW_SIGNAL	LOW_SIGNAL	1199.737915	5163.958496	1202	5161	26.211489	50.31979	1185.161011	5166.008301	1180	5166	30.94743	53.377632	100	100	1.678719	-2.822607	0	-1.681405	0.471021	-0.038402	112.870354	0
687	105con1Gcon2R072403	NORMAL	B	1	2	2	11	LOW_SIGNAL	LOW_SIGNAL	1182.368042	5189.159668	1183	5187	34.231369	46.092136	1161.973877	5168.43457	1164	5172	34.74934	53.009777	100	100	2.348651	28.538721	0.082297	12.15111	0.586894	0.390967	29.309639	126.334915
688	105con1Gcon2R072403	NORMAL	B	1	2	2	12	LOW_SIGNAL	LOW_SIGNAL	1151.622437	5185.027832	1151	5182	31.472942	45.603447	1120.232056	5173.576172	1118	5176	28.175756	45.956181	100	100	3.615008	15.76908	0.229247	4.362115	1.114092	0.249187	44.676136	49.625725
689	105con1Gcon2R072403	NORMAL	B	1	2	2	13	LOW_SIGNAL	LOW_SIGNAL	1160.860107	5184.503418	1162	5186	33.379929	46.848701	1101.33606	5179.616211	1102	5180	27.002672	46.251034	100	100	6.854963	6.729746	1.018607	0.981733	2.204376	0.105667	32.967075	152.631042
690	105con1Gcon2R072403	NORMAL	B	1	2	2	14	LOW_SIGNAL	LOW_SIGNAL	1170.062988	5189.272949	1171	5187	31.908148	45.88446	1111.495972	5177.487793	1109	5173	27.066711	48.337788	100	100	6.744749	16.22831	0.415616	2.406066	2.163802	0.243808	28.851439	129.008728
691	105con1Gcon2R072403	NORMAL	B	1	2	2	15	DETECTED	DETECTED	3169.230713	5294.192383	3141	5296	574.389587	59.74802	1147.517212	5179.568848	1143	5184	29.742306	46.502262	100	100	232.826416	157.838058	1.475097	0.677922	67.974335	2.464902	28.372913	32.728767
692	105con1Gcon2R072403	NORMAL	B	1	2	2	16	DETECTED	DETECTED	3273.724854	5289.431152	3234	5290	574.122986	64.760292	1163.787842	5181.151367	1163	5184	29.656244	52.764565	100	100	242.986496	149.102631	1.629659	0.613625	71.146469	2.052131	27.174105	34.676144
693	105con1Gcon2R072403	NORMAL	B	1	2	2	17	DETECTED	DETECTED	1522.206909	5340.568848	1520	5340	39.288303	49.906971	1201.883667	5172.713379	1190	5169	67.844223	48.5382	100	100	36.889359	231.139099	0.159598	6.265739	4.721452	3.458214	17.267136	6.915559
694	105con1Gcon2R072403	NORMAL	B	1	2	2	18	DETECTED	DETECTED	1516.472168	5317.611328	1517	5320	39.032303	46.189308	1182.706909	5188.870605	1173	5186	52.51004	52.479153	100	100	38.437382	177.277603	0.21682	4.612114	6.356218	2.453178	10.523941	19.350546
695	105con1Gcon2R072403	NORMAL	B	1	2	2	19	DETECTED	DETECTED	2244.215576	5262.274414	2303	5265	225.985977	49.2906	1192.181763	5199.967773	1159	5199	132.24855	48.483326	100	100	121.155281	85.797028	1.412115	0.708158	7.954974	1.285115	17.418491	14.258961
696	105con1Gcon2R072403	NORMAL	B	1	2	2	20	DETECTED	DETECTED	2006.45459	5243.59082	2019	5244	290.232086	57.770359	1124.569092	5196.894531	1122	5198	57.167294	52.561096	100	100	101.560509	64.301376	1.579445	0.633134	15.426399	0.888419	32.265667	51.339943
697	105con1Gcon2R072403	NORMAL	B	1	2	2	21	LOW_SIGNAL	LOW_SIGNAL	1089.630127	5193.520508	1088	5194	34.660332	48.453205	1102.463989	5206.448242	1102	5203	33.020168	47.11694	100	100	-1.477985	-17.801653	0	0	-0.388667	-0.274375	0	0
698	105con1Gcon2R072403	NORMAL	B	1	2	2	22	LOW_SIGNAL	LOW_SIGNAL	1056.297974	5185.238281	1054	5185	28.669565	45.405254	1104.508667	5188.155273	1086	5187	100.323952	60.010818	100	100	-5.552084	-4.016735	0	0	-0.48055	-0.048608	0	0
699	105con1Gcon2R072403	NORMAL	B	1	2	2	23	DETECTED	DETECTED	4582.355957	5368.788574	4418	5369	925.996643	69.989006	1090.446411	5186.285645	1083	5177	31.643423	49.495167	100	100	402.138489	251.308838	1.600176	0.624931	110.35183	3.687288	26.502857	27.114214
700	105con1Gcon2R072403	NORMAL	B	1	2	2	24	DETECTED	DETECTED	4610.48584	5355.67627	4484	5352	875.354065	63.535351	1073.197144	5182.95752	1070	5180	33.392738	48.524345	100	100	407.364471	237.835892	1.712796	0.583841	105.929871	3.559425	24.728458	23.745981
701	105con1Gcon2R072403	NORMAL	B	1	2	2	25	LOW_SIGNAL	LOW_SIGNAL	1043.046387	5166.754883	1040	5167	22.952227	46.530125	1042.637207	5168.470703	1042	5166	27.235962	50.688663	100	100	0.047122	-2.362706	0	-50.139847	0.015024	-0.03385	3583.422363	0
702	105con1Gcon2R072403	NORMAL	B	1	2	2	26	LOW_SIGNAL	LOW_SIGNAL	1037.980225	5171.170898	1038	5176	27.925745	48.390484	1027.127075	5167.720215	1026	5169	27.074305	50.374817	100	100	1.24988	4.751635	0.263042	3.801672	0.400865	0.0685	63.052597	405.69928
703	105con1Gcon2R072403	NORMAL	B	1	2	3	1	LOW_SIGNAL	LOW_SIGNAL	1090.958374	5148.090332	1093	5149	25.697783	51.339947	1106.579346	5141.460449	1105	5144	28.163343	46.496571	100	100	-1.798957	9.129433	-0.19705	0	-0.554656	0.142589	0	328.336121
704	105con1Gcon2R072403	NORMAL	B	1	2	3	2	LOW_SIGNAL	LOW_SIGNAL	1085.503418	5155.324219	1085	5153	27.969257	47.234768	1104.647949	5164.704102	1107	5161	32.280834	52.357483	100	100	-2.20474	-12.916217	0	0	-0.593062	-0.179151	0	0
705	105con1Gcon2R072403	NORMAL	B	1	2	3	3	LOW_SIGNAL	LOW_SIGNAL	1066.138916	5158.340332	1063	5155	23.195011	47.777336	1094.728027	5175.279785	1096	5176	26.440853	43.94619	100	100	-3.292405	-23.32584	0	0	-1.081248	-0.385459	0	0
706	105con1Gcon2R072403	NORMAL	B	1	2	3	4	LOW_SIGNAL	LOW_SIGNAL	1079.434448	5158.248047	1079	5153	24.750652	47.832096	1107.439941	5158.352051	1106	5151	28.472797	52.935783	100	100	-3.225194	-0.143215	0	0	-0.983588	-0.001965	0	0
707	105con1Gcon2R072403	NORMAL	B	1	2	3	5	LOW_SIGNAL	LOW_SIGNAL	1223.917236	5176.110352	1236	5183	58.620907	49.102665	1138.959961	5162.423828	1136	5165	33.579315	50.659065	100	100	9.783928	18.846516	0.519137	1.926273	2.530048	0.270169	56.5583	91.043571
708	105con1Gcon2R072403	NORMAL	B	1	2	3	6	LOW_SIGNAL	LOW_SIGNAL	1270.717285	5175.372559	1274	5178	49.817261	47.400612	1172.166626	5164.648926	1168	5166	37.414661	50.762329	100	100	11.349381	14.766578	0.768586	1.301091	2.634012	0.211252	33.376022	169.399582
709	105con1Gcon2R072403	NORMAL	B	1	2	3	7	DETECTED	DETECTED	13319.407227	5820.027344	14122	5924	3867.40332	288.688568	1247.074097	5154.222168	1248	5147	46.007465	42.667168	100	100	1390.285034	916.822144	1.516417	0.659449	262.399445	15.604626	32.032993	42.883133
710	105con1Gcon2R072403	NORMAL	B	1	2	3	8	DETECTED	DETECTED	12772.984375	5812.169434	12737	5874	2488.609619	210.99054	1255.142822	5150.523926	1248	5145	41.13306	45.625237	100	100	1326.428223	911.094238	1.455863	0.686878	280.014221	14.501744	21.603611	31.134256
711	105con1Gcon2R072403	NORMAL	B	1	2	3	9	DETECTED	DETECTED	8443.464844	5626.069336	8600	5683	1651.593872	181.706192	1231.099976	5134.5	1229	5140	34.32436	47.745556	100	100	830.596985	676.897156	1.227065	0.814953	210.123795	10.295604	22.894533	35.665596
712	105con1Gcon2R072403	NORMAL	B	1	2	3	10	DETECTED	DETECTED	8768.876953	5664.021973	9300	5718	1933.654175	187.894638	1209.264648	5155.088379	1207	5154	41.081814	50.247486	100	100	870.586975	700.807983	1.242262	0.804983	184.013596	10.128538	25.572975	35.574646
713	105con1Gcon2R072403	NORMAL	B	1	2	3	11	DETECTED	DETECTED	4883.759766	5363.744141	4812	5365	958.800781	74.171425	1155.605225	5168.684082	1142	5171	46.979893	54.171951	100	100	429.345154	268.600159	1.598455	0.625604	79.356384	3.600757	25.686947	25.973331
714	105con1Gcon2R072403	NORMAL	B	1	2	3	12	DETECTED	DETECTED	4835.408203	5354.815918	4965	5363	815.357483	77.772552	1099.744141	5166.651367	1103	5174	29.060776	46.001499	100	100	430.209961	259.10495	1.66037	0.602276	128.5466	4.0904	21.812439	33.326736
715	105con1Gcon2R072403	NORMAL	B	1	2	3	13	LOW_SIGNAL	LOW_SIGNAL	1089.314697	5162.202637	1093	5163	32.457424	50.531906	1086.81897	5165.172363	1083	5163	36.995556	46.641891	100	100	0.287415	-4.089351	0	-14.228022	0.06746	-0.063671	711.355713	0
716	105con1Gcon2R072403	NORMAL	B	1	2	3	14	LOW_SIGNAL	LOW_SIGNAL	1084.650391	5166.349609	1085	5162	32.032837	50.411861	1094.488037	5168.26416	1095	5164	40.623291	49.635307	100	100	-1.132932	-2.636361	0	0	-0.242168	-0.038572	0	0
717	105con1Gcon2R072403	NORMAL	B	1	2	3	15	LOW_SIGNAL	LOW_SIGNAL	1203.125854	5199.713379	1211	5196	54.130112	43.331295	1125.333374	5168	1127	5168	52.846947	47.331848	100	100	8.958809	43.669724	0.205149	4.874501	1.472034	0.670022	15.060836	60.052761
718	105con1Gcon2R072403	NORMAL	B	1	2	3	16	LOW_SIGNAL	LOW_SIGNAL	1230.520508	5186.452148	1225	5186	55.800282	50.429745	1144.284546	5170.731934	1148	5170	49.76379	47.852409	100	100	9.931185	21.646935	0.45878	2.179693	1.732906	0.328515	29.272644	101.242859
719	105con1Gcon2R072403	NORMAL	B	1	2	3	17	DETECTED	DETECTED	25570.384766	6285.231934	25157	6222	3964.683105	302.005676	1206.339233	5161.518066	1216	5169	45.754795	46.2271	100	100	2805.834473	1547.368164	1.813295	0.551482	532.491638	24.308552	16.271595	26.558966
720	105con1Gcon2R072403	NORMAL	B	1	2	3	18	DETECTED	DETECTED	21258.652344	6061.43457	24178	6201	8601.998047	424.810089	1206.739136	5172.086914	1194	5174	39.487877	59.564255	100	100	2309.236816	1224.642944	1.885641	0.530324	507.799255	14.930896	42.898186	47.294609
721	105con1Gcon2R072403	NORMAL	B	1	2	3	19	LOW_SIGNAL	LOW_SIGNAL	1101.675903	5192.324219	1103	5192	26.796526	52.843437	1120.491821	5194.262207	1118	5196	39.624317	53.250515	100	100	-2.166896	-2.668634	0	0	-0.474858	-0.036394	0	0
722	105con1Gcon2R072403	NORMAL	B	1	2	3	20	LOW_SIGNAL	LOW_SIGNAL	1076.835571	5169.116211	1076	5169	27.783903	49.966675	1097.333374	5185.69043	1096	5190	27.44507	54.046272	100	100	-2.360587	-22.822908	0	0	-0.746866	-0.306667	0	0
723	105con1Gcon2R072403	NORMAL	B	1	2	3	21	LOW_SIGNAL	LOW_SIGNAL	1062.619995	5164.799805	1057	5165	29.537523	43.371971	1088.855957	5179.576172	1086	5182	25.53104	48.541992	100	100	-3.02141	-20.347244	0	0	-1.02761	-0.304404	0	0
724	105con1Gcon2R072403	NORMAL	B	1	2	3	22	LOW_SIGNAL	LOW_SIGNAL	1054.827759	5165.105957	1056	5165	28.060591	38.339565	1089.008057	5182.536133	1076	5180	95.110931	64.042397	100	100	-3.936303	-24.001572	0	0	-0.359373	-0.272166	0	0
725	105con1Gcon2R072403	NORMAL	B	1	2	3	23	LOW_SIGNAL	LOW_SIGNAL	1078.311279	5177.715332	1078	5178	26.476954	46.40292	1075.959961	5177.60791	1075	5176	25.96349	48.017952	100	100	0.270785	0.147921	1.8306	0.546269	0.090562	0.002237	220.686966	11495.602539
726	105con1Gcon2R072403	NORMAL	B	1	2	3	24	LOW_SIGNAL	LOW_SIGNAL	1071.576172	5161.19873	1072	5159	28.683886	48.937382	1071.153809	5159.700684	1068	5159	28.80961	49.107426	100	100	0.048641	2.062829	0.02358	42.409634	0.01466	0.030506	636.550598	272.562958
727	105con1Gcon2R072403	NORMAL	B	1	2	3	25	DETECTED	DETECTED	2469.039795	5536.103027	2549	5548	259.72818	154.36676	1053.619019	5153.928711	1050	5157	28.080854	45.979523	100	100	163.003983	526.25885	0.309741	3.228503	50.40519	8.311837	18.242329	38.558331
728	105con1Gcon2R072403	NORMAL	B	1	2	3	26	DETECTED	DETECTED	2474.921631	5652.513184	2516	5684	181.216782	149.777557	1037.333374	5173.378906	1038	5174	26.541887	59.500675	100	100	165.556854	659.773926	0.25093	3.98518	54.163002	8.052586	12.469671	28.687523
729	105con1Gcon2R072403	NORMAL	B	1	2	4	1	DETECTED	DETECTED	1428.319458	5254.902832	1426	5258	48.246082	55.399487	1102.986694	5169.609375	1102	5175	32.309128	58.228886	100	100	37.46627	117.450165	0.318997	3.134824	10.069376	1.464796	11.013408	21.022038
730	105con1Gcon2R072403	NORMAL	B	1	2	4	2	DETECTED	DETECTED	1421.549438	5266.41748	1422	5264	51.917515	52.810997	1087.723633	5174.430664	1088	5176	28.517277	57.305199	100	100	38.444355	126.667007	0.303507	3.294814	11.70609	1.605209	12.996075	24.183895
731	105con1Gcon2R072403	NORMAL	B	1	2	4	3	LOW_SIGNAL	LOW_SIGNAL	1132.744873	5150.827637	1130	5149	40.906704	51.856556	1204.761963	5253.158691	1093	5155	824.315308	806.096558	100	100	-8.293698	-140.911148	0	0	-0.087366	-0.126946	0	0
732	105con1Gcon2R072403	NORMAL	B	1	2	4	4	LOW_SIGNAL	LOW_SIGNAL	1134.369873	5149.157715	1135	5151	33.544624	47.110683	1095.927979	5138.952148	1096	5140	30.352015	55.333717	100	100	4.427081	14.053194	0.315023	3.174371	1.266535	0.184437	37.154133	284.395721
733	105con1Gcon2R072403	NORMAL	B	1	2	4	5	LOW_SIGNAL	LOW_SIGNAL	1117.541138	5147.273926	1116	5142	27.476919	48.459229	1118.352051	5141.52002	1120	5140	29.516869	49.004704	100	100	-0.093387	7.923202	-0.011787	0	-0.027473	0.117415	0	126.720329
734	105con1Gcon2R072403	NORMAL	B	1	2	4	6	LOW_SIGNAL	LOW_SIGNAL	1130.23291	5137.890625	1129	5136	27.781422	44.949978	1141.135986	5147.624023	1142	5150	36.118832	50.627781	100	100	-1.25563	-13.403012	0	0	-0.301867	-0.192254	0	0
735	105con1Gcon2R072403	NORMAL	B	1	2	4	7	LOW_SIGNAL	LOW_SIGNAL	1133.869873	5125.020508	1136	5120	31.0979	50.138359	1176.814819	5145.833496	1177	5144	37.50219	41.003414	100	100	-4.945665	-28.659748	0	0	-1.145132	-0.507592	0	0
736	105con1Gcon2R072403	NORMAL	B	1	2	4	8	LOW_SIGNAL	LOW_SIGNAL	1128.917236	5143.124023	1129	5143	34.388004	54.156384	1179.086182	5142.181152	1173	5141	45.803661	44.161873	100	100	-5.777602	1.298345	-4.449974	0	-1.095304	0.02135	0	3324.646729
737	105con1Gcon2R072403	NORMAL	B	1	2	4	9	LOW_SIGNAL	LOW_SIGNAL	1112.655151	5125.703613	1111	5129	28.529076	51.679317	1159.761963	5138.539551	1158	5144	51.367294	52.089561	100	100	-5.424958	-17.675247	0	0	-0.917058	-0.246421	0	0
738	105con1Gcon2R072403	NORMAL	B	1	2	4	10	LOW_SIGNAL	LOW_SIGNAL	1085.482788	5135.586426	1086	5132	25.808615	51.407772	1127.172363	5140.034668	1126	5137	45.935551	54.383011	100	100	-4.801093	-6.125286	0	0	-0.907567	-0.081795	0	0
739	105con1Gcon2R072403	NORMAL	B	1	2	4	11	LOW_SIGNAL	LOW_SIGNAL	1082.965332	5158.659668	1084	5161	29.765615	51.114735	1092.492065	5150.555664	1090	5150	32.86475	54.617008	100	100	-1.097126	11.159315	-0.098315	0	-0.289877	0.148379	0	237.453232
740	105con1Gcon2R072403	NORMAL	B	1	2	4	12	LOW_SIGNAL	LOW_SIGNAL	1057.769287	5147.035156	1058	5144	24.200949	48.895191	1068.880371	5152.812012	1067	5153	30.776493	46.603786	100	100	-1.279585	-7.954803	0	0	-0.361025	-0.123957	0	0
741	105con1Gcon2R072403	NORMAL	B	1	2	4	13	LOW_SIGNAL	LOW_SIGNAL	1031.59436	5143.601563	1033	5139	24.323591	44.777538	1046.296021	5145.208008	1049	5152	24.984838	46.366585	100	100	-1.693086	-2.212095	0	0	-0.588423	-0.034647	0	0
742	105con1Gcon2R072403	NORMAL	B	1	2	4	14	LOW_SIGNAL	LOW_SIGNAL	1040.587402	5149.839355	1041	5149	24.864517	45.505863	1050.144043	5146.744141	1046	5146	33.470432	54.597923	100	100	-1.100571	4.26215	-0.25822	0	-0.285525	0.056691	0	974.687805
743	105con1Gcon2R072403	NORMAL	B	1	2	4	15	LOW_SIGNAL	LOW_SIGNAL	1064.643311	5146.615234	1062	5142	25.314474	53.162098	1073.784058	5140.664063	1074	5136	26.534698	47.137714	100	100	-1.052675	8.194839	-0.128456	0	-0.344483	0.126251	0	413.051239
744	105con1Gcon2R072403	NORMAL	B	1	2	4	16	LOW_SIGNAL	LOW_SIGNAL	1069.267578	5144.133789	1070	5146	25.598894	48.920731	1089.871948	5148.983887	1089	5148	25.780704	47.124405	100	100	-2.372859	-6.678646	0	0	-0.799217	-0.102921	0	0
745	105con1Gcon2R072403	NORMAL	B	1	2	4	17	LOW_SIGNAL	LOW_SIGNAL	1115.105591	5153.591309	1115	5155	31.406445	47.897083	1125.849243	5150.753906	1123	5147	43.942341	47.452831	100	100	-1.23727	3.907139	-0.316669	0	-0.244494	0.059794	0	229.379105
746	105con1Gcon2R072403	NORMAL	B	1	2	4	18	LOW_SIGNAL	LOW_SIGNAL	1117.368042	5167.145996	1119	5170	30.831766	48.640957	1128.90271	5172.176758	1127	5171	37.185101	54.859917	100	100	-1.328366	-6.927423	0	0	-0.310196	-0.091702	0	0
747	105con1Gcon2R072403	NORMAL	B	1	2	4	19	LOW_SIGNAL	LOW_SIGNAL	1206.604126	5220.125	1220	5226	54.145382	55.603565	1122.407959	5189.879883	1124	5192	29.17856	44.753555	100	100	9.696276	41.647907	0.232815	4.295248	2.885549	0.675815	54.171921	109.102287
748	105con1Gcon2R072403	NORMAL	B	1	2	4	20	LOW_SIGNAL	LOW_SIGNAL	1197.959473	5193.804199	1207	5195	52.506153	51.957417	1106.42395	5182.328125	1107	5186	26.739866	50.689075	100	100	10.541498	15.802699	0.667069	1.499094	3.423186	0.226401	49.365665	99.425323
749	105con1Gcon2R072403	NORMAL	B	1	2	4	21	LOW_SIGNAL	LOW_SIGNAL	1200.939941	5169.586426	1134	5174	250.414139	48.81567	1102.160034	5172.255859	1098	5175	26.697046	50.656158	100	100	11.375782	-3.675844	0	-0.323129	3.700031	-0.052697	252.062363	0
750	105con1Gcon2R072403	NORMAL	B	1	2	4	22	LOW_SIGNAL	LOW_SIGNAL	1175.22522	5177.046387	1124	5182	165.244705	44.609768	1101.848022	5166.86377	1099	5166	30.662064	55.492855	100	100	8.450332	14.021592	0.602666	1.659295	2.393094	0.183494	221.288132	324.14505
751	105con1Gcon2R072403	NORMAL	B	1	2	4	23	LOW_SIGNAL	LOW_SIGNAL	1074.602661	5158.708496	1075	5155	26.107489	52.402618	1091.144043	5157	1090	5157	29.420403	52.793571	100	100	-1.904954	2.352621	-0.809716	0	-0.562242	0.032362	0	375.360016
752	105con1Gcon2R072403	NORMAL	B	1	2	4	24	LOW_SIGNAL	LOW_SIGNAL	1076.447388	5155.940918	1075	5152	27.50672	46.241982	1092.104004	5157.279785	1087	5157	31.736273	47.594654	100	100	-1.803062	-1.843637	0	0	-0.493335	-0.028131	0	0
753	105con1Gcon2R072403	NORMAL	B	1	2	4	25	LOW_SIGNAL	LOW_SIGNAL	1102.111816	5156.927734	1099	5155	30.506868	50.273838	1084.215942	5148.352051	1081	5141	28.450747	47.089012	100	100	2.060941	11.808825	0.174525	5.729822	0.629012	0.182116	61.523548	205.338684
754	105con1Gcon2R072403	NORMAL	B	1	2	4	26	LOW_SIGNAL	LOW_SIGNAL	1080.361816	5165.164551	1079	5164	26.628817	50.615215	1061.738037	5162.738281	1062	5163	31.368565	52.165592	100	100	2.144769	3.341004	0.641953	1.557745	0.593708	0.046511	89.025406	520.278381
755	105con1Gcon2R072403	NORMAL	B	1	2	5	1	LOW_SIGNAL	LOW_SIGNAL	1067.611084	5172.111328	1069	5172	29.452841	48.313259	1074.519653	5171.118164	1073	5172	29.170502	55.050152	100	100	-0.795611	1.367599	-0.581757	0	-0.236834	0.018041	0	2657.004639
756	105con1Gcon2R072403	NORMAL	B	1	2	5	2	LOW_SIGNAL	LOW_SIGNAL	1064.041382	5160.551758	1063	5163	26.213835	56.192738	1066.119019	5152.825195	1067	5151	29.808622	61.316624	100	100	-0.239267	10.639574	-0.022488	0	-0.069699	0.126011	0	317.577423
757	105con1Gcon2R072403	NORMAL	B	1	2	5	3	LOW_SIGNAL	LOW_SIGNAL	1106.434448	5134.213867	1111	5132	37.275219	59.230629	1061.095947	5122.983887	1061	5115	31.970858	65.631302	100	100	5.221314	15.463824	0.337647	2.961673	1.41812	0.171107	42.271431	251.738052
758	105con1Gcon2R072403	NORMAL	B	1	2	5	4	LOW_SIGNAL	LOW_SIGNAL	1113.746582	5128.383789	1116	5133	34.987251	49.091503	1065.94397	5115.184082	1066	5114	27.017412	51.077644	100	100	5.505088	18.176163	0.302874	3.301702	1.769326	0.258424	46.503468	106.858215
759	105con1Gcon2R072403	NORMAL	B	1	2	5	5	LOW_SIGNAL	LOW_SIGNAL	1066.369873	5099.808105	1065	5098	29.451078	57.380806	1084.809082	5117.227051	1085	5116	29.697716	50.060993	100	100	-2.123513	-23.986107	0	0	-0.620897	-0.347954	0	0
760	105con1Gcon2R072403	NORMAL	B	1	2	5	6	LOW_SIGNAL	LOW_SIGNAL	1081.73291	5113.191895	1085	5116	26.75284	46.795116	1106.8125	5117.839355	1103	5120	29.954472	48.995049	100	100	-2.888239	-6.399612	0	0	-0.837257	-0.094856	0	0
761	105con1Gcon2R072403	NORMAL	B	1	2	5	7	DETECTED	DETECTED	7533.854004	6086.20459	8202	6195	1943.787109	378.555878	1128.846191	5135.461426	1125	5131	22.888758	38.537498	100	100	737.619385	1309.185303	0.563419	1.774879	279.832031	24.670599	30.345823	39.609978
762	105con1Gcon2R072403	NORMAL	B	1	2	5	8	DETECTED	DETECTED	7355.447754	6367.804199	8073	6375	1950.146973	617.515503	1118	5114.379395	1118	5122	30.834814	45.705124	100	100	718.322693	1725.981812	0.416182	2.402795	202.285889	27.424164	31.261234	49.13113
763	105con1Gcon2R072403	NORMAL	B	1	2	5	9	LOW_SIGNAL	LOW_SIGNAL	1124.438354	5162.075195	1124	5165	27.947483	52.894169	1113.035034	5137.043945	1112	5133	29.347157	46.928368	100	100	1.31324	34.468346	0.0381	26.246807	0.388566	0.533393	78.530617	97.491371
764	105con1Gcon2R072403	NORMAL	B	1	2	5	10	LOW_SIGNAL	LOW_SIGNAL	1107.883545	5162.855957	1108	5160	32.917557	52.50642	1089.160034	5136.240234	1092	5137	34.849304	54.18343	100	100	2.156254	36.650185	0.058833	16.997154	0.537271	0.491215	61.107784	50.256367
765	105con1Gcon2R072403	NORMAL	B	1	2	5	11	LOW_SIGNAL	LOW_SIGNAL	1068.219238	5139.506836	1068	5136	30.946119	52.555817	1079.599976	5141.167969	1074	5145	39.575775	55.559288	100	100	-1.310639	-2.287401	0	0	-0.287568	-0.029898	0	0
766	105con1Gcon2R072403	NORMAL	B	1	2	5	12	LOW_SIGNAL	LOW_SIGNAL	1058.181763	5139.118652	1052	5142	38.752491	50.456154	1070.66394	5138.919922	1059	5140	50.459175	47.199577	100	100	-1.437484	0.273654	-5.252918	0	-0.247372	0.00421	0	8973.567383
767	105con1Gcon2R072403	NORMAL	B	1	2	5	13	LOW_SIGNAL	LOW_SIGNAL	1047.958008	5135.020996	1049	5134	26.605579	47.115746	1045.671997	5136.111816	1048	5137	28.652472	49.381691	100	100	0.263264	-1.502073	0	-5.705585	0.079784	-0.02209	465.229187	0
768	105con1Gcon2R072403	NORMAL	B	1	2	5	14	LOW_SIGNAL	LOW_SIGNAL	1050.265747	5131.964844	1049	5128	25.284286	47.746025	1044.463989	5143.551758	1044	5140	28.016279	53.752781	100	100	0.668147	-15.955327	0	-23.879953	0.207085	-0.215559	207.99173	0
769	105con1Gcon2R072403	NORMAL	B	1	2	5	15	LOW_SIGNAL	LOW_SIGNAL	1061.391602	5152.069824	1061	5151	28.112209	53.791798	1067.264038	5150.21582	1067	5147	27.384991	49.053551	100	100	-0.676287	2.552987	-0.2649	0	-0.21444	0.037796	0	1190.667603
770	105con1Gcon2R072403	NORMAL	B	1	2	5	16	LOW_SIGNAL	LOW_SIGNAL	1082.408447	5162.162109	1082	5160	32.467148	48.807278	1079.504028	5156.879883	1080	5155	27.515572	49.888195	100	100	0.334481	7.273693	0.045985	21.746181	0.105555	0.105881	593.369934	195.536484
771	105con1Gcon2R072403	NORMAL	B	1	2	5	17	LOW_SIGNAL	LOW_SIGNAL	1080.585693	5165.814453	1080	5165	28.903708	49.903152	1089.848022	5158.096191	1087	5160	28.383335	51.744324	100	100	-1.066677	10.628143	-0.100363	0	-0.32633	0.149162	0	177.245773
772	105con1Gcon2R072403	NORMAL	B	1	2	5	18	LOW_SIGNAL	LOW_SIGNAL	1097.207153	5180.542969	1099	5182	25.725307	51.55835	1105.407959	5171.60791	1104	5167	30.048372	54.778427	100	100	-0.944429	12.303688	-0.07676	0	-0.27292	0.163113	0	207.098755
773	105con1Gcon2R072403	NORMAL	B	1	2	5	19	LOW_SIGNAL	LOW_SIGNAL	1102.648682	5172.14209	1100	5170	30.703066	49.55859	1114.53418	5179.552734	1114	5182	28.4704	51.309715	100	100	-1.368769	-10.204551	0	0	-0.417469	-0.14443	0	0
774	105con1Gcon2R072403	NORMAL	B	1	2	5	20	LOW_SIGNAL	LOW_SIGNAL	1114.398682	5157.371582	1112	5156	27.24086	54.381538	1129.126953	5165.246094	1125	5159	35.797886	51.904465	100	100	-1.696151	-10.843302	0	0	-0.411429	-0.151712	0	0
775	105con1Gcon2R072403	NORMAL	B	1	2	5	21	LOW_SIGNAL	LOW_SIGNAL	1144.746704	5163.046875	1141	5160	36.525284	54.902256	1140.612305	5159.867188	1139	5163	43.067097	49.621571	100	100	0.47613	4.37847	0.108743	9.195965	0.095999	0.064079	551.915222	738.870605
776	105con1Gcon2R072403	NORMAL	B	1	2	5	22	LOW_SIGNAL	LOW_SIGNAL	1155.006714	5168.366699	1155	5165	35.905262	55.154381	1154.29248	5159.056641	1156	5155	54.621639	47.477264	100	100	0.082253	12.820068	0.006416	155.861023	0.013076	0.196095	5763.14502	301.499969
777	105con1Gcon2R072403	NORMAL	B	1	2	5	23	LOW_SIGNAL	LOW_SIGNAL	1157.688721	5160.602539	1154	5159	43.772324	43.520573	1145.268066	5160.762695	1127	5164	57.141182	52.807583	100	100	1.430399	-0.220537	0	-0.154179	0.217368	-0.003033	295.717712	0
778	105con1Gcon2R072403	NORMAL	B	1	2	5	24	LOW_SIGNAL	LOW_SIGNAL	1142.079468	5164.205078	1139	5169	39.97908	52.791187	1139.56189	5174.666504	1128	5176	55.588619	47.833378	100	100	0.289932	-14.405516	0	-49.685905	0.045289	-0.218706	1534.149292	0
779	105con1Gcon2R072403	NORMAL	B	1	2	5	25	LOW_SIGNAL	LOW_SIGNAL	1163.960205	5189.258301	1160	5191	55.416592	50.021523	1110.375977	5175.319824	1107	5176	35.760555	48.633518	100	100	6.170916	19.193459	0.321511	3.110309	1.498417	0.286602	79.004898	83.953743
780	105con1Gcon2R072403	NORMAL	B	1	2	5	26	LOW_SIGNAL	LOW_SIGNAL	1141.671021	5188.717285	1138	5183	50.563942	52.026279	1083.254028	5170.587402	1081	5172	32.709126	48.679234	100	100	6.727471	24.965076	0.269475	3.710915	1.785954	0.372436	66.007126	101.265717
781	105con1Gcon2R072403	NORMAL	B	1	2	6	1	LOW_SIGNAL	LOW_SIGNAL	1169.743042	5171.076172	1178	5168	51.756382	51.717369	1054.126953	5149.611328	1053	5145	26.613075	47.905563	100	100	13.314686	29.55736	0.450469	2.219907	4.344334	0.448066	38.394264	90.78566
782	105con1Gcon2R072403	NORMAL	B	1	2	6	2	LOW_SIGNAL	LOW_SIGNAL	1173.430542	5136.673828	1180	5135	40.788494	56.682636	1053.784058	5122.040039	1054	5118	26.82037	46.394238	100	100	13.778838	20.150911	0.683782	1.462454	4.46103	0.315423	25.68449	222.534668
783	105con1Gcon2R072403	NORMAL	B	1	2	6	3	LOW_SIGNAL	LOW_SIGNAL	1059.863037	5110.075195	1053	5111	40.74913	49.56654	1053.05603	5106.952148	1050	5100	26.234457	53.789749	100	100	0.783915	4.300475	0.182286	5.485897	0.259468	0.05806	458.069763	668.977173
784	105con1Gcon2R072403	NORMAL	B	1	2	6	4	LOW_SIGNAL	LOW_SIGNAL	1064.472656	5094.726074	1062	5096	34.597633	45.919491	1069.583984	5097.255859	1068	5096	32.664261	49.974163	100	100	-0.588635	-3.483546	0	0	-0.156481	-0.050622	0	0
785	105con1Gcon2R072403	NORMAL	B	1	2	6	5	DETECTED	DETECTED	3993.732422	5247.408691	4314	5251	1417.172363	107.851967	1082.057739	5090.480957	1078	5082	28.442175	54.491764	100	100	335.316956	216.091476	1.551736	0.644439	102.371735	2.879843	48.662266	59.309849
786	105con1Gcon2R072403	NORMAL	B	1	2	6	6	DETECTED	DETECTED	4540.462402	5277.411621	4699	5273	1115.197632	99.194839	1088.682495	5114.983887	1089	5116	25.825607	50.564713	100	100	397.517029	223.665039	1.777287	0.562655	133.657257	3.212275	32.299236	52.539967
787	105con1Gcon2R072403	NORMAL	B	1	2	6	7	LOW_SIGNAL	LOW_SIGNAL	1215.342407	5148.335449	1239	5146	71.248032	60.960278	1096.913086	5114.017578	1097	5115	27.441656	44.466438	100	100	13.638666	47.256142	0.288612	3.464865	4.315677	0.77177	55.519474	121.511078
788	105con1Gcon2R072403	NORMAL	B	1	2	6	8	LOW_SIGNAL	LOW_SIGNAL	1232.342407	5172.554688	1244	5161	88.072655	79.937828	1100.299194	5111.042969	1097	5110	27.496788	47.658337	100	100	15.206482	84.702415	0.179528	5.570152	4.802132	1.290681	63.365849	104.333626
789	105con1Gcon2R072403	NORMAL	B	1	2	6	9	LOW_SIGNAL	LOW_SIGNAL	1123.260254	5140.383789	1121	5140	30.610359	51.276165	1096	5125.151855	1093	5126	28.873194	54.938828	100	100	3.13937	20.974566	0.149675	6.681138	0.944137	0.277253	37.289722	129.490005
790	105con1Gcon2R072403	NORMAL	B	1	2	6	10	LOW_SIGNAL	LOW_SIGNAL	1109.109619	5138.808105	1112	5141	31.844688	43.618774	1077.936035	5123.576172	1081	5127	28.320959	55.885414	100	100	3.590041	20.974566	0.171162	5.842431	1.100725	0.272557	46.707737	229.365677
791	105con1Gcon2R072403	NORMAL	B	1	2	6	11	LOW_SIGNAL	LOW_SIGNAL	1188.301392	5160.958984	1202	5156	58.5051	62.893112	1122.984009	5131.815918	1087	5125	96.171043	55.634083	100	100	7.522141	40.130371	0.187443	5.334967	0.679179	0.523835	116.857689	100.649826
792	105con1Gcon2R072403	NORMAL	B	1	2	6	12	LOW_SIGNAL	LOW_SIGNAL	1177.638916	5194.770996	1184	5200	47.30405	57.179352	1161.567993	5155.288086	1089	5154	148.220016	56.693401	100	100	1.850774	54.368465	0.034041	29.376064	0.108426	0.696429	874.055969	18.840672
793	105con1Gcon2R072403	NORMAL	B	1	2	6	13	LOW_SIGNAL	LOW_SIGNAL	1070.25	5138.381836	1072	5135	29.87351	51.790459	1054.352051	5132.832031	1055	5137	26.75704	52.139507	100	100	1.830854	7.642151	0.239573	4.17409	0.594159	0.106441	83.563339	108.526466
794	105con1Gcon2R072403	NORMAL	B	1	2	6	14	LOW_SIGNAL	LOW_SIGNAL	1062.720337	5151.943848	1065	5159	26.564674	49.163971	1051.735962	5136.080078	1051	5137	24.356272	49.939571	100	100	1.264993	21.84461	0.057909	17.268566	0.450988	0.317659	96.541061	55.265892
795	105con1Gcon2R072403	NORMAL	B	1	2	6	15	LOW_SIGNAL	LOW_SIGNAL	1047.797241	5154.209961	1047	5156	24.992556	47.896732	1050.81604	5161.647949	1046	5163	24.639132	50.83992	100	100	-0.347654	-10.242204	0	0	-0.122521	-0.146302	0	0
796	105con1Gcon2R072403	NORMAL	B	1	2	6	16	LOW_SIGNAL	LOW_SIGNAL	1075.852173	5157.887207	1077	5154	26.549023	48.073547	1074.94397	5154.744141	1073	5153	28.613188	49.449368	100	100	0.104591	4.328042	0.024166	41.380508	0.031741	0.063561	1174.925049	368.536682
797	105con1Gcon2R072403	NORMAL	B	1	2	6	17	DETECTED	DETECTED	1521.195923	5567.876465	1524	5567	76.1492	122.346344	1087.747681	5153.458008	1087	5150	25.349293	52.600174	100	100	49.917164	570.659424	0.087473	11.432128	17.099028	7.878652	16.566242	26.654697
798	105con1Gcon2R072403	NORMAL	B	1	2	6	18	DETECTED	DETECTED	1520.091797	5534.887695	1520	5530	66.170845	115.211754	1104.252319	5168.308594	1105	5168	29.329329	52.307953	100	100	47.889286	504.784058	0.094871	10.540647	14.178282	7.008095	14.264124	28.002943
799	105con1Gcon2R072403	NORMAL	B	1	2	6	19	DETECTED	DETECTED	1586.777832	5609.222168	1572	5614	50.48127	62.67952	1176.422607	5192.518066	1146	5181	95.370476	74.197426	100	100	47.257706	573.806824	0.082358	12.142079	4.302749	5.616153	19.718178	9.528491
800	105con1Gcon2R072403	NORMAL	B	1	2	6	20	DETECTED	DETECTED	1621.384644	5627.211426	1620	5618	42.645439	95.447212	1181.229248	5173.76416	1170	5167	54.958248	59.586723	100	100	50.689579	624.402588	0.081181	12.318165	8.008905	7.609871	7.875999	16.443516
801	105con1Gcon2R072403	NORMAL	B	1	2	6	21	DETECTED	DETECTED	17548.783203	6228.314453	19232	6346	6653.07666	581.048279	1206.633301	5160.533203	1199	5162	36.20105	58.903625	100	100	1882.009644	1470.348267	1.279975	0.781265	451.427521	18.127598	40.710541	54.136078
802	105con1Gcon2R072403	NORMAL	B	1	2	6	22	DETECTED	DETECTED	17226.208984	6351.236328	19205	6507	6390.974121	605.458496	1240.172363	5153.586426	1238	5152	35.280579	44.557766	100	100	1840.998657	1649.179077	1.116312	0.895807	453.111542	26.87859	39.977867	50.416798
803	105con1Gcon2R072403	NORMAL	B	1	2	6	23	DETECTED	DETECTED	24913.5	6585.97168	27633	6650	8859.90332	635.599792	1245.192261	5175.153809	1241	5179	36.015575	44.194748	100	100	2725.711426	1942.713989	1.403043	0.712736	657.168701	31.92275	37.433304	44.942829
804	105con1Gcon2R072403	NORMAL	B	1	2	6	24	DETECTED	DETECTED	24079.916016	6468.739258	26981	6612	8398.620117	561.267273	1240.185181	5178.296387	1240	5197	34.901001	57.044388	100	100	2630.290039	1776.956055	1.480222	0.675574	654.414795	22.621733	36.77166	43.268936
805	105con1Gcon2R072403	NORMAL	B	1	2	6	25	LOW_SIGNAL	LOW_SIGNAL	1161.178833	5167.033203	1160	5166	35.273613	51.828239	1153.292114	5163.325684	1155	5159	45.318371	54.221714	100	100	0.908258	5.105301	0.177905	5.620984	0.174029	0.068377	360.760742	429.720642
806	105con1Gcon2R072403	NORMAL	B	1	2	6	26	LOW_SIGNAL	LOW_SIGNAL	1121.516602	5169.960449	1121	5174	30.429771	48.46027	1119.40564	5153.547363	1116	5150	41.477654	46.952686	100	100	0.243105	22.601027	0.010756	92.968346	0.050894	0.349566	1335.198975	73.072525
807	105con1Gcon2R072403	NORMAL	B	1	2	7	1	LOW_SIGNAL	LOW_SIGNAL	1059.111084	5132.159668	1059	5127	29.067348	51.411636	1055.41272	5132.396973	1052	5124	29.839111	54.105091	100	100	0.425914	-0.326772	0	-0.767224	0.123944	-0.004386	182.31131	0
808	105con1Gcon2R072403	NORMAL	B	1	2	7	2	LOW_SIGNAL	LOW_SIGNAL	1066.361084	5117.388672	1064	5120	27.654367	53.639313	1049.776001	5117.903809	1050	5116	23.784267	48.322071	100	100	1.909986	-0.70935	0	-0.37139	0.697313	-0.01066	85.072289	0
809	105con1Gcon2R072403	NORMAL	B	1	2	7	3	LOW_SIGNAL	LOW_SIGNAL	1045.328735	5101.150879	1045	5100	25.367399	44.033112	1055.823975	5105.359863	1056	5102	22.656294	43.583324	100	100	-1.208662	-5.795825	0	0	-0.463237	-0.096573	0	0
810	105con1Gcon2R072403	NORMAL	B	1	2	7	4	LOW_SIGNAL	LOW_SIGNAL	1173.952026	5096.760254	1057	5095	873.580566	61.336414	1055.81604	5095.78418	1054	5101	30.751965	54.26244	100	100	13.604885	1.344067	10.122182	0.098793	3.841575	0.017988	739.012024	2929.717041
811	105con1Gcon2R072403	NORMAL	B	1	2	7	5	LOW_SIGNAL	LOW_SIGNAL	1078.746582	5094.095703	1062	5090	79.214836	50.04789	1064.849243	5089.722168	1065	5088	25.311522	49.670372	100	100	1.600458	6.022413	0.26575	3.762931	0.549052	0.088051	540.118408	140.289108
812	105con1Gcon2R072403	NORMAL	B	1	2	7	6	LOW_SIGNAL	LOW_SIGNAL	1069.431519	5104.904297	1064	5102	34.882839	49.549606	1075.08728	5105.349121	1074	5102	25.883131	45.504868	100	100	-0.651334	-0.612529	0	0	-0.218511	-0.009775	0	0
813	105con1Gcon2R072403	NORMAL	B	1	2	7	7	LOW_SIGNAL	LOW_SIGNAL	1179.568481	5109.588867	1183	5114	80.078148	47.384655	1077.624023	5097.87207	1077	5102	24.51124	47.233124	100	100	11.740221	16.134176	0.727662	1.374265	4.15909	0.248063	74.780487	32.31665
814	105con1Gcon2R072403	NORMAL	B	1	2	7	8	LOW_SIGNAL	LOW_SIGNAL	1167.691772	5101.013672	1171	5100	64.914009	47.906685	1078.063965	5098.167969	1078	5099	24.18936	41.784172	100	100	10.321799	3.918569	2.634073	0.37964	3.705258	0.068105	67.209854	823.473083
815	105con1Gcon2R072403	NORMAL	B	1	2	7	9	DETECTED	DETECTED	1516.19043	5153.714355	1522	5158	63.642452	43.439781	1092.490356	5111.822266	1080	5109	49.412292	43.786972	100	100	48.794537	57.685936	0.845865	1.182221	8.574791	0.956725	9.466528	13.136412
816	105con1Gcon2R072403	NORMAL	B	1	2	7	10	DETECTED	DETECTED	1532.347778	5170.217285	1521	5166	59.968636	31.128698	1081.470337	5109.150879	1076	5107	47.059624	56.277496	100	100	51.924362	84.089211	0.617491	1.619456	9.580983	1.085095	8.243986	76.776329
817	105con1Gcon2R072403	NORMAL	B	1	2	7	11	LOW_SIGNAL	LOW_SIGNAL	1144.705444	5134.164551	1152	5130	45.262325	50.14695	1077.436523	5115.595215	1070	5110	40.577332	54.02639	100	100	7.746885	25.57021	0.302965	3.300709	1.657796	0.343709	29.811512	108.259605
818	105con1Gcon2R072403	NORMAL	B	1	2	7	12	LOW_SIGNAL	LOW_SIGNAL	1209.9375	5171.111328	1184	5170	83.896622	50.218987	1152.271973	5156.21582	1097	5155	128.927231	53.19162	100	100	6.64093	20.511303	0.323769	3.088619	0.447272	0.280035	169.764847	117.705818
819	105con1Gcon2R072403	NORMAL	B	1	2	7	13	LOW_SIGNAL	LOW_SIGNAL	1040.762207	5135.056152	1043	5135	24.651352	47.506084	1058.208008	5133.104004	1056	5135	27.191473	49.196762	100	100	-2.009109	2.688133	-0.7474	0	-0.641591	0.03968	0	654.993469
820	105con1Gcon2R072403	NORMAL	B	1	2	7	14	LOW_SIGNAL	LOW_SIGNAL	1041.608398	5125.664551	1038	5132	26.609072	46.170677	1055.280029	5128.560059	1054	5132	23.630075	52.562466	100	100	-1.574465	-3.987151	0	0	-0.578569	-0.055087	0	0
821	105con1Gcon2R072403	NORMAL	B	1	2	7	15	LOW_SIGNAL	LOW_SIGNAL	1035.685303	5142.300781	1035	5143	28.785854	51.361607	1048.400024	5142.496094	1048	5137	26.615843	47.319897	100	100	-1.464264	-0.268948	0	0	-0.477713	-0.004127	0	0
822	105con1Gcon2R072403	NORMAL	B	1	2	7	16	LOW_SIGNAL	LOW_SIGNAL	1060.664307	5140.048828	1051	5140	90.588989	46.27084	1066.072021	5142.175781	1067	5145	25.087324	47.12661	100	100	-0.622768	-2.928841	0	0	-0.215556	-0.045133	0	0
823	105con1Gcon2R072403	NORMAL	B	1	2	7	17	LOW_SIGNAL	LOW_SIGNAL	1064.74646	5153.450684	1065	5147	27.787807	46.150169	1076.722168	5153.753906	1074	5157	25.110529	49.346382	100	100	-1.379157	-0.417541	0	0	-0.47692	-0.006145	0	0
824	105con1Gcon2R072403	NORMAL	B	1	2	7	18	LOW_SIGNAL	LOW_SIGNAL	1088.558594	5158.944824	1090	5161	25.610302	50.84724	1102.784058	5157.47998	1101	5165	33.796494	48.101475	100	100	-1.638246	2.017108	-0.812176	0	-0.420915	0.030453	0	1125.240723
825	105con1Gcon2R072403	NORMAL	B	1	2	7	19	DETECTED	DETECTED	12924.96582	10477.808594	13397	11305	2744.996582	2029.485229	1152.086914	5158.173828	1144	5155	25.884207	52.624443	100	100	1355.799072	7325.204102	0.185087	5.402868	454.828644	101.086769	23.315235	38.138012
826	105con1Gcon2R072403	NORMAL	B	1	2	7	20	DETECTED	DETECTED	12861.006836	11268.895508	13293	12153	2991.650635	2232.343262	1183.235352	5182.17627	1185	5186	28.446285	41.976536	100	100	1344.846191	8381.489258	0.160454	6.232303	410.520081	145.002899	25.617176	36.669155
827	105con1Gcon2R072403	NORMAL	B	1	2	7	21	LOW_SIGNAL	LOW_SIGNAL	1258.623291	5187.082031	1268	5188	59.332752	48.020882	1174.895874	5165.28125	1171	5164	40.064548	50.275383	100	100	9.642294	30.019951	0.321196	3.113362	2.089813	0.433627	52.268524	68.284409
828	105con1Gcon2R072403	NORMAL	B	1	2	7	22	LOW_SIGNAL	LOW_SIGNAL	1279.553345	5192.833496	1289	5190	58.102951	44.461044	1197.361328	5162.437012	1190	5163	54.013302	45.605278	100	100	9.465472	41.856342	0.226142	4.422002	1.5217	0.666512	26.052395	33.397591
829	105con1Gcon2R072403	NORMAL	B	1	2	7	23	DETECTED	DETECTED	7488.553711	5578.132324	7577	5608	1967.117676	183.310699	1215.409058	5167.54541	1210	5160	43.901218	43.734112	100	100	722.433594	565.383362	1.277776	0.782609	142.892258	9.388253	31.349951	43.356773
830	105con1Gcon2R072403	NORMAL	B	1	2	7	24	DETECTED	DETECTED	7225.757324	5576.155273	7389	5588	823.062622	131.537872	1210.266724	5180.822266	1205	5190	40.028625	44.598358	100	100	692.761475	544.37854	1.272573	0.78581	150.279724	8.864295	13.666195	31.30184
831	105con1Gcon2R072403	NORMAL	B	1	2	7	25	DETECTED	DETECTED	15903.849609	5699.714355	16293	5735	3818.99585	239.047409	1190.76001	5158.680176	1192	5152	32.253265	50.746689	100	100	1694.402344	745.010864	2.274332	0.439689	456.173645	10.661468	25.955524	43.176361
832	105con1Gcon2R072403	NORMAL	B	1	2	7	26	DETECTED	DETECTED	15435.456055	5736.791992	15937	5819	4395.88916	258.929199	1148.777832	5150.629395	1149	5143	41.660099	43.142117	100	100	1645.295532	807.153259	2.038393	0.490583	342.934326	13.586783	30.767769	43.556137
833	105con1Gcon2R072403	NORMAL	B	1	2	8	1	LOW_SIGNAL	LOW_SIGNAL	1159.722168	5142.722168	1169	5141	53.830021	49.39019	1055.91272	5111.626953	1056	5111	27.283115	50.061199	100	100	11.954999	42.818504	0.279202	3.58164	3.804897	0.621144	44.70084	26.270992
834	105con1Gcon2R072403	NORMAL	B	1	2	8	2	LOW_SIGNAL	LOW_SIGNAL	1173.923584	5131.131836	1178	5124	43.050152	54.167595	1052.81604	5109.655762	1049	5108	25.855799	51.122261	100	100	13.947098	29.572824	0.471619	2.120357	4.68396	0.420092	28.421703	83.378838
835	105con1Gcon2R072403	NORMAL	B	1	2	8	3	LOW_SIGNAL	LOW_SIGNAL	1034.400024	5111.43457	1031	5110	26.731014	49.558582	1049.407959	5105.160156	1047	5106	27.462023	49.087727	100	100	-1.728358	8.639947	-0.200043	0	-0.546498	0.12782	0	108.620125
836	105con1Gcon2R072403	NORMAL	B	1	2	8	4	LOW_SIGNAL	LOW_SIGNAL	1044.034302	5101.404297	1043	5103	25.535212	45.48975	1050.176025	5111.47998	1045	5111	35.853886	47.716328	100	100	-0.707299	-13.874343	0	0	-0.171299	-0.211158	0	0
837	105con1Gcon2R072403	NORMAL	B	1	2	8	5	LOW_SIGNAL	LOW_SIGNAL	1043.349365	5105.137207	1042	5103	27.721912	50.206696	1047.215942	5105.368164	1049	5105	24.364698	47.172222	100	100	-0.445286	-0.318031	0	0	-0.158696	-0.004896	0	0
838	105con1Gcon2R072403	NORMAL	B	1	2	8	6	LOW_SIGNAL	LOW_SIGNAL	1042.047974	5107.842285	1042	5113	25.922787	50.401512	1058.511963	5100.184082	1060	5099	23.977009	46.124374	100	100	-1.896041	10.545443	-0.179797	0	-0.686657	0.166034	0	265.320984
839	105con1Gcon2R072403	NORMAL	B	1	2	8	7	LOW_SIGNAL	LOW_SIGNAL	1263.369873	5112.294434	1252	5111	106.98584	49.575874	1059.800049	5109.983887	1058	5107	25.766317	50.553864	100	100	23.443695	3.181652	7.368403	0.135715	7.900618	0.045705	51.007919	428.285858
840	105con1Gcon2R072403	NORMAL	B	1	2	8	8	LOW_SIGNAL	LOW_SIGNAL	1270.698608	5108.253418	1259	5107	93.74472	47.90044	1065.791626	5102.549805	1063	5101	28.500299	48.501209	100	100	23.597685	7.853948	3.004564	0.332827	7.189643	0.117597	43.584343	133.427582
841	105con1Gcon2R072403	NORMAL	B	1	2	8	9	DETECTED	DETECTED	4222.618652	5261.494629	4253	5252	831.82312	91.00769	1071.720581	5104.970703	1070	5105	30.126522	53.521088	100	100	362.866608	215.535416	1.683559	0.59398	104.588837	2.924528	26.382238	47.025616
842	105con1Gcon2R072403	NORMAL	B	1	2	8	10	DETECTED	DETECTED	3979.114258	5243.333496	3957	5232	865.400879	87.678894	1061.931519	5110.685059	1061	5110	27.857941	55.382481	100	100	335.951263	182.658569	1.839231	0.543706	104.716377	2.395133	29.650265	51.243195
843	105con1Gcon2R072403	NORMAL	B	1	2	8	11	LOW_SIGNAL	LOW_SIGNAL	1038.806885	5115.117188	1038	5113	25.143837	53.142956	1048.801636	5113.174805	1049	5112	27.531227	47.825531	100	100	-1.151025	2.674686	-0.43034	0	-0.363033	0.040614	0	1192.912964
844	105con1Gcon2R072403	NORMAL	B	1	2	8	12	LOW_SIGNAL	LOW_SIGNAL	1162.678345	5150.027832	1171	5146	74.262154	52.71822	1115.040039	5138.496094	1077	5137	98.457817	56.898422	100	100	5.486166	15.879349	0.345491	2.894435	0.483845	0.202672	135.701202	185.627411
845	105con1Gcon2R072403	NORMAL	B	1	2	8	13	LOW_SIGNAL	LOW_SIGNAL	1028.300659	5128.300781	1027	5138	23.834833	51.086773	1049.439941	5135.768066	1046	5134	26.639288	42.466908	100	100	-2.434461	-10.282546	0	0	-0.793538	-0.175838	0	0
846	105con1Gcon2R072403	NORMAL	B	1	2	8	14	LOW_SIGNAL	LOW_SIGNAL	1022.342651	5130.769043	1020	5129	21.956778	49.567085	1044.23999	5128.936035	1045	5129	25.389669	43.619831	100	100	-2.521761	2.524075	-0.999083	0	-0.862451	0.042022	0	1284.314575
847	105con1Gcon2R072403	NORMAL	B	1	2	8	15	LOW_SIGNAL	LOW_SIGNAL	1066.60144	5142.615234	1068	5137	27.722252	49.938522	1042.904053	5127.616211	1042	5128	23.895407	43.68819	100	100	2.72906	20.653845	0.132133	7.568116	0.991713	0.34332	59.308796	161.282944
848	105con1Gcon2R072403	NORMAL	B	1	2	8	16	LOW_SIGNAL	LOW_SIGNAL	1087.860107	5148.706055	1090	5146	23.433939	43.289703	1054.984009	5131.86377	1054	5131	24.581987	49.67952	100	100	3.786107	23.192039	0.16325	6.125563	1.337406	0.339019	22.583569	144.714752
849	105con1Gcon2R072403	NORMAL	B	1	2	8	17	LOW_SIGNAL	LOW_SIGNAL	1038.23291	5125.76709	1039	5126	24.926937	46.266235	1064.94397	5132.695801	1063	5133	24.741665	48.804123	100	100	-3.076123	-9.540922	0	0	-1.079598	-0.14197	0	0
850	105con1Gcon2R072403	NORMAL	B	1	2	8	18	LOW_SIGNAL	LOW_SIGNAL	1057.768677	5124.347168	1057	5122	27.784166	45.851257	1080.511963	5133.26416	1077	5135	29.336645	51.151287	100	100	-2.619183	-12.278811	0	0	-0.775252	-0.174326	0	0
851	105con1Gcon2R072403	NORMAL	B	1	2	8	19	DETECTED	DETECTED	2625.198242	5593.719238	2635	5612	184.089279	118.105484	1124.909058	5144.13623	1119	5143	34.06411	55.773464	100	100	172.777679	619.081482	0.279087	3.58311	44.043106	8.060877	12.058355	23.156303
852	105con1Gcon2R072403	NORMAL	B	1	2	8	20	DETECTED	DETECTED	2611.262207	5639.294922	2636	5682	185.060501	136.45433	1142.373169	5157.477539	1138	5156	33.878498	51.062164	100	100	169.161545	663.468628	0.254965	3.922101	43.357559	9.435898	12.385759	26.263119
853	105con1Gcon2R072403	NORMAL	B	1	2	8	21	DETECTED	DETECTED	1460.25647	5189.128418	1455	5191	59.628113	48.661114	1144.622314	5162.138184	1142	5165	39.20031	48.522694	100	100	36.34935	37.165894	0.97803	1.022464	8.051828	0.556239	14.235337	13.589052
854	105con1Gcon2R072403	NORMAL	B	1	2	8	22	LOW_SIGNAL	LOW_SIGNAL	1348.19043	5160.891113	1366	5162	107.247978	50.798172	1138.682495	5159.126953	1137	5154	30.505775	44.181095	100	100	24.127544	2.429271	9.932012	0.100685	6.867812	0.03993	49.075912	1421.050537
855	105con1Gcon2R072403	NORMAL	B	1	2	8	23	DETECTED	DETECTED	1956.728149	5481.378418	1956	5484	96.312332	91.333931	1160.5	5160.371582	1160	5147	33.69632	52.614307	100	100	91.695953	442.030457	0.207443	4.820611	23.629528	6.101132	11.331602	23.257042
856	105con1Gcon2R072403	NORMAL	B	1	2	8	24	DETECTED	DETECTED	1926.282959	5475.70752	1929	5469	86.48246	85.655556	1151.525024	5158.299805	1149	5154	37.183083	51.433487	100	100	89.223381	437.074432	0.204138	4.898654	20.836302	6.171227	10.078109	21.579283
857	105con1Gcon2R072403	NORMAL	B	1	2	8	25	DETECTED	DETECTED	3648.015625	5233.734375	3643	5237	613.264587	51.626732	1153.096802	5138.516113	1142	5133	40.415634	44.463367	100	100	287.322144	131.116745	2.191346	0.456341	61.731529	2.141499	24.527105	27.553549
858	105con1Gcon2R072403	NORMAL	B	1	2	8	26	DETECTED	DETECTED	3766.881836	5239.070801	3853	5245	558.800537	61.104145	1147.214233	5130.714355	1130	5120	77.423012	46.713356	100	100	301.688538	149.208191	2.02193	0.494577	33.835773	2.319603	21.125237	36.352325
859	105con1Gcon2R072403	NORMAL	B	1	2	9	1	LOW_SIGNAL	LOW_SIGNAL	1027.368042	5102.75	1025	5100	24.784876	52.297226	1055.380981	5105.19043	1054	5111	31.046251	49.758892	100	100	-3.226052	-3.360502	0	0	-0.902297	-0.049045	0	0
860	105con1Gcon2R072403	NORMAL	B	1	2	9	2	LOW_SIGNAL	LOW_SIGNAL	1015.631958	5093.923828	1015	5093	24.871628	48.655788	1051.47998	5103.047852	1051	5097	25.143324	47.253929	100	100	-4.128363	-12.563895	0	0	-1.425747	-0.193085	0	0
861	105con1Gcon2R072403	NORMAL	B	1	2	9	3	LOW_SIGNAL	LOW_SIGNAL	1016.979309	5111.282715	1016	5110	25.685728	48.466011	1039.991943	5115.191895	1037	5113	26.569902	49.964455	100	100	-2.650202	-5.38299	0	0	-0.866117	-0.078239	0	0
862	105con1Gcon2R072403	NORMAL	B	1	2	9	4	LOW_SIGNAL	LOW_SIGNAL	1020.246582	5108.924805	1018	5108	22.031816	47.492435	1046.712036	5109.895996	1046	5112	25.247427	46.6092	100	100	-3.047839	-1.337343	0	0	-1.048244	-0.020837	0	0
863	105con1Gcon2R072403	NORMAL	B	1	2	9	5	LOW_SIGNAL	LOW_SIGNAL	1056.917847	5115.828613	1055	5110	30.203335	45.48048	1040.767944	5108.047852	1040	5108	24.949673	45.851246	100	100	1.85987	10.714207	0.173589	5.760729	0.647299	0.169696	105.401253	74.789001
864	105con1Gcon2R072403	NORMAL	B	1	2	9	6	LOW_SIGNAL	LOW_SIGNAL	1056.034302	5113.19873	1054	5109	26.204611	48.162601	1043.359985	5098.928223	1043	5097	23.363672	45.295124	100	100	1.459611	19.650669	0.074278	13.462947	0.54248	0.315056	93.628548	114.714493
865	105con1Gcon2R072403	NORMAL	B	1	2	9	7	LOW_SIGNAL	LOW_SIGNAL	1085.616455	5104.061523	1089	5106	34.930721	44.674629	1047.535034	5094.420898	1046	5091	27.593824	47.641338	100	100	4.385568	13.275262	0.330356	3.027034	1.38007	0.202358	56.242985	171.660599
866	105con1Gcon2R072403	NORMAL	B	1	2	9	8	LOW_SIGNAL	LOW_SIGNAL	1088.424683	5110.095703	1090	5106	30.995399	69.714333	1049.608032	5090.680176	1048	5093	40.947628	45.352306	100	100	4.470239	26.735426	0.167203	5.98076	0.947958	0.428105	68.934479	272.698181
867	105con1Gcon2R072403	NORMAL	B	1	2	9	9	DETECTED	DETECTED	1572.816284	5489.663086	1552	5489	97.522537	112.910515	1052.26001	5105.47998	1049	5110	29.212084	48.713234	100	100	59.94878	529.024963	0.113319	8.824616	17.819895	7.886627	17.874073	26.51384
868	105con1Gcon2R072403	NORMAL	B	1	2	9	10	DETECTED	DETECTED	1592.583374	5462.239746	1598	5467	63.641537	81.358299	1048.260376	5106.885254	1050	5103	29.929123	48.82835	100	100	62.685825	489.327606	0.128106	7.806033	18.187069	7.277627	10.318298	18.313152
869	105con1Gcon2R072403	NORMAL	B	1	2	9	11	LOW_SIGNAL	LOW_SIGNAL	1033.248291	5113.075684	1033	5110	26.369051	49.085102	1045.525024	5108.191895	1044	5112	28.733772	52.463234	100	100	-1.413824	6.725039	-0.210233	0	-0.427258	0.09309	0	379.243225
870	105con1Gcon2R072403	NORMAL	B	1	2	9	12	LOW_SIGNAL	LOW_SIGNAL	1174.277832	5140.902832	1186	5137	74.628067	45.349354	1112.280029	5129.056152	1081	5129	83.379097	56.110386	100	100	7.139848	16.313026	0.437678	2.284786	0.743565	0.211132	59.977959	278.918427
871	105con1Gcon2R072403	NORMAL	B	1	2	9	13	LOW_SIGNAL	LOW_SIGNAL	1029.811157	5118.069824	1027	5116	29.389555	49.457851	1054.312012	5115.967773	1054	5121	28.417799	40.127609	100	100	-2.82159	2.89455	-0.974794	0	-0.862166	0.052384	0	1375.37793
872	105con1Gcon2R072403	NORMAL	B	1	2	9	14	LOW_SIGNAL	LOW_SIGNAL	1031.9021	5117.832031	1030	5119	28.148079	44.809921	1042.776001	5119.448242	1040	5120	28.218292	45.488468	100	100	-1.25227	-2.225543	0	0	-0.385349	-0.03553	0	0
873	105con1Gcon2R072403	NORMAL	B	1	2	9	15	LOW_SIGNAL	LOW_SIGNAL	1043.517456	5128.797363	1041	5133	30.135805	45.913971	1047.369385	5125.937012	1049	5125	26.938629	46.326767	100	100	-0.443599	3.93874	-0.112625	0	-0.142989	0.061743	0	215.729736
874	105con1Gcon2R072403	NORMAL	B	1	2	9	16	LOW_SIGNAL	LOW_SIGNAL	1042.136963	5128.993164	1041	5129	26.533941	70.986305	1054.875	5123.816895	1052	5123	26.652624	52.603798	100	100	-1.466949	7.127789	-0.205807	0	-0.477928	0.098401	0	920.8255
875	105con1Gcon2R072403	NORMAL	B	1	2	9	17	LOW_SIGNAL	LOW_SIGNAL	1042.619019	5126.789063	1040	5127	26.263506	46.36607	1065.342163	5128.079102	1065	5131	28.717981	54.946819	100	100	-2.616863	-1.7764	0	0	-0.791251	-0.023478	0	0
876	105con1Gcon2R072403	NORMAL	B	1	2	9	18	LOW_SIGNAL	LOW_SIGNAL	1050.945557	5126.197266	1049	5126	25.639969	45.487392	1073.359985	5125.200195	1074	5126	27.291256	49.661922	100	100	-2.581311	1.372978	-1.880081	0	-0.821304	0.020077	0	1998.853394
877	105con1Gcon2R072403	NORMAL	B	1	2	9	19	DETECTED	DETECTED	3255.5979	5216.608398	3257	5213	718.832703	61.066994	1086.296265	5124.197754	1084	5124	28.035891	48.851158	100	100	249.82312	127.250626	1.963237	0.509363	77.375885	1.891678	33.111382	39.652843
878	105con1Gcon2R072403	NORMAL	B	1	2	9	20	DETECTED	DETECTED	3322.835449	5246.455566	3313	5245	446.80188	61.438274	1105.162109	5138.60791	1097	5140	63.143238	58.230957	100	100	255.393723	148.507584	1.719735	0.581485	35.121311	1.852067	19.94512	18.165678
879	105con1Gcon2R072403	NORMAL	B	1	2	9	21	LOW_SIGNAL	LOW_SIGNAL	1116.36731	5158.169922	1118	5157	31.760458	46.665295	1102.268066	5148.63916	1102	5147	32.29084	58.555744	100	100	1.62371	13.123979	0.123721	8.082711	0.436633	0.162764	41.339264	371.127258
880	105con1Gcon2R072403	NORMAL	B	1	2	9	22	LOW_SIGNAL	LOW_SIGNAL	1133.965942	5154.149902	1134	5155	32.416897	45.994545	1111.730469	5144.669434	1110	5149	31.737219	46.797756	100	100	2.560702	13.054725	0.196151	5.098104	0.700612	0.202584	29.697351	91.062912
881	105con1Gcon2R072403	NORMAL	B	1	2	9	23	LOW_SIGNAL	LOW_SIGNAL	1114.483032	5147.067871	1111	5147	25.668421	46.814217	1120.807983	5143.240234	1119	5149	30.237959	45.962353	100	100	-0.7284	5.270704	-0.138198	0	-0.209173	0.083278	0	232.259445
882	105con1Gcon2R072403	NORMAL	B	1	2	9	24	LOW_SIGNAL	LOW_SIGNAL	1100.244873	5137.659668	1100	5135	25.534985	46.344963	1111.23999	5144.175781	1112	5144	28.945833	47.324368	100	100	-1.26623	-8.97277	0	0	-0.379851	-0.13769	0	0
883	105con1Gcon2R072403	NORMAL	B	1	2	9	25	LOW_SIGNAL	LOW_SIGNAL	1118.105225	5160.519531	1118	5158	27.98324	61.538872	1091.823975	5137.304199	1091	5137	31.04447	42.944485	100	100	3.026625	31.967806	0.094677	10.562195	0.846568	0.540589	51.148151	189.862686
884	105con1Gcon2R072403	NORMAL	B	1	2	9	26	LOW_SIGNAL	LOW_SIGNAL	1106.185425	5158.172363	1105	5157	25.781494	51.85104	1075.547607	5119.531738	1074	5122	25.360634	48.226086	100	100	3.52834	53.20863	0.066311	15.080357	1.208086	0.801239	15.142601	49.291775
885	105con1Gcon2R072403	NORMAL	B	1	2	10	1	LOW_SIGNAL	LOW_SIGNAL	1076.777832	5104.458496	1078	5108	35.069252	46.991875	1057.261963	5104.158691	1058	5102	26.23469	51.796585	100	100	2.247504	0.412835	5.444077	0.183686	0.743896	0.005788	119.247368	7266.884766
886	105con1Gcon2R072403	NORMAL	B	1	2	10	2	LOW_SIGNAL	LOW_SIGNAL	1078.229126	5109.673828	1077	5104	37.948204	49.465801	1049.608032	5110.167969	1048	5113	25.852844	48.620762	100	100	3.296089	-0.680438	0	-0.206438	1.107077	-0.010163	97.05928	0
887	105con1Gcon2R072403	NORMAL	B	1	2	10	3	LOW_SIGNAL	LOW_SIGNAL	1010.875854	5097.937988	1008	5101	24.581181	48.840744	1040.303955	5116.087891	1043	5116	28.757111	49.666286	100	100	-3.389026	-24.992645	0	0	-1.023333	-0.365437	0	0
888	105con1Gcon2R072403	NORMAL	B	1	2	10	4	LOW_SIGNAL	LOW_SIGNAL	1003.260254	5095.862793	1003	5095	24.427246	46.373249	1044.095947	5113.855957	1043	5117	26.791433	51.65202	100	100	-4.702757	-24.776814	0	0	-1.524207	-0.348354	0	0
889	105con1Gcon2R072403	NORMAL	B	1	2	10	5	LOW_SIGNAL	LOW_SIGNAL	1011.965759	5092.849121	1012	5091	24.935892	44.477558	1038	5097.487793	1039	5098	25.322119	46.929016	100	100	-2.998179	-6.38751	0	0	-1.028123	-0.098844	0	0
890	105con1Gcon2R072403	NORMAL	B	1	2	10	6	LOW_SIGNAL	LOW_SIGNAL	1012.58905	5086.842285	1011	5085	24.757488	48.831409	1036.671997	5094.959961	1038	5097	25.075294	45.335903	100	100	-2.773462	-11.178142	0	0	-0.960425	-0.179056	0	0
891	105con1Gcon2R072403	NORMAL	B	1	2	10	7	DETECTED	DETECTED	1341.5354	5103.504883	1334	5098	79.625305	39.775234	1055.630127	5081.588867	1035	5091	70.065552	45.558216	100	100	32.925686	30.178631	1.091027	0.916568	4.08054	0.481055	13.231188	101.361725
892	105con1Gcon2R072403	NORMAL	B	1	2	10	8	LOW_SIGNAL	LOW_SIGNAL	1345.800049	5101.682617	1359	5098	116.390785	46.022747	1040.050415	5080.227051	1035	5079	28.439007	45.084934	100	100	35.211021	29.544586	1.191793	0.839072	10.751066	0.475892	36.913509	43.081993
893	105con1Gcon2R072403	NORMAL	B	1	2	10	9	LOW_SIGNAL	LOW_SIGNAL	1017.682739	5085.944824	1018	5084	22.843582	44.753769	1035.458984	5090.893555	1033	5091	27.116867	55.824078	100	100	-2.047164	-6.814464	0	0	-0.655542	-0.088649	0	0
894	105con1Gcon2R072403	NORMAL	B	1	2	10	10	LOW_SIGNAL	LOW_SIGNAL	1020.875854	5095.269043	1023	5097	23.781963	50.068039	1032.079346	5099.373047	1033	5092	24.281876	41.490952	100	100	-1.290227	-5.651265	0	0	-0.461393	-0.098913	0	0
895	105con1Gcon2R072403	NORMAL	B	1	2	10	11	LOW_SIGNAL	LOW_SIGNAL	1024.820679	5119.337891	1027	5125	26.390148	53.667099	1039.015991	5111.704102	1038	5115	27.802296	52.58112	100	100	-1.634774	10.511824	-0.155518	0	-0.510581	0.145181	0	140.712067
896	105con1Gcon2R072403	NORMAL	B	1	2	10	12	LOW_SIGNAL	LOW_SIGNAL	1075.319458	5124.013672	1071	5124	35.765293	46.8339	1087	5126.695801	1080	5124	51.453079	44.409241	100	100	-1.345165	-3.693325	0	0	-0.227013	-0.060396	0	0
897	105con1Gcon2R072403	NORMAL	B	1	2	10	13	LOW_SIGNAL	LOW_SIGNAL	1005.195801	5114.377441	1008	5113	24.250822	47.858471	1052.608032	5122.240234	1054	5125	34.484898	45.147308	100	100	-5.460131	-10.827165	0	0	-1.374869	-0.174159	0	0
898	105con1Gcon2R072403	NORMAL	B	1	2	10	14	LOW_SIGNAL	LOW_SIGNAL	1004.769226	5116.874023	1001	5116	23.714767	43.886036	1042.744019	5119.063965	1042	5122	25.695772	44.674408	100	100	-4.373288	-3.015577	0	0	-1.477862	-0.04902	0	0
899	105con1Gcon2R072403	NORMAL	B	1	2	10	15	DETECTED	DETECTED	2102.315674	5822.706543	2143	5776	272.733795	297.553864	1049.767822	5110.768066	1052	5107	29.429106	38.056419	100	100	121.214478	980.348267	0.123644	8.087716	35.765541	18.707447	25.760481	41.451641
900	105con1Gcon2R072403	NORMAL	B	1	2	10	16	DETECTED	DETECTED	2173.837402	5848.008301	2189	5881	200.87973	247.500748	1052.224487	5120.367188	1047	5115	26.524569	43.801964	100	100	129.168213	1001.971008	0.128914	7.757102	42.285812	16.612066	17.75308	33.477211
901	105con1Gcon2R072403	NORMAL	B	1	2	10	17	DETECTED	DETECTED	1389.048828	5141.365723	1385	5140	108.945671	46.41161	1057.189819	5120.076172	1056	5123	26.360943	49.715027	100	100	38.21785	29.315979	1.303653	0.767076	12.589042	0.428232	31.853399	83.702248
902	105con1Gcon2R072403	NORMAL	B	1	2	10	18	LOW_SIGNAL	LOW_SIGNAL	1377.918335	5144.721191	1387	5153	155.991684	46.230923	1059.460815	5126.878418	1058	5124	29.836771	44.127239	100	100	36.674496	24.569723	1.49267	0.66994	10.673324	0.404348	48.07914	77.270081
903	105con1Gcon2R072403	NORMAL	B	1	2	10	19	LOW_SIGNAL	LOW_SIGNAL	1039.741455	5122.319824	1036	5123	29.029526	47.830173	1055.23999	5137.992188	1054	5130	30.362431	53.395447	100	100	-1.784857	-21.581041	0	0	-0.510451	-0.293515	0	0
904	105con1Gcon2R072403	NORMAL	B	1	2	10	20	LOW_SIGNAL	LOW_SIGNAL	1030.299316	5141.544434	1029	5143	31.249191	44.559525	1056.615967	5141.423828	1056	5142	28.881794	54.486038	100	100	-3.030702	0.166075	-18.24897	0	-0.911185	0.002214	0	25998.533203
905	105con1Gcon2R072403	NORMAL	B	1	2	10	21	DETECTED	DETECTED	2085.607178	5606.196289	2052	5632	112.022316	108.024239	1063.932251	5141.491699	1064	5140	26.315634	41.613731	100	100	117.659065	639.904053	0.18387	5.43863	38.823875	11.167097	10.657743	21.451731
906	105con1Gcon2R072403	NORMAL	B	1	2	10	22	DETECTED	DETECTED	2054.581299	5697.736328	2072	5733	163.709656	201.060303	1076.892822	5135.643066	1072	5136	27.639679	39.895515	100	100	112.59346	774.009521	0.145468	6.874374	35.372643	14.089134	16.504189	35.058666
907	105con1Gcon2R072403	NORMAL	B	1	2	10	23	LOW_SIGNAL	LOW_SIGNAL	1078.122437	5137.584961	1077	5135	25.387379	44.214436	1089.201782	5136.351074	1089	5136	29.814526	49.732914	100	100	-1.27593	1.699078	-0.750954	0	-0.371609	0.02481	0	1845.341309
908	105con1Gcon2R072403	NORMAL	B	1	2	10	24	LOW_SIGNAL	LOW_SIGNAL	1076.768677	5131.387695	1075	5132	24.764107	46.225681	1091.991943	5127.47998	1092	5125	27.244862	44.926208	100	100	-1.753156	5.380972	-0.325806	0	-0.558757	0.086981	0	278.511841
909	105con1Gcon2R072403	NORMAL	B	1	2	10	25	LOW_SIGNAL	LOW_SIGNAL	1052.142822	5117.70752	1051	5121	22.833223	50.15062	1074.232056	5123.288086	1071	5121	29.45257	47.89468	100	100	-2.54386	-7.68451	0	0	-0.749993	-0.116517	0	0
910	105con1Gcon2R072403	NORMAL	B	1	2	10	26	LOW_SIGNAL	LOW_SIGNAL	1035.256592	5116.019531	1032	5115	23.730406	46.307587	1047.730103	5117.452148	1048	5117	28.31916	47.824108	100	100	-1.436486	-1.972732	0	0	-0.440462	-0.029956	0	0
911	105con1Gcon2R072403	NORMAL	B	1	2	11	1	LOW_SIGNAL	LOW_SIGNAL	1060.668945	5101.910156	1043	5108	111.886795	50.361073	1051.888916	5102.444336	1051	5094	28.673674	47.650497	100	100	1.011134	-0.735572	0	-0.727473	0.306205	-0.01121	1231.775513	0
912	105con1Gcon2R072403	NORMAL	B	1	2	11	2	LOW_SIGNAL	LOW_SIGNAL	1053.520874	5099.326172	1047	5103	57.338039	48.473469	1045.536011	5106.839844	1045	5107	27.050295	51.745728	100	100	0.91956	-10.346421	0	-11.25149	0.295186	-0.145204	633.150818	0
913	105con1Gcon2R072403	NORMAL	B	1	2	11	3	LOW_SIGNAL	LOW_SIGNAL	1026.379272	5105.710449	1028	5107	28.910797	52.26627	1042.264038	5111.12793	1040	5105	25.681719	47.647732	100	100	-1.829336	-7.459939	0	0	-0.618524	-0.113699	0	0
914	105con1Gcon2R072403	NORMAL	B	1	2	11	4	LOW_SIGNAL	LOW_SIGNAL	1017.317261	5091.344727	1018	5088	24.393106	46.088585	1042.015991	5101.39209	1042	5102	23.78804	45.884651	100	100	-2.844378	-13.835346	0	0	-1.038284	-0.21897	0	0
915	105con1Gcon2R072403	NORMAL	B	1	2	11	5	LOW_SIGNAL	LOW_SIGNAL	1030.438354	5090.144043	1031	5095	21.965485	49.290546	1043.05603	5088.903809	1042	5088	25.492975	48.521927	100	100	-1.453088	1.707818	-0.850845	0	-0.494947	0.02556	0	699.11499
916	105con1Gcon2R072403	NORMAL	B	1	2	11	6	LOW_SIGNAL	LOW_SIGNAL	1031.351685	5083.213867	1035	5084	25.226068	47.791241	1044.472046	5077.456055	1046	5074	22.33707	47.971684	100	100	-1.510979	7.92858	-0.190574	0	-0.587381	0.120025	0	72.195755
917	105con1Gcon2R072403	NORMAL	B	1	2	11	7	LOW_SIGNAL	LOW_SIGNAL	1008.63446	5066.655273	1010	5070	23.41202	46.311485	1040.055542	5078.761719	1038	5074	26.064627	45.24271	100	100	-3.618543	-16.670729	0	0	-1.205507	-0.267589	0	0
918	105con1Gcon2R072403	NORMAL	B	1	2	11	8	LOW_SIGNAL	LOW_SIGNAL	1000.5448	5073.43457	1002	5076	23.118347	49.558716	1041.031982	5082.328125	1039	5082	25.74407	48.366016	100	100	-4.662622	-12.246537	0	0	-1.57268	-0.18388	0	0
919	105con1Gcon2R072403	NORMAL	B	1	2	11	9	DETECTED	DETECTED	1271.225342	5199.310059	1271	5201	34.816738	44.953499	1035.271851	5093.097168	1032	5090	27.782488	44.864613	100	100	27.173092	146.256485	0.185791	5.382401	8.492886	2.367409	8.893382	2.660235
920	105con1Gcon2R072403	NORMAL	B	1	2	11	10	DETECTED	DETECTED	1285.705933	5211.835449	1288	5216	29.376791	43.970184	1034.228027	5100.648926	1032	5104	26.819965	48.438633	100	100	28.96093	153.10524	0.189157	5.286613	9.376518	2.29541	4.766574	18.276077
921	105con1Gcon2R072403	NORMAL	B	1	2	11	11	LOW_SIGNAL	LOW_SIGNAL	1015.151733	5111.006836	1016	5108	22.631203	50.527157	1035.095215	5118.380859	1033	5113	25.858828	57.984825	100	100	-2.29675	-10.154123	0	0	-0.771245	-0.127172	0	0
922	105con1Gcon2R072403	NORMAL	B	1	2	11	12	LOW_SIGNAL	LOW_SIGNAL	1030.777832	5122.722168	1030	5125	25.312437	46.47287	1063.696045	5137.399902	1061	5134	38.078281	49.427204	100	100	-3.790957	-20.211426	0	0	-0.864488	-0.296957	0	0
923	105con1Gcon2R072403	NORMAL	B	1	2	11	13	LOW_SIGNAL	LOW_SIGNAL	1088.034912	5140.797363	1091	5139	35.618561	49.000523	1059.936035	5127.288086	1057	5129	31.417522	47.44009	100	100	3.235949	18.602446	0.173953	5.748684	0.89437	0.284765	59.723286	90.807198
924	105con1Gcon2R072403	NORMAL	B	1	2	11	14	LOW_SIGNAL	LOW_SIGNAL	1086.39856	5130.825195	1081	5125	49.376698	51.31144	1035.215942	5117.007813	1034	5116	24.461489	42.063988	100	100	5.89434	19.026711	0.309793	3.227963	2.092375	0.328485	83.801216	212.667709
925	105con1Gcon2R072403	NORMAL	B	1	2	11	15	LOW_SIGNAL	LOW_SIGNAL	1007.939209	5100.10791	1009	5098	24.147003	49.73291	1037.456055	5109.952148	1034	5107	34.653004	47.564037	100	100	-3.399246	-13.55564	0	0	-0.851783	-0.206968	0	0
926	105con1Gcon2R072403	NORMAL	B	1	2	11	16	LOW_SIGNAL	LOW_SIGNAL	1004.966003	5106.210938	1003	5105	24.009535	45.684189	1034.05603	5108.52002	1032	5112	25.837362	45.509579	100	100	-3.350092	-3.179635	0	0	-1.12589	-0.050738	0	0
927	105con1Gcon2R072403	NORMAL	B	1	2	11	17	LOW_SIGNAL	LOW_SIGNAL	1046.904785	5104.380859	1046	5099	23.621834	53.004585	1034.024048	5106.86377	1032	5107	27.573788	47.201759	100	100	1.483383	-3.418998	0	-2.304865	0.467137	-0.052602	110.428619	0
928	105con1Gcon2R072403	NORMAL	B	1	2	11	18	LOW_SIGNAL	LOW_SIGNAL	1046.945557	5117.19043	1046	5115	25.624203	51.774841	1030.895996	5116.352051	1033	5118	25.171303	45.235447	100	100	1.848314	1.154458	1.601023	0.624601	0.637613	0.018534	29.884838	3004.258789
929	105con1Gcon2R072403	NORMAL	B	1	2	11	19	LOW_SIGNAL	LOW_SIGNAL	1212.578247	5177.387695	1236	5176	96.580711	69.712662	1035.52002	5115.472168	1037	5113	25.166725	52.790768	100	100	20.390541	85.258461	0.239161	4.181275	7.03541	1.172848	52.662979	73.535835
930	105con1Gcon2R072403	NORMAL	B	1	2	11	20	LOW_SIGNAL	LOW_SIGNAL	1218.729736	5204.040527	1228	5203	92.188179	60.246418	1039.647949	5136.744141	1039	5134	28.942165	47.243683	100	100	20.623581	92.667976	0.222553	4.493302	6.187574	1.424453	48.875549	55.553295
931	105con1Gcon2R072403	NORMAL	B	1	2	11	21	LOW_SIGNAL	LOW_SIGNAL	1020.306152	5136.251465	1019	5138	23.493393	47.197605	1047.728027	5147.671875	1047	5147	29.568226	51.557167	100	100	-3.157983	-15.726048	0	0	-0.92741	-0.22151	0	0
932	105con1Gcon2R072403	NORMAL	B	1	2	11	22	LOW_SIGNAL	LOW_SIGNAL	1032	5129.03418	1032	5133	24.634033	46.042324	1064.472046	5139.976074	1063	5142	28.122879	43.261665	100	100	-3.739576	-15.067127	0	0	-1.154649	-0.252924	0	0
933	105con1Gcon2R072403	NORMAL	B	1	2	11	23	LOW_SIGNAL	LOW_SIGNAL	1066.836792	5139.557617	1068	5140	22.745178	43.228001	1078.911743	5134.686035	1078	5136	30.357637	44.689232	100	100	-1.390587	6.70823	-0.207296	0	-0.397757	0.10901	0	232.662552
934	105con1Gcon2R072403	NORMAL	B	1	2	11	24	LOW_SIGNAL	LOW_SIGNAL	1048.251709	5118.122559	1048	5113	25.985203	43.8442	1076.678223	5125.034668	1076	5124	33.562344	47.01342	100	100	-3.27368	-9.518062	0	0	-0.846976	-0.147024	0	0
935	105con1Gcon2R072403	NORMAL	B	1	2	11	25	LOW_SIGNAL	LOW_SIGNAL	1034.571411	5106.476074	1034	5108	28.354652	46.657806	1053.656006	5114.319824	1057	5112	26.828341	53.011951	100	100	-2.197838	-10.800942	0	0	-0.71136	-0.147962	0	0
936	105con1Gcon2R072403	NORMAL	B	1	2	11	26	LOW_SIGNAL	LOW_SIGNAL	1014.033813	5107.85791	1012	5103	29.91221	47.130585	1032.008057	5109.591797	1029	5112	29.200228	49.196457	100	100	-2.069966	-2.387584	0	0	-0.615551	-0.035244	0	0
937	105con1Gcon2R072403	NORMAL	B	1	2	12	1	LOW_SIGNAL	LOW_SIGNAL	1040.337891	5107.61377	1035	5113	29.951159	50.385067	1050.365112	5102.158691	1052	5100	27.02787	49.651321	100	100	-1.154764	7.511712	-0.153728	0	-0.370996	0.109868	0	157.054764
938	105con1Gcon2R072403	NORMAL	B	1	2	12	2	LOW_SIGNAL	LOW_SIGNAL	1031.479126	5109.201172	1030	5110	25.689096	47.719837	1050.687988	5102.759766	1051	5107	26.416151	40.609741	100	100	-2.212149	8.869898	-0.2494	0	-0.727164	0.158617	0	389.054199
939	105con1Gcon2R072403	NORMAL	B	1	2	12	3	LOW_SIGNAL	LOW_SIGNAL	1052.620728	5109.675781	1052	5110	27.709324	44.950111	1039.287964	5111.888184	1039	5106	26.022264	49.906559	100	100	1.53544	-3.046506	0	-1.984126	0.51236	-0.044331	71.410126	0
940	105con1Gcon2R072403	NORMAL	B	1	2	12	4	LOW_SIGNAL	LOW_SIGNAL	1056.972168	5099.131836	1058	5095	33.807961	48.628494	1041.904053	5092.536133	1039	5093	22.592968	48.695839	100	100	1.735288	9.082366	0.191061	5.233924	0.666938	0.135447	166.910507	38.814922
941	105con1Gcon2R072403	NORMAL	B	1	2	12	5	LOW_SIGNAL	LOW_SIGNAL	1045.275879	5080.130859	1032	5078	77.211693	50.711643	1039.763184	5081.228027	1038	5083	25.682991	43.819031	100	100	0.634858	-1.510814	0	-2.379767	0.214644	-0.025039	1320.86084	0
942	105con1Gcon2R072403	NORMAL	B	1	2	12	6	LOW_SIGNAL	LOW_SIGNAL	1032.848267	5071.331055	1036	5072	24.027567	46.486866	1046.788086	5080.364258	1045	5077	26.673979	41.213768	100	100	-1.60535	-12.438834	0	0	-0.5226	-0.219179	0	0
943	105con1Gcon2R072403	NORMAL	B	1	2	12	7	LOW_SIGNAL	LOW_SIGNAL	1054.800049	5070.455078	1052	5076	27.767282	45.943214	1044.880005	5064.472168	1041	5070	32.012749	43.325951	100	100	1.142421	8.238543	0.138668	7.211475	0.309878	0.138091	160.593201	255.483078
944	105con1Gcon2R072403	NORMAL	B	1	2	12	8	LOW_SIGNAL	LOW_SIGNAL	1044.0896	5068.90332	1044	5065	27.103691	46.405716	1036.456055	5073.680176	1037	5076	27.475361	46.523247	100	100	0.879101	-6.57779	0	-7.482403	0.277832	-0.102677	59.001835	0
945	105con1Gcon2R072403	NORMAL	B	1	2	12	9	LOW_SIGNAL	LOW_SIGNAL	1017.15863	5080.448242	1016	5080	25.411524	49.386066	1035.936523	5085.07959	1034	5086	24.1819	47.575729	100	100	-2.162517	-6.377424	0	0	-0.776527	-0.097347	0	0
946	105con1Gcon2R072403	NORMAL	B	1	2	12	10	LOW_SIGNAL	LOW_SIGNAL	1021.537903	5095.393066	1020	5094	22.450256	54.301285	1037.745972	5104.007813	1037	5105	26.366322	48.767616	100	100	-1.866568	-11.862614	0	0	-0.614726	-0.176649	0	0
947	105con1Gcon2R072403	NORMAL	B	1	2	12	11	LOW_SIGNAL	LOW_SIGNAL	1002.717224	5118.075684	1003	5116	34.306965	50.944553	1027.208008	5119.319824	1027	5119	26.179384	44.459042	100	100	-2.82043	-1.713197	0	0	-0.935499	-0.027984	0	0
948	105con1Gcon2R072403	NORMAL	B	1	2	12	12	LOW_SIGNAL	LOW_SIGNAL	1011.569458	5112.458496	1011	5111	25.786278	50.507767	1048.599976	5122.13623	1046	5121	31.62405	46.820236	100	100	-4.264543	-13.326363	0	0	-1.170961	-0.2067	0	0
949	105con1Gcon2R072403	NORMAL	B	1	2	12	13	LOW_SIGNAL	LOW_SIGNAL	1021.601379	5110.111816	1021	5109	26.898909	45.137985	1064.880005	5120.167969	1064	5123	30.327671	49.681358	100	100	-4.984093	-13.847448	0	0	-1.427034	-0.202413	0	0
950	105con1Gcon2R072403	NORMAL	B	1	2	12	14	LOW_SIGNAL	LOW_SIGNAL	1022.033813	5101.087891	1020	5100	25.12998	53.733002	1042.633789	5095.359375	1043	5096	25.415821	45.352074	100	100	-2.372353	7.888238	-0.300746	0	-0.810518	0.126312	0	503.046417
951	105con1Gcon2R072403	NORMAL	B	1	2	12	15	LOW_SIGNAL	LOW_SIGNAL	1025.251709	5097.374023	1024	5097	28.633448	47.882454	1033.416016	5104.472168	1031	5100	33.146343	49.609375	100	100	-0.940225	-9.774235	0	0	-0.246311	-0.143081	0	0
952	105con1Gcon2R072403	NORMAL	B	1	2	12	16	LOW_SIGNAL	LOW_SIGNAL	1018.367371	5104.48291	1015	5104	26.133245	49.821091	1033.255981	5112.959961	1032	5110	25.796942	50.082245	100	100	-1.714616	-11.673006	0	0	-0.577146	-0.169263	0	0
953	105con1Gcon2R072403	NORMAL	B	1	2	12	17	LOW_SIGNAL	LOW_SIGNAL	1025.074829	5111.925293	1022	5120	33.989735	49.555573	1030.696045	5104.744141	1029	5106	26.572857	48.558052	100	100	-0.647356	9.888537	-0.065465	0	-0.21154	0.147888	0	137.76265
954	105con1Gcon2R072403	NORMAL	B	1	2	12	18	LOW_SIGNAL	LOW_SIGNAL	1016.782288	5124.204102	1016	5126	26.233545	50.67057	1035.400024	5117.056152	1038	5111	24.684464	54.198303	100	100	-2.144073	9.842816	-0.217831	0	-0.754229	0.131885	0	269.085144
955	105con1Gcon2R072403	NORMAL	B	1	2	12	19	LOW_SIGNAL	LOW_SIGNAL	1128.567627	5157.371582	1126	5155	42.314369	50.805927	1029.776001	5121.576172	1031	5128	25.775665	54.459244	100	100	11.377131	49.29073	0.230817	4.332439	3.832748	0.657288	33.968185	54.784634
956	105con1Gcon2R072403	NORMAL	B	1	2	12	20	LOW_SIGNAL	LOW_SIGNAL	1144.858154	5178.466309	1143	5174	38.656868	50.775803	1039.472046	5131.512207	1040	5131	26.911915	52.822384	100	100	12.136572	64.656387	0.187709	5.327401	3.915965	0.888905	26.332422	31.011099
957	105con1Gcon2R072403	NORMAL	B	1	2	12	21	LOW_SIGNAL	LOW_SIGNAL	1046.789063	5126.306152	1043	5126	26.00848	48.949036	1060.793091	5134.327637	1057	5134	31.628691	43.856434	100	100	-1.612745	-11.045685	0	0	-0.442763	-0.182903	0	0
958	105con1Gcon2R072403	NORMAL	B	1	2	12	22	LOW_SIGNAL	LOW_SIGNAL	1073.776978	5123.128418	1070	5115	28.846024	50.626316	1099.942139	5131.983398	1094	5130	41.569279	49.420982	100	100	-3.013256	-12.193419	0	0	-0.629435	-0.179175	0	0
959	105con1Gcon2R072403	NORMAL	B	1	2	12	23	DETECTED	DETECTED	2621.986328	5609.503418	2639	5670	540.933105	193.365555	1153.172363	5131.448242	1132	5134	48.775043	39.134918	100	100	169.152893	658.288025	0.256959	3.891675	30.114048	12.215566	36.677864	39.611309
960	105con1Gcon2R072403	NORMAL	B	1	2	12	24	DETECTED	DETECTED	2573	5595.314941	2555	5620	416.669373	144.996445	1112.075439	5121.565918	1111	5123	52.580292	54.694782	100	100	168.244339	652.358398	0.257902	3.877446	27.784641	8.661686	28.292934	28.345169
961	105con1Gcon2R072403	NORMAL	B	1	2	12	25	LOW_SIGNAL	LOW_SIGNAL	1059.939209	5119.824219	1041	5126	202.142365	51.437096	1079.539795	5106.327637	1076	5102	37.59679	45.705658	100	100	-2.257261	18.584963	-0.121456	0	-0.521337	0.295293	0	174.828918
962	105con1Gcon2R072403	NORMAL	B	1	2	12	26	LOW_SIGNAL	LOW_SIGNAL	1021.231262	5113.238281	1021	5111	26.035028	48.379978	1046.864014	5114.087891	1047	5112	30.292746	48.374199	100	100	-2.951942	-1.169923	0	0	-0.846168	-0.017563	0	0
963	105con1Gcon2R072403	NORMAL	B	1	2	13	1	LOW_SIGNAL	LOW_SIGNAL	1041.5448	5125.600098	1044	5126	23.878155	44.979065	1057.476196	5123.333496	1055	5122	27.636408	53.014256	100	100	-1.834706	3.121139	-0.587832	0	-0.576464	0.042755	0	1238.001343
964	105con1Gcon2R072403	NORMAL	B	1	2	13	2	LOW_SIGNAL	LOW_SIGNAL	1043.284668	5119.840332	1037	5114	45.47921	51.297798	1054.920044	5120	1054	5119	30.613781	49.139858	100	100	-1.339964	-0.219865	0	0	-0.38007	-0.003249	0	0
965	105con1Gcon2R072403	NORMAL	B	1	2	13	3	LOW_SIGNAL	LOW_SIGNAL	1111.638916	5126.833496	1125	5133	52.721016	62.267307	1042.543945	5099.824219	1045	5098	29.175913	47.70015	100	100	7.957178	37.192116	0.213948	4.674033	2.36822	0.56623	63.553238	148.185791
966	105con1Gcon2R072403	NORMAL	B	1	2	13	4	LOW_SIGNAL	LOW_SIGNAL	1114.576416	5107.409668	1126	5107	48.116642	52.068459	1037.81604	5075.352051	1037	5083	26.078781	48.670418	100	100	8.839949	44.143742	0.200254	4.993665	2.943403	0.658667	52.678837	57.71405
967	105con1Gcon2R072403	NORMAL	B	1	2	13	5	DETECTED	DETECTED	1441.925903	5142.009277	1440	5141	39.98077	49.902985	1045.102539	5075.641113	1041	5083	26.331839	50.215366	100	100	45.699337	91.389801	0.500049	1.999806	15.070097	1.32167	7.581413	8.426357
968	105con1Gcon2R072403	NORMAL	B	1	2	13	6	DETECTED	DETECTED	1434.58252	5122.776855	1432	5119	39.141907	44.444042	1042.887451	5072.212402	1042	5074	26.571131	42.135319	100	100	45.108746	69.627892	0.647855	1.543556	14.741378	1.200049	7.337679	27.96068
969	105con1Gcon2R072403	NORMAL	B	1	2	13	7	LOW_SIGNAL	LOW_SIGNAL	1027.869019	5081.765625	1026	5085	26.420816	49.015656	1037.380981	5074.5	1036	5072	27.64196	47.172661	100	100	-1.095425	10.004857	-0.109489	0	-0.344113	0.154022	0	183.252563
970	105con1Gcon2R072403	NORMAL	B	1	2	13	8	LOW_SIGNAL	LOW_SIGNAL	1016.710327	5087.38623	1015	5090	24.484377	52.778507	1036.248047	5080.87207	1034	5083	26.017572	49.005596	100	100	-2.250021	8.97008	-0.250836	0	-0.750943	0.132927	0	300.829132
971	105con1Gcon2R072403	NORMAL	B	1	2	13	9	LOW_SIGNAL	LOW_SIGNAL	1074.551758	5137.737793	1078	5139	32.585972	52.08527	1044.76001	5098.888184	1044	5103	27.342915	52.304199	100	100	3.430905	53.496403	0.064133	15.592506	1.08956	0.742763	59.49966	12.305365
972	105con1Gcon2R072403	NORMAL	B	1	2	13	10	LOW_SIGNAL	LOW_SIGNAL	1087.586182	5148.476074	1091	5154	33.985207	56.447514	1043.319946	5115.271973	1037	5113	30.377357	50.926952	100	100	5.097829	45.722466	0.111495	8.969007	1.457211	0.651995	34.424545	73.324715
973	105con1Gcon2R072403	NORMAL	B	1	2	13	11	LOW_SIGNAL	LOW_SIGNAL	1020.472595	5119.513672	1019	5124	23.757448	51.598347	1033.18396	5119.591797	1029	5112	26.34461	49.564075	100	100	-1.463878	-0.107579	0	0	-0.482503	-0.001576	0	0
974	105con1Gcon2R072403	NORMAL	B	1	2	13	12	LOW_SIGNAL	LOW_SIGNAL	1033.806885	5107.786133	1034	5104	25.871025	50.974697	1049.456055	5105.751953	1049	5102	34.200668	51.024441	100	100	-1.802204	2.801091	-0.643394	0	-0.457569	0.039867	0	110.734978
975	105con1Gcon2R072403	NORMAL	B	1	2	13	13	LOW_SIGNAL	LOW_SIGNAL	1101.306641	5146.046875	1101	5154	31.874552	53.532803	1067.232422	5110.359375	1062	5112	34.815132	50.975468	100	100	3.924086	49.142139	0.079852	12.523206	0.978719	0.700092	41.097923	45.809235
976	105con1Gcon2R072403	NORMAL	B	1	2	13	14	LOW_SIGNAL	LOW_SIGNAL	1096.328857	5126.745117	1092	5126	31.99608	51.819489	1046	5095.768066	1046	5097	27.108206	47.931759	100	100	5.796018	42.655788	0.135879	7.359499	1.856591	0.646274	33.771664	63.572163
977	105con1Gcon2R072403	NORMAL	B	1	2	13	15	LOW_SIGNAL	LOW_SIGNAL	1009.033813	5103.202637	1010	5108	25.010313	51.389011	1039.440674	5111.601563	1038	5113	23.389509	48.573856	100	100	-3.501743	-11.565427	0	0	-1.300021	-0.17291	0	0
978	105con1Gcon2R072403	NORMAL	B	1	2	13	16	LOW_SIGNAL	LOW_SIGNAL	1006.716187	5120.871582	1006	5119	24.689648	47.153286	1042.103149	5131.182617	1041	5134	25.912109	52.137115	100	100	-4.075266	-14.198425	0	0	-1.365654	-0.197768	0	0
979	105con1Gcon2R072403	NORMAL	B	1	2	13	17	LOW_SIGNAL	LOW_SIGNAL	1024.290527	5121.466309	1026	5117	27.569643	49.044384	1040.176025	5136.304199	1038	5136	27.969479	52.106781	100	100	-1.82942	-20.431963	0	0	-0.567958	-0.284759	0	0
980	105con1Gcon2R072403	NORMAL	B	1	2	13	18	LOW_SIGNAL	LOW_SIGNAL	1028.080566	5145.986816	1025	5145	26.458155	52.952431	1038.624023	5150.160156	1041	5146	28.700531	52.873013	100	100	-1.214215	-5.746742	0	0	-0.367361	-0.078931	0	0
981	105con1Gcon2R072403	NORMAL	B	1	2	13	19	LOW_SIGNAL	LOW_SIGNAL	1095.146606	5160.700195	1099	5157	35.651821	51.989254	1032.287964	5148.456055	1033	5150	23.877651	52.333225	100	100	7.238985	16.860336	0.42935	2.329102	2.63253	0.233965	42.117851	48.923874
982	105con1Gcon2R072403	NORMAL	B	1	2	13	20	LOW_SIGNAL	LOW_SIGNAL	1112.41333	5152.373535	1114	5151	33.013554	52.637741	1046.776001	5120.208008	1046	5117	23.814428	54.831463	100	100	7.558986	44.292336	0.170661	5.85956	2.7562	0.586625	34.834011	47.735573
983	105con1Gcon2R072403	NORMAL	B	1	2	13	21	DETECTED	DETECTED	1608.45459	5327.67041	1610	5331	34.780396	60.052998	1073.96936	5121.734863	1074	5124	31.468678	43.327938	100	100	61.552879	283.575836	0.21706	4.607028	16.984674	4.752951	2.771283	20.191694
984	105con1Gcon2R072403	NORMAL	B	1	2	13	22	DETECTED	DETECTED	1667.324951	5378.649902	1668	5378	36.220764	57.797359	1121.544678	5122.768066	1099	5122	61.500591	49.023624	100	100	62.853649	352.352509	0.178383	5.60592	8.874391	5.219562	9.106761	11.964128
985	105con1Gcon2R072403	NORMAL	B	1	2	13	23	DETECTED	DETECTED	21702.449219	5835.522949	25342	5969	7635.132324	381.844849	1212.227295	5131.318359	1216	5127	31.774399	31.338987	100	100	2359.713867	969.698608	2.433451	0.410939	644.865784	22.47056	37.261997	54.040638
986	105con1Gcon2R072403	NORMAL	B	1	2	13	24	DETECTED	DETECTED	21066.099609	5724.723633	22682	5808	7221.366211	320.941711	1189	5125.875	1167	5146	50.741173	53.763527	100	100	2289.104736	824.622131	2.775944	0.360238	391.735138	11.138567	36.329182	52.835804
987	105con1Gcon2R072403	NORMAL	B	1	2	13	25	LOW_SIGNAL	LOW_SIGNAL	1079.506714	5124.513672	1075	5125	31.320047	47.185623	1091.010132	5118.312988	1085	5119	37.932404	41.347866	100	100	-1.324767	8.53842	-0.155154	0	-0.303261	0.149964	0	366.637848
988	105con1Gcon2R072403	NORMAL	B	1	2	13	26	LOW_SIGNAL	LOW_SIGNAL	1042.462524	5122.074707	1040	5120	26.573309	47.423489	1060.040039	5128.175781	1062	5127	28.26527	47.931057	100	100	-2.024278	-8.401257	0	0	-0.621877	-0.127289	0	0
989	105con1Gcon2R072403	NORMAL	B	1	2	14	1	LOW_SIGNAL	LOW_SIGNAL	1043.972412	5124.986328	1044	5128	20.562553	53.896648	1066.619019	5129.158691	1062	5124	29.465059	51.359039	100	100	-2.608049	-5.745397	0	0	-0.768592	-0.081239	0	0
990	105con1Gcon2R072403	NORMAL	B	1	2	14	2	LOW_SIGNAL	LOW_SIGNAL	1027.379272	5099.220703	1030	5105	26.694017	50.062252	1052.839966	5122.47998	1054	5116	27.337311	51.015427	100	100	-2.932128	-32.028316	0	0	-0.931353	-0.455926	0	0
991	105con1Gcon2R072403	NORMAL	B	1	2	14	3	LOW_SIGNAL	LOW_SIGNAL	1046.434448	5074.165527	1047	5075	24.513832	49.519783	1043.751953	5084.791992	1044	5087	31.729116	46.982033	100	100	0.308924	-14.632776	0	-47.36692	0.084544	-0.226181	750.968628	0
992	105con1Gcon2R072403	NORMAL	B	1	2	14	4	LOW_SIGNAL	LOW_SIGNAL	1040.565552	5073.476074	1043	5072	27.688704	52.864353	1040.936035	5076.86377	1041	5084	29.062988	50.506531	100	100	-0.042666	-4.664899	0	0	-0.012748	-0.067074	0	0
993	105con1Gcon2R072403	NORMAL	B	1	2	14	5	LOW_SIGNAL	LOW_SIGNAL	1028.220703	5077.275879	1027	5077	24.978991	50.644241	1045.698364	5076.396973	1046	5074	24.297907	58.010216	100	100	-2.012779	1.210265	-1.663089	0	-0.719307	0.015151	0	3218.817383
994	105con1Gcon2R072403	NORMAL	B	1	2	14	6	LOW_SIGNAL	LOW_SIGNAL	1017.472595	5093.493164	1015	5097	27.351906	49.511024	1043.047607	5088.047852	1043	5081	29.425119	50.180302	100	100	-2.945293	7.498264	-0.392797	0	-0.869156	0.108515	0	150.006165
995	105con1Gcon2R072403	NORMAL	B	1	2	14	7	LOW_SIGNAL	LOW_SIGNAL	1025.780762	5108.575195	1022	5106	27.769123	49.881496	1040.66394	5091.527832	1039	5093	28.161383	50.72929	100	100	-1.71399	23.474434	-0.073015	0	-0.528496	0.336046	0	54.176453
996	105con1Gcon2R072403	NORMAL	B	1	2	14	8	LOW_SIGNAL	LOW_SIGNAL	1030.863037	5097.404297	1032	5098	24.386435	46.715351	1038.76001	5094.408203	1038	5097	24.327204	51.328022	100	100	-0.909438	4.125659	-0.220435	0	-0.324615	0.058372	0	709.790283
997	105con1Gcon2R072403	NORMAL	B	1	2	14	9	LOW_SIGNAL	LOW_SIGNAL	1030.465698	5101.595703	1033	5100	25.854811	49.038692	1033.832031	5096.39209	1037	5095	27.31617	45.332264	100	100	-0.387677	7.165441	-0.054104	0	-0.123236	0.114788	0	359.41153
998	105con1Gcon2R072403	NORMAL	B	1	2	14	10	LOW_SIGNAL	LOW_SIGNAL	1019.376709	5108.03418	1021	5113	25.428507	49.951202	1033.511963	5108.304199	1032	5109	26.57752	48.241863	100	100	-1.627857	-0.37182	0	0	-0.53185	-0.005597	0	0
999	105con1Gcon2R072403	NORMAL	B	1	2	14	11	LOW_SIGNAL	LOW_SIGNAL	1102.136963	5106.355957	1103	5118	33.356716	55.8447	1039.57605	5101.576172	1039	5102	26.249506	47.736359	100	100	7.204697	6.581824	1.094635	0.913546	2.383318	0.100129	32.899731	606.31427
1000	105con1Gcon2R072403	NORMAL	B	1	2	14	12	LOW_SIGNAL	LOW_SIGNAL	1116.082764	5121.931152	1113	5124	30.07041	51.527321	1045.33606	5093.295898	1045	5093	26.440727	50.136108	100	100	8.147397	39.431107	0.206624	4.839718	2.675672	0.57115	20.243944	41.531525
1001	105con1Gcon2R072403	NORMAL	B	1	2	14	13	LOW_SIGNAL	LOW_SIGNAL	1060.459961	5114.560059	1058	5116	27.197668	54.110313	1045.495972	5110.160156	1042	5114	29.123659	47.800907	100	100	1.723297	6.058721	0.284432	3.515774	0.513809	0.092046	69.601112	576.317993
1002	105con1Gcon2R072403	NORMAL	B	1	2	14	14	LOW_SIGNAL	LOW_SIGNAL	1052.146606	5126.133301	1053	5121	26.663301	47.383579	1031.624023	5126.248047	1030	5131	28.093647	49.647072	100	100	2.363441	-0.158007	0	-0.066855	0.730506	-0.002311	43.12291	0
1003	105con1Gcon2R072403	NORMAL	B	1	2	14	15	DETECTED	DETECTED	1593.97998	5326.430176	1584	5331	73.984711	55.980915	1038.438232	5122.47168	1040	5125	26.470377	55.396721	100	100	63.977806	280.853424	0.227798	4.389857	20.987301	3.681779	12.436025	3.954902
1004	105con1Gcon2R072403	NORMAL	B	1	2	14	16	DETECTED	DETECTED	1613.555542	5319.617188	1621	5313	60.5667	55.747547	1042.709961	5122.279785	1045	5120	25.32349	53.197945	100	100	65.740242	271.736084	0.241927	4.133482	22.542137	3.709493	9.638087	8.445621
1005	105con1Gcon2R072403	NORMAL	B	1	2	14	17	LOW_SIGNAL	LOW_SIGNAL	1021.778503	5120.973145	1024	5119	26.200077	50.752972	1043.301636	5127.063477	1044	5133	24.813951	56.73769	100	100	-2.478667	-8.386464	0	0	-0.86738	-0.107342	0	0
1006	105con1Gcon2R072403	NORMAL	B	1	2	14	18	LOW_SIGNAL	LOW_SIGNAL	1012.234924	5128.617676	1010	5133	24.121704	52.663078	1038.319946	5131.815918	1038	5135	24.378597	50.229053	100	100	-3.004027	-4.40402	0	0	-1.069997	-0.063673	0	0
1007	105con1Gcon2R072403	NORMAL	B	1	2	14	19	LOW_SIGNAL	LOW_SIGNAL	1022.940002	5125.160156	1022	5126	34.467613	44.871799	1041.855957	5130.815918	1040	5136	26.950584	48.110992	100	100	-2.178416	-7.788055	0	0	-0.701876	-0.117557	0	0
1008	105con1Gcon2R072403	NORMAL	B	1	2	14	20	LOW_SIGNAL	LOW_SIGNAL	1029.380005	5112.833496	1029	5110	25.706572	54.891644	1044.271973	5115.824219	1047	5106	28.936068	53.659607	100	100	-1.715002	-4.118263	0	0	-0.514651	-0.055735	0	0
1009	105con1Gcon2R072403	NORMAL	B	1	2	14	21	LOW_SIGNAL	LOW_SIGNAL	1045.833374	5116.213379	1046	5109	24.268742	49.038074	1057.871948	5112.711914	1056	5107	31.484503	57.779449	100	100	-1.386397	4.821561	-0.287541	0	-0.382365	0.060601	0	872.69281
1010	105con1Gcon2R072403	NORMAL	B	1	2	14	22	LOW_SIGNAL	LOW_SIGNAL	1046.466675	5101.386719	1045	5100	26.542776	48.591827	1069.319946	5108.976074	1067	5104	32.15778	47.55209	100	100	-2.631849	-10.450638	0	0	-0.710661	-0.159601	0	0
1011	105con1Gcon2R072403	NORMAL	B	1	2	14	23	LOW_SIGNAL	LOW_SIGNAL	1045.953003	5096.872559	1043	5093	37.211472	48.626583	1091.975952	5099.248047	1060	5099	72.190323	48.867596	100	100	-5.300137	-3.271077	0	0	-0.637522	-0.048611	0	0
1012	105con1Gcon2R072403	NORMAL	B	1	2	14	24	LOW_SIGNAL	LOW_SIGNAL	1054.101318	5123.986328	1052	5122	33.882904	49.356693	1084.428589	5119.907715	1069	5124	59.953167	51.87991	100	100	-3.492577	5.616302	-0.621864	0	-0.505849	0.078616	0	391.862152
1013	105con1Gcon2R072403	NORMAL	B	1	2	14	25	LOW_SIGNAL	LOW_SIGNAL	1033.790527	5129.317383	1034	5126	27.690277	54.130356	1063.223999	5130.007813	1062	5128	33.820889	48.657051	100	100	-3.389644	-0.95073	0	0	-0.870275	-0.01419	0	0
1014	105con1Gcon2R072403	NORMAL	B	1	2	14	26	LOW_SIGNAL	LOW_SIGNAL	1023.408142	5143.84375	1022	5144	27.945337	46.302761	1047.024048	5138.160156	1048	5132	24.324244	51.900879	100	100	-2.719676	7.82638	-0.347501	0	-0.970879	0.109509	0	412.535889
1015	105con1Gcon2R072403	NORMAL	B	1	2	15	1	LOW_SIGNAL	LOW_SIGNAL	1079.034424	5127.896484	1079	5124	29.926161	45.527565	1068.277832	5118.356934	1067	5117	31.48451	49.400162	100	100	1.23876	13.136082	0.094302	10.604215	0.341647	0.193108	90.945206	200.987793
1016	105con1Gcon2R072403	NORMAL	B	1	2	15	2	LOW_SIGNAL	LOW_SIGNAL	1068.993164	5097.972656	1069	5097	29.488358	52.091812	1051.05603	5105.687988	1052	5097	28.493437	53.601635	100	100	2.065693	-10.624109	0	-5.143122	0.629518	-0.143938	42.343536	0
1017	105con1Gcon2R072403	NORMAL	B	1	2	15	3	LOW_SIGNAL	LOW_SIGNAL	1019.479431	5075.623047	1018	5079	25.394327	50.364628	1042.583984	5088.456055	1042	5087	28.635405	43.981575	100	100	-2.660788	-17.671213	0	0	-0.806853	-0.291781	0	0
1018	105con1Gcon2R072403	NORMAL	B	1	2	15	4	LOW_SIGNAL	LOW_SIGNAL	1013.503418	5079.737793	1011	5082	24.227543	47.991463	1047.42395	5087.399902	1046	5095	25.973703	48.792843	100	100	-3.906387	-10.550821	0	0	-1.305957	-0.157033	0	0
1019	105con1Gcon2R072403	NORMAL	B	1	2	15	5	LOW_SIGNAL	LOW_SIGNAL	1034.144775	5080.572266	1033	5079	25.742842	47.925102	1044.255981	5078.080078	1041	5078	29.559374	54.104225	100	100	-1.164436	3.431774	-0.33931	0	-0.342064	0.046063	0	1007.500305
1020	105con1Gcon2R072403	NORMAL	B	1	2	15	6	LOW_SIGNAL	LOW_SIGNAL	1019.417786	5079.26709	1019	5079	25.546379	49.311298	1036.848022	5087.184082	1035	5089	29.396357	47.058025	100	100	-2.007317	-10.901798	0	0	-0.592939	-0.168239	0	0
1021	105con1Gcon2R072403	NORMAL	B	1	2	15	7	LOW_SIGNAL	LOW_SIGNAL	1011.609619	5096.96582	1012	5096	27.08362	45.260681	1035.432007	5095.704102	1034	5108	25.983969	49.424271	100	100	-2.743456	1.737403	-1.579056	0	-0.916811	0.025528	0	1573.663452
1022	105con1Gcon2R072403	NORMAL	B	1	2	15	8	LOW_SIGNAL	LOW_SIGNAL	1002.924683	5092.041016	1002	5093	21.095215	50.06546	1034.560059	5101.624023	1036	5107	22.170681	44.405334	100	100	-3.643222	-13.195923	0	0	-1.426901	-0.215808	0	0
1023	105con1Gcon2R072403	NORMAL	B	1	2	15	9	LOW_SIGNAL	LOW_SIGNAL	1012.061646	5093.719238	1008	5095	25.522463	45.578533	1030.33606	5105.151855	1030	5106	24.736332	47.784645	100	100	-2.104535	-15.742858	0	0	-0.738768	-0.239253	0	0
1024	105con1Gcon2R072403	NORMAL	B	1	2	15	10	LOW_SIGNAL	LOW_SIGNAL	1009.835632	5107.808105	1007	5103	25.848372	50.606842	1031.936035	5103.456055	1034	5108	28.787811	51.971378	100	100	-2.545147	5.992829	-0.424699	0	-0.7677	0.083739	0	271.847992
1025	105con1Gcon2R072403	NORMAL	B	1	2	15	11	LOW_SIGNAL	LOW_SIGNAL	1019.945557	5093.945801	1017	5089	35.092007	51.02776	1040.712036	5087.26416	1037	5086	33.738277	52.214836	100	100	-2.391528	9.200704	-0.259929	0	-0.615517	0.127964	0	165.685974
1026	105con1Gcon2R072403	NORMAL	B	1	2	15	12	LOW_SIGNAL	LOW_SIGNAL	1017.211914	5087.754883	1017	5085	24.716946	45.351654	1043.303955	5084.551758	1043	5084	26.946253	51.637447	100	100	-3.004836	4.410744	-0.681254	0	-0.968299	0.062031	0	770.846069
1027	105con1Gcon2R072403	NORMAL	B	1	2	15	13	LOW_SIGNAL	LOW_SIGNAL	1031.860962	5094.457031	1031	5091	27.0047	47.967293	1045.144043	5103.744141	1046	5099	25.684408	49.44072	100	100	-1.529718	-12.788466	0	0	-0.517165	-0.187843	0	0
1028	105con1Gcon2R072403	NORMAL	B	1	2	15	14	LOW_SIGNAL	LOW_SIGNAL	1014.355713	5111.181152	1015	5111	28.816074	45.843014	1044.624023	5116.439941	1044	5116	27.147053	45.610451	100	100	-3.485787	-7.241419	0	0	-1.114976	-0.115298	0	0
1029	105con1Gcon2R072403	NORMAL	B	1	2	15	15	LOW_SIGNAL	LOW_SIGNAL	1012.241638	5119.07373	1015	5121	26.011862	47.298809	1043.312012	5118.007813	1043	5117	24.697657	49.441154	100	100	-3.578155	1.467782	-2.437796	0	-1.258029	0.021559	0	1350.591431
1030	105con1Gcon2R072403	NORMAL	B	1	2	15	16	LOW_SIGNAL	LOW_SIGNAL	1010.214783	5100.288574	1010	5100	24.224052	46.975597	1036.656006	5108.73584	1034	5112	26.863487	48.494453	100	100	-3.045048	-11.631991	0	0	-0.984281	-0.17419	0	0
1031	105con1Gcon2R072403	NORMAL	B	1	2	15	17	LOW_SIGNAL	LOW_SIGNAL	1023.604004	5117.563965	1023	5121	25.680418	52.373569	1039.608032	5116.040039	1039	5115	26.995487	58.924271	100	100	-1.843071	2.098465	-0.878295	0	-0.592841	0.025862	0	1771.835693
1032	105con1Gcon2R072403	NORMAL	B	1	2	15	18	LOW_SIGNAL	LOW_SIGNAL	1026.389282	5117.181152	1024	5115	25.167196	45.907673	1035.904053	5122.503906	1039	5125	25.036882	51.83654	100	100	-1.095749	-7.329499	0	0	-0.38003	-0.102683	0	0
1033	105con1Gcon2R072403	NORMAL	B	1	2	15	19	LOW_SIGNAL	LOW_SIGNAL	1036.640015	5106.553223	1034	5107	34.904907	47.89537	1058.391968	5110.527832	1060	5111	32.761089	53.040695	100	100	-2.505018	-5.473087	0	0	-0.663957	-0.074935	0	0
1034	105con1Gcon2R072403	NORMAL	B	1	2	15	20	LOW_SIGNAL	LOW_SIGNAL	1022.533325	5123.446777	1022	5123	23.842794	48.950264	1053.807983	5118.279785	1053	5118	31.286322	50.986176	100	100	-3.601681	7.115014	-0.506209	0	-0.999627	0.101341	0	276.059998
1035	105con1Gcon2R072403	NORMAL	B	1	2	15	21	LOW_SIGNAL	LOW_SIGNAL	1036.386719	5111.813477	1037	5112	25.421209	46.507755	1054.583984	5116.26416	1049	5109	27.032585	50.155113	100	100	-2.09565	-6.128647	0	0	-0.67316	-0.088738	0	0
1036	105con1Gcon2R072403	NORMAL	B	1	2	15	22	LOW_SIGNAL	LOW_SIGNAL	1037.040039	5102.660156	1035	5096	26.867523	45.82235	1057.959961	5112.487793	1057	5115	27.180517	49.72401	100	100	-2.409199	-13.53278	0	0	-0.769666	-0.197644	0	0
1037	105con1Gcon2R072403	NORMAL	B	1	2	15	23	LOW_SIGNAL	LOW_SIGNAL	1007.560791	5105.438965	1006	5109	25.201836	53.052563	1036.144043	5115.352051	1035	5116	25.323299	54.475235	100	100	-3.291731	-13.650444	0	0	-1.128733	-0.181974	0	0
1038	105con1Gcon2R072403	NORMAL	B	1	2	15	24	LOW_SIGNAL	LOW_SIGNAL	1018.547302	5122.831055	1016	5122	22.152325	51.820774	1044.119995	5116.808105	1045	5114	28.434301	55.265141	100	100	-2.945026	8.293677	-0.355093	0	-0.899361	0.108983	0	318.868561
1039	105con1Gcon2R072403	NORMAL	B	1	2	15	25	LOW_SIGNAL	LOW_SIGNAL	1022.41217	5116.25	1022	5119	28.120228	41.369232	1050.119995	5118.543945	1048	5116	25.866465	47.261204	100	100	-3.190914	-3.158792	0	0	-1.071187	-0.048538	0	0
1040	105con1Gcon2R072403	NORMAL	B	1	2	15	26	LOW_SIGNAL	LOW_SIGNAL	1013.707458	5121.51709	1015	5124	28.544416	50.197182	1043.368042	5125	1044	5119	23.082434	47.142883	100	100	-3.415799	-4.796011	0	0	-1.284985	-0.07388	0	0
1041	105con1Gcon2R072403	NORMAL	B	1	2	16	1	LOW_SIGNAL	LOW_SIGNAL	1035.848267	5102.192871	1034	5101	25.400225	48.451912	1061.801636	5104.865234	1061	5105	29.490887	45.11272	100	100	-2.988866	-3.679878	0	0	-0.880047	-0.059237	0	0
1042	105con1Gcon2R072403	NORMAL	B	1	2	16	2	LOW_SIGNAL	LOW_SIGNAL	1026.262085	5096.358398	1022	5094	23.995956	49.442394	1043.368042	5091.791992	1040	5095	27.829704	48.2855	100	100	-1.969972	6.287999	-0.313291	0	-0.614665	0.094571	0	232.852814
1043	105con1Gcon2R072403	NORMAL	B	1	2	16	3	LOW_SIGNAL	LOW_SIGNAL	1027.746582	5079.883789	1027	5079	23.910406	49.205479	1042.088013	5085.047852	1043	5092	27.182184	46.874039	100	100	-1.651601	-7.110979	0	0	-0.527604	-0.110169	0	0
1044	105con1Gcon2R072403	NORMAL	B	1	2	16	4	LOW_SIGNAL	LOW_SIGNAL	1024.751709	5081.262207	1026	5080	24.539238	47.472218	1045	5091.063965	1044	5095	26.851442	45.741165	100	100	-2.331852	-13.497144	0	0	-0.754086	-0.214287	0	0
1045	105con1Gcon2R072403	NORMAL	B	1	2	16	5	LOW_SIGNAL	LOW_SIGNAL	1020.579285	5073.724121	1023	5076	22.49095	53.283104	1042.592041	5086.616211	1042	5084	25.203074	45.351635	100	100	-2.535053	-17.752571	0	0	-0.873416	-0.28427	0	0
1046	105con1Gcon2R072403	NORMAL	B	1	2	16	6	LOW_SIGNAL	LOW_SIGNAL	1015.255188	5086.413574	1015	5086	22.34321	52.758831	1039.975952	5079.52002	1039	5079	27.68471	43.360748	100	100	-2.846915	9.492512	-0.299912	0	-0.892939	0.158981	0	435.995789
1047	105con1Gcon2R072403	NORMAL	B	1	2	16	7	LOW_SIGNAL	LOW_SIGNAL	1011.116455	5087.862793	1012	5087	25.011862	46.347206	1035.871948	5092.240234	1036	5090	24.149395	44.073864	100	100	-2.850915	-6.027792	0	0	-1.025098	-0.099321	0	0
1048	105con1Gcon2R072403	NORMAL	B	1	2	16	8	LOW_SIGNAL	LOW_SIGNAL	1011.040833	5086.169922	1013	5087	24.679556	45.743687	1034.952026	5089.144043	1033	5091	23.655405	49.564671	100	100	-2.753683	-4.095402	0	0	-1.010813	-0.060005	0	0
1049	105con1Gcon2R072403	NORMAL	B	1	2	16	9	LOW_SIGNAL	LOW_SIGNAL	1039.46936	5095.598633	1036	5092	30.878088	47.103302	1035.744019	5098.151855	1038	5106	25.944393	46.618221	100	100	0.429021	-3.51582	0	-8.194979	0.143589	-0.054769	449.4487	0
1050	105con1Gcon2R072403	NORMAL	B	1	2	16	10	LOW_SIGNAL	LOW_SIGNAL	1041.102051	5099.394531	1040	5096	27.82596	49.863979	1039.264038	5097.416016	1038	5099	26.245163	51.974907	100	100	0.211671	2.724441	0.077693	12.871118	0.070032	0.038067	503.004944	741.060852
1051	105con1Gcon2R072403	NORMAL	B	1	2	16	11	LOW_SIGNAL	LOW_SIGNAL	1025.907837	5087.079102	1026	5080	24.821577	49.302227	1039.542236	5093.077637	1038	5096	25.525854	52.6273	100	100	-1.570177	-8.260058	0	0	-0.534141	-0.113981	0	0
1052	105con1Gcon2R072403	NORMAL	B	1	2	16	12	LOW_SIGNAL	LOW_SIGNAL	1025.324463	5096.754883	1025	5096	24.155205	46.58783	1036.18396	5089.304199	1037	5090	28.080353	45.697857	100	100	-1.250611	10.259686	-0.121896	0	-0.386729	0.163042	0	121.635117
1053	105con1Gcon2R072403	NORMAL	B	1	2	16	13	LOW_SIGNAL	LOW_SIGNAL	1032.576172	5105.291504	1026	5104	46.006718	49.596046	1048.095947	5101.368164	1047	5103	24.712675	50.213177	100	100	-1.787303	5.402488	-0.33083	0	-0.628009	0.078134	0	200.040329
1054	105con1Gcon2R072403	NORMAL	B	1	2	16	14	LOW_SIGNAL	LOW_SIGNAL	1021.463074	5108.530273	1015	5109	32.701668	50.136776	1053.047974	5115.319824	1049	5118	31.273729	47.061661	100	100	-3.637409	-9.349297	0	0	-1.00995	-0.144269	0	0
1055	105con1Gcon2R072403	NORMAL	B	1	2	16	15	LOW_SIGNAL	LOW_SIGNAL	1026.261719	5108.68457	1026	5111	22.379854	48.575665	1042.280029	5115.711914	1042	5119	27.577925	48.240635	100	100	-1.844715	-9.676741	0	0	-0.580838	-0.145673	0	0
1056	105con1Gcon2R072403	NORMAL	B	1	2	16	16	LOW_SIGNAL	LOW_SIGNAL	1026.617432	5113.630859	1023	5115	26.813314	44.59203	1046.104004	5108.744141	1043	5113	28.315004	49.289608	100	100	-2.244131	6.729074	-0.333498	0	-0.688207	0.099143	0	429.744263
1057	105con1Gcon2R072403	NORMAL	B	1	2	16	17	LOW_SIGNAL	LOW_SIGNAL	1019.637573	5112.644531	1019	5107	24.639627	48.127815	1050.319946	5113.456055	1045	5118	38.779274	47.301617	100	100	-3.533472	-1.117478	0	0	-0.791205	-0.017156	0	0
1058	105con1Gcon2R072403	NORMAL	B	1	2	16	18	LOW_SIGNAL	LOW_SIGNAL	1021.866638	5112.279785	1022	5111	24.345295	44.005058	1049.527954	5113.591797	1045	5114	26.751415	44.869534	100	100	-3.185558	-1.806657	0	0	-1.034013	-0.029241	0	0
1059	105con1Gcon2R072403	NORMAL	B	1	2	16	19	LOW_SIGNAL	LOW_SIGNAL	1062.540039	5105.65332	1062	5107	26.447529	48.389637	1063.94397	5108.600098	1062	5110	25.482534	49.276695	100	100	-0.161681	-4.05775	0	0	-0.055094	-0.059801	0	0
1060	105con1Gcon2R072403	NORMAL	B	1	2	16	20	LOW_SIGNAL	LOW_SIGNAL	1032.006714	5115.106445	1031	5119	26.149927	44.161705	1053.647949	5111.423828	1048	5111	29.180813	49.522911	100	100	-2.492268	5.07101	-0.491474	0	-0.741625	0.074362	0	608.567566
1061	105con1Gcon2R072403	NORMAL	B	1	2	16	21	LOW_SIGNAL	LOW_SIGNAL	1026.241577	5115.087402	1024	5118	27.97698	47.528225	1051.264038	5122.224121	1047	5115	28.083441	50.094406	100	100	-2.88166	-9.827352	0	0	-0.891004	-0.142465	0	0
1062	105con1Gcon2R072403	NORMAL	B	1	2	16	22	LOW_SIGNAL	LOW_SIGNAL	1026.322144	5118.402832	1024	5114	24.987099	47.450111	1048.608032	5116.151855	1052	5116	25.817879	44.158268	100	100	-2.566508	3.099623	-0.828006	0	-0.863196	0.050975	0	771.465149
1063	105con1Gcon2R072403	NORMAL	B	1	2	16	23	LOW_SIGNAL	LOW_SIGNAL	1010.865784	5105.275391	1008	5105	30.610821	51.188301	1040.864014	5114.86377	1039	5116	27.030846	50.598896	100	100	-3.454684	-13.203319	0	0	-1.109778	-0.189498	0	0
1064	105con1Gcon2R072403	NORMAL	B	1	2	16	24	LOW_SIGNAL	LOW_SIGNAL	1031.229736	5108.128418	1015	5113	103.779861	44.961998	1044.151978	5112.279785	1045	5113	26.103102	44.586926	100	100	-1.488163	-5.716485	0	0	-0.495046	-0.093107	0	0
1065	105con1Gcon2R072403	NORMAL	B	1	2	16	25	LOW_SIGNAL	LOW_SIGNAL	1022.503418	5111.122559	1022	5108	21.50482	46.516735	1044.855957	5124.647949	1044	5129	25.833433	46.073963	100	100	-2.574184	-18.624634	0	0	-0.865256	-0.293558	0	0
1066	105con1Gcon2R072403	NORMAL	B	1	2	16	26	LOW_SIGNAL	LOW_SIGNAL	1000.4422	5123.564453	1000	5125	24.033688	49.078495	1034.463989	5130.255859	1035	5126	24.333549	49.641273	100	100	-3.918049	-9.21415	0	0	-1.398143	-0.134795	0	0
1067	105con1Gcon2R072403	NORMAL	B	1	2	17	1	LOW_SIGNAL	LOW_SIGNAL	1026.806885	5098.538086	1025	5094	24.309149	44.851925	1055.880981	5099.261719	1054	5101	31.392639	48.349251	100	100	-3.348258	-0.996451	0	0	-0.926144	-0.014967	0	0
1068	105con1Gcon2R072403	NORMAL	B	1	2	17	2	LOW_SIGNAL	LOW_SIGNAL	1024.206909	5102.289551	1023	5105	27.954803	49.182037	1046.19043	5090.444336	1046	5084	24.550587	53.172108	100	100	-2.531686	16.31101	-0.155213	0	-0.895438	0.222771	0	170.608231
1069	105con1Gcon2R072403	NORMAL	B	1	2	17	3	LOW_SIGNAL	LOW_SIGNAL	1040.23291	5076.814941	1022	5084	111.608124	46.99538	1033.407959	5088.208008	1035	5089	24.141079	52.488762	100	100	0.785981	-15.688396	0	-19.960266	0.282711	-0.217057	1596.582397	0
1070	105con1Gcon2R072403	NORMAL	B	1	2	17	4	LOW_SIGNAL	LOW_SIGNAL	1039.932007	5079.687012	1020	5080	109.584679	44.767868	1036.624023	5083.319824	1037	5086	25.098408	48.799877	100	100	0.380957	-5.002429	0	-13.131215	0.131801	-0.074443	3224.677246	0
1071	105con1Gcon2R072403	NORMAL	B	1	2	17	5	LOW_SIGNAL	LOW_SIGNAL	1025.075317	5076.116211	1025	5077	24.162407	43.444523	1050.832031	5083.328125	1050	5085	26.225056	43.692635	100	100	-2.966218	-9.930897	0	0	-0.982141	-0.16506	0	0
1072	105con1Gcon2R072403	NORMAL	B	1	2	17	6	LOW_SIGNAL	LOW_SIGNAL	1024.691772	5081.226074	1026	5080	23.028486	47.083744	1045.680054	5076.903809	1044	5076	27.303432	40.204601	100	100	-2.417072	5.951814	-0.406107	0	-0.768705	0.107507	0	566.93573
1073	105con1Gcon2R072403	NORMAL	B	1	2	17	7	LOW_SIGNAL	LOW_SIGNAL	1009.333313	5085.245117	1007	5083	23.49507	50.046902	1036.904053	5091.895996	1037	5090	23.193928	45.693554	100	100	-3.175127	-9.158344	0	0	-1.188705	-0.145554	0	0
1074	105con1Gcon2R072403	NORMAL	B	1	2	17	8	LOW_SIGNAL	LOW_SIGNAL	1013.306152	5088.823242	1013	5092	24.47604	49.416824	1035.352051	5085.576172	1037	5086	25.17687	49.462627	100	100	-2.53887	4.471257	-0.56782	0	-0.875641	0.065647	0	65.54084
1075	105con1Gcon2R072403	NORMAL	B	1	2	17	9	LOW_SIGNAL	LOW_SIGNAL	1150.551025	5095.462402	1162	5099	60.119194	43.988678	1034.456055	5088.335938	1033	5089	28.096462	50.743633	100	100	13.369836	9.813232	1.362429	0.733983	4.132014	0.140441	45.781349	354.965515
1076	105con1Gcon2R072403	NORMAL	B	1	2	17	10	LOW_SIGNAL	LOW_SIGNAL	1156.684204	5090.256348	1171	5091	65.472031	47.355148	1042.281738	5084.077637	1043	5080	27.463549	48.566998	100	100	13.174922	8.508162	1.548504	0.645785	4.165611	0.12722	51.951237	174.49614
1077	105con1Gcon2R072403	NORMAL	B	1	2	17	11	LOW_SIGNAL	LOW_SIGNAL	1023.059204	5086.592285	1024	5083	25.18152	49.059814	1040.384033	5093.087891	1038	5091	25.647989	50.13625	100	100	-1.995178	-8.94453	0	0	-0.675485	-0.129559	0	0
1078	105con1Gcon2R072403	NORMAL	B	1	2	17	12	LOW_SIGNAL	LOW_SIGNAL	1037.94043	5097.437012	1026	5103	82.919975	51.075958	1045.119995	5100.695801	1042	5101	29.886232	45.000038	100	100	-0.82682	-4.487394	0	0	-0.24023	-0.072417	0	0
1079	105con1Gcon2R072403	NORMAL	B	1	2	17	13	LOW_SIGNAL	LOW_SIGNAL	1036.953613	5107.741699	1039	5111	24.27931	40.484482	1050.296021	5105.815918	1050	5105	24.171104	46.581764	100	100	-1.536551	2.651825	-0.579431	0	-0.551998	0.041342	0	1196.42688
1080	105con1Gcon2R072403	NORMAL	B	1	2	17	14	LOW_SIGNAL	LOW_SIGNAL	1042.959717	5101.462891	1036	5098	49.824947	40.921883	1053.112061	5110.879883	1052	5109	25.38485	44.651627	100	100	-1.169173	-12.967317	0	0	-0.399937	-0.210899	0	0
1081	105con1Gcon2R072403	NORMAL	B	1	2	17	15	LOW_SIGNAL	LOW_SIGNAL	1032.181152	5114.637695	1030	5115	27.649115	53.878033	1047.991943	5112.432129	1046	5110	23.862345	47.098282	100	100	-1.820817	3.037093	-0.599526	0	-0.662583	0.046829	0	1186.305298
1082	105con1Gcon2R072403	NORMAL	B	1	2	17	16	LOW_SIGNAL	LOW_SIGNAL	1034.073853	5104.805176	1032	5101	26.303089	64.823425	1055.167969	5110.903809	1055	5111	27.922623	46.140644	100	100	-2.42926	-8.397894	0	0	-0.755449	-0.132175	0	0
1083	105con1Gcon2R072403	NORMAL	B	1	2	17	17	LOW_SIGNAL	LOW_SIGNAL	1091.758423	5124.858887	1093	5124	36.662388	46.842316	1065.05603	5106.032227	1063	5106	31.810249	42.352768	100	100	3.075125	25.924549	0.118618	8.430404	0.839427	0.44452	68.261368	106.291496
1084	105con1Gcon2R072403	NORMAL	B	1	2	17	18	LOW_SIGNAL	LOW_SIGNAL	1099.373291	5116.786621	1096	5119	51.898781	49.595764	1053.904053	5107.52002	1055	5114	25.924334	45.855415	100	100	5.23637	12.760227	0.410367	2.436846	1.753921	0.202083	98.880302	203.904175
1085	105con1Gcon2R072403	NORMAL	B	1	2	17	19	LOW_SIGNAL	LOW_SIGNAL	1022.473328	5103.626465	1022	5106	22.712296	52.047924	1050.751953	5103.631836	1052	5102	25.025692	51.16301	100	100	-3.256649	-0.007396	0	0	-1.129984	-0.000105	0	0
1086	105con1Gcon2R072403	NORMAL	B	1	2	17	20	LOW_SIGNAL	LOW_SIGNAL	1016.308716	5112.489746	1018	5112	24.226105	46.874996	1048.407959	5113.255859	1047	5110	24.088909	50.386387	100	100	-3.696642	-1.054948	0	0	-1.332532	-0.015205	0	0
1087	105con1Gcon2R072403	NORMAL	B	1	2	17	21	LOW_SIGNAL	LOW_SIGNAL	1019.1745	5118.046875	1019	5117	31.259108	51.013138	1039.599976	5121.184082	1039	5119	24.495884	46.867756	100	100	-2.352257	-4.319973	0	0	-0.833833	-0.066937	0	0
1088	105con1Gcon2R072403	NORMAL	B	1	2	17	22	LOW_SIGNAL	LOW_SIGNAL	1014.208069	5110.161133	1013	5109	23.441782	47.99297	1043.567993	5124.992188	1043	5125	25.375673	44.28072	100	100	-3.381175	-20.42255	0	0	-1.157011	-0.334933	0	0
1089	105con1Gcon2R072403	NORMAL	B	1	2	17	23	LOW_SIGNAL	LOW_SIGNAL	1055.328857	5114.335449	1057	5113	24.243263	43.747528	1041.608032	5108.824219	1041	5108	25.345007	53.251972	100	100	1.58013	7.589034	0.208212	4.80279	0.541362	0.103493	53.870308	550.93396
1090	105con1Gcon2R072403	NORMAL	B	1	2	17	24	LOW_SIGNAL	LOW_SIGNAL	1051.473022	5130.601563	1052	5128	27.18429	43.166916	1038.800049	5120.007813	1038	5114	24.107283	43.209633	100	100	1.459457	14.587728	0.100047	9.995315	0.525691	0.245171	99.130821	18.132298
1091	105con1Gcon2R072403	NORMAL	B	1	2	17	25	LOW_SIGNAL	LOW_SIGNAL	1017.251709	5114.646484	1014	5113	32.331936	66.376648	1040.303955	5122.248047	1041	5123	24.48411	46.116367	100	100	-2.654764	-10.467447	0	0	-0.941519	-0.164834	0	0
1092	105con1Gcon2R072403	NORMAL	B	1	2	17	26	LOW_SIGNAL	LOW_SIGNAL	1009.455811	5116.143066	1011	5117	24.746723	44.989647	1032.088013	5121.240234	1031	5125	25.447611	46.175396	100	100	-2.60639	-7.018865	0	0	-0.889365	-0.110387	0	0
1093	105con1Gcon2R072403	NORMAL	B	1	2	18	1	LOW_SIGNAL	LOW_SIGNAL	1074.726074	5086.897461	1074	5088	28.134777	43.934856	1060.33606	5080.728027	1058	5081	24.974804	46.917805	100	100	1.657196	8.495388	0.19507	5.126363	0.576181	0.131495	90.02578	266.83728
1094	105con1Gcon2R072403	NORMAL	B	1	2	18	2	LOW_SIGNAL	LOW_SIGNAL	1070.76709	5077.130371	1071	5074	26.693935	48.57391	1052.76001	5081.543945	1054	5083	27.49674	49.209148	100	100	2.073748	-6.077548	0	-2.930707	0.654881	-0.08969	36.628925	0
1095	105con1Gcon2R072403	NORMAL	B	1	2	18	3	LOW_SIGNAL	LOW_SIGNAL	1049.727905	5107.836914	1049	5106	28.248304	46.882694	1050.714233	5093.333496	1054	5097	28.595346	49.816944	100	100	-0.113588	19.97139	-0.005688	0	-0.034493	0.291134	0	116.142365
1096	105con1Gcon2R072403	NORMAL	B	1	2	18	4	LOW_SIGNAL	LOW_SIGNAL	1051.965942	5100.129395	1055	5100	25.629183	47.691109	1049.238037	5094.483887	1050	5099	27.326309	44.755287	100	100	0.314154	7.773935	0.040411	24.745657	0.099827	0.126142	347.522736	291.814484
1097	105con1Gcon2R072403	NORMAL	B	1	2	18	5	LOW_SIGNAL	LOW_SIGNAL	1030.513672	5089.883789	1030	5090	24.704691	49.307961	1046.391968	5085.695801	1045	5081	28.164522	46.412632	100	100	-1.828591	5.766912	-0.317083	0	-0.563769	0.090234	0	397.50827
1098	105con1Gcon2R072403	NORMAL	B	1	2	18	6	LOW_SIGNAL	LOW_SIGNAL	1059.828735	5085.03418	1028	5081	219.028214	45.36935	1051.527954	5084.319824	1051	5081	26.137222	40.747566	100	100	0.955942	0.983676	0.971805	1.029013	0.317585	0.017531	2619.790771	2792.766846
1099	105con1Gcon2R072403	NORMAL	B	1	2	18	7	LOW_SIGNAL	LOW_SIGNAL	1040.739746	5090.986328	1039	5093	26.479675	46.339096	1042.031982	5085.056152	1043	5087	27.273684	45.66433	100	100	-0.148818	8.165927	-0.018224	0	-0.04738	0.129865	0	132.865158
1100	105con1Gcon2R072403	NORMAL	B	1	2	18	8	LOW_SIGNAL	LOW_SIGNAL	1034.700684	5079.258301	1036	5080	25.948687	53.349339	1039.703979	5082.680176	1042	5082	29.35297	48.783192	100	100	-0.576194	-4.711965	0	0	-0.170453	-0.070145	0	0
1101	105con1Gcon2R072403	NORMAL	B	1	2	18	9	LOW_SIGNAL	LOW_SIGNAL	1037.067993	5077.993164	1035	5079	25.218676	46.007675	1040.287964	5080.680176	1039	5078	27.81558	48.588894	100	100	-0.370821	-3.700049	0	0	-0.115761	-0.055301	0	0
1102	105con1Gcon2R072403	NORMAL	B	1	2	18	10	LOW_SIGNAL	LOW_SIGNAL	1043.480225	5080.322266	1042	5077	22.94652	47.261505	1049.791992	5085.399902	1049	5081	32.417225	42.776424	100	100	-0.726882	-6.99197	0	0	-0.194704	-0.118702	0	0
1103	105con1Gcon2R072403	NORMAL	B	1	2	18	11	LOW_SIGNAL	LOW_SIGNAL	1031.296021	5091.618652	1032	5095	27.436825	49.465878	1046.975952	5093.416016	1046	5091	28.119694	52.304352	100	100	-1.805747	-2.474992	0	0	-0.557614	-0.034364	0	0
1104	105con1Gcon2R072403	NORMAL	B	1	2	18	12	LOW_SIGNAL	LOW_SIGNAL	1027.066284	5099.371094	1026	5105	25.825745	49.114639	1042.463989	5107.319824	1044	5103	26.309736	50.076168	100	100	-1.773245	-10.945502	0	0	-0.585247	-0.158733	0	0
1105	105con1Gcon2R072403	NORMAL	B	1	2	18	13	LOW_SIGNAL	LOW_SIGNAL	1061.15332	5101.946777	1033	5103	130.496307	44.650284	1041.536011	5102.288086	1044	5106	29.717903	46.328388	100	100	2.259187	-0.469986	0	-0.208033	0.660118	-0.007367	647.731201	0
1106	105con1Gcon2R072403	NORMAL	B	1	2	18	14	LOW_SIGNAL	LOW_SIGNAL	1040.353394	5096.259766	1027	5086	94.182755	40.112347	1054.543945	5104.600098	1055	5107	28.201603	42.786034	100	100	-1.634225	-11.484742	0	0	-0.503182	-0.194931	0	0
1107	105con1Gcon2R072403	NORMAL	B	1	2	18	15	LOW_SIGNAL	LOW_SIGNAL	1180.590576	5109.92627	1196	5109	65.385757	43.376743	1055.407959	5097.936035	1055	5099	26.241156	46.624748	100	100	14.416395	16.510704	0.873154	1.145273	4.770469	0.257165	47.841354	142.595413
1108	105con1Gcon2R072403	NORMAL	B	1	2	18	16	LOW_SIGNAL	LOW_SIGNAL	1193.107422	5103.879395	1209	5105	62.452908	50.028492	1057.215942	5091.288086	1057	5091	25.453815	49.149517	100	100	15.649659	17.33839	0.902602	1.107908	5.338747	0.256184	41.967621	74.152405
1109	105con1Gcon2R072403	NORMAL	B	1	2	18	17	LOW_SIGNAL	LOW_SIGNAL	1044.953003	5089.711426	1046	5090	23.929901	47.33453	1050.128052	5095.768066	1052	5096	28.094881	44.808762	100	100	-0.595974	-8.340071	0	0	-0.184199	-0.135166	0	0
1110	105con1Gcon2R072403	NORMAL	B	1	2	18	18	LOW_SIGNAL	LOW_SIGNAL	1041.046631	5087.646484	1043	5083	24.145905	41.246357	1046.927979	5092.543945	1048	5091	24.791119	46.821129	100	100	-0.677313	-6.743865	0	0	-0.237236	-0.104599	0	0
1111	105con1Gcon2R072403	NORMAL	B	1	2	18	19	LOW_SIGNAL	LOW_SIGNAL	1133.644287	5096.845703	1136	5099	47.010216	51.230518	1049.215942	5094.832031	1051	5094	26.173918	47.706215	100	100	9.723015	2.772851	3.506504	0.285184	3.225667	0.04221	46.251995	927.313538
1112	105con1Gcon2R072403	NORMAL	B	1	2	18	20	LOW_SIGNAL	LOW_SIGNAL	1174.302002	5135.248535	1138	5142	179.66748	52.092808	1050.848022	5127.768066	1053	5131	26.197165	51.547527	100	100	14.21732	10.3007	1.380229	0.724518	4.712494	0.145118	143.978622	100.495377
1113	105con1Gcon2R072403	NORMAL	B	1	2	18	21	LOW_SIGNAL	LOW_SIGNAL	1050.114136	5137.530273	1050	5139	28.555429	46.544441	1046.640015	5130.983887	1048	5130	23.777328	52.959057	100	100	0.40009	9.014457	0.044383	22.531076	0.146111	0.123612	455.16568	385.924927
1114	105con1Gcon2R072403	NORMAL	B	1	2	18	22	LOW_SIGNAL	LOW_SIGNAL	1051.275146	5128.161133	1049	5132	31.582556	49.283524	1045.192017	5123.368164	1044	5122	28.001356	48.555012	100	100	0.700551	6.599978	0.106144	9.421125	0.217244	0.098712	240.132919	176.14444
1115	105con1Gcon2R072403	NORMAL	B	1	2	18	23	LOW_SIGNAL	LOW_SIGNAL	1033.073853	5116.281738	1036	5118	23.36031	45.827538	1042.296021	5113.359863	1044	5110	27.328947	47.780647	100	100	-1.062052	4.023459	-0.263965	0	-0.337451	0.061152	0	462.763092
1116	105con1Gcon2R072403	NORMAL	B	1	2	18	24	LOW_SIGNAL	LOW_SIGNAL	1031.533813	5113.486328	1031	5117	20.246246	48.281975	1044.712036	5119.295898	1045	5121	24.717371	45.602238	100	100	-1.517642	-7.999852	0	0	-0.533156	-0.127397	0	0
1117	105con1Gcon2R072403	NORMAL	B	1	2	18	25	LOW_SIGNAL	LOW_SIGNAL	1027.938721	5103	1029	5101	24.073578	47.513229	1045.416016	5116.439941	1046	5112	25.622616	48.373951	100	100	-2.012736	-18.506969	0	0	-0.682104	-0.277834	0	0
1118	105con1Gcon2R072403	NORMAL	B	1	2	18	26	LOW_SIGNAL	LOW_SIGNAL	1018.374146	5116.891113	1017	5120	26.877756	56.154648	1038.255981	5112.576172	1037	5114	25.401585	48.066685	100	100	-2.28965	5.941729	-0.385351	0	-0.782701	0.08977	0	672.8573
1119	105con1Gcon2R072403	NORMAL	B	1	2	19	1	LOW_SIGNAL	LOW_SIGNAL	1113.095947	5074.753418	1115	5075	37.685513	50.10453	1062.095947	5079.799805	1060	5079	25.552729	47.549973	100	100	5.873309	-6.948938	0	-1.183139	1.995873	-0.106128	54.312519	0
1120	105con1Gcon2R072403	NORMAL	B	1	2	19	2	LOW_SIGNAL	LOW_SIGNAL	1111.821899	5073.212402	1113	5071	34.900383	50.311058	1059.072021	5077.319824	1058	5083	24.741297	51.486069	100	100	6.07483	-5.655972	0	-0.93105	2.132058	-0.079777	46.663876	0
1121	105con1Gcon2R072403	NORMAL	B	1	2	19	3	LOW_SIGNAL	LOW_SIGNAL	1038.483032	5118.13623	1036	5117	25.734779	54.345631	1054.624023	5106.208008	1054	5104	26.504923	49.528481	100	100	-1.858844	16.425314	-0.113169	0	-0.608981	0.240836	0	187.530975
1122	105con1Gcon2R072403	NORMAL	B	1	2	19	4	LOW_SIGNAL	LOW_SIGNAL	1040.047607	5098.639648	1039	5093	27.180105	51.002811	1049.714233	5108.57959	1047	5112	25.705984	53.056099	100	100	-1.113237	-13.687425	0	0	-0.376046	-0.187348	0	0
1123	105con1Gcon2R072403	NORMAL	B	1	2	19	5	LOW_SIGNAL	LOW_SIGNAL	1021.333313	5081.870605	1019	5082	24.759209	49.031616	1042.420654	5088.126953	1040	5082	25.196306	50.347279	100	100	-2.42848	-8.615069	0	0	-0.836922	-0.124264	0	0
1124	105con1Gcon2R072403	NORMAL	B	1	2	19	6	LOW_SIGNAL	LOW_SIGNAL	1023.58905	5078.712402	1025	5080	24.198795	41.575348	1050.400024	5077.744141	1049	5076	32.428085	46.57198	100	100	-3.08763	1.333309	-2.315766	0	-0.826783	0.020791	0	2167.456787
1125	105con1Gcon2R072403	NORMAL	B	1	2	19	7	LOW_SIGNAL	LOW_SIGNAL	1168.431519	5119.678223	1179	5119	52.618198	51.088036	1054.208008	5080.344238	1054	5077	25.87854	46.149151	100	100	13.154313	54.163391	0.242864	4.117538	4.413831	0.852323	40.109592	55.713787
1126	105con1Gcon2R072403	NORMAL	B	1	2	19	8	LOW_SIGNAL	LOW_SIGNAL	1169.53064	5127.176758	1180	5130	44.66087	57.906704	1053.895996	5074.86377	1052	5077	27.626787	44.587605	100	100	13.316823	72.035645	0.184864	5.409372	4.185599	1.173263	30.346142	70.628136
1127	105con1Gcon2R072403	NORMAL	B	1	2	19	9	LOW_SIGNAL	LOW_SIGNAL	1071.190796	5075.052734	1070	5074	29.277332	42.042038	1045.66394	5075.016113	1044	5075	24.062733	45.349358	100	100	2.939747	0.050428	58.296265	0.017154	1.060846	0.000808	65.334106	46423.84375
1128	105con1Gcon2R072403	NORMAL	B	1	2	19	10	LOW_SIGNAL	LOW_SIGNAL	1067.032837	5085.019531	1071	5084	30.517704	45.417076	1047.647949	5092.26416	1044	5099	31.534986	47.483128	100	100	2.23242	-9.975945	0	-4.468668	0.614711	-0.152573	40.986214	0
1129	105con1Gcon2R072403	NORMAL	B	1	2	19	11	LOW_SIGNAL	LOW_SIGNAL	1026.598633	5094.092285	1026	5097	23.636669	47.357918	1040.063965	5097.13623	1037	5092	24.955368	46.235439	100	100	-1.550707	-4.191551	0	0	-0.539577	-0.065836	0	0
1130	105con1Gcon2R072403	NORMAL	B	1	2	19	12	LOW_SIGNAL	LOW_SIGNAL	1023.841064	5105.708496	1022	5105	25.240728	48.707779	1037.008057	5099.687988	1035	5098	24.994032	45.000427	100	100	-1.516349	8.290316	-0.182906	0	-0.526805	0.133788	0	309.590485
1131	105con1Gcon2R072403	NORMAL	B	1	2	19	13	LOW_SIGNAL	LOW_SIGNAL	1007.806641	5093.580078	1009	5092	20.768045	44.112026	1033.807983	5101.647949	1034	5100	25.676867	53.921272	100	100	-2.99439	-11.10956	0	0	-1.012637	-0.149623	0	0
1132	105con1Gcon2R072403	NORMAL	B	1	2	19	14	LOW_SIGNAL	LOW_SIGNAL	1015.926697	5097.386719	1016	5106	21.530096	46.748352	1046.144043	5097.919922	1047	5098	25.363714	45.752769	100	100	-3.479918	-0.734227	0	0	-1.191361	-0.011654	0	0
1133	105con1Gcon2R072403	NORMAL	B	1	2	19	15	LOW_SIGNAL	LOW_SIGNAL	1027.134277	5098.329102	1025	5094	27.125498	43.415253	1050.359985	5101.967773	1051	5102	27.790224	43.897411	100	100	-2.67474	-5.010497	0	0	-0.835751	-0.08289	0	0
1134	105con1Gcon2R072403	NORMAL	B	1	2	19	16	LOW_SIGNAL	LOW_SIGNAL	1021.845642	5082.201172	1021	5083	27.98304	44.714859	1043.975952	5091.759766	1044	5092	25.926838	43.307671	100	100	-2.548591	-13.162304	0	0	-0.853568	-0.220714	0	0
1135	105con1Gcon2R072403	NORMAL	B	1	2	19	17	LOW_SIGNAL	LOW_SIGNAL	1101.161133	5093.046875	1104	5093	29.925373	47.019577	1047.552002	5080.86377	1049	5077	25.242205	44.985909	100	100	6.173784	16.776289	0.368007	2.717343	2.12379	0.27082	29.982861	112.276512
1136	105con1Gcon2R072403	NORMAL	B	1	2	19	18	LOW_SIGNAL	LOW_SIGNAL	1088.08728	5100.09375	1089	5100	33.273628	41.610233	1046.063965	5083.848145	1047	5090	24.800415	50.067219	100	100	4.839528	22.370403	0.216336	4.622435	1.69446	0.324476	52.786728	171.396973
1137	105con1Gcon2R072403	NORMAL	B	1	2	19	19	LOW_SIGNAL	LOW_SIGNAL	1021.657715	5095.92627	1023	5097	24.031998	52.341286	1043.063965	5104.824219	1045	5107	25.107111	52.368549	100	100	-2.465206	-12.252588	0	0	-0.852597	-0.16991	0	0
1138	105con1Gcon2R072403	NORMAL	B	1	2	19	20	LOW_SIGNAL	LOW_SIGNAL	1023.630859	5134.053711	1023	5136	23.428543	44.076836	1042.767944	5123.191895	1044	5120	28.25293	50.85284	100	100	-2.203882	14.956859	-0.147349	0	-0.677349	0.213593	0	233.499207
1139	105con1Gcon2R072403	NORMAL	B	1	2	19	21	LOW_SIGNAL	LOW_SIGNAL	1034.382568	5122.644531	1032	5123	26.120712	48.791924	1034.911987	5132.439941	1033	5136	26.036886	50.260033	100	100	-0.060969	-13.488403	0	0	-0.020333	-0.194895	0	0
1140	105con1Gcon2R072403	NORMAL	B	1	2	19	22	LOW_SIGNAL	LOW_SIGNAL	1030.697998	5111.939453	1031	5111	27.171303	46.676739	1035.112061	5116.711914	1034	5120	24.107691	46.430279	100	100	-0.508336	-6.571739	0	0	-0.183098	-0.102788	0	0
1141	105con1Gcon2R072403	NORMAL	B	1	2	19	23	LOW_SIGNAL	LOW_SIGNAL	1034.979858	5100.375977	1034	5095	23.761618	46.238876	1039.271973	5098.160156	1041	5097	24.709724	44.68824	100	100	-0.494292	3.051213	-0.161999	0	-0.173701	0.049584	0	535.879456
1142	105con1Gcon2R072403	NORMAL	B	1	2	19	24	LOW_SIGNAL	LOW_SIGNAL	1032.824341	5104.723145	1031	5104	24.13813	44.15292	1040.33606	5093.671875	1039	5092	28.866196	42.963577	100	100	-0.865071	15.217737	-0.056846	0	-0.260225	0.257224	0	92.106743
1143	105con1Gcon2R072403	NORMAL	B	1	2	19	25	LOW_SIGNAL	LOW_SIGNAL	1024.932007	5090.598633	1026	5089	25.191233	49.77121	1033.05603	5093.231934	1029	5090	25.103434	50.771816	100	100	-0.935586	-3.626088	0	0	-0.323622	-0.051865	0	0
1144	105con1Gcon2R072403	NORMAL	B	1	2	19	26	LOW_SIGNAL	LOW_SIGNAL	1016.693848	5105.03418	1015	5102	25.384598	44.570313	1035.536011	5098.912109	1033	5096	26.625097	49.154449	100	100	-2.169919	8.430168	-0.257399	0	-0.707684	0.124548	0	338.577179
1145	105con1Gcon2R072403	NORMAL	B	1	2	20	1	LOW_SIGNAL	LOW_SIGNAL	1055.448242	5081.337891	1055	5081	25.636583	44.998348	1064.736816	5082.385742	1068	5078	28.372995	51.189827	100	100	-1.069699	-1.442905	0	0	-0.327374	-0.02047	0	0
1146	105con1Gcon2R072403	NORMAL	B	1	2	20	2	LOW_SIGNAL	LOW_SIGNAL	1092.468994	5094.137695	1057	5088	226.944443	56.658409	1070.715576	5082.258789	1068	5086	49.187801	52.077564	100	100	2.505187	16.357403	0.153153	6.529414	0.442252	0.2281	1018.460022	187.881027
1147	105con1Gcon2R072403	NORMAL	B	1	2	20	3	LOW_SIGNAL	LOW_SIGNAL	1043.917847	5110.246582	1044	5105	26.81109	53.177204	1057.927979	5098.304199	1061	5099	29.973152	50.979305	100	100	-1.613448	16.444811	-0.098113	0	-0.467423	0.234259	0	126.693962
1148	105con1Gcon2R072403	NORMAL	B	1	2	20	4	LOW_SIGNAL	LOW_SIGNAL	1043.383545	5089.657715	1043	5088	24.710817	43.684509	1047.751953	5095.208008	1049	5101	26.410133	49.799812	100	100	-0.503079	-7.642823	0	0	-0.165407	-0.111452	0	0
1149	105con1Gcon2R072403	NORMAL	B	1	2	20	5	LOW_SIGNAL	LOW_SIGNAL	1094.479492	5078.890625	1096	5079	40.21772	44.457233	1049.254028	5082.373047	1052	5075	27.794371	47.230961	100	100	5.208296	-4.795339	0	-0.920712	1.627145	-0.073732	64.273117	0
1150	105con1Gcon2R072403	NORMAL	B	1	2	20	6	LOW_SIGNAL	LOW_SIGNAL	1097.655151	5067.90332	1097	5069	33.988026	44.506134	1055	5084.222168	1051	5084	28.843023	50.655052	100	100	4.912292	-22.471258	0	-4.574496	1.478872	-0.322156	42.151058	0
1151	105con1Gcon2R072403	NORMAL	B	1	2	20	7	LOW_SIGNAL	LOW_SIGNAL	1046.59314	5066.710449	1046	5066	25.075583	50.122341	1055.439941	5075.775879	1052	5078	25.698757	46.337105	100	100	-1.018824	-12.483211	0	0	-0.34425	-0.195641	0	0
1152	105con1Gcon2R072403	NORMAL	B	1	2	20	8	LOW_SIGNAL	LOW_SIGNAL	1045.337769	5081.794922	1044	5076	23.980791	50.844894	1060.626709	5077.901367	1061	5073	25.103363	52.290958	100	100	-1.760719	5.361474	-0.328402	0	-0.60904	0.074459	0	313.654877
1153	105con1Gcon2R072403	NORMAL	B	1	2	20	9	LOW_SIGNAL	LOW_SIGNAL	1038.598633	5074.894531	1038	5077	25.425453	49.235493	1057.024048	5072.175781	1060	5071	26.002625	50.224316	100	100	-2.121925	3.743753	-0.566791	0	-0.708598	0.054132	0	364.765564
1154	105con1Gcon2R072403	NORMAL	B	1	2	20	10	LOW_SIGNAL	LOW_SIGNAL	1031.973633	5080.868652	1032	5081	28.588877	56.084095	1050.495972	5090.551758	1051	5094	27.780424	46.12368	100	100	-2.133087	-13.333758	0	0	-0.666741	-0.209938	0	0
1155	105con1Gcon2R072403	NORMAL	B	1	2	20	11	LOW_SIGNAL	LOW_SIGNAL	1016.638184	5106.986816	1017	5108	23.947674	55.879017	1045.81604	5107.600098	1045	5107	23.695103	43.2994	100	100	-3.360207	-0.844496	0	0	-1.231388	-0.014164	0	0
1156	105con1Gcon2R072403	NORMAL	B	1	2	20	12	LOW_SIGNAL	LOW_SIGNAL	1018.549683	5101.397461	1018	5106	24.176485	46.848701	1041.991943	5103.704102	1041	5103	25.280205	43.040676	100	100	-2.699679	-3.176273	0	0	-0.927297	-0.053592	0	0
1157	105con1Gcon2R072403	NORMAL	B	1	2	20	13	LOW_SIGNAL	LOW_SIGNAL	1036.406616	5103.02002	1036	5097	22.592718	45.845589	1040.992065	5105.714355	1040	5104	26.640268	53.164173	100	100	-0.528074	-3.710135	0	0	-0.172125	-0.05068	0	0
1158	105con1Gcon2R072403	NORMAL	B	1	2	20	14	LOW_SIGNAL	LOW_SIGNAL	1043.780029	5098.17334	1039	5096	58.937561	46.998043	1045.928589	5095.103027	1045	5094	25.322298	42.171238	100	100	-0.247434	4.227859	-0.058525	0	-0.084849	0.072806	0	675.70166
1159	105con1Gcon2R072403	NORMAL	B	1	2	20	15	LOW_SIGNAL	LOW_SIGNAL	1049.389282	5093.402832	1046	5093	32.539524	45.714146	1048.495728	5099.914551	1047	5096	24.936342	41.814774	100	100	0.102904	-8.966719	0	-87.136429	0.035833	-0.155728	2339.47998	0
1160	105con1Gcon2R072403	NORMAL	B	1	2	20	16	LOW_SIGNAL	LOW_SIGNAL	1038.831055	5089.75	1039	5087	22.475197	46.176662	1046.428589	5091.856934	1048	5091	25.617941	37.270615	100	100	-0.874954	-2.901274	0	0	-0.296571	-0.056531	0	0
1161	105con1Gcon2R072403	NORMAL	B	1	2	20	17	LOW_SIGNAL	LOW_SIGNAL	1044.214722	5087.959961	1045	5085	23.221485	47.655128	1054.232056	5085.647949	1053	5088	25.929226	47.947426	100	100	-1.153625	3.183669	-0.362357	0	-0.386334	0.04822	0	228.642441
1162	105con1Gcon2R072403	NORMAL	B	1	2	20	18	LOW_SIGNAL	LOW_SIGNAL	1053.825562	5100.09375	1056	5098	29.473696	49.056705	1052.472046	5105.87207	1051	5105	27.063416	50.582722	100	100	0.155875	-7.95682	0	-51.046223	0.050013	-0.114235	862.456665	0
1163	105con1Gcon2R072403	NORMAL	B	1	2	20	19	LOW_SIGNAL	LOW_SIGNAL	1046.348999	5111.053711	1046	5113	35.465042	52.125996	1061.42395	5119.21582	1052	5119	93.914284	49.101864	100	100	-1.736075	-11.239327	0	0	-0.160518	-0.166228	0	0
1164	105con1Gcon2R072403	NORMAL	B	1	2	20	20	LOW_SIGNAL	LOW_SIGNAL	1023.28186	5130.308594	1024	5132	23.732483	49.1586	1040.23999	5120.527832	1035	5126	28.774254	46.169846	100	100	-1.952948	13.468232	-0.145004	0	-0.589351	0.211843	0	172.577316
1165	105con1Gcon2R072403	NORMAL	B	1	2	20	21	LOW_SIGNAL	LOW_SIGNAL	1030.583862	5123.543457	1030	5125	24.253754	45.693531	1039.407959	5113.496094	1041	5112	26.480999	48.333294	100	100	-1.016209	13.835346	-0.07345	0	-0.333224	0.207877	0	156.803741
1166	105con1Gcon2R072403	NORMAL	B	1	2	20	22	LOW_SIGNAL	LOW_SIGNAL	1026.550293	5104.852539	1025	5107	21.151466	46.67041	1035.791992	5111.78418	1035	5110	27.81341	43.230167	100	100	-1.064301	-9.544956	0	0	-0.332275	-0.160343	0	0
1167	105con1Gcon2R072403	NORMAL	B	1	2	20	23	LOW_SIGNAL	LOW_SIGNAL	1084.087891	5103.398438	1083	5095	34.597755	53.369034	1043.599976	5099.888184	1042	5097	25.081802	49.08242	100	100	4.662706	4.833664	0.964632	1.036665	1.614235	0.071518	58.859085	597.004517
1168	105con1Gcon2R072403	NORMAL	B	1	2	20	24	LOW_SIGNAL	LOW_SIGNAL	1085.680298	5097.360352	1085	5096	29.984241	49.860756	1037.008057	5097.21582	1037	5094	26.255421	48.361134	100	100	5.605237	0.199021	28.164	0.035506	1.853798	0.002989	29.752659	8397.174805
1169	105con1Gcon2R072403	NORMAL	B	1	2	20	25	LOW_SIGNAL	LOW_SIGNAL	1008.591858	5091.632813	1006	5090	26.801596	49.326199	1028.271973	5092.888184	1024	5093	27.591887	46.368477	100	100	-2.266419	-1.728662	0	0	-0.713257	-0.027074	0	0
1170	105con1Gcon2R072403	NORMAL	B	1	2	20	26	LOW_SIGNAL	LOW_SIGNAL	996.479431	5106.972656	995	5105	27.81893	57.409622	1022.47998	5106.408203	1022	5103	24.453571	52.070843	100	100	-2.994299	0.777259	-3.852382	0	-1.063262	0.01084	0	4283.132324
1171	105con1Gcon2R072403	NORMAL	B	1	2	21	1	DETECTED	DETECTED	5599.381836	5191.954102	5815	5186	1053.274048	77.97583	1082.133301	5119.166504	1081	5119	23.296782	38.307365	100	100	520.219543	100.229439	5.190287	0.192668	193.900116	1.900094	23.311012	93.309052
1172	105con1Gcon2R072403	NORMAL	B	1	2	21	2	DETECTED	DETECTED	5579.237305	5176.957031	5816	5176	1072.863403	57.718079	1073.096802	5121.967773	1072	5121	21.278088	62.210114	100	100	518.940308	75.720901	6.85333	0.145914	211.773758	0.883928	23.804235	42.208923
1173	105con1Gcon2R072403	NORMAL	B	1	2	21	3	LOW_SIGNAL	LOW_SIGNAL	1049.616455	5091.239746	1050	5092	27.637623	45.363407	1051.855957	5095.567871	1049	5094	25.417299	45.523449	100	100	-0.257908	-5.959883	0	0	-0.088109	-0.095075	0	0
1174	105con1Gcon2R072403	NORMAL	B	1	2	21	4	LOW_SIGNAL	LOW_SIGNAL	1044.335571	5071.26709	1041	5070	27.379904	49.791477	1047.047974	5077.527832	1047	5076	26.470573	44.380787	100	100	-0.312368	-8.621121	0	0	-0.102469	-0.141069	0	0
1175	105con1Gcon2R072403	NORMAL	B	1	2	21	5	LOW_SIGNAL	LOW_SIGNAL	1074.71228	5078.03418	1074	5074	24.225941	47.621265	1069.728027	5078.255859	1064	5080	38.830353	51.935112	100	100	0.574001	-0.305256	0	-0.531803	0.12836	-0.004268	608.844238	0
1176	105con1Gcon2R072403	NORMAL	B	1	2	21	6	LOW_SIGNAL	LOW_SIGNAL	1218.52417	5083.586426	1100	5075	957.106873	76.664909	1084.511963	5086.895996	1076	5086	47.385109	56.012936	100	100	15.433237	-4.55732	0	-0.295293	2.82815	-0.059086	713.317993	0
1177	105con1Gcon2R072403	NORMAL	B	1	2	21	7	LOW_SIGNAL	LOW_SIGNAL	1063.226685	5059.113281	1064	5054	27.643015	43.406689	1069.33606	5070.496094	1061	5070	43.508789	53.736763	100	100	-0.703573	-15.674276	0	0	-0.140417	-0.211825	0	0
1178	105con1Gcon2R072403	NORMAL	B	1	2	21	8	LOW_SIGNAL	LOW_SIGNAL	1057.466675	5092.513184	1055	5095	26.268026	52.407505	1070.077637	5078.060547	1068	5082	30.055069	55.594524	100	100	-1.452315	19.901463	-0.072975	0	-0.419595	0.259965	0	128.369324
1179	105con1Gcon2R072403	NORMAL	B	1	2	21	9	LOW_SIGNAL	LOW_SIGNAL	1113.807983	5095.013184	1111	5091	44.497749	52.707748	1067.791992	5085.640137	1067	5086	30.139013	53.048882	100	100	5.299336	12.906804	0.410585	2.435551	1.526792	0.176687	71.141945	64.081886
1180	105con1Gcon2R072403	NORMAL	B	1	2	21	10	LOW_SIGNAL	LOW_SIGNAL	1107.105957	5105.894043	1110	5103	43.257698	53.275532	1056.871948	5098.21582	1055	5093	26.102459	49.952812	100	100	5.785095	10.573009	0.547157	1.827629	1.924493	0.15371	68.668182	241.20459
1181	105con1Gcon2R072403	NORMAL	B	1	2	21	11	LOW_SIGNAL	LOW_SIGNAL	1044.165527	5110.496582	1043	5113	26.885054	49.051113	1055.047974	5108.983887	1057	5106	24.995756	53.418167	100	100	-1.253254	2.083	-0.601658	0	-0.435372	0.028318	0	1398.426392
1182	105con1Gcon2R072403	NORMAL	B	1	2	21	12	LOW_SIGNAL	LOW_SIGNAL	1040.838867	5097.724609	1041	5090	23.163076	44.522068	1053.416016	5100.448242	1051	5095	27.903105	47.020309	100	100	-1.448421	-3.750477	0	0	-0.450744	-0.057925	0	0
1183	105con1Gcon2R072403	NORMAL	B	1	2	21	13	DETECTED	DETECTED	1669.347168	5239.166504	1679	5239	42.05368	52.417606	1056.436523	5112.738281	1057	5101	27.837385	75.261162	100	100	70.584579	174.093262	0.405441	2.466449	22.017536	1.67986	5.142886	42.716648
1184	105con1Gcon2R072403	NORMAL	B	1	2	21	14	DETECTED	DETECTED	1663.266724	5277.62207	1665	5277	38.943668	51.007263	1066.722168	5096.35791	1064	5096	29.168238	47.196514	100	100	68.699814	249.603027	0.275236	3.633242	20.451855	3.840626	4.325503	10.672283
1185	105con1Gcon2R072403	NORMAL	B	1	2	21	15	DETECTED	DETECTED	1507.980713	5220.875	1503	5217	47.020126	67.01506	1061.990356	5111.797852	1062	5110	26.757992	45.517807	100	100	51.361549	150.200607	0.341953	2.924378	16.667557	2.396362	8.669238	45.091785
1186	105con1Gcon2R072403	NORMAL	B	1	2	21	16	DETECTED	DETECTED	1518.360474	5221.639648	1523	5226	49.776184	52.857616	1056.427246	5104.372559	1055	5102	26.139511	43.109821	100	100	53.197578	161.478256	0.329441	3.035444	17.671839	2.720194	9.17022	26.081888
1187	105con1Gcon2R072403	NORMAL	B	1	2	21	17	LOW_SIGNAL	LOW_SIGNAL	1029	5095.979492	1028	5093	23.896034	53.920006	1057.182495	5095.095215	1055	5095	27.474905	49.704639	100	100	-3.245578	1.217661	-2.66542	0	-1.025754	0.017791	0	2363.5271
1188	105con1Gcon2R072403	NORMAL	B	1	2	21	18	LOW_SIGNAL	LOW_SIGNAL	1043.547241	5119.026855	1043	5119	24.063221	50.893501	1068.447998	5118.624023	1069	5120	26.826944	46.654293	100	100	-2.867644	0.554705	-5.169676	0	-0.9282	0.008634	0	5048.089844
1189	105con1Gcon2R072403	NORMAL	B	1	2	21	19	LOW_SIGNAL	LOW_SIGNAL	1068.087891	5127	1069	5118	27.103203	50.018635	1079.671997	5122.240234	1081	5126	27.226286	57.388088	100	100	-1.334059	6.554257	-0.203541	0	-0.425475	0.08294	0	591.082092
1190	105con1Gcon2R072403	NORMAL	B	1	2	21	20	LOW_SIGNAL	LOW_SIGNAL	1049.439209	5128.175781	1048	5126	28.886654	50.044411	1071.823975	5128.248047	1073	5126	33.003922	56.216118	100	100	-2.577895	-0.099511	0	0	-0.678246	-0.001285	0	0
1191	105con1Gcon2R072403	NORMAL	B	1	2	21	21	LOW_SIGNAL	LOW_SIGNAL	1053.141846	5107.743164	1054	5102	25.749714	52.185184	1065.160034	5110.224121	1066	5111	31.406389	51.037449	100	100	-1.38405	-3.416309	0	0	-0.382667	-0.048611	0	0
1192	105con1Gcon2R072403	NORMAL	B	1	2	21	22	LOW_SIGNAL	LOW_SIGNAL	1058.878418	5099.155273	1061	5099	27.990747	43.684357	1070.583984	5103.344238	1069	5112	32.486515	42.201336	100	100	-1.348047	-5.768258	0	0	-0.360321	-0.099261	0	0
1193	105con1Gcon2R072403	NORMAL	B	1	2	21	23	LOW_SIGNAL	LOW_SIGNAL	1156.884399	5109.245117	1162	5105	43.220612	43.329506	1070.151978	5093.255859	1069	5093	26.251595	53.58395	100	100	9.988358	22.01741	0.453657	2.204307	3.303892	0.298396	39.586983	197.160461
1194	105con1Gcon2R072403	NORMAL	B	1	2	21	24	LOW_SIGNAL	LOW_SIGNAL	1146.421753	5102.96582	1156	5103	40.097652	47.401722	1074.312012	5103.175781	1062	5102	88.620377	42.266052	100	100	8.304368	-0.289119	0	-0.034815	0.813693	-0.004968	109.596916	0
1195	105con1Gcon2R072403	NORMAL	B	1	2	21	25	LOW_SIGNAL	LOW_SIGNAL	1047.659912	5102.80957	1046	5102	28.431238	45.784828	1048.776001	5098.312012	1048	5096	22.723396	48.102451	100	100	-0.128532	6.193195	-0.020754	0	-0.049116	0.0935	0	327.980377
1196	105con1Gcon2R072403	NORMAL	B	1	2	21	26	LOW_SIGNAL	LOW_SIGNAL	1029.479492	5119.452148	1028	5119	27.625126	49.023579	1036.536011	5115.616211	1036	5119	28.0347	55.822266	100	100	-0.812649	5.282135	-0.153849	0	-0.251707	0.068717	0	696.01178
1197	105con1Gcon2R072403	NORMAL	B	1	2	22	1	LOW_SIGNAL	LOW_SIGNAL	1137.331055	5136.263672	1145	5133	47.725758	50.634922	1080.738037	5135.119141	1080	5136	26.403996	52.050678	100	100	6.517417	1.576034	4.135328	0.241819	2.143351	0.021989	70.249786	1053.468506
1198	105con1Gcon2R072403	NORMAL	B	1	2	22	2	LOW_SIGNAL	LOW_SIGNAL	1141.170044	5125.265137	1145	5124	53.552219	53.339481	1077.075684	5116.983398	1078	5122	34.693611	53.902615	100	100	7.381293	11.404058	0.647251	1.544995	1.84744	0.153643	63.64761	93.835419
1199	105con1Gcon2R072403	NORMAL	B	1	2	22	3	LOW_SIGNAL	LOW_SIGNAL	1169.619019	5086.374023	1175	5084	44.089153	56.769684	1065.232056	5082.839844	1066	5080	28.89529	47.797863	100	100	12.021507	4.86661	2.470201	0.404825	3.612594	0.07394	31.900904	866.662781
1200	105con1Gcon2R072403	NORMAL	B	1	2	22	4	LOW_SIGNAL	LOW_SIGNAL	1168.312866	5073.428711	1173	5067	44.42738	45.506294	1073.135986	5067.895996	1071	5065	30.372507	49.739296	100	100	10.960847	7.618618	1.438692	0.695076	3.133652	0.111234	34.066887	362.917938
1201	105con1Gcon2R072403	NORMAL	B	1	2	22	5	LOW_SIGNAL	LOW_SIGNAL	1315.067993	5151.972656	1319	5148	51.644817	49.412167	1129.407959	5116.78418	1128	5121	47.758995	55.967667	100	100	21.381151	48.454975	0.441258	2.266247	3.887436	0.628729	10.585822	74.693214
1202	105con1Gcon2R072403	NORMAL	B	1	2	22	6	LOW_SIGNAL	LOW_SIGNAL	1339.802734	5157.550781	1343	5160	44.096333	54.116318	1165.194946	5132.093262	1162	5127	33.965107	52.672665	100	100	20.108341	35.055325	0.573617	1.743322	5.140799	0.483316	16.105925	48.7729
1203	105con1Gcon2R072403	NORMAL	B	1	2	22	7	DETECTED	DETECTED	9874.306641	5468.131348	10857	5437	3940.796631	226.9505	1164.581421	5113.930176	1169	5114	46.472843	65.355583	100	100	1003.037415	487.739471	2.056502	0.486263	187.415375	5.419601	45.242786	61.359638
1204	105con1Gcon2R072403	NORMAL	B	1	2	22	8	DETECTED	DETECTED	9657.816406	5438.411621	10772	5445	3823.270752	227.798126	1112.444458	5090.777832	1107	5091	33.581284	50.500221	100	100	984.109985	478.696106	2.055814	0.486425	254.468292	6.883807	44.739109	63.897686
1205	105con1Gcon2R072403	NORMAL	B	1	2	22	9	LOW_SIGNAL	LOW_SIGNAL	1086.324463	5097.655762	1087	5096	28.185465	48.661564	1084.453735	5091.016602	1083	5095	27.645071	53.436012	100	100	0.215438	9.142207	0.023565	42.435356	0.067669	0.124245	293.616547	332.549438
1206	105con1Gcon2R072403	NORMAL	B	1	2	22	10	LOW_SIGNAL	LOW_SIGNAL	1090.456909	5106.695313	1090	5104	31.398672	54.30555	1070.088013	5097.992188	1070	5096	24.120335	49.502613	100	100	2.345742	11.984313	0.195734	5.108966	0.84447	0.175811	98.689156	256.562958
1207	105con1Gcon2R072403	NORMAL	B	1	2	22	11	LOW_SIGNAL	LOW_SIGNAL	1058.238403	5098.132324	1056	5101	23.883801	57.800537	1070.255981	5097.616211	1073	5094	30.726133	49.408245	100	100	-1.383979	0.710694	-1.947362	0	-0.391119	0.010446	0	5811.797363
1208	105con1Gcon2R072403	NORMAL	B	1	2	22	12	LOW_SIGNAL	LOW_SIGNAL	1054.463135	5094.765137	1058	5101	25.668766	51.082531	1068.848022	5100.416016	1068	5099	30.108957	50.500591	100	100	-1.656606	-7.781332	0	0	-0.477761	-0.111897	0	0
1209	105con1Gcon2R072403	NORMAL	B	1	2	22	13	LOW_SIGNAL	LOW_SIGNAL	1112.939575	5100.865723	1088	5095	289.133911	57.323479	1096.671997	5114.759766	1071	5098	181.111526	135.78479	100	100	1.873422	-19.132273	0	-10.212475	0.089821	-0.102324	1385.467285	0
1210	105con1Gcon2R072403	NORMAL	B	1	2	22	14	LOW_SIGNAL	LOW_SIGNAL	1075.966187	5110.188965	1073	5109	24.97629	56.525513	1074.527954	5115.560059	1072	5119	29.018784	53.132126	100	100	0.165631	-7.396064	0	-44.653851	0.049562	-0.101089	1027.241699	0
1211	105con1Gcon2R072403	NORMAL	B	1	2	22	15	LOW_SIGNAL	LOW_SIGNAL	1047.108887	5112.632813	1048	5111	26.294735	54.174908	1063.791992	5110.279785	1064	5110	24.482487	49.9851	100	100	-1.921275	3.240148	-0.592959	0	-0.68143	0.047075	0	887.811096
1212	105con1Gcon2R072403	NORMAL	B	1	2	22	16	LOW_SIGNAL	LOW_SIGNAL	1049.523804	5127.143066	1049	5129	25.850023	49.845505	1057.167969	5121.655762	1057	5118	22.98551	52.740707	100	100	-0.880324	7.556088	-0.116505	0	-0.332565	0.104043	0	314.068848
1213	105con1Gcon2R072403	NORMAL	B	1	2	22	17	LOW_SIGNAL	LOW_SIGNAL	1049.040527	5120.938965	1048	5122	26.457735	53.186775	1061.767944	5118.704102	1063	5121	25.519487	52.325901	100	100	-1.465726	3.077435	-0.476282	0	-0.498733	0.04271	0	426.452698
1214	105con1Gcon2R072403	NORMAL	B	1	2	22	18	LOW_SIGNAL	LOW_SIGNAL	1057.621582	5129.966309	1056	5136	26.37701	47.660992	1076.599976	5126.200195	1076	5126	28.322735	47.700176	100	100	-2.185607	5.185986	-0.421445	0	-0.670076	0.078954	0	51.328373
1215	105con1Gcon2R072403	NORMAL	B	1	2	22	19	LOW_SIGNAL	LOW_SIGNAL	1092.312866	5133.952148	1091	5134	28.276955	58.7561	1100.644287	5126.067383	1099	5129	31.245012	51.908302	100	100	-0.959471	10.857422	-0.08837	0	-0.266648	0.151898	0	349.132782
1216	105con1Gcon2R072403	NORMAL	B	1	2	22	20	LOW_SIGNAL	LOW_SIGNAL	1078.932007	5103.204102	1077	5106	33.413692	47.816563	1101.820801	5112.104004	1101	5110	31.241844	54.276005	100	100	-2.63594	-12.255278	0	0	-0.732633	-0.163975	0	0
1217	105con1Gcon2R072403	NORMAL	B	1	2	22	21	LOW_SIGNAL	LOW_SIGNAL	1073.414917	5100.795898	1073	5097	30.219254	49.868042	1098.343994	5106.104004	1098	5110	31.549784	41.652912	100	100	-2.870905	-7.309328	0	0	-0.79015	-0.127437	0	0
1218	105con1Gcon2R072403	NORMAL	B	1	2	22	22	LOW_SIGNAL	LOW_SIGNAL	1086.321899	5115.876953	1086	5110	29.284794	47.498211	1105.319946	5105.175781	1104	5104	29.694302	48.288441	100	100	-2.187871	14.735648	-0.148475	0	-0.639788	0.221609	0	81.301315
1219	105con1Gcon2R072403	NORMAL	B	1	2	22	23	LOW_SIGNAL	LOW_SIGNAL	1089.438354	5107.397461	1088	5110	28.755327	49.762112	1098.599976	5118.191895	1099	5117	29.758436	50.310276	100	100	-1.055079	-14.864071	0	0	-0.307866	-0.214557	0	0
1220	105con1Gcon2R072403	NORMAL	B	1	2	22	24	LOW_SIGNAL	LOW_SIGNAL	1062.013672	5116.362793	1064	5115	23.739969	55.455959	1087.751953	5121.768066	1088	5118	26.212433	52.982826	100	100	-2.964096	-7.44313	0	0	-0.981911	-0.102019	0	0
1221	105con1Gcon2R072403	NORMAL	B	1	2	22	25	LOW_SIGNAL	LOW_SIGNAL	1060.703491	5126.137695	1061	5127	27.95883	52.666225	1074.128052	5123.087891	1073	5118	27.180986	46.229958	100	100	-1.546012	4.199619	-0.368131	0	-0.493895	0.06597	0	827.246155
1222	105con1Gcon2R072403	NORMAL	B	1	2	22	26	LOW_SIGNAL	LOW_SIGNAL	1042.794556	5134.280762	1043	5139	32.177719	47.026588	1060.368042	5128.040039	1060	5128	26.569611	43.547413	100	100	-2.023814	8.593554	-0.235504	0	-0.661413	0.143309	0	284.449432
1223	105con1Gcon2R072403	NORMAL	B	1	2	23	1	LOW_SIGNAL	LOW_SIGNAL	1049.959473	5108.648438	1049	5103	25.83987	55.210037	1077.264038	5123.056152	1078	5122	26.729576	49.834133	100	100	-3.144473	-19.839605	0	0	-1.021511	-0.289113	0	0
1224	105con1Gcon2R072403	NORMAL	B	1	2	23	2	LOW_SIGNAL	LOW_SIGNAL	1053.344604	5092.85791	1053	5092	25.287924	47.91375	1089.801636	5094.07959	1084	5092	43.744354	56.597607	100	100	-4.198498	-1.682268	0	0	-0.833411	-0.021585	0	0
1225	105con1Gcon2R072403	NORMAL	B	1	2	23	3	DETECTED	DETECTED	4390.923828	5183.581055	4626	5180	1191.928955	68.667931	1095.178589	5091.19043	1095	5090	27.897039	43.597134	100	100	379.547607	127.223053	2.983324	0.335197	118.139603	2.11919	36.155781	57.42202
1226	105con1Gcon2R072403	NORMAL	B	1	2	23	4	DETECTED	DETECTED	4546.206055	5183.431152	4717	5176	1068.850586	57.573284	1134.629639	5109.542969	1116	5115	56.795124	55.612274	100	100	392.887085	101.744957	3.86149	0.258967	60.068123	1.328631	31.285847	20.163244
1227	105con1Gcon2R072403	NORMAL	B	1	2	23	5	LOW_SIGNAL	LOW_SIGNAL	1173.897949	5139.537598	1173	5138	27.283323	47.613926	1186.47998	5137.248047	1190	5132	31.980988	48.197613	100	100	-1.448983	3.15274	-0.459595	0	-0.393422	0.047503	0	326.624054
1228	105con1Gcon2R072403	NORMAL	B	1	2	23	6	LOW_SIGNAL	LOW_SIGNAL	1164.802612	5156.079102	1166	5155	25.364117	50.329582	1185.616699	5151.666504	1183	5152	25.861361	50.76379	100	100	-2.397011	6.076202	-0.394492	0	-0.804833	0.086924	0	150.146667
1229	105con1Gcon2R072403	NORMAL	B	1	2	23	7	DETECTED	DETECTED	7850.878418	5366.530273	8115	5356	2732.905273	127.820206	1197.075439	5150.886719	1197	5154	28.565615	57.490368	100	100	766.271301	296.943909	2.580525	0.387518	232.930496	3.750951	41.070587	52.939938
1230	105con1Gcon2R072403	NORMAL	B	1	2	23	8	DETECTED	DETECTED	8380.776367	5333.54248	8900	5309	2182.336182	139.966263	1134.038452	5098.346191	1124	5089	39.613213	52.428505	100	100	834.555481	323.868256	2.576836	0.388073	182.937393	4.486039	30.109777	55.177734
1231	105con1Gcon2R072403	NORMAL	B	1	2	23	9	LOW_SIGNAL	LOW_SIGNAL	1171.437134	5110.78125	1172	5109	39.91835	45.277351	1097.896851	5092.143066	1093	5090	43.765343	53.957268	100	100	8.469113	25.665014	0.329987	3.030425	1.680331	0.345425	24.398088	157.465637
1232	105con1Gcon2R072403	NORMAL	B	1	2	23	10	LOW_SIGNAL	LOW_SIGNAL	1167.723633	5102.914551	1168	5101	38.655251	51.254456	1091.777832	5100	1092	5097	27.257257	49.629345	100	100	8.74614	4.013373	2.179249	0.458874	2.78626	0.058726	36.090622	439.319824
1233	105con1Gcon2R072403	NORMAL	B	1	2	23	11	LOW_SIGNAL	LOW_SIGNAL	1085.434204	5089.401367	1085	5091	31.499119	52.090256	1102.19043	5094.980957	1100	5094	33.285217	48.310295	100	100	-1.929696	-7.683166	0	0	-0.503413	-0.115495	0	0
1234	105con1Gcon2R072403	NORMAL	B	1	2	23	12	LOW_SIGNAL	LOW_SIGNAL	1081.780029	5082.273438	1080	5084	30.017197	48.100704	1105.535034	5091.079102	1103	5090	33.73037	46.806923	100	100	-2.735696	-12.12551	0	0	-0.704262	-0.188127	0	0
1235	105con1Gcon2R072403	NORMAL	B	1	2	23	13	LOW_SIGNAL	LOW_SIGNAL	1105.906006	5102.040039	1104	5103	26.150124	50.759209	1102.894775	5099.833496	1100	5094	41.604404	45.769901	100	100	0.346782	3.038438	0.114132	8.761806	0.072378	0.048209	1074.606812	994.573608
1236	105con1Gcon2R072403	NORMAL	B	1	2	23	14	LOW_SIGNAL	LOW_SIGNAL	1102.59729	5106.469727	1103	5107	22.563406	46.102341	1098.079346	5116.055664	1097	5112	27.120354	49.268452	100	100	0.5203	-13.199957	0	-25.369911	0.166589	-0.194565	333.04538	0
1237	105con1Gcon2R072403	NORMAL	B	1	2	23	15	LOW_SIGNAL	LOW_SIGNAL	1057.651001	5113.053711	1057	5110	24.727409	54.06575	1082.008057	5115.359863	1082	5111	26.149542	44.187721	100	100	-2.80503	-3.175601	0	0	-0.931452	-0.05219	0	0
1238	105con1Gcon2R072403	NORMAL	B	1	2	23	16	LOW_SIGNAL	LOW_SIGNAL	1049.828735	5128.657715	1049	5129	27.000994	49.729538	1074.567993	5126.527832	1072	5129	28.596281	46.90443	100	100	-2.849045	2.932875	-0.971417	0	-0.865121	0.045409	0	775.758606
1239	105con1Gcon2R072403	NORMAL	B	1	2	23	17	LOW_SIGNAL	LOW_SIGNAL	1084.625854	5127.557617	1087	5128	26.017176	46.304409	1075.968018	5134.175781	1076	5134	29.24754	49.877098	100	100	0.997062	-9.113296	0	-9.140152	0.296019	-0.132689	154.326416	0
1240	105con1Gcon2R072403	NORMAL	B	1	2	23	18	LOW_SIGNAL	LOW_SIGNAL	1104.306152	5128.945801	1102	5132	27.377768	44.56284	1100.296021	5126.208008	1097	5123	30.075716	49.963589	100	100	0.461818	3.769975	0.122499	8.163327	0.133335	0.054796	310.467651	825.283142
1241	105con1Gcon2R072403	NORMAL	B	1	2	23	19	DETECTED	DETECTED	12969.070313	5527.647949	15838	5565	5377.495605	259.832947	1143.84375	5123.71875	1140	5129	33.962128	47.947701	100	100	1361.827637	556.215576	2.448381	0.408433	348.188629	8.424371	45.473869	63.221645
1242	105con1Gcon2R072403	NORMAL	B	1	2	23	20	DETECTED	DETECTED	13273.138672	5498.985352	16044	5480	4929.688965	227.628601	1140.166626	5104.266602	1137	5105	26.135038	42.331966	100	100	1397.268433	543.532715	2.570716	0.388997	464.241577	9.324366	40.629944	56.66256
1243	105con1Gcon2R072403	NORMAL	B	1	2	23	21	LOW_SIGNAL	LOW_SIGNAL	1128.312866	5107.29248	1127	5105	26.341747	53.702271	1148.710571	5114.789551	1151	5112	33.0574	47.0382	100	100	-2.349059	-10.323561	0	0	-0.617039	-0.159383	0	0
1244	105con1Gcon2R072403	NORMAL	B	1	2	23	22	LOW_SIGNAL	LOW_SIGNAL	1135.753418	5109.726074	1133	5107	27.737335	48.040142	1158.33606	5129.687988	1155	5121	36.446812	49.303444	100	100	-2.600683	-27.487808	0	0	-0.619605	-0.404879	0	0
1245	105con1Gcon2R072403	NORMAL	B	1	2	23	23	LOW_SIGNAL	LOW_SIGNAL	1149.095947	5134.986328	1139	5133	48.476563	55.957138	1163.569946	5141.25	1151	5146	48.731846	47.361362	100	100	-1.666868	-8.625155	0	0	-0.297013	-0.132253	0	0
1246	105con1Gcon2R072403	NORMAL	B	1	2	23	24	LOW_SIGNAL	LOW_SIGNAL	1125.739746	5132.650879	1119	5130	44.945801	45.383808	1155.952393	5133.047852	1145	5132	60.006947	49.846962	100	100	-3.479377	-0.546636	0	0	-0.503486	-0.007964	0	0
1247	105con1Gcon2R072403	NORMAL	B	1	2	23	25	LOW_SIGNAL	LOW_SIGNAL	1077.041138	5134.376953	1075	5135	31.806501	52.119637	1114.527954	5136.448242	1112	5139	36.394032	45.412872	100	100	-4.317091	-2.852191	0	0	-1.030026	-0.04561	0	0
1248	105con1Gcon2R072403	NORMAL	B	1	2	23	26	LOW_SIGNAL	LOW_SIGNAL	1058.220703	5128.08252	1059	5127	23.436787	47.594566	1094.871948	5129.600098	1089	5130	34.199368	47.083824	100	100	-4.220864	-2.089724	0	0	-1.071694	-0.032231	0	0
1249	105con1Gcon2R072403	NORMAL	B	1	2	24	1	LOW_SIGNAL	LOW_SIGNAL	1095.723022	5099.378418	1095	5097	26.275578	49.003868	1107.592041	5096.21582	1104	5090	29.312853	48.592541	100	100	-1.366871	4.354937	-0.313867	0	-0.404908	0.065084	0	200.339508
1250	105con1Gcon2R072403	NORMAL	B	1	2	24	2	LOW_SIGNAL	LOW_SIGNAL	1105.114868	5079.188965	1104	5077	25.851364	46.45433	1108.904053	5081.912109	1109	5080	33.622051	43.855503	100	100	-0.436374	-3.749804	0	0	-0.112699	-0.062094	0	0
1251	105con1Gcon2R072403	NORMAL	B	1	2	24	3	LOW_SIGNAL	LOW_SIGNAL	1142.892578	5106.523438	1142	5107	32.134022	54.657635	1112.928589	5086.182617	1114	5086	31.044271	44.192932	100	100	3.45074	28.009565	0.123199	8.116973	0.965202	0.460273	27.691587	158.119186
1252	105con1Gcon2R072403	NORMAL	B	1	2	24	4	LOW_SIGNAL	LOW_SIGNAL	1155.697998	5105.087402	1149	5107	50.703121	45.349979	1139.936523	5112.896973	1128	5116	51.462109	50.065529	100	100	1.815137	-10.753877	0	-5.924552	0.306273	-0.155987	55.869183	0
1253	105con1Gcon2R072403	NORMAL	B	1	2	24	5	LOW_SIGNAL	LOW_SIGNAL	1206.131592	5144.144531	1203	5145	26.184692	50.614937	1197.514038	5138.859375	1201	5133	36.012749	50.335117	100	100	0.992423	7.277727	0.136364	7.333293	0.239292	0.104999	286.903656	100.562134
1254	105con1Gcon2R072403	NORMAL	B	1	2	24	6	LOW_SIGNAL	LOW_SIGNAL	1193.638184	5146.236816	1193	5148	24.863489	44.926834	1202.904053	5142.26416	1199	5141	44.689869	42.312805	100	100	-1.067085	5.470398	-0.195065	0	-0.207337	0.093888	0	380.129059
1255	105con1Gcon2R072403	NORMAL	B	1	2	24	7	LOW_SIGNAL	LOW_SIGNAL	1173.677612	5138.210449	1175	5139	25.474464	49.375122	1171.215942	5123.39209	1172	5117	31.532007	54.160141	100	100	0.283493	20.405067	0.013893	71.977295	0.078069	0.273603	754.88446	150.205505
1256	105con1Gcon2R072403	NORMAL	B	1	2	24	8	LOW_SIGNAL	LOW_SIGNAL	1100.953613	5067.092773	1101	5067	24.070831	45.214504	1140.18396	5086.359863	1121	5082	112.155014	55.885166	100	100	-4.517881	-26.531025	0	0	-0.349787	-0.344762	0	0
1257	105con1Gcon2R072403	NORMAL	B	1	2	24	9	LOW_SIGNAL	LOW_SIGNAL	1111.350952	5084.265137	1113	5087	27.634563	50.00555	1115.223999	5085.848145	1113	5080	31.704754	50.80022	100	100	-0.446031	-2.179822	0	0	-0.12216	-0.031161	0	0
1258	105con1Gcon2R072403	NORMAL	B	1	2	24	10	LOW_SIGNAL	LOW_SIGNAL	1114.328979	5060.585449	1115	5055	25.6264	47.069538	1124.101685	5080.466309	1125	5079	29.409393	47.041122	100	100	-1.125453	-27.376194	0	0	-0.332299	-0.422627	0	0
1259	105con1Gcon2R072403	NORMAL	B	1	2	24	11	DETECTED	DETECTED	9533.586914	5286.616699	11099	5275	3242.281006	115.135094	1140.186035	5086.930176	1139	5084	28.228868	60.253193	100	100	966.608459	274.970856	3.515312	0.28447	297.333923	3.314124	38.627468	49.132187
1260	105con1Gcon2R072403	NORMAL	B	1	2	24	12	DETECTED	DETECTED	9581.181641	5360.068359	11435	5387	3321.828613	141.397049	1143.638306	5109.978516	1142	5108	26.88415	49.117199	100	100	971.692078	344.376862	2.821595	0.354409	313.848236	5.091696	39.368328	53.017727
1261	105con1Gcon2R072403	NORMAL	B	1	2	24	13	DETECTED	DETECTED	4089.016602	5184.810059	4178	5196	749.488342	57.106956	1127.060059	5107.419922	1126	5101	27.80134	47.418716	100	100	341.107544	106.567192	3.200868	0.312415	106.540062	1.632059	25.286411	41.119549
1262	105con1Gcon2R072403	NORMAL	B	1	2	24	14	DETECTED	DETECTED	4257.495117	5186.837891	4316	5191	432.339966	51.544056	1126.983276	5111.183105	1127	5118	27.690477	53.981945	100	100	360.51886	104.177589	3.460618	0.288966	113.053726	1.401483	13.782166	21.200699
1263	105con1Gcon2R072403	NORMAL	B	1	2	24	15	LOW_SIGNAL	LOW_SIGNAL	1110.047241	5113.736328	1110	5115	25.182692	46.389397	1113.008423	5116.251953	1114	5114	27.133533	47.735012	100	100	-0.341018	-3.464047	0	0	-0.109134	-0.0527	0	0
1264	105con1Gcon2R072403	NORMAL	B	1	2	24	16	LOW_SIGNAL	LOW_SIGNAL	1165.80957	5126.455566	1105	5117	541.813049	57.387196	1098.488037	5122.184082	1100	5126	30.741009	53.690483	100	100	7.752944	5.881888	1.318105	0.758665	2.189959	0.079558	803.517395	474.397583
1265	105con1Gcon2R072403	NORMAL	B	1	2	24	17	LOW_SIGNAL	LOW_SIGNAL	1316.094604	5138.188965	1350	5136	110.619667	50.104977	1104.280029	5119.271973	1103	5122	28.477379	46.965389	100	100	24.393185	26.048937	0.936437	1.067878	7.437994	0.402786	50.464561	92.284256
1266	105con1Gcon2R072403	NORMAL	B	1	2	24	18	LOW_SIGNAL	LOW_SIGNAL	1331.466187	5124.973145	1349	5127	91.73085	45.02137	1118.767944	5117.104004	1119	5115	25.540648	46.430294	100	100	24.494949	10.835906	2.260535	0.442373	8.327833	0.169483	41.421822	144.248856
1267	105con1Gcon2R072403	NORMAL	B	1	2	24	19	LOW_SIGNAL	LOW_SIGNAL	1109.074341	5107.655273	1109	5109	26.127388	46.854481	1129.160034	5109.416016	1134	5109	25.274427	48.48283	100	100	-2.313127	-2.424564	0	0	-0.794704	-0.036317	0	0
1268	105con1Gcon2R072403	NORMAL	B	1	2	24	20	LOW_SIGNAL	LOW_SIGNAL	1148.871582	5115.837891	1149	5117	25.627966	48.178665	1155.839966	5113.175781	1158	5112	32.777199	54.528461	100	100	-0.802499	3.665758	-0.218918	0	-0.212599	0.048821	0	959.299561
1269	105con1Gcon2R072403	NORMAL	B	1	2	24	21	LOW_SIGNAL	LOW_SIGNAL	1173.721069	5110.455566	1174	5115	33.987667	48.602276	1189.424194	5117.525391	1187	5112	39.809521	45.717705	100	100	-1.808418	-9.735237	0	0	-0.394457	-0.154641	0	0
1270	105con1Gcon2R072403	NORMAL	B	1	2	24	22	LOW_SIGNAL	LOW_SIGNAL	1211.619019	5119.115723	1206	5118	36.356174	48.247719	1225.5	5125.990234	1224	5126	46.954319	45.456009	100	100	-1.598574	-9.46629	0	0	-0.295627	-0.151234	0	0
1271	105con1Gcon2R072403	NORMAL	B	1	2	24	23	DETECTED	DETECTED	31335.134766	6764.702148	34042	6697	8511.205078	916.587402	1292.5	5136	1261	5137	97.787308	41.44072	100	100	3459.797363	2242.743408	1.542663	0.64823	307.224274	39.301975	28.328552	56.219616
1272	105con1Gcon2R072403	NORMAL	B	1	2	24	24	DETECTED	DETECTED	29125.878906	6137.594727	33247	6171	9933.702148	590.838684	1261.523804	5138.095215	1261	5147	41.548309	47.498322	100	100	3208.94043	1376.323486	2.331531	0.428903	670.649536	21.042839	35.649902	58.922123
1273	105con1Gcon2R072403	NORMAL	B	1	2	24	25	LOW_SIGNAL	LOW_SIGNAL	1242.027344	5139.609375	1243	5140	57.616112	48.740356	1173.133301	5131.666504	1175	5132	45.294777	43.389706	100	100	7.934039	10.937433	0.725402	1.378545	1.521015	0.183059	51.686596	279.528748
1274	105con1Gcon2R072403	NORMAL	B	1	2	24	26	LOW_SIGNAL	LOW_SIGNAL	1196.862061	5145.662109	1203	5146	51.868904	45.470726	1135.047974	5130.432129	1134	5134	36.077621	45.283928	100	100	7.11869	20.971874	0.33944	2.94603	1.713364	0.336322	60.28796	27.034754
1275	105con1Gcon2R072403	NORMAL	B	1	2	25	1	LOW_SIGNAL	LOW_SIGNAL	1142.655396	5097.432617	1142	5097	25.309431	45.617481	1143.791992	5092.567871	1142	5090	27.230593	48.723438	100	100	-0.130894	6.698817	-0.01954	0	-0.04174	0.099844	0	351.874329
1276	105con1Gcon2R072403	NORMAL	B	1	2	25	2	LOW_SIGNAL	LOW_SIGNAL	1148.939209	5088.581055	1150	5089	27.328993	49.786083	1144.280029	5086.111816	1144	5086	29.396233	48.016159	100	100	0.536565	3.400172	0.157805	6.336928	0.158496	0.051425	232.420319	532.830078
1277	105con1Gcon2R072403	NORMAL	B	1	2	25	3	LOW_SIGNAL	LOW_SIGNAL	1119.348999	5101.261719	1120	5100	26.42325	49.796921	1127.975952	5094.344238	1130	5089	28.369524	45.26857	100	100	-0.993505	9.525457	-0.1043	0	-0.304092	0.15281	0	299.939453
1278	105con1Gcon2R072403	NORMAL	B	1	2	25	4	LOW_SIGNAL	LOW_SIGNAL	1123.993286	5095.456543	1121	5094	27.269802	46.155506	1123.432007	5094.824219	1121	5094	27.147547	44.210079	100	100	0.064639	0.870718	0.074236	13.470572	0.020675	0.014303	459.538879	2096.859131
1279	105con1Gcon2R072403	NORMAL	B	1	2	25	5	LOW_SIGNAL	LOW_SIGNAL	1148.896118	5098.253418	1142	5099	39.573734	50.716892	1163.301636	5101.452148	1157	5107	42.085297	46.047382	100	100	-1.658981	-4.404692	0	0	-0.342293	-0.069466	0	0
1280	105con1Gcon2R072403	NORMAL	B	1	2	25	6	LOW_SIGNAL	LOW_SIGNAL	1162.947754	5114.078613	1161	5116	42.340374	53.204128	1160.5	5110.111328	1157	5111	38.872253	50.695065	100	100	0.28189	5.463002	0.0516	19.379873	0.062969	0.078258	685.632019	406.975708
1281	105con1Gcon2R072403	NORMAL	B	1	2	25	7	LOW_SIGNAL	LOW_SIGNAL	1127.046021	5094.210449	1127	5096	28.863085	51.929226	1139.904785	5094.087402	1138	5097	34.371021	47.962479	100	100	-1.480853	0.169437	-8.739839	0	-0.374116	0.002565	0	16177.499023
1282	105con1Gcon2R072403	NORMAL	B	1	2	25	8	LOW_SIGNAL	LOW_SIGNAL	1123.668823	5071.993164	1122	5077	27.970877	48.511791	1152.126953	5083.031738	1137	5087	66.041687	47.282635	100	100	-3.277321	-15.200256	0	0	-0.430912	-0.233459	0	0
1283	105con1Gcon2R072403	NORMAL	B	1	2	25	9	LOW_SIGNAL	LOW_SIGNAL	1228.807983	5085.94043	1215	5083	80.587158	44.790352	1164.658691	5074.111328	1150	5068	66.881165	46.35693	100	100	7.387619	16.288822	0.453539	2.204881	0.959153	0.255174	70.083015	101.017334
1284	105con1Gcon2R072403	NORMAL	B	1	2	25	10	LOW_SIGNAL	LOW_SIGNAL	1229.59729	5088.738281	1234	5088	85.178169	54.731316	1153.730103	5079.198242	1143	5084	48.273289	50.12402	100	100	8.737086	13.136754	0.665087	1.503562	1.571618	0.190329	92.501671	230.39241
1285	105con1Gcon2R072403	NORMAL	B	1	2	25	11	LOW_SIGNAL	LOW_SIGNAL	1152.671143	5096.234863	1144	5093	54.023319	58.329952	1149.031738	5093.111328	1149	5093	31.791565	51.991894	100	100	0.419124	4.301147	0.097445	10.262221	0.114477	0.060077	1200.156494	846.569275
1286	105con1Gcon2R072403	NORMAL	B	1	2	25	12	LOW_SIGNAL	LOW_SIGNAL	1142.364868	5102.601563	1139	5102	27.704748	47.294796	1152.472412	5101.023438	1152	5103	25.495359	45.254032	100	100	-1.164014	2.173098	-0.535647	0	-0.396446	0.034873	0	870.843994
1287	105con1Gcon2R072403	NORMAL	B	1	2	25	13	LOW_SIGNAL	LOW_SIGNAL	1190.560791	5128.783691	1189	5131	47.242352	48.846073	1156.417358	5110.913574	1153	5113	32.420952	43.634125	100	100	3.932057	24.607376	0.159792	6.258142	1.053129	0.409545	100.639061	122.856194
1288	105con1Gcon2R072403	NORMAL	B	1	2	25	14	LOW_SIGNAL	LOW_SIGNAL	1199.331055	5136.938965	1191	5130	46.406441	48.078484	1160.476196	5110.373047	1162	5110	33.955669	47.096451	100	100	4.474639	36.581604	0.122319	8.17532	1.144282	0.564075	81.410141	36.391445
1289	105con1Gcon2R072403	NORMAL	B	1	2	25	15	LOW_SIGNAL	LOW_SIGNAL	1135.209473	5110.587891	1134	5109	32.485729	49.65704	1151.936523	5102.944336	1150	5103	39.001701	47.11982	100	100	-1.926336	10.525271	-0.18302	0	-0.42888	0.162215	0	205.007355
1290	105con1Gcon2R072403	NORMAL	B	1	2	25	16	LOW_SIGNAL	LOW_SIGNAL	1122.912109	5112.662109	1121	5106	33.754982	45.463539	1133.214233	5112.563477	1136	5112	33.209301	42.978043	100	100	-1.186423	0.135819	-8.735346	0	-0.310218	0.002295	0	15031.881836
1291	105con1Gcon2R072403	NORMAL	B	1	2	25	17	LOW_SIGNAL	LOW_SIGNAL	1117.635132	5108.554199	1113	5110	26.297657	45.545418	1133.349243	5116.865234	1134	5115	30.237545	47.718224	100	100	-1.809683	-11.4444	0	0	-0.519689	-0.174169	0	0
1292	105con1Gcon2R072403	NORMAL	B	1	2	25	18	LOW_SIGNAL	LOW_SIGNAL	1127.418945	5100.938965	1127	5103	27.432281	48.409847	1137.873047	5116.563477	1141	5111	30.243547	43.799454	100	100	-1.203925	-21.51515	0	0	-0.345664	-0.356728	0	0
1293	105con1Gcon2R072403	NORMAL	B	1	2	25	19	LOW_SIGNAL	LOW_SIGNAL	1188.75	5115.074219	1188	5116	34.349121	50.683098	1145.436523	5106.666504	1146	5105	29.304878	43.352867	100	100	4.988106	11.577529	0.430844	2.321027	1.47803	0.193937	41.370216	312.26825
1294	105con1Gcon2R072403	NORMAL	B	1	2	25	20	LOW_SIGNAL	LOW_SIGNAL	1233.409424	5130.147461	1237	5131	33.979923	48.268448	1172.722168	5121.428711	1172	5119	37.386986	46.094772	100	100	6.988921	12.005829	0.582127	1.717837	1.623219	0.189148	25.694553	164.264786
1295	105con1Gcon2R072403	NORMAL	B	1	2	25	21	DETECTED	DETECTED	15878.764648	5517.185547	18009	5554	7136.425781	219.419693	1243.302979	5127.484863	1232	5120	34.829475	52.635014	100	100	1685.462524	536.622742	3.140871	0.318383	420.203339	7.40383	48.760612	54.660679
1296	105con1Gcon2R072403	NORMAL	B	1	2	25	22	DETECTED	DETECTED	18874.345703	5603	20227	5640	4643.11377	166.954208	1273.984375	5137.59375	1259	5131	77.046783	48.917397	100	100	2026.908936	640.8703	3.162744	0.316181	228.437332	9.514126	26.377155	34.298431
1297	105con1Gcon2R072403	NORMAL	B	1	2	25	23	DETECTED	DETECTED	2186.733398	5441.37793	2202	5443	104.727669	106.878235	1265.944458	5137.655762	1258	5137	80.084831	46.658737	100	100	106.040741	418.229248	0.253547	3.944043	11.49767	6.509438	7.329105	31.659098
1298	105con1Gcon2R072403	NORMAL	B	1	2	25	24	DETECTED	DETECTED	2128.853027	5385.5	2141	5372	136.459213	84.679451	1224.976196	5132.297852	1222	5129	43.162899	49.598335	100	100	104.093094	348.662537	0.29855	3.349526	20.941059	5.105053	14.321974	27.106373
1299	105con1Gcon2R072403	NORMAL	B	1	2	25	25	LOW_SIGNAL	LOW_SIGNAL	1326.102783	5150.383789	1344	5146	94.063202	47.230213	1186.537231	5128.851074	1188	5126	38.991035	48.785183	100	100	16.072777	29.65082	0.542069	1.844785	3.579427	0.441378	61.334126	56.745655
1300	105con1Gcon2R072403	NORMAL	B	1	2	25	26	LOW_SIGNAL	LOW_SIGNAL	1320.294556	5158.53418	1361	5157	97.89257	49.998657	1155.269897	5129.428711	1155	5135	33.431099	53.516273	100	100	19.004721	40.078598	0.474186	2.108876	4.936262	0.543862	55.753582	65.561836
1301	105con1Gcon2R072403	NORMAL	C	1	3	1	1	LOW_SIGNAL	LOW_SIGNAL	1072.733276	5215.253418	1073	5218	25.295216	47.569683	1073.476196	5211.214355	1070	5210	35.634525	52.853256	100	100	-0.085557	5.56184	-0.015383	0	-0.020848	0.07642	0	570.295288
1302	105con1Gcon2R072403	NORMAL	C	1	3	1	2	LOW_SIGNAL	LOW_SIGNAL	1094.651001	5216.771973	1094	5212	29.191797	48.338909	1089.595215	5220.007813	1083	5221	41.518803	47.775562	100	100	0.582239	-4.455792	0	-7.652857	0.121771	-0.06773	583.958984	0
1303	105con1Gcon2R072403	NORMAL	C	1	3	1	3	DETECTED	DETECTED	28016.722656	8858.81543	29603	9149	6096.819336	1343.480591	1159.099976	5211.766602	1155	5216	29.49383	52.850914	100	100	3093.002197	5022.032227	0.615887	1.623676	910.618347	69.006355	22.700253	36.80896
1304	105con1Gcon2R072403	NORMAL	C	1	3	1	4	DETECTED	DETECTED	24585.080078	7932.540527	29103	7477	10028.402344	1735.658081	1161.444458	5222.222168	1160	5221	33.628441	55.673729	100	100	2697.53418	3732.142578	0.722784	1.383539	696.542419	48.682178	42.812935	64.005943
1305	105con1Gcon2R072403	NORMAL	C	1	3	1	5	LOW_SIGNAL	LOW_SIGNAL	1105.429565	5202.362305	1109	5199	41.157776	46.327019	1078.019775	5190.039551	1071	5183	45.913391	48.117336	100	100	3.156591	16.968588	0.186026	5.375605	0.596989	0.256098	74.239471	105.522568
1306	105con1Gcon2R072403	NORMAL	C	1	3	1	6	LOW_SIGNAL	LOW_SIGNAL	1069.550293	5171.167969	1062	5165	37.591061	49.215656	1037.592041	5176.720215	1037	5174	26.97612	45.415928	100	100	3.680406	-7.645513	0	-2.077356	1.184687	-0.122253	81.918442	0
1307	105con1Gcon2R072403	NORMAL	C	1	3	1	7	LOW_SIGNAL	LOW_SIGNAL	1054.12085	5182.70459	1054	5186	36.713261	47.104473	1027.671997	5161.936035	1022	5164	47.816311	54.883125	100	100	3.045927	28.598562	0.106506	9.389116	0.553135	0.378414	115.829361	135.618713
1308	105con1Gcon2R072403	NORMAL	C	1	3	1	8	LOW_SIGNAL	LOW_SIGNAL	1038.026855	5178.966309	1038	5176	37.08918	47.910873	1000.320007	5151.295898	1000	5149	30.549959	49.106037	100	100	4.342431	38.102505	0.113967	8.774465	1.234268	0.563483	55.775288	38.915401
1309	105con1Gcon2R072403	NORMAL	C	1	3	1	9	LOW_SIGNAL	LOW_SIGNAL	1006.114075	5170.953125	1004	5170	28.619246	50.834682	987.752014	5165.383789	988	5165	24.786068	48.170696	100	100	2.114629	7.669046	0.275736	3.626663	0.740822	0.115617	77.920235	291.603027
1310	105con1Gcon2R072403	NORMAL	C	1	3	1	10	LOW_SIGNAL	LOW_SIGNAL	999.527039	5163.040527	996	5162	29.719656	50.555275	983.455994	5173.839844	983	5173	22.576931	46.611546	100	100	1.850788	-14.870795	0	-8.034843	0.711835	-0.231688	120.260918	0
1311	105con1Gcon2R072403	NORMAL	C	1	3	1	11	LOW_SIGNAL	LOW_SIGNAL	982.755127	5154.544434	982	5157	26.520235	45.828331	992.216003	5161.879883	991	5162	24.516481	43.747551	100	100	-1.089542	-10.101007	0	0	-0.385899	-0.167677	0	0
1312	105con1Gcon2R072403	NORMAL	C	1	3	1	12	LOW_SIGNAL	LOW_SIGNAL	989.91156	5160.047852	992	5159	23.496704	46.052895	997.840027	5157.047852	991	5158	44.454285	48.446663	100	100	-0.913065	4.131038	-0.221026	0	-0.178351	0.061924	0	501.34259
1313	105con1Gcon2R072403	NORMAL	C	1	3	1	13	LOW_SIGNAL	LOW_SIGNAL	999.931519	5157.006836	1001	5156	21.064323	47.11813	991.575989	5153.007813	988	5152	32.369408	47.368412	100	100	0.962247	5.506706	0.174741	5.722756	0.25813	0.084424	294.151245	121.60321
1314	105con1Gcon2R072403	NORMAL	C	1	3	1	14	LOW_SIGNAL	LOW_SIGNAL	1000.924683	5149.53418	1003	5147	24.816872	43.78194	989.023987	5145.527832	989	5144	27.184097	43.345867	100	100	1.370519	5.516791	0.248427	4.025331	0.437782	0.092427	93.229462	153.854065
1315	105con1Gcon2R072403	NORMAL	C	1	3	1	15	LOW_SIGNAL	LOW_SIGNAL	992.503418	5141.420898	991	5138	22.815115	41.2411	980.583984	5143.895996	978	5139	25.940735	49.985947	100	100	1.372677	-3.408241	0	-2.482916	0.459487	-0.049516	103.568062	0
1316	105con1Gcon2R072403	NORMAL	C	1	3	1	16	LOW_SIGNAL	LOW_SIGNAL	988.337952	5154.724121	990	5153	27.293732	43.538212	981.567993	5141.808105	978	5138	28.56073	51.909145	100	100	0.779648	17.785517	0.043836	22.812233	0.237037	0.24882	124.259834	218.846863
1317	105con1Gcon2R072403	NORMAL	C	1	3	1	17	LOW_SIGNAL	LOW_SIGNAL	983.475891	5166.310547	985	5167	23.583216	49.968254	973.872009	5161.007813	972	5161	24.868032	56.116341	100	100	1.106011	7.301932	0.151468	6.602043	0.386194	0.094495	82.153542	481.61087
1318	105con1Gcon2R072403	NORMAL	C	1	3	1	18	LOW_SIGNAL	LOW_SIGNAL	977.231262	5177.571289	974	5182	23.990887	49.47036	969.632019	5172.240234	969	5174	28.157829	49.359993	100	100	0.875151	7.34093	0.119215	8.388186	0.26988	0.108004	193.981461	61.95108
1319	105con1Gcon2R072403	NORMAL	C	1	3	1	19	LOW_SIGNAL	LOW_SIGNAL	963.578247	5163.462402	965	5167	24.115564	48.726566	958.031738	5173.523926	957	5172	25.250414	48.999058	100	100	0.638752	-13.854845	0	-21.690489	0.21966	-0.205341	134.947021	0
1320	105con1Gcon2R072403	NORMAL	C	1	3	1	20	LOW_SIGNAL	LOW_SIGNAL	962.260254	5181.212402	960	5177	30.967628	46.590401	956.349182	5174.904785	954	5183	26.750502	47.150383	100	100	0.680736	8.685668	0.078375	12.759227	0.22097	0.133777	263.93576	114.864563
1321	105con1Gcon2R072403	NORMAL	C	1	3	1	21	LOW_SIGNAL	LOW_SIGNAL	955.020569	5176.171387	954	5177	25.108997	45.889278	954.547607	5178.253906	954	5181	24.244297	47.202202	100	100	0.054468	-2.867656	0	-52.648819	0.019508	-0.044119	1381.226929	0
1322	105con1Gcon2R072403	NORMAL	C	1	3	1	22	LOW_SIGNAL	LOW_SIGNAL	959.034241	5172.212402	956	5172	25.326668	45.2047	950.388916	5179.436523	950	5175	23.049154	50.253513	100	100	0.995621	-9.947706	0	-9.991461	0.375082	-0.143754	121.412514	0
1323	105con1Gcon2R072403	NORMAL	C	1	3	1	23	LOW_SIGNAL	LOW_SIGNAL	986.340149	5175.074707	982	5173	34.241188	55.095436	963.555542	5173.214355	965	5181	23.99419	49.9977	100	100	2.623942	2.561728	1.024286	0.97629	0.949588	0.037209	107.213684	1244.173096
1324	105con1Gcon2R072403	NORMAL	C	1	3	1	24	LOW_SIGNAL	LOW_SIGNAL	989.013611	5178.108887	988	5180	29.032099	50.562473	958.714294	5166.22998	958	5163	21.962461	44.174953	100	100	3.489358	16.357403	0.21332	4.687798	1.379596	0.268906	62.665375	207.085876
1325	105con1Gcon2R072403	NORMAL	C	1	3	1	25	LOW_SIGNAL	LOW_SIGNAL	942.312927	5176.700684	945	5171	26.332645	50.50666	958.357117	5161.912598	958	5161	26.181969	50.257256	100	100	-1.847696	20.36338	-0.090736	0	-0.612795	0.294248	0	33.89954
1326	105con1Gcon2R072403	NORMAL	C	1	3	1	26	LOW_SIGNAL	LOW_SIGNAL	945.381592	5187.802734	944	5185	22.664246	52.652164	963.921265	5191.299316	965	5190	26.800142	49.884842	100	100	-2.135083	-4.814837	0	0	-0.691775	-0.070093	0	0
1327	105con1Gcon2R072403	NORMAL	C	1	3	2	1	LOW_SIGNAL	LOW_SIGNAL	1053.617432	5202.543457	1052	5201	23.068228	50.786583	1050.301636	5202.277832	1050	5196	29.940006	47.664608	100	100	0.381857	0.365769	1.043983	0.95787	0.110748	0.005573	575.596924	6600.188965
1328	105con1Gcon2R072403	NORMAL	C	1	3	2	2	DETECTED	DETECTED	7673	6722.384766	7294	6965	3502.20874	914.140991	1062.456177	5198.419434	1061	5194	27.105576	48.781303	100	100	761.289551	2098.519531	0.362775	2.756533	243.881332	31.240767	52.977543	59.898903
1329	105con1Gcon2R072403	NORMAL	C	1	3	2	3	LOW_SIGNAL	LOW_SIGNAL	1230.673462	5260.734863	1281	5264	111.871147	61.308258	1084.976196	5194.42041	1067	5189	65.168274	47.897945	100	100	16.778921	91.315842	0.183746	5.442295	2.235708	1.384495	62.410175	57.707851
1330	105con1Gcon2R072403	NORMAL	C	1	3	2	4	LOW_SIGNAL	LOW_SIGNAL	1281.776978	5269.438965	1323	5271	134.978745	71.682518	1088.94397	5181.704102	1075	5181	57.606186	47.561001	100	100	22.207212	120.812012	0.183816	5.440215	3.347436	1.844681	63.302849	61.129028
1331	105con1Gcon2R072403	NORMAL	C	1	3	2	5	LOW_SIGNAL	LOW_SIGNAL	1054.25	5181.412109	1054	5184	26.195206	40.165123	1052.791992	5173.200195	1050	5173	29.183601	46.319889	100	100	0.167908	11.307909	0.014849	67.345688	0.04996	0.177287	882.330017	280.951843
1332	105con1Gcon2R072403	NORMAL	C	1	3	2	6	LOW_SIGNAL	LOW_SIGNAL	1040.060425	5159.711426	1041	5165	30.722216	49.565445	1022.976013	5151.016113	1021	5151	27.337343	45.833847	100	100	1.967491	11.973555	0.16432	6.085698	0.624948	0.189714	82.055565	216.987579
1333	105con1Gcon2R072403	NORMAL	C	1	3	2	7	LOW_SIGNAL	LOW_SIGNAL	1041.201294	5145.510254	1041	5144	33.689556	45.510548	1014.679993	5142.240234	1007	5138	55.279144	53.787117	100	100	3.054271	4.502858	0.678296	1.474283	0.47977	0.060796	165.251709	876.686584
1334	105con1Gcon2R072403	NORMAL	C	1	3	2	8	LOW_SIGNAL	LOW_SIGNAL	1033.71814	5154.087402	1033	5153	29.179567	49.532124	992.671997	5145.200195	990	5148	22.088449	49.937859	100	100	4.726994	12.237796	0.386262	2.588917	1.858263	0.177965	46.452412	71.483032
1335	105con1Gcon2R072403	NORMAL	C	1	3	2	9	LOW_SIGNAL	LOW_SIGNAL	1034.346924	5169.340332	1036	5170	36.751793	49.626068	993.768005	5149.78418	993	5149	28.831863	49.104328	100	100	4.673187	26.929068	0.173537	5.762464	1.407433	0.398257	56.163998	36.700211
1336	105con1Gcon2R072403	NORMAL	C	1	3	2	10	LOW_SIGNAL	LOW_SIGNAL	1030.564575	5181.408203	1035	5183	38.678879	49.687473	981.528015	5162.671875	983	5166	22.501463	46.651566	100	100	5.647193	25.800159	0.218882	4.568669	2.179261	0.401623	64.156479	91.276894
1337	105con1Gcon2R072403	NORMAL	C	1	3	2	11	LOW_SIGNAL	LOW_SIGNAL	1026.775513	5160.952148	1030	5161	48.886475	46.439289	988.679993	5149.647949	988	5151	28.389456	44.380001	100	100	4.387191	15.566025	0.281844	3.548062	1.34189	0.254714	104.470482	120.978424
1338	105con1Gcon2R072403	NORMAL	C	1	3	2	12	LOW_SIGNAL	LOW_SIGNAL	1037.35376	5151.081543	1044	5150	40.134502	46.480434	986.143982	5143.952148	985	5139	26.271749	45.050671	100	100	5.897467	9.817266	0.600724	1.664658	1.949234	0.158253	59.24836	160.458878
1339	105con1Gcon2R072403	NORMAL	C	1	3	2	13	LOW_SIGNAL	LOW_SIGNAL	987.2276	5141.151855	991	5140	24.282125	42.299904	983.05603	5131.536133	983	5135	23.089693	45.808609	100	100	0.48041	13.240972	0.036282	27.561806	0.180668	0.209911	180.167953	182.852325
1340	105con1Gcon2R072403	NORMAL	C	1	3	2	14	LOW_SIGNAL	LOW_SIGNAL	987.131958	5126.208496	987	5127	21.501753	45.544857	987.223999	5126.144043	986	5128	25.993446	44.976646	100	100	-0.0106	0.088753	-0.11943	0	-0.003541	0.001433	0	11127.219727
1341	105con1Gcon2R072403	NORMAL	C	1	3	2	15	LOW_SIGNAL	LOW_SIGNAL	1164.308228	5151.479492	1203	5149	101.285896	49.908916	996.626282	5122.484863	994	5120	32.519566	51.501011	100	100	19.310741	39.925968	0.483664	2.067552	5.15634	0.562991	57.205601	43.823494
1342	105con1Gcon2R072403	NORMAL	C	1	3	2	16	LOW_SIGNAL	LOW_SIGNAL	1167.253418	5153.082031	1195	5151	95.480896	51.39426	993.323792	5133.466797	991	5129	30.705639	48.749561	100	100	20.030243	27.010426	0.741575	1.348482	5.66442	0.402367	51.980152	82.967262
1343	105con1Gcon2R072403	NORMAL	C	1	3	2	17	LOW_SIGNAL	LOW_SIGNAL	969.417786	5144.561523	969	5142	23.804884	50.848518	972.671997	5154.943848	971	5159	27.1922	46.104774	100	100	-0.374764	-14.296592	0	0	-0.119674	-0.22519	0	0
1344	105con1Gcon2R072403	NORMAL	C	1	3	2	18	LOW_SIGNAL	LOW_SIGNAL	960.979614	5165.918457	963	5164	24.013262	52.524555	964.404785	5158.468262	967	5160	26.915621	44.032112	100	100	-0.394453	10.259013	-0.038449	0	-0.127256	0.169199	0	384.36142
1345	105con1Gcon2R072403	NORMAL	C	1	3	2	19	LOW_SIGNAL	LOW_SIGNAL	950.863953	5161.544434	950	5164	23.545248	47.861271	962.746033	5159.682617	959	5156	48.396683	45.10231	100	100	-1.368375	2.563745	-0.533741	0	-0.245514	0.04128	0	860.18573
1346	105con1Gcon2R072403	NORMAL	C	1	3	2	20	LOW_SIGNAL	LOW_SIGNAL	936.417786	5159.821777	935	5160	24.506374	50.347027	947.23999	5168.720215	949	5173	26.555294	47.768024	100	100	-1.246317	-12.253261	0	0	-0.407535	-0.186284	0	0
1347	105con1Gcon2R072403	NORMAL	C	1	3	2	21	LOW_SIGNAL	LOW_SIGNAL	931.958923	5160.506836	930	5160	26.241812	49.660538	942.528015	5163.624023	942	5162	27.596626	46.378819	100	100	-1.217167	-4.292407	0	0	-0.382985	-0.067211	0	0
1348	105con1Gcon2R072403	NORMAL	C	1	3	2	22	LOW_SIGNAL	LOW_SIGNAL	933.26532	5162.204102	933	5163	23.107347	45.959469	948.247986	5160.255859	949	5157	26.147736	41.660664	100	100	-1.725448	2.682754	-0.643163	0	-0.573	0.046765	0	996.16864
1349	105con1Gcon2R072403	NORMAL	C	1	3	2	23	LOW_SIGNAL	LOW_SIGNAL	927.210876	5144.877441	925	5145	29.540825	51.142288	949.031982	5148.007813	949	5149	25.652437	43.708069	100	100	-2.512982	-4.310561	0	0	-0.850645	-0.07162	0	0
1350	105con1Gcon2R072403	NORMAL	C	1	3	2	24	LOW_SIGNAL	LOW_SIGNAL	931.91156	5138.027344	930	5139	26.392693	45.206997	956.992004	5146.208008	956	5145	23.599304	45.58585	100	100	-2.888337	-11.264877	0	0	-1.062762	-0.179456	0	0
1351	105con1Gcon2R072403	NORMAL	C	1	3	2	25	LOW_SIGNAL	LOW_SIGNAL	939.17688	5155.972656	938	5156	29.634237	47.285938	959.176025	5157.879883	957	5160	26.113911	54.71312	100	100	-2.30316	-2.626275	0	0	-0.765843	-0.034859	0	0
1352	105con1Gcon2R072403	NORMAL	C	1	3	2	26	LOW_SIGNAL	LOW_SIGNAL	945.768738	5174.047852	947	5176	23.504322	50.247105	969.711975	5174.352051	970	5177	26.420551	54.85144	100	100	-2.757373	-0.418886	0	0	-0.906235	-0.005546	0	0
1353	105con1Gcon2R072403	NORMAL	C	1	3	3	1	LOW_SIGNAL	LOW_SIGNAL	1151.101318	5240.290527	1181	5238	81.332588	52.577545	1038.317505	5190.341309	1034	5185	44.537022	54.477764	100	100	12.988513	68.780701	0.188839	5.295502	2.532361	0.916874	60.340847	28.554689
1354	105con1Gcon2R072403	NORMAL	C	1	3	3	2	LOW_SIGNAL	LOW_SIGNAL	1176.197266	5222.714355	1199	5222	75.317543	54.711201	1045.23999	5169.512207	1046	5173	27.207205	49.329803	100	100	15.081422	73.260033	0.205862	4.857635	4.813331	1.078499	53.629524	44.475475
1355	105con1Gcon2R072403	NORMAL	C	1	3	3	3	LOW_SIGNAL	LOW_SIGNAL	1142.272095	5191.639648	1153	5192	70.409927	46.478592	1046.255981	5176.928223	1043	5178	38.100231	46.759716	100	100	11.057496	20.257818	0.545838	1.832044	2.520093	0.314618	61.667671	34.800907
1356	105con1Gcon2R072403	NORMAL	C	1	3	3	4	LOW_SIGNAL	LOW_SIGNAL	1162.108154	5191.263672	1179	5193	68.299866	46.222073	1043.495972	5167.768066	1034	5166	49.062271	47.782803	100	100	13.659725	32.353745	0.422199	2.36855	2.417584	0.491717	40.059921	51.552837
1357	105con1Gcon2R072403	NORMAL	C	1	3	3	5	LOW_SIGNAL	LOW_SIGNAL	1025.844604	5168.716309	1026	5166	26.47748	45.575401	1025.656006	5158.21582	1025	5157	25.862574	49.14127	100	100	0.02172	14.459305	0.001502	665.727051	0.007292	0.21368	3008.034668	175.019516
1358	105con1Gcon2R072403	NORMAL	C	1	3	3	6	LOW_SIGNAL	LOW_SIGNAL	1007.517029	5144.768555	1009	5143	25.87863	46.952187	1006.288025	5140.304199	1004	5139	30.661213	49.349998	100	100	0.141536	6.147474	0.023023	43.434097	0.040083	0.090463	1337.997559	340.382233
1359	105con1Gcon2R072403	NORMAL	C	1	3	3	7	LOW_SIGNAL	LOW_SIGNAL	971.46936	5136.578125	970	5140	25.498405	45.55423	989.544006	5137.952148	989	5137	26.949327	51.171112	100	100	-2.081529	-1.892048	0	0	-0.67069	-0.026852	0	0
1360	105con1Gcon2R072403	NORMAL	C	1	3	3	8	LOW_SIGNAL	LOW_SIGNAL	970.761902	5148.067871	970	5146	26.178875	50.955887	989.495972	5149.295898	989	5145	24.477644	54.914742	100	100	-2.15747	-1.691009	0	0	-0.765354	-0.022362	0	0
1361	105con1Gcon2R072403	NORMAL	C	1	3	3	9	LOW_SIGNAL	LOW_SIGNAL	1020.993164	5170.137207	1021	5180	33.895493	56.806709	987.872009	5158.023926	989	5160	26.517794	53.867599	100	100	3.814329	16.680141	0.228675	4.373022	1.249016	0.224871	63.741344	148.891357
1362	105con1Gcon2R072403	NORMAL	C	1	3	3	10	LOW_SIGNAL	LOW_SIGNAL	1017.815063	5148.376953	1017	5153	30.419592	48.065929	979.935974	5141.839844	978	5143	26.486977	50.639538	100	100	4.362267	9.001682	0.484606	2.063533	1.430102	0.129091	39.493206	243.812607
1363	105con1Gcon2R072403	NORMAL	C	1	3	3	11	LOW_SIGNAL	LOW_SIGNAL	962.705505	5127.041016	956	5125	40.741096	52.32431	980.268066	5122.731934	979	5126	23.962433	52.869637	100	100	-2.022556	5.933661	-0.340861	0	-0.732921	0.081504	0	175.767548
1364	105con1Gcon2R072403	NORMAL	C	1	3	3	12	LOW_SIGNAL	LOW_SIGNAL	957.006897	5117.158691	958	5116	25.284079	53.646564	984.56604	5113.29248	983	5111	26.845242	43.073353	100	100	-3.173791	5.323821	-0.596149	0	-1.026593	0.089759	0	827.133972
1365	105con1Gcon2R072403	NORMAL	C	1	3	3	13	LOW_SIGNAL	LOW_SIGNAL	1073.719238	5143.287598	1094	5142	62.41185	58.846256	984.83197	5112.799805	981	5117	38.268101	45.107941	100	100	10.236517	41.982075	0.243831	4.101207	2.322751	0.675885	55.466953	123.954346
1366	105con1Gcon2R072403	NORMAL	C	1	3	3	14	LOW_SIGNAL	LOW_SIGNAL	1082.263916	5145.111328	1090	5143	57.919888	50.482319	989.559998	5115.304199	986	5115	31.236712	44.724644	100	100	10.676054	41.044792	0.260107	3.844566	2.967788	0.666459	52.613529	78.548492
1367	105con1Gcon2R072403	NORMAL	C	1	3	3	15	DETECTED	DETECTED	13206.671875	5704.753906	13574	5754	2730.227051	223.950912	1021.935486	5121.774414	1021	5121	23.101135	50.625896	100	100	1403.229736	802.770142	1.747984	0.572087	527.451843	11.51544	22.406141	37.420475
1368	105con1Gcon2R072403	NORMAL	C	1	3	3	16	DETECTED	DETECTED	12897.867188	5743.191406	13524	5762	2921.575195	241.395248	1013.888916	5128.925781	1012	5130	19.983326	54.637211	100	100	1368.593628	845.851501	1.618007	0.618044	594.694702	11.242624	24.583576	38.278339
1369	105con1Gcon2R072403	NORMAL	C	1	3	3	17	LOW_SIGNAL	LOW_SIGNAL	973.089661	5145.476074	972	5143	30.769737	53.94894	970.4953	5147.794434	969	5149	28.607746	48.239918	100	100	0.298774	-3.19241	0	-10.685029	0.090687	-0.048059	436.724487	0
1370	105con1Gcon2R072403	NORMAL	C	1	3	3	18	LOW_SIGNAL	LOW_SIGNAL	958.441406	5169.772461	960	5171	22.075598	49.69165	954.198425	5165.143066	953	5160	26.730061	43.37957	100	100	0.488634	6.374735	0.076652	13.046031	0.158734	0.106718	355.22113	523.563965
1371	105con1Gcon2R072403	NORMAL	C	1	3	3	19	LOW_SIGNAL	LOW_SIGNAL	927.623291	5145.458984	927	5146	24.28484	47.457001	949.072021	5158.144043	948	5156	22.84597	50.963093	100	100	-2.470098	-17.467485	0	0	-0.938841	-0.248907	0	0
1372	105con1Gcon2R072403	NORMAL	C	1	3	3	20	LOW_SIGNAL	LOW_SIGNAL	923.903442	5150.207031	924	5150	22.573746	50.076588	941.280029	5151.976074	943	5150	23.011778	50.908272	100	100	-2.001138	-2.435994	0	0	-0.755117	-0.03475	0	0
1373	105con1Gcon2R072403	NORMAL	C	1	3	3	21	LOW_SIGNAL	LOW_SIGNAL	938.827576	5154.068848	939	5152	25.881767	47.7682	946.310364	5146.465332	946	5145	24.642635	43.726505	100	100	-0.86174	10.470137	-0.082305	0	-0.303652	0.173888	0	252.909592
1374	105con1Gcon2R072403	NORMAL	C	1	3	3	22	LOW_SIGNAL	LOW_SIGNAL	946.14386	5151.685059	943	5150	23.15316	50.280552	950.135986	5156.919922	947	5154	24.749825	41.943619	100	100	-0.459745	-7.208473	0	0	-0.161299	-0.124807	0	0
1375	105con1Gcon2R072403	NORMAL	C	1	3	3	23	LOW_SIGNAL	LOW_SIGNAL	929.732849	5137.472656	929	5134	25.253006	47.486801	954.447998	5139.728027	952	5135	26.210831	46.068562	100	100	-2.846269	-3.105675	0	0	-0.942936	-0.048957	0	0
1376	105con1Gcon2R072403	NORMAL	C	1	3	3	24	LOW_SIGNAL	LOW_SIGNAL	931.417786	5153.144043	931	5160	27.715487	47.897163	953.23999	5143.087891	954	5141	24.790209	49.933327	100	100	-2.513109	13.847448	-0.181485	0	-0.880275	0.201392	0	140.349777
1377	105con1Gcon2R072403	NORMAL	C	1	3	3	25	LOW_SIGNAL	LOW_SIGNAL	985.328796	5168.979492	989	5171	33.251625	48.66502	962.94397	5165.304199	962	5161	27.926262	51.899128	100	100	2.577902	5.060925	0.509374	1.963195	0.801569	0.070816	80.63398	490.689667
1378	105con1Gcon2R072403	NORMAL	C	1	3	3	26	LOW_SIGNAL	LOW_SIGNAL	995.534241	5196.685059	996	5196	28.171926	51.556835	977.015991	5184	978	5186	26.58704	55.714275	100	100	2.132616	17.467485	0.122091	8.190639	0.696514	0.227681	50.306828	166.479965
1379	105con1Gcon2R072403	NORMAL	C	1	3	4	1	LOW_SIGNAL	LOW_SIGNAL	1016.317566	5178.635254	1016	5182	30.079044	51.236034	1022.402039	5180.319824	1021	5181	26.972466	54.418617	100	100	-0.700706	-2.319674	0	0	-0.225581	-0.030956	0	0
1380	105con1Gcon2R072403	NORMAL	C	1	3	4	2	LOW_SIGNAL	LOW_SIGNAL	1006.489807	5140.129395	1007	5139	24.9065	48.735409	1010.285706	5150.816406	1008	5155	24.19636	53.923656	100	100	-0.437147	-14.71615	0	0	-0.156879	-0.198188	0	0
1381	105con1Gcon2R072403	NORMAL	C	1	3	4	3	LOW_SIGNAL	LOW_SIGNAL	1071.71228	5163.116211	1081	5161	52.931572	46.23024	1016.064514	5146.225586	1014	5142	30.810394	53.750538	100	100	6.408559	23.258604	0.275535	3.629303	1.806136	0.314241	77.344238	162.34169
1382	105con1Gcon2R072403	NORMAL	C	1	3	4	4	LOW_SIGNAL	LOW_SIGNAL	1072.503418	5165.442383	1081	5158	52.143288	51.10199	1012.447998	5153.903809	1010	5156	25.754883	50.058422	100	100	6.916157	15.888762	0.435286	2.29734	2.331807	0.230502	75.494965	89.045753
1383	105con1Gcon2R072403	NORMAL	C	1	3	4	5	LOW_SIGNAL	LOW_SIGNAL	1006.489807	5161.714355	1006	5156	24.7899	47.726814	1004.135986	5152.60791	1006	5154	26.257513	47.701851	100	100	0.271073	12.53969	0.021617	46.25948	0.089644	0.190903	367.72171	16.949291
1384	105con1Gcon2R072403	NORMAL	C	1	3	4	6	LOW_SIGNAL	LOW_SIGNAL	996.489807	5154.972656	996	5158	24.864117	49.177635	993.143982	5143.903809	992	5138	27.211445	46.912815	100	100	0.385315	15.241942	0.02528	39.557095	0.122957	0.235945	330.446075	133.276749
1385	105con1Gcon2R072403	NORMAL	C	1	3	4	7	LOW_SIGNAL	LOW_SIGNAL	1064.278931	5188.421875	1070	5187	47.490566	58.289925	995.416016	5142.111816	995	5139	28.583258	53.641163	100	100	7.930454	63.769535	0.124361	8.041095	2.409204	0.863331	55.074059	49.257088
1386	105con1Gcon2R072403	NORMAL	C	1	3	4	8	LOW_SIGNAL	LOW_SIGNAL	1070.246582	5208.116211	1071	5208	43.246933	57.314556	999.911987	5160.912109	997	5163	25.796665	55.540005	100	100	8.099937	65.000641	0.124613	8.024833	2.7265	0.849912	49.350754	29.979473
1387	105con1Gcon2R072403	NORMAL	C	1	3	4	9	LOW_SIGNAL	LOW_SIGNAL	988.047974	5161.397461	988	5162	29.507526	46.776421	988.640015	5156.359863	986	5158	22.976633	52.299137	100	100	-0.068181	6.936835	-0.009829	0	-0.025767	0.096323	0	464.340057
1388	105con1Gcon2R072403	NORMAL	C	1	3	4	10	LOW_SIGNAL	LOW_SIGNAL	985.513672	5124.376953	986	5126	25.274035	55.015511	984.888	5116.87207	984	5115	22.156778	56.442947	100	100	0.072054	10.334318	0.006972	143.424347	0.028238	0.132964	1943.435913	168.070435
1389	105con1Gcon2R072403	NORMAL	C	1	3	4	11	DETECTED	DETECTED	5159.508301	5325.808105	5663	5334	1378.971802	97.053001	985.346924	5109.612305	986	5118	20.861198	44.553246	100	100	480.708557	297.704346	1.614718	0.619303	200.092102	4.852526	33.03212	39.881603
1390	105con1Gcon2R072403	NORMAL	C	1	3	4	12	DETECTED	DETECTED	5136.126953	5320.785645	5559	5331	1480.416626	98.68824	1000.838684	5099.04834	998	5099	25.78104	44.060848	100	100	476.231842	305.335052	1.559703	0.641148	160.40036	5.032525	35.79417	39.824757
1391	105con1Gcon2R072403	NORMAL	C	1	3	4	13	LOW_SIGNAL	LOW_SIGNAL	978.075867	5110.020508	978	5112	29.10042	53.207729	980.758606	5090.974121	980	5090	35.534573	45.288918	100	100	-0.308952	26.227116	-0.01178	0	-0.075497	0.420553	0	146.631805
1392	105con1Gcon2R072403	NORMAL	C	1	3	4	14	LOW_SIGNAL	LOW_SIGNAL	964.743042	5100.909668	964	5097	24.49939	47.180645	975.280029	5098.640137	977	5094	24.593004	43.513699	100	100	-1.21347	3.125173	-0.388289	0	-0.428455	0.052157	0	803.537476
1393	105con1Gcon2R072403	NORMAL	C	1	3	4	15	LOW_SIGNAL	LOW_SIGNAL	982.655151	5111.289551	985	5105	25.523787	52.191406	984.35199	5112.744141	984	5109	27.907749	49.356636	100	100	-0.195413	-2.002989	0	0	-0.060802	-0.029471	0	0
1394	105con1Gcon2R072403	NORMAL	C	1	3	4	16	LOW_SIGNAL	LOW_SIGNAL	980.875854	5130.234375	979	5131	29.185684	47.905064	977.52002	5129.711914	977	5121	26.038614	53.551125	100	100	0.386468	0.719435	0.537182	1.861566	0.128879	0.009756	392.841736	4580.978516
1395	105con1Gcon2R072403	NORMAL	C	1	3	4	17	LOW_SIGNAL	LOW_SIGNAL	979.282776	5157.579102	978	5157	25.713621	50.136574	966.023804	5144.825195	966	5142	25.697155	54.805847	100	100	1.526942	17.56229	0.086944	11.50161	0.51597	0.232711	6.939344	173.562927
1396	105con1Gcon2R072403	NORMAL	C	1	3	4	18	LOW_SIGNAL	LOW_SIGNAL	971.675842	5154.910156	972	5151	22.965218	47.080479	952.76001	5150.463867	951	5151	24.542719	55.732742	100	100	2.178402	6.122596	0.355797	2.81059	0.770731	0.079779	45.765938	670.797913
1397	105con1Gcon2R072403	NORMAL	C	1	3	4	19	LOW_SIGNAL	LOW_SIGNAL	934.404114	5130.397461	934	5131	28.592396	49.786495	950.416016	5131.359863	949	5135	23.959019	47.117451	100	100	-1.843977	-1.32524	0	0	-0.668304	-0.020426	0	0
1398	105con1Gcon2R072403	NORMAL	C	1	3	4	20	LOW_SIGNAL	LOW_SIGNAL	923.648254	5123.958496	924	5129	26.23625	45.461498	940.736023	5118.503906	943	5121	27.056438	49.209499	100	100	-1.967877	7.511039	-0.261998	0	-0.63156	0.110844	0	345.339417
1399	105con1Gcon2R072403	NORMAL	C	1	3	4	21	DETECTED	DETECTED	1470.186035	5334.941895	1476	5336	56.377621	62.602074	949.333313	5145.774414	945	5145	27.258558	43.386082	100	100	59.982918	260.485992	0.230273	4.342669	19.107861	4.360096	9.474817	23.856876
1400	105con1Gcon2R072403	NORMAL	C	1	3	4	22	DETECTED	DETECTED	1479.144409	5368.811035	1479	5371	45.500359	66.717903	957.991394	5146.405273	956	5146	25.57427	48.221233	100	100	60.017502	306.255524	0.195972	5.10277	20.378021	4.612195	7.221096	20.731691
1401	105con1Gcon2R072403	NORMAL	C	1	3	4	23	LOW_SIGNAL	LOW_SIGNAL	976.767151	5149.821777	979	5150	24.62912	46.649788	954.039673	5142.80957	953	5135	27.042606	51.140228	100	100	2.617363	9.655897	0.271064	3.68917	0.840432	0.137117	49.135754	298.838837
1402	105con1Gcon2R072403	NORMAL	C	1	3	4	24	LOW_SIGNAL	LOW_SIGNAL	973.835632	5154.678223	970	5152	26.170794	52.444122	951.023987	5134.12793	949	5128	24.814949	45.389526	100	100	2.627056	28.298012	0.092835	10.77176	0.91927	0.452754	36.447929	127.838661
1403	105con1Gcon2R072403	NORMAL	C	1	3	4	25	DETECTED	DETECTED	1282.166626	5237.333496	1284	5231	44.671253	57.060139	969.072449	5161.652344	968	5162	25.349422	47.697906	100	100	36.056839	104.213898	0.345989	2.890267	12.351136	1.586677	11.747955	41.380489
1404	105con1Gcon2R072403	NORMAL	C	1	3	4	26	DETECTED	DETECTED	1326.655151	5262.465332	1318	5261	47.32402	52.126434	990.246826	5177.057129	990	5178	30.194841	49.517448	100	100	38.741764	117.60817	0.329414	3.035695	11.141252	1.72481	10.831915	19.066753
1405	105con1Gcon2R072403	NORMAL	C	1	3	5	1	DETECTED	DETECTED	6671.979004	5585.408691	6627	5523	3451.244385	332.328522	1042.617065	5165.766113	1043	5168	26.507217	65.659599	100	100	648.293701	577.853149	1.1219	0.891345	212.370911	6.391184	61.306107	77.632172
1406	105con1Gcon2R072403	NORMAL	C	1	3	5	2	DETECTED	DETECTED	7466.688965	5663.39502	7712	5609	2977.647217	315.262939	1034.523804	5151.047852	1036	5160	36.207554	45.413528	100	100	740.746887	705.508484	1.049948	0.952429	177.647049	11.281818	46.289654	60.891308
1407	105con1Gcon2R072403	NORMAL	C	1	3	5	3	LOW_SIGNAL	LOW_SIGNAL	1094.412109	5168.533691	1099	5173	41.277554	49.187607	1028.213623	5147.825195	1026	5148	32.608688	54.643299	100	100	7.623611	28.51586	0.267346	3.740466	2.030087	0.378976	38.23093	114.931664
1408	105con1Gcon2R072403	NORMAL	C	1	3	5	4	LOW_SIGNAL	LOW_SIGNAL	1104.317627	5178.216309	1108	5173	41.17625	52.674908	1031.303955	5151.616211	1032	5153	30.773945	51.91227	100	100	8.408467	36.62867	0.22956	4.356165	2.372581	0.512405	37.469387	33.574947
1409	105con1Gcon2R072403	NORMAL	C	1	3	5	5	LOW_SIGNAL	LOW_SIGNAL	1144.344604	5170.905273	1159	5171	62.777081	55.281265	1026.834961	5155.087402	1027	5151	35.179665	44.821671	100	100	13.532753	21.781408	0.621298	1.609533	3.340272	0.352907	44.246391	204.565689
1410	105con1Gcon2R072403	NORMAL	C	1	3	5	6	LOW_SIGNAL	LOW_SIGNAL	1154.26355	5178.723145	1166	5177	51.164722	50.262558	1034.710571	5170.429688	1038	5162	32.805065	52.416145	100	100	13.768069	11.420195	1.20559	0.82947	3.644345	0.158223	32.842289	179.302338
1411	105con1Gcon2R072403	NORMAL	C	1	3	5	7	LOW_SIGNAL	LOW_SIGNAL	1021.121643	5166.797363	1019	5161	29.735092	51.628975	1030.364502	5160.149414	1025	5162	32.849113	48.261635	100	100	-1.064435	9.15431	-0.116277	0	-0.281373	0.137748	0	275.878723
1412	105con1Gcon2R072403	NORMAL	C	1	3	5	8	LOW_SIGNAL	LOW_SIGNAL	1014.273987	5173.958984	1013	5175	28.809605	52.352634	1026.150391	5176.84082	1026	5179	29.212349	49.677078	100	100	-1.367721	-3.968324	0	0	-0.406554	-0.058011	0	0
1413	105con1Gcon2R072403	NORMAL	C	1	3	5	9	LOW_SIGNAL	LOW_SIGNAL	1019.217712	5142.714355	1020	5144	26.470846	59.847069	1019.961548	5142.942383	1021	5145	34.537704	55.212532	100	100	-0.085662	-0.313997	0	0	-0.021537	-0.00413	0	0
1414	105con1Gcon2R072403	NORMAL	C	1	3	5	10	LOW_SIGNAL	LOW_SIGNAL	1003.315063	5084.472656	1002	5081	28.1537	52.083248	1009.521362	5094.649414	1009	5093	34.994232	44.430355	100	100	-0.714735	-14.013524	0	0	-0.177352	-0.22905	0	0
1415	105con1Gcon2R072403	NORMAL	C	1	3	5	11	LOW_SIGNAL	LOW_SIGNAL	998.739746	5080.883789	997	5080	23.301636	51.983219	993.94397	5080.711914	990	5078	27.279409	50.608364	100	100	0.552296	0.236674	2.33357	0.428528	0.175802	0.003396	295.770599	6909.898438
1416	105con1Gcon2R072403	NORMAL	C	1	3	5	12	LOW_SIGNAL	LOW_SIGNAL	990.089661	5094.910156	988	5098	23.403446	50.996208	990.031982	5085.631836	990	5083	24.751652	52.36034	100	100	0.006642	12.776364	0.00052	1923.458252	0.00233	0.177201	13969.707031	127.975777
1417	105con1Gcon2R072403	NORMAL	C	1	3	5	13	LOW_SIGNAL	LOW_SIGNAL	964.510315	5099.38623	964	5097	26.115431	52.872513	984.296021	5088.768066	984	5095	24.839487	53.597839	100	100	-2.278579	14.621346	-0.155839	0	-0.796542	0.198108	0	82.762039
1418	105con1Gcon2R072403	NORMAL	C	1	3	5	14	LOW_SIGNAL	LOW_SIGNAL	960.875854	5102.834473	961	5103	25.163599	47.282841	976.039978	5103.52002	977	5105	24.239862	45.862801	100	100	-1.746345	-0.944007	0	0	-0.625586	-0.014948	0	0
1419	105con1Gcon2R072403	NORMAL	C	1	3	5	15	LOW_SIGNAL	LOW_SIGNAL	969.903442	5105.075684	966	5106	24.844048	47.182137	975.76001	5105.560059	972	5107	24.925816	52.663643	100	100	-0.674459	-0.66699	0	0	-0.23496	-0.009198	0	0
1420	105con1Gcon2R072403	NORMAL	C	1	3	5	16	LOW_SIGNAL	LOW_SIGNAL	968.565491	5115.38623	967	5117	25.093386	47.750248	974.317444	5115.325195	971	5113	28.817118	51.254326	100	100	-0.662412	0.084046	-7.881521	0	-0.199602	0.001191	0	30516.478516
1421	105con1Gcon2R072403	NORMAL	C	1	3	5	17	LOW_SIGNAL	LOW_SIGNAL	966.965515	5121.572266	965	5123	22.367331	50.241589	972.703979	5120.799805	975	5123	30.740858	53.892063	100	100	-0.660858	1.063688	-0.621289	0	-0.186672	0.014333	0	2524.025146
1422	105con1Gcon2R072403	NORMAL	C	1	3	5	18	LOW_SIGNAL	LOW_SIGNAL	959.910339	5114.724121	957	5111	26.028276	54.221069	963.447998	5121.21582	964	5115	28.736702	58.705181	100	100	-0.407407	-8.939152	0	0	-0.123106	-0.110581	0	0
1423	105con1Gcon2R072403	NORMAL	C	1	3	5	19	LOW_SIGNAL	LOW_SIGNAL	958.815063	5130.630371	958	5127	25.995756	52.798901	956.536011	5124.664063	955	5122	23.72917	49.160007	100	100	0.262462	8.215682	0.031947	31.302326	0.096044	0.121365	465.820831	322.843109
1424	105con1Gcon2R072403	NORMAL	C	1	3	5	20	LOW_SIGNAL	LOW_SIGNAL	957.641357	5136.227539	957	5135	22.759211	51.662731	956.976013	5128.903809	956	5137	26.690418	47.814564	100	100	0.076623	10.084869	0.007598	131.61676	0.024928	0.153169	2095.550293	267.15094
1425	105con1Gcon2R072403	NORMAL	C	1	3	5	21	LOW_SIGNAL	LOW_SIGNAL	954.220703	5138.503418	954	5139	25.053379	47.907486	956.420654	5139.595215	953	5140	26.19385	51.796856	100	100	-0.253353	-1.503418	0	0	-0.083987	-0.021078	0	0
1426	105con1Gcon2R072403	NORMAL	C	1	3	5	22	LOW_SIGNAL	LOW_SIGNAL	956.253418	5151.520508	954	5151	25.272253	44.378963	958.809509	5138.206543	958	5138	25.321209	49.146526	100	100	-0.294367	18.333498	-0.016056	0	-0.100947	0.270903	0	158.600952
1427	105con1Gcon2R072403	NORMAL	C	1	3	5	23	LOW_SIGNAL	LOW_SIGNAL	964.739746	5154.486328	965	5154	25.154163	50.481846	966.416016	5139.695801	962	5134	26.526964	51.914192	100	100	-0.193044	20.366743	-0.009478	0	-0.063191	0.284903	0	81.880753
1428	105con1Gcon2R072403	NORMAL	C	1	3	5	24	LOW_SIGNAL	LOW_SIGNAL	981.116455	5166.397461	978	5168	28.205038	53.381573	974.007996	5155.423828	972	5156	32.958309	48.532692	100	100	0.818631	15.11083	0.054175	18.45866	0.21568	0.226108	239.864746	202.575928
1429	105con1Gcon2R072403	NORMAL	C	1	3	5	25	LOW_SIGNAL	LOW_SIGNAL	988.482788	5169.448242	984	5163	29.279806	51.032658	993.261902	5161.293457	990	5165	35.133839	51.212818	100	100	-0.550377	11.229242	-0.049013	0	-0.136026	0.159233	0	52.630802
1430	105con1Gcon2R072403	NORMAL	C	1	3	5	26	LOW_SIGNAL	LOW_SIGNAL	999.572388	5138.896484	994	5138	30.683586	58.718803	1012.682556	5150.404785	1012	5149	32.185127	54.806736	100	100	-1.509805	-15.847075	0	0	-0.407336	-0.20998	0	0
1431	105con1Gcon2R072403	NORMAL	C	1	3	6	1	LOW_SIGNAL	LOW_SIGNAL	1028.418945	5131.270508	1028	5134	27.420874	50.530609	1049.761963	5138.436523	1047	5135	28.238821	49.39465	100	100	-2.457924	-9.867694	0	0	-0.755804	-0.145077	0	0
1432	105con1Gcon2R072403	NORMAL	C	1	3	6	2	LOW_SIGNAL	LOW_SIGNAL	1027.668945	5149.783691	1027	5149	25.952446	47.143661	1043.728027	5144.888184	1042	5145	27.413315	52.15427	100	100	-1.849411	6.741176	-0.274345	0	-0.585813	0.093866	0	455.635498
1433	105con1Gcon2R072403	NORMAL	C	1	3	6	3	LOW_SIGNAL	LOW_SIGNAL	1029.993286	5143.561035	1027	5142	24.73245	44.936722	1043.416016	5147.47998	1040	5148	28.615402	55.501183	100	100	-1.545801	-5.396437	0	0	-0.469074	-0.07061	0	0
1434	105con1Gcon2R072403	NORMAL	C	1	3	6	4	LOW_SIGNAL	LOW_SIGNAL	1047.459473	5151.540527	1043	5151	36.375668	42.182533	1047.384033	5154.304199	1050	5150	28.153324	50.631054	100	100	0.008688	-3.805611	0	-438.039429	0.00268	-0.054585	30533.507813	0
1435	105con1Gcon2R072403	NORMAL	C	1	3	6	5	DETECTED	DETECTED	4443.086426	5359.491211	4797	5352	1379.227661	110.734192	1065.766724	5156.433105	1064	5156	32.405983	48.566006	100	100	388.941986	279.613586	1.390998	0.718908	104.219025	4.181075	40.82666	49.00856
1436	105con1Gcon2R072403	NORMAL	C	1	3	6	6	DETECTED	DETECTED	4208.119141	5353.968262	4499	5350	1313.185425	106.375938	1069.678589	5176.696289	1064	5171	28.169687	47.006744	100	100	361.431946	244.105743	1.480637	0.675385	111.411972	3.771203	41.832348	53.830532
1437	105con1Gcon2R072403	NORMAL	C	1	3	6	7	DETECTED	DETECTED	9062.140625	5759.044434	10327	5782	3419.428467	304.158173	1067.744141	5152.581543	1065	5140	30.245901	50.114265	100	100	920.65802	835.107056	1.102443	0.907076	264.313385	12.101602	42.771141	49.467373
1438	105con1Gcon2R072403	NORMAL	C	1	3	6	8	DETECTED	DETECTED	9033.094727	5723.685059	10220	5743	3146.669189	300.503143	1061.617065	5141.446777	1057	5140	34.319824	58.413746	100	100	918.018616	801.749451	1.145019	0.873348	232.270355	9.967487	39.471752	50.62722
1439	105con1Gcon2R072403	NORMAL	C	1	3	6	9	DETECTED	DETECTED	8936.157227	5481.064453	10031	5517	3061.11792	173.123245	1055.62854	5118.942871	1055	5129	36.553013	51.463833	100	100	907.544678	498.645996	1.820018	0.549445	215.591766	7.036428	38.841297	45.646851
1440	105con1Gcon2R072403	NORMAL	C	1	3	6	10	DETECTED	DETECTED	9373.882813	5524.386719	10014	5541	2952.868652	175.426636	1030.74353	5107.256348	1031	5114	25.134081	53.973541	100	100	960.820313	574.393799	1.672755	0.597816	331.945282	7.728423	35.391495	40.015598
1441	105con1Gcon2R072403	NORMAL	C	1	3	6	11	LOW_SIGNAL	LOW_SIGNAL	999.17688	5087.299316	999	5091	27.341505	49.873314	1004.095215	5102.124023	1003	5098	27.566542	55.706757	100	100	-0.56641	-20.413809	0	0	-0.178417	-0.26612	0	0
1442	105con1Gcon2R072403	NORMAL	C	1	3	6	12	LOW_SIGNAL	LOW_SIGNAL	985.972595	5101.616211	983	5103	30.365345	46.070152	987.903992	5092.248047	989	5096	22.823809	48.760212	100	100	-0.222425	12.90008	-0.017242	0	-0.084622	0.192127	0	170.490509
1443	105con1Gcon2R072403	NORMAL	C	1	3	6	13	LOW_SIGNAL	LOW_SIGNAL	999.253418	5095.685059	999	5095	30.112154	51.467003	985.952026	5092.512207	987	5092	25.250313	49.824146	100	100	1.531827	4.369057	0.350608	2.852187	0.526781	0.063681	123.34201	406.570343
1444	105con1Gcon2R072403	NORMAL	C	1	3	6	14	LOW_SIGNAL	LOW_SIGNAL	1013.172424	5098.786133	1016	5097	29.295273	45.339943	991.143982	5095.487793	990	5095	27.248768	45.403854	100	100	2.53686	4.541855	0.558551	1.790345	0.80842	0.072644	48.83329	73.013329
1445	105con1Gcon2R072403	NORMAL	C	1	3	6	15	LOW_SIGNAL	LOW_SIGNAL	980.268982	5102.510254	981	5102	26.785997	47.308105	985.849182	5097.880859	986	5100	28.882122	48.964241	100	100	-0.642632	6.374735	-0.100809	0	-0.193206	0.094546	0	272.756042
1446	105con1Gcon2R072403	NORMAL	C	1	3	6	16	LOW_SIGNAL	LOW_SIGNAL	985.062073	5100.924316	982	5105	23.103096	47.098747	985.269836	5104.793457	988	5101	26.526487	47.767487	100	100	-0.023927	-5.327856	0	0	-0.007832	-0.080999	0	0
1447	105con1Gcon2R072403	NORMAL	C	1	3	6	17	LOW_SIGNAL	LOW_SIGNAL	979.110352	5103.406738	979	5102	21.819057	49.2672	989.40802	5111.448242	990	5108	27.011379	49.446354	100	100	-1.18591	-11.073253	0	0	-0.381234	-0.162631	0	0
1448	105con1Gcon2R072403	NORMAL	C	1	3	6	18	LOW_SIGNAL	LOW_SIGNAL	965.103455	5096.662109	962	5101	27.050039	48.73587	980.960022	5095.576172	983	5095	26.547405	55.898258	100	100	-1.826089	1.49535	-1.221178	0	-0.597293	0.019427	0	2520.929932
1449	105con1Gcon2R072403	NORMAL	C	1	3	6	19	LOW_SIGNAL	LOW_SIGNAL	1080.61377	5154.510254	1099	5156	74.904961	64.143951	981.200012	5120.616211	978	5125	24.294231	53.297821	100	100	11.448778	46.672523	0.2453	4.076638	4.092072	0.635937	71.273628	105.299255
1450	105con1Gcon2R072403	NORMAL	C	1	3	6	20	LOW_SIGNAL	LOW_SIGNAL	1097.590332	5176.347168	1113	5170	69.507904	63.507206	986	5132.567871	987	5133	27.798527	53.195068	100	100	12.851068	60.284645	0.213173	4.691022	4.014254	0.822995	57.090134	79.240143
1451	105con1Gcon2R072403	NORMAL	C	1	3	6	21	LOW_SIGNAL	LOW_SIGNAL	975.826416	5137.8125	972	5135	23.883553	46.878769	979.392029	5133.815918	979	5137	25.536154	54.778641	100	100	-0.410626	5.503344	-0.074614	0	-0.13963	0.072959	0	709.072815
1452	105con1Gcon2R072403	NORMAL	C	1	3	6	22	LOW_SIGNAL	LOW_SIGNAL	977.910339	5139.068848	979	5131	23.495243	49.318359	980.664001	5137.560059	978	5139	25.409845	48.847092	100	100	-0.31712	2.077621	-0.152636	0	-0.10837	0.030888	0	450.800781
1453	105con1Gcon2R072403	NORMAL	C	1	3	6	23	LOW_SIGNAL	LOW_SIGNAL	980.082764	5147.620605	979	5145	27.070257	51.297615	990.05603	5151.39209	989	5150	26.660439	50.984489	100	100	-1.148551	-5.193381	0	0	-0.374085	-0.073973	0	0
1454	105con1Gcon2R072403	NORMAL	C	1	3	6	24	LOW_SIGNAL	LOW_SIGNAL	1000.131042	5151.696777	999	5146	25.158455	49.784023	1009.192017	5158.144043	1010	5162	24.684366	54.015347	100	100	-1.043488	-8.877966	0	0	-0.367073	-0.11936	0	0
1455	105con1Gcon2R072403	NORMAL	C	1	3	6	25	LOW_SIGNAL	LOW_SIGNAL	1051.02063	5156.593262	1049	5162	30.445414	51.935253	1033.368042	5159.368164	1034	5156	30.669817	52.48756	100	100	2.032923	-3.821075	0	-1.879596	0.575569	-0.052868	20.978828	0
1456	105con1Gcon2R072403	NORMAL	C	1	3	6	26	LOW_SIGNAL	LOW_SIGNAL	1068.517212	5117.075684	1069	5118	28.753531	53.003029	1047.728027	5126.120117	1045	5122	25.652882	53.033558	100	100	2.394143	-12.454299	0	-5.201986	0.810403	-0.170542	62.476101	0
1457	105con1Gcon2R072403	NORMAL	C	1	3	7	1	LOW_SIGNAL	LOW_SIGNAL	1037.128418	5128.094727	1037	5127	26.832119	51.859089	1050.619019	5131.777832	1048	5123	26.673687	51.737785	100	100	-1.553617	-5.071682	0	0	-0.505764	-0.071188	0	0
1458	105con1Gcon2R072403	NORMAL	C	1	3	7	2	LOW_SIGNAL	LOW_SIGNAL	1034.675659	5138.135254	1035	5137	26.292238	47.258686	1044.94397	5139.728027	1042	5138	24.435333	45.448368	100	100	-1.182529	-2.193269	0	0	-0.420224	-0.035046	0	0
1459	105con1Gcon2R072403	NORMAL	C	1	3	7	3	LOW_SIGNAL	LOW_SIGNAL	1066.108154	5142.094727	1065	5145	31.448282	53.371284	1049.287964	5143	1047	5138	23.707155	47.718258	100	100	1.937062	-1.246573	0	-0.643538	0.709498	-0.018971	122.847229	0
1460	105con1Gcon2R072403	NORMAL	C	1	3	7	4	LOW_SIGNAL	LOW_SIGNAL	1079.878418	5144.540527	1078	5142	26.438206	44.173199	1063.232056	5148.279785	1065	5148	26.379713	48.403313	100	100	1.917044	-5.149005	0	-2.685909	0.631029	-0.077252	10.558906	0
1461	105con1Gcon2R072403	NORMAL	C	1	3	7	5	LOW_SIGNAL	LOW_SIGNAL	1093.503296	5151.933105	1091	5150	33.003201	46.61496	1082.424561	5150.76416	1080	5148	36.657475	46.083885	100	100	1.275859	1.609652	0.79263	1.261622	0.302223	0.025366	144.013794	600.235535
1462	105con1Gcon2R072403	NORMAL	C	1	3	7	6	LOW_SIGNAL	LOW_SIGNAL	1089.550293	5150.046875	1094	5145	33.437206	45.41077	1092.833374	5148.228027	1091	5144	36.036098	45.045319	100	100	-0.378089	2.504576	-0.150959	0	-0.091105	0.040378	0	316.110291
1463	105con1Gcon2R072403	NORMAL	C	1	3	7	7	LOW_SIGNAL	LOW_SIGNAL	1065.047241	5143.513672	1064	5141	26.254213	42.490414	1075.849243	5138.27002	1077	5137	28.44449	42.592278	100	100	-1.24399	7.220575	-0.172284	0	-0.379757	0.123113	0	56.142818
1464	105con1Gcon2R072403	NORMAL	C	1	3	7	8	LOW_SIGNAL	LOW_SIGNAL	1045.693848	5121.108887	1044	5124	25.944252	48.343548	1060.055542	5118.007813	1063	5120	29.44182	54.510571	100	100	-1.653935	4.270218	-0.387318	0	-0.487799	0.056889	0	812.150391
1465	105con1Gcon2R072403	NORMAL	C	1	3	7	9	LOW_SIGNAL	LOW_SIGNAL	1044.687134	5107.605469	1042	5104	43.157055	59.378906	1037.58728	5109.833496	1040	5110	28.910694	51.519897	100	100	0.81764	-3.068022	0	-3.75229	0.245579	-0.043246	451.308044	0
1466	105con1Gcon2R072403	NORMAL	C	1	3	7	10	LOW_SIGNAL	LOW_SIGNAL	1017.231262	5109.401367	1017	5111	27.299725	42.871056	1013.565247	5114.730469	1009	5111	28.935541	44.595512	100	100	0.422189	-7.33824	0	-17.381409	0.126696	-0.119499	261.623901	0
1467	105con1Gcon2R072403	NORMAL	C	1	3	7	11	LOW_SIGNAL	LOW_SIGNAL	972.575317	5095.993164	972	5093	24.569067	43.896832	999.359985	5100.560059	997	5102	30.979801	51.115219	100	100	-3.0846	-6.288671	0	0	-0.864585	-0.089345	0	0
1468	105con1Gcon2R072403	NORMAL	C	1	3	7	12	LOW_SIGNAL	LOW_SIGNAL	962.85614	5095.109375	961	5094	24.723293	44.106487	988.744019	5094.655762	988	5102	23.862478	49.980022	100	100	-2.981323	0.624631	-4.772934	0	-1.084878	0.009076	0	5182.361816
1469	105con1Gcon2R072403	NORMAL	C	1	3	7	13	LOW_SIGNAL	LOW_SIGNAL	985.006836	5093.424805	984	5094	24.446014	47.644058	989.919983	5087.12793	985	5091	24.991808	42.850449	100	100	-0.565812	8.670877	-0.065254	0	-0.19659	0.14695	0	330.763367
1470	105con1Gcon2R072403	NORMAL	C	1	3	7	14	LOW_SIGNAL	LOW_SIGNAL	979.404114	5104.602539	979	5107	22.587021	49.856266	989.158752	5095.317383	988	5095	27.116756	49.512283	100	100	-1.123373	12.785777	-0.087861	0	-0.359727	0.187532	0	62.965488
1471	105con1Gcon2R072403	NORMAL	C	1	3	7	15	LOW_SIGNAL	LOW_SIGNAL	1059.780762	5136.554688	1069	5137	41.3694	55.950989	992.330505	5099.322266	989	5098	31.232254	47.217964	100	100	7.767768	51.269516	0.151509	6.600289	2.159635	0.788522	40.220505	80.61866
1472	105con1Gcon2R072403	NORMAL	C	1	3	7	16	LOW_SIGNAL	LOW_SIGNAL	1064.110352	5131.61377	1068	5133	41.259701	55.484249	987.856018	5102.512207	989	5098	28.773224	43.450867	100	100	8.781672	40.073219	0.219141	4.563279	2.650184	0.669758	38.779888	118.563995
1473	105con1Gcon2R072403	NORMAL	C	1	3	7	17	LOW_SIGNAL	LOW_SIGNAL	1062.034424	5142.875977	1069	5141	52.24707	50.530083	986.440002	5090.711914	986	5089	28.399624	47.225239	100	100	8.705674	71.830574	0.121197	8.251006	2.661811	1.10458	58.01289	34.456749
1474	105con1Gcon2R072403	NORMAL	C	1	3	7	18	LOW_SIGNAL	LOW_SIGNAL	1062.027588	5138.461914	1067	5136	51.218754	53.003677	986.807983	5089.855957	987	5093	30.032427	50.210159	100	100	8.662509	66.931015	0.129424	7.726516	2.504613	0.96805	55.158398	34.934563
1475	105con1Gcon2R072403	NORMAL	C	1	3	7	19	LOW_SIGNAL	LOW_SIGNAL	981.520813	5105.159668	980	5112	30.213684	51.430809	988.102539	5111.717773	986	5113	25.765314	40.218117	100	100	-0.757971	-9.030594	0	0	-0.255449	-0.163063	0	0
1476	105con1Gcon2R072403	NORMAL	C	1	3	7	20	LOW_SIGNAL	LOW_SIGNAL	973.291687	5120.263672	970	5121	29.537666	46.454571	981.567993	5122.175781	983	5119	21.597244	61.132179	100	100	-0.953124	-2.632999	0	0	-0.383211	-0.031278	0	0
1477	105con1Gcon2R072403	NORMAL	C	1	3	7	21	LOW_SIGNAL	LOW_SIGNAL	971.055542	5125.583496	970	5120	22.931576	49.531868	988.151978	5114.487793	989	5111	24.53768	46.363678	100	100	-1.968875	15.278923	-0.128862	0	-0.696742	0.239319	0	157.090561
1478	105con1Gcon2R072403	NORMAL	C	1	3	7	22	LOW_SIGNAL	LOW_SIGNAL	979.855164	5131.958496	979	5130	26.063749	47.16576	995.359985	5127.432129	992	5132	28.381731	50.198536	100	100	-1.785581	6.232865	-0.286478	0	-0.546296	0.090169	0	379.63855
1479	105con1Gcon2R072403	NORMAL	C	1	3	7	23	LOW_SIGNAL	LOW_SIGNAL	989.282776	5131.427734	990	5127	27.680393	44.710442	1013.05603	5141.032227	1013	5144	25.354675	48.759102	100	100	-2.737797	-13.225507	0	0	-0.937628	-0.196978	0	0
1480	105con1Gcon2R072403	NORMAL	C	1	3	7	24	LOW_SIGNAL	LOW_SIGNAL	1010.620667	5136.510254	1009	5137	28.095587	45.651932	1036.368042	5138.144043	1033	5131	26.539545	52.178459	100	100	-2.965143	-2.249748	0	0	-0.970151	-0.031312	0	0
1481	105con1Gcon2R072403	NORMAL	C	1	3	7	25	LOW_SIGNAL	LOW_SIGNAL	1098.896606	5139.303223	1104	5140	34.283283	50.543476	1066.794678	5130.571289	1055	5124	37.65733	49.889202	100	100	3.696952	12.023983	0.307465	3.252405	0.852475	0.175027	48.532364	92.834122
1482	105con1Gcon2R072403	NORMAL	C	1	3	7	26	LOW_SIGNAL	LOW_SIGNAL	1114.110352	5131.572266	1115	5134	31.27014	48.281677	1096.443481	5126.852051	1096	5130	38.850407	51.559067	100	100	2.034568	6.499795	0.31302	3.19468	0.454741	0.09155	130.498428	383.227081
1483	105con1Gcon2R072403	NORMAL	C	1	3	8	1	LOW_SIGNAL	LOW_SIGNAL	1033.378418	5142.445801	1030	5142	24.857527	55.302788	1050.134888	5133.983887	1047	5140	27.448093	49.550945	100	100	-1.929724	11.652163	-0.165611	0	-0.610478	0.170772	0	290.219696
1484	105con1Gcon2R072403	NORMAL	C	1	3	8	2	LOW_SIGNAL	LOW_SIGNAL	1036.229736	5152.236328	1034	5150	26.151861	53.143162	1050.166626	5142.325195	1048	5143	27.901472	45.029751	100	100	-1.605013	13.647755	-0.117603	0	-0.499504	0.220102	0	284.756897
1485	105con1Gcon2R072403	NORMAL	C	1	3	8	3	LOW_SIGNAL	LOW_SIGNAL	1037.389282	5145.68457	1036	5147	25.109411	46.166122	1048.543945	5156.992188	1050	5152	25.337879	44.861164	100	100	-1.284603	-15.570731	0	0	-0.440237	-0.252058	0	0
1486	105con1Gcon2R072403	NORMAL	C	1	3	8	4	LOW_SIGNAL	LOW_SIGNAL	1039.442993	5150.751465	1036	5149	24.446962	43.399918	1064.800049	5151.224121	1063	5152	28.855587	46.399193	100	100	-2.920192	-0.650854	0	0	-0.878757	-0.010187	0	0
1487	105con1Gcon2R072403	NORMAL	C	1	3	8	5	DETECTED	DETECTED	16622.464844	8370.352539	19041	9104	6187.476563	1684	1133.758667	5148.207031	1131	5142	31.683315	45.812801	100	100	1783.724609	4436.935059	0.402017	2.487455	488.860016	70.332863	39.947788	52.243969
1488	105con1Gcon2R072403	NORMAL	C	1	3	8	6	DETECTED	DETECTED	17892.861328	8640.461914	19814	9315	5696.932617	1645.099487	1122.160034	5150.47998	1121	5141	34.961502	43.35812	100	100	1931.362915	4805.749023	0.401886	2.488268	479.690521	80.492004	33.968914	47.121387
1489	105con1Gcon2R072403	NORMAL	C	1	3	8	7	DETECTED	DETECTED	2032.89624	5218.669922	2052	5216	161.327011	65.908401	1071.51355	5131.10791	1070	5125	30.942387	49.794525	100	100	110.715637	120.573997	0.918238	1.089042	31.070089	1.758467	16.469181	49.312439
1490	105con1Gcon2R072403	NORMAL	C	1	3	8	8	DETECTED	DETECTED	1774.509277	5185.055664	1724	5182	206.462784	49.54858	1048.386719	5112.759766	1045	5123	28.96825	52.517132	100	100	83.622391	99.552361	0.839984	1.190499	25.066153	1.376616	28.152334	24.076788
1491	105con1Gcon2R072403	NORMAL	C	1	3	8	9	DETECTED	DETECTED	1543.060547	5233.424316	1536	5238	43.114822	46.737911	1027.719971	5112.208008	1029	5115	29.493187	50.487518	100	100	59.348125	166.916382	0.355556	2.812496	17.473207	2.400916	6.102567	15.751494
1492	105con1Gcon2R072403	NORMAL	C	1	3	8	10	DETECTED	DETECTED	1491.326294	5208.463379	1495	5203	54.974358	48.286999	1000.678894	5104.458496	1003	5102	25.178577	45.672459	100	100	56.504387	143.216034	0.39454	2.5346	19.4867	2.27719	9.960189	15.070035
1493	105con1Gcon2R072403	NORMAL	C	1	3	8	11	LOW_SIGNAL	LOW_SIGNAL	979.61377	5098.296387	979	5095	21.10561	48.914764	991.520691	5100.198242	991	5096	34.133099	47.389286	100	100	-1.371236	-2.618879	0	0	-0.348838	-0.040133	0	0
1494	105con1Gcon2R072403	NORMAL	C	1	3	8	12	LOW_SIGNAL	LOW_SIGNAL	970.593079	5096.710449	968	5099	22.616522	39.479408	981.127991	5097.536133	981	5093	23.466511	51.084621	100	100	-1.213231	-1.136977	0	0	-0.448934	-0.016163	0	0
1495	105con1Gcon2R072403	NORMAL	C	1	3	8	13	LOW_SIGNAL	LOW_SIGNAL	983.179321	5098.807129	983	5097	24.234865	43.919331	983.392029	5097.383789	984	5096	25.923552	41.707664	100	100	-0.024496	1.959957	-0.012498	0	-0.008205	0.034127	0	966.844177
1496	105con1Gcon2R072403	NORMAL	C	1	3	8	14	LOW_SIGNAL	LOW_SIGNAL	983.427612	5104.586426	986	5110	21.969912	47.98967	983.746033	5103.849121	984	5102	27.384943	42.807491	100	100	-0.03667	1.015278	-0.036118	0	-0.011628	0.017224	0	2942.017578
1497	105con1Gcon2R072403	NORMAL	C	1	3	8	15	DETECTED	DETECTED	2702.068604	5589.558594	2721	5622	137.655502	131.263733	983.339294	5089.018066	986	5088	27.163664	45.684887	100	100	197.933868	689.25061	0.287173	3.482227	63.273102	10.95637	7.85166	24.58485
1498	105con1Gcon2R072403	NORMAL	C	1	3	8	16	DETECTED	DETECTED	2644.158447	5556.774902	2736	5612	342.111237	174.138504	985.6604	5086.547363	987	5082	28.150654	38.326817	100	100	190.997467	647.509277	0.294973	3.390146	58.915081	12.268891	20.557823	36.124725
1499	105con1Gcon2R072403	NORMAL	C	1	3	8	17	LOW_SIGNAL	LOW_SIGNAL	1174.034424	5149.807129	1191	5153	67.166718	55.003445	984.68103	5106.112305	986	5106	28.630964	51.39798	100	100	21.80649	60.168324	0.362425	2.759193	6.613588	0.850127	32.087536	44.825409
1500	105con1Gcon2R072403	NORMAL	C	1	3	8	18	LOW_SIGNAL	LOW_SIGNAL	1186.586182	5140.420898	1203	5141	60.918831	53.266712	988.159973	5103.631836	991	5098	27.719913	50.806492	100	100	22.851341	50.659004	0.451082	2.216894	7.158255	0.724102	27.338503	43.494839
1501	105con1Gcon2R072403	NORMAL	C	1	3	8	19	DETECTED	DETECTED	2525.561523	5607.920898	2544	5639	196.330414	141.047607	987.691162	5096.896973	985	5101	25.547298	53.381512	100	100	177.105637	703.686401	0.251683	3.973258	60.196987	9.57305	12.65784	25.547903
1502	105con1Gcon2R072403	NORMAL	C	1	3	8	20	DETECTED	DETECTED	2554.357178	5545.341309	2492	5584	991.724365	195.16156	983.23999	5111.660156	983	5110	25.947008	44.465366	100	100	180.934433	597.184387	0.302979	3.300557	60.550995	9.753235	63.100632	43.817581
1503	105con1Gcon2R072403	NORMAL	C	1	3	8	21	LOW_SIGNAL	LOW_SIGNAL	977.144836	5115.841309	976	5118	23.175652	45.710999	990.657166	5116.32373	992	5114	26.942894	44.02895	100	100	-1.556119	-0.664301	0	0	-0.501517	-0.010957	0	0
1504	105con1Gcon2R072403	NORMAL	C	1	3	8	22	LOW_SIGNAL	LOW_SIGNAL	985.568481	5114.527344	985	5115	21.4524	47.828888	1001.088013	5119.047852	1002	5122	25.035467	47.256664	100	100	-1.787274	-6.224796	0	0	-0.619902	-0.095659	0	0
1505	105con1Gcon2R072403	NORMAL	C	1	3	8	23	LOW_SIGNAL	LOW_SIGNAL	1085.848267	5114.406738	1086	5115	56.499184	44.729973	1027.072021	5129.144043	1027	5127	28.652578	47.790825	100	100	6.768844	-20.293455	0	-2.998068	2.051342	-0.308371	82.847824	0
1506	105con1Gcon2R072403	NORMAL	C	1	3	8	24	LOW_SIGNAL	LOW_SIGNAL	1133.834473	5137.972656	1138	5137	55.921452	41.908463	1064.791992	5131.815918	1058	5133	35.792484	52.968697	100	100	7.951133	8.477906	0.937865	1.066251	1.928966	0.116234	62.231754	526.15332
1507	105con1Gcon2R072403	NORMAL	C	1	3	8	25	DETECTED	DETECTED	27049.857422	6643.106445	29082	6916	9590.578125	719.896301	1151.576904	5127.846191	1144	5127	47.050755	47.209911	100	100	2982.521484	2086.532471	1.429415	0.699587	550.432861	32.096233	37.031273	47.407478
1508	105con1Gcon2R072403	NORMAL	C	1	3	8	26	DETECTED	DETECTED	27178.013672	6578.802734	30931	6818	10768.291992	763.332031	1162.439941	5131.439941	1155	5127	41.81216	37.476746	100	100	2996.029297	1993.036865	1.503248	0.665226	622.201172	38.620289	41.391403	52.675907
1509	105con1Gcon2R072403	NORMAL	C	1	3	9	1	LOW_SIGNAL	LOW_SIGNAL	1027.006714	5133.918945	1026	5136	26.415697	47.739166	1040.527954	5143.751953	1039	5145	24.467413	45.11895	100	100	-1.557145	-13.540175	0	0	-0.552622	-0.217935	0	0
1510	105con1Gcon2R072403	NORMAL	C	1	3	9	2	LOW_SIGNAL	LOW_SIGNAL	1021.41217	5146.554199	1021	5148	23.239632	51.160847	1040.400024	5146.375977	1042	5145	24.151072	46.303814	100	100	-2.186697	0.245415	-8.910205	0	-0.786212	0.003849	0	12208.044922
1511	105con1Gcon2R072403	NORMAL	C	1	3	9	3	LOW_SIGNAL	LOW_SIGNAL	1023.398621	5142.297363	1024	5142	25.752811	43.888611	1036.443359	5142.301758	1034	5140	24.815529	48.188354	100	100	-1.50227	-0.006051	0	0	-0.525668	-0.000091	0	0
1512	105con1Gcon2R072403	NORMAL	C	1	3	9	4	LOW_SIGNAL	LOW_SIGNAL	1022.243225	5132.25	1020	5131	27.669971	43.629215	1051.75	5143.560547	1050	5142	27.193949	48.401642	100	100	-3.398086	-15.574765	0	0	-1.085049	-0.233681	0	0
1513	105con1Gcon2R072403	NORMAL	C	1	3	9	5	LOW_SIGNAL	LOW_SIGNAL	1070.364868	5134.837891	1070	5135	31.998333	50.279091	1066.80835	5137.075195	1068	5137	36.895557	45.219193	100	100	0.409579	-3.080797	0	-7.521861	0.096394	-0.049477	516.464233	0
1514	105con1Gcon2R072403	NORMAL	C	1	3	9	6	LOW_SIGNAL	LOW_SIGNAL	1070.047974	5136.205566	1073	5135	29.066708	65.878258	1067.307739	5134.709473	1066	5134	39.278728	48.710453	100	100	0.315573	2.06014	0.153181	6.528243	0.069764	0.030714	964.101807	2964.623291
1515	105con1Gcon2R072403	NORMAL	C	1	3	9	7	LOW_SIGNAL	LOW_SIGNAL	1049.452026	5119.369629	1046	5119	27.813929	54.187664	1049.671997	5118.751953	1052	5120	32.794273	49.652607	100	100	-0.025332	0.850547	-0.029784	0	-0.006708	0.01244	0	3513.288086
1516	105con1Gcon2R072403	NORMAL	C	1	3	9	8	LOW_SIGNAL	LOW_SIGNAL	1030.609619	5101.013672	1029	5100	25.465971	48.238361	1034.66394	5097.255859	1034	5097	32.278015	45.332256	100	100	-0.466907	5.174555	-0.090231	0	-0.125606	0.082895	0	438.823883
1517	105con1Gcon2R072403	NORMAL	C	1	3	9	9	LOW_SIGNAL	LOW_SIGNAL	1011.897278	5098.308105	1011	5100	31.155828	53.353676	1010.255981	5101.86377	1013	5101	30.070324	49.927105	100	100	0.189016	-4.896194	0	-25.903532	0.054582	-0.071217	496.703705	0
1518	105con1Gcon2R072403	NORMAL	C	1	3	9	10	LOW_SIGNAL	LOW_SIGNAL	984.599976	5118.130859	985	5120	20.30784	50.226471	986.536011	5109.319824	984	5113	24.68594	47.278103	100	100	-0.222959	12.132907	-0.018376	0	-0.078427	0.186366	0	192.431641
1519	105con1Gcon2R072403	NORMAL	C	1	3	9	11	LOW_SIGNAL	LOW_SIGNAL	973.717224	5104.48291	971	5100	24.077623	50.968006	978.960022	5101.208008	978	5104	26.167393	49.411102	100	100	-0.603776	4.509582	-0.133887	0	-0.200356	0.066279	0	381.728058
1520	105con1Gcon2R072403	NORMAL	C	1	3	9	12	LOW_SIGNAL	LOW_SIGNAL	968.758606	5092.958496	970	5091	23.287834	46.440506	977.711975	5099.13623	977	5101	25.888975	48.583874	100	100	-1.031096	-8.506818	0	0	-0.345837	-0.127156	0	0
1521	105con1Gcon2R072403	NORMAL	C	1	3	9	13	LOW_SIGNAL	LOW_SIGNAL	1012.648254	5106.51709	1014	5112	26.96977	44.242085	983.428589	5093.944336	982	5093	22.962029	46.818676	100	100	3.365022	17.312841	0.194366	5.144942	1.272521	0.268541	48.413139	121.831078
1522	105con1Gcon2R072403	NORMAL	C	1	3	9	14	LOW_SIGNAL	LOW_SIGNAL	1016.248291	5103.04834	1017	5098	26.99062	45.828381	986.559998	5095.463867	987	5094	29.549961	71.420105	100	100	3.41899	10.443914	0.327367	3.054678	1.004681	0.106195	40.519032	722.234192
1523	105con1Gcon2R072403	NORMAL	C	1	3	9	15	DETECTED	DETECTED	2722.98999	5155.373535	2803	5154	380.758667	50.014599	989.3125	5079.479004	988	5082	24.408072	44.410511	100	100	199.65535	104.507729	1.910436	0.523441	71.028862	1.708932	21.917313	30.309988
1524	105con1Gcon2R072403	NORMAL	C	1	3	9	16	DETECTED	DETECTED	2705.030273	5144.828125	2786	5136	386.554565	52.122326	989.183899	5087.333496	989	5085	27.785944	43.659794	100	100	197.601883	79.17083	2.495893	0.400658	61.752319	1.316878	22.47023	49.518227
1525	105con1Gcon2R072403	NORMAL	C	1	3	9	17	LOW_SIGNAL	LOW_SIGNAL	1059.317261	5140.51709	1063	5140	42.222416	56.044506	985.803406	5096.384766	983	5096	29.030376	54.513016	100	100	8.46607	60.770767	0.139312	7.178155	2.532308	0.809574	41.70496	29.484535
1526	105con1Gcon2R072403	NORMAL	C	1	3	9	18	LOW_SIGNAL	LOW_SIGNAL	1066.641357	5147.710449	1072	5147	37.187901	48.15411	987.23999	5086.399902	983	5090	27.563534	50.99889	100	100	9.144093	84.4254	0.10831	9.23278	2.880667	1.202194	31.440018	27.393152
1527	105con1Gcon2R072403	NORMAL	C	1	3	9	19	LOW_SIGNAL	LOW_SIGNAL	1012.611084	5103.0625	1014	5105	30.138632	50.839931	987.666687	5090.746094	983	5095	26.950624	46.151058	100	100	2.872669	16.959846	0.169381	5.903863	0.925559	0.266872	54.083385	173.147415
1528	105con1Gcon2R072403	NORMAL	C	1	3	9	20	LOW_SIGNAL	LOW_SIGNAL	1016.291687	5118.152832	1016	5117	27.298109	48.206043	983.538452	5104.615234	982	5107	26.635969	47.40704	100	100	3.771958	18.641443	0.202343	4.942113	1.229662	0.285561	18.245358	64.564072
1529	105con1Gcon2R072403	NORMAL	C	1	3	9	21	LOW_SIGNAL	LOW_SIGNAL	1055.096558	5131.772461	1062	5128	47.184231	48.742481	985.247986	5106.576172	984	5106	24.679449	50.036304	100	100	8.043965	34.695606	0.231844	4.313247	2.830232	0.50356	57.575085	44.867584
1530	105con1Gcon2R072403	NORMAL	C	1	3	9	22	LOW_SIGNAL	LOW_SIGNAL	1069.691772	5129.855957	1074	5132	46.065853	44.028675	996.375977	5112.463867	996	5113	25.408495	44.760574	100	100	8.443261	23.949127	0.35255	2.836478	2.885484	0.388558	52.410095	46.350494
1531	105con1Gcon2R072403	NORMAL	C	1	3	9	23	LOW_SIGNAL	LOW_SIGNAL	1006.972595	5110.719238	1004	5108	24.674135	58.655006	1023.312012	5114.576172	1022	5114	24.514118	44.712551	100	100	-1.881695	-5.311046	0	0	-0.666531	-0.086261	0	0
1532	105con1Gcon2R072403	NORMAL	C	1	3	9	24	LOW_SIGNAL	LOW_SIGNAL	1021.986328	5109.075195	1021	5112	27.100584	44.452221	1062.975952	5109.432129	1054	5105	74.48819	68.283607	100	100	-4.720485	-0.491502	0	0	-0.550284	-0.005227	0	0
1533	105con1Gcon2R072403	NORMAL	C	1	3	9	25	LOW_SIGNAL	LOW_SIGNAL	1063.21228	5106.493164	1066	5109	28.933025	48.564392	1097.674561	5116.246094	1089	5116	47.760204	49.633965	100	100	-3.968777	-13.429907	0	0	-0.721569	-0.196497	0	0
1534	105con1Gcon2R072403	NORMAL	C	1	3	9	26	LOW_SIGNAL	LOW_SIGNAL	1071.356201	5115.287598	1068	5115	33.734814	47.83289	1106.068359	5124.461426	1107	5123	45.79184	50.161049	100	100	-3.997553	-12.632477	0	0	-0.758042	-0.182887	0	0
1535	105con1Gcon2R072403	NORMAL	C	1	3	10	1	LOW_SIGNAL	LOW_SIGNAL	1055.202759	5145.459473	1056	5141	27.598177	53.851955	1043.851074	5143.659668	1043	5143	31.675081	51.193199	100	100	1.307293	2.478354	0.527484	1.89579	0.358379	0.035157	136.941269	928.542847
1536	105con1Gcon2R072403	NORMAL	C	1	3	10	2	LOW_SIGNAL	LOW_SIGNAL	1050.348999	5150.308594	1050	5147	24.597273	44.454048	1050.821777	5131.128906	1050	5131	35.432297	43.95808	100	100	-0.054447	26.410671	-0.002062	0	-0.013343	0.436318	0	34.525558
1537	105con1Gcon2R072403	NORMAL	C	1	3	10	3	DETECTED	DETECTED	2439.466553	5295.975098	2466	5302	253.573517	72.329697	1035.943359	5143.339844	1035	5147	23.566122	43.047817	100	100	161.63382	210.180664	0.769023	1.300351	59.556816	3.545714	17.988735	38.080727
1538	105con1Gcon2R072403	NORMAL	C	1	3	10	4	DETECTED	DETECTED	2472.724121	5274.629395	2524	5282	304.872559	66.000862	1042.714233	5139.016113	1041	5136	22.927254	47.492443	100	100	164.684113	186.741196	0.881884	1.133936	62.371616	2.855471	21.259241	33.796173
1539	105con1Gcon2R072403	NORMAL	C	1	3	10	5	LOW_SIGNAL	LOW_SIGNAL	1049.821899	5131.273926	1050	5132	28.499886	47.903278	1035.77356	5124.698242	1031	5127	26.166243	45.661724	100	100	1.617848	9.054799	0.178673	5.596817	0.536888	0.144009	80.399132	220.237045
1540	105con1Gcon2R072403	NORMAL	C	1	3	10	6	LOW_SIGNAL	LOW_SIGNAL	1043.671265	5129.411133	1043	5124	25.72188	44.389286	1027.791992	5120.175781	1027	5122	26.723291	46.998604	100	100	1.828703	12.717196	0.143798	6.954215	0.594211	0.196503	45.63818	167.20694
1541	105con1Gcon2R072403	NORMAL	C	1	3	10	7	LOW_SIGNAL	LOW_SIGNAL	1008.917786	5112.486328	1007	5110	22.973301	45.511986	1019.695984	5112.191895	1020	5112	29.909599	48.209003	100	100	-1.241249	0.405439	-3.061495	0	-0.360359	0.006107	0	5399.740723
1542	105con1Gcon2R072403	NORMAL	C	1	3	10	8	LOW_SIGNAL	LOW_SIGNAL	993.94519	5117.746582	993	5123	20.661066	53.191505	1007.447998	5111.487793	1007	5115	27.236856	51.932735	100	100	-1.555023	8.618431	-0.18043	0	-0.495755	0.120517	0	183.795197
1543	105con1Gcon2R072403	NORMAL	C	1	3	10	9	LOW_SIGNAL	LOW_SIGNAL	970.393127	5106.765625	970	5106	26.286161	48.375042	992.47998	5115.543945	991	5117	29.459259	50.41338	100	100	-2.543586	-12.087858	0	0	-0.749742	-0.174127	0	0
1544	105con1Gcon2R072403	NORMAL	C	1	3	10	10	LOW_SIGNAL	LOW_SIGNAL	961.889648	5103.207031	962	5107	26.375269	51.672028	985.624023	5104.728027	988	5106	29.446964	44.486015	100	100	-2.73332	-2.094431	0	0	-0.806004	-0.03419	0	0
1545	105con1Gcon2R072403	NORMAL	C	1	3	10	11	LOW_SIGNAL	LOW_SIGNAL	953.944824	5102.696777	948	5104	32.179359	45.610573	976.552002	5101.768066	975	5096	25.531912	47.804405	100	100	-2.603508	1.278847	-2.035825	0	-0.885448	0.019427	0	1541.449829
1546	105con1Gcon2R072403	NORMAL	C	1	3	10	12	LOW_SIGNAL	LOW_SIGNAL	956.131042	5088.220703	954	5089	25.969601	45.861732	974.722229	5091.666504	976	5091	25.387444	49.373989	100	100	-2.141015	-4.744911	0	0	-0.732298	-0.06979	0	0
1547	105con1Gcon2R072403	NORMAL	C	1	3	10	13	LOW_SIGNAL	LOW_SIGNAL	1000.427612	5095.179199	1001	5093	23.636351	46.915058	988.70636	5086.198242	985	5090	33.89444	43.465858	100	100	1.349854	12.366891	0.109151	9.161654	0.345816	0.206621	207.25708	196.5961
1548	105con1Gcon2R072403	NORMAL	C	1	3	10	14	LOW_SIGNAL	LOW_SIGNAL	1008.662048	5093.965332	1009	5093	24.700487	50.629971	989.719971	5085.832031	989	5089	25.527531	52.316917	100	100	2.181425	11.199657	0.194776	5.134102	0.742025	0.155462	34.025902	162.028183
1549	105con1Gcon2R072403	NORMAL	C	1	3	10	15	DETECTED	DETECTED	1250.597656	5192.609375	1246	5186	55.774357	51.526119	987.344238	5078.180176	989	5079	22.836025	44.802231	100	100	30.317032	157.57045	0.192403	5.197423	11.527987	2.554096	19.329327	22.240803
1550	105con1Gcon2R072403	NORMAL	C	1	3	10	16	DETECTED	DETECTED	1240.5	5228.98291	1228	5230	52.210186	59.258133	988.577209	5084.053711	986	5084	33.898731	44.348557	100	100	29.012163	199.569336	0.145374	6.878816	7.431629	3.267957	15.762243	27.118813
1551	105con1Gcon2R072403	NORMAL	C	1	3	10	17	LOW_SIGNAL	LOW_SIGNAL	970.565491	5092.503418	972	5092	26.829401	51.322258	980.166687	5090.023926	979	5087	27.192572	54.295998	100	100	-1.105702	3.414292	-0.323845	0	-0.353082	0.045666	0	714.756836
1552	105con1Gcon2R072403	NORMAL	C	1	3	10	18	LOW_SIGNAL	LOW_SIGNAL	952.572388	5088.834473	953	5089	22.769907	54.504215	975.856018	5095.527832	974	5093	25.65456	48.44228	100	100	-2.681411	-9.21684	0	0	-0.907583	-0.138172	0	0
1553	105con1Gcon2R072403	NORMAL	C	1	3	10	19	LOW_SIGNAL	LOW_SIGNAL	945.805542	5099.493164	945	5098	25.597822	47.279705	967.703979	5100.399902	965	5101	21.603842	48.463154	100	100	-2.521888	-1.24859	0	0	-1.013636	-0.01871	0	0
1554	105con1Gcon2R072403	NORMAL	C	1	3	10	20	LOW_SIGNAL	LOW_SIGNAL	949.638916	5092.194336	951	5091	24.308512	41.40966	968.192017	5104.21582	968	5102	24.62549	45.009594	100	100	-2.136629	-16.553736	0	0	-0.75341	-0.267087	0	0
1555	105con1Gcon2R072403	NORMAL	C	1	3	10	21	LOW_SIGNAL	LOW_SIGNAL	964.420715	5103.241211	964	5102	27.351534	48.580013	970.791992	5100.551758	970	5099	23.333246	49.345299	100	100	-0.733735	3.703411	-0.198124	0	-0.273056	0.054503	0	321.881134
1556	105con1Gcon2R072403	NORMAL	C	1	3	10	22	LOW_SIGNAL	LOW_SIGNAL	981.267151	5104.958984	982	5105	24.568356	45.481167	990.679993	5104.040039	988	5101	30.65826	44.361664	100	100	-1.08401	1.265399	-0.856655	0	-0.307025	0.020715	0	1091.351807
1557	105con1Gcon2R072403	NORMAL	C	1	3	10	23	LOW_SIGNAL	LOW_SIGNAL	1020.506836	5103.904297	1019	5103	24.841084	42.138744	1017.216003	5103.855957	1018	5104	21.62122	46.149601	100	100	0.378982	0.066565	5.693447	0.175641	0.152204	0.001047	371.674957	38928.257813
1558	105con1Gcon2R072403	NORMAL	C	1	3	10	24	LOW_SIGNAL	LOW_SIGNAL	1041.027344	5109.520508	1038	5106	21.635191	49.791862	1046.832031	5110.319824	1042	5105	31.900986	66.022919	100	100	-0.668485	-1.100669	0	0	-0.18196	-0.012107	0	0
1559	105con1Gcon2R072403	NORMAL	C	1	3	10	25	LOW_SIGNAL	LOW_SIGNAL	1074.602783	5114.794434	1069	5113	36.417976	48.803894	1073.769287	5107.240234	1070	5110	35.642029	50.233913	100	100	0.095988	10.402227	0.009228	108.370262	0.023385	0.15038	897.13916	157.537155
1560	105con1Gcon2R072403	NORMAL	C	1	3	10	26	LOW_SIGNAL	LOW_SIGNAL	1078.869873	5129.273926	1076	5124	35.046425	49.075237	1094.536987	5125.212891	1091	5121	38.820564	54.176247	100	100	-1.804271	5.592097	-0.322647	0	-0.403578	0.07496	0	565.118408
1561	105con1Gcon2R072403	NORMAL	C	1	3	11	1	DETECTED	DETECTED	5508.611816	5290.684082	5432	5286	1880.511963	85.695549	1055.95459	5139.04541	1052	5134	36.688496	45.048634	100	100	512.781006	208.808365	2.455749	0.407208	121.363853	3.36611	42.225437	48.074528
1562	105con1Gcon2R072403	NORMAL	C	1	3	11	2	DETECTED	DETECTED	5533.871094	5271.779297	5287	5273	2117.620605	88.230621	1066.359985	5130.160156	1058	5136	35.701164	43.994015	100	100	514.491638	195.011337	2.638265	0.379037	125.136292	3.219055	47.393715	54.003899
1563	105con1Gcon2R072403	NORMAL	C	1	3	11	3	LOW_SIGNAL	LOW_SIGNAL	1023.798645	5127.61084	1019	5128	25.834711	44.489559	1031.490723	5127.620605	1030	5129	28.326365	48.892925	100	100	-0.885842	-0.013447	0	0	-0.271552	-0.0002	0	0
1564	105con1Gcon2R072403	NORMAL	C	1	3	11	4	LOW_SIGNAL	LOW_SIGNAL	1029.346924	5120.591797	1029	5122	25.72341	45.256908	1030.647949	5125.943848	1032	5126	26.301981	49.710178	100	100	-0.14983	-7.369842	0	0	-0.049465	-0.107665	0	0
1565	105con1Gcon2R072403	NORMAL	C	1	3	11	5	LOW_SIGNAL	LOW_SIGNAL	1002.246582	5117.061523	1001	5121	25.013535	42.234844	1019.285706	5112.634766	1021	5111	28.783289	48.348511	100	100	-1.962275	6.095701	-0.321911	0	-0.59198	0.091559	0	531.605225
1566	105con1Gcon2R072403	NORMAL	C	1	3	11	6	LOW_SIGNAL	LOW_SIGNAL	986.253418	5114.041016	985	5109	22.940042	50.748596	1010.769836	5119.92041	1007	5123	29.257244	49.723495	100	100	-2.823382	-8.096001	0	0	-0.837961	-0.118242	0	0
1567	105con1Gcon2R072403	NORMAL	C	1	3	11	7	LOW_SIGNAL	LOW_SIGNAL	975.808228	5115.349121	977	5114	27.753922	50.63385	1004.719971	5119.983887	1003	5119	29.169027	48.607216	100	100	-3.329561	-6.382131	0	0	-0.99118	-0.095351	0	0
1568	105con1Gcon2R072403	NORMAL	C	1	3	11	8	LOW_SIGNAL	LOW_SIGNAL	962.144836	5104.696777	960	5106	25.31962	50.236984	992.719971	5111.12793	989	5108	28.921362	52.687908	100	100	-3.521122	-8.855778	0	0	-1.057182	-0.122061	0	0
1569	105con1Gcon2R072403	NORMAL	C	1	3	11	9	LOW_SIGNAL	LOW_SIGNAL	973.993103	5109.51709	971	5110	27.440208	47.83073	992.320007	5112.255859	992	5114	24.952402	53.219852	100	100	-2.11058	-3.77132	0	0	-0.734475	-0.051461	0	0
1570	105con1Gcon2R072403	NORMAL	C	1	3	11	10	LOW_SIGNAL	LOW_SIGNAL	968.234497	5096.606934	969	5097	27.308935	43.70853	993.47998	5103.78418	992	5106	28.486437	48.922997	100	100	-2.907343	-9.883159	0	0	-0.886228	-0.146705	0	0
1571	105con1Gcon2R072403	NORMAL	C	1	3	11	11	LOW_SIGNAL	LOW_SIGNAL	986.082764	5095.296387	987	5099	23.326344	45.57246	989.341248	5087.658691	985	5086	27.417412	53.072048	100	100	-0.375257	10.517202	-0.03568	0	-0.118847	0.143912	0	356.117126
1572	105con1Gcon2R072403	NORMAL	C	1	3	11	12	LOW_SIGNAL	LOW_SIGNAL	987.427612	5086.110352	989	5087	21.21508	47.71212	984.015869	5086.761719	985	5086	22.984165	46.510468	100	100	0.392906	-0.896941	0	-2.282837	0.148439	-0.014005	259.182373	0
1573	105con1Gcon2R072403	NORMAL	C	1	3	11	13	LOW_SIGNAL	LOW_SIGNAL	1010.441406	5076.648438	1011	5075	27.127504	47.46703	1005.607971	5081.952148	1009	5088	25.7356	44.983315	100	100	0.556632	-7.303277	0	-13.120465	0.187811	-0.117904	177.470078	0
1574	105con1Gcon2R072403	NORMAL	C	1	3	11	14	LOW_SIGNAL	LOW_SIGNAL	1010.503418	5080.689453	1010	5086	27.861546	43.353275	1006.495972	5078.080078	1009	5080	24.878614	50.857269	100	100	0.461509	3.593142	0.128442	7.785635	0.16108	0.051308	312.98584	1018.965637
1575	105con1Gcon2R072403	NORMAL	C	1	3	11	15	LOW_SIGNAL	LOW_SIGNAL	1013.441406	5074.696777	1015	5079	30.839619	41.851479	996.595215	5073.968262	996	5067	28.575279	46.561092	100	100	1.940057	1.003175	1.933916	0.517086	0.589537	0.015646	68.852028	2800.984863
1576	105con1Gcon2R072403	NORMAL	C	1	3	11	16	LOW_SIGNAL	LOW_SIGNAL	1010.691772	5072.760254	1006	5077	33.236572	51.503494	988.777771	5084.976074	987	5084	26.768002	44.4244	100	100	2.52368	-16.821339	0	-6.6654	0.818664	-0.27498	89.903091	0
1577	105con1Gcon2R072403	NORMAL	C	1	3	11	17	LOW_SIGNAL	LOW_SIGNAL	970.664368	5090.644043	972	5089	26.327457	50.197498	980.007996	5091.271973	978	5090	26.623871	48.953953	100	100	-1.076039	-0.864667	0	0	-0.350949	-0.012827	0	0
1578	105con1Gcon2R072403	NORMAL	C	1	3	11	18	LOW_SIGNAL	LOW_SIGNAL	966.131042	5106.993164	968	5108	21.977341	48.04837	1019.679993	5100.791992	971	5103	509.547028	47.444248	100	100	-6.166853	8.539092	-0.722191	0	-0.105091	0.130704	0	122.482353
1579	105con1Gcon2R072403	NORMAL	C	1	3	11	19	LOW_SIGNAL	LOW_SIGNAL	962.048584	5096.881836	962	5096	23.598719	43.981964	1039.567993	5098.543945	973	5099	541.021179	51.894207	100	100	-8.927361	-2.288746	0	0	-0.143284	-0.032029	0	0
1580	105con1Gcon2R072403	NORMAL	C	1	3	11	20	LOW_SIGNAL	LOW_SIGNAL	969.354187	5102.368164	968	5100	27.855385	45.891754	977.984009	5097.21582	976	5095	24.108624	49.38044	100	100	-0.993835	7.094842	-0.140079	0	-0.357956	0.10434	0	353.841827
1581	105con1Gcon2R072403	NORMAL	C	1	3	11	21	LOW_SIGNAL	LOW_SIGNAL	959.986206	5103.110352	960	5103	23.541624	47.80257	976.216003	5105.536133	977	5107	22.541927	41.251312	100	100	-1.869071	-3.340331	0	0	-0.719983	-0.058805	0	0
1582	105con1Gcon2R072403	NORMAL	C	1	3	11	22	LOW_SIGNAL	LOW_SIGNAL	964.44519	5104.897461	962	5109	23.248592	48.344273	988.552002	5107.967773	988	5104	25.296774	43.579357	100	100	-2.776211	-4.227859	0	0	-0.95296	-0.070453	0	0
1583	105con1Gcon2R072403	NORMAL	C	1	3	11	23	LOW_SIGNAL	LOW_SIGNAL	979.534241	5098.869629	980	5099	24.17613	48.520489	1015.752014	5107.695801	1013	5106	29.64131	48.300671	100	100	-4.170944	-12.15375	0	0	-1.221868	-0.182734	0	0
1584	105con1Gcon2R072403	NORMAL	C	1	3	11	24	LOW_SIGNAL	LOW_SIGNAL	1019.404114	5104.931641	1018	5109	29.168613	48.491695	1054.94397	5108.144043	1053	5107	45.401661	48.53162	100	100	-4.092874	-4.423519	0	0	-0.782788	-0.066192	0	0
1585	105con1Gcon2R072403	NORMAL	C	1	3	11	25	DETECTED	DETECTED	19976.884766	9829.044922	22272	10910	6638.774902	2184.279785	1112.111084	5139.277832	1106	5129	50.489239	56.008202	100	100	2172.522217	6457.868652	0.336415	2.972521	373.639496	83.733574	35.190369	46.560127
1586	105con1Gcon2R072403	NORMAL	C	1	3	11	26	DETECTED	DETECTED	19762.751953	9362.668945	22312	10374	6759.291992	1973.544434	1134.449951	5141.049805	1124	5129	42.839325	71.269302	100	100	2145.289551	5813.222656	0.369036	2.709761	434.841187	59.234749	36.284336	46.718029
1587	105con1Gcon2R072403	NORMAL	C	1	3	12	1	LOW_SIGNAL	LOW_SIGNAL	1002.409424	5138.066895	1002	5140	29.741682	54.904667	1028.126953	5142.865234	1024	5145	42.93008	49.908134	100	100	-2.961706	-6.607375	0	0	-0.599056	-0.096143	0	0
1588	105con1Gcon2R072403	NORMAL	C	1	3	12	2	LOW_SIGNAL	LOW_SIGNAL	1000.536926	5124.838867	997	5127	26.443085	47.896301	1025.317505	5131.087402	1025	5132	31.470785	44.485683	100	100	-2.853804	-8.604312	0	0	-0.787415	-0.140462	0	0
1589	105con1Gcon2R072403	NORMAL	C	1	3	12	3	LOW_SIGNAL	LOW_SIGNAL	1064.554077	5131.452637	1063	5128	49.67955	49.893131	1020.102539	5133.94873	1022	5135	24.144459	49.25914	100	100	5.119169	-3.437153	0	-0.671428	1.841066	-0.050673	97.674393	0
1590	105con1Gcon2R072403	NORMAL	C	1	3	12	4	LOW_SIGNAL	LOW_SIGNAL	1067.431519	5121.794434	1065	5117	47.965633	48.390778	1020.781494	5121.941406	1021	5118	27.574295	50.897083	100	100	5.372353	-0.202383	0	-0.037671	1.691794	-0.002888	84.131622	0
1591	105con1Gcon2R072403	NORMAL	C	1	3	12	5	LOW_SIGNAL	LOW_SIGNAL	1001.493164	5114.760254	999	5110	24.278629	45.466217	1012.927979	5114.768066	1011	5113	29.919832	44.985508	100	100	-1.316867	-0.010758	0	0	-0.382182	-0.000174	0	0
1592	105con1Gcon2R072403	NORMAL	C	1	3	12	6	LOW_SIGNAL	LOW_SIGNAL	978.808228	5109.80127	980	5112	23.626785	52.888901	997.76001	5118.423828	996	5115	28.827177	53.305744	100	100	-2.182543	-11.873372	0	0	-0.657428	-0.161757	0	0
1593	105con1Gcon2R072403	NORMAL	C	1	3	12	7	LOW_SIGNAL	LOW_SIGNAL	972.262085	5120.662109	971	5123	26.348631	47.871986	990.103149	5120.126953	990	5123	25.317766	46.910984	100	100	-2.054629	0.736917	-2.788142	0	-0.704686	0.011408	0	1783.391968
1594	105con1Gcon2R072403	NORMAL	C	1	3	12	8	LOW_SIGNAL	LOW_SIGNAL	975.855164	5109.579102	972	5107	25.234997	51.371014	989.476196	5125.523926	987	5128	23.608036	49.150661	100	100	-1.568638	-21.956224	0	0	-0.576966	-0.324407	0	0
1595	105con1Gcon2R072403	NORMAL	C	1	3	12	9	LOW_SIGNAL	LOW_SIGNAL	978.406921	5118.662109	978	5115	25.5578	50.636276	990.616028	5121.704102	992	5120	24.180027	49.36451	100	100	-1.406036	-4.188861	0	0	-0.504925	-0.061623	0	0
1596	105con1Gcon2R072403	NORMAL	C	1	3	12	10	LOW_SIGNAL	LOW_SIGNAL	980.662048	5110.420898	984	5112	22.420609	56.298264	998.064026	5102.943848	994	5105	46.605022	47.883476	100	100	-2.004062	10.295993	-0.194645	0	-0.373393	0.156151	0	395.992523
1597	105con1Gcon2R072403	NORMAL	C	1	3	12	11	LOW_SIGNAL	LOW_SIGNAL	981.924133	5088.765625	983	5093	26.850433	45.431622	992.142883	5077.555664	992	5078	30.32509	48.627998	100	100	-1.176821	15.436257	-0.076237	0	-0.336973	0.230525	0	154.677246
1598	105con1Gcon2R072403	NORMAL	C	1	3	12	12	LOW_SIGNAL	LOW_SIGNAL	985.682739	5076.848145	986	5078	25.934938	47.030178	1008.304016	5082.647949	1010	5084	31.947594	46.67635	100	100	-2.605132	-7.986404	0	0	-0.708075	-0.124256	0	0
1599	105con1Gcon2R072403	NORMAL	C	1	3	12	13	LOW_SIGNAL	LOW_SIGNAL	1012.655151	5072.110352	1009	5071	31.094477	47.417789	1029.26416	5081.29248	1024	5082	31.810541	49.966839	100	100	-1.912742	-12.643908	0	0	-0.522123	-0.183764	0	0
1600	105con1Gcon2R072403	NORMAL	C	1	3	12	14	LOW_SIGNAL	LOW_SIGNAL	1009.972412	5073.924316	1010	5071	26.857374	44.129398	1029.486694	5087.752441	1022	5089	33.020859	49.59919	100	100	-2.247322	-19.041502	0	0	-0.590968	-0.278797	0	0
1601	105con1Gcon2R072403	NORMAL	C	1	3	12	15	LOW_SIGNAL	LOW_SIGNAL	1038.503418	5104.813965	1035	5107	43.660484	48.033112	1002.447998	5078.879883	1003	5078	26.445463	46.690922	100	100	4.152247	35.711559	0.116272	8.600537	1.363388	0.555442	96.351982	43.477631
1602	105con1Gcon2R072403	NORMAL	C	1	3	12	16	LOW_SIGNAL	LOW_SIGNAL	1031.863037	5105.287598	1030	5106	28.882553	53.152725	993.544006	5079.487793	995	5079	24.366985	50.533215	100	100	4.412931	35.526657	0.124215	8.05058	1.57258	0.510551	40.466862	63.878338
1603	105con1Gcon2R072403	NORMAL	C	1	3	12	17	LOW_SIGNAL	LOW_SIGNAL	979.075317	5087.719238	966	5092	126.961586	50.99165	985.679993	5100.824219	985	5099	26.110373	51.482361	100	100	-0.760614	-18.045723	0	0	-0.252952	-0.254553	0	0
1604	105con1Gcon2R072403	NORMAL	C	1	3	12	18	LOW_SIGNAL	LOW_SIGNAL	947.662048	5105.393066	946	5106	24.025225	49.14481	974.47998	5102.768066	974	5105	25.380199	47.873341	100	100	-3.088431	3.614658	-0.854419	0	-1.056648	0.054832	0	423.107117
1605	105con1Gcon2R072403	NORMAL	C	1	3	12	19	LOW_SIGNAL	LOW_SIGNAL	952.791687	5107.173828	952	5104	27.185938	50.900864	973.135986	5102.295898	973	5102	24.02631	46.6241	100	100	-2.342909	6.716971	-0.348804	0	-0.846751	0.104622	0	418.677887
1606	105con1Gcon2R072403	NORMAL	C	1	3	12	20	LOW_SIGNAL	LOW_SIGNAL	964.423584	5100.930664	959	5097	41.59034	45.330894	980.104004	5089.983887	978	5086	27.037561	49.279324	100	100	-1.805803	15.073851	-0.119797	0	-0.579949	0.222137	0	176.56105
1607	105con1Gcon2R072403	NORMAL	C	1	3	12	21	LOW_SIGNAL	LOW_SIGNAL	978.722229	5109.083496	979	5110	24.491312	43.664894	992.888	5100.791992	990	5096	26.855108	46.857426	100	100	-1.631372	11.417505	-0.142883	0	-0.527489	0.176952	0	205.027542
1608	105con1Gcon2R072403	NORMAL	C	1	3	12	22	LOW_SIGNAL	LOW_SIGNAL	984.465759	5116.664551	982	5120	28.418587	49.495007	993.208008	5113.952148	995	5112	26.715143	46.173916	100	100	-1.006783	3.735012	-0.269553	0	-0.327239	0.058743	0	657.160767
1609	105con1Gcon2R072403	NORMAL	C	1	3	12	23	LOW_SIGNAL	LOW_SIGNAL	987.897278	5106.527344	987	5110	30.027283	48.125862	1007.895996	5118.151855	1008	5112	26.414757	48.565228	100	100	-2.303111	-16.007099	0	0	-0.757104	-0.239359	0	0
1610	105con1Gcon2R072403	NORMAL	C	1	3	12	24	LOW_SIGNAL	LOW_SIGNAL	996.465759	5097.808105	995	5096	25.186249	51.020786	1025.800049	5119.439941	1025	5113	24.85603	50.94849	100	100	-3.378222	-29.787312	0	0	-1.180168	-0.424582	0	0
1611	105con1Gcon2R072403	NORMAL	C	1	3	12	25	LOW_SIGNAL	LOW_SIGNAL	1051.164429	5134.452148	1044	5134	49.415623	49.863136	1051.166626	5129.317383	1045	5125	34.651115	52.07835	100	100	-0.000253	7.070637	-0.000036	0	-0.000063	0.098597	0	292.659576
1612	105con1Gcon2R072403	NORMAL	C	1	3	12	26	LOW_SIGNAL	LOW_SIGNAL	1052.595947	5139.588867	1050	5135	26.06665	48.277451	1058.806763	5141.504395	1055	5140	34.487843	55.346806	100	100	-0.715256	-2.637705	0	0	-0.180087	-0.03461	0	0
1613	105con1Gcon2R072403	NORMAL	C	1	3	13	1	DETECTED	DETECTED	1604.857178	5192.856934	1614	5200	62.738091	53.750591	1045.575073	5129.621582	1029	5127	70.431305	54.144936	100	100	64.408562	87.075874	0.739683	1.35193	7.940817	1.16789	5.72302	10.315259
1614	105con1Gcon2R072403	NORMAL	C	1	3	13	2	DETECTED	DETECTED	1588.03125	5164.875	1601	5162	129.886169	43.568817	1044.123657	5117.907227	1025	5119	81.939606	51.793545	100	100	62.637985	64.675217	0.968501	1.032524	6.637908	0.906827	18.528618	59.627869
1615	105con1Gcon2R072403	NORMAL	C	1	3	13	3	DETECTED	DETECTED	1327.04541	5233.605957	1327	5227	25.568874	42.60078	1016.221375	5127.46582	1016	5125	28.690199	47.744572	100	100	35.795403	146.156311	0.244912	4.083103	10.833805	2.223083	4.186885	20.310234
1616	105con1Gcon2R072403	NORMAL	C	1	3	13	4	DETECTED	DETECTED	1325.414673	5210.402344	1328	5205	35.200294	46.247025	1010.769897	5122.478027	1013	5121	26.694704	47.758896	100	100	36.235409	121.072891	0.299286	3.341287	11.786786	1.841004	7.292216	13.558944
1617	105con1Gcon2R072403	NORMAL	C	1	3	13	5	LOW_SIGNAL	LOW_SIGNAL	1008.287659	5135.23291	1007	5135	28.316431	50.965847	1007.363647	5132.702637	1007	5132	26.632063	49.424122	100	100	0.106412	3.484218	0.030541	32.742771	0.034695	0.051195	1041.163818	491.678375
1618	105con1Gcon2R072403	NORMAL	C	1	3	13	6	LOW_SIGNAL	LOW_SIGNAL	996.006836	5139.239746	997	5133	24.135124	46.886841	996.679993	5141.624023	998	5142	27.322922	56.379139	100	100	-0.077523	-3.28318	0	0	-0.024637	-0.04229	0	0
1619	105con1Gcon2R072403	NORMAL	C	1	3	13	7	LOW_SIGNAL	LOW_SIGNAL	991.06897	5143.744629	992	5142	24.275805	44.163803	999.440002	5140.448242	1002	5137	27.230024	47.623928	100	100	-0.964033	4.539166	-0.212381	0	-0.307419	0.069217	0	540.629944
1620	105con1Gcon2R072403	NORMAL	C	1	3	13	8	LOW_SIGNAL	LOW_SIGNAL	1021.420715	5161.600098	1006	5157	108.439484	53.72517	1001.341248	5142.293457	1002	5143	23.353683	52.504337	100	100	2.31241	26.585487	0.08698	11.496874	0.859799	0.367715	527.378967	58.985325
1621	105con1Gcon2R072403	NORMAL	C	1	3	13	9	LOW_SIGNAL	LOW_SIGNAL	993.262085	5136.317383	990	5138	34.142479	53.564304	1001.904785	5127.016113	1001	5124	27.135054	57.171192	100	100	-0.995319	12.807965	-0.077711	0	-0.318507	0.162692	0	214.865875
1622	105con1Gcon2R072403	NORMAL	C	1	3	13	10	LOW_SIGNAL	LOW_SIGNAL	991.131042	5075.813965	989	5081	25.132774	50.589718	999.333313	5086.356934	995	5085	27.275194	49.9972	100	100	-0.944597	-14.517801	0	0	-0.300723	-0.210871	0	0
1623	105con1Gcon2R072403	NORMAL	C	1	3	13	11	LOW_SIGNAL	LOW_SIGNAL	1025.055176	5082.275879	1024	5080	28.382755	45.100574	1010.200012	5086.335938	1012	5084	28.00288	51.971428	100	100	1.710764	-5.590752	0	-3.267985	0.530487	-0.078121	31.154959	0
1624	105con1Gcon2R072403	NORMAL	C	1	3	13	12	LOW_SIGNAL	LOW_SIGNAL	1038.110352	5078.351563	1039	5079	26.512094	45.12138	1022.23999	5079.335938	1020	5075	28.886145	49.944134	100	100	1.827677	-1.355497	0	-0.74165	0.549411	-0.01971	72.261353	0
1625	105con1Gcon2R072403	NORMAL	C	1	3	13	13	DETECTED	DETECTED	11101.630859	5408.708984	12292	5439	4193.083984	180.414337	1062.967773	5094.35498	1065	5096	25.866949	44.997448	100	100	1156.081665	432.869415	2.67074	0.374428	388.088409	6.986041	41.768555	55.578362
1626	105con1Gcon2R072403	NORMAL	C	1	3	13	14	DETECTED	DETECTED	10064.993164	5405.104004	12014	5414	4722.766113	207.954559	1054.783813	5081.756836	1058	5086	29.148218	45.678474	100	100	1037.641968	445.253113	2.330454	0.429101	309.116974	7.078764	52.414726	62.742397
1627	105con1Gcon2R072403	NORMAL	C	1	3	13	15	LOW_SIGNAL	LOW_SIGNAL	1137.696533	5130.165527	1160	5133	75.941704	55.586269	1018.448975	5096.122559	1015	5096	29.469927	52.493153	100	100	13.732897	46.877598	0.292952	3.413526	4.046415	0.648522	58.69342	53.708401
1628	105con1Gcon2R072403	NORMAL	C	1	3	13	16	LOW_SIGNAL	LOW_SIGNAL	1140.143799	5123.123047	1158	5123	60.005524	47.633923	1003.632019	5102.671875	1004	5103	27.070562	51.497379	100	100	15.721095	28.161522	0.558247	1.791321	5.042813	0.39713	39.229061	95.691917
1629	105con1Gcon2R072403	NORMAL	C	1	3	13	17	LOW_SIGNAL	LOW_SIGNAL	1067.993164	5111.253418	1079	5111	52.845318	58.001156	1002.640015	5110.600098	1004	5113	28.561871	40.90567	100	100	7.526259	0.89963	8.365947	0.119532	2.288126	0.015971	68.033066	6294.01416
1630	105con1Gcon2R072403	NORMAL	C	1	3	13	18	LOW_SIGNAL	LOW_SIGNAL	1060.623291	5122.616211	1066	5127	42.308743	56.954346	984.392029	5099.12793	983	5101	28.518219	55.468525	100	100	8.779015	32.343658	0.271429	3.684201	2.673072	0.423452	40.997425	55.02491
1631	105con1Gcon2R072403	NORMAL	C	1	3	13	19	LOW_SIGNAL	LOW_SIGNAL	971.395813	5084.319336	967	5080	24.045179	46.873688	984.088013	5101.432129	983	5108	25.663149	50.211548	100	100	-1.461671	-23.564531	0	0	-0.494569	-0.340814	0	0
1632	105con1Gcon2R072403	NORMAL	C	1	3	13	20	LOW_SIGNAL	LOW_SIGNAL	987.930542	5099.965332	989	5099	23.238998	46.607487	995.607971	5102.151855	996	5104	28.511147	51.403374	100	100	-0.884155	-3.01087	0	0	-0.269278	-0.042537	0	0
1633	105con1Gcon2R072403	NORMAL	C	1	3	13	21	LOW_SIGNAL	LOW_SIGNAL	974.722229	5130.284668	972	5131	27.554508	53.796391	1004.255981	5129.624023	1009	5134	28.611385	52.350967	100	100	-3.401193	0.909716	-3.738742	0	-1.032238	0.01262	0	1874.925781
[truncated: 29,567 more rows]
