# Supplementary material for: CARMA: A platform for analyzing microarray datasets that incorporate replicate measures
Source: BMC Bioinformatics. 2006 Mar 17;7:149. doi: 10.1186/1471-2105-7-149 (PMC1450302; doi:10.1186/1471-2105-7-149)
Supplement: Additional File 7 — Data3.zip Comma separated value data files containing the microarray experimental data. [file 1471-2105-7-149-S7.zip]

Archive with 4 entries (4 files):
- 110ko2Gcon1R072403.csv
- 111ko2Gko3R072503.csv
- 112ko3Gcon2R072503.csv
- Readme.txt
