# Supplementary material for: CARMA: A platform for analyzing microarray datasets that incorporate replicate measures
Source: BMC Bioinformatics. 2006 Mar 17;7:149. doi: 10.1186/1471-2105-7-149 (PMC1450302; doi:10.1186/1471-2105-7-149)
Supplement: Additional File 7 — Data3.zip Comma separated value data files containing the microarray experimental data. [file 1471-2105-7-149-S7.zip › 110ko2Gcon1R072403.csv]

Number	Array/Plate	Flagged As	Set	Set Row	Set Column	Row	Column	Detection Status (w595)	Detection Status (w685)	Spot Mean Intensity (w595)	Spot Mean Intensity (w685)	Spot Median Intensity (w595)	Spot Median Intensity (w685)	Spot Standard Deviation (w595)	Spot Standard Deviation (w685)	Background Mean Intensity (w595)	Background Mean Intensity (w685)	Background Median Intensity (w595)	Background Median Intensity (w685)	Background Standard Deviation (w595)	Background Standard Deviation (w685)	Spot Confidence (w595)	Spot Confidence (w685)	Spot Normalized Intensity (w595)	Spot Normalized Intensity (w685)	Spot Ratio (w595)	Spot Ratio (w685)	Spot SNR (w595)	Spot SNR (w685)	Spot CV (%) (w595)	Spot CV (%) (w685)
1	110ko2Gcon1R072403	NORMAL	A	1	1	1	1	LOW_SIGNAL	LOW_SIGNAL	2133.611084	5252.881836	2139	5260	54.305668	67.822952	2093.991943	5202.356934	2080	5205	58.566544	46.945152	100	100	8.4078	16.21011	0.518676	1.927985	0.676481	1.076254	55.352589	96.882973
2	110ko2Gcon1R072403	NORMAL	A	1	1	1	2	LOW_SIGNAL	LOW_SIGNAL	2134.939209	5244.209473	2138	5245	50.535259	61.798038	2089.277832	5190.103027	2084	5192	55.264549	46.442692	100	100	9.690057	17.359192	0.558209	1.791444	0.826233	1.165015	48.988186	75.348778
3	110ko2Gcon1R072403	NORMAL	A	1	1	1	3	DETECTED	DETECTED	3303.682617	5559.932617	3206	5544	407.364929	124.016464	2097.912109	5187.67041	2101	5196	60.721691	49.678535	100	100	255.883316	119.434402	2.142459	0.466753	19.857328	7.493422	33.407181	30.524597
4	110ko2Gcon1R072403	NORMAL	A	1	1	1	4	DETECTED	DETECTED	3156.811768	5499.316895	3059	5482	484.679596	127.108376	2097.147461	5179.989258	2095	5182	58.381363	53.589169	100	100	224.877304	102.451187	2.19497	0.455587	18.150728	5.958809	45.405949	36.094418
5	110ko2Gcon1R072403	NORMAL	A	1	1	1	5	LOW_SIGNAL	LOW_SIGNAL	2066.284668	5189.046387	2065	5190	43.244938	48.970242	2060.728027	5197.912109	2063	5198	50.0816	49.172165	100	100	1.179206	-2.844426	0	-2.412154	0.110952	-0.1803	454.582123	0
6	110ko2Gcon1R072403	NORMAL	A	1	1	1	6	LOW_SIGNAL	LOW_SIGNAL	2039.894043	5204.854492	2035	5206	41.387783	47.319668	2050.087402	5213.571289	2047	5210	57.189228	51.409645	100	100	-2.16319	-2.796645	0	0	-0.178239	-0.169556	0	0
7	110ko2Gcon1R072403	NORMAL	A	1	1	1	7	DETECTED	DETECTED	2275.612793	5546.677246	2292	5548	52.200687	63.006023	2055.361084	5225.60498	2052	5226	51.983654	49.062332	100	100	46.740849	103.010925	0.453747	2.203874	4.236942	6.54417	2.158967	12.311971
8	110ko2Gcon1R072403	NORMAL	A	1	1	1	8	DETECTED	DETECTED	2276.535645	5482.856934	2278	5473	42.185284	61.578159	2033.165649	5200.694336	2037	5205	53.26059	47.208309	100	100	51.646912	90.527374	0.570512	1.752813	4.56942	5.976969	13.359475	14.012451
9	110ko2Gcon1R072403	NORMAL	A	1	1	1	9	LOW_SIGNAL	LOW_SIGNAL	2006.934692	5188.967285	2008	5185	41.387081	48.345993	2017.375977	5186.647949	2008	5192	57.035458	56.218784	100	100	-2.215803	0.744122	-2.977742	0	-0.183067	0.041256	0	1237.067627
10	110ko2Gcon1R072403	NORMAL	A	1	1	1	10	LOW_SIGNAL	LOW_SIGNAL	1996.740234	5182.006348	1994	5186	40.790527	52.139652	2004.33606	5180.39209	1996	5182	51.392376	50.12225	100	100	-1.611953	0.517909	-3.112425	0	-0.147801	0.032206	0	889.77533
11	110ko2Gcon1R072403	NORMAL	A	1	1	1	11	LOW_SIGNAL	LOW_SIGNAL	2022.509766	5184.346191	2023	5183	44.095455	51.769653	1999.807983	5169.383789	1996	5166	48.509346	51.021317	100	100	4.817672	4.800448	1.003588	0.996425	0.467988	0.293258	89.056915	58.617096
12	110ko2Gcon1R072403	NORMAL	A	1	1	1	12	LOW_SIGNAL	LOW_SIGNAL	2006.091553	5167.843262	2010	5167	40.349522	44.692097	1989.223999	5155.711914	1988	5157	46.050442	41.941166	100	100	3.579558	3.89215	0.919687	1.087327	0.366284	0.289247	131.576126	127.254501
13	110ko2Gcon1R072403	NORMAL	A	1	1	1	13	LOW_SIGNAL	LOW_SIGNAL	2226.405273	5315.986816	2277	5331	138.068222	93.543045	2010.119995	5162.21582	1996	5162	75.970131	53.201168	100	100	45.899109	49.334976	0.930356	1.074857	2.846978	2.890369	53.303772	50.036179
14	110ko2Gcon1R072403	NORMAL	A	1	1	1	14	LOW_SIGNAL	LOW_SIGNAL	2250.855225	5332.440918	2279	5342	117.099014	76.417526	1987.400024	5173.160156	1984	5172	49.847511	52.358326	100	100	55.909306	51.102695	1.094058	0.914028	5.285223	3.042129	40.219154	34.945759
15	110ko2Gcon1R072403	NORMAL	A	1	1	1	15	LOW_SIGNAL	LOW_SIGNAL	1990.589355	5206.450195	1987	5201	38.05579	50.080154	1981.776001	5185.647949	1977	5179	55.18486	54.068535	100	100	1.870331	6.674069	0.280239	3.568389	0.159706	0.384738	453.448853	97.97493
16	110ko2Gcon1R072403	NORMAL	A	1	1	1	16	LOW_SIGNAL	LOW_SIGNAL	1989.019897	5214.92041	1988	5213	41.153126	51.0215	1975.463989	5182.368164	1970	5178	51.523491	53.886166	100	100	2.876775	10.44387	0.275451	3.630409	0.263102	0.604093	228.693344	53.254906
17	110ko2Gcon1R072403	NORMAL	A	1	1	1	17	LOW_SIGNAL	LOW_SIGNAL	1989.859985	5178.253418	1984	5179	43.816593	42.764565	1977.312012	5173.888184	1975	5168	49.269409	52.055058	100	100	2.662876	1.400516	1.901354	0.525941	0.254681	0.083858	179.547348	679.924866
18	110ko2Gcon1R072403	NORMAL	A	1	1	1	18	LOW_SIGNAL	LOW_SIGNAL	1973.966431	5154.825684	1977	5155	44.759029	47.041492	1970.352051	5146.928223	1959	5148	52.333176	51.782299	100	100	0.767028	2.533775	0.302721	3.303367	0.069065	0.152513	750.283142	274.074951
19	110ko2Gcon1R072403	NORMAL	A	1	1	1	19	LOW_SIGNAL	LOW_SIGNAL	1970.523438	5147.046875	1969	5146	38.145283	47.138271	1980.696045	5147.288086	1979	5150	45.417282	49.661083	100	100	-2.158786	-0.077389	0	0	-0.223981	-0.004857	0	0
20	110ko2Gcon1R072403	NORMAL	A	1	1	1	20	LOW_SIGNAL	LOW_SIGNAL	1979.463135	5144.68457	1979	5150	42.291702	44.123299	1980.341309	5136.746094	1975	5136	49.506233	47.533737	100	100	-0.186362	2.546934	-0.073171	0	-0.017739	0.167007	0	222.715668
21	110ko2Gcon1R072403	NORMAL	A	1	1	1	21	LOW_SIGNAL	LOW_SIGNAL	1985.148682	5136.959473	1986	5132	36.420517	45.673622	2000.715576	5132.48291	2006	5135	48.49398	51.003239	100	100	-3.303538	1.436234	-2.300139	0	-0.321007	0.08777	0	507.066071
22	110ko2Gcon1R072403	NORMAL	A	1	1	1	22	LOW_SIGNAL	LOW_SIGNAL	1993.973145	5144.013184	1994	5144	36.368225	49.840149	1998.483032	5140.51709	1991	5138	43.209038	50.479191	100	100	-0.957069	1.121666	-0.853256	0	-0.104374	0.069258	0	229.020081
23	110ko2Gcon1R072403	NORMAL	A	1	1	1	23	LOW_SIGNAL	LOW_SIGNAL	1964.695923	5158.885254	1971	5162	36.206451	51.140266	1979.975952	5158.472168	1978	5156	39.518982	50.908146	100	100	-3.242661	0.132532	-24.466991	0	-0.38665	0.008114	0	1178.200439
24	110ko2Gcon1R072403	NORMAL	A	1	1	1	24	LOW_SIGNAL	LOW_SIGNAL	1954.483032	5179.789063	1956	5179	41.151627	46.730984	1964.928589	5177.27002	1959	5177	46.208427	46.772366	100	100	-2.21671	0.808195	-2.742792	0	-0.226053	0.053858	0	78.088196
25	110ko2Gcon1R072403	NORMAL	A	1	1	1	25	LOW_SIGNAL	LOW_SIGNAL	1943.643799	5173.678223	1943	5171	37.539265	49.234554	1968.023804	5172.841309	1970	5176	57.458366	51.457233	100	100	-5.173818	0.268511	-19.268581	0	-0.424307	0.016264	0	1787.5354
26	110ko2Gcon1R072403	NORMAL	A	1	1	1	26	LOW_SIGNAL	LOW_SIGNAL	1934.931519	5149.075195	1934	5153	28.598936	41.88063	1965.031494	5154.984375	1965	5151	53.007633	51.583801	100	100	-6.387684	-1.895866	0	0	-0.567842	-0.114555	0	0
27	110ko2Gcon1R072403	NORMAL	A	1	1	2	1	LOW_SIGNAL	LOW_SIGNAL	2057.798584	5182.923828	2062	5184	42.203403	50.760796	2029.452393	5173.595215	2032	5174	34.020378	45.800991	100	100	6.015504	2.992937	2.0099	0.497537	0.833212	0.203677	88.106407	234.594559
28	110ko2Gcon1R072403	NORMAL	A	1	1	2	2	LOW_SIGNAL	LOW_SIGNAL	2070.041016	5183.924805	2066	5180	75.266502	48.222187	2022.751953	5164.375977	2019	5164	36.901054	49.196564	100	100	10.035477	6.27193	1.600062	0.624976	1.28151	0.397362	138.721283	49.838402
29	110ko2Gcon1R072403	NORMAL	A	1	1	2	3	LOW_SIGNAL	LOW_SIGNAL	2053.473389	5182.279785	2049	5181	45.287991	54.79665	2013.605591	5164.810059	2011	5164	34.974751	46.604404	100	100	8.460568	5.604884	1.509499	0.662471	1.139902	0.374851	72.165947	164.982025
30	110ko2Gcon1R072403	NORMAL	A	1	1	2	4	LOW_SIGNAL	LOW_SIGNAL	2046.28479	5168.258301	2047	5164	43.003475	51.495945	2012.031982	5158.344238	2013	5162	36.472691	46.523682	100	100	7.26898	3.180769	2.28529	0.437581	0.939136	0.213097	66.512756	222.680374
31	110ko2Gcon1R072403	NORMAL	A	1	1	2	5	LOW_SIGNAL	LOW_SIGNAL	2037.562866	5181.291504	2035	5185	38.676533	50.560406	1997.391968	5173.399902	1992	5166	41.311153	50.45583	100	100	8.524892	2.531895	3.367001	0.297	0.972398	0.156406	36.137589	41.185879
32	110ko2Gcon1R072403	NORMAL	A	1	1	2	6	LOW_SIGNAL	LOW_SIGNAL	2009.251709	5205.053223	2006	5205	37.835999	55.518852	1974.552002	5195.86377	1973	5196	34.528965	57.023529	100	100	7.363819	2.94829	2.497658	0.400375	1.004945	0.161152	44.581806	141.608688
33	110ko2Gcon1R072403	NORMAL	A	1	1	2	7	LOW_SIGNAL	LOW_SIGNAL	1969	5209.039551	1969	5208	37.508755	54.333885	1974.144043	5188.335938	1973	5187	36.546635	53.653576	100	100	-1.091646	6.642425	-0.164345	0	-0.140753	0.385876	0	41.399361
34	110ko2Gcon1R072403	NORMAL	A	1	1	2	8	LOW_SIGNAL	LOW_SIGNAL	1968.388184	5176.756348	1968	5177	30.973188	45.663025	1972.015991	5162.983887	1969	5159	38.800358	44.537045	100	100	-0.769877	4.418674	-0.174233	0	-0.093499	0.309236	0	73.174072
35	110ko2Gcon1R072403	NORMAL	A	1	1	2	9	LOW_SIGNAL	LOW_SIGNAL	1951.764648	5161.830078	1953	5158	33.346817	46.848267	1960.920044	5151.631836	1957	5146	34.952183	50.94566	100	100	-1.942918	3.271944	-0.593812	0	-0.261941	0.200179	0	196.283813
36	110ko2Gcon1R072403	NORMAL	A	1	1	2	10	LOW_SIGNAL	LOW_SIGNAL	1938.758179	5146.196289	1936	5142	34.791679	44.770905	1950.015991	5150.383789	1949	5149	38.615768	46.604862	100	100	-2.389083	-1.343493	0	0	-0.291534	-0.089851	0	0
37	110ko2Gcon1R072403	NORMAL	A	1	1	2	11	LOW_SIGNAL	LOW_SIGNAL	1944.776367	5160.447266	1943	5162	31.68788	51.934093	1936.776001	5148.26416	1936	5150	36.125423	45.304375	100	100	1.697803	3.908755	0.434359	2.302244	0.221461	0.268917	216.829788	208.405243
38	110ko2Gcon1R072403	NORMAL	A	1	1	2	12	LOW_SIGNAL	LOW_SIGNAL	1932.967163	5144.960449	1934	5144	36.736294	48.320518	1928.095947	5137.408203	1929	5138	34.878452	44.576515	100	100	1.033748	2.423018	0.426637	2.343915	0.139663	0.169422	236.792618	246.940872
39	110ko2Gcon1R072403	NORMAL	A	1	1	2	13	LOW_SIGNAL	LOW_SIGNAL	1971.388184	5189.815918	1970	5195	48.929333	58.246029	1923.42395	5141.023926	1924	5135	39.503014	56.291786	100	100	10.178759	15.654134	0.650228	1.537922	1.214192	0.866769	60.194824	30.663038
40	110ko2Gcon1R072403	NORMAL	A	1	1	2	14	LOW_SIGNAL	LOW_SIGNAL	1973.289429	5192.75	1977	5188	49.744068	100.995049	1918.047974	5157.824219	1918	5153	39.558826	51.261642	100	100	11.723099	11.20538	1.046203	0.955838	1.396438	0.681324	54.595058	249.153015
41	110ko2Gcon1R072403	NORMAL	A	1	1	2	15	LOW_SIGNAL	LOW_SIGNAL	2013.37085	5211.470215	2016	5208	72.240021	54.69062	1923.271973	5173.288086	1916	5169	47.970142	57.797874	100	100	19.120388	12.250128	1.560832	0.640684	1.878228	0.660615	59.949425	48.964603
42	110ko2Gcon1R072403	NORMAL	A	1	1	2	16	LOW_SIGNAL	LOW_SIGNAL	2012.311279	5193.973633	2020	5199	69.947327	66.329483	1924.343994	5160.567871	1925	5157	39.675728	56.125053	100	100	18.66803	10.717707	1.741793	0.574121	2.217156	0.595202	65.485847	105.818199
43	110ko2Gcon1R072403	NORMAL	A	1	1	2	17	LOW_SIGNAL	LOW_SIGNAL	1988.946655	5203.286621	1991	5211	48.008354	59.64204	1927.456055	5138.567871	1925	5144	35.660927	59.847839	100	100	13.049265	20.763981	0.628457	1.591199	1.724313	1.081388	52.27121	7.662289
44	110ko2Gcon1R072403	NORMAL	A	1	1	2	18	LOW_SIGNAL	LOW_SIGNAL	1987.391846	5209.074219	1990	5215	45.830742	61.348911	1920.33606	5124.175781	1917	5127	32.858185	51.765594	100	100	14.230284	27.238312	0.522436	1.914109	2.040764	1.640055	47.646755	38.780853
45	110ko2Gcon1R072403	NORMAL	A	1	1	2	19	LOW_SIGNAL	LOW_SIGNAL	2086.040283	5200.40918	2115	5199	109.638206	72.857224	1939.357178	5125.476074	1936	5128	47.372139	54.258301	100	100	31.128443	24.041094	1.294801	0.772319	3.0964	1.381044	67.407738	64.888756
46	110ko2Gcon1R072403	NORMAL	A	1	1	2	20	DETECTED	DETECTED	2177.818115	5283.484863	2179	5280	37.233597	53.634247	1927.132324	5123.444336	1924	5123	44.117805	53.078671	100	100	53.199436	51.346455	1.036088	0.965169	5.682191	3.015157	9.44017	4.811164
47	110ko2Gcon1R072403	NORMAL	A	1	1	2	21	DETECTED	DETECTED	3488.612061	5934.939453	3454	5894	314.395844	223.756104	1938.370972	5130.45166	1938	5126	38.680798	49.109341	100	100	328.985352	258.107086	1.274608	0.784555	40.077797	16.381563	20.126373	27.135328
48	110ko2Gcon1R072403	NORMAL	A	1	1	2	22	DETECTED	DETECTED	3443.267822	5938.875	3394	5894	294.636719	189.338684	1932	5134.352051	1938	5126	42.379242	54.261475	100	100	320.7146	258.118378	1.24251	0.804823	35.660568	14.82678	19.293268	22.547136
49	110ko2Gcon1R072403	NORMAL	A	1	1	2	23	LOW_SIGNAL	LOW_SIGNAL	1919.074341	5158.061035	1919	5159	35.152744	45.028511	1919.070801	5150.530762	1918	5153	37.546337	59.919899	100	100	0.000751	2.415968	0.000311	3215.924561	0.000094	0.125672	372633.15625	524.982422
50	110ko2Gcon1R072403	NORMAL	A	1	1	2	24	LOW_SIGNAL	LOW_SIGNAL	1916.851318	5175.14209	1916	5172	34.949986	46.485611	1919.228394	5161.850586	1920	5165	37.856911	53.065407	100	100	-0.504452	4.264367	-0.118295	0	-0.062791	0.250474	0	192.555069
51	110ko2Gcon1R072403	NORMAL	A	1	1	2	25	DETECTED	DETECTED	2627.780518	5428.085449	2630	5426	70.990875	73.538635	1925.68811	5127.385254	1924	5126	49.223732	48.220535	100	100	148.994965	96.474869	1.544392	0.647504	14.26329	6.235937	7.285932	18.464293
52	110ko2Gcon1R072403	NORMAL	A	1	1	2	26	DETECTED	DETECTED	2593.071533	5406.671387	2579	5404	53.626003	61.12608	1917.172974	5123.789551	1917	5125	33.066166	46.456409	100	100	143.436218	90.758133	1.580423	0.632742	20.44079	6.089189	6.246234	14.043518
53	110ko2Gcon1R072403	NORMAL	A	1	1	3	1	LOW_SIGNAL	LOW_SIGNAL	1983.157593	5135.088867	1983	5137	38.334766	51.758717	1975.873047	5133.095215	1976	5134	38.037674	52.355618	100	100	1.545894	0.639632	2.416851	0.413762	0.191509	0.038079	65.390083	395.417877
54	110ko2Gcon1R072403	NORMAL	A	1	1	3	2	LOW_SIGNAL	LOW_SIGNAL	1965.088379	5139.027344	1966	5139	39.423225	51.307709	1963.232056	5133.26416	1957	5128	48.308674	52.333168	100	100	0.393941	1.849026	0.213053	4.693664	0.038426	0.110125	1504.05896	178.880234
55	110ko2Gcon1R072403	NORMAL	A	1	1	3	3	LOW_SIGNAL	LOW_SIGNAL	1993.588989	5150.780762	1995	5151	56.154305	47.117683	1957.192017	5141.167969	1952	5141	52.274509	56.241806	100	100	7.724006	3.084111	2.504451	0.399289	0.696266	0.170919	56.352283	319.463379
56	110ko2Gcon1R072403	NORMAL	A	1	1	3	4	LOW_SIGNAL	LOW_SIGNAL	1999.853394	5151.746582	2000	5149	55.698181	47.58379	1955.5	5147.020996	1949	5138	55.681816	53.342529	100	100	9.412482	1.516129	6.208233	0.161076	0.796551	0.088589	3.043948	510.164612
57	110ko2Gcon1R072403	NORMAL	A	1	1	3	5	LOW_SIGNAL	LOW_SIGNAL	1936.973511	5151.099121	1937	5152	51.122326	55.033298	1944.391968	5146.104004	1938	5142	49.086479	56.555687	100	100	-1.574312	1.602604	-0.982347	0	-0.15113	0.088322	0	260.932068
58	110ko2Gcon1R072403	NORMAL	A	1	1	3	6	LOW_SIGNAL	LOW_SIGNAL	1931.463623	5144.741699	1931	5144	39.629917	47.600769	1928.735962	5148.13623	1924	5154	45.386539	56.038776	100	100	0.578852	-1.089081	0	-1.88145	0.060098	-0.060575	811.045044	0
59	110ko2Gcon1R072403	NORMAL	A	1	1	3	7	LOW_SIGNAL	LOW_SIGNAL	2012.105957	5195.07959	2019	5198	56.924885	65.187691	1938.400024	5134.624023	1940	5136	38.252548	56.640305	100	100	15.641549	19.396206	0.806423	1.240044	1.926824	1.067359	57.195766	53.376972
60	110ko2Gcon1R072403	NORMAL	A	1	1	3	8	LOW_SIGNAL	LOW_SIGNAL	2006.205322	5199.78125	2010	5206	49.262745	61.41341	1927.447998	5132.167969	1928	5136	42.098862	53.128677	100	100	16.713533	21.692644	0.77047	1.297909	1.870771	1.272632	32.483677	45.560638
61	110ko2Gcon1R072403	NORMAL	A	1	1	3	9	LOW_SIGNAL	LOW_SIGNAL	1953.745117	5169.686035	1954	5167	45.308674	51.554317	1919.047974	5126.040039	1921	5126	44.330116	47.816582	100	100	7.363275	14.003122	0.525831	1.901752	0.782699	0.91278	26.992783	44.155972
62	110ko2Gcon1R072403	NORMAL	A	1	1	3	10	LOW_SIGNAL	LOW_SIGNAL	1944.699341	5167.882324	1946	5171	46.886353	54.690517	1901.47998	5130.799805	1905	5136	39.990639	48.433857	100	100	9.171823	11.897336	0.770914	1.297162	1.080737	0.765632	56.632229	68.498772
63	110ko2Gcon1R072403	NORMAL	A	1	1	3	11	LOW_SIGNAL	LOW_SIGNAL	1991.105225	5196.210449	2002	5199	68.061348	59.157398	1910.608032	5132.815918	1903	5126	69.322517	58.066608	100	100	17.08276	20.339125	0.839897	1.190623	1.161198	1.091755	16.352104	17.83721
64	110ko2Gcon1R072403	NORMAL	A	1	1	3	12	LOW_SIGNAL	LOW_SIGNAL	1992.848633	5207.019531	2003	5212	61.966427	53.165325	1894.656006	5131.73584	1897	5132	35.14695	47.530151	100	100	20.838007	24.153574	0.86273	1.159111	2.793774	1.583914	51.973957	31.64155
65	110ko2Gcon1R072403	NORMAL	A	1	1	3	13	LOW_SIGNAL	LOW_SIGNAL	1881.509888	5139.105957	1882	5138	37.331814	54.809872	1876.864014	5134.248047	1878	5136	41.20295	50.769188	100	100	0.985927	1.558583	0.632579	1.58083	0.112756	0.095686	375.30365	425.174133
66	110ko2Gcon1R072403	NORMAL	A	1	1	3	14	LOW_SIGNAL	LOW_SIGNAL	1862.192017	5138.986816	1861	5142	39.124546	48.636616	1864.439941	5132.439941	1865	5138	43.405888	44.621597	100	100	-0.477045	2.100461	-0.227114	0	-0.051788	0.14672	0	295.565247
67	110ko2Gcon1R072403	NORMAL	A	1	1	3	15	LOW_SIGNAL	LOW_SIGNAL	1903.947021	5145.172363	1907	5145	42.171837	56.388508	1868.063477	5116.57959	1869	5113	42.534275	56.452507	100	100	7.615048	9.173536	0.83011	1.204659	0.843638	0.506493	15.441115	9.398593
68	110ko2Gcon1R072403	NORMAL	A	1	1	3	16	LOW_SIGNAL	LOW_SIGNAL	1889.819946	5121.97998	1891	5125	42.519493	52.802975	1863.039673	5103.80957	1859	5098	43.186184	53.73024	100	100	5.683192	5.829687	0.974871	1.025777	0.620112	0.338178	28.226168	54.699085
69	110ko2Gcon1R072403	NORMAL	A	1	1	3	17	LOW_SIGNAL	LOW_SIGNAL	1861.221436	5095.677734	1861	5097	43.962494	49.45409	1866.047607	5083.753906	1863	5077	41.276985	54.62624	100	100	-1.024189	3.82557	-0.267722	0	-0.116922	0.21828	0	194.582672
70	110ko2Gcon1R072403	NORMAL	A	1	1	3	18	LOW_SIGNAL	LOW_SIGNAL	1881.358154	5082.763672	1871	5085	89.106064	54.304798	1867.238037	5087.174805	1869	5072	40.558392	48.251846	100	100	2.996509	-1.415242	0	-0.472297	0.348143	-0.091419	561.896545	0
71	110ko2Gcon1R072403	NORMAL	A	1	1	3	19	LOW_SIGNAL	LOW_SIGNAL	1913.026978	5090.952637	1899	5083	134.555756	46.054138	1884.696045	5088.408203	1880	5089	42.774963	45.881168	100	100	6.012266	0.816341	7.364896	0.135779	0.662325	0.055457	450.305267	156.724213
72	110ko2Gcon1R072403	NORMAL	A	1	1	3	20	LOW_SIGNAL	LOW_SIGNAL	1886.973022	5104.837891	1888	5104	39.297565	49.983265	1879.599976	5088.576172	1878	5090	43.777851	50.319805	100	100	1.564676	5.217313	0.299901	3.334438	0.16842	0.323167	261.662872	35.728085
73	110ko2Gcon1R072403	NORMAL	A	1	1	3	21	LOW_SIGNAL	LOW_SIGNAL	1909.925659	5138.25	1911	5136	41.722462	60.03603	1892.820557	5103.025879	1890	5106	43.289444	54.959297	100	100	3.62997	11.301098	0.321205	3.113276	0.395133	0.640913	67.475525	68.59494
74	110ko2Gcon1R072403	NORMAL	A	1	1	3	22	LOW_SIGNAL	LOW_SIGNAL	1897.675659	5151.709473	1895	5154	44.848991	54.509224	1878.389771	5111.093262	1876	5112	46.041241	57.517143	100	100	4.092766	13.031064	0.314078	3.183926	0.418883	0.706158	53.976242	45.195343
75	110ko2Gcon1R072403	NORMAL	A	1	1	3	23	LOW_SIGNAL	LOW_SIGNAL	1844.831055	5097.912109	1844	5094	41.900814	51.58149	1863.388916	5095.944336	1863	5092	42.432247	57.735573	100	100	-3.938268	0.631329	-6.238061	0	-0.437353	0.034083	0	1318.106812
76	110ko2Gcon1R072403	NORMAL	A	1	1	3	24	LOW_SIGNAL	LOW_SIGNAL	1850.925659	5079.371582	1857	5080	38.40353	57.505428	1869.807983	5084.640137	1869	5085	43.196228	59.605877	100	100	-4.007124	-1.690332	0	0	-0.437129	-0.08839	0	0
77	110ko2Gcon1R072403	NORMAL	A	1	1	3	25	LOW_SIGNAL	LOW_SIGNAL	1864.395996	5092.973145	1865	5093	39.617222	50.076683	1871.539673	5081.72998	1873	5076	45.322956	52.652733	100	100	-1.516	3.60719	-0.420272	0	-0.157617	0.213534	0	144.689194
78	110ko2Gcon1R072403	NORMAL	A	1	1	3	26	LOW_SIGNAL	LOW_SIGNAL	1866.409424	5084.335449	1869	5080	34.674355	52.575893	1880.307129	5087.456543	1883	5085	57.410316	47.712055	100	100	-2.94931	-1.001353	0	0	-0.242077	-0.065415	0	0
79	110ko2Gcon1R072403	NORMAL	A	1	1	4	1	LOW_SIGNAL	LOW_SIGNAL	1895.130127	5104.308105	1896	5108	40.54155	48.933105	1903.094482	5092.433105	1905	5088	50.249451	51.095551	100	100	-1.690161	3.809905	-0.443623	0	-0.158496	0.232408	0	123.851509
80	110ko2Gcon1R072403	NORMAL	A	1	1	4	2	LOW_SIGNAL	LOW_SIGNAL	1884.251709	5104.598633	1890	5102	36.411617	50.214561	1884.682495	5104.992188	1880	5101	51.094677	50.748245	100	100	-0.09142	-0.126266	0	0	-0.008431	-0.007755	0	0
81	110ko2Gcon1R072403	NORMAL	A	1	1	4	3	LOW_SIGNAL	LOW_SIGNAL	1986.047607	5201.13623	2000	5213	67.630264	73.596703	1885.767944	5118.224121	1879	5119	65.959198	62.429039	100	100	21.280909	26.60103	0.800003	1.249995	1.520329	1.328102	14.899444	47.008209
82	110ko2Gcon1R072403	NORMAL	A	1	1	4	4	LOW_SIGNAL	LOW_SIGNAL	1979.795898	5219.312988	1990	5224	62.997826	70.935226	1906.567993	5123.231934	1869	5117	334.428772	64.124146	100	100	15.540104	30.826077	0.504122	1.983647	0.218964	1.49836	448.519714	31.566942
83	110ko2Gcon1R072403	NORMAL	A	1	1	4	5	LOW_SIGNAL	LOW_SIGNAL	1875.829956	5131.537598	1874	5136	30.833485	48.419861	1862.023804	5114.72998	1863	5117	40.806358	47.928009	100	100	2.929881	5.392456	0.54333	1.840504	0.338333	0.350685	193.604218	40.957386
84	110ko2Gcon1R072403	NORMAL	A	1	1	4	6	LOW_SIGNAL	LOW_SIGNAL	1882.559204	5114.164551	1878	5114	35.856731	50.460854	1871.349243	5104.650879	1866	5103	39.508244	54.241726	100	100	2.378929	3.05231	0.779386	1.283061	0.283737	0.175394	147.984787	209.134872
85	110ko2Gcon1R072403	NORMAL	A	1	1	4	7	LOW_SIGNAL	LOW_SIGNAL	1903.331177	5102.165527	1906	5101	42.689693	51.115875	1879.312012	5095.912109	1882	5094	47.626125	52.919739	100	100	5.097241	2.00631	2.540606	0.393607	0.504328	0.118168	87.90844	219.066193
86	110ko2Gcon1R072403	NORMAL	A	1	1	4	8	LOW_SIGNAL	LOW_SIGNAL	1892.463623	5112.205078	1893	5116	45.489746	49.119614	1863.488037	5102.432129	1856	5102	50.379631	49.902702	100	100	6.149071	3.135495	1.961116	0.509914	0.575145	0.19584	74.72348	90.104599
87	110ko2Gcon1R072403	NORMAL	A	1	1	4	9	LOW_SIGNAL	LOW_SIGNAL	1859.730225	5115.381348	1861	5113	34.678276	44.076538	1855.420654	5112.301758	1846	5110	42.441929	50.474274	100	100	0.914558	0.988037	0.925631	1.080344	0.10154	0.061013	567.783997	798.643433
88	110ko2Gcon1R072403	NORMAL	A	1	1	4	10	LOW_SIGNAL	LOW_SIGNAL	1860.519775	5113.401367	1862	5106	37.254978	47.433365	1844.460327	5111.880859	1842	5115	39.806263	52.232037	100	100	3.408066	0.487831	6.986165	0.14314	0.40344	0.029111	87.310585	1438.281982
89	110ko2Gcon1R072403	NORMAL	A	1	1	4	11	LOW_SIGNAL	LOW_SIGNAL	1840.197388	5116.157715	1838	5121	37.459747	50.942787	1841.952026	5105.751953	1832	5106	62.15237	49.901131	100	100	-0.372362	3.338523	-0.111535	0	-0.028231	0.208528	0	98.494759
90	110ko2Gcon1R072403	NORMAL	A	1	1	4	12	LOW_SIGNAL	LOW_SIGNAL	1839.91394	5127.026367	1840	5132	35.30381	46.694183	1831.328003	5117.52002	1828	5116	41.604271	48.199284	100	100	1.82207	3.04996	0.597408	1.673899	0.206372	0.19723	256.380188	125.715042
91	110ko2Gcon1R072403	NORMAL	A	1	1	4	13	LOW_SIGNAL	LOW_SIGNAL	1825.609253	5111.794922	1828	5115	42.261089	47.190575	1819.328003	5114.448242	1816	5115	42.180443	50.922512	100	100	1.332979	-0.851276	0	-0.638626	0.148914	-0.052105	41.545639	0
92	110ko2Gcon1R072403	NORMAL	A	1	1	4	14	LOW_SIGNAL	LOW_SIGNAL	1821.390747	5104.655762	1820	5105	35.015987	55.457619	1808.666626	5091.896973	1811	5095	33.577377	48.069252	100	100	2.700257	4.093454	0.659652	1.51595	0.378949	0.265425	78.070099	216.766052
93	110ko2Gcon1R072403	NORMAL	A	1	1	4	15	DETECTED	DETECTED	3278.440674	5617.830566	3332	5643	393.920105	184.546082	1818.698364	5074.825195	1813	5072	38.346737	47.652481	100	100	309.78009	174.21463	1.778152	0.562382	38.066925	11.395112	26.857426	32.833504
94	110ko2Gcon1R072403	NORMAL	A	1	1	4	16	DETECTED	DETECTED	3352.960449	5726.485352	3274	5709	383.229126	225.481018	1815.642822	5074.071289	1810	5066	44.224079	45.641743	100	100	326.242798	209.316666	1.558609	0.641598	34.762005	14.294241	24.761889	33.845581
95	110ko2Gcon1R072403	NORMAL	A	1	1	4	17	DETECTED	DETECTED	2243.878906	5410.63623	2231	5400	70.797371	90.216232	1800.528076	5066.370605	1801	5069	49.643063	45.633766	100	100	94.08596	110.452141	0.851826	1.173949	8.930771	7.544098	11.385131	22.605713
96	110ko2Gcon1R072403	NORMAL	A	1	1	4	18	DETECTED	DETECTED	2259.152344	5370.428711	2268	5365	81.618675	98.048058	1802	5059.318359	1803	5057	49.753647	44.049736	100	100	97.014862	99.814804	0.971949	1.028861	9.188318	7.062706	14.152987	28.155893
97	110ko2Gcon1R072403	NORMAL	A	1	1	4	19	LOW_SIGNAL	LOW_SIGNAL	1933.520264	5095.081055	1936	5090	91.297775	63.375088	1805.456909	5057.594727	1806	5053	52.189182	51.45298	100	100	27.177042	12.026892	2.25969	0.442539	2.45383	0.728555	58.494827	98.702385
98	110ko2Gcon1R072403	NORMAL	A	1	1	4	20	LOW_SIGNAL	LOW_SIGNAL	1940.871582	5103.628418	1954	5103	87.346924	55.288879	1815.531738	5061.793457	1821	5061	47.24416	48.304256	100	100	26.59907	13.422081	1.98174	0.504607	2.653023	0.866072	58.614647	64.298019
99	110ko2Gcon1R072403	NORMAL	A	1	1	4	21	DETECTED	DETECTED	8160.244141	7654.290039	8377	7624	2959.487305	1377.932129	1817.404297	5072.574707	1820	5079	46.464882	55.085999	100	100	1346.049561	828.302246	1.625071	0.615358	136.508255	46.866997	46.652962	53.33007
100	110ko2Gcon1R072403	NORMAL	A	1	1	4	22	DETECTED	DETECTED	8264.320313	7629.916016	8701	7653	2820.530029	1337.367065	1812.97998	5070.220215	1808	5072	46.374908	50.642521	100	100	1369.075073	821.23761	1.667088	0.599849	139.112732	50.544399	43.714153	52.209637
101	110ko2Gcon1R072403	NORMAL	A	1	1	4	23	DETECTED	DETECTED	3451.021729	5366.380371	3587	5387	460.495758	117.286613	1806.805786	5052.893066	1805	5052	46.654568	49.539227	100	100	348.928284	100.577408	3.469251	0.288247	35.242336	6.328062	27.862902	33.912357
102	110ko2Gcon1R072403	NORMAL	A	1	1	4	24	DETECTED	DETECTED	3493.111084	5368.644531	3633	5388	461.530518	124.924454	1805.927856	5040.113281	1801	5037	44.54007	48.306732	100	100	358.0466	105.404015	3.396897	0.294386	37.880119	6.800941	27.227411	35.067192
103	110ko2Gcon1R072403	NORMAL	A	1	1	4	25	LOW_SIGNAL	LOW_SIGNAL	1836.221436	5052.805176	1837	5054	45.873775	51.933247	1809.823486	5058.218262	1805	5051	62.256943	90.104477	100	100	5.602057	-1.736702	0	-0.310012	0.424016	-0.060076	159.442215	0
104	110ko2Gcon1R072403	NORMAL	A	1	1	4	26	LOW_SIGNAL	LOW_SIGNAL	1844.966431	5050.060547	1841	5047	50.894356	43.374416	1810.793701	5056.531738	1809	5057	49.298328	49.774006	100	100	7.251987	-2.076179	0	-0.286291	0.693182	-0.130011	37.004826	0
105	110ko2Gcon1R072403	NORMAL	A	1	1	5	1	DETECTED	DETECTED	2437.266602	5173.700195	2409	5179	292.436523	66.159752	1813.362793	5078.421387	1809	5068	47.267048	52.881989	100	100	132.40213	30.568687	4.331299	0.230878	13.199551	1.801725	46.255737	41.726868
106	110ko2Gcon1R072403	NORMAL	A	1	1	5	2	DETECTED	DETECTED	2342.183105	5174.873047	2285	5167	323.894684	66.782585	1818.147095	5087.137207	1816	5088	53.012306	48.543957	100	100	111.208618	28.148647	3.950763	0.253116	9.885177	1.807348	60.974236	52.273754
107	110ko2Gcon1R072403	NORMAL	A	1	1	5	3	LOW_SIGNAL	LOW_SIGNAL	1823.972778	5097.245117	1823	5094	37.164753	49.351627	1801.833374	5081.833496	1798	5082	43.329575	54.640751	100	100	4.698327	4.944573	0.950199	1.052411	0.510954	0.282054	100.618294	152.175354
108	110ko2Gcon1R072403	NORMAL	A	1	1	5	4	LOW_SIGNAL	LOW_SIGNAL	1822.210938	5102.503418	1823	5102	35.890503	46.192028	1799.079346	5092.507813	1793	5095	42.57222	48.637611	100	100	4.908885	3.206931	1.530711	0.653291	0.543349	0.205512	98.985191	152.354126
109	110ko2Gcon1R072403	NORMAL	A	1	1	5	5	DETECTED	DETECTED	3893.23584	5788.105469	3988	5791	922.83429	331.447662	1817.22583	5093.741699	1814	5098	37.220844	46.543812	100	100	440.561707	222.775558	1.977603	0.505663	55.775467	14.918498	44.416134	47.261024
110	110ko2Gcon1R072403	NORMAL	A	1	1	5	6	DETECTED	DETECTED	4182.846191	5950.273438	4077	5865	1207.144043	462.315735	1840.15686	5084.313965	1841	5082	39.326523	48.069317	100	100	497.155243	277.829315	1.789427	0.558838	59.570217	18.014807	51.500778	53.09832
111	110ko2Gcon1R072403	NORMAL	A	1	1	5	7	LOW_SIGNAL	LOW_SIGNAL	1869.934204	5114.717285	1846	5098	209.34346	135.291702	1823.709717	5089.766113	1821	5093	40.287945	49.676048	100	100	9.809557	8.005186	1.2254	0.81606	1.147353	0.502278	444.418549	504.351898
112	110ko2Gcon1R072403	NORMAL	A	1	1	5	8	LOW_SIGNAL	LOW_SIGNAL	1832.223633	5106.638184	1832	5105	39.117443	52.999886	1804.149658	5096.118164	1802	5095	32.443371	43.198994	100	100	5.957736	3.375181	1.76516	0.566521	0.865322	0.243525	77.844727	291.87793
113	110ko2Gcon1R072403	NORMAL	A	1	1	5	9	DETECTED	DETECTED	2100.666748	5318.424316	2098	5331	52.355556	71.041374	1797.911377	5108.532227	1796	5107	40.288593	48.80233	100	100	64.249413	67.34053	0.954097	1.048111	7.514667	4.300862	11.043739	24.596291
114	110ko2Gcon1R072403	NORMAL	A	1	1	5	10	DETECTED	DETECTED	2110.846191	5354.615234	2104	5340	54.024212	79.672356	1793.956055	5118.024414	1791	5115	40.085358	44.60265	100	100	67.249031	75.906395	0.885947	1.128736	7.905384	5.304412	11.429355	27.903587
115	110ko2Gcon1R072403	NORMAL	A	1	1	5	11	LOW_SIGNAL	LOW_SIGNAL	1786.403931	5114.357422	1782	5116	28.892256	48.370419	1784.658081	5118.692383	1784	5124	33.618591	48.310326	100	100	0.370497	-1.390803	0	-3.75389	0.051931	-0.089732	984.539551	0
116	110ko2Gcon1R072403	NORMAL	A	1	1	5	12	LOW_SIGNAL	LOW_SIGNAL	1796.297974	5133.900879	1795	5128	32.217346	53.324394	1783.508667	5117.758789	1782	5116	37.207642	42.439232	100	100	2.71409	5.178932	0.524064	1.908165	0.343728	0.380358	145.537201	200.012878
117	110ko2Gcon1R072403	NORMAL	A	1	1	5	13	LOW_SIGNAL	LOW_SIGNAL	1822.291382	5147.178711	1826	5149	43.832504	50.889175	1768.744019	5106.120117	1768	5105	41.159397	50.41547	100	100	11.363586	13.172996	0.862643	1.159229	1.300975	0.814405	28.148737	16.871923
118	110ko2Gcon1R072403	NORMAL	A	1	1	5	14	LOW_SIGNAL	LOW_SIGNAL	1815.421021	5127.243652	1813	5127	49.361031	55.742775	1761.735962	5084.304199	1758	5085	38.577557	49.45676	100	100	11.392807	13.77644	0.826978	1.209223	1.391614	0.868222	57.360855	59.887764
119	110ko2Gcon1R072403	NORMAL	A	1	1	5	15	LOW_SIGNAL	LOW_SIGNAL	1752.473633	5072.302734	1752	5073	36.019474	54.132423	1757.33606	5070.432129	1758	5074	40.450283	52.633598	100	100	-1.031883	0.600154	-1.719364	0	-0.120207	0.03554	0	676.254089
120	110ko2Gcon1R072403	NORMAL	A	1	1	5	16	LOW_SIGNAL	LOW_SIGNAL	1750.192017	5071.734863	1746	5070	32.582355	49.264004	1739.895996	5066.720215	1741	5062	41.999405	46.908909	100	100	2.184976	1.60887	1.358081	0.736333	0.245147	0.106902	257.397522	300.116669
121	110ko2Gcon1R072403	NORMAL	A	1	1	5	17	LOW_SIGNAL	LOW_SIGNAL	1734.80542	5062.214844	1731	5065	35.099602	51.31966	1721.735962	5059.432129	1721	5061	40.459087	40.692856	100	100	2.773543	0.89279	3.106603	0.321895	0.323029	0.068383	153.973572	1123.714722
122	110ko2Gcon1R072403	NORMAL	A	1	1	5	18	LOW_SIGNAL	LOW_SIGNAL	1723.189209	5044.905273	1723	5044	33.12466	47.063614	1725.264038	5039.551758	1728	5037	40.298721	47.534782	100	100	-0.440311	1.71759	-0.256354	0	-0.051486	0.112623	0	124.707024
123	110ko2Gcon1R072403	NORMAL	A	1	1	5	19	LOW_SIGNAL	LOW_SIGNAL	1736.614868	5037.938965	1735	5041	35.518799	44.355583	1724.864014	5033.304199	1727	5029	43.671673	45.013119	100	100	2.493715	1.486991	1.677021	0.596295	0.269073	0.102965	216.2332	165.39595
124	110ko2Gcon1R072403	NORMAL	A	1	1	5	20	LOW_SIGNAL	LOW_SIGNAL	1737.304077	5036.844727	1738	5042	32.841953	45.298962	1735.728027	5041.023926	1736	5041	42.854847	48.452915	100	100	0.334462	-1.340829	0	-4.00891	0.036776	-0.086253	1746.822021	0
125	110ko2Gcon1R072403	NORMAL	A	1	1	5	21	LOW_SIGNAL	LOW_SIGNAL	1722.452759	5034.223145	1719	5032	37.358955	44.476974	1731.254028	5041.198242	1729	5036	48.198914	53.212185	100	100	-1.867767	-2.237849	0	0	-0.182603	-0.131081	0	0
126	110ko2Gcon1R072403	NORMAL	A	1	1	5	22	LOW_SIGNAL	LOW_SIGNAL	1718.864868	5038.304199	1717	5038	33.045967	46.942665	1738.769897	5045.619141	1736	5046	47.01321	51.09034	100	100	-4.224158	-2.346882	0	0	-0.423392	-0.143177	0	0
127	110ko2Gcon1R072403	NORMAL	A	1	1	5	23	LOW_SIGNAL	LOW_SIGNAL	1742.182373	5024.912109	1742	5024	35.747036	52.396431	1741.785767	5026.777832	1734	5023	45.397373	47.866631	100	100	0.084166	-0.598587	0	-7.111979	0.008736	-0.038978	7055.710449	0
128	110ko2Gcon1R072403	NORMAL	A	1	1	5	24	LOW_SIGNAL	LOW_SIGNAL	1742.689209	5037.236328	1743	5038	40.03363	48.014225	1741.833374	5037.849121	1740	5042	46.598499	49.594528	100	100	0.181622	-0.196605	0	-1.082497	0.018366	-0.012356	2786.522217	0
129	110ko2Gcon1R072403	NORMAL	A	1	1	5	25	LOW_SIGNAL	LOW_SIGNAL	1811.432373	5136.304199	1821	5144	58.321091	81.482574	1730.712036	5040.591797	1726	5035	40.034824	44.89595	100	100	17.130116	30.7078	0.557842	1.792621	2.016253	2.131872	52.538757	71.044357
130	110ko2Gcon1R072403	NORMAL	A	1	1	5	26	LOW_SIGNAL	LOW_SIGNAL	1808.412109	5134.047363	1816	5140	55.501534	82.041756	1728.325439	5039.563477	1726	5035	43.369083	47.564266	100	100	16.995642	30.31365	0.56066	1.783613	1.84663	1.986447	43.246166	70.749382
131	110ko2Gcon1R072403	NORMAL	A	1	1	6	1	LOW_SIGNAL	LOW_SIGNAL	1897.135132	5103.60791	1909	5104	63.671211	53.652397	1759.079346	5061.896973	1760	5058	31.97714	48.771103	100	100	29.297592	13.38229	2.189281	0.456771	4.317327	0.855239	39.881653	53.606499
132	110ko2Gcon1R072403	NORMAL	A	1	1	6	2	LOW_SIGNAL	LOW_SIGNAL	1904.979614	5123.163086	1911	5123	66.113281	55.88847	1748.536011	5068.647949	1748	5067	39.334694	44.535995	100	100	33.199772	17.490313	1.898181	0.52682	3.977242	1.224069	33.966839	61.93668
133	110ko2Gcon1R072403	NORMAL	A	1	1	6	3	LOW_SIGNAL	LOW_SIGNAL	1916.564575	5191.353516	1944	5182	99.277946	90.773285	1742.428589	5069.72998	1738	5071	37.547077	44.615768	100	100	36.954372	39.020973	0.947039	1.055923	4.637804	2.726021	52.777088	64.997307
134	110ko2Gcon1R072403	NORMAL	A	1	1	6	4	DETECTED	DETECTED	1973.599976	5249.100098	1971	5228	48.160782	69.122902	1749.316406	5077.069824	1750	5075	37.682568	50.840347	100	100	47.596474	55.193172	0.862362	1.159606	5.951919	3.383735	13.372096	27.223104
135	110ko2Gcon1R072403	NORMAL	A	1	1	6	5	LOW_SIGNAL	LOW_SIGNAL	1746.265259	5067.394531	1742	5068	37.14362	49.901325	1743.56665	5068.75	1741	5068	43.477558	52.29092	100	100	0.572687	-0.434881	0	-0.759369	0.062069	-0.025922	837.378235	0
136	110ko2Gcon1R072403	NORMAL	A	1	1	6	6	LOW_SIGNAL	LOW_SIGNAL	1762.258545	5076.823242	1758	5077	37.924049	48.950859	1753.649536	5067.060059	1752	5062	47.078129	50.978405	100	100	1.826966	3.132362	0.583255	1.714516	0.182866	0.191516	324.018036	145.79425
137	110ko2Gcon1R072403	NORMAL	A	1	1	6	7	DETECTED	DETECTED	9002.398438	7759.890625	9528	7941	2614.747314	1175.35022	1787.125	5080.479004	1791	5091	46.301338	57.402641	100	100	1531.193604	859.646545	1.78119	0.561423	155.832932	46.677498	36.233379	43.813637
138	110ko2Gcon1R072403	NORMAL	A	1	1	6	8	DETECTED	DETECTED	9529.519531	7719.587891	9901	7691	3058.848145	1315.666748	1781.162842	5106.325684	1783	5100	39.264023	48.566952	100	100	1644.322144	838.423523	1.961207	0.50989	197.339859	53.807415	39.474129	50.311447
139	110ko2Gcon1R072403	NORMAL	A	1	1	6	9	LOW_SIGNAL	LOW_SIGNAL	1763.269775	5105.302734	1761	5106	33.107491	47.265079	1766.129639	5118.925781	1763	5117	34.356052	46.003601	100	100	-0.606908	-4.370738	0	0	-0.083242	-0.29613	0	0
140	110ko2Gcon1R072403	NORMAL	A	1	1	6	10	LOW_SIGNAL	LOW_SIGNAL	1768.137207	5120.869141	1768	5118	30.005495	43.941902	1761.900024	5126.283203	1763	5122	29.687561	49.680023	100	100	1.323627	-1.737016	0	-1.312315	0.210094	-0.108979	69.846069	0
141	110ko2Gcon1R072403	NORMAL	A	1	1	6	11	DETECTED	DETECTED	12262.051758	18534.853516	12315	18629	3421.377686	6553.288574	1777.108643	5157.108887	1771	5156	33.073139	49.467045	100	100	2225.068604	4292.036133	0.518418	1.928946	317.022919	270.4375	32.629818	48.985104
142	110ko2Gcon1R072403	NORMAL	A	1	1	6	12	DETECTED	DETECTED	11548.083008	18199.583984	12363	18802	4410.227539	7873.561523	1777.488892	5142.888672	1781	5147	34.188396	45.556267	100	100	2073.472412	4189.032715	0.494976	2.020298	285.786835	286.605896	45.136406	60.301857
143	110ko2Gcon1R072403	NORMAL	A	1	1	6	13	LOW_SIGNAL	LOW_SIGNAL	1848.217163	5139.605469	1858	5136	77.569626	56.325447	1737.217407	5114.669434	1738	5113	32.936886	48.609745	100	100	23.55588	8.00033	2.944364	0.339632	3.370075	0.512984	63.270123	114.109268
144	110ko2Gcon1R072403	NORMAL	A	1	1	6	14	LOW_SIGNAL	LOW_SIGNAL	1841.269775	5123.664551	1850	5118	83.297043	56.917156	1723.57605	5093.368164	1722	5092	30.480633	47.380505	100	100	24.976444	9.720113	2.569563	0.389171	3.861263	0.639427	65.865753	104.098495
145	110ko2Gcon1R072403	NORMAL	A	1	1	6	15	LOW_SIGNAL	LOW_SIGNAL	1706.078979	5086.5	1701	5085	36.338463	55.030273	1709.931641	5084.102539	1707	5083	36.581455	54.447914	100	100	-0.817595	0.769187	-1.062934	0	-0.105317	0.044032	0	333.048645
146	110ko2Gcon1R072403	NORMAL	A	1	1	6	16	LOW_SIGNAL	LOW_SIGNAL	1689.660034	5065.459961	1689	5067	29.32045	46.691132	1693.889771	5057.584961	1690	5054	36.439571	42.86739	100	100	-0.897616	2.526568	-0.355271	0	-0.116075	0.183706	0	234.988846
147	110ko2Gcon1R072403	NORMAL	A	1	1	6	17	LOW_SIGNAL	LOW_SIGNAL	1677.865723	5048.530273	1680	5050	31.965494	50.235714	1678.968018	5059.399902	1679	5059	33.098572	42.286461	100	100	-0.233924	-3.487347	0	0	-0.033303	-0.257048	0	0
148	110ko2Gcon1R072403	NORMAL	A	1	1	6	18	LOW_SIGNAL	LOW_SIGNAL	1684.844604	5035.614746	1680	5034	49.821953	46.485088	1681.800049	5035.912109	1679	5034	33.415272	44.767307	100	100	0.646102	-0.095404	0	-0.147661	0.091113	-0.006642	1213.794678	0
149	110ko2Gcon1R072403	NORMAL	A	1	1	6	19	LOW_SIGNAL	LOW_SIGNAL	1680.208008	5028.342285	1684	5026	33.978397	41.926048	1673.735962	5023.576172	1671	5021	33.348145	45.253258	100	100	1.373469	1.529132	0.898202	1.113335	0.194075	0.105321	100.64888	357.340607
150	110ko2Gcon1R072403	NORMAL	A	1	1	6	20	LOW_SIGNAL	LOW_SIGNAL	1689.290527	5020.831055	1687	5021	29.255444	45.015404	1678.712036	5023.671875	1676	5026	32.538513	53.307636	100	100	2.244921	-0.911432	0	-0.405997	0.325107	-0.053291	134.64473	0
151	110ko2Gcon1R072403	NORMAL	A	1	1	6	21	LOW_SIGNAL	LOW_SIGNAL	1676.918945	5032.878418	1677	5030	30.684822	47.80159	1676.825439	5023.80957	1678	5029	30.019753	48.07856	100	100	0.019843	2.909595	0.00682	146.627853	0.003115	0.188626	6795.247559	56.823566
152	110ko2Gcon1R072403	NORMAL	A	1	1	6	22	LOW_SIGNAL	LOW_SIGNAL	1687.148682	5018.364746	1691	5020	28.459391	49.488022	1680.192017	5028.928223	1679	5031	32.691792	52.674152	100	100	1.476313	-3.389123	0	-2.295667	0.212795	-0.200544	231.256912	0
153	110ko2Gcon1R072403	NORMAL	A	1	1	6	23	LOW_SIGNAL	LOW_SIGNAL	1788.358154	5117.243164	1787	5108	67.404045	79.491905	1701.640015	5025.399902	1689	5024	58.834568	61.166611	100	100	18.402943	29.466448	0.624539	1.601181	1.473932	1.501526	37.928291	55.279129
154	110ko2Gcon1R072403	NORMAL	A	1	1	6	24	LOW_SIGNAL	LOW_SIGNAL	1781.776978	5137.344727	1782	5132	64.050774	78.147209	1700.128052	5031.839844	1688	5027	61.731201	63.960869	100	100	17.327175	33.84956	0.511888	1.953553	1.322652	1.649522	20.920044	42.557098
155	110ko2Gcon1R072403	NORMAL	A	1	1	6	25	LOW_SIGNAL	LOW_SIGNAL	1682.398682	5026.026855	1682	5024	30.992146	43.382172	1677.640015	5029.536133	1675	5031	30.833424	48.342793	100	100	1.009863	-1.125896	0	-1.114899	0.154335	-0.072592	65.828911	0
156	110ko2Gcon1R072403	NORMAL	A	1	1	6	26	LOW_SIGNAL	LOW_SIGNAL	1683.479736	5030.195801	1683	5028	31.582411	44.777866	1668.5	5025.666504	1667	5031	33.880199	43.786205	100	100	3.178934	1.453153	2.187612	0.45712	0.442138	0.103441	81.87429	206.909149
157	110ko2Gcon1R072403	NORMAL	A	1	1	7	1	LOW_SIGNAL	LOW_SIGNAL	1854.155396	5104.054199	1838	5100	139.78389	76.645111	2213.960205	5332.333496	1756	5067	809.57251	490.146942	100	100	-76.356194	-73.239777	0	0	-0.444438	-0.465736	0	0
158	110ko2Gcon1R072403	NORMAL	A	1	1	7	2	LOW_SIGNAL	LOW_SIGNAL	1815.216187	5094.986328	1825	5091	61.746414	51.834526	1746.871948	5060.711914	1723	5057	218.910339	63.170254	100	100	14.503714	10.9964	1.318951	0.758178	0.312202	0.542572	307.299805	105.344673
159	110ko2Gcon1R072403	NORMAL	A	1	1	7	3	DETECTED	DETECTED	1960.055542	5491.100098	1953	5459	49.717258	113.351204	1724.153198	5056.207031	1717	5056	56.519695	48.362278	100	100	50.062157	139.528519	0.358795	2.787106	4.173808	8.992402	11.395616	23.572752
160	110ko2Gcon1R072403	NORMAL	A	1	1	7	4	DETECTED	DETECTED	1976.511108	5491.855469	1976	5471	39.931759	105.989021	1719.468506	5068.225098	1719	5063	34.555046	75.426872	100	100	54.54845	135.915054	0.401342	2.491639	7.438642	5.616438	7.785616	17.57691
161	110ko2Gcon1R072403	NORMAL	A	1	1	7	5	LOW_SIGNAL	LOW_SIGNAL	1740.628418	5057.25	1740	5062	37.463684	48.449551	1718.333374	5061.277832	1719	5068	31.355511	48.546665	100	100	4.731356	-1.292266	0	-0.273128	0.711041	-0.082968	91.96067	0
162	110ko2Gcon1R072403	NORMAL	A	1	1	7	6	LOW_SIGNAL	LOW_SIGNAL	1729.810791	5050.952637	1727	5054	36.545628	45.488937	1716.904053	5067.007813	1716	5064	33.073334	51.995743	100	100	2.739011	-5.151047	0	-1.880623	0.390246	-0.308779	120.463493	0
163	110ko2Gcon1R072403	NORMAL	A	1	1	7	7	LOW_SIGNAL	LOW_SIGNAL	1728.135132	5079.10791	1727	5075	32.446426	55.07954	1716.25647	5065.751953	1719	5072	36.331604	48.110294	100	100	2.520838	4.285046	0.588287	1.69985	0.326951	0.277611	137.614059	200.787384
164	110ko2Gcon1R072403	NORMAL	A	1	1	7	8	LOW_SIGNAL	LOW_SIGNAL	1733.734741	5091.945801	1733	5095	36.6982	48.447662	1728.078979	5083.324707	1721	5081	39.183064	49.327229	100	100	1.200241	2.765941	0.433936	2.304488	0.144342	0.174774	242.788101	107.568626
165	110ko2Gcon1R072403	NORMAL	A	1	1	7	9	DETECTED	DETECTED	4690.492676	5372.706055	4866	5369	915.532288	120.607368	1753.54541	5101.818359	1746	5106	40.086796	57.244183	100	100	623.266052	86.910004	7.171396	0.139443	73.264702	4.732144	31.143026	39.18845
166	110ko2Gcon1R072403	NORMAL	A	1	1	7	10	DETECTED	DETECTED	4854.305176	5368.030762	5056	5362	802.796448	124.999863	1769.958374	5117.916504	1769	5110	35.247429	48.689129	100	100	654.546509	80.245178	8.156833	0.122597	87.505577	5.136963	26.002987	46.029953
167	110ko2Gcon1R072403	NORMAL	A	1	1	7	11	DETECTED	DETECTED	5520.016113	6314.88623	5509	6289	609.663147	392.506042	1756.51355	5098.135254	1763	5108	34.593369	57.43071	100	100	798.67395	390.375183	2.045914	0.488779	108.792595	21.186417	16.173256	31.911356
168	110ko2Gcon1R072403	NORMAL	A	1	1	7	12	DETECTED	DETECTED	5445.140625	6341.274414	5618	6357	1012.011108	472.613281	1770.150024	5114.049805	1774	5114	40.552307	50.235832	100	100	779.890381	393.735474	1.980747	0.50486	90.623466	24.429268	27.515669	38.292568
169	110ko2Gcon1R072403	NORMAL	A	1	1	7	13	LOW_SIGNAL	LOW_SIGNAL	1770.333374	5122.196289	1772	5124	32.87376	49.609406	1765.921021	5116.333496	1766	5114	41.050617	53.380692	100	100	0.93637	1.880984	0.497809	2.008803	0.107486	0.10983	557.207214	336.153778
170	110ko2Gcon1R072403	NORMAL	A	1	1	7	14	LOW_SIGNAL	LOW_SIGNAL	1773.627441	5137.633789	1771	5132	41.944653	48.48843	1768.983521	5124.446289	1770	5127	44.514793	54.446133	100	100	0.985512	4.230999	0.232927	4.293197	0.104323	0.242212	320.996155	187.783539
171	110ko2Gcon1R072403	NORMAL	A	1	1	7	15	DETECTED	DETECTED	5809.915527	12356.577148	6184	12287	1217.554321	3148.164063	1698.166626	5109.433105	1710	5095	89.146179	59.096466	100	100	872.577271	2325.130615	0.375281	2.66467	46.123672	122.632446	29.532114	43.432411
172	110ko2Gcon1R072403	NORMAL	A	1	1	7	16	DETECTED	DETECTED	5395.479004	11996.852539	5629	11976	1060.08313	2530.045166	1633.882324	5064.617676	1632	5055	60.561897	51.554039	100	100	798.269531	2224.097168	0.358918	2.786148	62.111607	134.465408	28.135706	36.489239
173	110ko2Gcon1R072403	NORMAL	A	1	1	7	17	LOW_SIGNAL	LOW_SIGNAL	1624.724854	5005.758301	1626	5008	43.362686	45.481445	1614.232788	5020.146484	1608	5025	51.830387	53.430531	100	100	2.22658	-4.61622	0	-2.073233	0.202431	-0.269288	270.5979	0
174	110ko2Gcon1R072403	NORMAL	A	1	1	7	18	LOW_SIGNAL	LOW_SIGNAL	1622.666626	5002.546875	1622	5002	37.076683	51.624451	1628.66394	5001.200195	1627	5003	46.076542	47.531826	100	100	-1.272724	0.432061	-2.945706	0	-0.13016	0.028332	0	1495.880249
175	110ko2Gcon1R072403	NORMAL	A	1	1	7	19	LOW_SIGNAL	LOW_SIGNAL	1648.919434	5003.469727	1650	5009	30.723812	45.176765	1632.192017	5008.191895	1627	5009	40.59531	48.444458	100	100	3.549819	-1.515032	0	-0.426791	0.412053	-0.097476	158.622818	0
176	110ko2Gcon1R072403	NORMAL	A	1	1	7	20	LOW_SIGNAL	LOW_SIGNAL	1668.020264	5009.973145	1670	5011	37.816685	43.196423	1639.111084	5007.801758	1636	5010	36.046021	45.103981	100	100	6.134979	0.696655	8.806339	0.113555	0.802007	0.048142	39.558979	597.69989
177	110ko2Gcon1R072403	NORMAL	A	1	1	7	21	LOW_SIGNAL	LOW_SIGNAL	1734.939209	5129.229492	1739	5129	45.245094	77.262962	1660.135986	5021.399902	1661	5022	34.418755	69.533928	100	100	15.874411	34.595406	0.458859	2.179319	2.173327	1.550748	39.260078	31.237989
178	110ko2Gcon1R072403	NORMAL	A	1	1	7	22	LOW_SIGNAL	LOW_SIGNAL	1740.729736	5123.790527	1745	5116	47.736309	73.909607	1660.05603	5015.352051	1658	5018	36.869492	52.096107	100	100	17.120218	34.790756	0.492091	2.032145	2.188088	2.081508	37.585403	48.347538
179	110ko2Gcon1R072403	NORMAL	A	1	1	7	23	LOW_SIGNAL	LOW_SIGNAL	1754.526978	5116.837891	1763	5107	71.826454	97.199287	1653.42395	5001.832031	1653	5004	34.161446	50.563866	100	100	21.455641	36.897797	0.581488	1.719725	2.959565	2.274467	62.493237	72.180695
180	110ko2Gcon1R072403	NORMAL	A	1	1	7	24	LOW_SIGNAL	LOW_SIGNAL	1755.544189	5138.761719	1764	5139	72.018761	97.807144	1653.855957	5014.543945	1658	5013	32.24271	44.727394	100	100	21.57983	39.853294	0.541482	1.846784	3.153836	2.777219	63.328918	70.023003
181	110ko2Gcon1R072403	NORMAL	A	1	1	7	25	LOW_SIGNAL	LOW_SIGNAL	1642.98645	5018.135254	1643	5018	29.151489	43.932636	1648.352051	5015.655762	1651	5010	31.75009	49.773373	100	100	-1.138664	0.795506	-1.431372	0	-0.168995	0.049816	0	943.528015
182	110ko2Gcon1R072403	NORMAL	A	1	1	7	26	LOW_SIGNAL	LOW_SIGNAL	1635.401367	5002.748535	1634	5005	31.626169	48.860836	1643.968262	5007.246094	1642	5005	35.591682	47.097794	100	100	-1.818029	-1.44297	0	0	-0.240699	-0.095494	0	0
183	110ko2Gcon1R072403	NORMAL	A	1	1	8	1	LOW_SIGNAL	LOW_SIGNAL	1801.906616	5051.67334	1813	5050	64.008644	46.495804	1985.841309	5225.317383	1700	5071	628.238892	373.225494	100	100	-39.03381	-55.710926	0	0	-0.292778	-0.465252	0	0
184	110ko2Gcon1R072403	NORMAL	A	1	1	8	2	LOW_SIGNAL	LOW_SIGNAL	1804.880005	5059.566895	1818	5062	67.228729	43.974438	1691.271973	5046.271973	1691	5047	35.718971	46.339798	100	100	24.109398	4.265464	5.652234	0.176921	3.180608	0.286901	50.132786	109.936272
185	110ko2Gcon1R072403	NORMAL	A	1	1	8	3	LOW_SIGNAL	LOW_SIGNAL	1702.333374	5072.273438	1703	5072	32.728222	45.760258	1689.880005	5056.304199	1690	5064	35.94453	45.541584	100	100	2.642799	5.123476	0.515822	1.938655	0.346461	0.350652	119.339508	27.98041
186	110ko2Gcon1R072403	NORMAL	A	1	1	8	4	LOW_SIGNAL	LOW_SIGNAL	1715.919434	5066.060547	1715	5073	33.298508	50.357124	1704.160034	5049.448242	1705	5055	36.543922	49.723339	100	100	2.495528	5.329793	0.468222	2.135738	0.321788	0.334095	128.029358	47.942028
187	110ko2Gcon1R072403	NORMAL	A	1	1	8	5	LOW_SIGNAL	LOW_SIGNAL	1706.704712	5055.650879	1702	5059	61.581577	44.977314	1702.192017	5056.279785	1704	5060	33.573151	48.273014	100	100	0.957664	-0.201775	0	-0.210694	0.134414	-0.013028	1143.993408	0
188	110ko2Gcon1R072403	NORMAL	A	1	1	8	6	LOW_SIGNAL	LOW_SIGNAL	1689.302002	5070.919434	1689	5063	32.04594	49.467911	1693.296021	5062.231934	1694	5064	38.244759	52.516846	100	100	-0.847593	2.787246	-0.304097	0	-0.104433	0.165423	0	202.977005
189	110ko2Gcon1R072403	NORMAL	A	1	1	8	7	LOW_SIGNAL	LOW_SIGNAL	1711.087891	5089.756836	1715	5091	36.852306	49.870678	1688.104004	5077.200195	1687	5077	35.606461	47.256851	100	100	4.877539	4.028598	1.210729	0.825949	0.645498	0.26571	41.338451	126.89254
190	110ko2Gcon1R072403	NORMAL	A	1	1	8	8	LOW_SIGNAL	LOW_SIGNAL	1711.149658	5082.598633	1710	5084	36.544842	51.215054	1690.128052	5073.063965	1689	5067	37.426693	68.790794	100	100	4.461113	3.059046	1.458335	0.685714	0.561674	0.138604	38.42057	481.673187
191	110ko2Gcon1R072403	NORMAL	A	1	1	8	9	LOW_SIGNAL	LOW_SIGNAL	1717.23645	5098.837891	1719	5098	37.473686	53.68642	1708.630249	5106.041992	1709	5100	44.27837	73.663612	100	100	1.82637	-2.311321	0	-1.265527	0.194366	-0.097797	274.057617	0
192	110ko2Gcon1R072403	NORMAL	A	1	1	8	10	LOW_SIGNAL	LOW_SIGNAL	1730.229736	5106.020508	1731	5107	36.818016	55.270706	1731.900879	5122.016602	1727	5121	52.273388	53.817745	100	100	-0.354643	-5.132092	0	0	-0.031969	-0.297227	0	0
193	110ko2Gcon1R072403	NORMAL	A	1	1	8	11	LOW_SIGNAL	LOW_SIGNAL	1714.103882	5075.785645	1713	5074	32.51107	42.378777	1729.314087	5094.132324	1728	5095	43.877487	57.60062	100	100	-3.227843	-5.88624	0	0	-0.346652	-0.318515	0	0
194	110ko2Gcon1R072403	NORMAL	A	1	1	8	12	LOW_SIGNAL	LOW_SIGNAL	1705.142822	5083.435059	1705	5079	31.856171	61.33791	1723.75	5085.384766	1721	5084	41.539955	48.476452	100	100	-3.948733	-0.625532	0	0	-0.447934	-0.04022	0	0
195	110ko2Gcon1R072403	NORMAL	A	1	1	8	13	LOW_SIGNAL	LOW_SIGNAL	1886.876587	5153.194824	1845	5143	157.551544	75.391884	1711.776001	5092.664063	1703	5097	52.954765	55.202682	100	100	37.159077	19.42033	1.913411	0.522627	3.306607	1.096519	84.743057	84.829315
196	110ko2Gcon1R072403	NORMAL	A	1	1	8	14	LOW_SIGNAL	LOW_SIGNAL	1918.896118	5188.805176	1860	5178	208.005081	106.03125	1700.350464	5101.538574	1681	5104	68.992294	56.229755	100	100	46.378799	27.998098	1.656498	0.603683	3.167682	1.551965	89.788979	103.010193
197	110ko2Gcon1R072403	NORMAL	A	1	1	8	15	DETECTED	DETECTED	4054.76123	6397.455078	4151	6409	726.411194	566.497803	1675.170776	5090.975586	1645	5086	80.692291	53.219585	100	100	504.986206	419.163147	1.204749	0.830049	29.489685	24.548847	30.337807	43.168865
198	110ko2Gcon1R072403	NORMAL	A	1	1	8	16	DETECTED	DETECTED	4159.791992	6695.080078	4196	6916	627.261414	593.240173	1612.023804	5054.833496	1620	5046	35.098804	48.505928	100	100	540.676147	526.247009	1.027419	0.973313	72.588455	33.815384	24.581461	36.046642
199	110ko2Gcon1R072403	NORMAL	A	1	1	8	17	LOW_SIGNAL	LOW_SIGNAL	1616.695313	5039.211914	1614	5039	33.016171	43.648529	1604.437012	5020.327637	1607	5022	36.82198	50.157223	100	100	2.601403	6.05872	0.429365	2.32902	0.332907	0.376502	132.996307	130.846252
200	110ko2Gcon1R072403	NORMAL	A	1	1	8	18	LOW_SIGNAL	LOW_SIGNAL	1621.5	5023.026367	1620	5020	31.737749	48.606953	1616.959961	5011.423828	1615	5015	31.275408	43.84341	100	100	0.963467	3.72249	0.258823	3.86364	0.145163	0.264636	118.887863	180.869873
201	110ko2Gcon1R072403	NORMAL	A	1	1	8	19	LOW_SIGNAL	LOW_SIGNAL	1619.34668	4998.913574	1619	4999	28.964912	42.524361	1616.761963	5004.341309	1615	5004	30.537701	48.210236	100	100	0.548517	-1.741402	0	-3.174745	0.08464	-0.112585	374.274475	0
202	110ko2Gcon1R072403	NORMAL	A	1	1	8	20	LOW_SIGNAL	LOW_SIGNAL	1626.993286	5003.053711	1624	5003	27.913603	45.963528	1628.666626	5009.714355	1625	5009	33.516087	51.733913	100	100	-0.355109	-2.136962	0	0	-0.049926	-0.128748	0	0
203	110ko2Gcon1R072403	NORMAL	A	1	1	8	21	LOW_SIGNAL	LOW_SIGNAL	1645.013428	5018.97998	1646	5020	32.810883	45.267002	1653.832031	5015.071777	1655	5010	33.887089	49.210407	100	100	-1.871445	1.253885	-1.492518	0	-0.260235	0.079418	0	493.881134
204	110ko2Gcon1R072403	NORMAL	A	1	1	8	22	LOW_SIGNAL	LOW_SIGNAL	1640.630859	5001.953125	1639	5001	30.664991	45.314697	1642.703979	5007.903809	1642	5004	30.480564	48.396118	100	100	-0.439948	-1.909182	0	0	-0.068014	-0.122958	0	0
205	110ko2Gcon1R072403	NORMAL	A	1	1	8	23	LOW_SIGNAL	LOW_SIGNAL	1707.31543	5068.758301	1703	5067	65.761658	73.285873	1625.744019	5001.992188	1626	5004	35.282249	46.444473	100	100	17.310726	21.420843	0.808125	1.237432	2.311967	1.437547	68.033112	84.908005
206	110ko2Gcon1R072403	NORMAL	A	1	1	8	24	LOW_SIGNAL	LOW_SIGNAL	1714.054443	5104.360352	1711	5099	68.428627	94.592491	1618.960327	5014.055664	1621	5018	33.871857	47.346428	100	100	20.180454	28.97282	0.696531	1.435687	2.807467	1.907318	62.524723	90.682449
207	110ko2Gcon1R072403	NORMAL	A	1	1	8	25	DETECTED	DETECTED	2446.602295	5671.783203	2478	5637	175.683746	345.772675	1615.619019	5023.356934	1615	5024	34.931442	45.270466	100	100	176.34761	208.037247	0.847673	1.1797	23.788977	14.323384	20.719549	52.865891
208	110ko2Gcon1R072403	NORMAL	A	1	1	8	26	DETECTED	DETECTED	2436.804932	5566.012207	2465	5574	179.303497	268.561615	1592.894287	5003.268066	1590	5007	36.14674	44.689831	100	100	179.091003	180.547501	0.991933	1.008133	23.346798	12.592219	20.810522	47.058193
209	110ko2Gcon1R072403	NORMAL	A	1	1	9	1	LOW_SIGNAL	LOW_SIGNAL	1684.43335	5035.319824	1682	5032	33.120968	50.166477	1673.91272	5043.436523	1676	5045	32.674397	48.024235	100	100	2.232642	-2.604114	0	-1.166382	0.321984	-0.169013	51.523022	0
210	110ko2Gcon1R072403	NORMAL	A	1	1	9	2	LOW_SIGNAL	LOW_SIGNAL	1670.300049	5043.966797	1670	5045	31.309191	46.517437	1666.104004	5039.959961	1670	5038	33.168884	42.592659	100	100	0.890466	1.285529	0.692684	1.443659	0.126505	0.094073	260.967651	466.733887
211	110ko2Gcon1R072403	NORMAL	A	1	1	9	3	LOW_SIGNAL	LOW_SIGNAL	1783.319946	5129.166504	1800	5132	66.549706	61.754372	1656.57605	5047.13623	1656	5048	36.930683	45.5154	100	100	26.897032	26.318106	1.021997	0.978476	3.43194	1.802253	43.68047	50.879616
212	110ko2Gcon1R072403	NORMAL	A	1	1	9	4	LOW_SIGNAL	LOW_SIGNAL	1786.48999	5132.469727	1804	5138	74.242279	68.593437	1662.05603	5047.12793	1663	5044	38.521103	52.504993	100	100	26.406828	27.380556	0.964437	1.036874	3.23028	1.625403	51.00444	51.720707
213	110ko2Gcon1R072403	NORMAL	A	1	1	9	5	LOW_SIGNAL	LOW_SIGNAL	1662.19458	5062.543457	1660	5063	34.011658	57.19981	1652.488037	5060.224121	1654	5061	35.576279	51.53434	100	100	2.05988	0.744122	2.768202	0.361245	0.272837	0.045006	107.499649	1070.13208
214	110ko2Gcon1R072403	NORMAL	A	1	1	9	6	LOW_SIGNAL	LOW_SIGNAL	1653.668945	5068.520508	1652	5070	30.164501	50.46632	1647.728027	5066.26416	1649	5066	33.865089	53.684887	100	100	1.260756	0.723913	1.741584	0.57419	0.175429	0.042029	259.102814	811.442078
215	110ko2Gcon1R072403	NORMAL	A	1	1	9	7	LOW_SIGNAL	LOW_SIGNAL	1656.385132	5061.912109	1654	5064	31.344809	50.317326	1652.42395	5073.040039	1650	5073	37.833946	49.102821	100	100	0.840625	-3.570219	0	-4.247103	0.104699	-0.226625	534.878479	0
216	110ko2Gcon1R072403	NORMAL	A	1	1	9	8	LOW_SIGNAL	LOW_SIGNAL	1659.578247	5062.734863	1657	5065	30.093439	46.33651	1646.640015	5068.448242	1646	5067	35.885208	42.410515	100	100	2.745695	-1.833047	0	-0.667608	0.360545	-0.134716	151.088837	0
217	110ko2Gcon1R072403	NORMAL	A	1	1	9	9	LOW_SIGNAL	LOW_SIGNAL	1699.351318	5108.25	1697	5106	35.698063	59.991142	1687.277832	5110.952148	1685	5100	42.933746	72.446159	100	100	2.562182	-0.866941	0	-0.338361	0.281212	-0.037299	197.563263	0
218	110ko2Gcon1R072403	NORMAL	A	1	1	9	10	LOW_SIGNAL	LOW_SIGNAL	1716.533813	5110.655273	1717	5108	29.74687	52.640442	1709.176025	5135.21582	1710	5131	35.07597	65.117706	100	100	1.561437	-7.87986	0	-5.046542	0.209767	-0.377172	252.606003	0
219	110ko2Gcon1R072403	NORMAL	A	1	1	9	11	DETECTED	DETECTED	15138.858398	11240.349609	15742	11366	3294.914063	2110.513916	1705.60376	5102.565918	1705	5108	41.178009	49.647797	100	100	2850.746338	1969.210083	1.44766	0.69077	326.223999	123.626511	24.526123	34.376087
220	110ko2Gcon1R072403	NORMAL	A	1	1	9	12	DETECTED	DETECTED	13952.05957	10540.007813	15084	10747	4370.852539	2270.246582	1688.911133	5085.755371	1685	5084	56.301884	46.779545	100	100	2602.431396	1749.910034	1.48718	0.672414	217.810623	116.594818	35.639214	41.614586
221	110ko2Gcon1R072403	NORMAL	A	1	1	9	13	LOW_SIGNAL	LOW_SIGNAL	1721.337646	5092.818359	1718	5093	45.728844	53.965069	1656.936035	5065.671875	1652	5071	36.735268	49.790016	100	100	13.667027	8.709517	1.569206	0.637265	1.753128	0.545219	42.286522	76.669418
222	110ko2Gcon1R072403	NORMAL	A	1	1	9	14	LOW_SIGNAL	LOW_SIGNAL	1677.493408	5089.414551	1681	5083	39.080151	56.568588	1623.208008	5071.21582	1624	5060	38.061356	57.738789	100	100	11.520209	5.838773	1.973053	0.506829	1.42626	0.315191	16.33069	63.55159
223	110ko2Gcon1R072403	NORMAL	A	1	1	9	15	LOW_SIGNAL	LOW_SIGNAL	1605.315796	5069.690918	1603	5072	33.737087	45.968636	1604.42395	5060.328125	1606	5060	37.827122	48.126991	100	100	0.189264	3.003903	0.063006	15.871532	0.023577	0.194543	1918.322876	152.209152
224	110ko2Gcon1R072403	NORMAL	A	1	1	9	16	LOW_SIGNAL	LOW_SIGNAL	1602.211914	5044.715332	1601	5047	30.923468	48.995419	1602.223999	5041.824219	1598	5038	39.044407	47.056072	100	100	-0.002565	0.927568	-0.002765	0	-0.00031	0.06144	0	472.078918
225	110ko2Gcon1R072403	NORMAL	A	1	1	9	17	LOW_SIGNAL	LOW_SIGNAL	1609.927124	5031.19873	1608	5027	30.612	43.027905	1600.791992	5025.208008	1602	5028	37.530064	43.633434	100	100	1.938617	1.922028	1.008631	0.991443	0.243408	0.137297	237.675873	120.920921
226	110ko2Gcon1R072403	NORMAL	A	1	1	9	18	LOW_SIGNAL	LOW_SIGNAL	1618.546021	5016.822266	1613	5009	78.931679	68.640739	1596.261963	5007.055664	1598	5008	37.547874	48.632053	100	100	4.729025	3.133459	1.509203	0.662601	0.593484	0.200826	311.562927	495.980316
227	110ko2Gcon1R072403	NORMAL	A	1	1	9	19	LOW_SIGNAL	LOW_SIGNAL	1602.335571	4995.769531	1601	4996	26.715065	48.661465	1597.69043	4991.80957	1596	4991	30.671549	44.741512	100	100	0.985772	1.27049	0.775898	1.288828	0.151448	0.088508	324.385193	483.203278
228	110ko2Gcon1R072403	NORMAL	A	1	1	9	20	LOW_SIGNAL	LOW_SIGNAL	1608.013306	5008.205078	1605	5007	34.397285	41.742908	1609.682495	4998.007813	1612	4995	36.579914	48.114452	100	100	-0.354228	3.27163	-0.108273	0	-0.045631	0.211938	0	234.647202
229	110ko2Gcon1R072403	NORMAL	A	1	1	9	21	DETECTED	DETECTED	7109.226563	7186.039063	7407	7239	1538.316528	721.924866	1623.25	5038.03125	1627	5034	39.61882	51.036541	100	100	1164.209839	689.154114	1.689332	0.59195	138.468948	42.087646	28.031588	33.524952
230	110ko2Gcon1R072403	NORMAL	A	1	1	9	22	DETECTED	DETECTED	8107.928223	8195.129883	8234	8101	2257.235352	1413.370483	1611.931763	5040.84082	1607	5043	40.76273	47.596619	100	100	1378.55188	1012.003418	1.362201	0.734106	159.361176	66.271286	34.742432	44.782478
231	110ko2Gcon1R072403	NORMAL	A	1	1	9	23	LOW_SIGNAL	LOW_SIGNAL	1712.520264	5120.054199	1722	5114	60.043571	66.443657	1581.187988	5001.572754	1578	5004	36.836292	48.405846	100	100	27.870758	38.012886	0.733192	1.363899	3.565296	2.447668	36.104172	38.41547
232	110ko2Gcon1R072403	NORMAL	A	1	1	9	24	LOW_SIGNAL	LOW_SIGNAL	1707.428589	5139.734863	1716	5137	63.000114	69.28186	1576.277832	5015.658691	1575	5017	37.935455	44.542866	100	100	27.832237	39.807865	0.699164	1.430279	3.457208	2.785545	38.35149	42.768196
233	110ko2Gcon1R072403	NORMAL	A	1	1	9	25	DETECTED	DETECTED	1894.909058	5346.38623	1904	5333	57.773342	74.380608	1589.112915	5018.155762	1581	5013	54.775444	56.917999	100	100	64.894714	105.307518	0.61624	1.622744	5.582723	5.766726	6.00685	14.588334
234	110ko2Gcon1R072403	NORMAL	A	1	1	9	26	DETECTED	DETECTED	1863.81543	5266.092285	1863	5246	47.898621	84.989105	1560.525269	4990.74707	1563	4994	35.765285	50.747261	100	100	64.362907	88.340126	0.728581	1.372532	8.480015	5.425814	10.505116	24.759914
235	110ko2Gcon1R072403	NORMAL	A	1	1	10	1	LOW_SIGNAL	LOW_SIGNAL	1659.353394	5025.939941	1646	5026	70.181267	44.413437	1640.960327	5039.428711	1639	5044	32.278141	50.404999	100	100	3.903296	-4.327657	0	-1.108719	0.56983	-0.267608	338.812408	0
236	110ko2Gcon1R072403	NORMAL	A	1	1	10	2	LOW_SIGNAL	LOW_SIGNAL	1659.84668	5030.766602	1648	5033	68.060051	47.545723	1639.592041	5037.928223	1639	5042	27.235857	50.64793	100	100	4.29835	-2.297692	0	-0.534552	0.743675	-0.1414	307.943756	0
237	110ko2Gcon1R072403	NORMAL	A	1	1	10	3	LOW_SIGNAL	LOW_SIGNAL	1630.406616	5074.113281	1629	5072	29.313419	48.155853	1624.536011	5042.936035	1622	5046	29.270023	48.488239	100	100	1.245834	10.002723	0.12455	8.028936	0.200567	0.642986	27.160032	18.179096
238	110ko2Gcon1R072403	NORMAL	A	1	1	10	4	LOW_SIGNAL	LOW_SIGNAL	1632.800049	5058.953125	1633	5066	30.48908	55.881248	1626.527954	5040.448242	1625	5040	33.737976	46.288612	100	100	1.331036	5.936997	0.224194	4.460432	0.185906	0.399772	230.31076	169.178055
239	110ko2Gcon1R072403	NORMAL	A	1	1	10	5	LOW_SIGNAL	LOW_SIGNAL	1629.459473	5047.033691	1626	5045	31.281345	49.311787	1617.33606	5048.983887	1618	5042	33.379768	54.940147	100	100	2.572778	-0.625689	0	-0.243196	0.363196	-0.035497	96.082275	0
240	110ko2Gcon1R072403	NORMAL	A	1	1	10	6	LOW_SIGNAL	LOW_SIGNAL	1624.547241	5045.871582	1623	5044	37.416817	52.281715	1611.959961	5049.432129	1608	5049	33.857471	50.720028	100	100	2.671217	-1.142345	0	-0.427649	0.371773	-0.0702	126.537605	0
241	110ko2Gcon1R072403	NORMAL	A	1	1	10	7	LOW_SIGNAL	LOW_SIGNAL	1597.544189	5066.245117	1602	5064	32.200195	50.973747	1610.008057	5060.231934	1611	5063	36.637833	48.159378	100	100	-2.645027	1.929234	-1.371024	0	-0.340191	0.12486	0	277.77652
242	110ko2Gcon1R072403	NORMAL	A	1	1	10	8	LOW_SIGNAL	LOW_SIGNAL	1615.551025	5049.96582	1610	5054	59.615799	53.847126	1620	5050.879883	1618	5052	32.176678	50.23407	100	100	-0.944142	-0.293262	0	0	-0.138267	-0.018196	0	0
243	110ko2Gcon1R072403	NORMAL	A	1	1	10	9	DETECTED	DETECTED	2248.297607	5365.537109	2256	5359	84.064125	74.325859	1676.730103	5133.873047	1667	5118	52.327812	100.364258	100	100	121.29554	74.325722	1.631946	0.612765	10.922825	2.308233	11.510788	29.112711
244	110ko2Gcon1R072403	NORMAL	A	1	1	10	10	LOW_SIGNAL	LOW_SIGNAL	2156.871582	5283.790527	2167	5278	135.12114	75.561234	1695.790039	5146	1688	5138	72.864105	92.627312	100	100	97.848694	44.207897	2.213376	0.451799	6.327965	1.48758	24.679295	38.881744
245	110ko2Gcon1R072403	NORMAL	A	1	1	10	11	LOW_SIGNAL	LOW_SIGNAL	1717.744995	5068.758301	1726	5070	50.01799	47.244564	1638.271973	5061.744141	1631	5058	64.507362	51.211117	100	100	16.865416	2.250381	7.49447	0.133432	1.231999	0.136966	51.257313	281.741791
246	110ko2Gcon1R072403	NORMAL	A	1	1	10	12	LOW_SIGNAL	LOW_SIGNAL	1689.758423	5064.308594	1695	5066	47.129162	49.679916	1616.031982	5048.111816	1616	5047	44.694832	50.525337	100	100	15.645901	5.196478	3.010866	0.33213	1.649552	0.320567	20.278908	56.826859
247	110ko2Gcon1R072403	NORMAL	A	1	1	10	13	LOW_SIGNAL	LOW_SIGNAL	1599.140991	5045.697754	1601	5050	29.713272	48.66581	1602	5052.160156	1600	5049	37.573799	48.123753	100	100	-0.606726	-2.073359	0	0	-0.07609	-0.134287	0	0
248	110ko2Gcon1R072403	NORMAL	A	1	1	10	14	LOW_SIGNAL	LOW_SIGNAL	1579.881592	5056.704102	1582	5051	25.249989	51.810379	1582.504028	5057.39209	1584	5054	34.911087	51.733017	100	100	-0.556522	-0.22073	0	0	-0.075118	-0.013299	0	0
249	110ko2Gcon1R072403	NORMAL	A	1	1	10	15	LOW_SIGNAL	LOW_SIGNAL	1558.802612	5034.460449	1559	5032	33.266544	48.961926	1559.384033	5041.408203	1560	5041	30.3466	50.685474	100	100	-0.123387	-2.229076	0	0	-0.019159	-0.137076	0	0
250	110ko2Gcon1R072403	NORMAL	A	1	1	10	16	LOW_SIGNAL	LOW_SIGNAL	1532.91394	5035.013184	1531	5033	29.516314	45.26825	1554.712036	5039.439941	1553	5037	34.074825	44.490921	100	100	-4.625896	-1.420255	0	0	-0.639713	-0.099498	0	0
251	110ko2Gcon1R072403	NORMAL	A	1	1	10	17	LOW_SIGNAL	LOW_SIGNAL	1555.622559	5005.542969	1556	5008	30.530575	57.102665	1558.728027	5010.967773	1558	5016	31.827501	47.170578	100	100	-0.659029	-1.740462	0	0	-0.097572	-0.115004	0	0
252	110ko2Gcon1R072403	NORMAL	A	1	1	10	18	LOW_SIGNAL	LOW_SIGNAL	1554.111816	4992.454102	1551	4991	31.614094	49.144176	1559.730103	4994.22998	1561	4995	28.346266	46.011684	100	100	-1.192288	-0.569762	0	0	-0.198202	-0.038596	0	0
253	110ko2Gcon1R072403	NORMAL	A	1	1	10	19	LOW_SIGNAL	LOW_SIGNAL	1572.470215	4980.384277	1571	4983	29.554424	44.22184	1566	4977.799805	1566	4983	25.40066	43.510101	100	100	1.37308	0.829187	1.655936	0.603888	0.254726	0.059399	233.510391	305.750641
254	110ko2Gcon1R072403	NORMAL	A	1	1	10	20	LOW_SIGNAL	LOW_SIGNAL	1567.43042	5002.07959	1568	5005	30.551929	47.549343	1565.079956	5004.184082	1564	5001	30.280573	52.426506	100	100	0.498805	-0.675193	0	-1.35362	0.077623	-0.040142	172.85611	0
255	110ko2Gcon1R072403	NORMAL	A	1	1	10	21	LOW_SIGNAL	LOW_SIGNAL	1553.456421	5042.516602	1550	5043	31.744007	48.825607	1570.353394	5034.155273	1567	5031	38.381893	50.715691	100	100	-3.585801	2.682599	-1.336689	0	-0.440233	0.164867	0	164.046463
256	110ko2Gcon1R072403	NORMAL	A	1	1	10	22	LOW_SIGNAL	LOW_SIGNAL	1548.154419	5028.382324	1546	5026	32.043198	56.7076	1564.280762	5035.376953	1561	5038	42.68354	51.806549	100	100	-3.422261	-2.244115	0	0	-0.377812	-0.135014	0	0
257	110ko2Gcon1R072403	NORMAL	A	1	1	10	23	LOW_SIGNAL	LOW_SIGNAL	1537.563721	5008.080566	1536	5011	35.293037	48.606186	1542.680054	5007.791992	1544	5006	35.451824	47.982574	100	100	-1.085766	0.092584	-11.727303	0	-0.144318	0.006014	0	2689.446533
258	110ko2Gcon1R072403	NORMAL	A	1	1	10	24	LOW_SIGNAL	LOW_SIGNAL	1523.714233	4996.932129	1522	4996	27.143459	50.336082	1531.255981	5005.695801	1533	5008	28.744394	50.976791	100	100	-1.600477	-2.811685	0	0	-0.262373	-0.171915	0	0
259	110ko2Gcon1R072403	NORMAL	A	1	1	10	25	LOW_SIGNAL	LOW_SIGNAL	1532.702759	4982.804199	1533	4983	28.113338	49.853756	1532.634888	4981.095215	1536	4983	29.330833	48.815643	100	100	0.014403	0.5483	0.026269	38.06768	0.002314	0.035009	12321.730469	592.209473
260	110ko2Gcon1R072403	NORMAL	A	1	1	10	26	LOW_SIGNAL	LOW_SIGNAL	1524.919434	4980.738281	1522	4979	26.834454	45.872219	1519.91333	4973.771484	1518	4973	33.610523	46.64476	100	100	1.062373	2.235186	0.475295	2.103955	0.148945	0.149359	404.267853	121.349579
261	110ko2Gcon1R072403	NORMAL	A	1	1	11	1	LOW_SIGNAL	LOW_SIGNAL	1655.246704	5026.959961	1654	5024	34.805687	43.297764	1622.555542	5020.031738	1622	5019	33.607517	46.165089	100	100	6.937575	2.22281	3.121083	0.320402	0.972734	0.150075	27.694826	231.173416
262	110ko2Gcon1R072403	NORMAL	A	1	1	11	2	LOW_SIGNAL	LOW_SIGNAL	1644.319946	5050.586426	1641	5048	40.332394	49.148342	1620.303955	5042.167969	1621	5039	30.862917	52.35899	100	100	5.096568	2.700928	1.886969	0.52995	0.77815	0.160783	108.115555	214.443344
263	110ko2Gcon1R072403	NORMAL	A	1	1	11	3	LOW_SIGNAL	LOW_SIGNAL	1645.780029	5059.82666	1646	5061	38.032993	45.10788	1609.527954	5047.78418	1609	5047	32.774048	55.550987	100	100	7.693256	3.863638	1.991195	0.502211	1.106121	0.216782	53.229778	269.230927
264	110ko2Gcon1R072403	NORMAL	A	1	1	11	4	LOW_SIGNAL	LOW_SIGNAL	1652.08728	5058.355469	1653	5065	31.612288	51.384769	1605.94397	5053.808105	1603	5047	38.448395	58.622452	100	100	9.792331	1.458949	6.711907	0.148989	1.200136	0.07757	47.427784	620.512756
265	110ko2Gcon1R072403	NORMAL	A	1	1	11	5	LOW_SIGNAL	LOW_SIGNAL	1594.141846	5052.648438	1595	5053	31.565289	50.761662	1605.416016	5054.527832	1602	5045	34.283733	60.326881	100	100	-2.392555	-0.602974	0	0	-0.328849	-0.031154	0	0
266	110ko2Gcon1R072403	NORMAL	A	1	1	11	6	LOW_SIGNAL	LOW_SIGNAL	1588.695923	5050.986328	1588	5046	31.979082	48.855064	1594.040039	5051.640137	1594	5052	32.403297	52.83287	100	100	-1.134105	-0.209764	0	0	-0.164925	-0.012375	0	0
267	110ko2Gcon1R072403	NORMAL	A	1	1	11	7	LOW_SIGNAL	LOW_SIGNAL	1575.306152	5037.80957	1576	5033	31.402725	52.408081	1592.712036	5040.111816	1593	5045	35.007324	46.856369	100	100	-3.6938	-0.738639	0	0	-0.497207	-0.049134	0	0
268	110ko2Gcon1R072403	NORMAL	A	1	1	11	8	LOW_SIGNAL	LOW_SIGNAL	1578.46936	5028.197266	1576	5024	28.309278	49.266891	1604.280029	5028.52002	1609	5031	37.761478	49.688812	100	100	-5.477427	-0.10355	0	0	-0.683518	-0.006496	0	0
269	110ko2Gcon1R072403	NORMAL	A	1	1	11	9	DETECTED	DETECTED	7800.323242	7567.969238	8344	7717	1647.74939	672.115601	1617.017212	5007.689453	1615	5021	79.336601	143.030502	100	100	1312.194092	821.424988	1.597461	0.625993	77.937622	17.900236	26.617447	25.650337
270	110ko2Gcon1R072403	NORMAL	A	1	1	11	10	DETECTED	DETECTED	8427.783203	7702.075195	8536	7742	1202.631348	554.190308	1620.596802	5019.967773	1613	5036	76.321465	145.532272	100	100	1444.591187	860.511414	1.678759	0.595678	89.190987	18.42964	17.631472	19.937321
271	110ko2Gcon1R072403	NORMAL	A	1	1	11	11	LOW_SIGNAL	LOW_SIGNAL	1598.783813	5048.182617	1599	5046	26.8512	53.133141	1604.952393	5035.047852	1604	5032	39.649433	48.433357	100	100	-1.309069	4.21408	-0.310642	0	-0.155578	0.271193	0	166.33815
272	110ko2Gcon1R072403	NORMAL	A	1	1	11	12	LOW_SIGNAL	LOW_SIGNAL	1581.664429	5040.181152	1584	5040	28.705076	49.329838	1581.567993	5024.744141	1581	5022	33.128132	47.562504	100	100	0.020465	4.952719	0.004132	242.007736	0.002911	0.324563	17148.849609	84.769753
273	110ko2Gcon1R072403	NORMAL	A	1	1	11	13	LOW_SIGNAL	LOW_SIGNAL	1591.238037	5052.224609	1589	5053	34.219341	51.58046	1596.728027	5065.423828	1582	5055	164.932159	67.704178	100	100	-1.165062	-4.234759	0	0	-0.033286	-0.194954	0	0
274	110ko2Gcon1R072403	NORMAL	A	1	1	11	14	LOW_SIGNAL	LOW_SIGNAL	1582.35376	5054.925293	1584	5053	35.057255	50.362942	1583.871948	5054.200195	1566	5046	170.148743	68.840981	100	100	-0.322183	0.232636	-1.384924	0	-0.008923	0.010533	0	6472.569336
275	110ko2Gcon1R072403	NORMAL	A	1	1	11	15	LOW_SIGNAL	LOW_SIGNAL	1582.105225	5053.894531	1580	5053	34.884136	53.529121	1548.985962	5028.479004	1549	5032	33.161114	50.652439	100	100	7.028424	8.154167	0.861943	1.16017	0.998738	0.501763	32.693676	68.114929
276	110ko2Gcon1R072403	NORMAL	A	1	1	11	16	LOW_SIGNAL	LOW_SIGNAL	1567.65564	5032.94043	1566	5030	39.733116	51.464184	1541.368042	4997.591797	1541	4998	31.636427	53.021008	100	100	5.578639	11.341045	0.491898	2.032941	0.830928	0.666691	91.444847	36.080662
277	110ko2Gcon1R072403	NORMAL	A	1	1	11	17	LOW_SIGNAL	LOW_SIGNAL	1540.65332	4992.5	1539	4993	29.410765	50.486195	1552.460327	4992.507813	1551	4994	35.186054	48.491165	100	100	-2.505631	-0.002507	0	0	-0.335559	-0.000161	0	0
278	110ko2Gcon1R072403	NORMAL	A	1	1	11	18	LOW_SIGNAL	LOW_SIGNAL	1540.331177	4983.80127	1540	4987	30.245165	47.319775	1555.079346	4986.039551	1553	4985	47.371483	55.065975	100	100	-3.129791	-0.718117	0	0	-0.31133	-0.040647	0	0
279	110ko2Gcon1R072403	NORMAL	A	1	1	11	19	DETECTED	DETECTED	1799.093018	5088.511719	1789	5092	66.930977	54.084866	1545.510254	4979	1543	4982	30.058102	51.44289	100	100	53.81422	35.13509	1.531637	0.652896	8.436419	2.128802	23.58279	15.247096
280	110ko2Gcon1R072403	NORMAL	A	1	1	11	20	LOW_SIGNAL	LOW_SIGNAL	1746.947021	5091.483398	1750	5089	98.462845	59.296978	1539.396729	4991.942383	1545	4993	38.168152	50.463242	100	100	44.04541	31.93615	1.379171	0.725073	5.437788	1.972545	43.731144	31.281864
281	110ko2Gcon1R072403	NORMAL	A	1	1	11	21	DETECTED	DETECTED	2187.991211	5690.044434	2188	5687	97.304344	131.693802	1540.029419	4998.764648	1542	4991	39.483974	64.262085	100	100	137.507599	221.786102	0.620001	1.612901	16.410753	10.757195	13.725101	16.628666
282	110ko2Gcon1R072403	NORMAL	A	1	1	11	22	DETECTED	DETECTED	2163.891602	5754.666504	2182	5758	114.688629	163.356888	1538.852905	5012.529297	1543	5009	32.358654	59.01086	100	100	132.64296	238.102905	0.557082	1.795066	19.315968	12.576282	17.603563	20.525307
283	110ko2Gcon1R072403	NORMAL	A	1	1	11	23	LOW_SIGNAL	LOW_SIGNAL	1521.126709	5000.566895	1516	4995	31.68623	47.983971	1512.456055	4999.919922	1512	4997	31.174196	54.300915	100	100	1.840048	0.207571	8.864674	0.112807	0.278136	0.011915	65.431366	3928.921387
284	110ko2Gcon1R072403	NORMAL	A	1	1	11	24	LOW_SIGNAL	LOW_SIGNAL	1506.697998	4989.92627	1508	4986	32.474667	50.546894	1519.615967	4977.175781	1520	4977	27.435791	53.612251	100	100	-2.741395	4.090791	-0.670138	0	-0.470844	0.237828	0	140.140091
285	110ko2Gcon1R072403	NORMAL	A	1	1	11	25	LOW_SIGNAL	LOW_SIGNAL	1525.744995	4995.986816	1527	4995	31.879456	48.176903	1533.079956	4979.720215	1518	4969	146.607422	98.527763	100	100	-1.556593	5.21888	-0.298262	0	-0.050031	0.165097	0	528.358337
286	110ko2Gcon1R072403	NORMAL	A	1	1	11	26	LOW_SIGNAL	LOW_SIGNAL	1523.422852	4993.59082	1523	4995	30.44294	53.171188	1510.992065	4964.983887	1512	4963	28.669006	48.545727	100	100	2.638007	9.178079	0.287425	3.479172	0.433597	0.589278	82.377327	75.823334
287	110ko2Gcon1R072403	NORMAL	A	1	1	12	1	LOW_SIGNAL	LOW_SIGNAL	1593.339966	5060.97998	1589	5056	36.753277	50.197388	1587.634888	5032.27002	1587	5030	32.942768	45.839615	100	100	1.210707	9.211134	0.131439	7.608065	0.173182	0.626313	285.649811	71.255608
288	110ko2Gcon1R072403	NORMAL	A	1	1	12	2	LOW_SIGNAL	LOW_SIGNAL	1582.966431	5055.362305	1585	5059	31.64572	52.707417	1582.848022	5037.983887	1582	5034	35.518063	50.540459	100	100	0.025128	5.575589	0.004507	221.886887	0.003334	0.343852	13619.861328	86.070763
289	110ko2Gcon1R072403	NORMAL	A	1	1	12	3	LOW_SIGNAL	LOW_SIGNAL	1577.818848	5032.570313	1578	5028	34.216728	52.317562	1571.832031	5025.647949	1569	5023	42.463799	53.237942	100	100	1.270496	2.22093	0.572056	1.748081	0.140986	0.130027	420.045593	142.386734
290	110ko2Gcon1R072403	NORMAL	A	1	1	12	4	LOW_SIGNAL	LOW_SIGNAL	1571.758423	5043.758301	1571	5041	32.214581	46.713131	1565.472046	5033.567871	1562	5027	34.585468	64.288452	100	100	1.334067	3.269437	0.408042	2.450729	0.181764	0.158511	200.190536	433.434723
291	110ko2Gcon1R072403	NORMAL	A	1	1	12	5	LOW_SIGNAL	LOW_SIGNAL	1556.973145	5036.134277	1556	5037	32.585625	49.685314	1558.128052	5038.936035	1556	5037	42.445026	61.096397	100	100	-0.245089	-0.898899	0	0	-0.027209	-0.045858	0	0
292	110ko2Gcon1R072403	NORMAL	A	1	1	12	6	LOW_SIGNAL	LOW_SIGNAL	1545.564575	5041.96582	1548	5039	31.373379	54.467331	1555.151978	5027.071777	1557	5025	35.013378	49.767544	100	100	-2.034596	4.778516	-0.42578	0	-0.273821	0.299272	0	148.604874
293	110ko2Gcon1R072403	NORMAL	A	1	1	12	7	LOW_SIGNAL	LOW_SIGNAL	1562.258545	5016.387695	1561	5015	26.676672	60.163746	1567.991943	5023.335938	1566	5023	30.000675	53.869591	100	100	-1.216717	-2.229233	0	0	-0.191109	-0.128983	0	0
294	110ko2Gcon1R072403	NORMAL	A	1	1	12	8	LOW_SIGNAL	LOW_SIGNAL	1554.238037	5012.374023	1555	5012	33.64711	49.907333	1561.839966	5009.279785	1559	5009	34.074726	52.486191	100	100	-1.613248	0.992737	-1.625051	0	-0.223096	0.058953	0	525.165527
295	110ko2Gcon1R072403	NORMAL	A	1	1	12	9	LOW_SIGNAL	LOW_SIGNAL	1510.452759	4926.581055	1512	4936	43.741096	78.667213	1518.624023	4920.399902	1528	4929	52.738503	92.233566	100	100	-1.73407	1.983124	-0.874413	0	-0.154939	0.067016	0	778.994019
296	110ko2Gcon1R072403	NORMAL	A	1	1	12	10	LOW_SIGNAL	LOW_SIGNAL	1505.993286	4937.844727	1507	4938	39.316875	63.976475	1505.319946	4901.967773	1504	4910	53.910118	101.281136	100	100	0.142893	11.510549	0.012414	80.553497	0.01249	0.354231	5477.878906	218.850098
297	110ko2Gcon1R072403	NORMAL	A	1	1	12	11	LOW_SIGNAL	LOW_SIGNAL	1563.216187	5027.054199	1562	5026	28.926731	48.712101	1554.296021	5014.759766	1554	5022	37.962635	52.891449	100	100	1.892998	3.944473	0.479912	2.083717	0.234972	0.232447	275.607727	167.610062
298	110ko2Gcon1R072403	NORMAL	A	1	1	12	12	LOW_SIGNAL	LOW_SIGNAL	1551.074829	5030.455566	1551	5030	29.432783	48.936249	1552.063965	5016.704102	1552	5010	39.660606	53.615719	100	100	-0.20991	4.411939	-0.047578	0	-0.02494	0.256482	0	159.302063
299	110ko2Gcon1R072403	NORMAL	A	1	1	12	13	LOW_SIGNAL	LOW_SIGNAL	1535.571411	5046.102051	1537	5048	30.67215	51.995224	1540.439941	5025.759766	1542	5026	38.697628	51.722004	100	100	-1.033178	6.526498	-0.158305	0	-0.12581	0.3933	0	26.168701
300	110ko2Gcon1R072403	NORMAL	A	1	1	12	14	LOW_SIGNAL	LOW_SIGNAL	1494.612305	5012.149902	1497	5010	28.838802	49.609627	1512.151978	5014.13623	1520	5010	33.927353	54.642883	100	100	-3.722192	-0.637282	0	0	-0.516977	-0.036351	0	0
301	110ko2Gcon1R072403	NORMAL	A	1	1	12	15	LOW_SIGNAL	LOW_SIGNAL	1573.801392	5016.520508	1575	5020	39.71183	51.869755	1527.959961	5008.928223	1533	5004	32.380146	50.433151	100	100	9.728267	2.435864	3.993765	0.25039	1.415727	0.150542	50.151871	159.676132
302	110ko2Gcon1R072403	NORMAL	A	1	1	12	16	LOW_SIGNAL	LOW_SIGNAL	1570.466675	4988.359863	1572	4989	37.364285	47.977242	1534.94165	4989.043945	1534	4983	33.752071	54.521545	100	100	7.538964	-0.219477	0	-0.029112	1.052529	-0.012547	45.116669	0
303	110ko2Gcon1R072403	NORMAL	A	1	1	12	17	DETECTED	DETECTED	1857.557739	5167.240234	1849	5159	108.49025	75.734009	1533.411133	4980.299805	1533	4974	32.977997	46.743259	100	100	68.788971	59.97686	1.146925	0.871896	9.829178	3.999302	31.885757	31.875296
304	110ko2Gcon1R072403	NORMAL	A	1	1	12	18	DETECTED	DETECTED	1845.532715	5172.018555	1847	5175	100.258186	81.301338	1518.048828	4984.109863	1520	4975	30.79159	42.579487	100	100	69.497192	60.28751	1.152763	0.867481	10.635498	4.413127	29.135082	36.858124
305	110ko2Gcon1R072403	NORMAL	A	1	1	12	19	LOW_SIGNAL	LOW_SIGNAL	1677.523193	5149.887207	1680	5150	78.856712	76.122581	1494.803589	4978.848145	1496	4982	34.366558	47.078079	100	100	38.775951	54.87516	0.706621	1.415185	5.316785	3.633093	38.843166	34.973827
306	110ko2Gcon1R072403	NORMAL	A	1	1	12	20	DETECTED	DETECTED	1673.784302	5144.941406	1670	5132	52.817944	79.138908	1486.397461	4977.371582	1486	4980	35.56385	51.316463	100	100	39.766411	53.762108	0.739674	1.351948	5.269026	3.26542	20.839552	35.952808
307	110ko2Gcon1R072403	NORMAL	A	1	1	12	21	LOW_SIGNAL	LOW_SIGNAL	1481.973633	4917.217285	1482	4918	28.753105	45.684196	1489.638672	4934.790039	1484	4933	51.563969	45.768742	100	100	-1.626641	-5.637938	0	0	-0.148651	-0.383947	0	0
308	110ko2Gcon1R072403	NORMAL	A	1	1	12	22	LOW_SIGNAL	LOW_SIGNAL	1483.506714	4946.473145	1483	4947	27.131977	49.244045	1489.161011	4945.550781	1488	4941	36.24984	48.306637	100	100	-1.19993	0.295926	-4.054838	0	-0.155981	0.019094	0	1036.758301
309	110ko2Gcon1R072403	NORMAL	A	1	1	12	23	LOW_SIGNAL	LOW_SIGNAL	1479.06665	4953.806641	1480	4955	31.58066	49.565586	1493.400024	4967.704102	1491	4969	31.284592	52.723408	100	100	-3.041766	-4.458779	0	0	-0.458161	-0.263592	0	0
310	110ko2Gcon1R072403	NORMAL	A	1	1	12	24	LOW_SIGNAL	LOW_SIGNAL	1509.503296	4973.462891	1509	4976	34.528801	50.52354	1513	4967.496094	1514	4966	31.944508	51.774734	100	100	-0.742055	1.914352	-0.387627	0	-0.109462	0.115245	0	189.6073
311	110ko2Gcon1R072403	NORMAL	A	1	1	12	25	LOW_SIGNAL	LOW_SIGNAL	1526.073853	4997.02002	1526	4994	35.250671	51.922047	1495.232056	4973.73584	1495	4971	30.738789	48.027229	100	100	6.545111	7.470358	0.876144	1.141365	1.003351	0.484812	55.946968	84.73687
312	110ko2Gcon1R072403	NORMAL	A	1	1	12	26	LOW_SIGNAL	LOW_SIGNAL	1521.181152	4980.329102	1520	4982	33.475895	51.821613	1488.238037	4962.404785	1488	4962	33.189987	44.349735	100	100	6.991043	5.750731	1.215679	0.822586	0.992562	0.404158	13.252575	149.552994
313	110ko2Gcon1R072403	NORMAL	A	1	1	13	1	LOW_SIGNAL	LOW_SIGNAL	1531.187866	5029.248535	1535	5032	32.141655	43.725792	1533.849243	5026.753906	1529	5022	39.401131	49.493374	100	100	-0.564786	0.800362	-0.705663	0	-0.067546	0.050403	0	929.487488
314	110ko2Gcon1R072403	NORMAL	A	1	1	13	2	LOW_SIGNAL	LOW_SIGNAL	1526.832275	5025.436035	1528	5025	28.599375	47.672775	1530.024048	5026.47998	1530	5029	36.931381	49.026424	100	100	-0.677344	-0.334933	0	0	-0.086424	-0.021294	0	0
315	110ko2Gcon1R072403	NORMAL	A	1	1	13	3	LOW_SIGNAL	LOW_SIGNAL	1582.389282	5067.254883	1584	5062	39.540386	54.956882	1527.917358	5025.975098	1528	5027	36.717747	50.561592	100	100	11.559793	13.243961	0.872835	1.145692	1.483531	0.816426	26.933832	52.169975
316	110ko2Gcon1R072403	NORMAL	A	1	1	13	4	LOW_SIGNAL	LOW_SIGNAL	1566.134277	5067.738281	1562	5069	74.061844	54.345528	1518.359985	5023.903809	1519	5024	37.130413	49.88995	100	100	10.138451	14.063592	0.720901	1.387154	1.286662	0.878623	134.134674	49.163631
317	110ko2Gcon1R072403	NORMAL	A	1	1	13	5	LOW_SIGNAL	LOW_SIGNAL	1601.91272	5062.503418	1600	5063	55.711483	50.088917	1507.952026	5022.144043	1505	5024	32.932449	40.855904	100	100	19.939924	12.948663	1.539922	0.649384	2.853134	0.987847	47.824001	71.798653
318	110ko2Gcon1R072403	NORMAL	A	1	1	13	6	LOW_SIGNAL	LOW_SIGNAL	1598.870728	5040.333496	1593	5033	56.90382	59.448524	1519.719971	5013.304199	1519	5015	35.338593	51.521095	100	100	16.797026	8.671919	1.936944	0.516277	2.239782	0.524626	56.349136	109.732033
319	110ko2Gcon1R072403	NORMAL	A	1	1	13	7	LOW_SIGNAL	LOW_SIGNAL	1691.163208	5114.625977	1699	5121	73.516846	62.162201	1530.656006	5017.279785	1529	5016	37.986652	53.903828	100	100	34.062134	31.231976	1.090617	0.916912	4.225358	1.805924	39.214664	31.803934
320	110ko2Gcon1R072403	NORMAL	A	1	1	13	8	LOW_SIGNAL	LOW_SIGNAL	1667.578247	5096.96582	1679	5100	77.179924	66.562607	1511.823975	5006.775879	1512	5015	34.898483	47.852066	100	100	33.053486	28.936007	1.142296	0.87543	4.463067	1.884766	44.197319	51.301006
321	110ko2Gcon1R072403	NORMAL	A	1	1	13	9	LOW_SIGNAL	LOW_SIGNAL	1465.756714	4944.709473	1463	4955	36.88475	68.972862	1465.135986	4941.175781	1471	4963	50.735298	81.592606	100	100	0.131728	1.133729	0.11619	8.606584	0.012235	0.043309	5612.213379	1233.557373
322	110ko2Gcon1R072403	NORMAL	A	1	1	13	10	LOW_SIGNAL	LOW_SIGNAL	1457.020264	4944.229492	1456	4952	36.556446	57.616726	1454.76001	4913.21582	1453	4914	42.825111	77.297661	100	100	0.479661	9.950243	0.048206	20.744318	0.052779	0.401224	986.938477	166.149414
323	110ko2Gcon1R072403	NORMAL	A	1	1	13	11	LOW_SIGNAL	LOW_SIGNAL	1479.619019	4999.700684	1481	5002	33.214195	45.025021	1492.373047	4999.317383	1489	5003	37.208538	48.630299	100	100	-2.706604	0.122976	-22.009212	0	-0.342772	0.007882	0	4793.977539
324	110ko2Gcon1R072403	NORMAL	A	1	1	13	12	LOW_SIGNAL	LOW_SIGNAL	1478.130127	5006.082031	1478	5009	30.237511	49.430191	1494.063477	4998.396973	1492	4997	37.996368	50.824577	100	100	-3.381305	2.465629	-1.371377	0	-0.419339	0.151208	0	153.849823
325	110ko2Gcon1R072403	NORMAL	A	1	1	13	13	LOW_SIGNAL	LOW_SIGNAL	1459.198608	4994.527344	1460	4992	27.557745	49.359791	1477.223999	4996.184082	1476	4996	41.068367	46.738518	100	100	-3.825269	-0.531538	0	0	-0.438912	-0.035447	0	0
326	110ko2Gcon1R072403	NORMAL	A	1	1	13	14	LOW_SIGNAL	LOW_SIGNAL	1464.184937	4983.314941	1464	4983	29.541086	45.002796	1469.328003	4994.151855	1471	4995	33.113873	48.947647	100	100	-1.091439	-3.476851	0	0	-0.155315	-0.221398	0	0
327	110ko2Gcon1R072403	NORMAL	A	1	1	13	15	LOW_SIGNAL	LOW_SIGNAL	1483.678101	4997.493164	1481	4998	29.31986	47.870411	1495.071411	4989.952148	1494	4988	34.98415	54.083324	100	100	-2.417838	2.419415	-0.999348	0	-0.325671	0.139433	0	333.748596
328	110ko2Gcon1R072403	NORMAL	A	1	1	13	16	LOW_SIGNAL	LOW_SIGNAL	1475.765503	4988.476074	1477	4989	29.035183	47.802704	1503.603149	4983.69043	1501	4983	35.226376	58.273228	100	100	-5.907583	1.535398	-3.847591	0	-0.79025	0.082124	0	696.389465
329	110ko2Gcon1R072403	NORMAL	A	1	1	13	17	LOW_SIGNAL	LOW_SIGNAL	1526.434448	5003.91748	1526	5005	33.045593	47.504459	1501.365112	4973.952148	1504	4972	33.576328	45.618221	100	100	5.320104	9.613899	0.553376	1.807088	0.746637	0.656872	23.719469	44.228954
330	110ko2Gcon1R072403	NORMAL	A	1	1	13	18	LOW_SIGNAL	LOW_SIGNAL	1496.789429	5002.763184	1496	5000	33.375778	42.226086	1478.547607	4976.92041	1476	4975	32.734966	50.285995	100	100	3.871199	8.291243	0.466902	2.141776	0.557258	0.513916	35.68071	105.663551
331	110ko2Gcon1R072403	NORMAL	A	1	1	13	19	LOW_SIGNAL	LOW_SIGNAL	1432.894775	4972.388184	1430	4972	29.972866	47.863232	1457.160034	4972.936035	1458	4975	38.7784	48.357002	100	100	-5.149467	-0.175769	0	0	-0.625742	-0.011329	0	0
332	110ko2Gcon1R072403	NORMAL	A	1	1	13	20	LOW_SIGNAL	LOW_SIGNAL	1422.684204	4965.973633	1420	4963	32.365749	48.337662	1448.801636	4964.248047	1447	4969	39.036652	47.569996	100	100	-5.542527	0.553627	-10.011306	0	-0.669049	0.036275	0	497.251465
333	110ko2Gcon1R072403	NORMAL	A	1	1	13	21	LOW_SIGNAL	LOW_SIGNAL	1496.888184	4974.045898	1517	4975	69.501007	54.508686	1463.984009	4945.640137	1451	4941	64.059959	51.322731	100	100	6.98278	9.113536	0.766199	1.305144	0.513647	0.553473	81.927582	64.642876
334	110ko2Gcon1R072403	NORMAL	A	1	1	13	22	LOW_SIGNAL	LOW_SIGNAL	1432.165527	4946.245117	1433	4945	28.335245	44.278198	1451.144043	4937.503906	1454	4936	30.742619	49.000767	100	100	-4.027537	2.804478	-1.436109	0	-0.617336	0.178389	0	240.109543
335	110ko2Gcon1R072403	NORMAL	A	1	1	13	23	LOW_SIGNAL	LOW_SIGNAL	1517.34668	5060.773438	1517	5054	56.287609	61.288628	1454.271973	4964.368164	1454	4964	32.206581	51.089977	100	100	13.385437	30.930096	0.432764	2.310727	1.958442	1.88697	73.187958	35.116592
336	110ko2Gcon1R072403	NORMAL	A	1	1	13	24	LOW_SIGNAL	LOW_SIGNAL	1521.28186	5057.026855	1525	5063	38.041248	59.794689	1468.94397	4969.344238	1468	4968	37.902737	47.162739	100	100	11.106917	28.131571	0.39482	2.532797	1.380847	1.85915	6.196899	41.920567
337	110ko2Gcon1R072403	NORMAL	A	1	1	13	25	LOW_SIGNAL	LOW_SIGNAL	1446.744995	4943.194824	1449	4945	30.166243	46.225746	1454.640015	4951.751953	1451	4954	36.04911	47.3255	100	100	-1.675446	-2.745419	0	0	-0.219007	-0.180814	0	0
338	110ko2Gcon1R072403	NORMAL	A	1	1	13	26	LOW_SIGNAL	LOW_SIGNAL	1431.174438	4942.22168	1430	4939	29.633055	55.084564	1447.428589	4945.626953	1446	4942	37.151031	45.237808	100	100	-3.449384	-1.092528	0	0	-0.437515	-0.075275	0	0
339	110ko2Gcon1R072403	NORMAL	A	1	1	14	1	LOW_SIGNAL	LOW_SIGNAL	1465.362427	5007.275391	1465	5009	30.643599	41.923817	1866.849243	5140.373047	1493	5019	3103.208496	979.239685	100	100	-85.201767	-42.702263	0	0	-0.129378	-0.135919	0	0
340	110ko2Gcon1R072403	NORMAL	A	1	1	14	2	LOW_SIGNAL	LOW_SIGNAL	1468.530151	5045.449707	1468	5042	32.669426	58.825268	1508.388916	5152.287109	1491	5033	142.669601	882.225037	100	100	-8.458652	-34.277081	0	0	-0.279378	-0.1211	0	0
341	110ko2Gcon1R072403	NORMAL	A	1	1	14	3	DETECTED+OVERLAP	DETECTED+OVERLAP	4284.811035	12400.733398	1554	5230	4881.749512	13647.314453	1611.914673	5564.341309	1503	5043	682.0177	2923.767822	100	100	567.230347	2193.347412	0.258614	3.866767	3.919101	2.338213	180.847748	194.992401
342	110ko2Gcon1R072403	NORMAL	A	1	1	14	4	LOW_SIGNAL	LOW_SIGNAL	1476.785278	5036.583984	1476	5036	28.179577	45.501579	1479.702515	5037.421387	1475	5037	35.009914	54.928253	100	100	-0.619083	-0.268667	0	0	-0.083326	-0.015245	0	0
343	110ko2Gcon1R072403	NORMAL	A	1	1	14	5	LOW_SIGNAL	LOW_SIGNAL	1458.060425	5015.858887	1458	5018	32.418964	47.840397	1471.968018	5012.687988	1472	5013	32.745338	46.380165	100	100	-2.951408	1.017332	-2.901125	0	-0.42472	0.068368	0	369.914703
344	110ko2Gcon1R072403	NORMAL	A	1	1	14	6	LOW_SIGNAL	LOW_SIGNAL	1455.202759	5002.398438	1455	5002	30.172281	48.14613	1473.040039	4989.543945	1471	4987	32.91077	52.358646	100	100	-3.785349	4.124159	-0.917848	0	-0.541989	0.245508	0	160.069717
345	110ko2Gcon1R072403	NORMAL	A	1	1	14	7	LOW_SIGNAL	LOW_SIGNAL	1579.918335	5094.564453	1587	5098	72.021828	63.962311	1463.296021	5004.056152	1466	5012	37.943943	55.597244	100	100	24.749075	29.038147	0.852295	1.173302	3.073542	1.627928	52.490829	34.94125
346	110ko2Gcon1R072403	NORMAL	A	1	1	14	8	LOW_SIGNAL	LOW_SIGNAL	1562.551025	5089.415039	1577	5097	72.207397	75.663544	1455.76001	5008.416016	1452	5015	35.433807	47.431995	100	100	22.66272	25.987246	0.872071	1.146696	3.013817	1.707687	58.914551	72.779442
347	110ko2Gcon1R072403	NORMAL	A	1	1	14	9	LOW_SIGNAL	LOW_SIGNAL	1409.851318	4950.452637	1408	4953	32.600525	50.463478	1431.504028	4963.487793	1428	4965	45.423038	56.130116	100	100	-4.595043	-4.182122	0	0	-0.47669	-0.232231	0	0
348	110ko2Gcon1R072403	NORMAL	A	1	1	14	10	LOW_SIGNAL	LOW_SIGNAL	1399.849365	4957.130371	1397	4956	32.357986	46.992916	1413.271973	4941.463867	1410	4943	44.411083	56.970085	100	100	-2.848487	5.026348	-0.566711	0	-0.302236	0.274995	0	205.575302
349	110ko2Gcon1R072403	NORMAL	A	1	1	14	11	DETECTED	DETECTED	2376.406006	5360.752441	2365	5362	134.115768	81.805176	1443.477783	4982.899902	1446	4978	29.910814	46.328106	100	100	197.981918	121.227966	1.633137	0.612318	31.190332	8.156011	14.013708	17.843601
350	110ko2Gcon1R072403	NORMAL	A	1	1	14	12	DETECTED	DETECTED	2364.844727	5378.896484	2362	5382	216.17009	111.209587	1443.011963	4990.333496	1440	4990	33.116627	50.209759	100	100	195.627289	124.664246	1.569233	0.637254	27.835951	7.738794	23.173222	25.537636
351	110ko2Gcon1R072403	NORMAL	A	1	1	14	13	LOW_SIGNAL	LOW_SIGNAL	1441.082153	5000.547852	1442	4998	29.01783	49.471985	1426.754028	4982.492188	1425	4981	31.416351	47.760899	100	100	3.040652	5.792872	0.524895	1.905142	0.456072	0.378043	84.027954	71.43795
352	110ko2Gcon1R072403	NORMAL	A	1	1	14	14	LOW_SIGNAL	LOW_SIGNAL	1453.869873	5013.314941	1453	5011	34.376675	49.011585	1433.312012	4980.47998	1429	4977	32.080395	45.893913	100	100	4.362699	10.534575	0.414131	2.414692	0.640823	0.715454	60.090389	52.387108
353	110ko2Gcon1R072403	NORMAL	A	1	1	14	15	LOW_SIGNAL	LOW_SIGNAL	1431.595947	4982.260254	1427	4982	30.486988	40.170506	1448.960327	4987.143066	1446	4987	28.60277	52.71595	100	100	-3.684992	-1.566573	0	0	-0.607087	-0.092625	0	0
354	110ko2Gcon1R072403	NORMAL	A	1	1	14	16	LOW_SIGNAL	LOW_SIGNAL	1437.993164	4976.164551	1436	4976	28.379826	44.317665	1453.984009	4986.279785	1451	4986	36.654667	53.441193	100	100	-3.393507	-3.245312	0	0	-0.436257	-0.189278	0	0
355	110ko2Gcon1R072403	NORMAL	A	1	1	14	17	LOW_SIGNAL	LOW_SIGNAL	1429.582153	4975.171387	1429	4976	27.798731	49.011951	1457.462158	4980.924316	1456	4983	34.97839	48.292744	100	100	-5.916572	-1.845736	0	0	-0.797064	-0.119126	0	0
356	110ko2Gcon1R072403	NORMAL	A	1	1	14	18	LOW_SIGNAL	LOW_SIGNAL	1407.795898	4965.442383	1408	4964	29.375919	46.231277	1438.927979	4969.120117	1436	4970	28.920959	51.686649	100	100	-6.606713	-1.179942	0	0	-1.076454	-0.071154	0	0
357	110ko2Gcon1R072403	NORMAL	A	1	1	14	19	LOW_SIGNAL	LOW_SIGNAL	1397.75	4958.835449	1396	4957	27.650911	45.724693	1416.704224	4965.908691	1416	4964	33.085915	49.480839	100	100	-4.022382	-2.269337	0	0	-0.572879	-0.142949	0	0
358	110ko2Gcon1R072403	NORMAL	A	1	1	14	20	LOW_SIGNAL	LOW_SIGNAL	1391.578979	4946.815918	1389	4947	29.608606	44.365192	1406.911987	4949.032227	1401	4941	37.855846	48.890915	100	100	-3.253903	-0.711067	0	0	-0.405037	-0.045332	0	0
359	110ko2Gcon1R072403	NORMAL	A	1	1	14	21	LOW_SIGNAL	LOW_SIGNAL	1470.401367	4944.638184	1474	4946	37.521252	43.440689	1402.359985	4924.080078	1400	4922	30.129129	45.22142	100	100	14.439443	6.595741	2.189207	0.456786	2.258326	0.45461	32.865978	61.120235
360	110ko2Gcon1R072403	NORMAL	A	1	1	14	22	LOW_SIGNAL	LOW_SIGNAL	1471.821167	4960.463379	1473	4957	43.921303	45.795734	1403.024048	4937.808105	1405	4929	30.633226	51.318371	100	100	14.599822	7.268584	2.00862	0.497854	2.245833	0.441465	45.75071	102.222168
361	110ko2Gcon1R072403	NORMAL	A	1	1	14	23	LOW_SIGNAL	LOW_SIGNAL	1392.192017	4942.284668	1391	4946	29.845541	46.593616	1409.079956	4950.191895	1408	4951	35.903458	41.076969	100	100	-3.583884	-2.536908	0	0	-0.470371	-0.192498	0	0
362	110ko2Gcon1R072403	NORMAL	A	1	1	14	24	LOW_SIGNAL	LOW_SIGNAL	1400.906616	4948.213379	1398	4950	31.606287	47.453484	1413.047974	4950.52002	1412	4953	34.918999	50.192471	100	100	-2.576586	-0.740049	0	0	-0.347701	-0.045956	0	0
363	110ko2Gcon1R072403	NORMAL	A	1	1	14	25	LOW_SIGNAL	LOW_SIGNAL	1528.107422	4991.818848	1542	4992	66.736969	49.161358	1410.176025	4950.624023	1408	4944	30.586226	47.592133	100	100	25.026882	13.216703	1.89358	0.5281	3.855703	0.865581	50.296455	29.911175
364	110ko2Gcon1R072403	NORMAL	A	1	1	14	26	LOW_SIGNAL	LOW_SIGNAL	1522.973145	5002.604004	1542	5002	69.409088	54.018616	1400.730103	4941.055664	1398	4933	28.895784	42.137356	100	100	25.941881	19.746805	1.313725	0.761194	4.23048	1.46066	51.625252	54.916519
365	110ko2Gcon1R072403	NORMAL	A	1	1	15	1	LOW_SIGNAL	LOW_SIGNAL	1448.416138	4993.570313	1448	4990	24.887068	49.577316	1462.245972	5010.682617	1460	5014	29.47098	48.373814	100	100	-2.934906	-5.490211	0	0	-0.46927	-0.353751	0	0
366	110ko2Gcon1R072403	NORMAL	A	1	1	15	2	LOW_SIGNAL	LOW_SIGNAL	1447	5030.812012	1447	5023	30.685633	55.878895	1466.90564	5015.283203	1465	5011	34.982044	55.586697	100	100	-4.224288	4.982171	-0.847881	0	-0.569025	0.279362	0	36.751175
367	110ko2Gcon1R072403	NORMAL	A	1	1	15	3	DETECTED	DETECTED	11154.083984	34843	13647	42155	4906.654297	14068.44043	1832.677368	6545.09668	1563	5136	1084.75647	4644.411621	100	100	1978.147827	9078.931641	0.217883	4.589612	8.593086	6.092893	51.336075	46.928219
368	110ko2Gcon1R072403	NORMAL	A	1	1	15	4	LOW_SIGNAL	LOW_SIGNAL	1541.147705	5062.90625	1547	5068	53.675499	57.833298	1461.706299	5022.944336	1460	5010	32.124271	82.611984	100	100	16.858706	12.821143	1.314914	0.760506	2.47294	0.48373	54.129265	147.620422
369	110ko2Gcon1R072403	NORMAL	A	1	1	15	5	LOW_SIGNAL	LOW_SIGNAL	1437.668945	4985.067383	1436	4990	28.52721	48.249866	1455.472046	4994.799805	1447	4992	74.035583	56.528755	100	100	-3.778096	-3.122493	0	0	-0.240467	-0.172168	0	0
370	110ko2Gcon1R072403	NORMAL	A	1	1	15	6	LOW_SIGNAL	LOW_SIGNAL	1430.547241	4979.398438	1426	4974	35.039402	50.513775	1442.079956	4981.680176	1442	4981	28.279596	48.582584	100	100	-2.447422	-0.732059	0	0	-0.40781	-0.046966	0	0
371	110ko2Gcon1R072403	NORMAL	A	1	1	15	7	LOW_SIGNAL	LOW_SIGNAL	1417.102051	4993.96582	1419	4992	27.418055	50.991867	1431.751953	4992.359863	1428	4994	28.155294	57.603821	100	100	-3.108938	0.515246	-6.033893	0	-0.520325	0.027879	0	1668.542603
372	110ko2Gcon1R072403	NORMAL	A	1	1	15	8	LOW_SIGNAL	LOW_SIGNAL	1418.164429	5009.431641	1418	5010	25.710325	45.017521	1433.712036	4999.423828	1433	4996	31.105133	45.093838	100	100	-3.299445	3.210847	-1.027593	0	-0.499841	0.221933	0	26.203707
373	110ko2Gcon1R072403	NORMAL	A	1	1	15	9	LOW_SIGNAL	LOW_SIGNAL	1406.993164	4972.46582	1405	4965	40.472309	48.6213	1413.255981	4973.463867	1416	4979	31.57452	50.475571	100	100	-1.329068	-0.320207	0	0	-0.19835	-0.019773	0	0
374	110ko2Gcon1R072403	NORMAL	A	1	1	15	10	LOW_SIGNAL	LOW_SIGNAL	1401.59314	4963.427734	1399	4963	36.953518	44.742889	1401.319946	4945.976074	1403	4947	28.391445	51.889526	100	100	0.057976	5.599087	0.010355	96.576126	0.009622	0.336323	8658.155273	150.582855
375	110ko2Gcon1R072403	NORMAL	A	1	1	15	11	DETECTED	DETECTED	1907.773926	5463.660645	1921	5459	113.977692	126.253227	1418.337891	4992.621582	1416	4992	30.998121	53.284893	100	100	103.865967	151.125381	0.687283	1.455004	15.789216	8.840012	22.409771	24.299013
376	110ko2Gcon1R072403	NORMAL	A	1	1	15	12	DETECTED	DETECTED	1885.442261	5474.442383	1885	5468	109.256859	131.74379	1408.953125	4980.609375	1405	4970	23.749636	46.613453	100	100	101.118431	158.438461	0.638219	1.56686	20.063007	10.594216	22.381275	24.95212
377	110ko2Gcon1R072403	NORMAL	A	1	1	15	13	LOW_SIGNAL	LOW_SIGNAL	1463.98645	5063.86377	1467	5057	54.502979	104.900391	1410.142822	4969.319336	1408	4972	26.583183	45.061909	100	100	11.426458	30.333075	0.3767	2.654635	2.025477	2.098101	88.368034	100.194839
378	110ko2Gcon1R072403	NORMAL	A	1	1	15	14	LOW_SIGNAL	LOW_SIGNAL	1473.115601	5066.006836	1471	5062	48.252693	83.724815	1411.754028	4974.682617	1412	4980	25.829493	47.181801	100	100	13.021883	29.299921	0.444434	2.250052	2.37564	1.935581	66.421585	75.735069
379	110ko2Gcon1R072403	NORMAL	A	1	1	15	15	DETECTED	DETECTED	1820.565552	5361.712891	1836	5370	90.920174	107.405197	1418.035767	4983.178711	1420	4981	26.683529	51.387535	100	100	85.423103	121.446663	0.70338	1.421708	15.085328	7.366264	21.592548	24.915678
380	110ko2Gcon1R072403	NORMAL	A	1	1	15	16	DETECTED	DETECTED	1854.310669	5448.427246	1855	5455	59.843422	80.913109	1425.168823	4973.805176	1425	4976	30.543066	52.213634	100	100	91.070595	152.274933	0.598067	1.672054	14.050385	9.090003	11.991881	13.023319
381	110ko2Gcon1R072403	NORMAL	A	1	1	15	17	DETECTED	DETECTED	3389.8479	5596.096191	3534	5640	510.431335	195.596603	1423.966675	4970.283203	1419	4972	26.379864	45.230896	100	100	417.190674	200.782135	2.077828	0.481272	74.522041	13.835962	25.929808	30.40765
382	110ko2Gcon1R072403	NORMAL	A	1	1	15	18	DETECTED	DETECTED	3473.915039	5540.047363	3555	5557	284.299286	118.72438	1413.199951	4962.293457	1411	4962	24.065222	54.885334	100	100	437.315887	185.363144	2.359239	0.423866	85.630424	10.526563	13.746633	18.221634
383	110ko2Gcon1R072403	NORMAL	A	1	1	15	19	LOW_SIGNAL	LOW_SIGNAL	1366.319702	4958.625977	1364	4957	30.461964	42.411411	1394.051758	4959.077637	1392	4959	29.365417	48.743015	100	100	-5.885175	-0.144908	0	0	-0.944378	-0.009266	0	0
384	110ko2Gcon1R072403	NORMAL	A	1	1	15	20	LOW_SIGNAL	LOW_SIGNAL	1369.346924	4942.006836	1370	4943	29.457109	46.242443	1380.984009	4940.655762	1380	4940	26.346632	44.01688	100	100	-2.469571	0.433471	-5.697205	0	-0.441692	0.030694	0	1049.027222
385	110ko2Gcon1R072403	NORMAL	A	1	1	15	21	LOW_SIGNAL	LOW_SIGNAL	1412.480225	4934.079102	1409	4934	37.603012	47.678226	1377.975952	4917.399902	1377	4914	32.498508	42.091293	100	100	7.322345	5.351255	1.368341	0.730812	1.061719	0.396262	54.823608	134.269089
386	110ko2Gcon1R072403	NORMAL	A	1	1	15	22	LOW_SIGNAL	LOW_SIGNAL	1408.582764	4945.430664	1409	4948	35.980801	52.904625	1375.439941	4927.344238	1373	4928	27.220549	44.481987	100	100	7.033424	5.802742	1.212086	0.825024	1.217566	0.406601	70.995689	158.351044
387	110ko2Gcon1R072403	NORMAL	A	1	1	15	23	LOW_SIGNAL	LOW_SIGNAL	1365.013306	4934.21875	1367	4928	27.183081	45.239788	1374.008057	4933.175781	1370	4929	29.12224	45.532516	100	100	-1.908826	0.33462	-5.704462	0	-0.308862	0.022906	0	494.239014
388	110ko2Gcon1R072403	NORMAL	A	1	1	15	24	LOW_SIGNAL	LOW_SIGNAL	1384.17334	4950.720215	1369	4952	136.321411	50.75671	1385.920044	4941.13623	1386	4945	31.551445	45.720993	100	100	-0.370678	3.074869	-0.120551	0	-0.055361	0.209619	0	229.984238
389	110ko2Gcon1R072403	NORMAL	A	1	1	15	25	LOW_SIGNAL	LOW_SIGNAL	1356.604004	4932.234863	1356	4932	29.117147	44.692852	1378.968018	4943.056152	1378	4941	28.007477	43.244301	100	100	-4.745993	-3.471838	0	0	-0.798502	-0.250236	0	0
390	110ko2Gcon1R072403	NORMAL	A	1	1	15	26	LOW_SIGNAL	LOW_SIGNAL	1358.060425	4932.90625	1357	4938	24.555019	50.621613	1373.682495	4935.19043	1370	4926	27.554352	48.20734	100	100	-3.315247	-0.732843	0	0	-0.566955	-0.047382	0	0
391	110ko2Gcon1R072403	NORMAL	A	1	1	16	1	LOW_SIGNAL	LOW_SIGNAL	1420.536865	4983.966309	1422	4982	26.289074	41.951614	1438.238037	4988.841309	1435	4987	30.047281	46.197388	100	100	-3.756465	-1.564066	0	0	-0.589111	-0.105525	0	0
392	110ko2Gcon1R072403	NORMAL	A	1	1	16	2	LOW_SIGNAL	LOW_SIGNAL	1425.664429	4980.275391	1424	4981	30.883741	42.312054	1437.656006	4985.976074	1437	4985	28.03227	42.140602	100	100	-2.5448	-1.828974	0	0	-0.427778	-0.135278	0	0
393	110ko2Gcon1R072403	NORMAL	A	1	1	16	3	LOW_SIGNAL	LOW_SIGNAL	1497.932861	5013.711426	1500	5017	45.146561	47.873756	1446.495972	5001.047852	1442	4998	61.115662	92.292206	100	100	10.91571	4.062906	2.686676	0.372207	0.841632	0.137212	80.085701	623.084167
394	110ko2Gcon1R072403	NORMAL	A	1	1	16	4	LOW_SIGNAL	LOW_SIGNAL	1507.344604	5015.594727	1510	5013	52.687981	52.268654	1468.104004	5000.78418	1442	4993	237.453796	91.090393	100	100	8.327468	4.751728	1.752514	0.570609	0.165256	0.162592	590.038452	503.70813
395	110ko2Gcon1R072403	NORMAL	A	1	1	16	5	LOW_SIGNAL	LOW_SIGNAL	1427.870728	4983.870605	1427	4983	25.803598	42.658943	1433.312012	4989.567871	1435	4994	29.322844	42.293396	100	100	-1.154725	-1.827877	0	0	-0.185565	-0.134708	0	0
396	110ko2Gcon1R072403	NORMAL	A	1	1	16	6	LOW_SIGNAL	LOW_SIGNAL	1401.244873	4970.265137	1402	4970	27.715427	50.095158	1421.232056	4981.73584	1421	4986	30.323027	47.389118	100	100	-4.241592	-3.680192	0	0	-0.659142	-0.242054	0	0
397	110ko2Gcon1R072403	NORMAL	A	1	1	16	7	LOW_SIGNAL	LOW_SIGNAL	1409.170044	4986.285645	1409	4981	28.341455	51.657459	1415.416016	4978.096191	1415	4981	29.874239	51.268028	100	100	-1.325493	2.627455	-0.504478	0	-0.209076	0.159738	0	77.307671
398	110ko2Gcon1R072403	NORMAL	A	1	1	16	8	LOW_SIGNAL	LOW_SIGNAL	1413.096558	4989.46875	1414	4990	29.927303	43.431141	1422.135986	4994.86377	1423	4993	31.081928	42.477962	100	100	-1.918308	-1.730906	0	0	-0.290826	-0.127007	0	0
399	110ko2Gcon1R072403	NORMAL	A	1	1	16	9	LOW_SIGNAL	LOW_SIGNAL	1388.262085	4970.04834	1387	4974	26.371023	50.449131	1400.511963	4973.768066	1399	4972	30.311718	43.979126	100	100	-2.599615	-1.193415	0	0	-0.40413	-0.084579	0	0
400	110ko2Gcon1R072403	NORMAL	A	1	1	16	10	LOW_SIGNAL	LOW_SIGNAL	1388.075806	4962.331055	1377	4963	78.350807	45.007427	1392.615967	4954.616211	1394	4953	29.253012	46.315678	100	100	-0.963493	2.475185	-0.389261	0	-0.155203	0.166571	0	141.680115
401	110ko2Gcon1R072403	NORMAL	A	1	1	16	11	LOW_SIGNAL	LOW_SIGNAL	1387.239746	4962.287598	1385	4958	30.754263	43.611916	1395.050049	4966.291504	1395	4969	26.556068	50.576912	100	100	-1.657468	-1.28459	0	0	-0.294106	-0.079165	0	0
402	110ko2Gcon1R072403	NORMAL	A	1	1	16	12	LOW_SIGNAL	LOW_SIGNAL	1383.164429	4953.938477	1380	4956	27.226007	46.333447	1395.384644	4962.649414	1394	4965	26.036396	43.193684	100	100	-2.59332	-2.794765	0	0	-0.469351	-0.201672	0	0
403	110ko2Gcon1R072403	NORMAL	A	1	1	16	13	LOW_SIGNAL	LOW_SIGNAL	1372.979614	4949.748535	1376	4951	25.779482	45.213463	1391.754028	4948.650879	1392	4948	28.548813	47.570789	100	100	-3.984224	0.352166	-11.313498	0	-0.657625	0.023074	0	1347.350708
404	110ko2Gcon1R072403	NORMAL	A	1	1	16	14	LOW_SIGNAL	LOW_SIGNAL	1380.047607	4948.70752	1377	4951	28.572025	46.948124	1393.58728	4961.031738	1390	4954	30.030722	52.138878	100	100	-2.87333	-3.954029	0	0	-0.450861	-0.236373	0	0
405	110ko2Gcon1R072403	NORMAL	A	1	1	16	15	LOW_SIGNAL	LOW_SIGNAL	1429.280762	5002.842285	1429	5002	29.394756	50.323322	1394.539673	4969.825195	1394	4971	30.628523	45.71233	100	100	7.372601	10.593007	0.695988	1.436807	1.134272	0.72228	24.77039	63.734509
406	110ko2Gcon1R072403	NORMAL	A	1	1	16	16	LOW_SIGNAL	LOW_SIGNAL	1443.239746	5012.849121	1438	5013	32.88649	50.463959	1403.523804	4980.849121	1403	4981	30.954082	46.705894	100	100	8.428343	10.26669	0.820941	1.218115	1.28306	0.685138	27.966166	59.716976
407	110ko2Gcon1R072403	NORMAL	A	1	1	16	17	LOW_SIGNAL	LOW_SIGNAL	1381.782349	4962.795898	1384	4956	32.237034	47.51149	1399.777832	4970.087402	1401	4973	32.780693	48.890736	100	100	-3.818922	-2.339363	0	0	-0.548966	-0.149139	0	0
408	110ko2Gcon1R072403	NORMAL	A	1	1	16	18	LOW_SIGNAL	LOW_SIGNAL	1373.687134	4953.734863	1373	4955	27.14365	45.178226	1386.404785	4961.341309	1388	4960	30.504599	45.927803	100	100	-2.698884	-2.440407	0	0	-0.416909	-0.165617	0	0
409	110ko2Gcon1R072403	NORMAL	A	1	1	16	19	LOW_SIGNAL	LOW_SIGNAL	1360.149658	4949.932129	1359	4953	24.498348	46.154835	1375.767944	4955.167969	1374	4957	29.203991	45.010712	100	100	-3.314444	-1.679836	0	0	-0.5348	-0.116324	0	0
410	110ko2Gcon1R072403	NORMAL	A	1	1	16	20	LOW_SIGNAL	LOW_SIGNAL	1354.843506	4936.169922	1354	4937	26.545826	44.325905	1373.063965	4937.39209	1374	4936	29.123419	46.818607	100	100	-3.866666	-0.392113	0	0	-0.625629	-0.026104	0	0
411	110ko2Gcon1R072403	NORMAL	A	1	1	16	21	LOW_SIGNAL	LOW_SIGNAL	1372.938721	4919.904785	1368	4922	36.246532	47.33448	1382.199951	4922.791992	1381	4925	37.338036	48.827267	100	100	-1.965378	-0.926314	0	0	-0.248037	-0.059131	0	0
412	110ko2Gcon1R072403	NORMAL	A	1	1	16	22	LOW_SIGNAL	LOW_SIGNAL	1360.638184	4934.236816	1359	4932	27.550932	46.573563	1374.81604	4932.456055	1371	4930	35.834831	63.931358	100	100	-3.008762	0.571329	-5.266251	0	-0.395645	0.027854	0	2459.417725
413	110ko2Gcon1R072403	NORMAL	A	1	1	16	23	LOW_SIGNAL	LOW_SIGNAL	1355.827759	4931.821289	1357	4932	25.62571	45.162392	1371.791992	4933.73584	1372	4930	28.64024	44.155727	100	100	-3.387859	-0.614253	0	0	-0.557406	-0.043359	0	0
414	110ko2Gcon1R072403	NORMAL	A	1	1	16	24	LOW_SIGNAL	LOW_SIGNAL	1351.860962	4933.357422	1352	4941	31.180555	48.816708	1379.008057	4943.12793	1364	4944	160.887039	51.374027	100	100	-5.761037	-3.134712	0	0	-0.168734	-0.190184	0	0
415	110ko2Gcon1R072403	NORMAL	A	1	1	16	25	LOW_SIGNAL	LOW_SIGNAL	1336.463135	4925.597168	1337	4924	26.071503	49.787243	1352.536011	4940.184082	1354	4938	31.163601	48.958569	100	100	-3.410915	-4.679979	0	0	-0.515758	-0.297944	0	0
416	110ko2Gcon1R072403	NORMAL	A	1	1	16	26	LOW_SIGNAL	LOW_SIGNAL	1336.651001	4917.046875	1337	4919	26.095436	42.870045	1349.41272	4925.650879	1352	4925	28.042326	44.100845	100	100	-2.708236	-2.760458	0	0	-0.455088	-0.195098	0	0
417	110ko2Gcon1R072403	NORMAL	A	1	1	17	1	LOW_SIGNAL	LOW_SIGNAL	1411.445923	4987.736328	1412	4994	26.739172	46.800243	1454.896851	4989.650879	1419	4979	260.187408	61.535721	100	100	-9.220964	-0.614253	0	0	-0.166999	-0.031113	0	0
418	110ko2Gcon1R072403	NORMAL	A	1	1	17	2	LOW_SIGNAL	LOW_SIGNAL	1410.653076	4990.387695	1412	4993	28.638668	45.565159	1413.456055	4979.288086	1414	4975	28.10708	43.142269	100	100	-0.594836	3.561133	-0.167036	0	-0.099725	0.257279	0	132.080597
419	110ko2Gcon1R072403	NORMAL	A	1	1	17	3	LOW_SIGNAL	LOW_SIGNAL	1402.578247	4988.428711	1404	4985	27.866341	41.894039	1417.871948	4984.056152	1413	4986	28.214037	47.578854	100	100	-3.245562	1.402866	-2.313523	0	-0.54206	0.091901	0	515.784485
420	110ko2Gcon1R072403	NORMAL	A	1	1	17	4	LOW_SIGNAL	LOW_SIGNAL	1413.013672	4985.376953	1411	4983	27.854055	43.193581	1423.088013	4991.496094	1423	4992	28.185736	49.879158	100	100	-2.137932	-1.963229	0	0	-0.357427	-0.122679	0	0
421	110ko2Gcon1R072403	NORMAL	A	1	1	17	5	LOW_SIGNAL	LOW_SIGNAL	1411.465698	4984.616211	1407	4990	49.918163	48.543949	1415.33606	4977.824219	1410	4981	28.733463	51.128223	100	100	-0.821351	2.179102	-0.376922	0	-0.134699	0.132842	0	236.297516
422	110ko2Gcon1R072403	NORMAL	A	1	1	17	6	LOW_SIGNAL	LOW_SIGNAL	1392.130127	4979.328613	1392	4978	51.078739	47.802048	1398.735962	4988.231934	1398	4986	30.602325	44.505371	100	100	-1.401861	-2.856488	0	0	-0.215861	-0.20005	0	0
423	110ko2Gcon1R072403	NORMAL	A	1	1	17	7	LOW_SIGNAL	LOW_SIGNAL	1383.489624	4986.130859	1378	4987	48.753078	50.743546	1394.208008	4987	1395	4991	28.724308	49.783077	100	100	-2.274608	-0.27885	0	0	-0.373147	-0.017459	0	0
424	110ko2Gcon1R072403	NORMAL	A	1	1	17	8	LOW_SIGNAL	LOW_SIGNAL	1379.358643	4985.993164	1378	4980	27.337059	45.475662	1395.895996	4981.352051	1397	4981	29.19121	49.505009	100	100	-3.509485	1.489027	-2.356897	0	-0.566518	0.09375	0	421.514709
425	110ko2Gcon1R072403	NORMAL	A	1	1	17	9	LOW_SIGNAL	LOW_SIGNAL	1366.333374	4966.868164	1369	4970	27.842216	47.145538	1385.552002	4969.616211	1382	4968	33.931015	45.601494	100	100	-4.078493	-0.881667	0	0	-0.566403	-0.060262	0	0
426	110ko2Gcon1R072403	NORMAL	A	1	1	17	10	LOW_SIGNAL	LOW_SIGNAL	1357.758667	4950.269043	1358	4950	24.353949	47.770321	1372.920044	4950.432129	1374	4955	32.412815	48.66581	100	100	-3.217481	-0.052324	0	0	-0.467759	-0.003351	0	0
427	110ko2Gcon1R072403	NORMAL	A	1	1	17	11	LOW_SIGNAL	LOW_SIGNAL	1363.944824	4960.799805	1363	4957	27.341671	43.590836	1376.407959	4962.959961	1375	4964	30.765001	44.059959	100	100	-2.644872	-0.693052	0	0	-0.405108	-0.049028	0	0
428	110ko2Gcon1R072403	NORMAL	A	1	1	17	12	LOW_SIGNAL	LOW_SIGNAL	1362.234497	4957.937988	1361	4962	26.475096	43.413094	1371.745972	4963.976074	1369	4966	31.98798	46.576469	100	100	-2.018483	-1.937224	0	0	-0.297345	-0.129638	0	0
429	110ko2Gcon1R072403	NORMAL	A	1	1	17	13	LOW_SIGNAL	LOW_SIGNAL	1413.595947	5011.294434	1413	5013	34.221508	53.417305	1376.928589	4956.904785	1380	4959	28.880491	47.481613	100	100	7.781385	17.450052	0.445923	2.242538	1.269624	1.145489	50.067268	44.994831
430	110ko2Gcon1R072403	NORMAL	A	1	1	17	14	LOW_SIGNAL	LOW_SIGNAL	1411.349365	5024.773926	1410	5030	33.134117	47.801277	1368.088013	4958.032227	1368	4959	30.832542	46.550343	100	100	9.180734	21.413012	0.428746	2.332386	1.403107	1.433753	28.047188	16.277771
431	110ko2Gcon1R072403	NORMAL	A	1	1	17	15	LOW_SIGNAL	LOW_SIGNAL	1342.110352	4963.365723	1348	4965	31.371027	49.173275	1374.280029	4964.791992	1367	4963	82.894279	54.924484	100	100	-6.826908	-0.457596	0	0	-0.388081	-0.025968	0	0
432	110ko2Gcon1R072403	NORMAL	A	1	1	17	16	LOW_SIGNAL	LOW_SIGNAL	1363.882813	4959.834473	1363	4959	25.490358	49.89267	1382.375977	4963.167969	1379	4964	30.441555	58.032761	100	100	-3.924538	-1.069499	0	0	-0.607497	-0.057442	0	0
433	110ko2Gcon1R072403	NORMAL	A	1	1	17	17	LOW_SIGNAL	LOW_SIGNAL	1362.835571	4950.630371	1363	4946	27.448265	46.636677	1373.375977	4957.416016	1371	4957	27.962149	48.662807	100	100	-2.236838	-2.177066	0	0	-0.376953	-0.139442	0	0
434	110ko2Gcon1R072403	NORMAL	A	1	1	17	18	LOW_SIGNAL	LOW_SIGNAL	1353.520508	4942.191895	1354	4940	30.368132	44.792904	1357.975952	4944.512207	1361	4948	30.346243	48.481884	100	100	-0.945515	-0.744435	0	0	-0.14682	-0.047859	0	0
435	110ko2Gcon1R072403	NORMAL	A	1	1	17	19	LOW_SIGNAL	LOW_SIGNAL	1390.808228	4986.260254	1395	4990	36.539501	52.992916	1345.05603	4945.496094	1342	4942	31.655733	45.710655	100	100	9.709331	13.078531	0.742387	1.347006	1.445305	0.891787	39.888027	65.768974
436	110ko2Gcon1R072403	NORMAL	A	1	1	17	20	LOW_SIGNAL	LOW_SIGNAL	1390.575317	4973.568359	1390	4967	35.140274	47.281372	1347.104004	4933.335938	1349	4930	28.863092	41.599823	100	100	9.225291	12.907931	0.714699	1.39919	1.506121	0.96713	46.108498	55.855007
437	110ko2Gcon1R072403	NORMAL	A	1	1	17	21	LOW_SIGNAL	LOW_SIGNAL	1489.938354	5013.719238	1504	5016	75.803749	63.312546	1358.567993	4924.175781	1354	4925	34.905712	48.447823	100	100	27.878839	28.728592	0.970421	1.03048	3.763578	1.848245	51.220779	45.518555
438	110ko2Gcon1R072403	NORMAL	A	1	1	17	22	LOW_SIGNAL	LOW_SIGNAL	1492.273926	5022.582031	1511	5031	82.045517	64.123245	1353.104004	4933.087891	1353	4930	39.144035	68.341164	100	100	29.534029	28.712769	1.028603	0.972193	3.555329	1.30952	51.811165	26.412172
439	110ko2Gcon1R072403	NORMAL	A	1	1	17	23	LOW_SIGNAL	LOW_SIGNAL	1345.233276	4938.013184	1347	4938	35.425205	45.350239	1343.274658	4934.612793	1342	4934	29.97213	45.883732	100	100	0.415649	1.090961	0.380994	2.624716	0.065348	0.074109	964.164246	205.170334
440	110ko2Gcon1R072403	NORMAL	A	1	1	17	24	LOW_SIGNAL	LOW_SIGNAL	1338.853394	4941.560059	1341	4939	27.38402	47.869854	1339.57605	4940.312012	1339	4938	29.920938	44.846401	100	100	-0.153359	0.400416	-0.382999	0	-0.024152	0.027829	0	1341.524658
441	110ko2Gcon1R072403	NORMAL	A	1	1	17	25	LOW_SIGNAL	LOW_SIGNAL	1324.275146	4920.885742	1320	4921	41.882862	44.967026	1327.767944	4924.680176	1326	4933	26.959389	46.490479	100	100	-0.741226	-1.217384	0	0	-0.129558	-0.081617	0	0
442	110ko2Gcon1R072403	NORMAL	A	1	1	17	26	LOW_SIGNAL	LOW_SIGNAL	1321.540527	4919.64209	1321	4922	29.091547	45.001747	1332.595215	4914.611328	1333	4917	25.019405	43.239971	100	100	-2.345977	1.61404	-1.453482	0	-0.441845	0.116345	0	247.844116
443	110ko2Gcon1R072403	NORMAL	A	1	1	18	1	LOW_SIGNAL	LOW_SIGNAL	1375.612305	4961.149902	1373	4961	29.457743	44.420067	1429.603149	4968.80957	1395	4967	261.945801	62.270859	100	100	-11.4577	-2.457482	0	0	-0.206115	-0.123006	0	0
444	110ko2Gcon1R072403	NORMAL	A	1	1	18	2	LOW_SIGNAL	LOW_SIGNAL	1377.081665	4965.523926	1379	4968	28.004034	45.742332	1389.232056	4968.472168	1393	4969	27.431772	48.495529	100	100	-2.578502	-0.945897	0	0	-0.442931	-0.060794	0	0
445	110ko2Gcon1R072403	NORMAL	A	1	1	18	3	LOW_SIGNAL	LOW_SIGNAL	1383.911621	4974.782227	1383	4975	27.937037	48.098152	1396.23999	4978.175781	1397	4977	29.743361	47.410164	100	100	-2.616272	-1.088768	0	0	-0.414491	-0.071579	0	0
446	110ko2Gcon1R072403	NORMAL	A	1	1	18	4	LOW_SIGNAL	LOW_SIGNAL	1379.21228	4972.26709	1379	4974	26.308832	46.353558	1391.008057	4975.560059	1386	4972	31.118277	72.926102	100	100	-2.503248	-1.056497	0	0	-0.379063	-0.045155	0	0
447	110ko2Gcon1R072403	NORMAL	A	1	1	18	5	LOW_SIGNAL	LOW_SIGNAL	1400.5	4980.493164	1390	4977	128.601776	49.081253	1387.543945	4972.824219	1386	4975	31.919884	52.53661	100	100	2.749477	2.460459	1.117465	0.894883	0.405893	0.145973	961.53833	244.340714
448	110ko2Gcon1R072403	NORMAL	A	1	1	18	6	LOW_SIGNAL	LOW_SIGNAL	1370.965576	4979.220703	1367	4979	34.370007	53.05637	1371.296021	4982.279785	1371	4978	28.299099	47.168308	100	100	-0.070125	-0.981458	0	0	-0.011677	-0.064855	0	0
449	110ko2Gcon1R072403	NORMAL	A	1	1	18	7	LOW_SIGNAL	LOW_SIGNAL	1363.157593	4994.458984	1363	4994	27.026854	50.398006	1365.112061	4985.655762	1364	4983	29.964823	50.914875	100	100	-0.414769	2.824374	-0.146853	0	-0.065225	0.172901	0	82.201714
450	110ko2Gcon1R072403	NORMAL	A	1	1	18	8	LOW_SIGNAL	LOW_SIGNAL	1364.599976	4983.006836	1364	4986	27.280794	47.235008	1364.495972	4976.191895	1365	4975	28.045652	49.043869	100	100	0.022071	2.186466	0.010094	99.063957	0.003708	0.138956	6254.710938	193.644821
451	110ko2Gcon1R072403	NORMAL	A	1	1	18	9	LOW_SIGNAL	LOW_SIGNAL	1364.680542	4958.75	1362	4960	30.073721	46.538879	1365.384033	4963.167969	1365	4961	35.450279	55.725525	100	100	-0.149292	-1.417435	0	0	-0.019844	-0.079281	0	0
452	110ko2Gcon1R072403	NORMAL	A	1	1	18	10	LOW_SIGNAL	LOW_SIGNAL	1353.627563	4955.158691	1354	4952	26.429926	44.236053	1359.160034	4948.711914	1362	4949	31.816099	47.181499	100	100	-1.174077	2.068346	-0.56764	0	-0.173889	0.136638	0	254.535156
453	110ko2Gcon1R072403	NORMAL	A	1	1	18	11	LOW_SIGNAL	LOW_SIGNAL	1474.4552	5022.724121	1480	5024	52.396595	52.37664	1358.208008	4958.768066	1360	4959	28.230139	52.034904	100	100	24.669468	20.519281	1.202258	0.831768	4.11784	1.229099	37.972008	9.339804
454	110ko2Gcon1R072403	NORMAL	A	1	1	18	12	LOW_SIGNAL	LOW_SIGNAL	1470.951782	5021.813965	1473	5023	47.852394	56.130184	1349.896851	4953.483887	1348	4952	30.432039	45.462898	100	100	25.689745	21.922617	1.171838	0.853361	3.977878	1.502985	30.505892	48.177822
455	110ko2Gcon1R072403	NORMAL	A	1	1	18	13	LOW_SIGNAL	LOW_SIGNAL	1337.496582	4957.262207	1338	4955	36.0033	48.048161	1346.135986	4950.52002	1348	4946	26.577744	54.82164	100	100	-1.833416	2.163123	-0.847578	0	-0.325062	0.122984	0	391.515533
456	110ko2Gcon1R072403	NORMAL	A	1	1	18	14	LOW_SIGNAL	LOW_SIGNAL	1330.013672	4953.814941	1328	4953	35.801373	49.7561	1337.887939	4957.704102	1336	4958	29.413132	49.679451	100	100	-1.671042	-1.247775	0	0	-0.267713	-0.078285	0	0
457	110ko2Gcon1R072403	NORMAL	A	1	1	18	15	LOW_SIGNAL	LOW_SIGNAL	1340.793091	4954.282715	1334	4948	67.911186	75.459213	1338.167969	4963.448242	1343	4964	33.071491	48.994305	100	100	0.557092	-2.940614	0	-5.278508	0.079377	-0.187073	2259.493652	0
458	110ko2Gcon1R072403	NORMAL	A	1	1	18	16	LOW_SIGNAL	LOW_SIGNAL	1332.0896	4961.255371	1332	4961	30.474928	43.550865	1343.560059	4955.78418	1348	4951	36.86536	47.20948	100	100	-2.43421	1.755345	-1.386742	0	-0.311145	0.115892	0	333.061615
459	110ko2Gcon1R072403	NORMAL	A	1	1	18	17	LOW_SIGNAL	LOW_SIGNAL	1331.821899	4951.383789	1330	4948	26.893578	49.115387	1345.072021	4946.664063	1346	4945	33.614075	50.808601	100	100	-2.811883	1.514249	-1.856949	0	-0.394184	0.092892	0	275.596619
460	110ko2Gcon1R072403	NORMAL	A	1	1	18	18	LOW_SIGNAL	LOW_SIGNAL	1326.746582	4935.561523	1322	4931	42.028694	46.303947	1340.583984	4939.600098	1337	4936	31.330227	44.912098	100	100	-2.936513	-1.295712	0	0	-0.441663	-0.089922	0	0
461	110ko2Gcon1R072403	NORMAL	A	1	1	18	19	DETECTED	DETECTED	1768.45166	5083.010742	1768	5083	68.75547	56.295715	1332.20874	4934.121582	1331	4932	27.378599	42.554642	100	100	92.577553	47.768715	1.938037	0.515986	15.93372	3.498776	14.457363	24.753485
462	110ko2Gcon1R072403	NORMAL	A	1	1	18	20	DETECTED	DETECTED	1759.118286	5069.655762	1762	5073	75.631531	51.769035	1327.540039	4923.109863	1328	4917	27.008945	49.003792	100	100	91.587639	47.016918	1.947972	0.513354	15.979085	2.990501	16.368874	11.391075
463	110ko2Gcon1R072403	NORMAL	A	1	1	18	21	LOW_SIGNAL	LOW_SIGNAL	1323.369873	4922.116211	1323	4923	30.146544	44.031578	1328.269897	4921.325195	1327	4921	28.699383	49.121861	100	100	-1.039862	0.253785	-4.097415	0	-0.170736	0.016103	0	2752.867676
464	110ko2Gcon1R072403	NORMAL	A	1	1	18	22	LOW_SIGNAL	LOW_SIGNAL	1321.73291	4926.602539	1323	4924	27.401817	45.759705	1319.33606	4923.768066	1321	4926	26.576105	41.649879	100	100	0.508649	0.909395	0.559327	1.787864	0.090188	0.068055	278.536163	668.681091
465	110ko2Gcon1R072403	NORMAL	A	1	1	18	23	LOW_SIGNAL	LOW_SIGNAL	1346.606934	4944.234375	1344	4940	36.991798	50.448452	1315.592041	4930.751953	1317	4929	24.726923	50.120274	100	100	6.581844	4.32562	1.521595	0.657205	1.254297	0.269001	88.709419	42.61079
466	110ko2Gcon1R072403	NORMAL	A	1	1	18	24	LOW_SIGNAL	LOW_SIGNAL	1337.227539	4954.538086	1328	4953	42.501431	47.745998	1308.703979	4932.647949	1311	4932	29.319157	51.514988	100	100	6.053144	7.023102	0.86189	1.16024	0.972864	0.424928	107.873787	88.359497
467	110ko2Gcon1R072403	NORMAL	A	1	1	18	25	LOW_SIGNAL	LOW_SIGNAL	1314.208008	4944.442871	1311	4947	29.668282	48.36842	1307.063965	4931.399902	1306	4930	31.517471	46.005249	100	100	1.516077	4.184629	0.362297	2.760168	0.226669	0.28351	148.892181	114.497612
468	110ko2Gcon1R072403	NORMAL	A	1	1	18	26	LOW_SIGNAL	LOW_SIGNAL	1338.466187	4942.723145	1320	4939	136.016541	47.752163	1316.365112	4927.992188	1317	4924	31.158337	47.230587	100	100	4.690193	4.726193	0.992383	1.007676	0.709315	0.311894	599.064148	47.780468
469	110ko2Gcon1R072403	NORMAL	A	1	1	19	1	LOW_SIGNAL	LOW_SIGNAL	1378.564575	4955.795898	1378	4958	27.351608	41.475849	1393.708618	4965.811035	1393	4967	27.503569	46.115227	100	100	-3.213802	-3.213197	0	0	-0.550621	-0.217176	0	0
470	110ko2Gcon1R072403	NORMAL	A	1	1	19	2	LOW_SIGNAL	LOW_SIGNAL	1380.204102	4967.03418	1379	4973	30.075464	48.130161	1457.174561	4977.071289	1387	4976	750.490479	62.409889	100	100	-16.334332	-3.220247	0	0	-0.10256	-0.160826	0	0
471	110ko2Gcon1R072403	NORMAL	A	1	1	19	3	LOW_SIGNAL	LOW_SIGNAL	1380.438354	4972.712402	1380	4973	25.759626	46.649532	1387.463989	4976.647949	1384	4974	29.623589	50.906178	100	100	-1.490949	-1.262658	0	0	-0.237164	-0.07731	0	0
472	110ko2Gcon1R072403	NORMAL	A	1	1	19	4	LOW_SIGNAL	LOW_SIGNAL	1381.390381	4983.020508	1383	4979	29.838501	49.887394	1391.552002	4982.208008	1386	4976	51.909111	69.570961	100	100	-2.156455	0.260678	-8.272493	0	-0.195758	0.011679	0	5968.109375
473	110ko2Gcon1R072403	NORMAL	A	1	1	19	5	LOW_SIGNAL	LOW_SIGNAL	1368.246582	4971.897461	1365	4972	30.110966	46.702248	1383.855957	4970.224121	1384	4971	30.764381	46.973885	100	100	-3.312553	0.536864	-6.170185	0	-0.507385	0.035623	0	301.457428
474	110ko2Gcon1R072403	NORMAL	A	1	1	19	6	LOW_SIGNAL	LOW_SIGNAL	1350.684937	4977.849121	1352	4978	28.613173	49.714817	1366.744019	4982.808105	1365	4985	29.252491	50.910526	100	100	-3.407988	-1.591011	0	0	-0.548982	-0.097406	0	0
475	110ko2Gcon1R072403	NORMAL	A	1	1	19	7	LOW_SIGNAL	LOW_SIGNAL	1352.876709	4994.945313	1354	4995	29.277014	48.222301	1360.696045	4979.680176	1360	4983	26.466417	51.541176	100	100	-1.659385	4.897576	-0.338818	0	-0.295444	0.296174	0	119.201172
476	110ko2Gcon1R072403	NORMAL	A	1	1	19	8	LOW_SIGNAL	LOW_SIGNAL	1361.558594	4976.958496	1360	4976	25.465637	46.739952	1359.088013	4972.78418	1358	4972	28.532103	45.496292	100	100	0.524296	1.339263	0.391481	2.554403	0.08659	0.091751	520.844055	256.57605
477	110ko2Gcon1R072403	NORMAL	A	1	1	19	9	LOW_SIGNAL	LOW_SIGNAL	1350.489624	4961.931152	1353	4962	25.978119	37.275555	1359.368042	4963.52002	1358	4961	30.298653	44.488235	100	100	-1.884139	-0.509763	0	0	-0.29303	-0.035714	0	0
478	110ko2Gcon1R072403	NORMAL	A	1	1	19	10	LOW_SIGNAL	LOW_SIGNAL	1337.048218	4956.344727	1337	4953	25.023411	48.917355	1347.504028	4953.728027	1349	4960	27.196304	48.316391	100	100	-2.218886	0.839526	-2.643022	0	-0.384457	0.054158	0	292.1315
479	110ko2Gcon1R072403	NORMAL	A	1	1	19	11	LOW_SIGNAL	LOW_SIGNAL	1331.986206	4967.558594	1332	4971	26.136917	47.554752	1347.674561	4957.22998	1344	4962	31.394472	48.532242	100	100	-3.329314	3.313771	-1.00469	0	-0.499717	0.21282	0	93.830902
480	110ko2Gcon1R072403	NORMAL	A	1	1	19	12	LOW_SIGNAL	LOW_SIGNAL	1313.689697	4961.46875	1315	4964	29.067812	48.827644	1331.232056	4963.744141	1330	4967	30.463921	45.268707	100	100	-3.722762	-0.730023	0	0	-0.57584	-0.050264	0	0
481	110ko2Gcon1R072403	NORMAL	A	1	1	19	13	LOW_SIGNAL	LOW_SIGNAL	1324.855225	4962.372559	1322	4959	39.032207	52.854088	1332.631958	4961.328125	1333	4967	28.133476	53.27858	100	100	-1.650344	0.33509	-4.925079	0	-0.276423	0.019603	0	642.656006
482	110ko2Gcon1R072403	NORMAL	A	1	1	19	14	LOW_SIGNAL	LOW_SIGNAL	1316.458862	4959.411133	1317	4962	27.734985	47.625072	1328.079956	4961.224121	1327	4958	28.414448	47.91943	100	100	-2.466177	-0.581668	0	0	-0.408985	-0.037834	0	0
483	110ko2Gcon1R072403	NORMAL	A	1	1	19	15	LOW_SIGNAL	LOW_SIGNAL	1348.006836	4963.758789	1350	4962	29.754679	49.366291	1322.280029	4957.815918	1320	4962	28.544983	50.238209	100	100	5.45963	1.906676	2.863429	0.349232	0.901272	0.118294	32.642635	156.812592
484	110ko2Gcon1R072403	NORMAL	A	1	1	19	16	LOW_SIGNAL	LOW_SIGNAL	1344.324097	4969.234375	1347	4971	27.859737	45.611485	1319.407959	4951.312012	1318	4946	30.156073	54.333862	100	100	5.287593	5.750105	0.919565	1.087471	0.826239	0.329856	46.324432	164.741684
485	110ko2Gcon1R072403	NORMAL	A	1	1	19	17	LOW_SIGNAL	LOW_SIGNAL	1311.068481	4928.582031	1310	4927	25.103283	42.951889	1414.647949	4931.456055	1325	4931	686.32135	63.728069	100	100	-21.981178	-0.922085	0	0	-0.15092	-0.045098	0	0
486	110ko2Gcon1R072403	NORMAL	A	1	1	19	18	LOW_SIGNAL	LOW_SIGNAL	1305.698608	4924.986328	1307	4926	27.195181	47.529758	1375.712036	4922.21582	1324	4917	545.963135	43.402569	100	100	-14.857942	0.888873	-16.715477	0	-0.128238	0.063833	0	699.24115
487	110ko2Gcon1R072403	NORMAL	A	1	1	19	19	LOW_SIGNAL	LOW_SIGNAL	1313.815063	4939.691895	1313	4937	26.777245	52.165596	1316.150757	4925.698242	1318	4923	27.225597	46.287666	100	100	-0.495671	4.48964	-0.110403	0	-0.08579	0.302319	0	171.908035
488	110ko2Gcon1R072403	NORMAL	A	1	1	19	20	LOW_SIGNAL	LOW_SIGNAL	1307.828735	4937.178223	1306	4936	26.432833	46.144699	1321.785767	4930.658691	1308	4930	108.666512	52.826385	100	100	-2.9619	2.091688	-1.416034	0	-0.128439	0.123414	0	394.43988
489	110ko2Gcon1R072403	NORMAL	A	1	1	19	21	LOW_SIGNAL	LOW_SIGNAL	1298.413818	4926.255371	1299	4924	28.189976	47.873493	1311.280029	4925.583984	1307	4924	34.572411	46.166805	100	100	-2.730411	0.215404	-12.675782	0	-0.372153	0.014543	0	1886.953247
490	110ko2Gcon1R072403	NORMAL	A	1	1	19	22	LOW_SIGNAL	LOW_SIGNAL	1311.055176	4927.192871	1309	4928	25.38011	51.736298	1313.160034	4921.047852	1313	4924	28.73078	47.516701	100	100	-0.446684	1.971532	-0.226567	0	-0.073261	0.129323	0	333.030518
491	110ko2Gcon1R072403	NORMAL	A	1	1	19	23	LOW_SIGNAL	LOW_SIGNAL	1329.668945	4952.262207	1329	4953	28.886534	50.211647	1304.359985	4929.976074	1304	4929	27.990608	51.10796	100	100	5.370956	7.150151	0.751167	1.331262	0.904195	0.43606	28.205294	42.760387
492	110ko2Gcon1R072403	NORMAL	A	1	1	19	24	LOW_SIGNAL	LOW_SIGNAL	1315.125	4961.534668	1307	4950	38.50563	60.869099	1292.767944	4930.240234	1293	4930	33.755554	52.109425	100	100	4.744516	10.04032	0.472546	2.116195	0.662322	0.600552	82.868256	100.525169
493	110ko2Gcon1R072403	NORMAL	A	1	1	19	25	LOW_SIGNAL	LOW_SIGNAL	1303.538452	4912.741211	1302	4913	27.610155	50.953136	1295.680054	4911.319824	1297	4916	30.360895	53.30505	100	100	1.667675	0.456029	3.656947	0.273452	0.258833	0.026665	160.692749	1101.674561
494	110ko2Gcon1R072403	NORMAL	A	1	1	19	26	LOW_SIGNAL	LOW_SIGNAL	1312.925659	4912.317383	1307	4914	68.699585	48.537945	1306.460327	4919.531738	1303	4919	24.604271	49.309422	100	100	1.372044	-2.314611	0	-1.68698	0.262773	-0.146308	992.099365	0
495	110ko2Gcon1R072403	NORMAL	A	1	1	20	1	DETECTED	DETECTED	2824.70166	5410.307129	2875	5443	537.015869	170.115921	1422.896606	4980.609375	1420	4978	32.418781	49.958233	100	100	297.484894	137.861679	2.157851	0.463424	43.240524	8.60114	38.239014	37.844017
496	110ko2Gcon1R072403	NORMAL	A	1	1	20	2	DETECTED	DETECTED	2857.087402	5437.242676	2979	5468	450.53009	149.003433	1412.966309	4994.865234	1409	4995	33.61935	45.880817	100	100	306.465027	141.929749	2.159273	0.463119	42.955055	9.641882	31.110546	32.045891
497	110ko2Gcon1R072403	NORMAL	A	1	1	20	3	LOW_SIGNAL	LOW_SIGNAL	1397.087891	4981.385254	1398	4980	29.119246	45.28376	1399.841309	4994.119141	1399	4988	34.532394	50.313988	100	100	-0.584318	-4.085464	0	0	-0.079734	-0.253088	0	0
498	110ko2Gcon1R072403	NORMAL	A	1	1	20	4	LOW_SIGNAL	LOW_SIGNAL	1385.659912	4982.537598	1386	4983	30.359146	48.242706	1393.76001	4980.151855	1391	4979	47.481636	49.760078	100	100	-1.718967	0.765427	-2.245761	0	-0.170594	0.047945	0	511.142365
499	110ko2Gcon1R072403	NORMAL	A	1	1	20	5	LOW_SIGNAL	LOW_SIGNAL	1373.897949	4995.047852	1372	4992	32.607407	56.155773	1385.928589	4992.928711	1382	4996	40.177441	53.496494	100	100	-2.553089	0.679893	-3.755137	0	-0.299438	0.039613	0	805.806885
500	110ko2Gcon1R072403	NORMAL	A	1	1	20	6	LOW_SIGNAL	LOW_SIGNAL	1366.761963	4999.360352	1366	4999	32.146366	53.468967	1378.769897	4987.30957	1377	4986	29.219215	51.002205	100	100	-2.548271	3.866301	-0.659098	0	-0.41096	0.23628	0	133.213028
501	110ko2Gcon1R072403	NORMAL	A	1	1	20	7	LOW_SIGNAL	LOW_SIGNAL	1363.958618	4984.262207	1364	4982	26.846237	43.153149	1374.801636	4982.833496	1374	4975	29.306934	53.686615	100	100	-2.301058	0.458379	-5.019988	0	-0.369981	0.026612	0	2235.466553
502	110ko2Gcon1R072403	NORMAL	A	1	1	20	8	LOW_SIGNAL	LOW_SIGNAL	1350.062012	4969.710449	1346	4969	31.764149	48.482368	1361.182495	4963.150879	1361	4959	31.60314	50.232113	100	100	-2.35994	2.104534	-1.12136	0	-0.351879	0.130585	0	200.355988
503	110ko2Gcon1R072403	NORMAL	A	1	1	20	9	LOW_SIGNAL	LOW_SIGNAL	1340.034424	4959.958496	1340	4960	29.726397	46.490128	1347.807983	4959.839844	1348	4960	33.622593	50.817268	100	100	-1.649671	0.038068	-43.335163	0	-0.2312	0.002335	0	17294.064453
504	110ko2Gcon1R072403	NORMAL	A	1	1	20	10	LOW_SIGNAL	LOW_SIGNAL	1334.986206	4967.91748	1336	4969	26.577187	47.312134	1341.428589	4965.150879	1343	4968	28.464554	48.584625	100	100	-1.367174	0.88762	-1.54027	0	-0.22633	0.056944	0	399.284821
505	110ko2Gcon1R072403	NORMAL	A	1	1	20	11	LOW_SIGNAL	LOW_SIGNAL	1326.668945	4966.799805	1324	4969	28.216942	51.987659	1340.055542	4966.69043	1337	4970	27.491468	50.39674	100	100	-2.840845	0.035091	-80.955986	0	-0.486936	0.00217	0	11668.717773
506	110ko2Gcon1R072403	NORMAL	A	1	1	20	12	LOW_SIGNAL	LOW_SIGNAL	1330.972412	4969.310547	1323	4969	69.364067	60.845715	1334.744019	4970.808105	1334	4973	24.455986	46.441025	100	100	-0.800394	-0.480468	0	0	-0.15422	-0.032246	0	0
507	110ko2Gcon1R072403	NORMAL	A	1	1	20	13	LOW_SIGNAL	LOW_SIGNAL	1459.413818	5024.675781	1462	5023	41.739365	52.109108	1343.647949	4973.120117	1345	4976	29.824823	45.854015	100	100	24.567324	16.540813	1.485255	0.673285	3.881527	1.124344	25.223539	48.014431
508	110ko2Gcon1R072403	NORMAL	A	1	1	20	14	LOW_SIGNAL	LOW_SIGNAL	1455.349365	5039.130371	1455	5036	44.813564	51.028225	1338.47998	4975.408203	1341	4975	29.034904	48.808735	100	100	24.801506	20.444242	1.213129	0.824315	4.025134	1.305548	29.208218	23.360479
509	110ko2Gcon1R072403	NORMAL	A	1	1	20	15	LOW_SIGNAL	LOW_SIGNAL	1327.531006	4972.503418	1328	4971	27.341225	52.260582	1333.23999	4966.080078	1335	4962	27.549187	53.548225	100	100	-1.211536	2.060826	-0.587888	0	-0.207229	0.119954	0	181.717865
510	110ko2Gcon1R072403	NORMAL	A	1	1	20	16	LOW_SIGNAL	LOW_SIGNAL	1322.534668	4934.243164	1321	4933	27.009167	50.439503	1339.527954	4940.671875	1334	4940	58.881588	53.996971	100	100	-3.606241	-2.06255	0	0	-0.288601	-0.119057	0	0
511	110ko2Gcon1R072403	NORMAL	A	1	1	20	17	LOW_SIGNAL	LOW_SIGNAL	1314.234497	4919.944824	1316	4917	26.139853	54.300064	1345.287964	4926.463867	1328	4920	224.084137	54.924667	100	100	-6.59003	-2.091531	0	0	-0.13858	-0.118691	0	0
512	110ko2Gcon1R072403	NORMAL	A	1	1	20	18	LOW_SIGNAL	LOW_SIGNAL	1301.489624	4909.399902	1302	4907	32.0564	49.879494	1365.911987	4917.959961	1312	4915	396.323151	55.378368	100	100	-13.671431	-2.746358	0	0	-0.16255	-0.154574	0	0
513	110ko2Gcon1R072403	NORMAL	A	1	1	20	19	LOW_SIGNAL	LOW_SIGNAL	1298.875854	4914.744629	1296	4918	28.970028	49.752407	1305.119995	4916.359863	1303	4912	29.287123	53.750233	100	100	-1.325104	-0.518222	0	0	-0.213204	-0.030051	0	0
514	110ko2Gcon1R072403	NORMAL	A	1	1	20	20	LOW_SIGNAL	LOW_SIGNAL	1299.47583	4912.234375	1298	4913	27.112183	43.063454	1310.463989	4931.21582	1310	4929	30.043127	46.559292	100	100	-2.331859	-6.089894	0	0	-0.365746	-0.407683	0	0
515	110ko2Gcon1R072403	NORMAL	A	1	1	20	21	LOW_SIGNAL	LOW_SIGNAL	1381.993164	4959.262207	1387	4959	55.567223	50.926689	1308.199951	4930.888184	1308	4937	30.971632	46.303722	100	100	15.660071	9.103354	1.720253	0.58131	2.382607	0.612781	62.519829	74.720627
516	110ko2Gcon1R072403	NORMAL	A	1	1	20	22	LOW_SIGNAL	LOW_SIGNAL	1383.800049	4967.296387	1387	4966	47.549911	49.782597	1300.968018	4938.167969	1301	4942	30.422546	48.040092	100	100	17.578249	9.345389	1.880954	0.531645	2.722718	0.606336	44.118179	44.821835
517	110ko2Gcon1R072403	NORMAL	A	1	1	20	23	LOW_SIGNAL	LOW_SIGNAL	1312.655151	4940.662109	1310	4939	30.497129	50.596615	1302.008057	4933.839844	1301	4933	29.586803	48.026272	100	100	2.25948	2.188815	1.032284	0.968725	0.35986	0.142053	69.461853	233.375763
518	110ko2Gcon1R072403	NORMAL	A	1	1	20	24	LOW_SIGNAL	LOW_SIGNAL	1318.159668	4931.486328	1319	4931	29.132851	48.933807	1300.008057	4919.023926	1302	4914	27.7801	46.527901	100	100	3.852055	3.998363	0.963408	1.037982	0.653403	0.267848	48.339172	121.605263
519	110ko2Gcon1R072403	NORMAL	A	1	1	20	25	LOW_SIGNAL	LOW_SIGNAL	1313.188843	4915.797363	1314	4914	30.785709	49.16996	1291.680054	4899.640137	1289	4900	28.671835	43.521111	100	100	4.564501	5.183789	0.880534	1.135675	0.750171	0.37125	52.122726	141.622482
520	110ko2Gcon1R072403	NORMAL	A	1	1	20	26	LOW_SIGNAL	LOW_SIGNAL	1319.216797	4921.853027	1320	4922	30.7017	49.857822	1300.631958	4913.319824	1304	4912	32.735878	53.840656	100	100	3.943993	2.737742	1.440601	0.694155	0.567721	0.15849	61.123592	238.160721
521	110ko2Gcon1R072403	NORMAL	A	1	1	21	1	LOW_SIGNAL	LOW_SIGNAL	1405.563721	4977.68457	1405	4973	26.999825	45.746517	1408.925659	4972.925781	1404	4971	36.199024	48.138187	100	100	-0.713456	1.526782	-0.467294	0	-0.092874	0.098857	0	314.884766
522	110ko2Gcon1R072403	NORMAL	A	1	1	21	2	LOW_SIGNAL	LOW_SIGNAL	1408.425659	4986.452637	1401	4988	92.487617	49.31329	1401.983521	4992.851074	1400	4996	37.90778	48.939705	100	100	1.367122	-2.052837	0	-1.501575	0.169942	-0.130741	1309.535278	0
523	110ko2Gcon1R072403	NORMAL	A	1	1	21	3	LOW_SIGNAL	LOW_SIGNAL	1450.776978	5039.459473	1454	5033	49.061924	69.37175	1385.41272	4981.571289	1384	4981	35.773125	53.498634	100	100	13.871315	18.572502	0.746874	1.338914	1.827189	1.08205	51.367702	76.289497
524	110ko2Gcon1R072403	NORMAL	A	1	1	21	4	LOW_SIGNAL	LOW_SIGNAL	1432.897949	5018.306152	1438	5018	40.323818	60.211342	1366.301636	4964.92041	1364	4964	31.079325	45.458126	100	100	14.132777	17.127964	0.825129	1.211932	2.142785	1.174394	38.578915	73.959312
525	110ko2Gcon1R072403	NORMAL	A	1	1	21	5	DETECTED	DETECTED	1973.722778	5261.821777	1966	5261	91.055389	64.115265	1357.402466	4980.244141	1356	4975	30.469517	49.759323	100	100	130.792786	90.339699	1.447789	0.690709	20.22744	5.658792	13.922327	14.359227
526	110ko2Gcon1R072403	NORMAL	A	1	1	21	6	DETECTED	DETECTED	1973.798218	5242.486328	1968	5255	104.398529	81.659813	1353.378418	4990.054199	1350	4984	32.593262	45.158745	100	100	131.662766	80.988831	1.62569	0.615123	19.035217	5.589884	15.985998	26.952532
527	110ko2Gcon1R072403	NORMAL	A	1	1	21	7	DETECTED	DETECTED	4703.744141	5990.139648	5078	6107	1049.509521	336.444031	1387.690918	4990.836426	1385	4985	53.525993	56.564213	100	100	703.718262	320.610535	2.194932	0.455595	61.952202	17.666704	31.608168	33.188633
528	110ko2Gcon1R072403	NORMAL	A	1	1	21	8	DETECTED	DETECTED	4593.711914	5969.461914	4932	6076	934.437317	318.607544	1350.68335	4975.899902	1350	4970	31.483913	68.901222	100	100	688.221252	318.768555	2.159	0.463177	103.00589	14.420093	28.797365	31.308378
529	110ko2Gcon1R072403	NORMAL	A	1	1	21	9	LOW_SIGNAL	LOW_SIGNAL	1339.986328	4960.479492	1339	4960	30.818941	48.368446	1329.777832	4973.523926	1329	4970	32.727451	64.258942	100	100	2.166402	-4.185099	0	-1.93182	0.311925	-0.202998	107.87751	0
530	110ko2Gcon1R072403	NORMAL	A	1	1	21	10	LOW_SIGNAL	LOW_SIGNAL	1341.557861	4970.693848	1341	4971	31.616739	49.47541	1321.380981	4961.952148	1322	4956	29.831211	49.751045	100	100	4.281849	2.804635	1.526704	0.655006	0.676368	0.175709	51.913826	59.825386
531	110ko2Gcon1R072403	NORMAL	A	1	1	21	11	LOW_SIGNAL	LOW_SIGNAL	1307.02063	4950.710449	1308	4953	26.981077	43.616837	1319.968018	4955.664063	1319	4957	31.919493	49.179855	100	100	-2.747638	-1.589288	0	0	-0.405626	-0.100724	0	0
532	110ko2Gcon1R072403	NORMAL	A	1	1	21	12	LOW_SIGNAL	LOW_SIGNAL	1320.731079	4958.275879	1322	4958	26.157978	46.448517	1325.904053	4962.799805	1324	4966	29.199928	46.399387	100	100	-1.097786	-1.451429	0	0	-0.177157	-0.0975	0	0
533	110ko2Gcon1R072403	NORMAL	A	1	1	21	13	LOW_SIGNAL	LOW_SIGNAL	1336.763916	4969.4375	1335	4973	28.967308	49.233913	1337.66394	4963.60791	1334	4960	51.407597	44.737213	100	100	-0.190999	1.870331	-0.102121	0	-0.017508	0.130307	0	352.619415
534	110ko2Gcon1R072403	NORMAL	A	1	1	21	14	LOW_SIGNAL	LOW_SIGNAL	1327.298584	4973.701172	1328	4974	24.426304	48.746101	1329.008057	4966.335938	1330	4962	28.892603	45.888672	100	100	-0.362777	2.363018	-0.153523	0	-0.059166	0.160502	0	223.268005
535	110ko2Gcon1R072403	NORMAL	A	1	1	21	15	LOW_SIGNAL	LOW_SIGNAL	1486.131958	5026.430664	1491	5027	65.053093	56.086548	1337.112061	4961.576172	1340	4964	28.87521	47.250896	100	100	31.624348	20.807531	1.519851	0.657959	5.160825	1.372556	39.117901	46.591648
536	110ko2Gcon1R072403	NORMAL	A	1	1	21	16	LOW_SIGNAL	LOW_SIGNAL	1519.909668	5050.986328	1505	5051	212.202438	93.669861	1334.696045	4956.664063	1336	4958	29.851849	48.055042	100	100	39.305222	30.261797	1.29884	0.769918	6.204427	1.962796	113.432381	85.243607
537	110ko2Gcon1R072403	NORMAL	A	1	1	21	17	LOW_SIGNAL	LOW_SIGNAL	1306.296509	4934.220703	1307	4936	28.240324	50.946247	1495.352051	4925.576172	1319	4915	1821.39978	53.563522	100	100	-40.120537	2.77346	-14.465878	0	-0.103797	0.161388	0	191.320648
538	110ko2Gcon1R072403	NORMAL	A	1	1	21	18	LOW_SIGNAL	LOW_SIGNAL	1294.689697	4912.538086	1291	4916	26.422457	47.66988	1479.352051	4914.26416	1303	4915	1822.353638	51.214462	100	100	-39.188232	-0.553783	0	0	-0.101332	-0.033703	0	0
539	110ko2Gcon1R072403	NORMAL	A	1	1	21	19	LOW_SIGNAL	LOW_SIGNAL	1284.737915	4906.523926	1285	4906	26.96114	43.58662	1296.352051	4910.416016	1295	4913	28.058762	47.735878	100	100	-2.464701	-1.248715	0	0	-0.413922	-0.081534	0	0
540	110ko2Gcon1R072403	NORMAL	A	1	1	21	20	LOW_SIGNAL	LOW_SIGNAL	1274.234497	4902.807129	1275	4903	27.43655	43.519684	1285.264038	4909.967773	1286	4908	27.112118	45.903645	100	100	-2.340641	-2.297379	0	0	-0.406812	-0.155993	0	0
541	110ko2Gcon1R072403	NORMAL	A	1	1	21	21	LOW_SIGNAL	LOW_SIGNAL	1269.082764	4900.068848	1267	4897	26.539152	43.891693	1282.208008	4911.976074	1283	4911	32.347988	47.211685	100	100	-2.785382	-3.820244	0	0	-0.405751	-0.252209	0	0
542	110ko2Gcon1R072403	NORMAL	A	1	1	21	22	LOW_SIGNAL	LOW_SIGNAL	1263.055176	4918.53125	1261	4919	28.872036	46.74012	1275.895996	4920.359863	1276	4921	31.311352	49.629498	100	100	-2.725022	-0.586681	0	0	-0.410101	-0.036845	0	0
543	110ko2Gcon1R072403	NORMAL	A	1	1	21	23	LOW_SIGNAL	LOW_SIGNAL	1273.144775	4911.523926	1273	4912	27.957302	43.9716	1280.456055	4919.200195	1279	4925	32.530014	50.663502	100	100	-1.551568	-2.462809	0	0	-0.224755	-0.151515	0	0
544	110ko2Gcon1R072403	NORMAL	A	1	1	21	24	LOW_SIGNAL	LOW_SIGNAL	1277.236084	4916.458496	1278	4913	28.671515	51.429081	1288.647949	4906.728027	1291	4903	29.553457	43.358292	100	100	-2.421776	3.121866	-0.775746	0	-0.386143	0.22442	0	284.249359
545	110ko2Gcon1R072403	NORMAL	A	1	1	21	25	LOW_SIGNAL	LOW_SIGNAL	1272.391602	4904.489746	1272	4907	33.027733	54.395126	1288.160034	4902.616211	1280	4903	82.933647	41.838551	100	100	-3.346308	0.601094	-5.567029	0	-0.190133	0.04478	0	1855.398926
546	110ko2Gcon1R072403	NORMAL	A	1	1	21	26	LOW_SIGNAL	LOW_SIGNAL	1284.692261	4900.195801	1270	4887	124.161934	98.23436	1278.432007	4895.304199	1268	4893	85.166565	47.589176	100	100	1.328524	1.569392	0.846521	1.181306	0.073506	0.102788	1443.207397	1756.838257
547	110ko2Gcon1R072403	NORMAL	A	1	1	22	1	DETECTED	DETECTED	3436.194092	5650.825195	3451	5650	419.197754	164.768951	1379.138916	4972.458496	1380	4980	31.523434	53.107372	100	100	436.539215	217.643143	2.005757	0.498565	65.254791	12.773494	20.320835	22.992826
548	110ko2Gcon1R072403	NORMAL	A	1	1	22	2	DETECTED	DETECTED	3369.12793	5588.624023	3544	5638	636.144775	206.714127	1381.868896	4989.344238	1379	4991	36.470753	49.601707	100	100	421.727386	192.269379	2.193419	0.455909	54.489117	12.081838	31.958513	33.486008
549	110ko2Gcon1R072403	NORMAL	A	1	1	22	3	DETECTED	DETECTED	5570.027832	6346.324219	6014	6525	1108.617432	452.396576	1361.333374	4977.469727	1360	4977	31.612722	47.676212	100	100	893.150574	439.175171	2.0337	0.491715	133.132935	28.711477	26.330414	32.865242
550	110ko2Gcon1R072403	NORMAL	A	1	1	22	4	DETECTED	DETECTED	5453.619141	6356.562012	5889	6516	1181.286621	435.571686	1340.098755	4963.259277	1343	4970	31.56683	52.91544	100	100	872.953247	447.018982	1.952833	0.512077	130.311493	26.330742	28.706913	31.030264
551	110ko2Gcon1R072403	NORMAL	A	1	1	22	5	DETECTED	DETECTED	2027.826904	5207.759766	2016	5212	140.916718	74.069298	1322.082153	4973.46582	1322	4974	28.683014	43.243851	100	100	149.77005	75.169479	1.992432	0.501899	24.604971	5.417972	19.549091	25.666517
552	110ko2Gcon1R072403	NORMAL	A	1	1	22	6	DETECTED	DETECTED	2030.441162	5209.793945	2029	5210	157.902267	75.460472	1319.851318	4974.688965	1321	4974	31.997295	43.455204	100	100	150.798248	75.429688	1.99919	0.500203	22.207809	5.410284	21.760279	26.24028
553	110ko2Gcon1R072403	NORMAL	A	1	1	22	7	LOW_SIGNAL	LOW_SIGNAL	1328.724121	4973.689453	1325	4971	32.648479	44.744099	1328.134399	4979.117676	1320	4980	50.53492	51.744671	100	100	0.125148	-1.741559	0	-13.915977	0.01167	-0.104904	6540.835449	0
554	110ko2Gcon1R072403	NORMAL	A	1	1	22	8	LOW_SIGNAL	LOW_SIGNAL	1327.965576	4972.282715	1320	4968	76.000954	90.619972	1317.307739	4964.897461	1312	4968	33.979824	43.694748	100	100	2.261759	2.369441	0.954554	1.04761	0.313652	0.169019	637.85675	1074.978027
555	110ko2Gcon1R072403	NORMAL	A	1	1	22	9	LOW_SIGNAL	LOW_SIGNAL	1297.47583	4951.393066	1298	4952	25.072422	49.425205	1295.579346	4953.404785	1294	4950	31.464867	49.360256	100	100	0.402464	-0.645428	0	-1.603693	0.060273	-0.040756	1002.424622	0
556	110ko2Gcon1R072403	NORMAL	A	1	1	22	10	LOW_SIGNAL	LOW_SIGNAL	1293.76709	4952.691895	1292	4951	27.537825	46.469501	1290.040039	4947.744141	1290	4944	28.505056	45.15062	100	100	0.790938	1.587408	0.498258	2.006994	0.130751	0.109583	197.542389	222.172455
557	110ko2Gcon1R072403	NORMAL	A	1	1	22	11	DETECTED	DETECTED	1634.405396	5195.513672	1633	5186	53.023823	57.015907	1312.643921	4960.43457	1301	4957	54.092606	60.069214	100	100	68.282806	75.421387	0.905351	1.104544	5.948345	3.913471	3.32536	8.043075
558	110ko2Gcon1R072403	NORMAL	A	1	1	22	12	DETECTED	DETECTED	1636.311157	5219.111328	1636	5232	43.197655	57.534672	1312.897705	4957.82373	1312	4963	28.937189	47.303001	100	100	68.633377	83.829964	0.818721	1.221417	11.176394	5.5237	9.917023	12.534677
559	110ko2Gcon1R072403	NORMAL	A	1	1	22	13	LOW_SIGNAL	LOW_SIGNAL	1355.448242	5003.834473	1357	5002	34.598465	49.452007	1318.634888	4964.365234	1318	4963	26.9603	48.721031	100	100	7.812368	12.663076	0.616941	1.620901	1.365465	0.810107	58.90255	21.462938
560	110ko2Gcon1R072403	NORMAL	A	1	1	22	14	LOW_SIGNAL	LOW_SIGNAL	1368.958374	5010.180664	1367	5012	32.340172	50.274712	1326.192017	4955.304199	1329	4954	30.665127	43.398045	100	100	9.075688	17.606239	0.515481	1.939934	1.394625	1.264492	24.021469	46.249763
561	110ko2Gcon1R072403	NORMAL	A	1	1	22	15	LOW_SIGNAL	LOW_SIGNAL	1324.827637	4948.799805	1325	4947	25.765596	46.197128	1332.839966	4956.655762	1333	4960	33.397507	60.09201	100	100	-1.700341	-2.520459	0	0	-0.239908	-0.130732	0	0
562	110ko2Gcon1R072403	NORMAL	A	1	1	22	16	LOW_SIGNAL	LOW_SIGNAL	1314.38623	4984.993164	1314	4984	29.112133	53.89851	1321.472046	4978.967773	1318	4980	31.856174	55.832397	100	100	-1.503721	1.933151	-0.77786	0	-0.222431	0.107919	0	241.765839
563	110ko2Gcon1R072403	NORMAL	A	1	1	22	17	LOW_SIGNAL	LOW_SIGNAL	1294.9104	4950.331055	1292	4950	28.605782	50.477871	1298.199951	4955.728027	1299	4956	30.816311	50.190022	100	100	-0.698094	-1.731533	0	0	-0.106747	-0.107531	0	0
564	110ko2Gcon1R072403	NORMAL	A	1	1	22	18	LOW_SIGNAL	LOW_SIGNAL	1270.855225	4931.523926	1268	4932	30.288418	49.136589	1280.176025	4936.160156	1278	4933	28.771645	44.584171	100	100	-1.978019	-1.487461	0	0	-0.323958	-0.103988	0	0
565	110ko2Gcon1R072403	NORMAL	A	1	1	22	19	LOW_SIGNAL	LOW_SIGNAL	1267.199951	4917.241211	1268	4926	26.758844	44.875946	1276.864014	4917.600098	1275	4919	24.465359	43.449821	100	100	-2.050865	-0.115143	0	0	-0.39501	-0.00826	0	0
566	110ko2Gcon1R072403	NORMAL	A	1	1	22	20	LOW_SIGNAL	LOW_SIGNAL	1260	4904.406738	1260	4902	27.62899	47.085247	1291.968018	4911.87207	1267	4912	157.748322	52.150215	100	100	-6.784112	-2.395133	0	0	-0.202652	-0.143151	0	0
567	110ko2Gcon1R072403	NORMAL	A	1	1	22	21	LOW_SIGNAL	LOW_SIGNAL	1253.565552	4906.834473	1252	4907	26.115612	44.420811	1253.047974	4899.071777	1252	4901	26.672705	47.154209	100	100	0.109838	2.490537	0.044102	22.67461	0.019405	0.164624	1047.747314	203.810974
568	110ko2Gcon1R072403	NORMAL	A	1	1	22	22	LOW_SIGNAL	LOW_SIGNAL	1252.013794	4914.689453	1252	4919	26.220213	43.39698	1247.223999	4908.144043	1245	4912	27.294357	50.129787	100	100	1.016469	2.099991	0.484035	2.065966	0.175487	0.130569	158.288864	383.379761
569	110ko2Gcon1R072403	NORMAL	A	1	1	22	23	LOW_SIGNAL	LOW_SIGNAL	1240.710327	4908.958496	1239	4905	26.383106	48.65337	1250.767944	4904.687988	1251	4909	30.745085	53.506168	100	100	-2.134383	1.370124	-1.557802	0	-0.327129	0.079813	0	521.38208
570	110ko2Gcon1R072403	NORMAL	A	1	1	22	24	LOW_SIGNAL	LOW_SIGNAL	1234.111084	4898.680664	1232	4898	30.609453	48.181717	1245.536011	4909.184082	1244	4908	28.934727	47.622578	100	100	-2.424548	-3.369854	0	0	-0.394852	-0.220555	0	0
571	110ko2Gcon1R072403	NORMAL	A	1	1	22	25	LOW_SIGNAL	LOW_SIGNAL	1226.419556	4898.46875	1223	4898	26.71298	48.717747	1235.911987	4905.304199	1235	4903	27.90653	45.678963	100	100	-2.014442	-2.193045	0	0	-0.340151	-0.149641	0	0
572	110ko2Gcon1R072403	NORMAL	A	1	1	22	26	LOW_SIGNAL	LOW_SIGNAL	1220.650391	4899.517578	1213	4900	46.730759	51.373371	1228.536011	4899.120117	1230	4900	30.460852	41.830231	100	100	-1.673452	0.127519	-13.123155	0	-0.258877	0.009502	0	7503.562988
573	110ko2Gcon1R072403	NORMAL	A	1	1	23	1	DETECTED	DETECTED	4452.258301	6275.299805	4718	6393	796.44751	427.887787	1367.385986	4975.333496	1366	4963	31.971395	45.829777	100	100	654.65802	417.073486	1.569647	0.637086	96.48851	28.365103	25.797033	32.725952
574	110ko2Gcon1R072403	NORMAL	A	1	1	23	2	DETECTED	DETECTED	4429.432129	6326.440918	4618	6454	849.500549	401.283081	1354.379272	4977.01709	1354	4971	35.24044	41.720245	100	100	652.574158	432.941132	1.507305	0.663436	87.259201	32.344582	27.60178	29.57621
575	110ko2Gcon1R072403	NORMAL	A	1	1	23	3	LOW_SIGNAL	LOW_SIGNAL	1486.253418	5106.280762	1511	5119	73.849503	82.448532	1329.924316	4971.57959	1328	4970	35.83913	47.628056	100	100	33.175476	43.216724	0.767654	1.302671	4.361967	2.82819	41.303993	49.962658
576	110ko2Gcon1R072403	NORMAL	A	1	1	23	4	DETECTED	DETECTED	1522.800049	5130.235352	1522	5122	33.531002	49.410965	1314.178833	4960.081543	1313	4961	29.762733	51.753448	100	100	44.272678	54.591141	0.810987	1.233066	7.009478	3.287777	7.402746	9.047125
577	110ko2Gcon1R072403	NORMAL	A	1	1	23	5	LOW_SIGNAL	LOW_SIGNAL	1331.048218	5017.751953	1330	5017	35.712261	53.394161	1298.59668	4967.285645	1302	4965	28.122715	50.975254	100	100	6.886723	16.191311	0.425334	2.351091	1.153926	0.990016	67.826897	31.484348
578	110ko2Gcon1R072403	NORMAL	A	1	1	23	6	LOW_SIGNAL	LOW_SIGNAL	1322.489624	5006.882813	1322	5005	36.649258	51.099113	1294.806763	4965.941406	1296	4959	25.604313	52.37241	100	100	5.874735	13.135398	0.447245	2.235913	1.08118	0.781736	94.722458	28.035774
579	110ko2Gcon1R072403	NORMAL	A	1	1	23	7	LOW_SIGNAL	LOW_SIGNAL	1370.61377	5026.130859	1376	5025	50.54689	55.744244	1292.849243	4968.722168	1292	4972	26.598969	50.219952	100	100	16.502846	18.418665	0.895985	1.11609	2.923592	1.143145	55.272446	42.144436
580	110ko2Gcon1R072403	NORMAL	A	1	1	23	8	LOW_SIGNAL	LOW_SIGNAL	1363.268921	5009.737793	1363	5015	50.245544	58.088066	1290.626953	4962.42041	1291	4964	28.307957	43.77494	100	100	15.415759	15.181028	1.015462	0.984773	2.566133	1.080924	57.1465	80.696518
581	110ko2Gcon1R072403	NORMAL	A	1	1	23	9	LOW_SIGNAL	LOW_SIGNAL	1277.5448	4957.441406	1279	4960	25.44301	49.832455	1271.944458	4951.317383	1269	4950	22.402966	48.382248	100	100	1.18848	1.964795	0.604887	1.6532	0.249982	0.126576	215.351654	194.879608
582	110ko2Gcon1R072403	NORMAL	A	1	1	23	10	LOW_SIGNAL	LOW_SIGNAL	1283.424683	4960.595703	1285	4958	25.070612	47.279438	1275.248047	4950.104004	1273	4950	25.168369	37.003666	100	100	1.73521	3.366095	0.515496	1.939878	0.324877	0.283531	27.103262	280.499207
583	110ko2Gcon1R072403	NORMAL	A	1	1	23	11	LOW_SIGNAL	LOW_SIGNAL	1419.246582	5035.746582	1437	5033	67.054855	56.312157	1283.301636	4953.92041	1280	4955	27.486515	48.763039	100	100	28.849638	26.252625	1.098924	0.909981	4.945878	1.678037	44.990601	34.419613
584	110ko2Gcon1R072403	NORMAL	A	1	1	23	12	LOW_SIGNAL	LOW_SIGNAL	1450.558594	5041.779297	1465	5046	69.84185	64.434883	1308.071411	4970.69043	1307	4972	30.880976	49.64072	100	100	30.238003	22.80773	1.325779	0.754274	4.614077	1.432068	43.964539	57.788303
585	110ko2Gcon1R072403	NORMAL	A	1	1	23	13	DETECTED	DETECTED	9612.503906	8123	10363	8204	1856.65918	682.957458	1354	5000.048828	1344	4987	38.135284	57.749443	100	100	1752.583374	1001.949158	1.749174	0.571698	216.558075	54.077599	22.477043	21.790653
586	110ko2Gcon1R072403	NORMAL	A	1	1	23	14	DETECTED	DETECTED	9068.480469	7997.240234	10338	8197	2701.050781	1015.98175	1358.519287	4999.038574	1350	4994	35.331203	52.789986	100	100	1636.17395	961.925232	1.700937	0.587911	218.219589	56.794895	35.030266	33.840599
587	110ko2Gcon1R072403	NORMAL	A	1	1	23	15	LOW_SIGNAL	LOW_SIGNAL	1408.324097	4994.317383	1415	4996	36.551693	50.606003	1328.94873	4975.769043	1328	4973	29.110319	49.055984	100	100	16.84469	5.950939	2.830594	0.353283	2.726709	0.378106	27.848249	67.008255
588	110ko2Gcon1R072403	NORMAL	A	1	1	23	16	LOW_SIGNAL	LOW_SIGNAL	1397.317261	5002.200195	1401	5005	39.133095	43.920162	1317.968018	4985.096191	1319	4987	27.930485	48.354439	100	100	16.839148	5.487547	3.068611	0.32588	2.840955	0.353721	34.543011	118.264595
589	110ko2Gcon1R072403	NORMAL	A	1	1	23	17	DETECTED	DETECTED	2926.327148	5868.046875	2808	5729	374.578705	374.979156	1324.3125	4979.020996	1325	4982	30.975046	45.726524	100	100	339.972504	285.229797	1.191925	0.838979	51.719524	19.442236	23.301647	41.863876
590	110ko2Gcon1R072403	NORMAL	A	1	1	23	18	DETECTED	DETECTED	2928.85376	5944.330566	2807	5759	606.039429	584.29303	1299.673096	4941.230957	1295	4939	40.101204	41.405983	100	100	345.737549	321.828522	1.074291	0.930846	40.626728	24.225958	37.117508	58.10231
591	110ko2Gcon1R072403	NORMAL	A	1	1	23	19	LOW_SIGNAL	LOW_SIGNAL	1302.438354	4944.362793	1302	4944	27.912668	45.559639	1279.373901	4929.739258	1278	4927	27.941185	42.585739	100	100	4.894637	4.691728	1.043248	0.958545	0.825464	0.34339	5.471846	110.716042
592	110ko2Gcon1R072403	NORMAL	A	1	1	23	20	LOW_SIGNAL	LOW_SIGNAL	1282.136963	4928.041016	1279	4923	23.565208	48.126106	1269.160034	4914.111816	1265	4916	38.590359	44.941753	100	100	2.753907	4.468962	0.61623	1.622772	0.336274	0.309939	235.492737	123.590263
593	110ko2Gcon1R072403	NORMAL	A	1	1	23	21	LOW_SIGNAL	LOW_SIGNAL	1247.739746	4915.280762	1249	4918	27.854567	48.337002	1245.527954	4901.023926	1248	4902	26.078224	44.881111	100	100	0.469377	4.574079	0.102617	9.745004	0.084814	0.317658	442.532837	125.894592
594	110ko2Gcon1R072403	NORMAL	A	1	1	23	22	LOW_SIGNAL	LOW_SIGNAL	1237.862061	4903.075684	1238	4905	23.901304	43.587086	1230.040039	4903.503906	1231	4904	25.933029	46.171776	100	100	1.659955	-0.137388	0	-0.082766	0.301624	-0.009275	128.640503	0
595	110ko2Gcon1R072403	NORMAL	A	1	1	23	23	LOW_SIGNAL	LOW_SIGNAL	1239.372437	4900.406738	1238	4895	25.101725	52.204525	1227.303955	4895.167969	1224	4894	24.785933	49.356457	100	100	2.56112	1.680776	1.523773	0.656266	0.486908	0.106142	32.888496	324.645538
596	110ko2Gcon1R072403	NORMAL	A	1	1	23	24	LOW_SIGNAL	LOW_SIGNAL	1224.510376	4916.186035	1225	4912	27.056812	48.321693	1215.160034	4901.016113	1214	4903	27.664286	45.11562	100	100	1.984288	4.867028	0.4077	2.452782	0.337993	0.336245	61.661392	114.0942
597	110ko2Gcon1R072403	NORMAL	A	1	1	23	25	LOW_SIGNAL	LOW_SIGNAL	1285.258789	4953.503418	1288	4958	37.986607	52.838562	1211.072021	4905.191895	1210	4908	26.863804	43.807625	100	100	15.743589	15.499983	1.015717	0.984527	2.761588	1.102811	36.202374	61.15163
598	110ko2Gcon1R072403	NORMAL	A	1	1	23	26	LOW_SIGNAL	LOW_SIGNAL	1278.587402	4949.552246	1281	4944	38.205956	55.116604	1220.104004	4896.016113	1209	4898	99.172028	48.052223	100	100	12.41109	17.176216	0.722574	1.383941	0.589717	1.114124	156.484055	50.427139
599	110ko2Gcon1R072403	NORMAL	A	1	1	24	1	DETECTED	DETECTED	8351.124023	7335.844727	9336	7835	2983.29541	1092.552612	1352.535767	4973.535645	1349	4965	26.165876	50.997662	100	100	1485.209595	757.909241	1.959614	0.510305	267.470062	46.321911	42.625462	46.198944
600	110ko2Gcon1R072403	NORMAL	A	1	1	24	2	DETECTED	DETECTED	8517.628906	7408.879395	9269	7688	1930.787231	804.993958	1343.825439	4968.063477	1340	4970	31.711676	39.038399	100	100	1522.393066	783.096924	1.944067	0.514386	226.219635	62.523464	26.910782	32.941723
601	110ko2Gcon1R072403	NORMAL	A	1	1	24	3	LOW_SIGNAL	LOW_SIGNAL	1335.506836	4968.780762	1332	4968	36.077171	56.827576	1317.388916	4961.055664	1316	4964	30.136742	44.273746	100	100	3.844905	2.478475	1.551319	0.644613	0.60119	0.174485	109.464981	461.17157
602	110ko2Gcon1R072403	NORMAL	A	1	1	24	4	LOW_SIGNAL	LOW_SIGNAL	1326.751709	4967.682617	1326	4968	25.742725	47.209297	1308.347168	4958.437988	1309	4957	25.317225	77.912132	100	100	3.905731	2.965992	1.316838	0.759395	0.726957	0.118655	25.325945	670.44873
603	110ko2Gcon1R072403	NORMAL	A	1	1	24	5	LOW_SIGNAL	LOW_SIGNAL	1300.682739	4957.799805	1300	4957	29.937597	47.397644	1295.33606	4965.543945	1294	4965	28.611401	49.532738	100	100	1.134649	-2.484584	0	-2.189739	0.186872	-0.156344	164.808456	0
604	110ko2Gcon1R072403	NORMAL	A	1	1	24	6	LOW_SIGNAL	LOW_SIGNAL	1297.365479	4978.110352	1298	4975	27.124411	48.081547	1288.855957	4972.328125	1289	4969	32.544689	49.895992	100	100	1.805853	1.855135	0.973435	1.02729	0.261472	0.115886	211.33934	230.589813
605	110ko2Gcon1R072403	NORMAL	A	1	1	24	7	DETECTED	DETECTED	1652.808105	5144.878906	1655	5150	37.438557	55.577339	1292.5	4968.548828	1294	4973	30.756067	50.949924	100	100	76.463005	56.572697	1.351588	0.73987	11.715025	3.460851	5.924752	12.591376
606	110ko2Gcon1R072403	NORMAL	A	1	1	24	8	DETECTED	DETECTED	1627.315796	5133.833496	1647	5138	80.867889	66.454048	1282.130005	4957.379883	1280	4955	26.741812	44.193272	100	100	73.253807	56.612331	1.293955	0.772824	12.908092	3.992771	22.109354	28.126135
607	110ko2Gcon1R072403	NORMAL	A	1	1	24	9	LOW_SIGNAL	LOW_SIGNAL	1270.365479	4959.730957	1268	4960	23.491375	44.292942	1278.063477	4948.643066	1278	4950	25.709074	45.897888	100	100	-1.633635	3.557373	-0.459225	0	-0.299427	0.241577	0	108.508194
608	110ko2Gcon1R072403	NORMAL	A	1	1	24	10	LOW_SIGNAL	LOW_SIGNAL	1283.110352	4957.089844	1284	4954	24.609207	41.125648	1280.192017	4958.408203	1274	4956	30.631186	44.615932	100	100	0.619316	-0.422975	0	-0.68297	0.095273	-0.029549	624.97522	0
609	110ko2Gcon1R072403	NORMAL	A	1	1	24	11	LOW_SIGNAL	LOW_SIGNAL	1301.753418	4972.773926	1302	4972	26.657621	47.360798	1290.151978	4956.007813	1291	4954	24.958048	45.707958	100	100	2.462007	5.37914	0.457695	2.18486	0.464838	0.366809	80.732574	73.974968
610	110ko2Gcon1R072403	NORMAL	A	1	1	24	12	LOW_SIGNAL	LOW_SIGNAL	1332.627563	4996.56543	1331	4993	32.030575	70.657211	1312.106201	4971.884766	1310	4971	32.686382	47.817318	100	100	4.354953	7.918398	0.549979	1.818251	0.627826	0.516145	31.746115	210.767029
611	110ko2Gcon1R072403	NORMAL	A	1	1	24	13	DETECTED	DETECTED	11020.50293	16592.689453	11927	16727	4225.744629	5558.729492	1366.599976	5033.839844	1363	5025	46.517021	54.515816	100	100	2048.708984	3708.472656	0.55244	1.810151	207.534851	212.027451	43.769745	48.088371
612	110ko2Gcon1R072403	NORMAL	A	1	1	24	14	DETECTED	DETECTED	12091.345703	18144.576172	12465	17820	3175.817871	4819.105957	1387.694458	5033.444336	1380	5035	32.638992	45.834145	100	100	2271.481934	4206.497559	0.539994	1.851874	327.940613	286.056	29.668848	36.754173
613	110ko2Gcon1R072403	NORMAL	A	1	1	24	15	LOW_SIGNAL	LOW_SIGNAL	1338.138916	5008.013672	1334	5009	28.661173	47.720058	1338.516968	5001.51709	1338	4999	33.744316	51.369907	100	100	-0.080228	2.084325	-0.038491	0	-0.011203	0.126467	0	292.730133
614	110ko2Gcon1R072403	NORMAL	A	1	1	24	16	LOW_SIGNAL	LOW_SIGNAL	1341.268921	5009.737793	1343	5016	29.165298	48.237404	1326.18396	4984.439941	1323	4982	30.575235	53.689728	100	100	3.201264	8.116413	0.394419	2.535378	0.493372	0.471186	60.840149	93.186302
615	110ko2Gcon1R072403	NORMAL	A	1	1	24	17	DETECTED	DETECTED	16590.113281	12136.248047	18618	13027	5383.780273	2781.566162	1358.171387	4991.457031	1357	4999	30.380419	51.910179	100	100	3232.455566	2292.29248	1.410141	0.709149	501.373657	137.637573	35.344769	38.924606
616	110ko2Gcon1R072403	NORMAL	A	1	1	24	18	DETECTED	DETECTED	16834.955078	12284.40332	18671	12935	4955.912598	2436.035645	1349.525024	4981.899902	1352	4989	37.798378	52.071358	100	100	3286.249756	2342.891846	1.402647	0.712938	409.685028	140.240311	32.002785	33.351288
617	110ko2Gcon1R072403	NORMAL	A	1	1	24	19	DETECTED	DETECTED	8892.344727	8279.748047	9596	8484	2146.527344	1059.122803	1325.22644	4947.188477	1329	4941	31.472603	52.691437	100	100	1605.860596	1069.198608	1.501929	0.66581	240.435089	63.2467	28.363461	31.741707
618	110ko2Gcon1R072403	NORMAL	A	1	1	24	20	DETECTED	DETECTED	8369.55957	8179.056152	9714	8503	2953.602539	1278.69519	1288.125	4917.981934	1284	4918	29.690563	46.381226	100	100	1502.790894	1046.263672	1.43634	0.696214	238.507919	70.310219	41.706993	39.185055
619	110ko2Gcon1R072403	NORMAL	A	1	1	24	21	LOW_SIGNAL	LOW_SIGNAL	1429.075317	5006.691895	1434	5003	60.857452	68.250107	1247.605225	4906.666504	1246	4896	29.820297	71.967987	100	100	38.510784	32.091553	1.200029	0.833313	6.085455	1.38986	29.233866	22.826504
620	110ko2Gcon1R072403	NORMAL	A	1	1	24	22	DETECTED	DETECTED	1418.699951	4996.383301	1412	4990	32.408569	66.639961	1251.443481	4914.43457	1234	4913	67.997826	54.447807	100	100	35.494434	26.291945	1.350012	0.740734	2.459733	1.505088	35.740219	46.886532
621	110ko2Gcon1R072403	NORMAL	A	1	1	24	23	LOW_SIGNAL	LOW_SIGNAL	1226.075317	4898.787598	1230	4901	29.8211	42.634163	1220.944458	4892.214355	1219	4896	25.457508	42.603783	100	100	1.088848	2.10892	0.516306	1.936835	0.201546	0.154288	302.6987	24.481422
622	110ko2Gcon1R072403	NORMAL	A	1	1	24	24	LOW_SIGNAL	LOW_SIGNAL	1232.102783	4901.924805	1220	4903	139.320007	47.702393	1206.33606	4904.359863	1206	4905	23.296112	48.528408	100	100	5.468101	-0.78125	0	-0.142874	1.106053	-0.050178	533.084839	0
623	110ko2Gcon1R072403	NORMAL	A	1	1	24	25	DETECTED	DETECTED	1591.176514	5072.548828	1591	5065	59.454517	52.03249	1206.526367	4889.168457	1206	4891	22.85144	39.027996	100	100	81.628761	58.834671	1.387426	0.720759	16.832644	4.698688	14.269492	18.765444
624	110ko2Gcon1R072403	NORMAL	A	1	1	24	26	DETECTED	DETECTED	1638.722778	5075.871094	1593	5062	298.629852	70.326492	1207.752686	4891.279785	1207	4891	22.012182	45.093712	100	100	91.45858	59.223183	1.544304	0.647541	19.578709	4.093504	69.103973	29.235615
625	110ko2Gcon1R072403	NORMAL	A	1	1	25	1	LOW_SIGNAL	LOW_SIGNAL	1317.979492	4947.842285	1318	4948	30.17112	48.158028	1303.466064	4941.491699	1300	4938	30.614134	44.487347	100	100	3.079976	2.037484	1.511656	0.661526	0.474076	0.14275	35.755123	290.383118
626	110ko2Gcon1R072403	NORMAL	A	1	1	25	2	LOW_SIGNAL	LOW_SIGNAL	1325.130127	4955.897461	1321	4952	26.851633	45.872646	1328.362061	4946.51709	1302	4939	150.987137	68.607712	100	100	-0.685867	3.009543	-0.227897	0	-0.021405	0.136725	0	543.868103
627	110ko2Gcon1R072403	NORMAL	A	1	1	25	3	LOW_SIGNAL	LOW_SIGNAL	1311.110352	4944.420898	1310	4944	25.411381	47.221951	1295.007935	4937.285645	1296	4933	32.748619	44.647751	100	100	3.417184	2.289232	1.49272	0.669918	0.491698	0.159812	128.288422	215.525085
628	110ko2Gcon1R072403	NORMAL	A	1	1	25	4	LOW_SIGNAL	LOW_SIGNAL	1313.144775	4952.337891	1314	4949	28.240284	46.81395	1297.150757	4948.460449	1295	4946	30.37422	48.628498	100	100	3.39418	1.244015	2.728407	0.366514	0.526566	0.079736	69.925529	339.398315
629	110ko2Gcon1R072403	NORMAL	A	1	1	25	5	LOW_SIGNAL	LOW_SIGNAL	1297.641357	4962.08252	1297	4966	26.452969	47.555004	1286.761963	4956.856934	1285	4959	30.382212	48.224087	100	100	2.308777	1.676546	1.377103	0.726162	0.358084	0.10836	137.35939	153.193298
630	110ko2Gcon1R072403	NORMAL	A	1	1	25	6	LOW_SIGNAL	LOW_SIGNAL	1280.275879	4968.813965	1280	4970	29.987139	43.816055	1270.936523	4969.968262	1268	4971	27.973068	49.464973	100	100	1.981957	-0.370338	0	-0.186855	0.33387	-0.023336	115.687225	0
631	110ko2Gcon1R072403	NORMAL	A	1	1	25	7	LOW_SIGNAL	LOW_SIGNAL	1266.793091	4970.772461	1264	4960	25.780828	52.041618	1266.730103	4969.968262	1265	4971	35.856922	52.909126	100	100	0.013367	0.258015	0.051808	19.30221	0.001757	0.0152	39564.867188	1186.495117
632	110ko2Gcon1R072403	NORMAL	A	1	1	25	8	LOW_SIGNAL	LOW_SIGNAL	1265.041382	4951.406738	1267	4948	28.523357	44.010342	1274.388916	4955.039551	1265	4950	101.759247	55.208897	100	100	-1.983693	-1.16553	0	0	-0.091859	-0.065801	0	0
633	110ko2Gcon1R072403	NORMAL	A	1	1	25	9	LOW_SIGNAL	LOW_SIGNAL	1251.889648	4946.344727	1252	4947	25.970369	44.967014	1257.303955	4947.087891	1253	4951	41.23032	45.323555	100	100	-1.149	-0.238432	0	0	-0.131319	-0.016397	0	0
634	110ko2Gcon1R072403	NORMAL	A	1	1	25	10	LOW_SIGNAL	LOW_SIGNAL	1269.951782	4940.85498	1271	4946	36.339321	44.600849	1273.328003	4946.503906	1269	4948	42.754318	46.687145	100	100	-0.716487	-1.812368	0	0	-0.078968	-0.120995	0	0
635	110ko2Gcon1R072403	NORMAL	A	1	1	25	11	LOW_SIGNAL	LOW_SIGNAL	1306.123291	4958.075195	1304	4959	30.823614	44.785782	1282.296021	4948.759766	1283	4952	26.263556	46.500492	100	100	5.056519	2.988707	1.691875	0.59106	0.907237	0.20033	67.714272	134.305893
636	110ko2Gcon1R072403	NORMAL	A	1	1	25	12	LOW_SIGNAL	LOW_SIGNAL	1326.808228	4970.787598	1327	4972	29.778332	48.860134	1304.735962	4956.952148	1305	4961	34.081768	44.779186	100	100	4.684079	4.438883	1.055238	0.947653	0.647627	0.308971	75.106163	141.291626
637	110ko2Gcon1R072403	NORMAL	A	1	1	25	13	LOW_SIGNAL	LOW_SIGNAL	1360.420654	5014.317383	1360	5010	35.141308	49.42189	1320.108887	4980.633789	1324	4982	35.199409	49.608406	100	100	8.554786	10.806845	0.791608	1.263251	1.14524	0.67899	5.014942	12.759196
638	110ko2Gcon1R072403	NORMAL	A	1	1	25	14	LOW_SIGNAL	LOW_SIGNAL	1368.736084	5028.638672	1373	5021	40.398182	57.990307	1325.980225	5000.950684	1326	4997	40.870029	53.536793	100	100	9.073461	8.88325	1.021412	0.979037	1.046142	0.517177	14.483232	80.491539
639	110ko2Gcon1R072403	NORMAL	A	1	1	25	15	LOW_SIGNAL	LOW_SIGNAL	1364.166626	5002.75	1353	4995	67.055138	86.957817	1321.624023	4977.73584	1322	4976	38.314419	40.548481	100	100	9.028204	8.025394	1.124955	0.888925	1.110355	0.616895	129.354736	307.52652
640	110ko2Gcon1R072403	NORMAL	A	1	1	25	16	LOW_SIGNAL	LOW_SIGNAL	1316.124146	4972	1318	4976	28.528219	49.738342	1309.407959	4965.096191	1309	4965	41.158836	49.141895	100	100	1.42528	2.214977	0.643474	1.554065	0.163177	0.140487	441.738861	111.237671
641	110ko2Gcon1R072403	NORMAL	A	1	1	25	17	LOW_SIGNAL	LOW_SIGNAL	1294.876709	4956.178223	1294	4959	34.143089	50.933449	1300.914307	4951.162109	1300	4955	60.117378	58.692341	100	100	-1.281272	1.60934	-0.796148	0	-0.10043	0.085465	0	581.418457
642	110ko2Gcon1R072403	NORMAL	A	1	1	25	18	LOW_SIGNAL	LOW_SIGNAL	1280.452026	4932.924805	1280	4927	33.174995	48.883259	1286.219971	4930.620117	1282	4924	46.769711	53.640923	100	100	-1.224048	0.739422	-1.655411	0	-0.123326	0.042965	0	958.292358
643	110ko2Gcon1R072403	NORMAL	A	1	1	25	19	LOW_SIGNAL	LOW_SIGNAL	1363.335571	4952.588867	1357	4955	68.303818	52.531063	1279.188721	4916.084961	1272	4917	41.706478	50.982738	100	100	17.857275	11.711697	1.524739	0.65585	2.017597	0.716005	64.283264	34.680931
644	110ko2Gcon1R072403	NORMAL	A	1	1	25	20	LOW_SIGNAL	LOW_SIGNAL	1358.376709	4928.020508	1364	4927	62.573219	54.474606	1258.388306	4896.757324	1253	4892	57.577095	52.217583	100	100	21.219099	10.030294	2.115501	0.472701	1.7366	0.59871	24.503574	49.636486
645	110ko2Gcon1R072403	NORMAL	A	1	1	25	21	LOW_SIGNAL	LOW_SIGNAL	1335.547974	4940.96582	1345	4940	53.544182	52.504509	1233.800049	4885.368164	1232	4887	31.159319	50.387295	100	100	21.592497	17.837622	1.210503	0.826103	3.265409	1.103406	42.795921	26.547052
646	110ko2Gcon1R072403	NORMAL	A	1	1	25	22	LOW_SIGNAL	LOW_SIGNAL	1321.411011	4929.130371	1331	4924	55.483284	58.568359	1215.830322	4887.303711	1218	4894	28.868107	42.721146	100	100	22.405869	13.419417	1.66966	0.598924	3.657347	0.979062	44.877258	95.786766
647	110ko2Gcon1R072403	NORMAL	A	1	1	25	23	LOW_SIGNAL	LOW_SIGNAL	1223.356201	4898.486328	1225	4894	28.451221	57.532871	1198.095947	4882.52002	1197	4884	28.940268	51.626228	100	100	5.36062	5.122536	1.046478	0.955586	0.872841	0.309267	20.973017	159.036148
648	110ko2Gcon1R072403	NORMAL	A	1	1	25	24	LOW_SIGNAL	LOW_SIGNAL	1222.657593	4906.588867	1224	4906	34.237999	45.223232	1196.767944	4896.919922	1190	4897	45.281578	63.138554	100	100	5.494187	3.102127	1.771103	0.56462	0.571748	0.153139	114.463181	455.691864
649	110ko2Gcon1R072403	NORMAL	A	1	1	25	25	LOW_SIGNAL	LOW_SIGNAL	1203.979126	4898.402832	1201	4895	27.234663	46.289654	1188.615356	4892.085449	1190	4896	23.67956	46.873928	100	100	3.260432	2.026832	1.608635	0.621645	0.64882	0.134774	87.568489	116.786964
650	110ko2Gcon1R072403	NORMAL	A	1	1	25	26	LOW_SIGNAL	LOW_SIGNAL	1204.291626	4884.645996	1202	4886	25.546581	46.13427	1187.477417	4878.522461	1188	4881	26.026157	46.68401	100	100	3.568238	1.964639	1.816231	0.550591	0.64605	0.13117	29.577555	116.652222
651	110ko2Gcon1R072403	NORMAL	B	1	2	1	1	LOW_SIGNAL	LOW_SIGNAL	1988.620728	5129.627441	1985	5128	41.636333	46.373631	1995.196899	5138.787598	1994	5144	49.291496	50.086689	100	100	-1.395566	-2.93889	0	0	-0.133414	-0.182886	0	0
652	110ko2Gcon1R072403	NORMAL	B	1	2	1	2	LOW_SIGNAL	LOW_SIGNAL	1999.268921	5140.413574	1999	5137	43.344273	47.995457	2003.428589	5138.023926	1998	5136	51.025711	52.109341	100	100	-0.882746	0.766681	-1.151387	0	-0.081521	0.045858	0	849.218323
653	110ko2Gcon1R072403	NORMAL	B	1	2	1	3	LOW_SIGNAL	LOW_SIGNAL	1997.151733	5156.207031	2002	5157	42.20557	53.161819	2006.373047	5149.134766	2010	5148	52.874298	49.284863	100	100	-1.956907	2.269024	-0.862444	0	-0.174401	0.143498	0	281.796692
654	110ko2Gcon1R072403	NORMAL	B	1	2	1	4	LOW_SIGNAL	LOW_SIGNAL	1988.282715	5163.820801	1986	5162	40.208603	49.861008	1997.706299	5171.880859	2000	5170	51.832813	44.917091	100	100	-1.999832	-2.585941	0	0	-0.181807	-0.179443	0	0
655	110ko2Gcon1R072403	NORMAL	B	1	2	1	5	LOW_SIGNAL	LOW_SIGNAL	2038.055176	5216.993164	2032	5211	68.798683	53.718475	2019.261963	5198.571289	2024	5194	62.729664	50.843365	100	100	3.988213	5.910365	0.674783	1.481958	0.299591	0.362326	150.337708	94.119576
656	110ko2Gcon1R072403	NORMAL	B	1	2	1	6	LOW_SIGNAL	LOW_SIGNAL	2045.634521	5194.717285	2043	5199	68.598152	55.942635	2029.150757	5196.738281	2029	5193	73.380669	48.910881	100	100	3.498112	-0.648404	0	-0.185358	0.224634	-0.04132	158.082443	0
657	110ko2Gcon1R072403	NORMAL	B	1	2	1	7	LOW_SIGNAL	LOW_SIGNAL	2109.503418	5183.85498	2140	5179	105.480133	63.305256	2071.196045	5169.21582	2042	5172	86.245674	50.885738	100	100	8.129422	4.696741	1.730864	0.577746	0.444166	0.287687	158.525055	257.248077
658	110ko2Gcon1R072403	NORMAL	B	1	2	1	8	LOW_SIGNAL	LOW_SIGNAL	2124.827637	5174.151855	2143	5170	100.74704	64.766708	2042.952881	5145.660156	2035	5145	61.315792	53.818707	100	100	17.375101	9.141108	1.900765	0.526104	1.335296	0.529401	97.636444	126.463371
659	110ko2Gcon1R072403	NORMAL	B	1	2	1	9	LOW_SIGNAL	LOW_SIGNAL	2015.786255	5147.827637	2020	5149	46.605206	58.261185	2012.801636	5134.80957	2012	5133	47.12656	57.069885	100	100	0.633383	4.176639	0.151649	6.594179	0.063332	0.228107	234.218307	90.040329
660	110ko2Gcon1R072403	NORMAL	B	1	2	1	10	LOW_SIGNAL	LOW_SIGNAL	1988.255127	5122.08252	1985	5123	48.600231	51.882942	1996.452393	5129.793457	2000	5128	52.587093	49.111835	100	100	-1.739588	-2.473932	0	0	-0.15588	-0.157008	0	0
661	110ko2Gcon1R072403	NORMAL	B	1	2	1	11	LOW_SIGNAL	LOW_SIGNAL	1985.930542	5144.194336	1985	5151	39.123196	47.897949	2004.111084	5140.904785	2006	5142	53.91864	44.636024	100	100	-3.858195	1.0554	-3.65567	0	-0.337185	0.073697	0	528.142456
662	110ko2Gcon1R072403	NORMAL	B	1	2	1	12	LOW_SIGNAL	LOW_SIGNAL	1958.531494	5166.741211	1960	5164	41.248611	45.629829	1982.908325	5161.708496	1984	5154	46.631401	50.577904	100	100	-5.173144	1.614666	-3.203847	0	-0.522756	0.099504	0	433.531586
663	110ko2Gcon1R072403	NORMAL	B	1	2	1	13	LOW_SIGNAL	LOW_SIGNAL	1960.216797	5186.692383	1960	5186	41.968674	40.983032	1971.079346	5193.626953	1969	5194	44.946651	53.344727	100	100	-2.305202	-2.224846	0	0	-0.241676	-0.129995	0	0
664	110ko2Gcon1R072403	NORMAL	B	1	2	1	14	LOW_SIGNAL	LOW_SIGNAL	1971.006836	5196.693848	1963	5187	95.947441	115.278854	1987.635498	5188.990723	1987	5191	43.072205	46.113785	100	100	-3.528862	2.471425	-1.427865	0	-0.386065	0.167046	0	1371.571045
665	110ko2Gcon1R072403	NORMAL	B	1	2	1	15	LOW_SIGNAL	LOW_SIGNAL	2042.741455	5222.143066	2033	5215	99.370552	83.161758	2003.131348	5182.858398	2002	5181	69.650238	55.627594	100	100	8.405883	12.60386	0.666929	1.499409	0.5687	0.706208	178.933121	157.358765
666	110ko2Gcon1R072403	NORMAL	B	1	2	1	16	LOW_SIGNAL	LOW_SIGNAL	2031.034058	5217.598633	2045	5220	91.720955	64.2612	1991.375	5160.192383	1992	5160	54.299076	50.579754	100	100	8.416271	18.417881	0.456962	2.188366	0.730382	1.134965	186.391708	69.04866
667	110ko2Gcon1R072403	NORMAL	B	1	2	1	17	LOW_SIGNAL	LOW_SIGNAL	1973.074829	5157.115723	1971	5159	37.158871	46.019577	2009.5	5160.922852	2003	5153	59.041042	54.334049	100	100	-7.72999	-1.221457	0	0	-0.616947	-0.070069	0	0
668	110ko2Gcon1R072403	NORMAL	B	1	2	1	18	LOW_SIGNAL	LOW_SIGNAL	2011.156494	5171.278809	2008	5169	37.83176	43.872601	2020.22644	5165.773438	2013	5163	44.493828	47.451099	100	100	-1.924784	1.766311	-1.08972	0	-0.203847	0.116022	0	328.364075
669	110ko2Gcon1R072403	NORMAL	B	1	2	1	19	LOW_SIGNAL	LOW_SIGNAL	1996.857178	5156.80957	1995	5155	43.426365	47.983635	2007.476196	5168.912598	2000	5172	64.594208	52.616348	100	100	-2.253521	-3.883064	0	0	-0.164396	-0.230024	0	0
670	110ko2Gcon1R072403	NORMAL	B	1	2	1	20	LOW_SIGNAL	LOW_SIGNAL	1980.884399	5175.836914	1980	5167	39.111977	54.475838	1996.531738	5178.531738	1998	5174	51.162437	47.904854	100	100	-3.320609	-0.864591	0	0	-0.305836	-0.056254	0	0
671	110ko2Gcon1R072403	NORMAL	B	1	2	1	21	LOW_SIGNAL	LOW_SIGNAL	1933.115601	5168.510254	1930	5168	41.694508	49.302174	1944.793701	5183.944336	1941	5187	56.366703	49.401917	100	100	-2.478275	-4.951779	0	0	-0.207181	-0.312419	0	0
672	110ko2Gcon1R072403	NORMAL	B	1	2	1	22	LOW_SIGNAL	LOW_SIGNAL	1924.417236	5184.231934	1927	5187	39.657429	48.875687	1931.188843	5179.405762	1935	5175	51.831795	47.778423	100	100	-1.437041	1.5484	-0.928081	0	-0.130646	0.101012	0	213.384399
673	110ko2Gcon1R072403	NORMAL	B	1	2	1	23	LOW_SIGNAL	LOW_SIGNAL	1927	5151.119141	1923	5148	43.60107	44.979237	1946.764038	5172.651855	1943	5175	38.85083	47.096157	100	100	-4.194237	-6.908429	0	0	-0.508716	-0.457207	0	0
674	110ko2Gcon1R072403	NORMAL	B	1	2	1	24	LOW_SIGNAL	LOW_SIGNAL	1951.271484	5148.609375	1941	5146	83.607414	45.443031	1948.747192	5162.65918	1940	5163	62.166187	42.886208	100	100	0.535694	-4.507656	0	-8.414608	0.040606	-0.327607	2214.749756	0
675	110ko2Gcon1R072403	NORMAL	B	1	2	1	25	LOW_SIGNAL	LOW_SIGNAL	1917.927124	5150.927246	1914	5154	39.352943	43.910683	1923.045898	5142.256836	1923	5144	43.079906	50.19746	100	100	-1.086284	2.781763	-0.390502	0	-0.11882	0.172726	0	280.535583
676	110ko2Gcon1R072403	NORMAL	B	1	2	1	26	LOW_SIGNAL	LOW_SIGNAL	1888.634033	5118.418457	1888	5117	34.221176	52.335289	1916.420654	5120.483887	1899	5119	67.093407	45.794796	100	100	-5.896755	-0.66266	0	0	-0.414148	-0.045102	0	0
677	110ko2Gcon1R072403	NORMAL	B	1	2	2	1	LOW_SIGNAL	LOW_SIGNAL	1926.138916	5122.375	1927	5120	40.317211	46.155071	1917.579346	5111.19043	1919	5112	37.86721	46.537506	100	100	1.816474	3.588391	0.506209	1.97547	0.226042	0.240335	161.693008	53.233196
678	110ko2Gcon1R072403	NORMAL	B	1	2	2	2	LOW_SIGNAL	LOW_SIGNAL	1929.201416	5130.888672	1928	5127	37.594185	47.968548	1944.647949	5124.60791	1926	5121	83.836067	53.650738	100	100	-3.277995	2.015082	-1.62673	0	-0.184247	0.117068	0	382.589966
679	110ko2Gcon1R072403	NORMAL	B	1	2	2	3	LOW_SIGNAL	LOW_SIGNAL	1918.4375	5127.298828	1917	5123	40.047958	49.724968	1924.735962	5128.655762	1922	5140	43.828876	54.66925	100	100	-1.336632	-0.435351	0	0	-0.143706	-0.024821	0	0
680	110ko2Gcon1R072403	NORMAL	B	1	2	2	4	LOW_SIGNAL	LOW_SIGNAL	1930.862061	5147.682617	1931	5149	37.878204	47.744789	1924.712036	5145.191895	1926	5143	40.129993	56.163456	100	100	1.305131	0.799109	1.633234	0.612282	0.153253	0.044348	215.504868	1187.466187
681	110ko2Gcon1R072403	NORMAL	B	1	2	2	5	LOW_SIGNAL	LOW_SIGNAL	2001.248291	5214.972656	2014	5212	55.111694	53.081326	1977.855957	5184.399902	1962	5167	79.600883	73.770241	100	100	4.964218	9.808781	0.506099	1.975896	0.29387	0.414432	245.537445	167.564575
682	110ko2Gcon1R072403	NORMAL	B	1	2	2	6	LOW_SIGNAL	LOW_SIGNAL	2024.903442	5182.296387	2028	5183	58.474388	65.993164	1996.820801	5165.594238	1977	5163	86.901772	62.981747	100	100	5.959575	5.358618	1.112148	0.899161	0.323154	0.26519	228.916489	117.995575
683	110ko2Gcon1R072403	NORMAL	B	1	2	2	7	DETECTED	DETECTED	6105.761719	5888.571289	6342	5931	797.344849	176.677261	2008.400024	5129.48584	2008	5120	37.443447	60.583611	100	100	869.524109	243.540482	3.570347	0.280085	109.428009	12.529552	19.438488	21.86385
684	110ko2Gcon1R072403	NORMAL	B	1	2	2	8	DETECTED	DETECTED	6290.08252	5852	6681	5927	1148.748047	228.867279	1993.055542	5096.416504	1986	5089	47.2966	45.053226	100	100	911.896118	242.416931	3.761685	0.265838	90.85276	16.770908	26.710888	29.697451
685	110ko2Gcon1R072403	NORMAL	B	1	2	2	9	LOW_SIGNAL	LOW_SIGNAL	2026.026367	5130.875	2000	5135	184.058212	52.023308	1957.150024	5109.375	1955	5112	43.778522	46.874565	100	100	14.616634	6.897933	2.118988	0.471923	1.573291	0.458671	259.560852	104.955605
686	110ko2Gcon1R072403	NORMAL	B	1	2	2	10	LOW_SIGNAL	LOW_SIGNAL	1966.675903	5103.282715	1962	5109	51.994644	48.420425	1949.97937	5109.618652	1944	5107	46.004974	46.352234	100	100	3.543265	-2.032785	0	-0.573704	0.362929	-0.136691	145.106659	0
687	110ko2Gcon1R072403	NORMAL	B	1	2	2	11	LOW_SIGNAL	LOW_SIGNAL	2060.291748	5183.166504	2033	5169	130.304977	83.301788	1979.766968	5133.174805	1953	5130	95.866859	54.56987	100	100	17.088615	16.03904	1.065439	0.93858	0.839965	0.916104	109.599701	125.898903
688	110ko2Gcon1R072403	NORMAL	B	1	2	2	12	LOW_SIGNAL	LOW_SIGNAL	2066.959473	5211.229492	2103	5211	127.515236	79.949806	1917.040039	5132.779785	1910	5126	35.94746	43.59005	100	100	31.815243	25.169338	1.264048	0.791109	4.170516	1.799716	81.606125	85.432419
689	110ko2Gcon1R072403	NORMAL	B	1	2	2	13	LOW_SIGNAL	LOW_SIGNAL	2051.54541	5259	2092	5264	120.172165	75.891785	1936.959961	5175.52002	1912	5169	89.746269	63.055862	100	100	24.31682	26.783222	0.907912	1.101428	1.276771	1.323905	69.745712	50.589085
690	110ko2Gcon1R072403	NORMAL	B	1	2	2	14	DETECTED	DETECTED	2131.236572	5270.923828	2152	5275	80.979012	68.16819	1905.465942	5161.897949	1907	5165	41.446808	56.998089	100	100	47.912048	34.979218	1.369729	0.730071	5.447238	1.912799	30.813749	34.295937
691	110ko2Gcon1R072403	NORMAL	B	1	2	2	15	DETECTED	DETECTED	2407.092773	5376.247559	2356	5371	150.212143	95.036285	1909.557129	5148.157227	1907	5153	32.750099	62.155861	100	100	105.584824	73.179153	1.442827	0.693084	15.191882	3.669651	29.464924	31.519348
692	110ko2Gcon1R072403	NORMAL	B	1	2	2	16	DETECTED	DETECTED	2400.950928	5377.745117	2354	5380	158.026169	86.528862	1936.369873	5141.671387	1910	5130	212.481155	73.849136	100	100	98.591347	75.740494	1.301699	0.768227	2.186458	3.196703	30.574244	19.102037
693	110ko2Gcon1R072403	NORMAL	B	1	2	2	17	DETECTED	DETECTED	2651.684326	5629.061523	2659	5619	113.68605	107.013115	1941.891357	5149.021973	1939	5146	39.778404	50.659866	100	100	150.629135	154.013046	0.978028	1.022465	17.843676	9.475737	15.00434	19.636364
694	110ko2Gcon1R072403	NORMAL	B	1	2	2	18	DETECTED	DETECTED	2702.259521	5650.894043	2698	5647	70.075264	92.563171	1968.142822	5149.856934	1972	5152	35.596359	51.206215	100	100	155.791016	160.749771	0.969152	1.031829	20.623365	9.784694	8.222252	15.389963
695	110ko2Gcon1R072403	NORMAL	B	1	2	2	19	LOW_SIGNAL	LOW_SIGNAL	2020.274658	5190.837891	2028	5195	81.954697	62.886318	1964.458374	5144.149902	1941	5144	81.031052	54.141685	100	100	11.845086	14.979097	0.790774	1.264583	0.688826	0.86233	21.981964	68.518921
696	110ko2Gcon1R072403	NORMAL	B	1	2	2	20	LOW_SIGNAL	LOW_SIGNAL	2000.244873	5192.782227	2012	5191	80.591522	67.103836	1944.264038	5159.432129	1920	5158	88.442261	54.774223	100	100	11.880007	10.699847	1.110297	0.90066	0.632965	0.608865	65.073273	116.235924
697	110ko2Gcon1R072403	NORMAL	B	1	2	2	21	LOW_SIGNAL	LOW_SIGNAL	1888.876709	5163.691895	1889	5164	35.037498	52.02713	1892.072021	5169.527832	1890	5176	34.473732	56.326904	100	100	-0.678095	-1.872368	0	0	-0.092688	-0.103608	0	0
698	110ko2Gcon1R072403	NORMAL	B	1	2	2	22	LOW_SIGNAL	LOW_SIGNAL	1888.185425	5160.635742	1883	5158	48.412724	52.623623	1890.833374	5159.575195	1884	5155	42.294952	54.055012	100	100	-0.561936	0.34026	-1.651492	0	-0.062607	0.01962	0	1165.166138
699	110ko2Gcon1R072403	NORMAL	B	1	2	2	23	DETECTED	DETECTED	2505.91748	5284.195801	2491	5289	153.123764	66.111443	1911.21875	5140.71875	1910	5131	40.190598	57.962616	100	100	126.204346	46.032326	2.741646	0.364744	14.796962	2.475338	24.84539	22.161827
700	110ko2Gcon1R072403	NORMAL	B	1	2	2	24	DETECTED	DETECTED	2517.030029	5266.439941	2464	5254	191.741959	72.43602	1880.041626	5114.777832	1878	5105	41.462166	53.20866	100	100	135.178879	48.658371	2.778122	0.359955	15.363124	2.850327	29.389139	32.408188
701	110ko2Gcon1R072403	NORMAL	B	1	2	2	25	LOW_SIGNAL	LOW_SIGNAL	2102.778564	5137.879395	2157	5138	141.388794	46.79554	1884.563843	5119.031738	1883	5113	39.088417	47.264633	100	100	46.308567	6.04697	7.658144	0.13058	5.582593	0.398769	62.26812	35.243206
702	110ko2Gcon1R072403	NORMAL	B	1	2	2	26	LOW_SIGNAL	LOW_SIGNAL	2029.381592	5095.210449	2099	5096	150.956131	46.851692	1886.98877	5098.213379	1851	5098	99.085762	54.626102	100	100	30.217979	-0.963442	0	-0.031883	1.437066	-0.054972	79.97937	0
703	110ko2Gcon1R072403	NORMAL	B	1	2	3	1	LOW_SIGNAL	LOW_SIGNAL	1863.590332	5092.805664	1862	5091	39.093822	45.024204	1879.642212	5096.256836	1883	5096	46.730221	47.937534	100	100	-3.406459	-1.107254	0	0	-0.343501	-0.071993	0	0
704	110ko2Gcon1R072403	NORMAL	B	1	2	3	2	LOW_SIGNAL	LOW_SIGNAL	1864.0896	5089.46875	1865	5091	40.620174	55.600883	1948.418213	5131.95459	1895	5117	233.835815	103.315437	100	100	-17.895847	-13.630905	0	0	-0.360632	-0.411225	0	0
705	110ko2Gcon1R072403	NORMAL	B	1	2	3	3	LOW_SIGNAL	LOW_SIGNAL	1868.284668	5105.965332	1868	5104	37.042713	52.19268	1874.427368	5114.016113	1876	5118	47.810802	54.129475	100	100	-1.303577	-2.582965	0	0	-0.128479	-0.148732	0	0
706	110ko2Gcon1R072403	NORMAL	B	1	2	3	4	LOW_SIGNAL	LOW_SIGNAL	1879.331055	5123.85498	1882	5127	41.86272	52.08046	1882.477051	5123.64209	1888	5125	42.698902	50.913609	100	100	-0.667629	0.068303	-9.774589	0	-0.073679	0.004181	0	5149.407227
707	110ko2Gcon1R072403	NORMAL	B	1	2	3	5	LOW_SIGNAL	LOW_SIGNAL	2025.468994	5203.461914	2036	5193	151.804092	120.54068	1958.861816	5149.983887	1915	5135	126.091324	92.918617	100	100	14.135082	17.157574	0.823839	1.213829	0.528246	0.575536	126.909492	143.585373
708	110ko2Gcon1R072403	NORMAL	B	1	2	3	6	LOW_SIGNAL	LOW_SIGNAL	2128.655762	5236.395996	2169	5237	126.440392	98.129181	1922.836548	5110.202148	1913	5105	51.85231	57.036411	100	100	43.678047	40.487286	1.078809	0.926948	3.969336	2.212514	56.02935	63.27647
709	110ko2Gcon1R072403	NORMAL	B	1	2	3	7	DETECTED	DETECTED	8489.102539	6796.734863	8373	6639	2053.485596	493.332947	1951.292725	5116	1949	5119	57.345116	56.280991	100	100	1387.425171	539.237	2.572941	0.38866	114.008133	29.863277	31.397133	29.160582
710	110ko2Gcon1R072403	NORMAL	B	1	2	3	8	DETECTED	DETECTED	8496.900391	6804.049805	8648	6709	2556.725098	643.919434	1941.419312	5119	1915	5117	65.782364	44.856068	100	100	1391.175293	540.621399	2.573289	0.388608	99.654083	37.565704	38.988422	38.120842
711	110ko2Gcon1R072403	NORMAL	B	1	2	3	9	DETECTED	DETECTED	5548.421387	6220.807129	5582	6247	1641.498535	448.886322	1925.029419	5132.67627	1915	5123	55.643604	52.543041	100	100	768.940308	349.109467	2.202576	0.454014	65.117851	20.709324	45.276779	40.969391
712	110ko2Gcon1R072403	NORMAL	B	1	2	3	10	DETECTED	DETECTED	5878.889648	6562.047363	6103	6659	1743.125488	613.702087	1900.980347	5127.490234	1905	5123	41.384293	44.493324	100	100	844.174377	460.254791	1.834146	0.545213	96.121231	32.242077	43.807793	42.66732
713	110ko2Gcon1R072403	NORMAL	B	1	2	3	11	DETECTED	DETECTED	2935.10791	5452.78418	2916	5431	187.692703	113.69976	1878.516724	5126.116699	1880	5124	49.833107	48.560661	100	100	224.225128	104.806061	2.139429	0.467414	21.202595	6.726998	17.126432	31.471777
714	110ko2Gcon1R072403	NORMAL	B	1	2	3	12	DETECTED	DETECTED	2800.775391	5429.693848	2791	5436	204.512817	106.770439	1861.666626	5118.208496	1860	5116	52.918755	40.562222	100	100	199.293533	99.935112	1.994229	0.501447	17.746237	7.679199	21.035658	31.707928
715	110ko2Gcon1R072403	NORMAL	B	1	2	3	13	LOW_SIGNAL	LOW_SIGNAL	1887.319702	5134.666504	1889	5135	43.207054	69.460777	1856.848755	5118.37793	1865	5120	46.971249	61.261189	100	100	6.466411	5.22593	1.23737	0.808165	0.648715	0.265887	60.464584	200.995956
716	110ko2Gcon1R072403	NORMAL	B	1	2	3	14	LOW_SIGNAL	LOW_SIGNAL	1883.636353	5131.258789	1880	5131	48.049198	51.553162	1868.398315	5123.881348	1867	5127	48.876808	60.131226	100	100	3.233749	2.366935	1.366218	0.731947	0.311764	0.122689	58.776581	419.551331
717	110ko2Gcon1R072403	NORMAL	B	1	2	3	15	DETECTED	DETECTED	2022.79541	5494.068359	2021	5475	52.818817	120.793121	1880.897949	5133.795898	1869	5140	54.456116	68.076241	100	100	30.112856	115.587677	0.26052	3.838483	2.605721	5.292191	9.339819	27.696478
718	110ko2Gcon1R072403	NORMAL	B	1	2	3	16	DETECTED	DETECTED	2028.216431	5507.828125	2028	5484	58.991055	153.234833	1866.67395	5124.369629	1861	5121	41.395679	46.101505	100	100	34.281834	123.02655	0.278654	3.588681	3.9024	8.3177	26.016607	38.109844
719	110ko2Gcon1R072403	NORMAL	B	1	2	3	17	DETECTED	DETECTED	7577.039551	6188.015625	7684	6169	1234.896851	355.673584	1895.086914	5143.717285	1885	5138	48.42672	46.243153	100	100	1205.79895	335.046478	3.598901	0.277863	117.33094	22.582767	21.716953	33.769527
720	110ko2Gcon1R072403	NORMAL	B	1	2	3	18	DETECTED	DETECTED	7404.782715	6116.253418	7393	6056	1717.409058	397.366547	1930.848511	5144.666504	1943	5148	43.93185	54.835358	100	100	1161.654175	311.71817	3.726617	0.26834	124.600578	17.718256	31.364042	40.507423
721	110ko2Gcon1R072403	NORMAL	B	1	2	3	19	LOW_SIGNAL	LOW_SIGNAL	1899.144775	5149.889648	1895	5152	47.262711	55.635113	1893.42395	5137.47998	1903	5142	56.089256	46.989803	100	100	1.214048	3.981444	0.304927	3.279478	0.101995	0.264093	527.953979	240.025055
722	110ko2Gcon1R072403	NORMAL	B	1	2	3	20	LOW_SIGNAL	LOW_SIGNAL	1869.815063	5145.287598	1868	5141	51.071831	50.969349	1867.790283	5142.79834	1872	5142	48.667152	48.849522	100	100	0.42969	0.798639	0.538028	1.858639	0.041605	0.050958	764.861816	584.368164
723	110ko2Gcon1R072403	NORMAL	B	1	2	3	21	LOW_SIGNAL	LOW_SIGNAL	1867.186646	5146.859863	1870	5146	43.621834	58.008915	1855.088013	5127.056152	1858	5122	42.939568	61.223721	100	100	2.567519	6.353705	0.404098	2.474648	0.28176	0.323465	63.518841	98.861778
724	110ko2Gcon1R072403	NORMAL	B	1	2	3	22	LOW_SIGNAL	LOW_SIGNAL	1898.602661	5146.377441	1898	5149	35.614429	57.116932	1878.94397	5130.208008	1882	5124	43.332973	60.687374	100	100	4.171881	5.187705	0.804186	1.243493	0.453666	0.266438	125.568878	126.837204
725	110ko2Gcon1R072403	NORMAL	B	1	2	3	23	LOW_SIGNAL	LOW_SIGNAL	1925.238403	5147.761719	1916	5142	81.128761	70.489426	1885.81604	5115.952148	1878	5108	64.701607	54.470451	100	100	8.36604	10.205594	0.81975	1.219883	0.609295	0.583978	124.154518	140.651657
726	110ko2Gcon1R072403	NORMAL	B	1	2	3	24	LOW_SIGNAL	LOW_SIGNAL	1889.271484	5135.688965	1901	5126	78.906342	68.529915	1851.956543	5093.29541	1847	5093	61.24345	49.861908	100	100	7.918813	13.601296	0.58221	1.717593	0.609289	0.850219	133.335068	110.894485
727	110ko2Gcon1R072403	NORMAL	B	1	2	3	25	DETECTED	DETECTED	5134.496094	6340.379883	5320	6409	721.904968	456.184723	1830.4375	5091.875	1842	5093	62.723923	38.892994	100	100	701.172791	400.562897	1.750469	0.571276	52.676212	32.101025	21.766407	36.405445
728	110ko2Gcon1R072403	NORMAL	B	1	2	3	26	DETECTED	DETECTED	5316.690918	6486.009277	5345	6490	494.306244	303.289886	1786.090942	5067.61377	1780	5071	48.205383	48.505192	100	100	749.248413	455.069611	1.646448	0.607368	73.240784	29.242138	13.933895	21.107374
729	110ko2Gcon1R072403	NORMAL	B	1	2	4	1	DETECTED	DETECTED	2679.923096	5981.705078	2678	5948	91.161446	151.002121	1810.17981	5079.370605	1808	5082	41.982834	49.556984	100	100	184.57309	289.499634	0.637559	1.568482	20.71664	18.208019	9.303756	15.807721
730	110ko2Gcon1R072403	NORMAL	B	1	2	4	2	DETECTED	DETECTED	2625.306152	5908.214355	2647	5928	164.873779	221.511337	1808.844116	5072.856934	1809	5079	44.762852	51.888721	100	100	173.265976	268.011108	0.646488	1.546819	18.239723	16.099018	19.435192	25.779165
731	110ko2Gcon1R072403	NORMAL	B	1	2	4	3	LOW_SIGNAL	LOW_SIGNAL	1985.093384	5222.100098	2029	5232	139.527634	113.55191	1840.796143	5089.504883	1812	5074	185.978561	73.527763	100	100	30.622126	42.541061	0.719825	1.389226	0.775881	1.803335	85.21553	65.259918
732	110ko2Gcon1R072403	NORMAL	B	1	2	4	4	DETECTED	DETECTED	2101.973877	5288.078125	2097	5297	80.177597	90.477493	1836.629639	5072.839355	1835	5074	50.032856	52.489632	100	100	56.310188	69.055931	0.815429	1.226349	5.3034	4.100596	23.611256	34.238914
733	110ko2Gcon1R072403	NORMAL	B	1	2	4	5	LOW_SIGNAL	LOW_SIGNAL	1902.794678	5099.225098	1904	5095	56.10886	58.076172	1836.880005	5059.328125	1837	5056	39.06562	52.509258	100	100	13.988122	12.800308	1.092796	0.915084	1.687281	0.759808	61.10183	62.189388
734	110ko2Gcon1R072403	NORMAL	B	1	2	4	6	LOW_SIGNAL	LOW_SIGNAL	1892.952026	5113.568359	1896	5118	63.211338	66.795715	1851.346436	5078.921387	1847	5078	52.721844	55.455204	100	100	8.829355	11.11593	0.794298	1.258974	0.789153	0.624774	83.81649	107.467484
735	110ko2Gcon1R072403	NORMAL	B	1	2	4	7	LOW_SIGNAL	LOW_SIGNAL	1863.23291	5111.760254	1861	5109	41.851303	48.25996	1858.432739	5112.519043	1858	5103	45.218086	57.856358	100	100	1.018671	-0.243445	0	-0.238983	0.106156	-0.013115	356.68396	0
736	110ko2Gcon1R072403	NORMAL	B	1	2	4	8	LOW_SIGNAL	LOW_SIGNAL	1846.062012	5123.075684	1850	5123	35.797501	44.914581	1851.112183	5133.635742	1849	5139	35.597675	49.800621	100	100	-1.071725	-3.388026	0	0	-0.141868	-0.212047	0	0
737	110ko2Gcon1R072403	NORMAL	B	1	2	4	9	LOW_SIGNAL	LOW_SIGNAL	1839.289673	5101.862305	1835	5107	38.914059	54.399063	1840.380981	5105.777832	1841	5101	43.924091	52.329861	100	100	-0.231593	-1.256235	0	0	-0.024845	-0.074824	0	0
738	110ko2Gcon1R072403	NORMAL	B	1	2	4	10	LOW_SIGNAL	LOW_SIGNAL	1839.682739	5129.103516	1839	5124	42.5956	56.6166	1833.341309	5104.087402	1833	5107	45.544201	51.970753	100	100	1.345751	8.026021	0.167673	5.963974	0.139237	0.48135	254.218262	89.784683
739	110ko2Gcon1R072403	NORMAL	B	1	2	4	11	LOW_SIGNAL	LOW_SIGNAL	1801.590332	5089.611328	1803	5089	44.184361	49.424248	1797.071411	5085.833496	1801	5084	49.783077	59.079983	100	100	0.958986	1.212057	0.791205	1.263895	0.090772	0.063944	507.572632	856.787903
740	110ko2Gcon1R072403	NORMAL	B	1	2	4	12	LOW_SIGNAL	LOW_SIGNAL	1800.083862	5086.552246	1796	5090	58.307892	45.227856	1782.91272	5080.07959	1782	5079	45.519051	54.555462	100	100	3.643984	2.076649	1.754743	0.569884	0.37723	0.118644	212.212753	471.336975
741	110ko2Gcon1R072403	NORMAL	B	1	2	4	13	LOW_SIGNAL	LOW_SIGNAL	1780.251709	5057.783203	1780	5054	38.332394	69.43528	1789.888916	5057.182617	1793	5057	42.847492	51.137379	100	100	-2.045166	0.192688	-10.613848	0	-0.224919	0.011745	0	7820.777344
742	110ko2Gcon1R072403	NORMAL	B	1	2	4	14	LOW_SIGNAL	LOW_SIGNAL	1787.034912	5062.63623	1783	5063	42.317612	52.941048	1793.911987	5059.775879	1793	5070	41.117264	58.774429	100	100	-1.459423	0.917698	-1.590308	0	-0.167255	0.048667	0	892.477844
743	110ko2Gcon1R072403	NORMAL	B	1	2	4	15	LOW_SIGNAL	LOW_SIGNAL	1907.419556	5151.825195	1809	5100	786.340637	466.44162	1796.396851	5091.174805	1801	5091	39.929955	44.145409	100	100	23.560751	19.458712	1.210807	0.825895	2.780437	1.373878	707.356384	765.614014
744	110ko2Gcon1R072403	NORMAL	B	1	2	4	16	LOW_SIGNAL	LOW_SIGNAL	1814.401367	5098.316895	1812	5097	38.958435	42.171944	1811.269897	5102.603027	1811	5098	41.904732	48.301895	100	100	0.664547	-1.375137	0	-2.069286	0.074728	-0.088736	492.907532	0
745	110ko2Gcon1R072403	NORMAL	B	1	2	4	17	LOW_SIGNAL	LOW_SIGNAL	1806.521118	5116.683105	1801	5116	38.963654	48.120029	1812.317505	5118.753906	1809	5117	45.869667	54.250626	100	100	-1.230084	-0.664383	0	0	-0.126366	-0.038171	0	0
746	110ko2Gcon1R072403	NORMAL	B	1	2	4	18	LOW_SIGNAL	LOW_SIGNAL	1835.368042	5137.930664	1831	5135	33.02462	48.202904	1836.960327	5140.42041	1837	5138	42.7752	45.998314	100	100	-0.337908	-0.798795	0	0	-0.037224	-0.054127	0	0
747	110ko2Gcon1R072403	NORMAL	B	1	2	4	19	LOW_SIGNAL	LOW_SIGNAL	1906.868042	5195.541504	1910	5195	91.10881	80.202263	1832.055542	5143.80957	1828	5140	45.310722	53.13752	100	100	15.87638	16.597366	0.95656	1.045413	1.651099	0.973548	105.654449	116.124298
748	110ko2Gcon1R072403	NORMAL	B	1	2	4	20	LOW_SIGNAL	LOW_SIGNAL	1887.520264	5194.026855	1891	5179	104.775391	77.751305	1820.66394	5129.248047	1823	5122	42.600925	52.124794	100	100	14.187955	20.783249	0.682663	1.464852	1.569363	1.242764	143.178375	89.058708
749	110ko2Gcon1R072403	NORMAL	B	1	2	4	21	LOW_SIGNAL	LOW_SIGNAL	1844.293335	5099.073242	1833	5097	81.891853	58.40797	1821.823975	5092.591797	1823	5093	38.771263	56.740929	100	100	4.768349	2.079468	2.293061	0.436098	0.579536	0.114229	321.025055	213.76236
750	110ko2Gcon1R072403	NORMAL	B	1	2	4	22	LOW_SIGNAL	LOW_SIGNAL	1887.105957	5095.297852	1879	5097	55.538475	51.437317	1857.343994	5093.903809	1852	5090	48.231144	52.216431	100	100	6.315953	0.447256	14.121546	0.070814	0.617069	0.026697	92.523689	644.639282
751	110ko2Gcon1R072403	NORMAL	B	1	2	4	23	LOW_SIGNAL	LOW_SIGNAL	1833.145752	5099.112793	1837	5100	39.700607	52.452457	1807.719971	5086.855957	1805	5084	53.982761	48.703968	100	100	5.395748	3.93241	1.372122	0.728798	0.470998	0.25166	143.864548	158.871689
752	110ko2Gcon1R072403	NORMAL	B	1	2	4	24	LOW_SIGNAL	LOW_SIGNAL	1796.394775	5074.532715	1797	5072	41.108509	46.831802	1764.892578	5069.355469	1760	5070	48.173416	50.779583	100	100	6.685258	1.661037	4.02475	0.248463	0.653933	0.101955	79.724922	379.164764
753	110ko2Gcon1R072403	NORMAL	B	1	2	4	25	LOW_SIGNAL	LOW_SIGNAL	1755.967163	5035.795898	1755	5037	41.661903	47.893002	1732.543945	5041.720215	1729	5040	42.378574	50.14698	100	100	4.970772	-1.900723	0	-0.38238	0.552714	-0.118139	33.132759	0
754	110ko2Gcon1R072403	NORMAL	B	1	2	4	26	LOW_SIGNAL	LOW_SIGNAL	1739.848633	5055.164551	1740	5053	38.800171	50.145012	1719.722168	5047.992188	1718	5045	39.212788	49.60622	100	100	4.27115	2.301138	1.856103	0.538763	0.513263	0.144586	28.189625	102.213257
755	110ko2Gcon1R072403	NORMAL	B	1	2	5	1	LOW_SIGNAL	LOW_SIGNAL	1739.861084	5048.034668	1736	5047	50.493458	48.277237	1744.984253	5055.606445	1740	5052	51.228859	56.536854	100	100	-1.087216	-2.429284	0	0	-0.100006	-0.133926	0	0
756	110ko2Gcon1R072403	NORMAL	B	1	2	5	2	LOW_SIGNAL	LOW_SIGNAL	1727.620728	5039.200195	1728	5033	37.345993	53.857273	1736.539673	5038.396973	1731	5039	43.838001	50.863129	100	100	-1.892739	0.257701	-7.344706	0	-0.203452	0.015792	0	2204.530518
757	110ko2Gcon1R072403	NORMAL	B	1	2	5	3	DETECTED	DETECTED	2151.636475	5256.381836	2153	5244	56.410316	70.325821	1744.72937	5040.736816	1744	5038	41.344841	65.828629	100	100	86.352036	69.186272	1.248109	0.801212	9.841786	3.275855	9.431179	11.474857
758	110ko2Gcon1R072403	NORMAL	B	1	2	5	4	DETECTED	DETECTED	2169.049072	5241.147461	2176	5238	50.458702	73.023026	1783.109619	5039.090332	1767	5038	151.192123	58.045361	100	100	81.902374	64.826813	1.263403	0.791513	2.552643	3.481021	36.929005	21.927891
759	110ko2Gcon1R072403	NORMAL	B	1	2	5	5	LOW_SIGNAL	LOW_SIGNAL	1782.039185	5058.82373	1780	5057	32.62706	45.010246	1782.782593	5047.68457	1782	5045	40.689075	54.623569	100	100	-0.157763	3.573822	-0.044144	0	-0.01827	0.203926	0	277.83548
760	110ko2Gcon1R072403	NORMAL	B	1	2	5	6	LOW_SIGNAL	LOW_SIGNAL	1774.876709	5075.178223	1775	5076	32.968933	49.431061	1787.052124	5054.979004	1787	5053	33.404186	47.850201	100	100	-2.583813	6.480597	-0.3987	0	-0.364488	0.422134	0	61.394119
761	110ko2Gcon1R072403	NORMAL	B	1	2	5	7	DETECTED	DETECTED	7801.883301	8783.849609	8323	8942	1733.745605	1453.037231	1805.599976	5084.325195	1791	5084	43.598873	53.593624	100	100	1272.504883	1186.933472	1.072095	0.932754	137.53299	69.02919	28.904526	39.249599
762	110ko2Gcon1R072403	NORMAL	B	1	2	5	8	DETECTED	DETECTED	7874.115234	8960.37207	8401	9117	1696.650269	1405.811279	1783.102051	5105.32666	1782	5114	41.094524	56.527424	100	100	1292.608032	1236.829956	1.045098	0.956848	148.219574	68.197792	27.846806	36.437298
763	110ko2Gcon1R072403	NORMAL	B	1	2	5	9	LOW_SIGNAL	LOW_SIGNAL	1806.891113	5091.312988	1816	5093	52.523067	54.274395	1765.007935	5080.874023	1764	5087	45.312759	53.466515	100	100	8.888264	3.349176	2.653866	0.376809	0.924313	0.195243	63.414162	89.373001
764	110ko2Gcon1R072403	NORMAL	B	1	2	5	10	LOW_SIGNAL	LOW_SIGNAL	1796.698608	5106.952148	1806	5105	58.621563	50.949791	1762.095947	5079.496094	1765	5081	43.878017	49.052914	100	100	7.343225	8.808838	0.83362	1.199587	0.78861	0.559723	112.344681	50.163448
765	110ko2Gcon1R072403	NORMAL	B	1	2	5	11	LOW_SIGNAL	LOW_SIGNAL	1734.664429	5059.273926	1733	5058	32.051964	47.579842	1740.151978	5053.87207	1738	5053	39.909584	47.682407	100	100	-1.164544	1.733099	-0.671943	0	-0.1375	0.113288	0	57.865677
766	110ko2Gcon1R072403	NORMAL	B	1	2	5	12	LOW_SIGNAL	LOW_SIGNAL	1733.524536	5051.951172	1733	5050	35.684616	50.598846	1729.734985	5047.495605	1727	5043	38.245438	50.307266	100	100	0.804202	1.429497	0.562577	1.777536	0.099085	0.088567	363.08844	121.740204
767	110ko2Gcon1R072403	NORMAL	B	1	2	5	13	LOW_SIGNAL	LOW_SIGNAL	1734.867188	5042.594238	1732	5044	35.527843	46.680393	1729.192017	5042.704102	1726	5040	42.445736	49.937859	100	100	1.20436	-0.035248	0	-0.029267	0.133704	-0.0022	409.243408	0
768	110ko2Gcon1R072403	NORMAL	B	1	2	5	14	LOW_SIGNAL	LOW_SIGNAL	1720.412598	5050.678223	1718	5050	33.653225	43.342979	1722.719971	5035.472168	1727	5034	37.400532	46.193943	100	100	-0.489661	4.878621	-0.100369	0	-0.061694	0.329179	0	105.070389
769	110ko2Gcon1R072403	NORMAL	B	1	2	5	15	LOW_SIGNAL	LOW_SIGNAL	1727.181763	5067.398438	1725	5063	36.226524	50.760429	1732.855957	5059.775879	1737	5063	37.268795	48.653793	100	100	-1.204153	2.445576	-0.49238	0	-0.152251	0.156669	0	189.853271
770	110ko2Gcon1R072403	NORMAL	B	1	2	5	16	LOW_SIGNAL	LOW_SIGNAL	1747.26062	5080.810059	1750	5082	38.636635	46.534344	1740.05603	5088.21582	1743	5091	43.890686	46.749073	100	100	1.528926	-2.376021	0	-1.554045	0.164148	-0.158415	289.025909	0
771	110ko2Gcon1R072403	NORMAL	B	1	2	5	17	LOW_SIGNAL	LOW_SIGNAL	1750.25	5123.492676	1747	5122	32.253521	49.606876	1760.532715	5113.55127	1760	5109	38.603523	54.388409	100	100	-2.182153	3.189542	-0.684159	0	-0.266367	0.182785	0	224.306808
772	110ko2Gcon1R072403	NORMAL	B	1	2	5	18	LOW_SIGNAL	LOW_SIGNAL	1779.385742	5132.992676	1779	5135	32.374073	45.186348	1791.201782	5157.504395	1787	5152	56.355152	51.526985	100	100	-2.507548	-7.864194	0	0	-0.209671	-0.475706	0	0
773	110ko2Gcon1R072403	NORMAL	B	1	2	5	19	LOW_SIGNAL	LOW_SIGNAL	1775.148682	5141.168945	1775	5144	32.184284	48.190151	1782.801636	5148.446289	1787	5145	36.33493	47.884918	100	100	-1.624076	-2.33482	0	0	-0.210623	-0.151976	0	0
774	110ko2Gcon1R072403	NORMAL	B	1	2	5	20	LOW_SIGNAL	LOW_SIGNAL	1795.108154	5143.216309	1796	5138	33.474762	60.643879	1802.655518	5140.855469	1797	5140	34.753441	47.216122	100	100	-1.601668	0.757438	-2.114587	0	-0.217169	0.050001	0	1612.001343
775	110ko2Gcon1R072403	NORMAL	B	1	2	5	21	LOW_SIGNAL	LOW_SIGNAL	1860.226685	5132.586426	1847	5131	72.385254	50.45195	1818.25	5118.53418	1813	5110	37.797176	75.326561	100	100	8.908108	4.50844	1.975874	0.506105	1.110577	0.186551	147.065643	398.048157
776	110ko2Gcon1R072403	NORMAL	B	1	2	5	22	LOW_SIGNAL	LOW_SIGNAL	1887.380005	5137.013184	1881	5134	75.49395	52.891048	1815.835205	5107.34082	1806	5094	59.026222	76.229218	100	100	15.182922	9.519905	1.594861	0.627014	1.212085	0.389252	65.785851	185.002869
777	110ko2Gcon1R072403	NORMAL	B	1	2	5	23	LOW_SIGNAL	LOW_SIGNAL	1778.973511	5096.556152	1777	5099	34.85397	44.57243	1775.397217	5091.219238	1778	5093	35.728039	38.353348	100	100	0.758945	1.712264	0.443241	2.256109	0.100098	0.139151	219.627563	425.517822
778	110ko2Gcon1R072403	NORMAL	B	1	2	5	24	LOW_SIGNAL	LOW_SIGNAL	1720.466675	5079.51123	1717	5069	38.964462	70.100449	1727.172363	5061.724121	1727	5062	41.408405	51.445995	100	100	-1.423052	5.706711	-0.249365	0	-0.16194	0.345743	0	267.705322
779	110ko2Gcon1R072403	NORMAL	B	1	2	5	25	LOW_SIGNAL	LOW_SIGNAL	1734.635742	5053.80127	1721	5060	72.666405	56.319328	1681.834839	5037.458496	1678	5036	37.101593	46.212383	100	100	11.205175	5.243319	2.137039	0.467937	1.423144	0.353645	118.333244	196.975983
780	110ko2Gcon1R072403	NORMAL	B	1	2	5	26	LOW_SIGNAL	LOW_SIGNAL	1727.756592	5066.079102	1723	5067	69.373352	56.400242	1667.738037	5037.158691	1667	5033	32.401527	46.378162	100	100	12.736874	9.278653	1.372707	0.728487	1.852337	0.623578	102.204544	110.975067
781	110ko2Gcon1R072403	NORMAL	B	1	2	6	1	DETECTED	DETECTED	1865.341431	5242.731934	1863	5226	44.118935	88.226128	1703.737915	5040.807129	1673	5036	90.213562	64.010338	100	100	34.294788	64.784355	0.529368	1.889044	1.791344	3.154566	48.692814	30.069
782	110ko2Gcon1R072403	NORMAL	B	1	2	6	2	DETECTED	DETECTED	1870.099976	5268.25	1869	5259	33.58712	70.839981	1716.434082	5058.005371	1669	5049	101.315506	75.905899	100	100	32.610302	67.453644	0.483448	2.068476	1.516707	2.769806	62.203968	12.968424
783	110ko2Gcon1R072403	NORMAL	B	1	2	6	3	LOW_SIGNAL	LOW_SIGNAL	1651.517212	5009.910156	1653	5012	31.825722	53.734699	1671.921265	5009.503906	1672	5008	32.937309	46.119064	100	100	-4.330059	0.130339	-33.22155	0	-0.619481	0.008809	0	6788.001953
784	110ko2Gcon1R072403	NORMAL	B	1	2	6	4	LOW_SIGNAL	LOW_SIGNAL	1647.349365	5000.404297	1647	4997	33.899563	53.096077	1663.316284	5006.812012	1662	5004	36.807667	52.641758	100	100	-3.388429	-2.055813	0	0	-0.433793	-0.121723	0	0
785	110ko2Gcon1R072403	NORMAL	B	1	2	6	5	DETECTED	DETECTED	3536.731934	5426.896973	3537	5429	292.338287	88.076859	1721.745483	5037.654785	1717	5036	51.853863	51.491184	100	100	385.168457	124.882156	3.084255	0.324227	35.001953	7.559395	15.851506	18.358139
786	110ko2Gcon1R072403	NORMAL	B	1	2	6	6	DETECTED	DETECTED	3313.576416	5373.811523	3359	5373	254.543701	76.022789	1735.542358	5056.525391	1732	5058	41.450142	44.761192	100	100	334.883453	101.796204	3.289744	0.303975	38.070656	7.08842	15.915128	19.366858
787	110ko2Gcon1R072403	NORMAL	B	1	2	6	7	LOW_SIGNAL	LOW_SIGNAL	1866.61377	5116.393066	1895	5120	123.21505	67.340797	1732.803101	5060.047363	1735	5060	47.278973	49.123241	100	100	28.396711	18.077621	1.570821	0.63661	2.830236	1.147027	85.033081	81.748573
788	110ko2Gcon1R072403	NORMAL	B	1	2	6	8	LOW_SIGNAL	LOW_SIGNAL	1832.109619	5112.479492	1845	5104	115.00248	67.833595	1721.380981	5068.285645	1714	5063	59.559158	54.058907	100	100	23.498344	14.178892	1.657277	0.6034	1.859137	0.817513	88.846245	92.71875
789	110ko2Gcon1R072403	NORMAL	B	1	2	6	9	LOW_SIGNAL	LOW_SIGNAL	1714.643799	5051.226074	1717	5049	40.412479	44.749229	1708.58728	5063.174805	1705	5059	49.094563	52.488331	100	100	1.285288	-3.83356	0	-2.982647	0.123364	-0.227645	460.275177	0
790	110ko2Gcon1R072403	NORMAL	B	1	2	6	10	LOW_SIGNAL	LOW_SIGNAL	1725.643799	5066.972656	1724	5064	41.501263	49.027939	1698.338867	5053.487793	1696	5046	38.327862	52.981621	100	100	5.794532	4.326404	1.339342	0.746635	0.712404	0.25452	58.291077	148.927475
791	110ko2Gcon1R072403	NORMAL	B	1	2	6	11	LOW_SIGNAL	LOW_SIGNAL	1819.465698	5105.828613	1816	5111	140.66925	82.343651	1714.125	5053.231934	1691	5048	82.772125	51.302147	100	100	22.35494	16.874807	1.324752	0.754858	1.272659	1.025234	107.97274	122.459007
792	110ko2Gcon1R072403	NORMAL	B	1	2	6	12	DETECTED	DETECTED	1968.965576	5183.327637	1963	5183	49.052055	68.330826	1677.216431	5028.828125	1678	5029	33.797352	43.464207	100	100	61.913719	49.568707	1.249048	0.800609	8.632308	3.554638	12.185322	34.12656
793	110ko2Gcon1R072403	NORMAL	B	1	2	6	13	LOW_SIGNAL	LOW_SIGNAL	1710.254883	5040.385742	1712	5035	67.716171	60.515343	1665.944458	5029.349121	1666	5025	40.552254	47.349312	100	100	9.403363	3.540924	2.655624	0.376559	1.092675	0.233089	122.388664	341.452972
794	110ko2Gcon1R072403	NORMAL	B	1	2	6	14	LOW_SIGNAL	LOW_SIGNAL	1738.895142	5051.573242	1731	5054	108.924431	47.084511	1677.255981	5031.728027	1678	5033	36.598721	43.537964	100	100	13.080791	6.367021	2.05446	0.486746	1.684189	0.455814	166.439224	90.336861
795	110ko2Gcon1R072403	NORMAL	B	1	2	6	15	LOW_SIGNAL	LOW_SIGNAL	1664.139893	5042.020996	1662	5044	30.033697	42.323776	1675.352051	5053.120117	1676	5049	34.5177	47.745903	100	100	-2.379395	-3.560976	0	0	-0.324823	-0.232462	0	0
796	110ko2Gcon1R072403	NORMAL	B	1	2	6	16	LOW_SIGNAL	LOW_SIGNAL	1681.302856	5064.697266	1678	5067	33.344109	47.180805	1686.744019	5070.104004	1685	5068	37.555099	47.079517	100	100	-1.154699	-1.734666	0	0	-0.144885	-0.114843	0	0
797	110ko2Gcon1R072403	NORMAL	B	1	2	6	17	DETECTED	DETECTED	3997.039551	5436.118652	3964	5436	570.147583	109.374336	1721.590942	5099.378906	1723	5088	40.154312	52.132298	100	100	482.885712	108.037582	4.469609	0.223733	56.667606	6.459331	24.994274	28.553432
798	110ko2Gcon1R072403	NORMAL	B	1	2	6	18	DETECTED	DETECTED	3976	5448.851563	3979	5438	671.739746	128.438431	1733.59375	5135.140625	1730	5126	33.241631	49.232498	100	100	475.873596	100.649155	4.728044	0.211504	67.457771	6.37203	29.9195	37.814415
799	110ko2Gcon1R072403	NORMAL	B	1	2	6	19	DETECTED	DETECTED	3592.830078	5487.556641	3655	5460	242.263565	149.604752	1770.73584	5189.716797	1764	5168	58.2188	71.152977	100	100	386.676819	95.557167	4.04655	0.247124	31.297352	4.185908	12.90626	44.185169
800	110ko2Gcon1R072403	NORMAL	B	1	2	6	20	DETECTED	DETECTED	3666.875	5525.36377	3662	5473	229.919968	182.328995	1777.606079	5179.727051	1775	5168	37.580223	59.463379	100	100	400.932343	110.892036	3.61552	0.276585	50.272957	5.812598	12.006123	49.867386
801	110ko2Gcon1R072403	NORMAL	B	1	2	6	21	DETECTED	DETECTED	7844.949707	9151.969727	7871	9094	2183.975586	1581.68335	1772.111084	5115.911133	1771	5121	44.109997	64.99575	100	100	1288.751099	1294.905151	0.995247	1.004775	137.674881	62.097267	35.955673	39.155712
802	110ko2Gcon1R072403	NORMAL	B	1	2	6	22	DETECTED	DETECTED	8130.775879	9255.862305	8493	9545	2913.177002	1574.682129	1790.605225	5113.552734	1785	5103	29.243195	71.275917	100	100	1345.483154	1328.994019	1.012407	0.987745	216.808426	58.116539	45.94561	37.975632
803	110ko2Gcon1R072403	NORMAL	B	1	2	6	23	DETECTED	DETECTED	11825.041016	8505.105469	11619	8470	3876.000977	1470.441162	1788.257202	5141.171387	1788	5142	40.044346	60.648209	100	100	2129.962158	1079.264648	1.973531	0.506706	250.641739	55.466339	38.615898	43.674755
804	110ko2Gcon1R072403	NORMAL	B	1	2	6	24	DETECTED	DETECTED	10736.166992	8767.951172	10278	8778	4091.824707	1501.509521	1735.06665	5101.733398	1735	5098	59.152912	73.448204	100	100	1910.17395	1176.247559	1.623956	0.61578	152.166656	49.915691	45.454407	40.906246
805	110ko2Gcon1R072403	NORMAL	B	1	2	6	25	LOW_SIGNAL	LOW_SIGNAL	1696.666626	5070.714355	1702	5069	41.729282	58.985149	1672.585083	5052.244629	1671	5052	45.072796	55.885956	100	100	5.110479	5.925717	0.862424	1.159523	0.534281	0.33049	70.742805	102.15728
806	110ko2Gcon1R072403	NORMAL	B	1	2	6	26	LOW_SIGNAL	LOW_SIGNAL	1671.960205	5052.172363	1673	5053	42.855247	47.151066	1637.372314	5027.531738	1636	5029	33.162029	44.533108	100	100	7.34009	7.905552	0.928473	1.077037	1.042997	0.55331	78.481277	62.874821
807	110ko2Gcon1R072403	NORMAL	B	1	2	7	1	LOW_SIGNAL	LOW_SIGNAL	1659.145874	5015.277832	1662	5010	31.165472	68.940178	1650.106812	5009.572754	1652	5003	27.885239	51.376457	100	100	1.91823	1.830383	1.047994	0.954204	0.324152	0.111045	153.971924	805.767029
808	110ko2Gcon1R072403	NORMAL	B	1	2	7	2	LOW_SIGNAL	LOW_SIGNAL	1659.520874	5010.652832	1657	5011	33.146416	47.991306	1648.570068	5002.560547	1647	4999	29.587128	44.363457	100	100	2.323932	2.596281	0.8951	1.117193	0.370121	0.182409	136.453705	226.195068
809	110ko2Gcon1R072403	NORMAL	B	1	2	7	3	LOW_SIGNAL	LOW_SIGNAL	1668.541138	5019.479492	1665	5020	37.381191	52.87476	1663.712036	5007.47998	1661	5008	57.108669	46.740116	100	100	1.024811	3.849852	0.266195	3.756647	0.08456	0.256728	894.050476	206.012329
810	110ko2Gcon1R072403	NORMAL	B	1	2	7	4	LOW_SIGNAL	LOW_SIGNAL	1668.095947	5020.5	1661	5021	42.047974	54.027485	1652.472046	5018.616211	1652	5017	40.673077	52.607315	100	100	3.315636	0.604384	5.485978	0.182283	0.384134	0.035808	68.258003	653.262268
811	110ko2Gcon1R072403	NORMAL	B	1	2	7	5	LOW_SIGNAL	LOW_SIGNAL	1648.760254	5016.972656	1648	5014	31.503542	51.807217	1648.428589	5022.666504	1645	5023	35.264133	47.212029	100	100	0.070384	-1.82678	0	-25.9543	0.009405	-0.120602	4777.619141	0
812	110ko2Gcon1R072403	NORMAL	B	1	2	7	6	LOW_SIGNAL	LOW_SIGNAL	1685.006836	5030.609375	1658	5025	270.16922	74.280418	1650.150757	5028.07959	1649	5028	32.719677	42.063114	100	100	7.397004	0.811641	9.113637	0.109726	1.065294	0.060143	769.394043	2420.093018
813	110ko2Gcon1R072403	NORMAL	B	1	2	7	7	LOW_SIGNAL	LOW_SIGNAL	1714.23291	5038.917969	1695	5038	77.677315	45.031544	1685.079346	5040.507813	1665	5039	64.924767	42.191914	100	100	6.186841	-0.510076	0	-0.082445	0.449036	-0.037681	146.274887	0
814	110ko2Gcon1R072403	NORMAL	B	1	2	7	8	LOW_SIGNAL	LOW_SIGNAL	1708.630127	5049.308105	1687	5047	72.83728	49.260685	1674.20166	5035.70166	1665	5033	44.881046	47.501816	100	100	7.306258	4.365411	1.67367	0.597489	0.767105	0.286441	166.626358	95.879417
815	110ko2Gcon1R072403	NORMAL	B	1	2	7	9	LOW_SIGNAL	LOW_SIGNAL	1781.561646	5071.972656	1754	5068	146.738129	68.192947	1680.970581	5045.117676	1663	5040	63.727516	52.944828	100	100	21.346992	8.615993	2.477601	0.403616	1.578456	0.507226	131.400803	160.037979
816	110ko2Gcon1R072403	NORMAL	B	1	2	7	10	DETECTED	DETECTED	1948.033936	5152.135742	1923	5142	108.957748	100.483734	1657.734741	5028.197266	1655	5027	35.283463	48.207527	100	100	61.606018	39.763687	1.549303	0.645451	8.227628	2.570936	35.510502	71.135864
817	110ko2Gcon1R072403	NORMAL	B	1	2	7	11	DETECTED	DETECTED	2009.865356	5328.144043	2011	5317	69.29171	92.530067	1653.389526	5025.958008	1649	5030	33.73719	42.035923	100	100	75.649734	96.951576	0.780284	1.281585	10.566257	7.188757	16.978403	27.278078
818	110ko2Gcon1R072403	NORMAL	B	1	2	7	12	DETECTED	DETECTED	1996.68689	5308.040527	1997	5299	42.825375	75.922615	1646.109985	5030.240234	1643	5029	29.824707	45.040516	100	100	74.397888	89.1278	0.834733	1.197988	11.75458	6.167787	8.766325	22.001244
819	110ko2Gcon1R072403	NORMAL	B	1	2	7	13	LOW_SIGNAL	LOW_SIGNAL	1630.059204	5035.638184	1628	5034	35.545368	48.788986	1636.277832	5036.960449	1639	5033	31.582195	51.499187	100	100	-1.31969	-0.424228	0	0	-0.196903	-0.025675	0	0
820	110ko2Gcon1R072403	NORMAL	B	1	2	7	14	LOW_SIGNAL	LOW_SIGNAL	1635.573486	5018.54541	1635	5017	28.827435	52.629959	1639.104004	5025.680176	1641	5022	32.988235	45.94537	100	100	-0.749231	-2.289076	0	0	-0.107024	-0.155288	0	0
821	110ko2Gcon1R072403	NORMAL	B	1	2	7	15	LOW_SIGNAL	LOW_SIGNAL	1670.181763	5047.734375	1665	5048	56.122559	46.467499	1667.112061	5057.600098	1661	5053	55.105354	59.420586	100	100	0.651439	-3.16526	0	-4.858876	0.055706	-0.166032	346.509338	0
822	110ko2Gcon1R072403	NORMAL	B	1	2	7	16	LOW_SIGNAL	LOW_SIGNAL	1681.622437	5068.048828	1681	5073	40.344257	48.143318	1671.310913	5067.554688	1664	5068	48.219971	53.023643	100	100	2.188266	0.158537	13.802859	0.072449	0.213843	0.009319	256.124603	4496.692871
823	110ko2Gcon1R072403	NORMAL	B	1	2	7	17	LOW_SIGNAL	LOW_SIGNAL	1686.690186	5098.647949	1684	5100	46.441021	45.631451	1680.634888	5087.912598	1675	5086	34.692158	50.969803	100	100	1.285029	3.444267	0.373092	2.680303	0.174544	0.210622	509.872559	211.53331
824	110ko2Gcon1R072403	NORMAL	B	1	2	7	18	LOW_SIGNAL	LOW_SIGNAL	1713.489624	5142.799805	1707	5134	81.583809	60.751152	1690.075439	5125.915039	1688	5125	37.873146	59.289459	100	100	4.968855	5.417208	0.917235	1.090233	0.618227	0.284785	308.617401	78.450737
825	110ko2Gcon1R072403	NORMAL	B	1	2	7	19	DETECTED	DETECTED	15962.743164	38297.8125	16369	39264	3981.115967	11760.089844	1766.199951	5240.049805	1767	5223	56.615601	100.001831	100	100	3012.728027	10606.056641	0.284057	3.520416	250.753204	330.571564	28.04002	35.573082
826	110ko2Gcon1R072403	NORMAL	B	1	2	7	20	DETECTED	DETECTED	16290.595703	36111.59375	16323	33431	3503.468506	9901.494141	1771.416626	5229.375	1764	5221	25.342722	56.832947	100	100	3081.196289	9908.068359	0.310979	3.215656	572.913147	543.385864	24.129305	32.061592
827	110ko2Gcon1R072403	NORMAL	B	1	2	7	21	LOW_SIGNAL	LOW_SIGNAL	1874.165527	5287.213867	1925	5329	133.589767	160.907959	1761.796631	5172.593262	1736	5154	77.837173	92.217621	100	100	23.846434	36.774197	0.648456	1.542126	1.44364	1.242936	96.619904	115.04113
828	110ko2Gcon1R072403	NORMAL	B	1	2	7	22	LOW_SIGNAL	LOW_SIGNAL	1892.213379	5288.786621	1964	5310	146.573883	145.170593	1759.927979	5158.234375	1739	5146	79.194542	85.922081	100	100	28.073027	41.885609	0.670231	1.492023	1.670385	1.519426	93.23587	89.628777
829	110ko2Gcon1R072403	NORMAL	B	1	2	7	23	DETECTED	DETECTED	2807.155273	5701.137695	2728	5673	355.516418	210.184891	1730.983643	5113.753906	1719	5108	59.189949	56.297035	100	100	228.380417	188.452728	1.211871	0.82517	18.181662	10.433654	32.574223	34.47578
830	110ko2Gcon1R072403	NORMAL	B	1	2	7	24	DETECTED	DETECTED	2794.626221	5653.535156	2787	5635	366.194672	206.57814	1695.701538	5080.447754	1677	5089	53.194611	48.445621	100	100	233.208969	183.865967	1.268364	0.788417	20.658571	11.829498	32.969543	35.041286
831	110ko2Gcon1R072403	NORMAL	B	1	2	7	25	DETECTED	DETECTED	4986.656738	6461.626953	5273	6492	1457.784668	645.797546	1673.842163	5053.552734	1666	5057	55.462929	64.898132	100	100	703.030945	451.758179	1.556211	0.642586	59.730247	21.696684	43.972557	45.631714
832	110ko2Gcon1R072403	NORMAL	B	1	2	7	26	DETECTED	DETECTED	5426.45166	6740.45166	5001	6539	2146.848389	1121.377686	1624.342896	5028.542969	1622	5029	31.21834	46.22345	100	100	806.866821	549.238647	1.469064	0.680705	121.790871	37.035503	56.458702	65.448853
833	110ko2Gcon1R072403	NORMAL	B	1	2	8	1	DETECTED	DETECTED	1976.395874	5236.875	1978	5228	61.887753	88.469536	1617.111084	4990.666504	1617	4993	26.72529	47.291122	100	100	76.245834	78.992073	0.965234	1.036018	13.443625	5.206231	15.536373	30.368179
834	110ko2Gcon1R072403	NORMAL	B	1	2	8	2	DETECTED	DETECTED	1989.680908	5236.744629	1983	5229	63.013943	75.908257	1627.810791	4991.945801	1628	4998	31.687115	46.70306	100	100	76.794487	78.539803	0.977778	1.022727	11.420103	5.241601	15.051609	24.444773
835	110ko2Gcon1R072403	NORMAL	B	1	2	8	3	LOW_SIGNAL	LOW_SIGNAL	1633.760254	5027.047852	1631	5029	47.78894	65.177986	1621.285767	5001.479004	1622	5003	32.153538	48.729595	100	100	2.647281	8.203358	0.322707	3.098786	0.387966	0.524709	283.413574	169.288269
836	110ko2Gcon1R072403	NORMAL	B	1	2	8	4	LOW_SIGNAL	LOW_SIGNAL	1611.71228	5022.73291	1613	5022	37.240318	48.21909	1615.380981	5014.023926	1616	5011	37.197388	56.257187	100	100	-0.778556	2.794139	-0.278639	0	-0.098628	0.154807	0	332.749939
837	110ko2Gcon1R072403	NORMAL	B	1	2	8	5	LOW_SIGNAL	LOW_SIGNAL	1611.184937	5013.541016	1610	5014	29.504652	44.871468	1619.312012	5009.543945	1620	5013	37.961231	54.241318	100	100	-1.724692	1.282396	-1.344898	0	-0.214089	0.073691	0	762.411377
838	110ko2Gcon1R072403	NORMAL	B	1	2	8	6	LOW_SIGNAL	LOW_SIGNAL	1610.143799	5010.623047	1609	5012	33.967724	47.579353	1623.282227	5023.225586	1618	5019	38.39621	60.794594	100	100	-2.788179	-4.043324	0	0	-0.34218	-0.207297	0	0
839	110ko2Gcon1R072403	NORMAL	B	1	2	8	7	LOW_SIGNAL	LOW_SIGNAL	1705.73291	5085.513672	1700	5065	100.277557	82.10601	1677.931396	5062.706055	1633	5045	107.772896	75.687424	100	100	5.899915	7.317461	0.806279	1.240265	0.257964	0.30134	142.040253	139.53537
840	110ko2Gcon1R072403	NORMAL	B	1	2	8	8	LOW_SIGNAL	LOW_SIGNAL	1726.226074	5080.547852	1741	5083	98.640182	65.613297	1686.236572	5054.128906	1647	5048	95.808739	70.514313	100	100	8.486396	8.476098	1.001215	0.998787	0.417389	0.374661	58.676041	97.76889
841	110ko2Gcon1R072403	NORMAL	B	1	2	8	9	DETECTED	DETECTED	2868.287598	5503.575195	2816	5423	346.064087	295.5271	1626.791626	5016.486328	1621	5012	29.811584	44.464268	100	100	263.464813	156.274704	1.685908	0.593152	41.644749	10.954614	27.771145	59.981449
842	110ko2Gcon1R072403	NORMAL	B	1	2	8	10	DETECTED	DETECTED	2766.906982	5511.860352	2647	5477	435.194489	269.406494	1634.391357	5022.293457	1629	5020	36.612602	45.939171	100	100	240.337479	157.069733	1.530132	0.653538	30.9324	10.656851	38.291012	54.223606
843	110ko2Gcon1R072403	NORMAL	B	1	2	8	11	LOW_SIGNAL	LOW_SIGNAL	1646.102051	5028.598633	1649	5030	34.592285	48.943169	1634.37793	5025.047363	1632	5026	31.794968	47.995846	100	100	2.488041	1.139368	2.183702	0.457938	0.368741	0.073991	116.23394	269.845154
844	110ko2Gcon1R072403	NORMAL	B	1	2	8	12	LOW_SIGNAL	LOW_SIGNAL	1636.020996	5050.237793	1635	5054	35.322151	49.010342	1617.346436	5031.692871	1616	5031	32.877934	49.17421	100	100	3.963033	5.949843	0.666074	1.501336	0.567997	0.377127	69.137253	21.629229
845	110ko2Gcon1R072403	NORMAL	B	1	2	8	13	LOW_SIGNAL	LOW_SIGNAL	1610.832153	5044.860352	1609	5046	30.224276	51.589462	1607.904053	5033.888184	1608	5033	34.215496	55.922352	100	100	0.621389	3.520245	0.176519	5.665127	0.085578	0.196204	547.701416	196.709076
846	110ko2Gcon1R072403	NORMAL	B	1	2	8	14	LOW_SIGNAL	LOW_SIGNAL	1608.076904	5026.496582	1608	5030	29.415455	47.489639	1608.567993	5014.12793	1610	5011	28.715326	47.364235	100	100	-0.104217	3.968285	-0.026262	0	-0.017102	0.261139	0	27.884329
847	110ko2Gcon1R072403	NORMAL	B	1	2	8	15	LOW_SIGNAL	LOW_SIGNAL	1712.797241	5118.650391	1733	5120	103.952774	106.354202	1665.233887	5075.056641	1633	5044	92.41996	99.744576	100	100	10.093686	13.986361	0.721681	1.385654	0.514644	0.437054	100.054306	84.664627
848	110ko2Gcon1R072403	NORMAL	B	1	2	8	16	LOW_SIGNAL	LOW_SIGNAL	1755.758423	5144.29541	1787	5155	90.937645	81.368896	1629.460205	5052.504395	1628	5046	47.453556	46.26865	100	100	26.802452	29.449686	0.91011	1.098768	2.661512	1.983871	61.421753	72.919571
849	110ko2Gcon1R072403	NORMAL	B	1	2	8	17	LOW_SIGNAL	LOW_SIGNAL	1650.897217	5068.869629	1653	5069	29.571125	44.518925	1646.198364	5075.30957	1651	5075	32.606506	45.697701	100	100	0.99717	-2.066153	0	-2.072017	0.144108	-0.140925	292.369385	0
850	110ko2Gcon1R072403	NORMAL	B	1	2	8	18	LOW_SIGNAL	LOW_SIGNAL	1657.333374	5082.217773	1657	5085	32.190647	46.785213	1649.522949	5083.632813	1654	5080	34.873478	47.717663	100	100	1.657494	-0.453993	0	-0.273903	0.223965	-0.029654	171.738251	0
851	110ko2Gcon1R072403	NORMAL	B	1	2	8	19	DETECTED	DETECTED	5006.553711	6437.818359	4997	6371	786.850281	321.689087	1715.214233	5144.964355	1716	5112	50.327339	78.458519	100	100	698.473572	414.791626	1.683914	0.593854	65.398636	16.478186	23.857738	24.130686
852	110ko2Gcon1R072403	NORMAL	B	1	2	8	20	DETECTED	DETECTED	5010.422852	6490.546387	4931	6471	803.413269	387.745056	1721.413818	5178.241211	1730	5170	43.661457	85.565613	100	100	697.979004	421.032196	1.657781	0.603216	75.329803	15.336829	24.391115	28.81846
853	110ko2Gcon1R072403	NORMAL	B	1	2	8	21	LOW_SIGNAL	LOW_SIGNAL	1807.966187	5163.959473	1802	5164	116.838234	63.496201	1696.252075	5121.991699	1697	5117	46.442459	57.387253	100	100	23.707478	13.464691	1.760715	0.567951	2.405431	0.731308	95.969376	64.751633
854	110ko2Gcon1R072403	NORMAL	B	1	2	8	22	LOW_SIGNAL	LOW_SIGNAL	1773.312866	5131.047852	1734	5131	122.932648	65.320213	1699.265015	5104.375977	1680	5098	76.681984	57.292461	100	100	15.714109	8.557246	1.836351	0.544558	0.965649	0.465539	129.760559	117.628128
855	110ko2Gcon1R072403	NORMAL	B	1	2	8	23	DETECTED	DETECTED	3426.887695	5667.489746	3432	5664	182.291382	85.994759	1653	5057.92627	1647	5051	53.436249	62.700024	100	100	376.446655	195.568726	1.924882	0.519512	33.196335	9.721902	9.824942	9.655123
856	110ko2Gcon1R072403	NORMAL	B	1	2	8	24	DETECTED	DETECTED	3365.884277	5621.210449	3397	5621	266.786987	108.280533	1615.410278	5025.922852	1614	5021	41.399364	59.517498	100	100	371.477905	190.988541	1.945027	0.514132	42.282631	10.001892	15.056225	15.195395
857	110ko2Gcon1R072403	NORMAL	B	1	2	8	25	DETECTED	DETECTED	1964.863281	5211.683594	1949	5215	118.500549	73.125725	1618.205933	5016.603027	1615	5017	35.568539	51.327785	100	100	73.566101	62.588493	1.175393	0.850779	9.74618	3.800682	32.607571	26.699141
858	110ko2Gcon1R072403	NORMAL	B	1	2	8	26	LOW_SIGNAL	LOW_SIGNAL	1845.583862	5139.758301	1839	5159	193.449982	114.449776	1604.220459	5017.047363	1593	5010	72.792366	68.553062	100	100	51.221081	39.36985	1.301023	0.768626	3.315779	1.790014	74.258217	74.685524
859	110ko2Gcon1R072403	NORMAL	B	1	2	9	1	LOW_SIGNAL	LOW_SIGNAL	1577.868042	4984.840332	1573	4981	50.791946	48.033154	1575.905518	4989.480469	1578	4987	35.400299	53.678772	100	100	0.416478	-1.488714	0	-3.574529	0.055438	-0.086443	1855.92981	0
860	110ko2Gcon1R072403	NORMAL	B	1	2	9	2	LOW_SIGNAL	LOW_SIGNAL	1575.215332	4992.229004	1573	4995	30.448431	49.347305	1583.722168	4988.643066	1583	4984	35.296837	50.191864	100	100	-1.805283	1.150491	-1.569142	0	-0.241008	0.071445	0	255.687302
861	110ko2Gcon1R072403	NORMAL	B	1	2	9	3	LOW_SIGNAL	LOW_SIGNAL	1572.310303	4993.089844	1573	4996	33.815578	45.978119	1571.777832	5000.706543	1569	4997	36.043724	47.694206	100	100	0.112999	-2.443696	0	-21.625902	0.014773	-0.159699	2343.086182	0
862	110ko2Gcon1R072403	NORMAL	B	1	2	9	4	LOW_SIGNAL	LOW_SIGNAL	1559.691772	5005.691895	1558	5000	35.146698	51.937706	1565.447998	5005.47998	1565	5010	29.133585	44.540585	100	100	-1.221561	0.067989	-17.96697	0	-0.19758	0.004758	0	12606.265625
863	110ko2Gcon1R072403	NORMAL	B	1	2	9	5	LOW_SIGNAL	LOW_SIGNAL	1630.609619	5056.931641	1628	5058	59.728397	64.981987	1599.375977	5033.704102	1584	5028	63.511322	58.036137	100	100	6.628266	7.452186	0.889439	1.124304	0.491781	0.400225	69.129997	125.847351
864	110ko2Gcon1R072403	NORMAL	B	1	2	9	6	LOW_SIGNAL	LOW_SIGNAL	1638.44519	5051.376953	1637	5056	60.515148	59.720753	1611.745483	5024.181641	1597	5023	57.401917	53.84827	100	100	5.666094	8.725183	0.649396	1.539894	0.465136	0.505036	71.760857	94.961327
865	110ko2Gcon1R072403	NORMAL	B	1	2	9	7	DETECTED	DETECTED	1938.390015	5246.540039	1932	5239	57.902191	61.024326	1584.814819	4997.981445	1589	5008	30.087341	43.999355	100	100	75.034172	79.746063	0.940914	1.062797	11.751626	5.649142	13.991752	17.012106
866	110ko2Gcon1R072403	NORMAL	B	1	2	9	8	DETECTED	DETECTED	1934.75	5264.97998	1928	5260	50.980362	63.156849	1587.971069	5005.217285	1589	5007	29.977427	45.409855	100	100	73.591896	83.340721	0.883024	1.132471	11.568002	5.720404	11.890951	16.897947
867	110ko2Gcon1R072403	NORMAL	B	1	2	9	9	DETECTED	DETECTED	3888.475342	5936.029785	3930	5929	501.354401	250.109802	1603.471436	5000.257324	1608	4988	31.244118	45.188068	100	100	484.913483	300.227692	1.615152	0.619137	73.133888	20.708397	21.898426	26.287781
868	110ko2Gcon1R072403	NORMAL	B	1	2	9	10	DETECTED	DETECTED	3885.444336	5931.666504	3973	5927	646.132935	273.137451	1608.802979	5015.166504	1603	5012	34.171608	47.872135	100	100	483.138824	294.044434	1.643081	0.608613	66.623772	19.144749	28.341253	29.340918
869	110ko2Gcon1R072403	NORMAL	B	1	2	9	11	LOW_SIGNAL	LOW_SIGNAL	1590.442139	5004.958984	1588	5007	28.979475	45.930996	1594.547607	5003.095215	1596	5009	28.96829	46.026333	100	100	-0.871245	0.597961	-1.457026	0	-0.141723	0.040494	0	158.865463
870	110ko2Gcon1R072403	NORMAL	B	1	2	9	12	LOW_SIGNAL	LOW_SIGNAL	1578.8125	5015.847168	1578	5014	31.368732	42.226707	1577.944458	5017.452148	1581	5014	33.457626	51.738964	100	100	0.184212	-0.514932	0	-2.795324	0.025945	-0.031021	1340.581543	0
871	110ko2Gcon1R072403	NORMAL	B	1	2	9	13	LOW_SIGNAL	LOW_SIGNAL	1587.055908	5033.46875	1587	5029	32.161083	49.077366	1580.696045	5029.888184	1581	5033	33.925495	49.439804	100	100	1.349662	1.148768	1.174878	0.851152	0.187466	0.072423	169.788666	166.886307
872	110ko2Gcon1R072403	NORMAL	B	1	2	9	14	LOW_SIGNAL	LOW_SIGNAL	1588.636353	5025.90918	1590	5023	33.266853	45.375729	1585.024536	5020.164063	1584	5021	37.185143	45.843124	100	100	0.766484	1.843229	0.415837	2.404786	0.097131	0.125321	460.012146	113.654213
873	110ko2Gcon1R072403	NORMAL	B	1	2	9	15	LOW_SIGNAL	LOW_SIGNAL	1579.111938	5013.622559	1579	5011	29.613262	41.768272	1588.1875	5013.447754	1585	5012	35.469563	48.631992	100	100	-1.925976	0.056083	-34.341343	0	-0.255869	0.003594	0	14249.891602
874	110ko2Gcon1R072403	NORMAL	B	1	2	9	16	LOW_SIGNAL	LOW_SIGNAL	1591.773926	5033.917969	1588	5028	30.728348	46.878025	1597.26416	5032.519043	1595	5030	31.299263	50.747784	100	100	-1.165113	0.448823	-2.59593	0	-0.175411	0.027566	0	1389.407349
875	110ko2Gcon1R072403	NORMAL	B	1	2	9	17	LOW_SIGNAL	LOW_SIGNAL	1613.340088	5053.129395	1609	5048	36.769085	51.676193	1635.101685	5058.364258	1619	5057	77.904869	54.273697	100	100	-4.61815	-1.679523	0	0	-0.279336	-0.096453	0	0
876	110ko2Gcon1R072403	NORMAL	B	1	2	9	18	LOW_SIGNAL	LOW_SIGNAL	1611.448975	5056.544434	1609	5056	30.844988	48.200817	1633.975952	5070.591797	1617	5067	77.37899	61.683384	100	100	-4.780576	-4.506873	0	0	-0.291125	-0.227733	0	0
877	110ko2Gcon1R072403	NORMAL	B	1	2	9	19	LOW_SIGNAL	LOW_SIGNAL	1798.204102	5132.489746	1794	5131	194.128952	75.33136	1717.368042	5111.456055	1640	5101	201.652588	86.048599	100	100	17.154673	6.748325	2.542064	0.393381	0.400868	0.24444	67.505074	197.720047
878	110ko2Gcon1R072403	NORMAL	B	1	2	9	20	LOW_SIGNAL	LOW_SIGNAL	1800.272095	5150.891113	1790	5157	186.246445	73.812248	1712.344482	5115.479004	1639	5098	192.584915	79.313339	100	100	18.659611	11.361411	1.642367	0.608877	0.456565	0.446484	55.730106	81.958977
879	110ko2Gcon1R072403	NORMAL	B	1	2	9	21	LOW_SIGNAL	LOW_SIGNAL	1779.953003	5194.040039	1791	5205	86.448967	70.527817	1639.2771	5116.20459	1635	5120	40.02478	50.912102	100	100	29.853622	24.972263	1.195471	0.83649	3.51472	1.52882	54.469406	62.705463
880	110ko2Gcon1R072403	NORMAL	B	1	2	9	22	LOW_SIGNAL	LOW_SIGNAL	1724.795898	5147.67334	1745	5146	88.592949	84.7547	1654.568237	5111.056641	1639	5084	82.178635	78.433701	100	100	14.903405	11.747885	1.268603	0.788269	0.854573	0.466849	47.127529	87.711861
881	110ko2Gcon1R072403	NORMAL	B	1	2	9	23	LOW_SIGNAL	LOW_SIGNAL	1562.265259	4998.884277	1561	4996	41.314419	57.841709	1562.940674	5000.838867	1561	4999	58.91254	69.892471	100	100	-0.143334	-0.627099	0	0	-0.011465	-0.027966	0	0
882	110ko2Gcon1R072403	NORMAL	B	1	2	9	24	LOW_SIGNAL	LOW_SIGNAL	1554.537476	4989.224609	1554	4987	29.957109	44.6106	1533.927979	4975.032227	1534	4979	37.774616	47.393677	100	100	4.373657	4.5534	0.960525	1.041097	0.545591	0.299457	111.651047	112.74865
883	110ko2Gcon1R072403	NORMAL	B	1	2	9	25	LOW_SIGNAL	LOW_SIGNAL	1627.434204	5057.118652	1637	5063	66.328171	66.245575	1580.031982	5013.624023	1561	5000	63.57457	71.438972	100	100	10.059491	13.954558	0.720875	1.387203	0.745616	0.608836	39.898911	61.479851
884	110ko2Gcon1R072403	NORMAL	B	1	2	9	26	LOW_SIGNAL	LOW_SIGNAL	1620.56958	5038.788086	1634	5041	69.242043	76.160934	1561.603149	4991.341309	1544	4985	60.937225	64.042015	100	100	12.513597	15.222543	0.822044	1.21648	0.967659	0.74087	55.76107	86.876793
885	110ko2Gcon1R072403	NORMAL	B	1	2	10	1	LOW_SIGNAL	LOW_SIGNAL	1617.375	5035.333496	1632	5030	72.729599	72.657539	1594.357178	5025.428711	1568	5008	90.19751	93.311653	100	100	4.884741	3.177793	1.537149	0.650555	0.255194	0.106147	231.7677	591.114929
886	110ko2Gcon1R072403	NORMAL	B	1	2	10	2	LOW_SIGNAL	LOW_SIGNAL	1623.083374	5043	1637	5035	76.439697	82.05703	1586.176025	5019.855957	1558	5003	85.451454	77.372559	100	100	7.832315	7.425397	1.054801	0.948046	0.43191	0.299125	103.491211	118.079773
887	110ko2Gcon1R072403	NORMAL	B	1	2	10	3	LOW_SIGNAL	LOW_SIGNAL	1521.834473	5000.641602	1523	5001	26.919388	47.035538	1531.456055	4994.240234	1536	4988	33.190681	45.62653	100	100	-2.04185	2.053777	-0.994193	0	-0.289888	0.140299	0	178.498627
888	110ko2Gcon1R072403	NORMAL	B	1	2	10	4	LOW_SIGNAL	LOW_SIGNAL	1514.842407	5006.739746	1514	5008	28.817543	48.22649	1528.248047	5004.680176	1527	5005	31.684855	50.504482	100	100	-2.844886	0.66078	-4.305343	0	-0.423093	0.04078	0	728.158691
889	110ko2Gcon1R072403	NORMAL	B	1	2	10	5	LOW_SIGNAL	LOW_SIGNAL	1515.828735	4978.355957	1516	4977	32.06015	47.086964	1532.66394	5003.888184	1531	4998	34.19157	49.06385	100	100	-3.572693	-8.191608	0	0	-0.492379	-0.520388	0	0
890	110ko2Gcon1R072403	NORMAL	B	1	2	10	6	LOW_SIGNAL	LOW_SIGNAL	1582.520508	4995.869629	1527	4981	464.793121	151.95369	1540.511963	4991.111816	1535	4989	36.560074	50.694405	100	100	8.914868	1.526468	5.840192	0.171227	1.149028	0.093853	1102.99707	3010.796387
891	110ko2Gcon1R072403	NORMAL	B	1	2	10	7	LOW_SIGNAL	LOW_SIGNAL	1673.280762	5037.787598	1706	5038	108.048882	70.715279	1626.539673	5025.983887	1559	5022	125.512566	71.984779	100	100	9.919188	3.787033	2.619251	0.381789	0.372402	0.163975	136.637436	114.027718
892	110ko2Gcon1R072403	NORMAL	B	1	2	10	8	LOW_SIGNAL	LOW_SIGNAL	1697.93103	5044.282715	1735	5046	127.042587	69.807831	1616.467163	5014.024414	1570	5012	110.036446	68.041977	100	100	17.287903	9.707893	1.780809	0.561543	0.740335	0.444701	77.944321	51.562759
893	110ko2Gcon1R072403	NORMAL	B	1	2	10	9	LOW_SIGNAL	LOW_SIGNAL	1538.986206	4992.399902	1536	4999	30.3008	44.982922	1556.602051	4986.612305	1557	4991	26.076313	48.288776	100	100	-3.738357	1.856858	-2.01327	0	-0.67555	0.119854	0	303.402039
894	110ko2Gcon1R072403	NORMAL	B	1	2	10	10	LOW_SIGNAL	LOW_SIGNAL	1540.820679	4998.461914	1539	4996	34.998741	48.263176	1564.93335	4990.790527	1558	4994	41.894619	46.783806	100	100	-5.117085	2.461242	-2.079066	0	-0.575555	0.163975	0	154.572998
895	110ko2Gcon1R072403	NORMAL	B	1	2	10	11	LOW_SIGNAL	LOW_SIGNAL	1548.862061	4980.213867	1550	4980	28.726103	48.135536	1563.287964	4996.295898	1560	4994	41.266407	46.431183	100	100	-3.061402	-5.159664	0	0	-0.34958	-0.346363	0	0
896	110ko2Gcon1R072403	NORMAL	B	1	2	10	12	LOW_SIGNAL	LOW_SIGNAL	1544.951416	5004.972168	1544	5004	31.596527	45.681923	1556.822632	5010.491699	1555	5008	33.752819	49.37273	100	100	-2.519257	-1.770854	0	0	-0.35171	-0.111793	0	0
897	110ko2Gcon1R072403	NORMAL	B	1	2	10	13	LOW_SIGNAL	LOW_SIGNAL	1535.972046	5016.083984	1533	5013	46.544533	50.594131	1546.009521	5023.904785	1546	5017	33.772854	49.613998	100	100	-2.130109	-2.509179	0	0	-0.297205	-0.157633	0	0
898	110ko2Gcon1R072403	NORMAL	B	1	2	10	14	LOW_SIGNAL	LOW_SIGNAL	1534.475464	5018.783203	1537	5018	31.261919	48.125603	1544.147705	5007.26123	1544	5004	30.427425	55.527458	100	100	-2.0526	3.696641	-0.555261	0	-0.317879	0.2075	0	240.400009
899	110ko2Gcon1R072403	NORMAL	B	1	2	10	15	DETECTED	DETECTED	3623.422363	6683.810547	3684	6709	712.676758	517.699463	1565.40625	5026.90625	1563	5027	32.538666	62.781414	100	100	436.743134	531.59137	0.821577	1.217172	63.248325	26.391638	34.593197	31.01438
900	110ko2Gcon1R072403	NORMAL	B	1	2	10	16	DETECTED	DETECTED	3861.133301	6930.791504	3929	7011	748.391785	638.205444	1577.5	5037.119141	1575	5029	30.125145	42.521851	100	100	484.62262	607.554626	0.797661	1.253665	75.804893	44.5341	32.745415	33.62711
901	110ko2Gcon1R072403	NORMAL	B	1	2	10	17	LOW_SIGNAL	LOW_SIGNAL	1775.761597	5122.046387	1720	5107	192.547058	103.90921	1600.015869	5036.07959	1579	5034	90.159943	63.692333	100	100	37.295986	27.581078	1.352231	0.739519	1.949266	1.34972	96.80687	95.501991
902	110ko2Gcon1R072403	NORMAL	B	1	2	10	18	LOW_SIGNAL	LOW_SIGNAL	1690.312866	5091.108887	1657	5088	150.576355	95.920418	1648.411255	5072.911133	1575	5041	167.829575	106.994263	100	100	8.892176	5.838459	1.523035	0.656584	0.249668	0.170082	176.886597	260.488281
903	110ko2Gcon1R072403	NORMAL	B	1	2	10	19	LOW_SIGNAL	LOW_SIGNAL	1574.067993	5036.108887	1571	5029	35.340351	78.868553	1588.522217	5040.722168	1579	5041	50.803925	50.064911	100	100	-3.067412	-1.480098	0	0	-0.28451	-0.092146	0	0
904	110ko2Gcon1R072403	NORMAL	B	1	2	10	20	LOW_SIGNAL	LOW_SIGNAL	1571.721069	5047.285645	1571	5048	36.420826	47.970173	1583.55127	5055.563965	1584	5061	42.979805	52.217216	100	100	-2.510553	-2.655967	0	0	-0.27525	-0.158536	0	0
905	110ko2Gcon1R072403	NORMAL	B	1	2	10	21	DETECTED	DETECTED	2733.322266	6487.793457	2713	6453	368.0159	476.401093	1606.714233	5067.035645	1601	5068	40.857346	61.144321	100	100	239.083801	455.827515	0.524505	1.90656	27.574186	23.236137	32.463898	33.254154
906	110ko2Gcon1R072403	NORMAL	B	1	2	10	22	DETECTED	DETECTED	2640.730225	6344.92041	2594	6279	355.050842	447.00473	1560.348877	5052.488281	1554	5042	39.952282	63.853031	100	100	229.273773	414.65625	0.552925	1.808564	27.041794	20.240732	32.654755	34.231636
907	110ko2Gcon1R072403	NORMAL	B	1	2	10	23	LOW_SIGNAL	LOW_SIGNAL	1485.355225	4947.875	1485	4951	35.577991	61.821613	1487.706299	4931.611328	1477	4926	56.265091	81.716675	100	100	-0.498935	5.21794	-0.095619	0	-0.041786	0.199025	0	328.577576
908	110ko2Gcon1R072403	NORMAL	B	1	2	10	24	LOW_SIGNAL	LOW_SIGNAL	1497.544189	4967.210938	1494	4968	37.35524	46.430286	1487.833374	4941.888672	1492	4942	42.551193	61.069698	100	100	2.060786	8.124246	0.253659	3.942303	0.228215	0.414645	209.830093	156.661926
909	110ko2Gcon1R072403	NORMAL	B	1	2	10	25	LOW_SIGNAL	LOW_SIGNAL	1516.088379	4969.394531	1514	4967	25.298464	41.384174	1515.880005	4975.86377	1516	4975	30.46113	42.906197	100	100	0.04422	-2.075552	0	-46.936718	0.006841	-0.150776	8142.415527	0
910	110ko2Gcon1R072403	NORMAL	B	1	2	10	26	LOW_SIGNAL	LOW_SIGNAL	1502.440796	4969.467285	1506	4975	28.621929	44.3097	1501.158691	4965.412598	1502	4959	29.319317	47.781715	100	100	0.272083	1.300882	0.209152	4.781202	0.043729	0.084859	495.801025	441.004486
911	110ko2Gcon1R072403	NORMAL	B	1	2	11	1	LOW_SIGNAL	LOW_SIGNAL	1540.648315	4981.772461	1536	4981	45.29818	47.317299	1545.158691	4978.611328	1531	4974	63.646198	47.076611	100	100	-0.957172	1.014199	-0.943771	0	-0.070866	0.067149	0	150.784424
912	110ko2Gcon1R072403	NORMAL	B	1	2	11	2	LOW_SIGNAL	LOW_SIGNAL	1548.263916	4989.840332	1543	4988	48.126144	45.952648	1550.504028	4984.791992	1535	4988	102.247772	49.443085	100	100	-0.475387	1.619679	-0.293507	0	-0.021909	0.102104	0	361.45636
913	110ko2Gcon1R072403	NORMAL	B	1	2	11	3	LOW_SIGNAL	LOW_SIGNAL	1525.303467	4995.055176	1522	4999	44.356403	46.272411	1538.991943	4997.432129	1532	4992	99.699257	57.950111	100	100	-2.904908	-0.762608	0	0	-0.137298	-0.041017	0	0
914	110ko2Gcon1R072403	NORMAL	B	1	2	11	4	LOW_SIGNAL	LOW_SIGNAL	1517.006836	4999.275879	1518	5001	30.068571	55.154892	1517.936035	4999.071777	1517	5002	33.955318	56.924427	100	100	-0.197191	0.065483	-3.011337	0	-0.027365	0.003585	0	6899.952148
915	110ko2Gcon1R072403	NORMAL	B	1	2	11	5	LOW_SIGNAL	LOW_SIGNAL	1539.986328	5013.69873	1538	5013	40.68264	58.436207	1526.504028	5008.120117	1523	5008	39.601372	57.962532	100	100	2.861154	1.789809	1.598581	0.625555	0.34045	0.096245	69.106209	133.10318
916	110ko2Gcon1R072403	NORMAL	B	1	2	11	6	LOW_SIGNAL	LOW_SIGNAL	1545.172363	4999.937988	1545	4994	39.074242	53.98394	1536.767944	4984.631836	1536	4982	36.606701	54.417221	100	100	1.783549	4.910735	0.363194	2.75335	0.229587	0.281274	162.598969	44.774948
917	110ko2Gcon1R072403	NORMAL	B	1	2	11	7	LOW_SIGNAL	LOW_SIGNAL	1530.420654	4974.600098	1531	4972	29.885588	42.897228	1531.287964	4974.775879	1533	4979	32.761066	49.950596	100	100	-0.184057	-0.056397	0	0	-0.026474	-0.003519	0	0
918	110ko2Gcon1R072403	NORMAL	B	1	2	11	8	LOW_SIGNAL	LOW_SIGNAL	1520.61377	4974.165527	1519	4973	27.935982	50.608524	1531.161865	4976.581055	1530	4981	33.063206	47.064556	100	100	-2.238471	-0.774983	0	0	-0.319028	-0.051324	0	0
919	110ko2Gcon1R072403	NORMAL	B	1	2	11	9	DETECTED	DETECTED	1833.728027	5495.859863	1820	5462	72.846458	145.589539	1531.465088	4985.348633	1524	4996	31.981651	46.790768	100	100	64.144913	163.789398	0.39163	2.553428	9.451136	10.910512	21.653528	27.005409
920	110ko2Gcon1R072403	NORMAL	B	1	2	11	10	DETECTED	DETECTED	1830.261963	5486.880859	1809	5441	90.132103	199.71553	1536.919312	4998.467773	1535	4998	26.525764	39.827389	100	100	62.251888	156.699554	0.397269	2.517185	11.058783	12.263247	29.365135	40.06937
921	110ko2Gcon1R072403	NORMAL	B	1	2	11	11	LOW_SIGNAL	LOW_SIGNAL	1530.470215	4979.973633	1532	4975	33.730267	65.132072	1535.547607	4983.5	1535	4977	31.219378	48.39566	100	100	-1.077502	-1.131379	0	0	-0.162636	-0.072865	0	0
922	110ko2Gcon1R072403	NORMAL	B	1	2	11	12	LOW_SIGNAL	LOW_SIGNAL	1532.770874	4998.618164	1529	4998	29.471743	50.425739	1530.871582	4991.027344	1532	4997	35.090908	44.970665	100	100	0.403059	2.435394	0.165501	6.04227	0.054125	0.168795	1002.847412	300.522919
923	110ko2Gcon1R072403	NORMAL	B	1	2	11	13	DETECTED	DETECTED	1676.425293	5316.022949	1678	5313	45.69735	85.144745	1552.185181	5026.388672	1554	5025	37.701447	45.241673	100	100	26.36569	92.924545	0.283732	3.52445	3.295367	6.401936	20.785088	24.904015
924	110ko2Gcon1R072403	NORMAL	B	1	2	11	14	DETECTED	DETECTED	1702.289307	5368.851074	1695	5374	101.755951	118.597878	1537.703125	5000.421875	1537	4996	34.641796	57.920254	100	100	34.927757	118.204643	0.295485	3.384261	4.751087	6.360973	58.132267	28.090204
925	110ko2Gcon1R072403	NORMAL	B	1	2	11	15	LOW_SIGNAL	LOW_SIGNAL	1534.103394	5005.703613	1532	5007	29.21489	48.013611	1541.716553	5005	1541	5004	32.306046	46.500214	100	100	-1.615631	0.225743	-7.156945	0	-0.235657	0.015131	0	1699.77063
926	110ko2Gcon1R072403	NORMAL	B	1	2	11	16	LOW_SIGNAL	LOW_SIGNAL	1552.476196	5024.84375	1550	5024	32.287308	44.14856	1558.214233	5020.111328	1557	5020	36.642845	47.477371	100	100	-1.217701	1.518322	-0.802004	0	-0.156594	0.099677	0	369.037415
927	110ko2Gcon1R072403	NORMAL	B	1	2	11	17	LOW_SIGNAL	LOW_SIGNAL	1619.850342	5064.856934	1623	5063	60.913185	73.156715	1580.160034	5041.616211	1574	5039	50.015705	66.14753	100	100	8.422902	7.456416	1.129618	0.885255	0.793557	0.351347	87.59935	134.451706
928	110ko2Gcon1R072403	NORMAL	B	1	2	11	18	LOW_SIGNAL	LOW_SIGNAL	1596.945557	5064.530762	1600	5057	53.721863	66.9711	1562.236328	5040.417969	1550	5041	47.258022	57.127632	100	100	7.36584	7.736206	0.952126	1.050282	0.734462	0.422086	73.606789	144.947342
929	110ko2Gcon1R072403	NORMAL	B	1	2	11	19	DETECTED	DETECTED	2016.152344	5291.361816	2006	5292	84.997017	77.559059	1553.693848	5016.612305	1556	5018	32.345268	47.299049	100	100	98.140907	88.149002	1.113352	0.898188	14.297563	5.808774	16.996555	22.372061
930	110ko2Gcon1R072403	NORMAL	B	1	2	11	20	DETECTED	DETECTED	2033.280396	5326.598145	2022	5292	115.25605	118.960121	1562.958374	5024.583496	1566	5019	30.402937	50.832573	100	100	99.809669	96.896591	1.030064	0.970814	15.469625	5.94136	23.63781	35.611713
931	110ko2Gcon1R072403	NORMAL	B	1	2	11	21	LOW_SIGNAL	LOW_SIGNAL	1547.119995	5031.893555	1548	5033	26.370081	51.718151	1549.569458	5036.354004	1550	5038	31.135763	53.787785	100	100	-0.519814	-1.431064	0	0	-0.07867	-0.082927	0	0
932	110ko2Gcon1R072403	NORMAL	B	1	2	11	22	LOW_SIGNAL	LOW_SIGNAL	1534.108887	5015.231445	1536	5014	33.54105	49.789566	1548.756104	5019.650391	1546	5028	36.919571	54.068573	100	100	-3.108368	-1.417748	0	0	-0.396733	-0.081729	0	0
933	110ko2Gcon1R072403	NORMAL	B	1	2	11	23	LOW_SIGNAL	LOW_SIGNAL	1452.435425	4874.394531	1426	4876	144.908005	76.241264	1471.646362	4914.561035	1490	4914	55.978912	98.787971	100	100	-4.076861	-12.886783	0	0	-0.343182	-0.406593	0	0
934	110ko2Gcon1R072403	NORMAL	B	1	2	11	24	LOW_SIGNAL	LOW_SIGNAL	1546.326538	4989.387695	1531	4980	237.435089	114.769714	1470.572998	4916.415527	1474	4927	57.145336	82.44278	100	100	16.076082	23.411957	0.686661	1.456322	1.325629	0.885125	304.217743	109.418869
935	110ko2Gcon1R072403	NORMAL	B	1	2	11	25	LOW_SIGNAL	LOW_SIGNAL	1513.625854	4973.823242	1509	4970	50.544998	44.988377	1508.016968	4974.796387	1508	4975	30.9151	48.607018	100	100	1.190293	-0.312218	0	-0.262303	0.181429	-0.020021	712.943054	0
936	110ko2Gcon1R072403	NORMAL	B	1	2	11	26	LOW_SIGNAL	LOW_SIGNAL	1488.216187	4969.966309	1488	4969	27.464893	47.167595	1496.712036	4976.73584	1497	4976	30.217442	51.17918	100	100	-1.802952	-2.171896	0	0	-0.281157	-0.132271	0	0
937	110ko2Gcon1R072403	NORMAL	B	1	2	12	1	LOW_SIGNAL	LOW_SIGNAL	1481.806885	4969.648438	1484	4970	30.737982	48.789452	1488.134888	4969.896973	1489	4968	30.757465	49.883991	100	100	-1.342901	-0.079739	0	0	-0.205739	-0.004982	0	0
938	110ko2Gcon1R072403	NORMAL	B	1	2	12	2	LOW_SIGNAL	LOW_SIGNAL	1483.326416	4968.527832	1481	4971	26.713146	49.326641	1504.599976	4973.271973	1493	4979	125.485313	48.08886	100	100	-4.514581	-1.522082	0	0	-0.16953	-0.098654	0	0
939	110ko2Gcon1R072403	NORMAL	B	1	2	12	3	LOW_SIGNAL	LOW_SIGNAL	1508.40686	4999.579102	1512	4998	40.96806	55.384842	1534.604858	4992.290527	1508	4987	133.73616	53.610271	100	100	-5.559624	2.338423	-2.37751	0	-0.195893	0.135955	0	190.81279
940	110ko2Gcon1R072403	NORMAL	B	1	2	12	4	LOW_SIGNAL	LOW_SIGNAL	1509.770874	4990.506836	1512	4988	38.698177	58.115993	1503.163452	4976.778809	1499	4974	38.696259	56.368576	100	100	1.402198	4.404419	0.318362	3.141082	0.170751	0.24354	5.833354	103.030037
941	110ko2Gcon1R072403	NORMAL	B	1	2	12	5	LOW_SIGNAL	LOW_SIGNAL	1672.027588	5040.813965	1508	4981	822.117249	270.121307	1502.010254	4977.541016	1503	4974	29.422102	47.811287	100	100	36.08033	20.300117	1.777346	0.562637	5.778558	1.323389	483.239288	420.173798
942	110ko2Gcon1R072403	NORMAL	B	1	2	12	6	LOW_SIGNAL	LOW_SIGNAL	1505.5448	4972.013672	1505	4966	29.412529	49.984314	1508.765259	4971.775391	1511	4967	29.747313	47.722019	100	100	-0.683432	0.076449	-8.939736	0	-0.108261	0.004993	0	6239.446777
943	110ko2Gcon1R072403	NORMAL	B	1	2	12	7	LOW_SIGNAL	LOW_SIGNAL	1535.172363	5026.124023	1535	5028	38.708187	65.203514	1528.387695	5002.122559	1527	4998	37.137695	53.317226	100	100	1.439812	7.700488	0.186977	5.348258	0.18269	0.450163	160.862671	156.380478
944	110ko2Gcon1R072403	NORMAL	B	1	2	12	8	LOW_SIGNAL	LOW_SIGNAL	1540.875854	5032.317383	1538	5028	43.372395	68.215622	1529.187012	5000.438965	1526	4998	37.811073	60.990883	100	100	2.480555	10.227683	0.242533	4.123143	0.309138	0.522675	181.78215	95.842148
945	110ko2Gcon1R072403	NORMAL	B	1	2	12	9	LOW_SIGNAL	LOW_SIGNAL	1493.668945	4982.158691	1494	4983	32.295963	51.899559	1517.990601	4978.252441	1507	4977	114.485191	51.186142	100	100	-5.161435	1.253258	-4.118413	0	-0.212444	0.076315	0	219.538422
946	110ko2Gcon1R072403	NORMAL	B	1	2	12	10	LOW_SIGNAL	LOW_SIGNAL	1497.61377	4981.04834	1498	4984	31.128574	49.827671	1503.768555	4982.675781	1505	4985	31.039499	49.658424	100	100	-1.306141	-0.522139	0	0	-0.198289	-0.032773	0	0
947	110ko2Gcon1R072403	NORMAL	B	1	2	12	11	LOW_SIGNAL	LOW_SIGNAL	1490.675903	4994.034668	1491	4996	27.740332	51.865536	1501.560059	4995.936035	1499	5000	33.231934	45.197376	100	100	-2.309788	-0.610023	0	0	-0.327521	-0.042068	0	0
948	110ko2Gcon1R072403	NORMAL	B	1	2	12	12	LOW_SIGNAL	LOW_SIGNAL	1490.055542	5005.138672	1487	5008	34.273434	52.079212	1498.33606	5000.895996	1496	4999	27.018188	48.801739	100	100	-1.757255	1.361195	-1.290965	0	-0.306479	0.086937	0	428.582489
949	110ko2Gcon1R072403	NORMAL	B	1	2	12	13	LOW_SIGNAL	LOW_SIGNAL	1519.888062	4996.041992	1524	4996	32.372849	52.443909	1546.254028	5011.111328	1529	5006	92.566162	62.55357	100	100	-5.59527	-4.834756	0	0	-0.284834	-0.240903	0	0
950	110ko2Gcon1R072403	NORMAL	B	1	2	12	14	LOW_SIGNAL	LOW_SIGNAL	1519.270264	5003.148438	1517	5005	49.453144	55.40699	1553.937012	5011.762207	1533	5000	81.267792	71.437248	100	100	-7.356825	-2.763591	0	0	-0.426574	-0.120578	0	0
951	110ko2Gcon1R072403	NORMAL	B	1	2	12	15	LOW_SIGNAL	LOW_SIGNAL	1533.516968	5004.761719	1526	5006	56.280777	46.11071	1530.511963	4996.992188	1528	4991	40.858452	47.481323	100	100	0.637709	2.49273	0.255827	3.908884	0.073547	0.163633	1288.033325	145.774719
952	110ko2Gcon1R072403	NORMAL	B	1	2	12	16	LOW_SIGNAL	LOW_SIGNAL	1554.734741	5008.183594	1549	5008	46.548439	50.224712	1539.66394	4997.184082	1540	4998	32.150089	51.738705	100	100	3.198259	3.529018	0.906274	1.103418	0.468764	0.212597	223.358932	112.956345
953	110ko2Gcon1R072403	NORMAL	B	1	2	12	17	LOW_SIGNAL	LOW_SIGNAL	1537.108887	5023.646484	1532	5027	36.546677	55.899094	1536.536011	5010.463867	1537	5013	44.226788	56.660931	100	100	0.121573	4.229433	0.028745	34.789181	0.012953	0.232658	4347.679199	70.246002
954	110ko2Gcon1R072403	NORMAL	B	1	2	12	18	LOW_SIGNAL	LOW_SIGNAL	1548.571411	5056.476074	1546	5053	44.903702	51.651012	1528.032837	5037.803223	1526	5040	37.861633	51.804081	100	100	4.358606	5.990887	0.727539	1.374496	0.542464	0.360451	117.544975	21.311199
955	110ko2Gcon1R072403	NORMAL	B	1	2	12	19	LOW_SIGNAL	LOW_SIGNAL	1699.189209	5132.675781	1719	5136	148.577942	103.64817	1641.900024	5102.828613	1551	5070	165.670364	113.597557	100	100	12.157659	9.575989	1.269598	0.787651	0.345802	0.262745	127.928017	155.765274
956	110ko2Gcon1R072403	NORMAL	B	1	2	12	20	DETECTED	DETECTED	1788.612305	5183.561035	1776	5174	79.412231	67.509766	1529.254272	5027.203613	1530	5018	30.801697	75.413063	100	100	55.039822	50.164787	1.09718	0.911427	8.420252	2.073347	28.221737	21.494951
957	110ko2Gcon1R072403	NORMAL	B	1	2	12	21	LOW_SIGNAL	LOW_SIGNAL	1531.741455	5012.176758	1533	5005	32.271133	49.840652	1532.166626	5022.666504	1535	5020	34.612774	51.991264	100	100	-0.090228	-3.365468	0	0	-0.012284	-0.20176	0	0
958	110ko2Gcon1R072403	NORMAL	B	1	2	12	22	LOW_SIGNAL	LOW_SIGNAL	1563.817627	5025.614746	1562	5030	39.721661	52.269508	1559.153809	5012.200195	1559	5023	32.102978	52.040306	100	100	0.989735	4.303845	0.229965	4.348482	0.145277	0.257772	501.574036	36.449986
959	110ko2Gcon1R072403	NORMAL	B	1	2	12	23	DETECTED	DETECTED	5471.692871	6718.157715	5174	6587	1818.186035	719.214661	1566.777832	5014.185059	1548	5017	98.413307	131.911697	100	100	828.683899	546.692505	1.515814	0.659712	39.67873	12.917525	46.493217	41.492107
960	110ko2Gcon1R072403	NORMAL	B	1	2	12	24	DETECTED	DETECTED	5442.746094	6761.143066	5111	6658	1766.23291	775.291321	1534.07312	4997.561035	1529	5006	77.85865	117.123657	100	100	829.481384	565.8172	1.465988	0.682134	50.202168	15.057437	45.143608	43.456631
961	110ko2Gcon1R072403	NORMAL	B	1	2	12	25	LOW_SIGNAL	LOW_SIGNAL	1488.862793	4993.706055	1486	4994	35.259762	47.500397	1495.296021	4988.271973	1495	4988	29.904417	50.298691	100	100	-1.365231	1.743439	-0.783068	0	-0.215126	0.108036	0	304.430328
962	110ko2Gcon1R072403	NORMAL	B	1	2	12	26	LOW_SIGNAL	LOW_SIGNAL	1484.680298	4998.462402	1474	4996	170.098816	50.074501	1479.261963	4980.365234	1476	4975	32.988285	48.919315	100	100	1.149855	5.806188	0.19804	5.049495	0.16425	0.369939	3079.716553	59.090714
963	110ko2Gcon1R072403	NORMAL	B	1	2	13	1	LOW_SIGNAL	LOW_SIGNAL	1449.958618	4958.662109	1447	4956	46.037701	45.224331	1451.896851	4956.333496	1444	4948	74.253502	59.801395	100	100	-0.411323	0.747099	-0.550561	0	-0.026103	0.038939	0	1680.294922
964	110ko2Gcon1R072403	NORMAL	B	1	2	13	2	LOW_SIGNAL	LOW_SIGNAL	1435.368042	4949.548828	1433	4952	36.832401	46.208241	1481.959961	4967.295898	1455	4966	136.639648	65.212555	100	100	-9.887532	-5.693865	0	0	-0.340984	-0.272142	0	0
965	110ko2Gcon1R072403	NORMAL	B	1	2	13	3	LOW_SIGNAL	LOW_SIGNAL	1613.548584	5019.993164	1673	5023	161.850983	73.400772	1566.245239	5000.169922	1475	4989	168.38678	70.844772	100	100	10.038507	6.359972	1.578389	0.633557	0.280921	0.279812	98.213409	96.862755
966	110ko2Gcon1R072403	NORMAL	B	1	2	13	4	DETECTED	DETECTED	1802.792725	5084.5	1796	5076	58.924461	55.962345	1461.92749	4953.463867	1457	4955	35.111305	52.786922	100	100	72.336922	42.040855	1.720634	0.581181	9.708134	2.48236	13.882648	14.181523
967	110ko2Gcon1R072403	NORMAL	B	1	2	13	5	DETECTED	DETECTED	2055.666748	5551.268066	2060	5533	126.495293	126.816574	1474.625	4965.424805	1475	4959	39.595837	50.755264	100	100	123.306122	187.958481	0.656029	1.524324	14.674314	11.542512	20.676376	19.837524
968	110ko2Gcon1R072403	NORMAL	B	1	2	13	6	DETECTED	DETECTED	2036.137939	5582.094727	2036	5576	103.7957	113.36396	1474.275024	4973.424805	1468	4965	42.874287	44.747658	100	100	119.236076	195.282043	0.610584	1.637776	13.104893	13.602275	16.823843	17.112509
969	110ko2Gcon1R072403	NORMAL	B	1	2	13	7	DETECTED	DETECTED	1942.602783	5056.15625	1563	5027	1775.052002	158.463989	1461.678589	4965.643066	1463	4966	33.17524	36.66486	100	100	102.059616	29.039713	3.514484	0.284537	14.49648	2.468663	369.027374	170.322098
970	110ko2Gcon1R072403	NORMAL	B	1	2	13	8	LOW_SIGNAL	LOW_SIGNAL	1526.793091	5007.765625	1530	5007	54.079144	48.939796	1483.154541	4975.100098	1479	4974	50.870434	48.390415	100	100	9.260781	10.480214	0.883644	1.131677	0.857837	0.675041	42.051861	22.385729
971	110ko2Gcon1R072403	NORMAL	B	1	2	13	9	DETECTED	DETECTED	1786.924561	5171.02832	1790	5171	55.113853	58.261879	1469.49292	4977.056152	1467	4970	34.866222	55.130985	100	100	67.363945	62.23288	1.082449	0.923831	9.104274	3.518388	13.446525	9.713765
972	110ko2Gcon1R072403	NORMAL	B	1	2	13	10	DETECTED	DETECTED	1792.979614	5183.550781	1789	5181	42.748367	60.713284	1471.236816	4967.184082	1468	4965	35.240078	50.257927	100	100	68.278839	69.417809	0.983593	1.016681	9.130025	4.305126	7.521021	15.742881
973	110ko2Gcon1R072403	NORMAL	B	1	2	13	11	LOW_SIGNAL	LOW_SIGNAL	1472.261719	5002.805176	1472	5001	30.2598	42.814434	1470.083984	4993.814941	1477	4991	32.672108	53.130157	100	100	0.462149	2.884373	0.160225	6.241217	0.066654	0.169212	565.779175	349.936371
974	110ko2Gcon1R072403	NORMAL	B	1	2	13	12	LOW_SIGNAL	LOW_SIGNAL	1490.627563	5003.944824	1492	5004	35.126347	49.470226	1488.359985	5008.319824	1484	5009	42.590401	57.927181	100	100	0.481215	-1.403649	0	-2.916883	0.053242	-0.075526	1062.141724	0
975	110ko2Gcon1R072403	NORMAL	B	1	2	13	13	LOW_SIGNAL	LOW_SIGNAL	1615.23999	5076.233398	1645	5070	120.356384	90.318031	1568.451904	5041.096191	1525	5031	108.894012	88.016106	100	100	9.929162	11.273213	0.880775	1.135364	0.429666	0.399213	109.561249	57.662777
976	110ko2Gcon1R072403	NORMAL	B	1	2	13	14	LOW_SIGNAL	LOW_SIGNAL	1592.328857	5062.22168	1629	5045	128.341843	94.441795	1560.393433	5045.114746	1506	5018	123.280136	96.640015	100	100	6.777195	5.488487	1.234802	0.809846	0.259048	0.177017	111.750648	119.804367
977	110ko2Gcon1R072403	NORMAL	B	1	2	13	15	LOW_SIGNAL	LOW_SIGNAL	1469.574341	4992.114746	1467	4993	30.061636	48.977787	1491.904785	4988.488281	1487	4990	35.414116	43.333561	100	100	-4.738869	1.163494	-4.072965	0	-0.630552	0.083687	0	629.428406
978	110ko2Gcon1R072403	NORMAL	B	1	2	13	16	LOW_SIGNAL	LOW_SIGNAL	1484.621582	4992.581055	1482	4998	33.395466	47.667347	1492.782593	4989.228027	1495	4990	35.326679	46.901836	100	100	-1.731894	1.075765	-1.609918	0	-0.231016	0.07149	0	253.754395
979	110ko2Gcon1R072403	NORMAL	B	1	2	13	17	LOW_SIGNAL	LOW_SIGNAL	1458.020264	4984.155273	1454	4983	34.928005	43.289677	1476.169434	4990.991699	1473	4988	33.49099	49.741474	100	100	-3.851537	-2.193358	0	0	-0.541912	-0.137439	0	0
980	110ko2Gcon1R072403	NORMAL	B	1	2	13	18	LOW_SIGNAL	LOW_SIGNAL	1470.19458	5003.691406	1468	5001	31.846689	49.804893	1467.880737	4993.275391	1468	4996	31.274096	44.675758	100	100	0.491034	3.341813	0.146936	6.805671	0.073986	0.233147	259.821899	211.344955
981	110ko2Gcon1R072403	NORMAL	B	1	2	13	19	DETECTED	DETECTED	1767.319946	5233.790039	1756	5227	68.134727	76.818077	1480.71106	4997.399902	1482	4999	47.243385	52.380341	100	100	60.822876	75.84201	0.801968	1.246932	6.066646	4.512955	17.129917	23.770029
982	110ko2Gcon1R072403	NORMAL	B	1	2	13	20	LOW_SIGNAL	LOW_SIGNAL	1669.621582	5151.540527	1712	5166	131.399506	115.22303	1506.490356	5029.865234	1490	5012	84.515869	119.275726	100	100	34.618992	39.037579	0.886812	1.127635	1.930185	1.020118	61.675873	25.336113
983	110ko2Gcon1R072403	NORMAL	B	1	2	13	21	DETECTED	DETECTED	3458.79834	5781.333496	3497	5780	325.157166	140.273849	1510.516113	4999.225586	1525	5009	46.433369	59.200069	100	100	413.455872	250.926865	1.647715	0.606901	41.958668	13.211267	16.518381	16.259851
984	110ko2Gcon1R072403	NORMAL	B	1	2	13	22	DETECTED	DETECTED	3479.067871	5800.169434	3518	5805	324.306396	146.253036	1524.93335	5001.633301	1520	5008	45.456257	46.132107	100	100	414.697845	256.197601	1.618664	0.617793	42.989342	17.309769	16.432079	17.380156
985	110ko2Gcon1R072403	NORMAL	B	1	2	13	23	DETECTED	DETECTED	10650.927734	8174.316406	11578	8449	2714.875732	965.747437	1592.5	5070.384766	1567	5039	73.89682	81.501442	100	100	1922.339722	995.847046	1.930356	0.518039	122.582108	38.084377	29.959612	31.002687
986	110ko2Gcon1R072403	NORMAL	B	1	2	13	24	DETECTED	DETECTED	10930.763672	8117.41748	11169	8225	1846.796509	629.759399	1574.208374	5075.208496	1545	5069	83.566681	83.726768	100	100	1985.607056	976.044312	2.034341	0.49156	111.965149	36.334961	19.717777	20.51696
987	110ko2Gcon1R072403	NORMAL	B	1	2	13	25	LOW_SIGNAL	LOW_SIGNAL	1459.458862	4973.294434	1461	4973	34.990273	47.307091	1473.817505	4975.785645	1474	4971	38.215679	47.330093	100	100	-3.047128	-0.799265	0	0	-0.375726	-0.052635	0	0
988	110ko2Gcon1R072403	NORMAL	B	1	2	13	26	LOW_SIGNAL	LOW_SIGNAL	1435.82312	4969.904785	1438	4970	32.01791	43.890945	1436.650757	4966.611328	1437	4963	35.79348	44.31414	100	100	-0.175637	1.056653	-0.16622	0	-0.023123	0.074321	0	185.509171
989	110ko2Gcon1R072403	NORMAL	B	1	2	14	1	LOW_SIGNAL	LOW_SIGNAL	1399.855225	4940.034668	1398	4936	29.64535	47.674889	1417.745972	4956.841309	1409	4957	45.530289	58.325756	100	100	-3.796696	-5.392143	0	0	-0.392942	-0.288151	0	0
990	110ko2Gcon1R072403	NORMAL	B	1	2	14	2	LOW_SIGNAL	LOW_SIGNAL	1394.103394	4951.09668	1398	4953	26.395422	45.044769	1418.504028	4963.304199	1417	4959	40.902248	52.173752	100	100	-5.178195	-3.916588	0	0	-0.59656	-0.233978	0	0
991	110ko2Gcon1R072403	NORMAL	B	1	2	14	3	LOW_SIGNAL	LOW_SIGNAL	1434.627563	4971.91748	1436	4973	45.729424	52.314144	1430.832031	4965.759766	1430	4965	42.924686	58.248817	100	100	0.805471	1.975605	0.407709	2.452732	0.088423	0.105714	415.453918	415.990723
992	110ko2Gcon1R072403	NORMAL	B	1	2	14	4	LOW_SIGNAL	LOW_SIGNAL	1439.082764	4978.158691	1438	4974	44.509438	56.613781	1430.41272	4964.365234	1429	4961	43.172077	53.446896	100	100	1.839919	4.425411	0.415762	2.405221	0.200825	0.258078	124.898453	135.350266
993	110ko2Gcon1R072403	NORMAL	B	1	2	14	5	LOW_SIGNAL	LOW_SIGNAL	1432.055176	4979.958496	1432	4979	31.729059	47.723721	1426.111084	4966.016113	1428	4964	35.411911	52.52824	100	100	1.261429	4.473191	0.281998	3.54613	0.167856	0.265426	264.545502	157.410782
994	110ko2Gcon1R072403	NORMAL	B	1	2	14	6	LOW_SIGNAL	LOW_SIGNAL	1422.157593	4965.411133	1416	4965	30.907354	52.09655	1420.944458	4955.785645	1421	4955	32.77787	44.150764	100	100	0.257446	3.088185	0.083365	11.995461	0.037011	0.218014	899.686279	287.302856
995	110ko2Gcon1R072403	NORMAL	B	1	2	14	7	LOW_SIGNAL	LOW_SIGNAL	1401.643799	4947.144043	1402	4945	27.505413	44.228245	1409.007935	4950.92041	1408	4950	35.334408	47.445057	100	100	-1.562785	-1.211587	0	0	-0.208413	-0.079595	0	0
996	110ko2Gcon1R072403	NORMAL	B	1	2	14	8	LOW_SIGNAL	LOW_SIGNAL	1402.041138	4953.712402	1402	4951	30.87949	45.56208	1409.142822	4959.896973	1406	4951	28.729553	44.115093	100	100	-1.507088	-1.984221	0	0	-0.247191	-0.140192	0	0
997	110ko2Gcon1R072403	NORMAL	B	1	2	14	9	LOW_SIGNAL	LOW_SIGNAL	1432.05481	4992.657715	1433	4993	41.249088	58.359455	1430.198364	4985.516113	1428	4981	43.068878	56.673618	100	100	0.393967	2.291269	0.171943	5.815896	0.043104	0.126013	667.249756	194.995026
998	110ko2Gcon1R072403	NORMAL	B	1	2	14	10	LOW_SIGNAL	LOW_SIGNAL	1439.986328	4991.602539	1438	4995	37.048916	58.875484	1431.674561	4975.428711	1428	4969	43.370007	62.0746	100	100	1.763887	5.189115	0.339921	2.941864	0.191648	0.260555	271.257507	121.620071
999	110ko2Gcon1R072403	NORMAL	B	1	2	14	11	LOW_SIGNAL	LOW_SIGNAL	1553.643799	5047.849121	1592	5039	117.82486	89.353645	1492.991943	5019.527832	1442	4994	116.69664	88.425255	100	100	12.87127	9.086434	1.416537	0.705947	0.51974	0.320285	26.819092	45.361973
1000	110ko2Gcon1R072403	NORMAL	B	1	2	14	12	LOW_SIGNAL	LOW_SIGNAL	1609.710327	5094.85498	1642	5113	107.154228	98.596809	1454.423462	4990.918945	1445	4984	64.898186	57.9729	100	100	32.954296	33.346222	0.988247	1.011893	2.392777	1.792838	54.908562	76.732368
1001	110ko2Gcon1R072403	NORMAL	B	1	2	14	13	LOW_SIGNAL	LOW_SIGNAL	1511.326538	5035.245117	1533	5036	68.917473	66.680145	1444.599976	4981.919922	1434	4979	51.472198	53.698765	100	100	14.160418	17.10854	0.827681	1.208195	1.296361	0.993043	68.68071	74.131569
1002	110ko2Gcon1R072403	NORMAL	B	1	2	14	14	LOW_SIGNAL	LOW_SIGNAL	1494.513306	5022.279785	1500	5024	76.153038	65.466843	1452.090942	4998.663574	1426	4994	75.807045	66.126541	100	100	9.002687	7.576885	1.188178	0.841625	0.55961	0.357137	17.092422	39.452858
1003	110ko2Gcon1R072403	NORMAL	B	1	2	14	15	DETECTED	DETECTED	2470.318848	5460.396484	2456	5454	195.793396	118.411217	1428.512207	4970.195313	1428	4974	35.51276	46.689526	100	100	221.087631	157.273239	1.405755	0.711362	29.336121	10.499168	18.481916	22.198591
1004	110ko2Gcon1R072403	NORMAL	B	1	2	14	16	DETECTED	DETECTED	2521.495117	5474.10498	2503	5467	224.896896	144.414398	1438.386353	4970.40918	1442	4969	36.779175	45.51223	100	100	229.852585	161.602768	1.422331	0.703071	29.448969	11.067263	20.484474	27.209934
1005	110ko2Gcon1R072403	NORMAL	B	1	2	14	17	LOW_SIGNAL	LOW_SIGNAL	1414.882813	4975.95166	1415	4977	28.576559	41.620197	1422.468262	4977.158691	1424	4973	35.346668	48.463825	100	100	-1.609751	-0.387257	0	0	-0.214602	-0.024906	0	0
1006	110ko2Gcon1R072403	NORMAL	B	1	2	14	18	LOW_SIGNAL	LOW_SIGNAL	1418.892578	4981.40918	1416	4980	32.130863	49.283791	1417.492065	4979.436523	1415	4971	34.112934	51.890881	100	100	0.297211	0.632895	0.469605	2.129451	0.041055	0.038015	818.173096	823.30835
1007	110ko2Gcon1R072403	NORMAL	B	1	2	14	19	LOW_SIGNAL	LOW_SIGNAL	1395.213379	4966.433105	1393	4966	33.480549	47.512829	1418.047974	4964.295898	1413	4964	60.052113	46.064285	100	100	-4.845857	0.685689	-7.067137	0	-0.380246	0.046396	0	544.758484
1008	110ko2Gcon1R072403	NORMAL	B	1	2	14	20	LOW_SIGNAL	LOW_SIGNAL	1416.199951	4967.046875	1416	4969	37.426613	41.703846	1415.656006	4975.903809	1410	4978	36.621674	43.030266	100	100	0.115434	-2.841606	0	-24.616785	0.014853	-0.20583	1419.331421	0
1009	110ko2Gcon1R072403	NORMAL	B	1	2	14	21	LOW_SIGNAL	LOW_SIGNAL	1458.660034	4992.799805	1460	4989	37.788685	56.040733	1449.42395	4994.439941	1451	4996	39.177898	45.992363	100	100	1.960041	-0.526212	0	-0.26847	0.235747	-0.035661	111.95607	0
1010	110ko2Gcon1R072403	NORMAL	B	1	2	14	22	LOW_SIGNAL	LOW_SIGNAL	1461.680054	4999.746582	1462	5000	37.276283	46.49099	1451.160034	4995.040039	1447	4993	46.492527	54.988609	100	100	2.232512	1.510019	1.478466	0.676377	0.226273	0.085591	264.120239	623.930115
1011	110ko2Gcon1R072403	NORMAL	B	1	2	14	23	LOW_SIGNAL	LOW_SIGNAL	1462.785278	5018.751465	1467	5020	38.318283	52.491047	1459.208008	5014.21582	1458	5008	44.224743	58.251194	100	100	0.759153	1.455189	0.521686	1.91686	0.080888	0.077864	617.237122	556.845154
1012	110ko2Gcon1R072403	NORMAL	B	1	2	14	24	LOW_SIGNAL	LOW_SIGNAL	1428.479736	4987.182617	1428	4991	35.89658	54.402386	1437.624023	4993.352051	1429	4990	48.64365	63.827038	100	100	-1.94056	-1.979365	0	0	-0.187985	-0.096659	0	0
1013	110ko2Gcon1R072403	NORMAL	B	1	2	14	25	LOW_SIGNAL	LOW_SIGNAL	1399.621582	4961.783691	1395	4960	29.410625	47.379848	1401.599976	4959.959961	1398	4961	35.263519	46.560638	100	100	-0.419846	0.585115	-0.717544	0	-0.056103	0.039169	0	481.020386
1014	110ko2Gcon1R072403	NORMAL	B	1	2	14	26	LOW_SIGNAL	LOW_SIGNAL	1387.63269	4959.360352	1384	4960	31.670414	40.869144	1391.94397	4954.943848	1394	4957	30.718628	43.562954	100	100	-0.914921	1.416965	-0.645691	0	-0.140347	0.101382	0	341.474731
1015	110ko2Gcon1R072403	NORMAL	B	1	2	15	1	LOW_SIGNAL	LOW_SIGNAL	1441.689697	4985.834473	1437	4976	74.360748	79.983589	1440.563477	4990.5	1415	4974	71.210838	77.689301	100	100	0.239002	-1.49686	0	-6.262971	0.015815	-0.060054	1901.358276	0
1016	110ko2Gcon1R072403	NORMAL	B	1	2	15	2	LOW_SIGNAL	LOW_SIGNAL	1446.331055	4989.993164	1443	4985	66.227837	72.527443	1433.671997	4968.191895	1410	4954	70.082428	70.686462	100	100	2.68645	6.99459	0.384075	2.603656	0.180631	0.308422	181.072327	74.47924
1017	110ko2Gcon1R072403	NORMAL	B	1	2	15	3	LOW_SIGNAL	LOW_SIGNAL	1375.027344	4935.246582	1373	4934	27.792555	46.890427	1386.400024	4945.543945	1384	4946	28.957144	52.946644	100	100	-2.41346	-3.303745	0	0	-0.392742	-0.194486	0	0
1018	110ko2Gcon1R072403	NORMAL	B	1	2	15	4	LOW_SIGNAL	LOW_SIGNAL	1381.5448	4941.523926	1382	4944	27.789383	43.133049	1387.871948	4944.919922	1389	4946	26.840021	46.986889	100	100	-1.34272	-1.089551	0	0	-0.235736	-0.072275	0	0
1019	110ko2Gcon1R072403	NORMAL	B	1	2	15	5	LOW_SIGNAL	LOW_SIGNAL	1378.427612	4952.455078	1379	4957	25.638447	52.997257	1385.432007	4943.848145	1384	4949	28.25927	50.72427	100	100	-1.486442	2.761398	-0.538293	0	-0.247862	0.169681	0	178.395691
1020	110ko2Gcon1R072403	NORMAL	B	1	2	15	6	LOW_SIGNAL	LOW_SIGNAL	1379.095947	4944.821777	1375	4942	41.995121	47.431362	1386.215942	4944.271973	1385	4949	27.766768	44.727558	100	100	-1.510974	0.176396	-8.565804	0	-0.256421	0.012292	0	2871.096924
1021	110ko2Gcon1R072403	NORMAL	B	1	2	15	7	LOW_SIGNAL	LOW_SIGNAL	1373.431519	4944.685059	1372	4943	27.402971	44.839596	1377.592041	4942.60791	1376	4943	29.274307	47.340553	100	100	-0.882928	0.66642	-1.324882	0	-0.142122	0.043877	0	730.977905
1022	110ko2Gcon1R072403	NORMAL	B	1	2	15	8	LOW_SIGNAL	LOW_SIGNAL	1373.390381	4942.082031	1368	4944	30.687834	41.860264	1376.936035	4943.344238	1375	4945	25.051163	44.246944	100	100	-0.752443	-0.404959	0	0	-0.141537	-0.028526	0	0
1023	110ko2Gcon1R072403	NORMAL	B	1	2	15	9	LOW_SIGNAL	LOW_SIGNAL	1369.856201	4941.855957	1367	4943	27.252836	43.958286	1380.151978	4947.711914	1383	4943	26.598888	48.222397	100	100	-2.184924	-1.87879	0	0	-0.387075	-0.121436	0	0
1024	110ko2Gcon1R072403	NORMAL	B	1	2	15	10	LOW_SIGNAL	LOW_SIGNAL	1377.94519	4946.630371	1377	4941	33.548275	70.032501	1390.199951	4944.231934	1393	4950	26.342041	47.91864	100	100	-2.600652	0.7695	-3.379662	0	-0.465217	0.050052	0	2129.388916
1025	110ko2Gcon1R072403	NORMAL	B	1	2	15	11	LOW_SIGNAL	LOW_SIGNAL	1383.17688	4944.32666	1384	4948	27.429289	44.827705	1393.952026	4951.295898	1392	4957	29.827963	46.2174	100	100	-2.286654	-2.235969	0	0	-0.361243	-0.150793	0	0
1026	110ko2Gcon1R072403	NORMAL	B	1	2	15	12	LOW_SIGNAL	LOW_SIGNAL	1390.496704	4956.178711	1391	4959	30.128801	50.587616	1395.848022	4950.200195	1394	4954	30.605724	50.093784	100	100	-1.135633	1.918112	-0.592058	0	-0.174847	0.119346	0	117.942688
1027	110ko2Gcon1R072403	NORMAL	B	1	2	15	13	LOW_SIGNAL	LOW_SIGNAL	1386.364258	4956.609375	1384	4956	27.577148	44.651718	1395.296021	4958.248047	1394	4962	27.898153	45.882843	100	100	-1.895459	-0.525742	0	0	-0.320156	-0.035714	0	0
1028	110ko2Gcon1R072403	NORMAL	B	1	2	15	14	LOW_SIGNAL	LOW_SIGNAL	1376.926147	4968.939453	1377	4969	40.176147	45.776794	1390.527954	4964.47998	1388	4965	28.169867	47.994553	100	100	-2.886516	1.430751	-2.017483	0	-0.48285	0.092916	0	323.376648
1029	110ko2Gcon1R072403	NORMAL	B	1	2	15	15	LOW_SIGNAL	LOW_SIGNAL	1386.060425	4970.375977	1389	4971	28.075001	45.309818	1394.959961	4965.992188	1393	4968	24.843508	42.408817	100	100	-1.88862	1.406469	-1.34281	0	-0.358224	0.10337	0	363.890137
1030	110ko2Gcon1R072403	NORMAL	B	1	2	15	16	LOW_SIGNAL	LOW_SIGNAL	1389.040283	4961.154297	1386	4964	29.721428	46.338913	1394.015991	4961.096191	1395	4964	25.679789	50.837097	100	100	-1.055923	0.018642	-56.641499	0	-0.19376	0.001143	0	35981.652344
1031	110ko2Gcon1R072403	NORMAL	B	1	2	15	17	LOW_SIGNAL	LOW_SIGNAL	1371.12085	4955.22168	1372	4958	24.220522	47.087883	1381.040039	4961.472168	1379	4962	28.824936	53.839909	100	100	-2.105007	-2.00537	0	0	-0.344118	-0.116094	0	0
1032	110ko2Gcon1R072403	NORMAL	B	1	2	15	18	LOW_SIGNAL	LOW_SIGNAL	1375.026855	4957.543457	1375	4955	26.890152	42.23814	1384.807983	4961.304199	1379	4965	54.777218	46.964684	100	100	-2.075708	-1.206574	0	0	-0.178562	-0.080076	0	0
1033	110ko2Gcon1R072403	NORMAL	B	1	2	15	19	LOW_SIGNAL	LOW_SIGNAL	1366.040039	4951.706543	1363	4954	29.136761	47.219555	1377.232056	4947.383789	1375	4943	28.918444	47.354843	100	100	-2.375121	1.386887	-1.712556	0	-0.38702	0.091284	0	82.748154
1034	110ko2Gcon1R072403	NORMAL	B	1	2	15	20	LOW_SIGNAL	LOW_SIGNAL	1381.266724	4966.533203	1381	4965	27.832838	47.875057	1389.920044	4962.928223	1392	4962	29.55929	50.959526	100	100	-1.83637	1.156601	-1.58773	0	-0.292745	0.070742	0	484.330505
1035	110ko2Gcon1R072403	NORMAL	B	1	2	15	21	LOW_SIGNAL	LOW_SIGNAL	1420.873291	4980.5	1415	4980	61.414352	47.417713	1405.384033	4975.231934	1402	4975	35.284515	46.738663	100	100	3.287062	1.690175	1.944806	0.51419	0.438982	0.112713	324.525208	151.78334
1036	110ko2Gcon1R072403	NORMAL	B	1	2	15	22	LOW_SIGNAL	LOW_SIGNAL	1422.793335	4987.866699	1420	4979	40.788418	72.580872	1414.599976	4982.007813	1412	4982	38.029907	51.195313	100	100	1.738759	1.87973	0.925004	1.081076	0.215445	0.114442	179.965393	878.139954
1037	110ko2Gcon1R072403	NORMAL	B	1	2	15	23	LOW_SIGNAL	LOW_SIGNAL	1406.790527	4983.297363	1408	4984	25.842594	41.23988	1438.416016	4977.583984	1412	4973	272.90213	41.980068	100	100	-6.711422	1.833047	-3.661348	0	-0.115886	0.136097	0	137.370056
1038	110ko2Gcon1R072403	NORMAL	B	1	2	15	24	LOW_SIGNAL	LOW_SIGNAL	1385.912109	4964.236328	1384	4968	27.433014	50.96516	1397.223999	4971.912109	1397	4969	33.457451	49.020554	100	100	-2.400559	-2.462652	0	0	-0.338098	-0.156583	0	0
1039	110ko2Gcon1R072403	NORMAL	B	1	2	15	25	LOW_SIGNAL	LOW_SIGNAL	1369.817627	4944.966309	1369	4948	23.989239	45.454536	1374.920044	4941.087891	1371	4940	29.282717	49.660767	100	100	-1.082813	1.244329	-0.870198	0	-0.174247	0.078098	0	515.723633
1040	110ko2Gcon1R072403	NORMAL	B	1	2	15	26	LOW_SIGNAL	LOW_SIGNAL	1361.156494	4947.333496	1363	4943	25.840845	48.9669	1375.463989	4937.759766	1362	4937	83.938866	45.819138	100	100	-3.036274	3.071579	-0.988506	0	-0.170451	0.208946	0	180.42305
1041	110ko2Gcon1R072403	NORMAL	B	1	2	16	1	LOW_SIGNAL	LOW_SIGNAL	1369.724121	4930.620605	1369	4932	28.673321	43.328857	1373.420654	4930.976074	1370	4929	30.449001	45.43399	100	100	-0.784462	-0.114046	0	0	-0.121401	-0.007824	0	0
1042	110ko2Gcon1R072403	NORMAL	B	1	2	16	2	LOW_SIGNAL	LOW_SIGNAL	1380.103394	4941.289551	1377	4944	30.332809	48.613255	1379.416016	4933.791992	1378	4939	27.621914	42.920471	100	100	0.145872	2.405472	0.060642	16.490257	0.024885	0.174685	1823.497681	304.461945
1043	110ko2Gcon1R072403	NORMAL	B	1	2	16	3	LOW_SIGNAL	LOW_SIGNAL	1371.917847	4944.644043	1368	4946	32.607063	48.530643	1380.47998	4942.120117	1378	4938	30.393805	48.440788	100	100	-1.817018	0.809761	-2.243894	0	-0.281707	0.052103	0	116.954437
1044	110ko2Gcon1R072403	NORMAL	B	1	2	16	4	LOW_SIGNAL	LOW_SIGNAL	1373.303467	4953.310547	1370	4953	26.547995	47.392338	1481.959961	4974.680176	1373	4948	914.488831	273.429413	100	100	-23.058603	-6.856105	0	0	-0.118817	-0.078154	0	0
1045	110ko2Gcon1R072403	NORMAL	B	1	2	16	5	LOW_SIGNAL	LOW_SIGNAL	1370.648315	4935.207031	1369	4940	29.017599	53.509071	1369.008057	4945.512207	1367	4947	29.860565	52.899876	100	100	0.348089	-3.306252	0	-9.498307	0.054931	-0.194805	429.506683	0
1046	110ko2Gcon1R072403	NORMAL	B	1	2	16	6	LOW_SIGNAL	LOW_SIGNAL	1362.634521	4931.365723	1360	4927	28.681152	51.297176	1370.432007	4935.271973	1370	4932	31.82243	43.909801	100	100	-1.654748	-1.253258	0	0	-0.245031	-0.088961	0	0
1047	110ko2Gcon1R072403	NORMAL	B	1	2	16	7	LOW_SIGNAL	LOW_SIGNAL	1352.438354	4929.493164	1353	4931	26.787537	41.992817	1369.904053	4928.728027	1366	4929	49.642014	47.663193	100	100	-3.706494	0.245482	-15.098845	0	-0.351833	0.016053	0	2946.840332
1048	110ko2Gcon1R072403	NORMAL	B	1	2	16	8	LOW_SIGNAL	LOW_SIGNAL	1361.061279	4920.020508	1359	4921	28.108698	44.399261	1376.855957	4962.616211	1368	4942	93.529602	318.499603	100	100	-3.351877	-13.666153	0	0	-0.168874	-0.133739	0	0
1049	110ko2Gcon1R072403	NORMAL	B	1	2	16	9	LOW_SIGNAL	LOW_SIGNAL	1362.605469	4933.666504	1361	4935	25.289175	47.421642	1382.248047	4932.824219	1375	4932	78.386307	49.059364	100	100	-4.168461	0.270234	-15.425389	0	-0.250587	0.017169	0	1492.388306
1050	110ko2Gcon1R072403	NORMAL	B	1	2	16	10	LOW_SIGNAL	LOW_SIGNAL	1376.816284	4928.285645	1376	4925	26.395313	43.795601	1381.135986	4928.040039	1381	4928	24.966213	49.964886	100	100	-0.916708	0.078799	-11.633559	0	-0.173022	0.004916	0	9792.402344
1051	110ko2Gcon1R072403	NORMAL	B	1	2	16	11	LOW_SIGNAL	LOW_SIGNAL	1375.401367	4937.934082	1375	4939	27.915258	45.564259	1379.063354	4936.352051	1374	4930	44.492603	49.076027	100	100	-0.777131	0.50757	-1.531083	0	-0.082306	0.032236	0	1152.353882
1052	110ko2Gcon1R072403	NORMAL	B	1	2	16	12	LOW_SIGNAL	LOW_SIGNAL	1364.178833	4941.364258	1361	4943	25.454033	47.921249	1371.223999	4944.111816	1370	4942	25.394588	39.330738	100	100	-1.495094	-0.88151	0	0	-0.277428	-0.069858	0	0
1053	110ko2Gcon1R072403	NORMAL	B	1	2	16	13	LOW_SIGNAL	LOW_SIGNAL	1361.192017	4958.258301	1361	4967	23.035831	55.208145	1368.671997	4952.744141	1371	4956	30.113167	47.189369	100	100	-1.587369	1.76913	-0.897259	0	-0.248396	0.116852	0	519.660034
1054	110ko2Gcon1R072403	NORMAL	B	1	2	16	14	LOW_SIGNAL	LOW_SIGNAL	1366.463135	4950.395996	1366	4950	25.577263	56.335968	1370.66394	4957.456055	1372	4959	29.330139	47.879303	100	100	-0.891477	-2.265107	0	0	-0.143225	-0.147455	0	0
1055	110ko2Gcon1R072403	NORMAL	B	1	2	16	15	LOW_SIGNAL	LOW_SIGNAL	1377.664429	4951.711426	1378	4957	25.167179	44.497391	1379.328003	4956.664063	1380	4960	28.133831	45.728825	100	100	-0.353036	-1.588975	0	0	-0.059131	-0.108304	0	0
1056	110ko2Gcon1R072403	NORMAL	B	1	2	16	16	LOW_SIGNAL	LOW_SIGNAL	1374.067139	4951.308594	1375	4955	26.043022	43.047745	1380.264038	4946.815918	1384	4948	27.662462	52.369251	100	100	-1.315079	1.441404	-0.91236	0	-0.224018	0.085788	0	663.820862
1057	110ko2Gcon1R072403	NORMAL	B	1	2	16	17	LOW_SIGNAL	LOW_SIGNAL	1366.765137	4947.07373	1368	4947	27.973295	43.905773	1384.287964	4956.687988	1379	4950	36.595615	57.600052	100	100	-3.718617	-3.084581	0	0	-0.478823	-0.166914	0	0
1058	110ko2Gcon1R072403	NORMAL	B	1	2	16	18	LOW_SIGNAL	LOW_SIGNAL	1371.206665	4946.506836	1370	4944	26.0774	48.83773	1377.495361	4947.385254	1377	4948	24.163267	54.498363	100	100	-1.334559	-0.281826	0	0	-0.260259	-0.016118	0	0
1059	110ko2Gcon1R072403	NORMAL	B	1	2	16	19	LOW_SIGNAL	LOW_SIGNAL	1367.193359	4943.946777	1364	4939	39.964531	57.899563	1373.063965	4944.288086	1373	4941	41.678448	54.209248	100	100	-1.245834	-0.109503	0	0	-0.140855	-0.006296	0	0
1060	110ko2Gcon1R072403	NORMAL	B	1	2	16	20	LOW_SIGNAL	LOW_SIGNAL	1371.900024	4944.273438	1372	4943	27.151016	47.105919	1386.296021	4953.21582	1383	4951	42.346123	53.420959	100	100	-3.055055	-2.869021	0	0	-0.33996	-0.167395	0	0
1061	110ko2Gcon1R072403	NORMAL	B	1	2	16	21	LOW_SIGNAL	LOW_SIGNAL	1373.248291	4956.570313	1373	4964	29.278233	46.892395	1381.680054	4965.487793	1380	4967	27.316723	42.945122	100	100	-1.789352	-2.861032	0	0	-0.308667	-0.207648	0	0
1062	110ko2Gcon1R072403	NORMAL	B	1	2	16	22	LOW_SIGNAL	LOW_SIGNAL	1368.073853	4967.617676	1365	4967	29.337757	49.755699	1374.800049	4962.184082	1367	4962	51.269375	48.255772	100	100	-1.427404	1.743282	-0.818803	0	-0.131193	0.1126	0	223.144745
1063	110ko2Gcon1R072403	NORMAL	B	1	2	16	23	LOW_SIGNAL	LOW_SIGNAL	1373.060425	4975.02002	1373	4976	31.186926	45.49791	1424.008057	4977.200195	1383	4976	297.995422	51.959969	100	100	-10.811882	-0.699475	0	0	-0.170968	-0.041959	0	0
1064	110ko2Gcon1R072403	NORMAL	B	1	2	16	24	LOW_SIGNAL	LOW_SIGNAL	1359.776978	4947.547363	1360	4944	29.159851	48.942329	1366.208008	4962.248047	1364	4964	35.070518	50.538166	100	100	-1.364765	-4.71648	0	0	-0.183374	-0.290883	0	0
1065	110ko2Gcon1R072403	NORMAL	B	1	2	16	25	LOW_SIGNAL	LOW_SIGNAL	1349.503418	4940.183594	1350	4943	25.225927	46.490101	1350.079956	4940.824219	1353	4940	29.820866	49.374794	100	100	-0.12235	-0.205534	0	0	-0.019333	-0.012975	0	0
1066	110ko2Gcon1R072403	NORMAL	B	1	2	16	26	LOW_SIGNAL	LOW_SIGNAL	1343.551025	4932.721191	1343	4932	27.016272	54.750217	1351.176025	4923.992188	1347	4926	36.511391	42.140224	100	100	-1.618144	2.800562	-0.577793	0	-0.208839	0.207142	0	400.436096
1067	110ko2Gcon1R072403	NORMAL	B	1	2	17	1	LOW_SIGNAL	LOW_SIGNAL	1353.027588	4920.958496	1351	4915	26.395744	45.139732	1363.579346	4925.031738	1364	4923	31.583881	39.261581	100	100	-2.239248	-1.306835	0	0	-0.334087	-0.103746	0	0
1068	110ko2Gcon1R072403	NORMAL	B	1	2	17	2	LOW_SIGNAL	LOW_SIGNAL	1362.655151	4922.765625	1359	4930	27.76948	50.592106	1363.254028	4935.238281	1364	4938	30.761265	46.892128	100	100	-0.127091	-4.001653	0	0	-0.019469	-0.265986	0	0
1069	110ko2Gcon1R072403	NORMAL	B	1	2	17	3	LOW_SIGNAL	LOW_SIGNAL	1367.260254	4940.835449	1367	4935	30.497274	55.078251	1366.52002	4948.600098	1362	4949	39.733707	48.416866	100	100	0.157089	-2.491164	0	-15.858267	0.01863	-0.160371	3440.703613	0
1070	110ko2Gcon1R072403	NORMAL	B	1	2	17	4	LOW_SIGNAL	LOW_SIGNAL	1351.204102	4948.353516	1351	4948	34.876091	50.37553	1468.680054	4978	1357	4950	916.688904	273.332245	100	100	-24.930229	-9.511602	0	0	-0.128152	-0.108463	0	0
1071	110ko2Gcon1R072403	NORMAL	B	1	2	17	5	LOW_SIGNAL	LOW_SIGNAL	1348.452026	4930.287598	1347	4925	29.840977	49.916058	1408.583984	4940.375977	1344	4939	642.596069	52.508163	100	100	-12.76094	-3.236696	0	0	-0.093577	-0.19213	0	0
1072	110ko2Gcon1R072403	NORMAL	B	1	2	17	6	LOW_SIGNAL	LOW_SIGNAL	1347.520508	4931.027344	1341	4930	97.470505	47.542961	1348.095947	4922.775879	1346	4924	32.832767	43.702595	100	100	-0.122117	2.647351	-0.046128	0	-0.017526	0.188809	0	226.861725
1073	110ko2Gcon1R072403	NORMAL	B	1	2	17	7	LOW_SIGNAL	LOW_SIGNAL	1339.863892	4923.224609	1339	4930	29.825668	44.759277	1340.839966	4920.271973	1339	4918	30.458431	46.346931	100	100	-0.207138	0.947306	-0.21866	0	-0.032046	0.063707	0	407.325775
1074	110ko2Gcon1R072403	NORMAL	B	1	2	17	8	LOW_SIGNAL	LOW_SIGNAL	1341.727905	4924.578125	1338	4924	29.280546	46.447609	1348.504028	4920.879883	1347	4918	28.021482	48.466084	100	100	-1.437999	1.186522	-1.211945	0	-0.241819	0.076306	0	374.266235
1075	110ko2Gcon1R072403	NORMAL	B	1	2	17	9	LOW_SIGNAL	LOW_SIGNAL	1419.564575	4943.231445	1417	4943	78.594322	52.394714	1378.384033	4926.943848	1369	4928	55.998245	54.033943	100	100	8.739154	5.225616	1.672368	0.597955	0.73539	0.301433	133.916779	81.094627
1076	110ko2Gcon1R072403	NORMAL	B	1	2	17	10	LOW_SIGNAL	LOW_SIGNAL	1421.072388	4934.868652	1420	4930	73.036423	48.551552	1375.316895	4923.211426	1367	4926	48.960014	47.874962	100	100	9.71003	3.740036	2.59624	0.385172	0.934548	0.243493	118.447571	69.28923
1077	110ko2Gcon1R072403	NORMAL	B	1	2	17	11	LOW_SIGNAL	LOW_SIGNAL	1352.25	4917.460449	1350	4915	26.966068	43.32259	1357.368042	4923.60791	1358	4925	28.91716	45.450947	100	100	-1.086128	-1.972315	0	0	-0.17699	-0.135255	0	0
1078	110ko2Gcon1R072403	NORMAL	B	1	2	17	12	LOW_SIGNAL	LOW_SIGNAL	1339.966919	4945.371094	1338	4943	28.959839	50.437893	1345.128052	4939.87207	1347	4940	28.09918	43.228199	100	100	-1.095273	1.764274	-0.620807	0	-0.183676	0.127209	0	472.567657
1079	110ko2Gcon1R072403	NORMAL	B	1	2	17	13	LOW_SIGNAL	LOW_SIGNAL	1339.483398	4950.437012	1338	4946	32.066975	48.628468	1338.472046	4946.368164	1332	4947	29.843296	49.271397	100	100	0.214625	1.305425	0.16441	6.082358	0.033889	0.08258	1160.151855	194.984909
1080	110ko2Gcon1R072403	NORMAL	B	1	2	17	14	LOW_SIGNAL	LOW_SIGNAL	1348.818848	4939.953125	1350	4941	27.460546	48.615868	1349.015991	4953.383789	1348	4950	29.100492	50.321995	100	100	-0.041837	-4.309015	0	0	-0.006775	-0.266895	0	0
1081	110ko2Gcon1R072403	NORMAL	B	1	2	17	15	LOW_SIGNAL	LOW_SIGNAL	1385.241577	4958.040039	1358	4949	149.342514	81.84864	1365.245239	4953.537598	1364	4947	31.856167	48.546131	100	100	4.243535	1.444537	2.937644	0.340409	0.627707	0.092746	729.660339	1463.593628
1082	110ko2Gcon1R072403	NORMAL	B	1	2	17	16	LOW_SIGNAL	LOW_SIGNAL	1343.31543	4943.208008	1344	4939	26.929594	47.049191	1363.293091	4949.784668	1356	4944	35.428558	57.279762	100	100	-4.239572	-2.110017	0	0	-0.563886	-0.114816	0	0
1083	110ko2Gcon1R072403	NORMAL	B	1	2	17	17	LOW_SIGNAL	LOW_SIGNAL	1469.355713	4978.302246	1473	4977	123.919914	69.448082	1380.862915	4940.532227	1360	4936	98.554207	51.44331	100	100	18.779552	12.117909	1.549735	0.645271	0.89791	0.734207	84.889771	123.521996
1084	110ko2Gcon1R072403	NORMAL	B	1	2	17	18	LOW_SIGNAL	LOW_SIGNAL	1505.289673	4977.724121	1529	4977	85.079109	52.717209	1364.568604	4928.911621	1362	4931	30.603664	47.575283	100	100	29.863207	15.660713	1.906887	0.524415	4.598177	1.026006	56.412537	46.52282
1085	110ko2Gcon1R072403	NORMAL	B	1	2	17	19	LOW_SIGNAL	LOW_SIGNAL	1357.793335	4931.82666	1356	4929	26.182705	47.192131	1377.952393	4949.563477	1370	4941	50.783436	63.645954	100	100	-4.278067	-5.690575	0	0	-0.396961	-0.278679	0	0
1086	110ko2Gcon1R072403	NORMAL	B	1	2	17	20	LOW_SIGNAL	LOW_SIGNAL	1360.744995	4944.899414	1359	4943	29.738308	49.521053	1401.959961	4959.640137	1387	4951	87.458778	58.952465	100	100	-8.746459	-4.729326	0	0	-0.47125	-0.250044	0	0
1087	110ko2Gcon1R072403	NORMAL	B	1	2	17	21	LOW_SIGNAL	LOW_SIGNAL	1353.348999	4951.953125	1357	4942	29.304531	48.226833	1380.839966	4959.695801	1372	4959	81.830803	58.69305	100	100	-5.834012	-2.484114	0	0	-0.335949	-0.131918	0	0
1088	110ko2Gcon1R072403	NORMAL	B	1	2	17	22	LOW_SIGNAL	LOW_SIGNAL	1339.919434	4957.429688	1340	4955	25.729231	49.096603	1356.391968	4962.383789	1345	4959	50.351173	53.41798	100	100	-3.495729	-1.589445	0	0	-0.327153	-0.092742	0	0
1089	110ko2Gcon1R072403	NORMAL	B	1	2	17	23	LOW_SIGNAL	LOW_SIGNAL	1400.241577	5006.040039	1414	5006	54.219601	58.412437	1353.255981	4979.943848	1340	4979	50.593243	58.367897	100	100	9.971077	8.372547	1.190925	0.839683	0.928693	0.447098	41.49329	8.739441
1090	110ko2Gcon1R072403	NORMAL	B	1	2	17	24	LOW_SIGNAL	LOW_SIGNAL	1391.878418	4984.283691	1403	4984	60.073532	58.140575	1347.135986	4954.888184	1334	4952	45.120689	55.667248	100	100	9.495042	9.431081	1.006782	0.993264	0.991617	0.528058	88.641739	57.074982
1091	110ko2Gcon1R072403	NORMAL	B	1	2	17	25	LOW_SIGNAL	LOW_SIGNAL	1326.047607	4926.537598	1325	4927	24.558378	47.536175	1335.984009	4926.73584	1334	4922	32.108932	43.277637	100	100	-2.10866	-0.063603	0	0	-0.309459	-0.004581	0	0
1092	110ko2Gcon1R072403	NORMAL	B	1	2	17	26	LOW_SIGNAL	LOW_SIGNAL	1333.108887	4916.088379	1331	4912	33.473797	47.220535	1333.767944	4915	1330	4921	38.222427	45.823467	100	100	-0.139862	0.349189	-0.400535	0	-0.017243	0.023752	0	1047.546265
1093	110ko2Gcon1R072403	NORMAL	B	1	2	18	1	LOW_SIGNAL	LOW_SIGNAL	1353.253418	4923.212402	1345	4919	41.138248	52.616665	1341.864014	4929.184082	1339	4935	32.674679	45.634132	100	100	2.417009	-1.915918	0	-0.792681	0.34857	-0.13086	219.453232	0
1094	110ko2Gcon1R072403	NORMAL	B	1	2	18	2	LOW_SIGNAL	LOW_SIGNAL	1356.006836	4928.808105	1346	4928	39.569153	46.91259	1346.671997	4927	1340	4921	34.798912	43.010689	100	100	1.980998	0.580102	3.414915	0.292833	0.268251	0.042039	201.77002	1035.977661
1095	110ko2Gcon1R072403	NORMAL	B	1	2	18	3	LOW_SIGNAL	LOW_SIGNAL	1329.768677	4938.041016	1331	4939	27.52137	43.81295	1332.785767	4934.428711	1333	4936	29.184267	45.105648	100	100	-0.640274	1.15895	-0.55246	0	-0.103381	0.080085	0	296.797729
1096	110ko2Gcon1R072403	NORMAL	B	1	2	18	4	LOW_SIGNAL	LOW_SIGNAL	1320.537476	4954.197266	1320	4957	27.556982	51.531418	1319.476196	4945.277832	1317	4941	28.058996	43.520973	100	100	0.22522	2.861658	0.078703	12.706056	0.037823	0.204946	497.883698	309.365997
1097	110ko2Gcon1R072403	NORMAL	B	1	2	18	5	LOW_SIGNAL	LOW_SIGNAL	1314.746582	4926.855957	1316	4928	29.533564	44.143028	1316.599976	4938.047852	1314	4936	30.917421	52.134125	100	100	-0.393319	-3.590741	0	0	-0.059947	-0.214675	0	0
1098	110ko2Gcon1R072403	NORMAL	B	1	2	18	6	LOW_SIGNAL	LOW_SIGNAL	1319.321899	4919.814941	1316	4917	25.315643	45.548912	1315.624023	4921.032227	1314	4918	29.578672	50.162941	100	100	0.784747	-0.390547	0	-0.497672	0.125018	-0.024267	413.68573	0
1099	110ko2Gcon1R072403	NORMAL	B	1	2	18	7	LOW_SIGNAL	LOW_SIGNAL	1317.431519	4907.397461	1315	4905	28.647179	45.915882	1329.687988	4915.536133	1326	4912	32.61293	50.367294	100	100	-2.601014	-2.611163	0	0	-0.375816	-0.161586	0	0
1100	110ko2Gcon1R072403	NORMAL	B	1	2	18	8	LOW_SIGNAL	LOW_SIGNAL	1324.374146	4906.469238	1324	4903	26.931986	46.272465	1332.631958	4907.591797	1333	4908	30.323133	46.423901	100	100	-1.752437	-0.360155	0	0	-0.272327	-0.024181	0	0
1101	110ko2Gcon1R072403	NORMAL	B	1	2	18	9	LOW_SIGNAL	LOW_SIGNAL	1335.714233	4909.503418	1334	4910	29.889748	41.242085	1338.135986	4912.992188	1336	4910	29.996326	46.840412	100	100	-0.513934	-1.119316	0	0	-0.080735	-0.074482	0	0
1102	110ko2Gcon1R072403	NORMAL	B	1	2	18	10	LOW_SIGNAL	LOW_SIGNAL	1325.506592	4915.842285	1326	4916	32.739792	47.603645	1322.439941	4909.359863	1324	4907	30.270929	48.474869	100	100	0.650791	2.079782	0.312913	3.195775	0.101307	0.133727	406.716064	141.137085
1103	110ko2Gcon1R072403	NORMAL	B	1	2	18	11	LOW_SIGNAL	LOW_SIGNAL	1325.618408	4920.782715	1325	4926	27.358774	46.595604	1324.76001	4913.12793	1323	4907	31.979675	47.190418	100	100	0.182166	2.455916	0.074174	13.48178	0.026842	0.162211	1929.045776	97.57225
1104	110ko2Gcon1R072403	NORMAL	B	1	2	18	12	LOW_SIGNAL	LOW_SIGNAL	1309.033081	4939.642578	1306	4946	31.55892	49.120029	1317.176025	4941.368164	1318	4948	30.903347	43.983788	100	100	-1.72806	-0.553627	0	0	-0.263497	-0.039232	0	0
1105	110ko2Gcon1R072403	NORMAL	B	1	2	18	13	LOW_SIGNAL	LOW_SIGNAL	1315.226685	4952.120117	1305	4957	103.249557	50.287086	1314.527954	4953.071777	1309	4954	50.112549	49.3647	100	100	0.148282	-0.305325	0	-2.05909	0.013943	-0.019278	12919.564453	0
1106	110ko2Gcon1R072403	NORMAL	B	1	2	18	14	LOW_SIGNAL	LOW_SIGNAL	1326.219971	4956.513184	1322	4952	52.507454	44.859627	1324.913818	4955.103516	1320	4953	30.218504	43.608006	100	100	0.277186	0.45227	0.612878	1.631647	0.043224	0.032326	3287.546143	746.468872
1107	110ko2Gcon1R072403	NORMAL	B	1	2	18	15	DETECTED	DETECTED	1886.925415	5218.179199	1883	5221	42.920761	48.491772	1345.010254	4951.113281	1344	4943	32.094101	48.982552	100	100	115.002853	85.683846	1.342177	0.745058	16.885195	5.452266	5.258836	2.589821
1108	110ko2Gcon1R072403	NORMAL	B	1	2	18	16	DETECTED	DETECTED	1850.784668	5201.477051	1850	5208	47.918388	57.49596	1342.551514	4943.470703	1336	4942	36.625793	58.993263	100	100	107.855003	82.777229	1.302955	0.767486	13.876372	4.373488	6.07961	5.118791
1109	110ko2Gcon1R072403	NORMAL	B	1	2	18	17	LOW_SIGNAL	LOW_SIGNAL	1336.149292	4926.175293	1335	4922	29.791821	45.531307	1343.936523	4936.444336	1343	4935	37.829254	49.487545	100	100	-1.652572	-3.294659	0	0	-0.205852	-0.207508	0	0
1110	110ko2Gcon1R072403	NORMAL	B	1	2	18	18	LOW_SIGNAL	LOW_SIGNAL	1341.680054	4922.286621	1340	4928	25.579279	44.60931	1349.269897	4937.388672	1344	4934	51.790718	52.068096	100	100	-1.610683	-4.845253	0	0	-0.146548	-0.290044	0	0
1111	110ko2Gcon1R072403	NORMAL	B	1	2	18	19	LOW_SIGNAL	LOW_SIGNAL	1388.906006	4988.026855	1380	4993	66.724258	67.233055	1376.552002	4977.271973	1361	4968	69.405128	67.199677	100	100	2.621712	3.450533	0.759799	1.316137	0.177998	0.160044	154.634415	19.696411
1112	110ko2Gcon1R072403	NORMAL	B	1	2	18	20	LOW_SIGNAL	LOW_SIGNAL	1383.744995	5007.872559	1381	5004	47.373745	63.896904	1380.543945	4986.583984	1367	4982	64.76664	66.129173	100	100	0.679313	6.8301	0.099459	10.054427	0.049424	0.321924	1379.667725	80.027962
1113	110ko2Gcon1R072403	NORMAL	B	1	2	18	21	LOW_SIGNAL	LOW_SIGNAL	1372.355713	4993.644531	1374	4992	45.830784	56.390667	1355.343994	4982.047852	1340	4979	55.820293	60.773495	100	100	3.610152	3.72061	0.970312	1.030596	0.304759	0.190818	187.318176	195.407394
1114	110ko2Gcon1R072403	NORMAL	B	1	2	18	22	LOW_SIGNAL	LOW_SIGNAL	1361.026855	4995.261719	1360	4995	53.787617	56.670845	1343.008057	4965.160156	1320	4966	65.858299	56.031162	100	100	3.82387	9.657607	0.395944	2.525611	0.2736	0.537229	210.906036	28.207138
1115	110ko2Gcon1R072403	NORMAL	B	1	2	18	23	LOW_SIGNAL	LOW_SIGNAL	1322.557007	4955.208008	1316	4958	30.857206	45.922428	1317.94397	4956.671875	1318	4956	27.453865	49.506077	100	100	0.978958	-0.469658	0	-0.479753	0.168029	-0.029569	305.380493	0
1116	110ko2Gcon1R072403	NORMAL	B	1	2	18	24	LOW_SIGNAL	LOW_SIGNAL	1311.891846	4921.452637	1310	4922	28.315546	49.410446	1320.975952	4938.775879	1322	4938	24.636541	47.919094	100	100	-1.927789	-5.557886	0	0	-0.368725	-0.36151	0	0
1117	110ko2Gcon1R072403	NORMAL	B	1	2	18	25	LOW_SIGNAL	LOW_SIGNAL	1315.36731	4913.714355	1314	4917	26.513391	43.535847	1319.368042	4916.848145	1321	4924	33.230511	47.765396	100	100	-0.849018	-1.005426	0	0	-0.120393	-0.065608	0	0
1118	110ko2Gcon1R072403	NORMAL	B	1	2	18	26	LOW_SIGNAL	LOW_SIGNAL	1314.374146	4907.32666	1314	4908	35.623447	47.110939	1312.368042	4906.071777	1313	4909	27.004938	44.231277	100	100	0.425726	0.402609	1.057419	0.945699	0.074287	0.028371	1158.106079	1292.419312
1119	110ko2Gcon1R072403	NORMAL	B	1	2	19	1	LOW_SIGNAL	LOW_SIGNAL	1355.616455	4971.862793	1355	4969	41.955849	64.073631	1338.615967	4953.815918	1330	4947	42.426746	69.02272	100	100	3.607769	5.790052	0.623098	1.604885	0.400702	0.261463	37.079037	142.214432
1120	110ko2Gcon1R072403	NORMAL	B	1	2	19	2	LOW_SIGNAL	LOW_SIGNAL	1359.897217	4973.616211	1354	4964	44.223213	63.366505	1342.104004	4955.240234	1337	4944	40.337452	67.582603	100	100	3.775997	5.895639	0.640473	1.561346	0.441109	0.271904	101.875069	127.866318
1121	110ko2Gcon1R072403	NORMAL	B	1	2	19	3	LOW_SIGNAL	LOW_SIGNAL	1327.680298	4937.958984	1328	4934	24.08688	51.84763	1323.040039	4939.728027	1324	4935	28.37121	45.10907	100	100	0.984735	-0.567569	0	-0.576367	0.163555	-0.039217	323.076569	0
1122	110ko2Gcon1R072403	NORMAL	B	1	2	19	4	LOW_SIGNAL	LOW_SIGNAL	1319.074829	4942.932129	1320	4946	25.599947	47.615414	1317.301636	4945.936523	1315	4939	29.56329	48.89872	100	100	0.376299	-0.963912	0	-2.561557	0.05998	-0.061441	833.872375	0
1123	110ko2Gcon1R072403	NORMAL	B	1	2	19	5	LOW_SIGNAL	LOW_SIGNAL	1297.768677	4940.041016	1295	4934	39.360657	57.500313	1299.301636	4935.373047	1298	4934	28.439486	55.004829	100	100	-0.325318	1.497643	-0.21722	0	-0.053902	0.084865	0	358.951324
1124	110ko2Gcon1R072403	NORMAL	B	1	2	19	6	LOW_SIGNAL	LOW_SIGNAL	1308.171265	4911.69873	1309	4916	24.925924	51.725975	1308.144043	4926.487793	1308	4925	29.461489	57.70372	100	100	0.005777	-4.744835	0	-821.351196	0.000924	-0.256293	57696.5625	0
1125	110ko2Gcon1R072403	NORMAL	B	1	2	19	7	LOW_SIGNAL	LOW_SIGNAL	1409.890381	4960.746582	1432	4966	80.025429	66.712433	1355.416016	4941.312012	1334	4936	72.117538	66.799332	100	100	11.56031	6.235272	1.854018	0.539369	0.755355	0.29094	63.674282	17.526388
1126	110ko2Gcon1R072403	NORMAL	B	1	2	19	8	LOW_SIGNAL	LOW_SIGNAL	1421.170044	4959.183594	1450	4958	85.333542	64.227768	1363.968018	4925.496094	1342	4911	78.303581	66.406822	100	100	12.139162	10.808098	1.123154	0.89035	0.730516	0.50729	59.293354	50.083485
1127	110ko2Gcon1R072403	NORMAL	B	1	2	19	9	LOW_SIGNAL	LOW_SIGNAL	1372.947388	4940.105469	1367	4948	68.662323	54.093884	1337.063965	4926.680176	1333	4926	45.360168	48.811615	100	100	7.615022	4.307292	1.767938	0.565631	0.791078	0.275043	143.647949	173.662384
1128	110ko2Gcon1R072403	NORMAL	B	1	2	19	10	LOW_SIGNAL	LOW_SIGNAL	1361.776367	4925.644531	1356	4920	65.55249	51.56332	1324.23999	4917.695801	1316	4917	43.162739	46.538792	100	100	7.965805	2.550224	3.123571	0.320146	0.869648	0.170798	131.436951	279.311646
1129	110ko2Gcon1R072403	NORMAL	B	1	2	19	11	LOW_SIGNAL	LOW_SIGNAL	1329.414429	4929.611816	1328	4930	26.702543	41.958046	1313.952026	4919.26416	1314	4918	28.067848	49.638878	100	100	3.281363	3.319881	0.988398	1.011738	0.550894	0.208459	55.92561	256.331879
1130	110ko2Gcon1R072403	NORMAL	B	1	2	19	12	LOW_SIGNAL	LOW_SIGNAL	1296.092773	4919.914063	1296	4919	26.590811	48.386864	1298.416016	4932.895996	1296	4929	28.944368	49.577549	100	100	-0.493028	-4.165047	0	0	-0.080266	-0.261851	0	0
1131	110ko2Gcon1R072403	NORMAL	B	1	2	19	13	LOW_SIGNAL	LOW_SIGNAL	1289.646606	4945.299805	1287	4943	25.664623	50.677132	1292.527954	4949.704102	1295	4952	28.294125	54.195282	100	100	-0.611467	-1.413049	0	0	-0.101836	-0.081267	0	0
1132	110ko2Gcon1R072403	NORMAL	B	1	2	19	14	LOW_SIGNAL	LOW_SIGNAL	1311.680054	4944.053223	1312	4946	28.87077	48.536812	1312.488037	4950.711914	1315	4954	27.847687	50.041569	100	100	-0.171467	-2.136335	0	0	-0.029014	-0.133063	0	0
1133	110ko2Gcon1R072403	NORMAL	B	1	2	19	15	LOW_SIGNAL	LOW_SIGNAL	1331.590576	4943.07373	1332	4945	28.139376	44.775272	1332.296021	4943.687988	1332	4948	26.251884	52.096279	100	100	-0.149706	-0.197075	0	0	-0.026872	-0.011791	0	0
1134	110ko2Gcon1R072403	NORMAL	B	1	2	19	16	LOW_SIGNAL	LOW_SIGNAL	1319.644287	4932	1317	4934	35.443348	45.415947	1326.432007	4935.640137	1329	4936	26.925028	46.429867	100	100	-1.44046	-1.16788	0	0	-0.252097	-0.078401	0	0
1135	110ko2Gcon1R072403	NORMAL	B	1	2	19	17	LOW_SIGNAL	LOW_SIGNAL	1374.154419	4959.436035	1378	4961	57.17017	51.557014	1341.823975	4949.26416	1333	4946	46.406002	55.190742	100	100	6.861025	3.263484	2.102362	0.475655	0.696687	0.184304	103.278152	193.621948
1136	110ko2Gcon1R072403	NORMAL	B	1	2	19	18	LOW_SIGNAL	LOW_SIGNAL	1370.778564	4955.09375	1379	4948	51.088799	52.109467	1342	4939.832031	1334	4938	44.896118	51.42905	100	100	6.10726	4.896479	1.247276	0.801747	0.641003	0.296753	84.717232	54.996449
1137	110ko2Gcon1R072403	NORMAL	B	1	2	19	19	LOW_SIGNAL	LOW_SIGNAL	1343.389282	4953.90625	1346	4951	26.683256	48.480782	1343.895996	4950.080078	1343	4954	28.78924	51.065037	100	100	-0.107533	1.227566	-0.087598	0	-0.017601	0.074927	0	419.193604
1138	110ko2Gcon1R072403	NORMAL	B	1	2	19	20	LOW_SIGNAL	LOW_SIGNAL	1336.704712	4968.77832	1335	4978	26.910641	44.964684	1344.839966	4966.655762	1344	4971	27.874544	48.374241	100	100	-1.726428	0.680989	-2.535177	0	-0.291852	0.043878	0	840.467041
1139	110ko2Gcon1R072403	NORMAL	B	1	2	19	21	LOW_SIGNAL	LOW_SIGNAL	1322.838867	4966.31543	1321	4966	26.922838	48.804089	1323.848022	4970.73584	1323	4981	29.373857	51.139149	100	100	-0.214158	-1.418218	0	0	-0.034356	-0.086439	0	0
1140	110ko2Gcon1R072403	NORMAL	B	1	2	19	22	LOW_SIGNAL	LOW_SIGNAL	1316.577148	4962.798828	1313	4960	33.522713	53.058102	1315.911987	4959.888184	1315	4962	32.175179	53.859756	100	100	0.141158	0.933834	0.151159	6.615543	0.020673	0.054041	1414.551392	318.075043
1141	110ko2Gcon1R072403	NORMAL	B	1	2	19	23	LOW_SIGNAL	LOW_SIGNAL	1324.268433	4939.335449	1324	4942	25.621372	51.188	1341.255981	4953.175781	1326	4946	58.443092	59.065151	100	100	-3.605023	-4.44045	0	0	-0.290668	-0.234323	0	0
1142	110ko2Gcon1R072403	NORMAL	B	1	2	19	24	LOW_SIGNAL	LOW_SIGNAL	1321.040527	4909.736328	1322	4907	25.216036	42.134266	1338.232056	4941.60791	1323	4940	63.823738	54.233494	100	100	-3.64831	-10.22549	0	0	-0.269359	-0.587673	0	0
1143	110ko2Gcon1R072403	NORMAL	B	1	2	19	25	LOW_SIGNAL	LOW_SIGNAL	1317.761963	4907.782227	1318	4911	30.929737	47.197716	1312.463989	4915.255859	1314	4916	24.43244	46.399536	100	100	1.124313	-2.397796	0	-2.132677	0.216842	-0.161071	357.983612	0
1144	110ko2Gcon1R072403	NORMAL	B	1	2	19	26	LOW_SIGNAL	LOW_SIGNAL	1308.374146	4896.285645	1306	4889	34.109657	48.798016	1309.192017	4901.080078	1311	4900	25.824999	46.061592	100	100	-0.173565	-1.538218	0	0	-0.03167	-0.104087	0	0
1145	110ko2Gcon1R072403	NORMAL	B	1	2	20	1	LOW_SIGNAL	LOW_SIGNAL	1310.468994	4926.117188	1309	4923	29.182629	48.809521	1317.323486	4931.333496	1317	4931	29.511255	44.284481	100	100	-1.45463	-1.67357	0	0	-0.232267	-0.117791	0	0
1146	110ko2Gcon1R072403	NORMAL	B	1	2	20	2	LOW_SIGNAL	LOW_SIGNAL	1359.648315	4938.399902	1317	4938	394.325836	54.974411	1320.379639	4927.768555	1319	4930	30.022335	54.548721	100	100	8.333426	3.410898	2.443176	0.409303	1.307982	0.194896	1001.259277	64.225998
1147	110ko2Gcon1R072403	NORMAL	B	1	2	20	3	LOW_SIGNAL	LOW_SIGNAL	1322.5	4930.602539	1317	4932	46.447636	47.086044	1313.608032	4928.567871	1311	4934	32.398201	47.617828	100	100	1.887014	0.652791	2.890688	0.345938	0.274459	0.042729	374.300934	348.785309
1148	110ko2Gcon1R072403	NORMAL	B	1	2	20	4	LOW_SIGNAL	LOW_SIGNAL	1314.486328	4936.068359	1314	4937	29.66881	53.137909	1317.647949	4933.224121	1316	4931	31.115093	44.137596	100	100	-0.670945	0.912529	-0.73526	0	-0.101611	0.06444	0	1040.314331
1149	110ko2Gcon1R072403	NORMAL	B	1	2	20	5	LOW_SIGNAL	LOW_SIGNAL	1333.691772	4927.061523	1334	4924	33.468994	45.501522	1315.952393	4927.356934	1314	4934	28.564276	51.350475	100	100	3.764573	-0.094778	0	-0.025176	0.621034	-0.005753	98.32885	0
1150	110ko2Gcon1R072403	NORMAL	B	1	2	20	6	LOW_SIGNAL	LOW_SIGNAL	1337.075806	4915.56543	1336	4922	32.375416	47.841003	1321.182495	4920.238281	1317	4922	32.163429	51.68652	100	100	3.372808	-1.49921	0	-0.444499	0.494142	-0.090408	23.272919	0
1151	110ko2Gcon1R072403	NORMAL	B	1	2	20	7	LOW_SIGNAL	LOW_SIGNAL	1324.337891	4917.744629	1324	4919	32.532097	47.561619	1317.391968	4912.448242	1322	4911	30.240944	46.080128	100	100	1.474033	1.699261	0.867455	1.152797	0.229686	0.114939	172.656754	222.384613
1152	110ko2Gcon1R072403	NORMAL	B	1	2	20	8	LOW_SIGNAL	LOW_SIGNAL	1319.794678	4919.536621	1321	4915	28.176897	51.85463	1316.373291	4917.711426	1313	4914	30.431087	46.781918	100	100	0.726072	0.585585	1.239909	0.806511	0.112431	0.039015	335.947632	1225.546143
1153	110ko2Gcon1R072403	NORMAL	B	1	2	20	9	LOW_SIGNAL	LOW_SIGNAL	1314.546021	4915.704102	1316	4916	26.639326	43.884224	1313.527954	4916.60791	1311	4913	31.192839	44.863392	100	100	0.21605	-0.289973	0	-1.342158	0.032638	-0.020146	1593.976318	0
1154	110ko2Gcon1R072403	NORMAL	B	1	2	20	10	LOW_SIGNAL	LOW_SIGNAL	1304.006592	4918.920898	1303	4921	29.305542	52.623699	1302.791992	4920.39209	1302	4917	25.5445	45.896255	100	100	0.257757	-0.472008	0	-1.831215	0.047548	-0.032055	1182.522583	0
1155	110ko2Gcon1R072403	NORMAL	B	1	2	20	11	LOW_SIGNAL	LOW_SIGNAL	1307.657837	4929.013184	1304	4934	25.170439	47.132336	1301.631958	4926.976074	1300	4929	27.373327	52.290352	100	100	1.278785	0.653574	1.956604	0.51109	0.220137	0.038958	178.540421	1111.654419
1156	110ko2Gcon1R072403	NORMAL	B	1	2	20	12	LOW_SIGNAL	LOW_SIGNAL	1295.682129	4933.808105	1293	4936	28.063591	47.890388	1301.495972	4934.634277	1301	4929	28.333023	48.41576	100	100	-1.233788	-0.265064	0	0	-0.205197	-0.017064	0	0
1157	110ko2Gcon1R072403	NORMAL	B	1	2	20	13	LOW_SIGNAL	LOW_SIGNAL	1304.893311	4930.666504	1305	4933	29.374727	55.990967	1308.241699	4939.41748	1309	4938	30.921528	48.831928	100	100	-0.71058	-2.807611	0	0	-0.108287	-0.179206	0	0
1158	110ko2Gcon1R072403	NORMAL	B	1	2	20	14	LOW_SIGNAL	LOW_SIGNAL	1334.140015	4947.799805	1328	4948	70.412781	52.097088	1320.033325	4947.700195	1321	4954	28.567858	49.874332	100	100	2.993659	0.031958	93.674568	0.010675	0.493796	0.001997	456.216888	15114.1875
1159	110ko2Gcon1R072403	NORMAL	B	1	2	20	15	LOW_SIGNAL	LOW_SIGNAL	1335	4942.919434	1330	4944	68.097206	45.748501	1332.800049	4935.100098	1332	4938	25.812283	53.578896	100	100	0.466864	2.508709	0.186097	5.373534	0.085229	0.145941	2864.405273	356.661713
1160	110ko2Gcon1R072403	NORMAL	B	1	2	20	16	LOW_SIGNAL	LOW_SIGNAL	1325.243286	4940.682617	1321	4940	25.461622	47.234261	1321.372314	4936.297852	1321	4939	25.27993	47.029125	100	100	0.821481	1.406782	0.583943	1.712496	0.153124	0.093235	78.438446	100.287582
1161	110ko2Gcon1R072403	NORMAL	B	1	2	20	17	LOW_SIGNAL	LOW_SIGNAL	1327.939575	4942.90625	1325	4946	32.438553	52.59977	1322.192017	4942.967773	1324	4941	26.935017	41.504555	100	100	1.219722	-0.019739	0	-0.016183	0.213386	-0.001482	314.509766	0
1162	110ko2Gcon1R072403	NORMAL	B	1	2	20	18	LOW_SIGNAL	LOW_SIGNAL	1326.302002	4951.080566	1328	4949	27.485548	50.050037	1325.328003	4944.824219	1323	4947	27.394896	48.701843	100	100	0.206698	2.00725	0.102976	9.711036	0.035554	0.128462	229.002182	184.428497
1163	110ko2Gcon1R072403	NORMAL	B	1	2	20	19	LOW_SIGNAL	LOW_SIGNAL	1351.140991	4976.033691	1353	4973	29.197834	45.341568	1347.008057	4958.671875	1349	4954	31.896128	49.534416	100	100	0.877073	5.570262	0.157456	6.350966	0.129575	0.3505	310.659943	114.878212
1164	110ko2Gcon1R072403	NORMAL	B	1	2	20	20	LOW_SIGNAL	LOW_SIGNAL	1343.436279	4974.335449	1343	4977	28.997042	52.412811	1339.488037	4974.967773	1333	4972	31.256382	58.913403	100	100	0.837879	-0.202871	0	-0.242125	0.126318	-0.010733	295.513885	0
1165	110ko2Gcon1R072403	NORMAL	B	1	2	20	21	LOW_SIGNAL	LOW_SIGNAL	1330.389282	4966.120605	1330	4965	28.480602	47.383419	1327.552002	4979.39209	1326	4975	27.930927	72.101624	100	100	0.602115	-4.257945	0	-7.071645	0.101582	-0.184066	196.261276	0
1166	110ko2Gcon1R072403	NORMAL	B	1	2	20	22	LOW_SIGNAL	LOW_SIGNAL	1316.785278	4938.040039	1320	4937	27.79207	48.878067	1320.105713	4959.349609	1316	4962	30.432617	51.557392	100	100	-0.704648	-6.836836	0	0	-0.109108	-0.413317	0	0
1167	110ko2Gcon1R072403	NORMAL	B	1	2	20	23	LOW_SIGNAL	LOW_SIGNAL	1399.831055	4980.175781	1418	4984	87.469276	75.92823	1366.910156	4980.606934	1330	4970	92.945457	78.723709	100	100	6.986328	-0.138328	0	-0.0198	0.354196	-0.005477	95.477989	0
1168	110ko2Gcon1R072403	NORMAL	B	1	2	20	24	LOW_SIGNAL	LOW_SIGNAL	1394.346924	4980.945801	1412	4972	90.245682	75.337578	1362.436157	4953.361816	1326	4947	95.639389	66.985291	100	100	6.771963	8.849882	0.765204	1.306841	0.333657	0.411792	99.226723	124.992226
1169	110ko2Gcon1R072403	NORMAL	B	1	2	20	25	LOW_SIGNAL	LOW_SIGNAL	1303.156494	4935.904785	1304	4937	27.94606	49.012905	1302.254272	4931.864258	1300	4932	28.594479	50.915211	100	100	0.191466	1.296339	0.147697	6.770613	0.031552	0.079358	671.111023	341.228943
1170	110ko2Gcon1R072403	NORMAL	B	1	2	20	26	LOW_SIGNAL	LOW_SIGNAL	1304.541138	4941.541016	1301	4936	27.618116	51.598457	1294.42395	4933.543945	1290	4935	29.528357	52.642353	100	100	2.147025	2.565733	0.836808	1.195018	0.342626	0.151913	103.271111	130.44165
1171	110ko2Gcon1R072403	NORMAL	B	1	2	21	1	DETECTED	DETECTED	3644.285645	5797.643066	3862	5817	748.562134	280.815186	1289.074951	4917.075195	1283	4911	34.992592	37.229286	100	100	499.812469	282.516174	1.769146	0.565244	67.305977	23.652559	31.748487	31.608738
1172	110ko2Gcon1R072403	NORMAL	B	1	2	21	2	DETECTED	DETECTED	3556.843018	5754.677734	3857	5762	950.685547	353.777008	1297.800049	4918.825195	1296	4923	32.296062	38.696644	100	100	479.404175	268.169983	1.787688	0.559382	69.947937	21.60013	42.059265	42.071331
1173	110ko2Gcon1R072403	NORMAL	B	1	2	21	3	LOW_SIGNAL	LOW_SIGNAL	1279.871582	4917.790527	1278	4916	29.422621	47.764046	1283.769897	4918.182617	1282	4920	33.617657	48.404533	100	100	-0.827283	-0.125796	0	0	-0.11596	-0.0081	0	0
1174	110ko2Gcon1R072403	NORMAL	B	1	2	21	4	LOW_SIGNAL	LOW_SIGNAL	1298.109619	4917.678223	1300	4915	29.53248	50.070435	1300.565186	4916.660645	1298	4911	28.413652	48.387661	100	100	-0.52111	0.326474	-1.596176	0	-0.086422	0.02103	0	1264.942261
1175	110ko2Gcon1R072403	NORMAL	B	1	2	21	5	LOW_SIGNAL	LOW_SIGNAL	1343.794556	4930.746582	1349	4930	48.464405	56.32967	1305.886841	4915.443359	1302	4918	33.663128	51.365936	100	100	8.044608	4.909795	1.638481	0.610321	1.12609	0.297926	91.974274	151.084641
1176	110ko2Gcon1R072403	NORMAL	B	1	2	21	6	LOW_SIGNAL	LOW_SIGNAL	1341.951782	4935.91748	1352	4933	49.126442	45.457775	1303.299072	4917.57959	1298	4917	27.419258	46.036499	100	100	8.202708	5.88342	1.394207	0.717253	1.409692	0.398334	105.458641	39.680981
1177	110ko2Gcon1R072403	NORMAL	B	1	2	21	7	LOW_SIGNAL	LOW_SIGNAL	1305.886719	4913.086426	1307	4919	24.923647	49.346458	1299.009399	4921.719727	1299	4922	24.377728	51.336819	100	100	1.459474	-2.769857	0	-1.897846	0.282115	-0.16817	75.435257	0
1178	110ko2Gcon1R072403	NORMAL	B	1	2	21	8	LOW_SIGNAL	LOW_SIGNAL	1302.140015	4923.013184	1301	4920	27.617485	46.358822	1297.255371	4922.925293	1298	4924	27.166128	47.404053	100	100	1.036598	0.028198	36.760986	0.027203	0.179806	0.001854	101.801041	11263.650391
1179	110ko2Gcon1R072403	NORMAL	B	1	2	21	9	LOW_SIGNAL	LOW_SIGNAL	1317.145752	4923.490234	1312	4923	44.546513	52.313519	1294.400024	4919.903809	1288	4917	37.124462	51.728111	100	100	4.826998	1.150648	4.195027	0.238377	0.612688	0.069332	108.24205	217.605545
1180	110ko2Gcon1R072403	NORMAL	B	1	2	21	10	LOW_SIGNAL	LOW_SIGNAL	1306.695313	4930.331055	1303	4925	40.79805	48.949875	1287.911987	4912.680176	1283	4911	34.061382	54.942284	100	100	3.986115	5.663003	0.703887	1.420683	0.551455	0.321262	119.556541	141.359741
1181	110ko2Gcon1R072403	NORMAL	B	1	2	21	11	LOW_SIGNAL	LOW_SIGNAL	1273.721802	4922.092773	1274	4925	27.545153	48.892178	1274.560059	4923.527832	1273	4921	28.551994	52.432693	100	100	-0.177891	-0.460416	0	0	-0.029359	-0.02737	0	0
1182	110ko2Gcon1R072403	NORMAL	B	1	2	21	12	LOW_SIGNAL	LOW_SIGNAL	1273.449707	4915.355469	1274	4919	24.525902	52.58741	1270.696411	4916.268066	1269	4917	30.095297	52.665867	100	100	0.584292	-0.292792	0	-0.501106	0.091486	-0.017328	633.478333	0
1183	110ko2Gcon1R072403	NORMAL	B	1	2	21	13	DETECTED	DETECTED	2436.678467	5338.785645	2427	5327	102.935486	68.769928	1308.338989	4939.610352	1308	4936	29.691292	53.211357	100	100	239.451248	128.069031	1.869704	0.534844	38.002369	7.501694	8.73499	10.913594
1184	110ko2Gcon1R072403	NORMAL	B	1	2	21	14	DETECTED	DETECTED	2479.782959	5368.519043	2515	5369	201.960587	86.227516	1327.774658	4955.563477	1330	4958	29.899445	55.164104	100	100	244.474136	132.490219	1.845224	0.54194	38.529423	7.485947	17.33799	16.048449
1185	110ko2Gcon1R072403	NORMAL	B	1	2	21	15	DETECTED	DETECTED	2105.773682	5261.141602	2100	5250	137.425323	75.29731	1311.735352	4934.396973	1314	4935	31.873632	54.163692	100	100	168.507324	104.830811	1.607422	0.622114	24.912075	6.03254	16.835199	16.008402
1186	110ko2Gcon1R072403	NORMAL	B	1	2	21	16	DETECTED	DETECTED	2141.163574	5271.153809	2140	5269	124.184647	82.571983	1299.551758	4936.879395	1299	4935	34.286297	56.422611	100	100	178.603165	107.24662	1.66535	0.600474	24.546595	5.924476	14.182045	18.035427
1187	110ko2Gcon1R072403	NORMAL	B	1	2	21	17	LOW_SIGNAL	LOW_SIGNAL	1306.937988	4942.841309	1307	4943	33.453777	47.053257	1309.698364	4935.523926	1308	4936	27.818054	46.349064	100	100	-0.585795	2.347666	-0.249522	0	-0.09923	0.157876	0	110.832893
1188	110ko2Gcon1R072403	NORMAL	B	1	2	21	18	LOW_SIGNAL	LOW_SIGNAL	1299.716187	4950.061035	1298	4954	26.575275	45.966148	1299.658691	4944.206543	1302	4943	27.841885	45.792278	100	100	0.012201	1.878321	0.006496	153.943527	0.002065	0.127849	14439.706055	68.225014
1189	110ko2Gcon1R072403	NORMAL	B	1	2	21	19	LOW_SIGNAL	LOW_SIGNAL	1335.283813	4967.716309	1335	4965	33.635914	46.887192	1328.791992	4969.224121	1329	4965	35.208443	51.39032	100	100	1.377666	-0.483758	0	-0.351143	0.184383	-0.02934	160.27536	0
1190	110ko2Gcon1R072403	NORMAL	B	1	2	21	20	LOW_SIGNAL	LOW_SIGNAL	1305.533813	4956.885254	1304	4956	29.195196	46.870136	1313.040039	4952.832031	1310	4946	27.696329	49.452278	100	100	-1.592938	1.300412	-1.224949	0	-0.271019	0.081962	0	389.092957
1191	110ko2Gcon1R072403	NORMAL	B	1	2	21	21	LOW_SIGNAL	LOW_SIGNAL	1317.932373	4953.317383	1317	4952	30.696154	46.919968	1318.008057	4957.832031	1314	4951	30.9126	51.145069	100	100	-0.016061	-1.448453	0	0	-0.002448	-0.088271	0	0
1192	110ko2Gcon1R072403	NORMAL	B	1	2	21	22	LOW_SIGNAL	LOW_SIGNAL	1319.75	4940.223145	1320	4938	27.597662	52.474121	1316.036377	4939.154785	1314	4943	29.165434	48.595722	100	100	0.788089	0.342766	2.299203	0.434933	0.12733	0.021985	254.025177	1853.189087
1193	110ko2Gcon1R072403	NORMAL	B	1	2	21	23	DETECTED	DETECTED	1630.050537	5076.252441	1626	5084	66.221863	52.432533	1303.73584	4932.075684	1301	4931	29.031912	51.975525	100	100	69.249069	46.256817	1.497056	0.667977	11.239862	2.773936	18.239681	4.791096
1194	110ko2Gcon1R072403	NORMAL	B	1	2	21	24	DETECTED	DETECTED	1626.104736	5095.552246	1623	5096	69.306862	59.308029	1294.912231	4923.420898	1290	4927	29.361223	48.601128	100	100	70.284218	55.225601	1.272675	0.785747	11.279929	3.541715	18.955818	19.747
1195	110ko2Gcon1R072403	NORMAL	B	1	2	21	25	LOW_SIGNAL	LOW_SIGNAL	1290.184937	4934.993164	1290	4936	27.969688	48.080177	1282.555542	4933.166504	1280	4933	24.904158	48.42326	100	100	1.619077	0.586055	2.762671	0.361969	0.30635	0.037723	166.871918	315.00174
1196	110ko2Gcon1R072403	NORMAL	B	1	2	21	26	LOW_SIGNAL	LOW_SIGNAL	1282.136963	4939.219238	1279	4933	24.843685	48.781361	1281.714233	4934.92041	1280	4932	30.092083	49.792465	100	100	0.08971	1.37921	0.065044	15.374134	0.014048	0.086335	4016.783691	232.235596
1197	110ko2Gcon1R072403	NORMAL	B	1	2	22	1	LOW_SIGNAL	LOW_SIGNAL	1312.202759	4945.932617	1307	4942	63.204777	66.631035	1265.928589	4919.380859	1261	4921	39.024544	49.23299	100	100	9.820101	8.518708	1.152769	0.867477	1.185771	0.539308	107.443298	169.095184
1198	110ko2Gcon1R072403	NORMAL	B	1	2	22	2	LOW_SIGNAL	LOW_SIGNAL	1310.115601	4945.870605	1307	4952	70.326584	57.076176	1269.47998	4923.704102	1259	4924	52.225559	66.143776	100	100	8.623512	7.11177	1.212569	0.824695	0.778079	0.335126	115.9058	150.795883
1199	110ko2Gcon1R072403	NORMAL	B	1	2	22	3	LOW_SIGNAL	LOW_SIGNAL	1389.483032	5001.666504	1393	4993	127.130798	98.392593	1308.698975	4948.322754	1270	4928	99.227425	86.841324	100	100	17.143637	17.114492	1.001703	0.9983	0.81413	0.614267	98.378639	86.71447
1200	110ko2Gcon1R072403	NORMAL	B	1	2	22	4	DETECTED	DETECTED	1528.202271	5096.741699	1527	5094	51.982769	68.727142	1263.578979	4907.136719	1264	4909	28.829132	46.177628	100	100	56.157192	60.831738	0.923156	1.08324	9.179024	4.105992	16.346291	26.846512
1201	110ko2Gcon1R072403	NORMAL	B	1	2	22	5	DETECTED	DETECTED	1731.946533	5088.061035	1727	5085	102.804977	67.428337	1271.388062	4910.402832	1269	4908	33.501675	48.426788	100	100	97.737694	56.998806	1.714732	0.583181	13.747327	3.668594	21.103317	26.409906
1202	110ko2Gcon1R072403	NORMAL	B	1	2	22	6	DETECTED	DETECTED	1745.405396	5116.054199	1743	5109	83.953598	65.367607	1284.19397	4909.23877	1287	4911	26.09844	50.664703	100	100	97.876259	66.353439	1.475074	0.677932	17.671991	4.082042	17.300953	19.97138
1203	110ko2Gcon1R072403	NORMAL	B	1	2	22	7	DETECTED	DETECTED	5734.416504	6616.524902	6105	6771	1346.521606	583.330566	1285.861084	4927.888672	1279	4936	25.422323	47.007462	100	100	944.052917	541.772034	1.742528	0.573879	174.986191	35.922726	30.263342	34.432133
1204	110ko2Gcon1R072403	NORMAL	B	1	2	22	8	DETECTED	DETECTED	6010.084961	6622.716797	6264	6738	873.483093	410.955505	1286.053589	4917.285645	1288	4927	19.087757	49.098679	100	100	1002.513123	547.1604	1.832211	0.545789	247.490112	34.734768	18.48579	23.924269
1205	110ko2Gcon1R072403	NORMAL	B	1	2	22	9	LOW_SIGNAL	LOW_SIGNAL	1290.560059	4943.246582	1285	4941	43.870239	56.787487	1269.973022	4903.855957	1270	4905	26.709703	42.067883	100	100	4.36889	12.637855	0.345699	2.892692	0.77077	0.936359	169.048859	96.840118
1206	110ko2Gcon1R072403	NORMAL	B	1	2	22	10	LOW_SIGNAL	LOW_SIGNAL	1281.463623	4942.509766	1281	4948	36.685474	57.285358	1262.803955	4917.137207	1262	4919	25.822714	44.8242	100	100	3.959873	8.140381	0.486448	2.055718	0.722607	0.566046	139.64798	140.587967
1207	110ko2Gcon1R072403	NORMAL	B	1	2	22	11	LOW_SIGNAL	LOW_SIGNAL	1248.476807	4919.092773	1247	4924	26.75639	46.199909	1245.712036	4908.848145	1245	4905	28.194836	43.797195	100	100	0.586727	3.286826	0.178509	5.601964	0.098059	0.233911	321.570618	143.538727
1208	110ko2Gcon1R072403	NORMAL	B	1	2	22	12	LOW_SIGNAL	LOW_SIGNAL	1270.187866	4927.053711	1271	4920	26.624352	51.152504	1259.040039	4920.543945	1259	4923	27.645033	48.6665	100	100	2.365743	2.088555	1.132718	0.882832	0.403249	0.133763	66.762482	241.987045
1209	110ko2Gcon1R072403	NORMAL	B	1	2	22	13	LOW_SIGNAL	LOW_SIGNAL	1315.100708	4979.697754	1313	4973	57.273495	110.341347	1300.680054	4951.687988	1291	4949	48.450275	64.874123	100	100	3.060288	8.986487	0.340543	2.936484	0.297638	0.431756	211.794601	318.658844
1210	110ko2Gcon1R072403	NORMAL	B	1	2	22	14	LOW_SIGNAL	LOW_SIGNAL	1334.776978	4986.655273	1329	4969	64.905983	124.901146	1307.088013	4949.040039	1302	4946	40.743301	58.067444	100	100	5.87603	12.068249	0.4869	2.05381	0.679596	0.647785	182.473221	293.983032
1211	110ko2Gcon1R072403	NORMAL	B	1	2	22	15	LOW_SIGNAL	LOW_SIGNAL	1252.17688	4919.646484	1253	4919	25.774763	47.555824	1268.567993	4929.824219	1268	4932	29.544212	50.318169	100	100	-3.47845	-3.265364	0	0	-0.554799	-0.202268	0	0
1212	110ko2Gcon1R072403	NORMAL	B	1	2	22	16	LOW_SIGNAL	LOW_SIGNAL	1264.516968	4925.061035	1264	4925	27.263893	44.139133	1271.05603	4941.191895	1265	4946	37.467255	50.151653	100	100	-1.387691	-5.175329	0	0	-0.174527	-0.321642	0	0
1213	110ko2Gcon1R072403	NORMAL	B	1	2	22	17	LOW_SIGNAL	LOW_SIGNAL	1270.108154	4924.878418	1269	4928	22.344585	53.361034	1281.66394	4936.080078	1283	4934	33.288315	50.874702	100	100	-2.452318	-3.593874	0	0	-0.347142	-0.220181	0	0
1214	110ko2Gcon1R072403	NORMAL	B	1	2	22	18	LOW_SIGNAL	LOW_SIGNAL	1269.01355	4937.831055	1267	4938	27.606564	44.845215	1274.262329	4934.098145	1271	4931	29.762089	49.497044	100	100	-1.113873	1.197645	-0.930053	0	-0.176358	0.075417	0	561.199707
1215	110ko2Gcon1R072403	NORMAL	B	1	2	22	19	LOW_SIGNAL	LOW_SIGNAL	1304.142822	4962.904785	1300	4972	31.697411	52.60442	1312.466675	4960.355469	1306	4961	35.211784	55.75555	100	100	-1.766451	0.817908	-2.15972	0	-0.236394	0.045723	0	724.843018
1216	110ko2Gcon1R072403	NORMAL	B	1	2	22	20	LOW_SIGNAL	LOW_SIGNAL	1297.843506	4947.748535	1299	4948	24.993349	49.248993	1301.115845	4947.71582	1301	4951	26.80658	46.501133	100	100	-0.694441	0.010496	-66.162254	0	-0.122072	0.000704	0	49581.78125
1217	110ko2Gcon1R072403	NORMAL	B	1	2	22	21	LOW_SIGNAL	LOW_SIGNAL	1308.659912	4961.231445	1307	4961	26.594492	48.390537	1303.839966	4954.503906	1304	4952	29.036236	48.774441	100	100	1.022868	2.158424	0.473896	2.110169	0.165998	0.137932	241.804916	90.784111
1218	110ko2Gcon1R072403	NORMAL	B	1	2	22	22	LOW_SIGNAL	LOW_SIGNAL	1303.404053	4945.931641	1301	4949	43.849522	47.059868	1299.312988	4947.182617	1300	4944	29.523815	46.705051	100	100	0.868188	-0.401356	0	-0.462292	0.138568	-0.026785	792.484558	0
1219	110ko2Gcon1R072403	NORMAL	B	1	2	22	23	LOW_SIGNAL	LOW_SIGNAL	1275.863037	4934.76709	1276	4932	26.225712	48.264076	1272.641357	4934.836914	1272	4935	25.986715	51.422253	100	100	0.683691	-0.022402	0	-0.032766	0.123974	-0.001358	109.647865	0
1220	110ko2Gcon1R072403	NORMAL	B	1	2	22	24	LOW_SIGNAL	LOW_SIGNAL	1253.363037	4928.96582	1253	4925	24.221924	44.176819	1258.22876	4920.381348	1257	4918	27.265215	45.061951	100	100	-1.032582	2.754191	-0.374913	0	-0.178459	0.190504	0	103.530197
1221	110ko2Gcon1R072403	NORMAL	B	1	2	22	25	LOW_SIGNAL	LOW_SIGNAL	1254.496582	4932.43457	1252	4933	32.460686	46.107933	1249.391968	4920.200195	1248	4920	27.903318	50.613338	100	100	1.083279	3.925204	0.27598	3.623448	0.182939	0.241722	324.925049	170.626373
1222	110ko2Gcon1R072403	NORMAL	B	1	2	22	26	LOW_SIGNAL	LOW_SIGNAL	1251.890381	4926.404297	1252	4924	24.967598	42.617714	1255.527954	4920.279785	1253	4922	27.32498	44.428741	100	100	-0.77195	1.964952	-0.392859	0	-0.133123	0.13785	0	205.006027
1223	110ko2Gcon1R072403	NORMAL	B	1	2	23	1	LOW_SIGNAL	LOW_SIGNAL	1219.709473	4918.195801	1215	4898	33.275642	202.255569	1223.215942	4891.240234	1224	4892	27.148811	45.077053	100	100	-0.744128	8.648264	-0.086044	0	-0.129157	0.597989	0	731.457092
1224	110ko2Gcon1R072403	NORMAL	B	1	2	23	2	LOW_SIGNAL	LOW_SIGNAL	1221.608154	4908.688965	1222	4904	25.541649	47.302021	1228.670044	4899.609863	1226	4894	26.624605	53.3424	100	100	-1.498643	2.912885	-0.514488	0	-0.265239	0.170204	0	271.571411
1225	110ko2Gcon1R072403	NORMAL	B	1	2	23	3	DETECTED	DETECTED	2332.291748	5357.125	2331	5350	176.17984	94.722069	1238.197632	4905.220703	1238	4904	25.381704	51.187637	100	100	232.183838	144.986298	1.601419	0.624446	43.105621	8.828387	15.934819	17.636486
1226	110ko2Gcon1R072403	NORMAL	B	1	2	23	4	DETECTED	DETECTED	2178.588135	5300.376465	2220	5304	164.640396	100.261086	1239.693115	4903.296875	1235	4897	24.527836	50.506947	100	100	199.248169	127.39666	1.563998	0.639387	38.278755	7.861881	17.339861	21.811808
1227	110ko2Gcon1R072403	NORMAL	B	1	2	23	5	LOW_SIGNAL	LOW_SIGNAL	1234.467163	4908.901367	1232	4909	23.042406	49.79863	1236.865112	4899.349121	1240	4897	30.257126	47.234615	100	100	-0.508882	3.064686	-0.166047	0	-0.079252	0.20223	0	165.125839
1228	110ko2Gcon1R072403	NORMAL	B	1	2	23	6	LOW_SIGNAL	LOW_SIGNAL	1232.980225	4905.105469	1231	4904	24.642733	42.377232	1238.359253	4912.699219	1237	4915	27.432932	49.979977	100	100	-1.141514	-2.436334	0	0	-0.196079	-0.151936	0	0
1229	110ko2Gcon1R072403	NORMAL	B	1	2	23	7	DETECTED	DETECTED	3553.051514	5689.742188	3526	5683	507.884827	200.04892	1259.583374	4908.049805	1260	4905	29.580853	52.524223	100	100	486.709747	250.793549	1.940679	0.515284	77.532188	14.882512	22.107244	24.693922
1230	110ko2Gcon1R072403	NORMAL	B	1	2	23	8	DETECTED	DETECTED	3553.481445	5677.796387	3549	5698	587.889038	247.274704	1262.373291	4922.786621	1263	4918	29.467697	43.27264	100	100	486.208893	242.232849	2.007196	0.498207	77.749817	17.447741	25.627338	32.2458
1231	110ko2Gcon1R072403	NORMAL	B	1	2	23	9	DETECTED	DETECTED	1506.134033	5035.742188	1484	5031	66.869217	52.290321	1246.28772	4910.76709	1246	4910	30.825439	36.478119	100	100	55.14344	40.096268	1.375276	0.727127	8.429606	3.426029	22.836735	29.977955
1232	110ko2Gcon1R072403	NORMAL	B	1	2	23	10	DETECTED	DETECTED	1551.648315	5062.802246	1520	5060	93.871124	67.4496	1244.810181	4898.987305	1244	4903	26.771147	38.028503	100	100	65.115837	52.557415	1.238947	0.807137	11.461524	4.307688	29.322542	34.006119
1233	110ko2Gcon1R072403	NORMAL	B	1	2	23	11	LOW_SIGNAL	LOW_SIGNAL	1242.844604	4916.621582	1241	4917	31.236795	48.66943	1245.990601	4908.160156	1248	4901	30.686279	40.423264	100	100	-0.667629	2.714714	-0.24593	0	-0.102521	0.209321	0	320.334351
1234	110ko2Gcon1R072403	NORMAL	B	1	2	23	12	LOW_SIGNAL	LOW_SIGNAL	1255.053345	4924.200195	1256	4926	28.188675	47.585312	1249.282593	4912.521973	1251	4908	23.158947	49.379993	100	100	1.224644	3.746772	0.326853	3.059479	0.24918	0.236497	278.483826	112.960159
1235	110ko2Gcon1R072403	NORMAL	B	1	2	23	13	LOW_SIGNAL	LOW_SIGNAL	1301.973145	4954.436035	1303	4954	43.881275	47.885601	1273.936157	4943.095703	1271	4948	38.192444	49.683315	100	100	5.949886	3.638365	1.635319	0.611502	0.734098	0.228252	77.06945	116.785904
1236	110ko2Gcon1R072403	NORMAL	B	1	2	23	14	LOW_SIGNAL	LOW_SIGNAL	1311.557007	4977.986816	1318	4981	43.377254	54.926731	1278.802002	4959.336426	1272	4960	37.072098	53.715042	100	100	6.951123	5.983681	1.16168	0.860822	0.883549	0.34721	68.759308	61.51857
1237	110ko2Gcon1R072403	NORMAL	B	1	2	23	15	LOW_SIGNAL	LOW_SIGNAL	1240.322144	4921.349121	1242	4919	26.333174	49.142231	1248.687988	4932.208008	1250	4931	31.120323	48.883064	100	100	-1.775363	-3.483901	0	0	-0.268823	-0.22214	0	0
1238	110ko2Gcon1R072403	NORMAL	B	1	2	23	16	LOW_SIGNAL	LOW_SIGNAL	1248.116455	4925.760254	1248	4925	27.404633	45.370998	1255.008057	4928.14502	1252	4927	34.82045	47.226269	100	100	-1.462505	-0.765114	0	0	-0.197918	-0.050497	0	0
1239	110ko2Gcon1R072403	NORMAL	B	1	2	23	17	LOW_SIGNAL	LOW_SIGNAL	1291.374146	4950.972656	1288	4947	43.340511	53.144951	1276.61853	4941.752441	1272	4943	38.939709	49.699516	100	100	3.131372	2.958159	1.058554	0.944685	0.378935	0.185519	128.960388	204.160324
1240	110ko2Gcon1R072403	NORMAL	B	1	2	23	18	LOW_SIGNAL	LOW_SIGNAL	1288.965942	4957.013672	1290	4958	34.110901	51.094479	1260.290649	4939.104492	1263	4931	26.027529	50.338158	100	100	6.085345	5.745875	1.059081	0.944215	1.101729	0.355777	76.889046	48.906445
1241	110ko2Gcon1R072403	NORMAL	B	1	2	23	19	DETECTED	DETECTED	7685.36377	7263.818359	7974	7376	1123.052979	531.42334	1295.113647	4944.61377	1296	4949	31.478464	45.261108	100	100	1356.110718	744.079834	1.822534	0.548687	203.003876	51.240562	17.567572	22.830776
1242	110ko2Gcon1R072403	NORMAL	B	1	2	23	20	DETECTED	DETECTED	7197.216797	7122.049805	7755	7359	1813.630615	784.435608	1303	4941.339844	1300	4949	28.876232	48.358631	100	100	1250.844727	699.646057	1.787825	0.559339	204.12001	45.094536	30.765762	35.903152
1243	110ko2Gcon1R072403	NORMAL	B	1	2	23	21	LOW_SIGNAL	LOW_SIGNAL	1299.557861	4969.86377	1300	4971	28.857267	47.000675	1293.857178	4952.031738	1293	4947	27.08378	50.491501	100	100	1.209774	5.721123	0.211457	4.729084	0.210483	0.353169	174.723953	103.454193
1244	110ko2Gcon1R072403	NORMAL	B	1	2	23	22	LOW_SIGNAL	LOW_SIGNAL	1298.979492	4995.088867	1294	4970	38.115158	176.097672	1285.74231	4966.834961	1284	4972	28.210619	45.796345	100	100	2.809137	9.064816	0.309895	3.226904	0.469227	0.616947	193.62558	601.822937
1245	110ko2Gcon1R072403	NORMAL	B	1	2	23	23	DETECTED	DETECTED	3523.530762	9917.507813	3838	10593	755.201294	1639.187866	1294.407349	4959.666504	1295	4957	26.863272	55.395081	100	100	473.054779	1590.644409	0.297398	3.362495	82.980347	89.499664	33.857407	33.043648
1246	110ko2Gcon1R072403	NORMAL	B	1	2	23	24	LOW_SIGNAL	LOW_SIGNAL	1259.482788	4948.634277	1257	4948	26.476429	44.656677	1271.144287	4939.153809	1272	4941	31.789177	45.183716	100	100	-2.474752	3.041657	-0.81362	0	-0.366839	0.20982	0	72.581627
1247	110ko2Gcon1R072403	NORMAL	B	1	2	23	25	LOW_SIGNAL	LOW_SIGNAL	1239.773926	4929.445313	1237	4929	25.677515	45.456173	1245.666626	4929.476074	1241	4932	28.572996	50.687397	100	100	-1.250523	-0.009869	0	0	-0.206233	-0.000607	0	0
1248	110ko2Gcon1R072403	NORMAL	B	1	2	23	26	LOW_SIGNAL	LOW_SIGNAL	1232.793091	4927.641602	1234	4921	23.773499	43.958725	1239.671997	4928.208008	1237	4931	25.163267	45.871193	100	100	-1.459811	-0.181722	0	0	-0.273371	-0.012348	0	0
1249	110ko2Gcon1R072403	NORMAL	B	1	2	24	1	LOW_SIGNAL	LOW_SIGNAL	1216.317627	4886.574219	1214	4878	27.984457	74.406609	1222.208008	4885.759766	1219	4882	34.493176	51.445301	100	100	-1.250031	0.261304	-4.783812	0	-0.170769	0.015831	0	6600.276367
1250	110ko2Gcon1R072403	NORMAL	B	1	2	24	2	LOW_SIGNAL	LOW_SIGNAL	1232.48645	4885.587891	1234	4883	26.12125	43.313122	1226.927979	4884.503906	1222	4884	31.002907	47.533978	100	100	1.179594	0.347779	3.391792	0.294829	0.179289	0.022804	300.426422	1806.478394
1251	110ko2Gcon1R072403	NORMAL	B	1	2	24	3	LOW_SIGNAL	LOW_SIGNAL	1315.812134	4913.208008	1326	4911	87.411217	60.128384	1258.761963	4902.587402	1242	4899	61.647697	50.893341	100	100	12.106936	3.407452	3.553076	0.281446	0.925423	0.208684	108.623703	301.490875
1252	110ko2Gcon1R072403	NORMAL	B	1	2	24	4	LOW_SIGNAL	LOW_SIGNAL	1311.436279	4920.442871	1333	4919	82.456161	59.531662	1248.706299	4900.143066	1232	4900	56.064262	57.076191	100	100	13.312281	6.512869	2.043996	0.489238	1.118894	0.355662	96.386688	83.356483
1253	110ko2Gcon1R072403	NORMAL	B	1	2	24	5	LOW_SIGNAL	LOW_SIGNAL	1231.184204	4904.355469	1232	4899	26.913008	45.399113	1226.711304	4904.979004	1226	4905	27.587536	46.400433	100	100	0.949219	-0.200051	0	-0.210754	0.162135	-0.013438	135.55365	0
1254	110ko2Gcon1R072403	NORMAL	B	1	2	24	6	LOW_SIGNAL	LOW_SIGNAL	1243.776367	4913.579102	1245	4920	24.341719	46.680187	1229.303955	4908.759766	1227	4903	27.403564	47.602745	100	100	3.071272	1.546207	1.986326	0.503442	0.528122	0.101241	86.97332	193.520111
1255	110ko2Gcon1R072403	NORMAL	B	1	2	24	7	LOW_SIGNAL	LOW_SIGNAL	1226.223633	4903.980469	1227	4904	23.60076	45.804466	1231.495972	4905.680176	1228	4906	28.965387	46.794785	100	100	-1.118873	-0.545324	0	0	-0.182022	-0.036323	0	0
1256	110ko2Gcon1R072403	NORMAL	B	1	2	24	8	LOW_SIGNAL	LOW_SIGNAL	1229.178833	4906.847656	1230	4906	25.92864	41.342087	1228.615967	4897.600098	1229	4900	24.243988	38.26857	100	100	0.119449	2.966932	0.04026	24.838484	0.023217	0.241649	1633.365479	169.151688
1257	110ko2Gcon1R072403	NORMAL	B	1	2	24	9	LOW_SIGNAL	LOW_SIGNAL	1249.317871	4898.178711	1249	4894	32.931923	50.08448	1229.33606	4889.768066	1231	4892	27.080805	41.871571	100	100	4.240452	2.698421	1.571457	0.636352	0.737859	0.200868	93.779152	326.745331
1258	110ko2Gcon1R072403	NORMAL	B	1	2	24	10	LOW_SIGNAL	LOW_SIGNAL	1275.078979	4927.085449	1272	4923	32.889038	71.853226	1253.085693	4908.009766	1247	4902	34.549328	45.83427	100	100	4.667318	6.120129	0.762618	1.311273	0.636576	0.416188	48.112198	290.088165
1259	110ko2Gcon1R072403	NORMAL	B	1	2	24	11	DETECTED	DETECTED	4567.717773	6110.991211	4823	6175	897.322632	395.032623	1257.5	4913.854004	1254	4918	32.708904	36.859123	100	100	702.479858	384.082397	1.828982	0.546752	101.202347	32.478722	27.089645	32.854153
1260	110ko2Gcon1R072403	NORMAL	B	1	2	24	12	DETECTED	DETECTED	4859.222168	6133.696777	4967	6187	636.571228	242.546387	1257.961548	4910.096191	1256	4909	31.591738	50.987217	100	100	764.243713	392.572754	1.946757	0.513675	113.993752	23.998184	17.654564	19.379417
1261	110ko2Gcon1R072403	NORMAL	B	1	2	24	13	DETECTED	DETECTED	2351.119385	5325.64209	2319	5325	342.182404	132.877182	1269.145508	4934.018066	1267	4938	26.884819	43.330978	100	100	229.61174	125.646332	1.827445	0.547212	40.244789	9.037969	31.527988	32.075043
1262	110ko2Gcon1R072403	NORMAL	B	1	2	24	14	DETECTED	DETECTED	2287.63916	5364.443359	2217	5338	319.066772	141.146042	1271.882324	4953	1269	4960	25.595907	41.955555	100	100	215.559448	132.005051	1.632964	0.612383	39.684345	9.806648	31.310492	32.754505
1263	110ko2Gcon1R072403	NORMAL	B	1	2	24	15	LOW_SIGNAL	LOW_SIGNAL	1295.564941	4985.421875	1300	4983	49.357025	61.939785	1250.269897	4937.57959	1249	4931	31.613771	49.194038	100	100	9.612315	15.349435	0.626233	1.596851	1.432763	0.972522	83.681633	78.667221
1264	110ko2Gcon1R072403	NORMAL	B	1	2	24	16	LOW_SIGNAL	LOW_SIGNAL	1297.523804	4975.639648	1302	4975	47.620262	67.057236	1254.054565	4928.845215	1249	4935	35.47472	57.114429	100	100	9.224851	15.013248	0.614447	1.627479	1.225358	0.81931	73.082573	75.088173
1265	110ko2Gcon1R072403	NORMAL	B	1	2	24	17	DETECTED	DETECTED	1620.86731	5153.367188	1607	5157	68.844604	57.401569	1256.423706	4920.270996	1254	4916	22.718065	43.544605	100	100	77.340622	74.785202	1.03417	0.966959	16.042017	5.353044	17.832174	16.045151
1266	110ko2Gcon1R072403	NORMAL	B	1	2	24	18	DETECTED	DETECTED	1602.644287	5159.721191	1591	5155	81.650558	70.088776	1253.49292	4919.831055	1251	4919	23.812286	45.035851	100	100	74.095367	76.964928	0.962716	1.038728	14.662656	5.326648	22.368849	22.38726
1267	110ko2Gcon1R072403	NORMAL	B	1	2	24	19	LOW_SIGNAL	LOW_SIGNAL	1275.423584	4942.4375	1273	4944	22.831266	44.146526	1281.341309	4948.277832	1278	4943	36.49902	43.763672	100	100	-1.255834	-1.873778	0	0	-0.162134	-0.133452	0	0
1268	110ko2Gcon1R072403	NORMAL	B	1	2	24	20	LOW_SIGNAL	LOW_SIGNAL	1264.641846	4932.925781	1264	4930	26.077074	41.14238	1274.406494	4940.861816	1271	4941	33.838055	47.614799	100	100	-2.072211	-2.54615	0	0	-0.28857	-0.166672	0	0
1269	110ko2Gcon1R072403	NORMAL	B	1	2	24	21	LOW_SIGNAL	LOW_SIGNAL	1301.299316	4951.666504	1303	4948	31.100237	45.876141	1287.882324	4946.211914	1285	4944	30.651815	50.885738	100	100	2.847295	1.750018	1.627009	0.614625	0.437723	0.107193	39.220535	403.637451
1270	110ko2Gcon1R072403	NORMAL	B	1	2	24	22	LOW_SIGNAL	LOW_SIGNAL	1320.217651	4978.374023	1317	4983	30.394781	44.45734	1300.955933	4961.617676	1301	4960	31.140236	49.707508	100	100	4.087637	5.376007	0.760348	1.315187	0.618548	0.337099	35.162262	132.694122
1271	110ko2Gcon1R072403	NORMAL	B	1	2	24	23	DETECTED	DETECTED	11438.820313	8282.717773	11867	8365	2014.0896	637.839172	1314	4968.333496	1311	4969	21.831522	52.858299	100	100	2148.644775	1063.367432	2.020604	0.494901	463.770691	62.703197	19.891428	19.178379
1272	110ko2Gcon1R072403	NORMAL	B	1	2	24	24	DETECTED	DETECTED	10685.260742	7895.835938	11015	8046	2635.243896	958.225586	1295.457153	4948.600098	1297	4943	23.187654	43.729244	100	100	1992.662842	945.573669	2.107359	0.474528	404.948395	67.397362	28.063866	32.478813
1273	110ko2Gcon1R072403	NORMAL	B	1	2	24	25	LOW_SIGNAL	LOW_SIGNAL	1325.979858	4989.597168	1329	4986	61.966473	65.051331	1275.095215	4932.30957	1261	4929	61.422527	48.779591	100	100	10.798515	18.379812	0.58752	1.702068	0.828436	1.174417	16.10013	75.125351
1274	110ko2Gcon1R072403	NORMAL	B	1	2	24	26	LOW_SIGNAL	LOW_SIGNAL	1305.137939	4971.04834	1305	4975	58.642227	64.856079	1250.371948	4923.966797	1247	4925	31.043285	50.589191	100	100	11.622198	15.105363	0.769409	1.299699	1.764181	0.930664	90.844032	86.198952
1275	110ko2Gcon1R072403	NORMAL	B	1	2	25	1	LOW_SIGNAL	LOW_SIGNAL	1208.445923	4871.371582	1206	4871	24.757132	42.971642	1204.904053	4863.104004	1206	4867	35.448147	48.336998	100	100	0.75164	2.652521	0.283368	3.528977	0.099917	0.17104	716.298706	267.71759
1276	110ko2Gcon1R072403	NORMAL	B	1	2	25	2	LOW_SIGNAL	LOW_SIGNAL	1214.324341	4880.074219	1214	4880	25.503956	44.80373	1212.823975	4863.87207	1216	4867	27.929075	44.34687	100	100	0.318401	5.198201	0.061252	16.325951	0.053721	0.36535	758.707214	39.389568
1277	110ko2Gcon1R072403	NORMAL	B	1	2	25	3	LOW_SIGNAL	LOW_SIGNAL	1218.060425	4886.92627	1215	4889	30.151468	46.279713	1214.384033	4886.200195	1217	4886	36.168468	66.05899	100	100	0.780188	0.232949	3.349173	0.298581	0.101646	0.010991	543.363281	6492.154785
1278	110ko2Gcon1R072403	NORMAL	B	1	2	25	4	LOW_SIGNAL	LOW_SIGNAL	1212.919434	4894.174316	1210	4893	29.766321	47.090736	1207.160034	4888.423828	1207	4888	28.821585	46.473049	100	100	1.222234	1.844953	0.662475	1.509492	0.199829	0.123738	129.176117	132.200394
1279	110ko2Gcon1R072403	NORMAL	B	1	2	25	5	LOW_SIGNAL	LOW_SIGNAL	1208.331177	4899.551758	1209	4896	25.706247	51.246677	1201.436523	4897.341309	1201	4901	31.047186	45.714451	100	100	1.463153	0.709187	2.06314	0.484698	0.22207	0.048353	252.518051	1047.775513
1280	110ko2Gcon1R072403	NORMAL	B	1	2	25	6	LOW_SIGNAL	LOW_SIGNAL	1202.673218	4887.17627	1200	4888	27.147943	48.468254	1198.30957	4892.865234	1195	4888	28.197735	46.132908	100	100	0.926034	-1.825214	0	-1.971001	0.154752	-0.123317	174.680145	0
1281	110ko2Gcon1R072403	NORMAL	B	1	2	25	7	LOW_SIGNAL	LOW_SIGNAL	1212.730225	4895.519531	1211	4894	23.941147	41.058033	1198.428589	4889.238281	1199	4888	29.343054	45.096424	100	100	3.03503	2.015239	1.50604	0.663993	0.487394	0.139285	118.62796	296.959351
1282	110ko2Gcon1R072403	NORMAL	B	1	2	25	8	LOW_SIGNAL	LOW_SIGNAL	1214.62915	4892.635742	1213	4892	24.099962	44.020519	1206.08728	4885.126953	1204	4879	30.729795	49.647404	100	100	1.812718	2.409075	0.752454	1.328985	0.277967	0.151242	223.206329	305.745117
1283	110ko2Gcon1R072403	NORMAL	B	1	2	25	9	LOW_SIGNAL	LOW_SIGNAL	1236.390747	4889.185547	1230	4889	71.315445	45.168327	1218.079346	4885.19043	1214	4889	30.621977	44.74527	100	100	3.885965	1.28177	3.031718	0.329846	0.597982	0.089286	351.728516	154.376999
1284	110ko2Gcon1R072403	NORMAL	B	1	2	25	10	LOW_SIGNAL	LOW_SIGNAL	1239.906006	4895.986816	1236	4898	40.566322	41.271347	1227.801636	4888.016113	1231	4886	32.499111	47.673557	100	100	2.568736	2.557273	1.004483	0.995537	0.372452	0.167193	200.574387	299.384186
1285	110ko2Gcon1R072403	NORMAL	B	1	2	25	11	LOW_SIGNAL	LOW_SIGNAL	1239.906006	4896.402832	1240	4895	26.736034	46.912933	1234.111084	4895.404785	1235	4887	26.632076	47.600193	100	100	1.229773	0.320207	3.84055	0.260379	0.217592	0.020967	40.646618	807.524292
1286	110ko2Gcon1R072403	NORMAL	B	1	2	25	12	LOW_SIGNAL	LOW_SIGNAL	1238.243286	4921.175781	1238	4925	25.783667	47.053387	1231.070923	4910.874023	1230	4911	26.965931	47.392662	100	100	1.522087	3.305155	0.460519	2.171462	0.265979	0.21737	110.10437	54.948608
1287	110ko2Gcon1R072403	NORMAL	B	1	2	25	13	LOW_SIGNAL	LOW_SIGNAL	1380.398682	5011.763672	1412	5009	100.149406	80.452591	1288.102417	4945.866211	1275	4940	69.596199	63.154182	100	100	19.586708	21.142151	0.926429	1.079413	1.326168	1.043438	78.026749	75.634842
1288	110ko2Gcon1R072403	NORMAL	B	1	2	25	14	LOW_SIGNAL	LOW_SIGNAL	1373.878418	5000.973145	1397	4993	116.584671	89.903725	1280.833374	4954.063477	1265	4950	64.319672	59.084049	100	100	19.745609	15.05022	1.311981	0.762206	1.446603	0.793948	104.504921	144.45314
1289	110ko2Gcon1R072403	NORMAL	B	1	2	25	15	LOW_SIGNAL	LOW_SIGNAL	1247.932373	4917.229492	1241	4920	43.827847	52.899986	1252.658691	4918.523926	1247	4913	42.990639	41.76194	100	100	-1.002998	-0.415298	0	0	-0.109938	-0.030996	0	0
1290	110ko2Gcon1R072403	NORMAL	B	1	2	25	16	LOW_SIGNAL	LOW_SIGNAL	1229.844604	4899.493164	1230	4901	28.687317	46.260208	1232.722168	4900.158691	1233	4904	30.692453	45.142155	100	100	-0.610664	-0.213524	0	0	-0.093755	-0.014743	0	0
1291	110ko2Gcon1R072403	NORMAL	B	1	2	25	17	LOW_SIGNAL	LOW_SIGNAL	1246.601318	4905.89209	1246	4906	31.102367	49.677345	1247.444458	4909.80957	1249	4913	31.633545	43.787804	100	100	-0.178927	-1.256861	0	0	-0.026653	-0.089465	0	0
1292	110ko2Gcon1R072403	NORMAL	B	1	2	25	18	LOW_SIGNAL	LOW_SIGNAL	1251.912109	4907.074219	1252	4905	27.035343	51.863895	1250.888916	4916.516113	1251	4917	28.745287	46.540089	100	100	0.217138	-3.029281	0	-13.950976	0.035595	-0.202877	954.49762	0
1293	110ko2Gcon1R072403	NORMAL	B	1	2	25	19	LOW_SIGNAL	LOW_SIGNAL	1360.466187	5008.871582	1372	5012	88.963829	97.572746	1288.832031	4956.255859	1273	4938	70.644012	88.09359	100	100	15.201885	16.880917	0.900537	1.110449	1.014016	0.597271	75.486198	79.73259
1294	110ko2Gcon1R072403	NORMAL	B	1	2	25	20	LOW_SIGNAL	LOW_SIGNAL	1357.731567	4999.161133	1383	5002	92.326149	94.663338	1282.690918	4943.572754	1265	4931	64.779617	75.015396	100	100	15.924797	17.834646	0.892914	1.119929	1.158399	0.741026	87.666351	103.869545
1295	110ko2Gcon1R072403	NORMAL	B	1	2	25	21	DETECTED	DETECTED	5666.333496	6888.060059	5941	7023	1194.96228	751.347046	1278.53064	4925.836914	1274	4926	33.216526	45.062149	100	100	931.160217	629.548035	1.479093	0.67609	132.096985	43.544819	27.223204	38.221672
1296	110ko2Gcon1R072403	NORMAL	B	1	2	25	22	DETECTED	DETECTED	5651.289551	6856.59668	5733	6817	1097.290527	646.932861	1284.384644	4945.487305	1279	4944	35.190174	54.315781	100	100	926.725342	613.148987	1.51142	0.66163	124.094437	35.185158	25.114494	33.731647
1297	110ko2Gcon1R072403	NORMAL	B	1	2	25	23	DETECTED	DETECTED	2809.978271	6305.097656	2817	6239	253.425323	421.599335	1285.24585	4959.278809	1284	4954	36.790237	55.938992	100	100	323.572021	431.784546	0.749383	1.334431	41.443939	24.058689	16.444895	31.049631
1298	110ko2Gcon1R072403	NORMAL	B	1	2	25	24	DETECTED	DETECTED	2815.949951	6353.580078	2861	6343	276.498993	344.764954	1267.982422	4938.210449	1268	4938	33.607231	48.338737	100	100	328.502869	454.098785	0.723417	1.382328	46.060551	29.280235	17.729635	24.11804
1299	110ko2Gcon1R072403	NORMAL	B	1	2	25	25	LOW_SIGNAL	LOW_SIGNAL	1433.741455	5011.870605	1479	5019	145.614334	83.356499	1273.147583	4941.196777	1254	4940	81.310616	51.984684	100	100	34.080524	22.674572	1.503028	0.665323	1.975067	1.359513	75.21946	92.198997
1300	110ko2Gcon1R072403	NORMAL	B	1	2	25	26	DETECTED	DETECTED	1545.27124	5070.474609	1553	5067	63.147015	60.492043	1251.596924	4911.015625	1243	4914	79.181114	51.776108	100	100	62.322273	51.159874	1.218187	0.820892	3.708894	3.079779	16.266785	19.617165
1301	110ko2Gcon1R072403	NORMAL	C	1	3	1	1	LOW_SIGNAL	LOW_SIGNAL	1911.786621	5142.926758	1913	5146	37.32761	51.371658	1911.317505	5132.825195	1908	5130	50.899845	48.78001	100	100	0.099554	3.240925	0.030718	32.55452	0.009216	0.207084	7376.444824	159.48819
1302	110ko2Gcon1R072403	NORMAL	C	1	3	1	2	LOW_SIGNAL	LOW_SIGNAL	1937.617432	5198.429688	1940	5206	54.163231	63.414024	1910.9375	5163.741211	1900	5166	61.539429	61.774334	100	100	5.661898	11.129245	0.50874	1.965639	0.433542	0.561535	109.497261	41.302612
1303	110ko2Gcon1R072403	NORMAL	C	1	3	1	3	DETECTED	DETECTED	14849.091797	15767.816406	14404	15972	4740.587891	2946.100586	1974.170166	5204.233887	1957	5196	144.835037	46.844433	100	100	2732.259277	3389.156982	0.806177	1.240423	88.8937	225.503464	36.803135	27.885695
1304	110ko2Gcon1R072403	NORMAL	C	1	3	1	4	DETECTED	DETECTED	14759.799805	15813.038086	14947	16134	5787.690918	4249.143066	1945.659058	5164.5	1955	5165	59.013573	66.525566	100	100	2719.360596	3416.413818	0.795969	1.25633	217.13887	160.066849	45.164089	39.898643
1305	110ko2Gcon1R072403	NORMAL	C	1	3	1	5	LOW_SIGNAL	LOW_SIGNAL	1900.890381	5140.547852	1899	5133	58.091972	52.280819	1888.795288	5127.307129	1889	5125	48.740711	52.953938	100	100	2.566767	4.248075	0.604219	1.655029	0.248152	0.250042	261.323181	63.564354
1306	110ko2Gcon1R072403	NORMAL	C	1	3	1	6	LOW_SIGNAL	LOW_SIGNAL	1876.422852	5109.127441	1872	5106	53.88591	49.008038	1845.47998	5090.472168	1840	5094	43.105934	45.834831	100	100	6.56656	5.985247	1.097124	0.911474	0.717833	0.407011	104.499916	92.992928
1307	110ko2Gcon1R072403	NORMAL	C	1	3	1	7	LOW_SIGNAL	LOW_SIGNAL	1909.429565	5129.583984	1902	5127	89.077812	64.480896	1837.608032	5092.967773	1832	5094	46.184395	52.376411	100	100	15.24165	11.747728	1.297413	0.770765	1.555104	0.699097	106.054443	102.713539
1308	110ko2Gcon1R072403	NORMAL	C	1	3	1	8	LOW_SIGNAL	LOW_SIGNAL	1901.87915	5103.852539	1900	5096	82.001144	65.181709	1830.167969	5078.271973	1831	5080	51.895008	48.337246	100	100	15.218231	8.207117	1.854272	0.539295	1.381851	0.52921	88.536972	170.943527
1309	110ko2Gcon1R072403	NORMAL	C	1	3	1	9	LOW_SIGNAL	LOW_SIGNAL	1845.785278	5084.469727	1843	5080	39.431526	47.76017	1838.104004	5083.13623	1832	5083	47.321457	45.926903	100	100	1.630086	0.427831	3.810117	0.262459	0.162321	0.029035	340.600708	982.790466
1310	110ko2Gcon1R072403	NORMAL	C	1	3	1	10	LOW_SIGNAL	LOW_SIGNAL	1842.594604	5112.567383	1841	5115	35.469608	52.811443	1839.176025	5104.992188	1841	5110	41.584557	49.438545	100	100	0.725476	2.430381	0.298503	3.350051	0.082208	0.153224	634.963623	245.154282
1311	110ko2Gcon1R072403	NORMAL	C	1	3	1	11	LOW_SIGNAL	LOW_SIGNAL	1847.829956	5142.632813	1852	5142	44.205059	52.411869	1843.416016	5134.439941	1845	5137	48.462692	53.290958	100	100	0.936707	2.628552	0.356359	2.806163	0.091079	0.153738	450.009796	117.658684
1312	110ko2Gcon1R072403	NORMAL	C	1	3	1	12	LOW_SIGNAL	LOW_SIGNAL	1855.693848	5146.816406	1855	5150	45.368896	49.401089	1855.776001	5140.26416	1860	5142	58.21981	53.080002	100	100	-0.017434	2.102184	-0.008293	0	-0.001411	0.123441	0	296.34082
1313	110ko2Gcon1R072403	NORMAL	C	1	3	1	13	LOW_SIGNAL	LOW_SIGNAL	1911.911011	5191.623047	1925	5193	60.939541	65.711716	1857.991943	5129.423828	1853	5134	51.660736	48.874947	100	100	11.442468	19.955629	0.573395	1.743997	1.043715	1.27262	59.947823	70.617363
1314	110ko2Gcon1R072403	NORMAL	C	1	3	1	14	LOW_SIGNAL	LOW_SIGNAL	1889.993164	5193.726074	1896	5197	59.201065	61.124233	1854.119995	5133.560059	1843	5129	58.957279	48.528744	100	100	7.612846	19.303308	0.39438	2.535623	0.60846	1.239802	14.961233	61.768421
1315	110ko2Gcon1R072403	NORMAL	C	1	3	1	15	LOW_SIGNAL	LOW_SIGNAL	1890.379272	5156.730957	1890	5154	59.683079	51.20591	1868.069336	5131.683105	1869	5129	53.003254	44.218758	100	100	4.734517	8.036204	0.589148	1.697365	0.420916	0.566453	122.975838	103.088425
1316	110ko2Gcon1R072403	NORMAL	C	1	3	1	16	LOW_SIGNAL	LOW_SIGNAL	1895.468994	5149.696777	1897	5150	56.636265	51.090508	1870.184448	5128.18457	1878	5127	57.072834	44.820282	100	100	5.365775	6.901849	0.77744	1.286273	0.443022	0.479966	27.865625	113.996201
1317	110ko2Gcon1R072403	NORMAL	C	1	3	1	17	LOW_SIGNAL	LOW_SIGNAL	1855.855225	5125.331055	1854	5124	42.37072	47.69508	1856.512573	5115.025391	1859	5110	59.305717	48.535595	100	100	-0.1395	3.306408	-0.042191	0	-0.011084	0.212332	0	87.267685
1318	110ko2Gcon1R072403	NORMAL	C	1	3	1	18	LOW_SIGNAL	LOW_SIGNAL	1860.149658	5148.503418	1860	5147	43.091709	55.063396	1852.223999	5125.799805	1850	5132	56.557831	50.338535	100	100	1.681949	7.284092	0.230907	4.330746	0.140134	0.451019	462.193207	98.293289
1319	110ko2Gcon1R072403	NORMAL	C	1	3	1	19	LOW_SIGNAL	LOW_SIGNAL	1853.625854	5171.081543	1848	5167	47.076481	50.838375	1847.380981	5153.285645	1843	5154	51.785072	54.205074	100	100	1.325259	5.70953	0.232114	4.308236	0.120592	0.328307	345.490051	105.673691
1320	110ko2Gcon1R072403	NORMAL	C	1	3	1	20	LOW_SIGNAL	LOW_SIGNAL	1843.513672	5199.212402	1843	5197	49.204044	53.904415	1848	5185.785645	1841	5187	60.665642	56.975876	100	100	-0.952069	4.307761	-0.221012	0	-0.073952	0.235657	0	137.444855
1321	110ko2Gcon1R072403	NORMAL	C	1	3	1	21	LOW_SIGNAL	LOW_SIGNAL	1846.130127	5181.595703	1835	5177	76.605148	46.160362	1849.619019	5190.198242	1849	5187	58.670456	54.068108	100	100	-0.740397	-2.759988	0	0	-0.059466	-0.159106	0	0
1322	110ko2Gcon1R072403	NORMAL	C	1	3	1	22	LOW_SIGNAL	LOW_SIGNAL	1835.465698	5168.719238	1831	5167	40.795399	47.583351	1866.634888	5173.349121	1865	5174	67.208054	51.010628	100	100	-6.614588	-1.485424	0	0	-0.463772	-0.090763	0	0
1323	110ko2Gcon1R072403	NORMAL	C	1	3	1	23	LOW_SIGNAL	LOW_SIGNAL	1894.768677	5186.169922	1893	5177	48.13681	52.352909	1902.206299	5174.928711	1891	5175	74.071564	55.990166	100	100	-1.578379	3.606564	-0.437641	0	-0.100411	0.200771	0	176.593384
1324	110ko2Gcon1R072403	NORMAL	C	1	3	1	24	LOW_SIGNAL	LOW_SIGNAL	1942.714233	5183.163086	1942	5184	48.320133	51.72319	1942.19043	5179.126953	1937	5185	69.72847	55.202625	100	100	0.111159	1.294929	0.085842	11.649306	0.007512	0.073115	9597.394531	477.892548
1325	110ko2Gcon1R072403	NORMAL	C	1	3	1	25	LOW_SIGNAL	LOW_SIGNAL	1918.98645	5166.775391	1918	5165	55.215015	45.089977	1961.428589	5180.706543	1954	5178	93.423889	48.768696	100	100	-9.006884	-4.469588	0	0	-0.454296	-0.285658	0	0
1326	110ko2Gcon1R072403	NORMAL	C	1	3	1	26	LOW_SIGNAL	LOW_SIGNAL	1926.940796	5177.256348	1926	5179	41.525105	55.733341	1959.401611	5181.65332	1954	5184	70.776901	49.732048	100	100	-6.888691	-1.410699	0	0	-0.458636	-0.088413	0	0
1327	110ko2Gcon1R072403	NORMAL	C	1	3	2	1	LOW_SIGNAL	LOW_SIGNAL	1949.838867	5202.261719	1964	5212	111.499748	81.296204	1845.015869	5125.856934	1840	5114	52.238533	52.371086	100	100	22.245075	24.513258	0.907471	1.101963	2.006622	1.458912	93.97316	81.382225
1328	110ko2Gcon1R072403	NORMAL	C	1	3	2	2	LOW_SIGNAL	LOW_SIGNAL	1945.789063	5210.054199	1958	5214	91.054626	76.830704	1853.536011	5143.912109	1843	5142	48.598839	47.284981	100	100	19.577538	21.220636	0.922571	1.083928	1.898256	1.398797	83.466766	91.555145
1329	110ko2Gcon1R072403	NORMAL	C	1	3	2	3	LOW_SIGNAL	LOW_SIGNAL	2157.380859	5194.646484	2207	5200	266.199829	78.122467	1883.89917	5145.983398	1852	5137	114.412155	61.301147	100	100	58.037083	15.612776	3.717282	0.269014	2.39032	0.793836	87.888336	99.517288
1330	110ko2Gcon1R072403	NORMAL	C	1	3	2	4	DETECTED	DETECTED	2379.573486	5211.220703	2394	5212	98.622505	54.787468	1836.810547	5124.219727	1840	5111	47.28413	54.290325	100	100	115.182762	27.912878	4.12651	0.242336	11.478755	1.602513	15.945877	8.464179
1331	110ko2Gcon1R072403	NORMAL	C	1	3	2	5	LOW_SIGNAL	LOW_SIGNAL	1963.302002	5188.718262	1988	5197	141.547012	85.704475	1825.817505	5097.547852	1816	5098	60.93425	48.314564	100	100	29.176355	29.250574	0.997463	1.002544	2.256276	1.887017	92.926712	77.643768
1332	110ko2Gcon1R072403	NORMAL	C	1	3	2	6	LOW_SIGNAL	LOW_SIGNAL	1928.483276	5158.758301	1954	5156	106.401886	92.308571	1797.08728	5062.143066	1799	5060	41.72271	50.059124	100	100	27.884281	30.997459	0.899567	1.111646	3.149268	1.930022	74.492699	80.273201
1333	110ko2Gcon1R072403	NORMAL	C	1	3	2	7	LOW_SIGNAL	LOW_SIGNAL	1904.865723	5140.208008	1936	5142	115.779663	76.323303	1779.368042	5060.160156	1777	5060	39.240479	51.029636	100	100	26.632566	25.682077	1.03701	0.964311	3.198169	1.568654	86.796112	70.902359
1334	110ko2Gcon1R072403	NORMAL	C	1	3	2	8	LOW_SIGNAL	LOW_SIGNAL	1924.12085	5142.765137	1946	5152	116.144196	82.373276	1771.303955	5053.60791	1772	5058	34.110172	53.531548	100	100	32.43013	28.604675	1.133735	0.88204	4.480097	1.665508	72.650597	70.221725
1335	110ko2Gcon1R072403	NORMAL	C	1	3	2	9	LOW_SIGNAL	LOW_SIGNAL	1900.462524	5099.251465	1919	5097	106.34597	65.516884	1783.447998	5059.016113	1780	5061	42.52314	51.647068	100	100	24.832308	12.908872	1.923662	0.519842	2.751785	0.779044	83.301071	100.190033
1336	110ko2Gcon1R072403	NORMAL	C	1	3	2	10	LOW_SIGNAL	LOW_SIGNAL	1895.82312	5125.612305	1925	5126	107.794876	65.972946	1781.303955	5086.439941	1782	5078	38.530304	53.410675	100	100	24.302753	12.567829	1.933727	0.517136	2.972184	0.733418	87.909729	98.861389
1337	110ko2Gcon1R072403	NORMAL	C	1	3	2	11	LOW_SIGNAL	LOW_SIGNAL	1910.850342	5216.231445	1924	5225	99.92952	90.593842	1787.791992	5109.671875	1783	5103	45.13176	52.87534	100	100	26.114902	34.187943	0.763863	1.309135	2.726646	2.015298	72.451279	69.034164
1338	110ko2Gcon1R072403	NORMAL	C	1	3	2	12	LOW_SIGNAL	LOW_SIGNAL	1927.945557	5204.394531	1966	5210	106.032417	85.718025	1787.232056	5124.279785	1785	5130	37.903133	51.59967	100	100	29.861601	25.703541	1.16177	0.860756	3.71245	1.552621	70.374474	85.436775
1339	110ko2Gcon1R072403	NORMAL	C	1	3	2	13	LOW_SIGNAL	LOW_SIGNAL	1831.586182	5133.551758	1830	5132	51.497116	55.870991	1794.219238	5108.087891	1795	5105	33.114384	52.096985	100	100	7.929848	8.169676	0.970644	1.030244	1.12842	0.488778	105.543655	79.272827
1340	110ko2Gcon1R072403	NORMAL	C	1	3	2	14	LOW_SIGNAL	LOW_SIGNAL	1824.833374	5134.527832	1826	5139	49.597389	49.57412	1797.368042	5105.791992	1795	5101	36.590927	47.692612	100	100	5.828572	9.219437	0.632205	1.581766	0.750605	0.602522	121.904282	47.077263
1341	110ko2Gcon1R072403	NORMAL	C	1	3	2	15	DETECTED	DETECTED	2905.025635	5772.807617	2898	5752	97.093346	135.906601	1810.34021	5116.536133	1807	5119	34.047119	46.902626	100	100	232.309326	210.554245	1.103323	0.906353	32.152073	13.992212	8.306319	19.436596
1342	110ko2Gcon1R072403	NORMAL	C	1	3	2	16	DETECTED	DETECTED	2883.348389	5774.303223	2959	5827	234.551483	219.419449	1800.450562	5111.021973	1804	5106	35.548801	46.852959	100	100	229.807816	212.803223	1.079908	0.926005	30.462288	14.156656	21.409401	32.317932
1343	110ko2Gcon1R072403	NORMAL	C	1	3	2	17	LOW_SIGNAL	LOW_SIGNAL	1835.775513	5134.680176	1840	5141	54.965847	58.20594	1788.184814	5106.82373	1793	5110	40.291935	49.153446	100	100	10.099488	8.937297	1.130038	0.884926	1.181147	0.566724	78.559937	111.912453
1344	110ko2Gcon1R072403	NORMAL	C	1	3	2	18	LOW_SIGNAL	LOW_SIGNAL	1819.01355	5137.564453	1824	5141	51.602543	53.762417	1774.960327	5110.643066	1777	5112	39.57502	49.035412	100	100	9.348782	8.637298	1.082373	0.923896	1.113157	0.549019	75.171707	81.881828
1345	110ko2Gcon1R072403	NORMAL	C	1	3	2	19	LOW_SIGNAL	LOW_SIGNAL	1787.591797	5145.530762	1784	5145	44.356083	51.193466	1776.301636	5133.880859	1772	5133	42.150452	48.390179	100	100	2.395948	3.737686	0.641025	1.560003	0.267854	0.240749	122.346283	143.418625
1346	110ko2Gcon1R072403	NORMAL	C	1	3	2	20	LOW_SIGNAL	LOW_SIGNAL	1785.226074	5187.513672	1781	5193	40.738655	54.765858	1774.192017	5154.279785	1773	5154	34.784523	53.129425	100	100	2.341599	10.662563	0.219609	4.553539	0.317212	0.625527	192.182648	39.982414
1347	110ko2Gcon1R072403	NORMAL	C	1	3	2	21	LOW_SIGNAL	LOW_SIGNAL	1801.116455	5161.342285	1797	5167	39.813618	55.572933	1784.656006	5161.040039	1781	5160	42.11335	51.666645	100	100	3.493164	0.096971	36.022831	0.02776	0.390861	0.00585	83.389328	6771.719727
1348	110ko2Gcon1R072403	NORMAL	C	1	3	2	22	LOW_SIGNAL	LOW_SIGNAL	1796.156494	5151.224609	1792	5146	44.914337	51.109291	1783.47998	5141.288086	1777	5137	46.972984	51.145554	100	100	2.690154	3.187975	0.843844	1.185053	0.269868	0.194279	108.497269	19.3792
1349	110ko2Gcon1R072403	NORMAL	C	1	3	2	23	LOW_SIGNAL	LOW_SIGNAL	1820.972778	5144.51709	1820	5144	39.164555	47.352268	1809.832031	5144.600098	1813	5148	42.134922	45.326591	100	100	2.36424	-0.026632	0	-0.011264	0.264407	-0.001831	139.487305	0
1350	110ko2Gcon1R072403	NORMAL	C	1	3	2	24	LOW_SIGNAL	LOW_SIGNAL	1843.700684	5151.48291	1844	5157	39.623466	49.71278	1830.767944	5136.759766	1834	5142	46.21114	47.149952	100	100	2.744529	4.723686	0.581014	1.721128	0.279862	0.312262	183.868256	107.013275
1351	110ko2Gcon1R072403	NORMAL	C	1	3	2	25	LOW_SIGNAL	LOW_SIGNAL	1826.945557	5149.496582	1823	5151	34.058735	54.821426	1845.100952	5156.421875	1837	5151	43.053577	48.952221	100	100	-3.852858	-2.22187	0	0	-0.421693	-0.14147	0	0
1352	110ko2Gcon1R072403	NORMAL	C	1	3	2	26	LOW_SIGNAL	LOW_SIGNAL	1831.299316	5158.802734	1834	5160	36.038868	48.022896	1853.868408	5158.657715	1854	5162	42.056538	50.379406	100	100	-4.789514	0.046527	-102.940063	0	-0.536637	0.002879	0	10500.518555
1353	110ko2Gcon1R072403	NORMAL	C	1	3	3	1	LOW_SIGNAL	LOW_SIGNAL	1840.473022	5178.695801	1845	5181	71.876823	94.206375	1786.531738	5098.182617	1780	5098	47.398685	51.276417	100	100	11.447182	25.831373	0.44315	2.256571	1.138033	1.57018	100.171356	98.156494
1354	110ko2Gcon1R072403	NORMAL	C	1	3	3	2	LOW_SIGNAL	LOW_SIGNAL	1853.278931	5184.462402	1864	5195	71.218254	92.845818	1787.208008	5099.463867	1782	5094	50.522327	60.504398	100	100	14.02128	27.270426	0.514157	1.944931	1.307757	1.404832	75.971329	82.853394
1355	110ko2Gcon1R072403	NORMAL	C	1	3	3	3	LOW_SIGNAL	LOW_SIGNAL	2009.932007	5143.143066	2053	5146	189.845276	95.099434	1798.119019	5073.436523	1771	5069	103.429405	67.1492	100	100	44.95002	22.364233	2.009907	0.497536	2.047899	1.038085	75.159081	96.607239
1356	110ko2Gcon1R072403	NORMAL	C	1	3	3	4	LOW_SIGNAL	LOW_SIGNAL	2007.182373	5146.229492	2050	5137	177.956833	88.241013	1789.047974	5068.432129	1765	5062	96.815491	64.551231	100	100	46.291523	24.960045	1.854625	0.539193	2.253094	1.205203	68.451569	77.33326
1357	110ko2Gcon1R072403	NORMAL	C	1	3	3	5	LOW_SIGNAL	LOW_SIGNAL	1773.445923	5058.945801	1773	5065	41.356636	50.033432	1767	5050.301758	1763	5045	39.058723	50.601234	100	100	1.367925	2.773304	0.493248	2.027379	0.165032	0.170827	210.88765	87.449142
1358	110ko2Gcon1R072403	NORMAL	C	1	3	3	6	LOW_SIGNAL	LOW_SIGNAL	1754.789063	5054.353516	1755	5059	33.828606	49.716694	1752.452393	5041.698242	1750	5038	42.26783	48.143665	100	100	0.495878	4.060243	0.12213	8.18799	0.055282	0.262865	1084.516235	98.03933
1359	110ko2Gcon1R072403	NORMAL	C	1	3	3	7	LOW_SIGNAL	LOW_SIGNAL	1748.687134	5050.15625	1748	5047	32.244743	50.05587	1739.57605	5035	1738	5037	37.245968	48.159348	100	100	1.933514	4.862641	0.397626	2.514924	0.244619	0.31471	204.612183	90.048523
1360	110ko2Gcon1R072403	NORMAL	C	1	3	3	8	LOW_SIGNAL	LOW_SIGNAL	1746.040771	5051.884277	1744	5047	37.284702	46.626099	1738.656006	5053.791992	1728	5047	54.912262	106.851517	100	100	1.567163	-0.61206	0	-0.390553	0.134483	-0.017854	545.905762	0
1361	110ko2Gcon1R072403	NORMAL	C	1	3	3	9	LOW_SIGNAL	LOW_SIGNAL	1777.520508	5069.054688	1779	5069	59.987267	52.581722	1733.583984	5047.848145	1733	5044	38.156979	50.566792	100	100	9.324016	6.803782	1.370417	0.729705	1.151468	0.419377	105.350471	67.981613
1362	110ko2Gcon1R072403	NORMAL	C	1	3	3	10	LOW_SIGNAL	LOW_SIGNAL	1766.650635	5069.979492	1768	5070	65.851402	57.45385	1722.552002	5047.423828	1722	5048	40.773067	48.282967	100	100	9.358418	7.236626	1.293202	0.773274	1.081563	0.467156	117.26075	138.058472
1363	110ko2Gcon1R072403	NORMAL	C	1	3	3	11	LOW_SIGNAL	LOW_SIGNAL	1741.164429	5066.671387	1737	5073	39.486889	56.23045	1733.87854	5063.411133	1735	5063	40.331104	59.822372	100	100	1.546179	1.046	1.478182	0.676507	0.180652	0.054499	112.666496	626.23877
1364	110ko2Gcon1R072403	NORMAL	C	1	3	3	12	LOW_SIGNAL	LOW_SIGNAL	1759.420654	5099.062012	1756	5101	56.090408	51.903519	1742.658081	5087.94873	1743	5086	36.354851	47.414139	100	100	3.55728	3.565519	0.997689	1.002316	0.461082	0.234388	254.815765	190.004623
1365	110ko2Gcon1R072403	NORMAL	C	1	3	3	13	DETECTED	DETECTED	2041.519043	5219.063477	2037	5213	49.151741	66.230446	1754.056396	5103.967773	1758	5099	41.318966	48.114006	100	100	61.004059	36.926624	1.652035	0.605314	6.95716	2.392145	9.260413	39.544392
1366	110ko2Gcon1R072403	NORMAL	C	1	3	3	14	LOW_SIGNAL	LOW_SIGNAL	1909.033569	5160.349121	1955	5162	134.4198	83.019455	1768.824707	5091.237305	1766	5092	52.057262	53.75053	100	100	29.754509	22.173426	1.3419	0.745212	2.693358	1.285789	88.389786	91.547501
1367	110ko2Gcon1R072403	NORMAL	C	1	3	3	15	DETECTED	DETECTED	8122.635742	7543.914551	7879	7380	2531.961426	1019.512329	1757.93335	5096.399902	1766	5095	47.415184	47.63707	100	100	1350.689087	785.246094	1.720084	0.581367	134.233414	51.378365	39.774326	41.609509
1368	110ko2Gcon1R072403	NORMAL	C	1	3	3	16	DETECTED	DETECTED	7870.438965	7476.834473	7643	7477	2596.982422	1049.447388	1767.761963	5116.166504	1782	5112	47.342968	51.417904	100	100	1295.083252	757.38269	1.709946	0.584814	128.903549	45.9114	42.547737	44.402138
1369	110ko2Gcon1R072403	NORMAL	C	1	3	3	17	LOW_SIGNAL	LOW_SIGNAL	1741.314697	5101.230957	1740	5096	42.002083	53.909637	1749.669312	5097.078613	1751	5097	48.193394	49.650784	100	100	-1.772979	1.332213	-1.330853	0	-0.173356	0.083631	0	505.76651
1370	110ko2Gcon1R072403	NORMAL	C	1	3	3	18	LOW_SIGNAL	LOW_SIGNAL	1733.572388	5105.476074	1735	5100	45.532303	51.61935	1727.603149	5101.976074	1730	5104	43.959812	50.447033	100	100	1.266765	1.122919	1.1281	0.886446	0.135789	0.06938	198.731918	312.533173
1371	110ko2Gcon1R072403	NORMAL	C	1	3	3	19	LOW_SIGNAL	LOW_SIGNAL	1711.650635	5098.30127	1713	5093	41.841171	51.48745	1721.375977	5107.720215	1722	5107	50.373718	45.464554	100	100	-2.063869	-3.021919	0	0	-0.193064	-0.207171	0	0
1372	110ko2Gcon1R072403	NORMAL	C	1	3	3	20	LOW_SIGNAL	LOW_SIGNAL	1713.9104	5102.627441	1711	5108	39.024899	59.660267	1719.687988	5118.551758	1718	5116	43.459923	57.77562	100	100	-1.226094	-5.109063	0	0	-0.132941	-0.275623	0	0
1373	110ko2Gcon1R072403	NORMAL	C	1	3	3	21	LOW_SIGNAL	LOW_SIGNAL	1738.862061	5126.192871	1738	5121	43.832321	47.50779	1728.368408	5121.815918	1731	5116	39.75528	57.007923	100	100	2.226917	1.404276	1.585812	0.630592	0.263956	0.076778	175.920624	719.919189
1374	110ko2Gcon1R072403	NORMAL	C	1	3	3	22	LOW_SIGNAL	LOW_SIGNAL	1744.308228	5122.746582	1744	5118	37.574677	45.99667	1737.052124	5115.730469	1734	5119	39.200081	52.987476	100	100	1.539858	2.251008	0.684075	1.461828	0.185104	0.132411	153.952408	374.929718
1375	110ko2Gcon1R072403	NORMAL	C	1	3	3	23	LOW_SIGNAL	LOW_SIGNAL	1773.130127	5162.46582	1770	5160	49.289463	53.005161	1757.604858	5119	1760	5123	43.367371	53.310871	100	100	3.294704	13.945316	0.236259	4.232646	0.357994	0.815328	150.881912	13.116164
1376	110ko2Gcon1R072403	NORMAL	C	1	3	3	24	LOW_SIGNAL	LOW_SIGNAL	1798.5	5170.842285	1799	5176	49.834103	50.896065	1777.615967	5134.080078	1776	5136	39.588364	47.699253	100	100	4.431918	11.794568	0.375759	2.661279	0.52753	0.770708	144.937439	48.293102
1377	110ko2Gcon1R072403	NORMAL	C	1	3	3	25	DETECTED	DETECTED	2058.955811	5471.407227	2065	5470	67.909653	88.592926	1775.37146	5137.928711	1769	5132	41.137161	47.564545	100	100	60.181023	106.991272	0.562485	1.777824	6.89363	7.011074	19.05323	22.412746
1378	110ko2Gcon1R072403	NORMAL	C	1	3	3	26	DETECTED	DETECTED	2059.811279	5476.47168	2063	5475	70.364769	91.945244	1774.157837	5138.092285	1767	5136	48.374668	54.493099	100	100	60.620117	108.563637	0.558383	1.790885	5.905021	6.209582	17.888405	21.885771
1379	110ko2Gcon1R072403	NORMAL	C	1	3	4	1	LOW_SIGNAL	LOW_SIGNAL	1711.01355	5042.371582	1711	5048	34.241837	54.148483	1712.805786	5055.718262	1707	5056	40.870689	47.974751	100	100	-0.380341	-4.28207	0	0	-0.043851	-0.278202	0	0
1380	110ko2Gcon1R072403	NORMAL	C	1	3	4	2	LOW_SIGNAL	LOW_SIGNAL	1722.741455	5034.557617	1725	5035	35.321045	53.721783	1712.407349	5047.564941	1708	5046	42.604031	48.397541	100	100	2.193059	-4.173193	0	-1.90291	0.242562	-0.26876	230.526276	0
1381	110ko2Gcon1R072403	NORMAL	C	1	3	4	3	DETECTED	DETECTED	2301.536621	5466.536621	2308	5468	72.534157	121.514839	1732.152466	5034.75	1731	5034	50.191727	48.91013	100	100	120.832199	138.53186	0.872234	1.146481	11.344184	8.828163	9.196613	25.762016
1382	110ko2Gcon1R072403	NORMAL	C	1	3	4	4	DETECTED	DETECTED	2260.642822	5433.856934	2254	5414	62.60516	107.265694	1718.629883	5040.331543	1716	5037	42.505707	54.525028	100	100	115.023605	126.256355	0.911032	1.097656	12.751534	7.217335	8.480204	23.473446
1383	110ko2Gcon1R072403	NORMAL	C	1	3	4	5	LOW_SIGNAL	LOW_SIGNAL	1821.272095	5119.584961	1831	5122	64.155365	57.589836	1717.785156	5028.578613	1715	5030	39.734577	44.664444	100	100	21.961542	29.197937	0.752161	1.329503	2.604455	2.037557	48.672207	39.94762
1384	110ko2Gcon1R072403	NORMAL	C	1	3	4	6	LOW_SIGNAL	LOW_SIGNAL	1799.115601	5129.530762	1811	5125	78.169594	80.762741	1691.752197	5041.136719	1690	5040	40.161076	50.426605	100	100	22.784189	28.359821	0.803397	1.244715	2.67332	1.752925	62.464439	71.368477
1385	110ko2Gcon1R072403	NORMAL	C	1	3	4	7	LOW_SIGNAL	LOW_SIGNAL	1914.047607	5067.176758	1954	5069	146.633759	68.248398	1687.015869	5019.595215	1692	5017	41.643623	50.285297	100	100	48.179676	15.26578	3.156057	0.316851	5.451777	0.946232	61.927956	96.977959
1386	110ko2Gcon1R072403	NORMAL	C	1	3	4	8	LOW_SIGNAL	LOW_SIGNAL	1880.075317	5060.212402	1913	5062	142.608856	56.5849	1698.407959	5032.071777	1695	5027	64.935959	111.694458	100	100	38.552647	9.028471	4.270119	0.234186	2.797639	0.251943	69.889801	342.211914
1387	110ko2Gcon1R072403	NORMAL	C	1	3	4	9	LOW_SIGNAL	LOW_SIGNAL	1685.739746	5032.458984	1681	5031	48.335613	51.732197	1669.735962	5017.720215	1670	5016	40.281097	51.250435	100	100	3.396253	4.728699	0.718221	1.392329	0.397303	0.287583	166.937881	47.789959
1388	110ko2Gcon1R072403	NORMAL	C	1	3	4	10	LOW_SIGNAL	LOW_SIGNAL	1678.335571	5017.273926	1677	5021	37.755341	51.509426	1669.264038	5012.271973	1670	5014	41.545368	49.408325	100	100	1.925121	1.604797	1.199604	0.833608	0.218352	0.101237	191.108063	291.117004
1389	110ko2Gcon1R072403	NORMAL	C	1	3	4	11	DETECTED	DETECTED	3244	5571.640137	3171	5548	454.701416	238.281509	1692.154907	5014.718262	1694	5004	34.653652	50.9412	100	100	329.325745	178.67952	1.843109	0.542562	44.781574	10.932641	29.215479	41.796272
1390	110ko2Gcon1R072403	NORMAL	C	1	3	4	12	DETECTED	DETECTED	3116.35083	5513.973633	3137	5462	580.47467	268.872864	1693.844116	5037.63623	1701	5036	46.848038	53.396461	100	100	301.878113	152.825272	1.975315	0.506248	30.364275	8.920767	40.673347	55.32159
1391	110ko2Gcon1R072403	NORMAL	C	1	3	4	13	LOW_SIGNAL	LOW_SIGNAL	1676.765503	5055.186035	1683	5057	32.942295	48.389332	1681.803101	5067.692871	1686	5069	48.711334	50.569847	100	100	-1.069057	-4.012619	0	0	-0.103417	-0.247318	0	0
1392	110ko2Gcon1R072403	NORMAL	C	1	3	4	14	LOW_SIGNAL	LOW_SIGNAL	1668.076416	5055.125	1667	5056	33.174904	46.416607	1669.008057	5046.992188	1668	5044	42.875568	55.257687	100	100	-0.197709	2.609283	-0.075771	0	-0.021729	0.14718	0	368.65271
1393	110ko2Gcon1R072403	NORMAL	C	1	3	4	15	LOW_SIGNAL	LOW_SIGNAL	1696.772461	5070.013672	1701	5063	56.076054	57.223984	1660.855957	5045.496094	1659	5046	50.019627	50.536266	100	100	7.622043	7.866075	0.968977	1.032017	0.718048	0.485148	70.576965	109.49408
1394	110ko2Gcon1R072403	NORMAL	C	1	3	4	16	LOW_SIGNAL	LOW_SIGNAL	1687.869019	5074.827637	1690	5072	48.237022	52.670795	1655.66394	5060.919922	1646	5063	45.181522	51.795753	100	100	6.83442	4.462069	1.531671	0.652882	0.712793	0.268511	52.460606	68.745972
1395	110ko2Gcon1R072403	NORMAL	C	1	3	4	17	LOW_SIGNAL	LOW_SIGNAL	1817.124146	5156.282715	1858	5155	137.691467	86.437164	1671.817505	5071.626953	1665	5072	60.599194	45.538681	100	100	30.836336	27.160452	1.13534	0.880794	2.397831	1.858986	85.088547	86.78492
1396	110ko2Gcon1R072403	NORMAL	C	1	3	4	18	LOW_SIGNAL	LOW_SIGNAL	1816.503418	5155.558594	1839	5152	135.232498	83.221718	1659.696045	5079.759766	1658	5079	49.106083	52.279854	100	100	33.27697	24.318846	1.368361	0.730801	3.193237	1.449867	80.354431	85.424591
1397	110ko2Gcon1R072403	NORMAL	C	1	3	4	19	LOW_SIGNAL	LOW_SIGNAL	1680.534302	5080.355957	1680	5072	36.616596	52.006599	1659.504028	5063.728027	1660	5064	36.642258	55.014858	100	100	4.462952	5.334806	0.836572	1.195354	0.573935	0.302244	6.519593	107.908302
1398	110ko2Gcon1R072403	NORMAL	C	1	3	4	20	LOW_SIGNAL	LOW_SIGNAL	1686.841431	5076.200195	1690	5080	37.27911	58.256927	1668.680054	5060.959961	1672	5058	38.875031	49.435249	100	100	3.854128	4.889586	0.788232	1.268662	0.467173	0.308287	60.702072	202.244171
1399	110ko2Gcon1R072403	NORMAL	C	1	3	4	21	DETECTED	DETECTED	2565.176514	5405.894043	2567	5415	149.933411	99.505211	1673.781616	5095.161133	1677	5101	41.455051	50.811073	100	100	189.167908	99.693703	1.897491	0.527012	21.502686	6.115457	16.164389	27.533037
1400	110ko2Gcon1R072403	NORMAL	C	1	3	4	22	DETECTED	DETECTED	2627.766602	5457.744629	2617	5469	146.867447	107.577461	1691.548828	5099.646484	1697	5101	39.342812	47.438934	100	100	198.680023	114.890083	1.729305	0.578267	23.796413	7.548613	15.113982	26.962685
1401	110ko2Gcon1R072403	NORMAL	C	1	3	4	23	LOW_SIGNAL	LOW_SIGNAL	1783.517212	5146.158691	1799	5151	75.558945	55.318474	1694.754272	5117.245605	1691	5117	39.025291	48.708611	100	100	18.83688	9.276303	2.030645	0.492454	2.274498	0.593593	72.891571	90.693253
1402	110ko2Gcon1R072403	NORMAL	C	1	3	4	24	LOW_SIGNAL	LOW_SIGNAL	1795.28772	5155.712402	1803	5157	74.978073	61.030003	1722.13562	5108.584961	1722	5102	39.967274	53.920376	100	100	15.524017	15.120089	1.026715	0.97398	1.8303	0.874019	86.720131	60.660324
1403	110ko2Gcon1R072403	NORMAL	C	1	3	4	25	DETECTED	DETECTED	2176.466553	5454.950195	2173	5451	67.676308	84.018044	1727.141113	5108.852539	1731	5105	32.77964	58.382656	100	100	95.353867	111.039917	0.858735	1.164504	13.707455	5.92809	13.177069	17.457312
1404	110ko2Gcon1R072403	NORMAL	C	1	3	4	26	DETECTED	DETECTED	2188.800049	5504.5	2180	5480	63.374905	93.343452	1732.247437	5125.02002	1731	5120	64.228119	68.897186	100	100	96.887589	121.750107	0.795791	1.256612	7.108298	5.507917	2.285438	16.595762
1405	110ko2Gcon1R072403	NORMAL	C	1	3	5	1	DETECTED	DETECTED	3787.214355	5646.010254	3844	5568	437.210083	313.039734	1662.099976	5029.442871	1665	5027	36.271175	39.815018	100	100	450.982391	197.815826	2.279809	0.438633	58.589615	15.4858	20.502565	50.359039
1406	110ko2Gcon1R072403	NORMAL	C	1	3	5	2	DETECTED	DETECTED	3625.294678	5601.3125	3724	5544	477.379456	284.249207	1653.813232	5014.780273	1655	5020	37.35146	42.079239	100	100	418.37912	188.17952	2.223298	0.449782	52.781914	13.938756	24.140017	47.928707
1407	110ko2Gcon1R072403	NORMAL	C	1	3	5	3	DETECTED	DETECTED	2078.716309	5244.597168	2076	5241	44.206402	71.090439	1658.601563	5012.676758	1659	5013	40.268192	52.893623	100	100	89.154907	74.407967	1.19819	0.834592	10.432918	4.384657	4.341547	20.480553
1408	110ko2Gcon1R072403	NORMAL	C	1	3	5	4	DETECTED	DETECTED	2067.5	5297.611328	2057	5271	66.979225	125.814842	1673.06665	5027.745605	1658	5022	72.656906	56.047962	100	100	83.70491	86.582115	0.966769	1.034373	5.428711	4.814907	7.138561	41.739658
1409	110ko2Gcon1R072403	NORMAL	C	1	3	5	5	DETECTED	DETECTED	2218.333252	5867.924805	2218	5886	120.275627	179.788513	1649.270874	5027.791504	1649	5028	36.991512	44.157825	100	100	120.763916	269.543396	0.448031	2.231986	15.383594	19.025694	20.111303	20.74449
1410	110ko2Gcon1R072403	NORMAL	C	1	3	5	6	DETECTED	DETECTED	2232.261719	5859.794434	2215	5864	85.827293	168.956146	1643.416626	5021.125	1640	5021	33.316978	43.662254	100	100	124.962112	269.07373	0.464416	2.153243	17.674025	19.208111	13.43253	19.461422
1411	110ko2Gcon1R072403	NORMAL	C	1	3	5	7	LOW_SIGNAL	LOW_SIGNAL	1669.560059	5068.046875	1671	5069	36.948273	58.696259	1645.495483	5017.828613	1645	5021	32.362118	50.360134	100	100	5.106878	16.111729	0.316967	3.154907	0.743603	0.997183	74.087563	60.040733
1412	110ko2Gcon1R072403	NORMAL	C	1	3	5	8	LOW_SIGNAL	LOW_SIGNAL	1671.171265	5056.862793	1665	5054	72.49765	63.032082	1640.487183	5013.436035	1636	5011	42.241016	52.937077	100	100	6.511641	13.932783	0.467361	2.139673	0.726405	0.820347	192.022476	78.789276
1413	110ko2Gcon1R072403	NORMAL	C	1	3	5	9	LOW_SIGNAL	LOW_SIGNAL	1639.659912	5043.728027	1637	5041	33.633495	49.283981	1623	5007.731445	1622	5007	32.563095	46.827293	100	100	3.535493	11.54893	0.306132	3.266568	0.511619	0.768709	50.526413	42.687523
1414	110ko2Gcon1R072403	NORMAL	C	1	3	5	10	LOW_SIGNAL	LOW_SIGNAL	1654.116455	5032.185059	1652	5036	39.67915	54.102203	1625.495605	5006.634766	1624	4999	37.16095	50.26638	100	100	6.073791	8.197405	0.740941	1.349636	0.770186	0.508298	48.602276	78.310188
1415	110ko2Gcon1R072403	NORMAL	C	1	3	5	11	LOW_SIGNAL	LOW_SIGNAL	1655.5	5034.938477	1658	5029	51.404179	61.453106	1618.94397	5001.448242	1620	4998	43.929985	49.633083	100	100	7.75776	10.744808	0.722001	1.38504	0.832143	0.674756	73.020943	108.198441
1416	110ko2Gcon1R072403	NORMAL	C	1	3	5	12	LOW_SIGNAL	LOW_SIGNAL	1660.710327	5052.38623	1660	5047	38.785187	58.930889	1619.735962	5011.255859	1614	5015	39.599838	46.958252	100	100	8.695399	13.196024	0.658941	1.517587	1.03471	0.875892	19.502493	86.568123
1417	110ko2Gcon1R072403	NORMAL	C	1	3	5	13	LOW_SIGNAL	LOW_SIGNAL	1618.496582	5046.43457	1617	5045	34.717335	54.549004	1609.671997	5027.959961	1611	5032	34.839676	44.692379	100	100	1.872715	5.927284	0.315948	3.165076	0.253291	0.413373	33.056843	169.291534
1418	110ko2Gcon1R072403	NORMAL	C	1	3	5	14	LOW_SIGNAL	LOW_SIGNAL	1609.703491	5046.234375	1608	5044	35.26746	51.586823	1598.968018	5030.423828	1601	5028	38.222389	44.007355	100	100	2.278235	5.072562	0.449129	2.226532	0.280869	0.359271	137.266968	170.250427
1419	110ko2Gcon1R072403	NORMAL	C	1	3	5	15	LOW_SIGNAL	LOW_SIGNAL	1604.668945	5031.986328	1604	5031	30.672121	47.902843	1597.439941	5030.248047	1594	5024	44.124348	49.81638	100	100	1.534107	0.5577	2.750776	0.363534	0.163833	0.034894	438.79248	786.66217
1420	110ko2Gcon1R072403	NORMAL	C	1	3	5	16	LOW_SIGNAL	LOW_SIGNAL	1609.041382	5046.365723	1610	5045	30.070955	45.268311	1593.634888	5024.968262	1592	5020	40.635471	48.1077	100	100	3.269498	6.865035	0.476254	2.099721	0.379139	0.444782	177.398712	76.097061
1421	110ko2Gcon1R072403	NORMAL	C	1	3	5	17	LOW_SIGNAL	LOW_SIGNAL	1601.006836	5043.351563	1596	5039	35.550735	51.820408	1597.920044	5040.895996	1599	5041	34.836849	41.362843	100	100	0.655065	0.787829	0.831481	1.202673	0.088607	0.059366	229.643875	1271.254639
1422	110ko2Gcon1R072403	NORMAL	C	1	3	5	18	LOW_SIGNAL	LOW_SIGNAL	1601.4552	5046.91748	1598	5044	33.451664	45.773365	1599.095947	5057.448242	1600	5055	30.295959	47.05769	100	100	0.50067	-3.378627	0	-6.748208	0.077874	-0.223784	601.18158	0
1423	110ko2Gcon1R072403	NORMAL	C	1	3	5	19	LOW_SIGNAL	LOW_SIGNAL	1611.198608	5042.397461	1612	5041	36.500092	52.875179	1612.355957	5048.635742	1608	5050	41.208149	54.448067	100	100	-0.245607	-2.001453	0	0	-0.028085	-0.114573	0	0
1424	110ko2Gcon1R072403	NORMAL	C	1	3	5	20	LOW_SIGNAL	LOW_SIGNAL	1611.889648	5049.717285	1611	5051	36.48328	48.353542	1609.991943	5044.160156	1608	5046	34.405903	50.43288	100	100	0.402723	1.782916	0.225879	4.427157	0.055156	0.110189	639.468384	257.905579
1425	110ko2Gcon1R072403	NORMAL	C	1	3	5	21	LOW_SIGNAL	LOW_SIGNAL	1601.579346	5070.43457	1600	5071	28.702173	53.411633	1603.007935	5072.571289	1598	5075	35.447426	59.20385	100	100	-0.303169	-0.685532	0	0	-0.040302	-0.036091	0	0
1426	110ko2Gcon1R072403	NORMAL	C	1	3	5	22	LOW_SIGNAL	LOW_SIGNAL	1625.952026	5080.746582	1619	5083	52.060223	50.805885	1618.365112	5080.539551	1617	5081	37.38184	54.805367	100	100	1.610062	0.066423	24.239635	0.041255	0.202957	0.003778	477.578613	9927.067383
1427	110ko2Gcon1R072403	NORMAL	C	1	3	5	23	LOW_SIGNAL	LOW_SIGNAL	1650.746582	5087.541016	1648	5088	31.973223	46.60516	1647.714233	5087.246094	1647	5081	38.74984	46.494167	100	100	0.643512	0.094621	6.800941	0.147038	0.078254	0.006343	721.951233	1089.97522
1428	110ko2Gcon1R072403	NORMAL	C	1	3	5	24	LOW_SIGNAL	LOW_SIGNAL	1685.465698	5095.438477	1683	5097	32.377129	45.896729	1675.536011	5089.144043	1675	5087	32.858089	52.223259	100	100	2.107235	2.019469	1.04346	0.95835	0.302199	0.120529	56.410572	395.826508
1429	110ko2Gcon1R072403	NORMAL	C	1	3	5	25	LOW_SIGNAL	LOW_SIGNAL	1695.537964	5103.641602	1696	5108	33.649132	54.541996	1677.706299	5082.873047	1681	5080	32.822445	47.426926	100	100	3.784158	6.66326	0.567914	1.760831	0.543277	0.437906	41.571583	129.693207
1430	110ko2Gcon1R072403	NORMAL	C	1	3	5	26	LOW_SIGNAL	LOW_SIGNAL	1676.282715	5087.46875	1677	5087	29.998075	48.306747	1668.865112	5082.698242	1667	5081	32.607327	48.092781	100	100	1.574131	1.530541	1.02848	0.972309	0.227483	0.099194	172.305984	95.201813
1431	110ko2Gcon1R072403	NORMAL	C	1	3	6	1	LOW_SIGNAL	LOW_SIGNAL	1611.202759	5026.087891	1608	5028	30.54248	50.920216	1604.801636	5008.547852	1605	5004	32.481384	50.858639	100	100	1.358418	5.627442	0.241392	4.142643	0.197071	0.344878	172.692841	14.272856
1432	110ko2Gcon1R072403	NORMAL	C	1	3	6	2	LOW_SIGNAL	LOW_SIGNAL	1604.054077	5015.688965	1604	5006	32.590172	52.366173	1602.319946	5001.408203	1602	4996	37.967007	49.676384	100	100	0.36801	4.581755	0.080321	12.450094	0.045675	0.287476	1123.187134	116.010788
1433	110ko2Gcon1R072403	NORMAL	C	1	3	6	3	LOW_SIGNAL	LOW_SIGNAL	1625.060791	5028.188965	1623	5027	38.749714	53.066299	1599.608032	5012.919922	1598	5011	33.044422	51.473545	100	100	5.401473	4.898829	1.102605	0.906943	0.770259	0.296639	79.514908	84.509125
1434	110ko2Gcon1R072403	NORMAL	C	1	3	6	4	LOW_SIGNAL	LOW_SIGNAL	1632.76355	5036.337891	1634	5039	32.436314	48.121807	1601.720703	5017.991211	1605	5018	33.568409	49.1581	100	100	6.587776	5.88624	1.119182	0.893509	0.924764	0.373218	27.846296	54.726227
1435	110ko2Gcon1R072403	NORMAL	C	1	3	6	5	DETECTED	DETECTED	3904.176514	5846.313965	3989	5808	587.200012	360.072754	1606.784668	5023.953613	1608	5026	32.288971	48.239777	100	100	487.542389	263.841217	1.847863	0.541166	71.150978	17.04735	25.520748	43.390556
1436	110ko2Gcon1R072403	NORMAL	C	1	3	6	6	DETECTED	DETECTED	4108.625977	6030.037598	4271	6097	705.397095	381.56543	1615.072266	5020.976074	1609	5021	39.984375	43.380043	100	100	529.171021	323.741302	1.634549	0.61179	62.363205	23.260962	28.243343	37.568718
1437	110ko2Gcon1R072403	NORMAL	C	1	3	6	7	DETECTED	DETECTED	4911.415527	6606.346191	4983	6710	1211.723633	688.330872	1622.222168	5009.138672	1620	5013	36.420647	55.620216	100	100	698.018127	512.438599	1.36215	0.734134	90.311226	28.716312	36.822891	42.954971
1438	110ko2Gcon1R072403	NORMAL	C	1	3	6	8	DETECTED	DETECTED	5294.504883	6855.141602	5340	6783	982.285645	585.839966	1610.305054	5014.474609	1608	5015	34.705288	49.524414	100	100	781.844666	590.548706	1.323929	0.755327	106.156723	37.166859	26.645472	31.713663
1439	110ko2Gcon1R072403	NORMAL	C	1	3	6	9	DETECTED	DETECTED	4379.324707	6016.829102	4237	5781	1335.289917	689.450928	1599.711914	5019.762695	1596	5012	30.02989	51.264126	100	100	589.877197	319.892883	1.843984	0.542304	92.561539	19.449593	48.02655	68.956535
1440	110ko2Gcon1R072403	NORMAL	C	1	3	6	10	DETECTED	DETECTED	4563.5	6404.941406	4293	6342	911.966919	467.962616	1585.444458	5007.319336	1585	5005	33.73003	52.587646	100	100	631.989868	448.404785	1.409418	0.709513	88.290932	26.577003	30.601946	33.270687
1441	110ko2Gcon1R072403	NORMAL	C	1	3	6	11	LOW_SIGNAL	LOW_SIGNAL	1567.202759	5011.114746	1569	5014	34.455917	51.756168	1564.095215	5005.650879	1566	4999	37.795967	44.870892	100	100	0.659469	1.752995	0.376196	2.65819	0.082219	0.121769	499.900818	472.073883
1442	110ko2Gcon1R072403	NORMAL	C	1	3	6	12	LOW_SIGNAL	LOW_SIGNAL	1585.561646	5016.205566	1583	5016	30.090664	45.470863	1568.619019	5003.380859	1567	5002	32.536961	39.777969	100	100	3.59549	4.114603	0.873836	1.144379	0.520719	0.322407	73.056152	171.776321
1443	110ko2Gcon1R072403	NORMAL	C	1	3	6	13	LOW_SIGNAL	LOW_SIGNAL	1573.904053	5013.568359	1574	5016	34.324474	48.629616	1559.839966	5015.640137	1557	5015	32.426193	44.390743	100	100	2.984619	-0.664697	0	-0.222707	0.433726	-0.046671	80.038063	0
1444	110ko2Gcon1R072403	NORMAL	C	1	3	6	14	LOW_SIGNAL	LOW_SIGNAL	1571.696533	5016.055176	1566	5016	44.178513	45.893715	1556.776001	5010.720215	1556	5016	30.293156	43.879158	100	100	3.16637	1.711637	1.849907	0.540568	0.492538	0.121583	215.521072	252.075821
1445	110ko2Gcon1R072403	NORMAL	C	1	3	6	15	LOW_SIGNAL	LOW_SIGNAL	1557.013794	5015.137695	1558	5016	27.518929	45.663258	1556.532715	5019.570313	1557	5016	31.987413	45.435265	100	100	0.102092	-1.422135	0	-13.929866	0.01504	-0.097559	3389.575195	0
1446	110ko2Gcon1R072403	NORMAL	C	1	3	6	16	LOW_SIGNAL	LOW_SIGNAL	1555.710327	5036.165527	1553	5039	32.307533	46.976067	1558.016968	5024.025391	1555	5019	31.811138	49.644638	100	100	-0.489505	3.894969	-0.125676	0	-0.07251	0.244541	0	132.266861
1447	110ko2Gcon1R072403	NORMAL	C	1	3	6	17	LOW_SIGNAL	LOW_SIGNAL	1556.213745	5041.337891	1554	5042	31.26149	46.134968	1564.328003	5037.160156	1561	5037	33.100719	48.956444	100	100	-1.721972	1.34036	-1.284709	0	-0.245138	0.085336	0	392.073944
1448	110ko2Gcon1R072403	NORMAL	C	1	3	6	18	LOW_SIGNAL	LOW_SIGNAL	1561.668945	5048.931152	1561	5044	31.459875	55.172287	1565.767944	5038.912109	1566	5040	29.539242	48.630428	100	100	-0.869872	3.21445	-0.270613	0	-0.138765	0.206024	0	260.093018
1449	110ko2Gcon1R072403	NORMAL	C	1	3	6	19	DETECTED	DETECTED	2070.074707	5600.388184	2066	5597	93.057541	184.63002	1563.553589	5043.856934	1564	5043	30.348379	46.825504	100	100	107.491684	178.554184	0.602012	1.661098	16.69022	11.885217	17.367445	32.090462
1450	110ko2Gcon1R072403	NORMAL	C	1	3	6	20	DETECTED	DETECTED	2065.823486	5597.882324	2078	5585	86.059677	179.577316	1564.393921	5044.61377	1566	5046	33.858887	51.689564	100	100	106.411179	177.507401	0.599475	1.668127	14.809393	10.70368	15.778723	31.083879
1451	110ko2Gcon1R072403	NORMAL	C	1	3	6	21	LOW_SIGNAL	LOW_SIGNAL	1593.192017	5066.94043	1599	5063	35.862278	50.365482	1564.301636	5047.103027	1564	5051	32.196712	46.00518	100	100	6.13099	6.364514	0.963308	1.038089	0.897308	0.431199	54.671379	103.334656
1452	110ko2Gcon1R072403	NORMAL	C	1	3	6	22	LOW_SIGNAL	LOW_SIGNAL	1619.034424	5080.772461	1620	5077	35.583118	52.097233	1586.640015	5061.664063	1585	5066	31.973631	51.203705	100	100	6.874599	6.130625	1.121354	0.891779	1.01316	0.373184	48.204449	50.278446
1453	110ko2Gcon1R072403	NORMAL	C	1	3	6	23	LOW_SIGNAL	LOW_SIGNAL	1618.675903	5081.158691	1617	5080	30.177687	48.911579	1618.887939	5078.151855	1619	5080	33.15414	50.501041	100	100	-0.044997	0.964695	-0.046644	0	-0.006395	0.05954	0	418.057709
1454	110ko2Gcon1R072403	NORMAL	C	1	3	6	24	LOW_SIGNAL	LOW_SIGNAL	1657.5448	5087.186035	1658	5090	30.217951	45.680195	1924.552002	5071.952148	1652	5076	2919.936768	49.076614	100	100	-56.663094	4.88755	-11.593353	0	-0.091443	0.31041	0	117.762016
1455	110ko2Gcon1R072403	NORMAL	C	1	3	6	25	LOW_SIGNAL	LOW_SIGNAL	1676.144775	5083.337891	1678	5088	34.084244	51.211193	1927.984009	5072.824219	1655	5081	2919.367676	48.494751	100	100	-53.444214	3.373144	-15.844035	0	-0.086265	0.2168	0	156.533096
1456	110ko2Gcon1R072403	NORMAL	C	1	3	6	26	LOW_SIGNAL	LOW_SIGNAL	1666.882813	5067.455078	1667	5065	38.874554	49.482479	1650.592041	5072.439941	1650	5075	28.024786	49.050732	100	100	3.457156	-1.599314	0	-0.46261	0.581299	-0.101627	165.378677	0
1457	110ko2Gcon1R072403	NORMAL	C	1	3	7	1	LOW_SIGNAL	LOW_SIGNAL	1587.614868	5001.459473	1590	5001	29.952461	44.960052	1576.380981	5001.444336	1579	5001	27.855873	46.204868	100	100	2.384006	0.004856	490.902374	0.002037	0.403286	0.000328	97.999046	70377.632813
1458	110ko2Gcon1R072403	NORMAL	C	1	3	7	2	LOW_SIGNAL	LOW_SIGNAL	1581.114868	4996.736328	1576	4990	38.921085	68.37912	1566.384033	5001.151855	1566	4994	32.330894	52.483639	100	100	3.126113	-1.416652	0	-0.453167	0.455627	-0.084132	147.102509	0
1459	110ko2Gcon1R072403	NORMAL	C	1	3	7	3	LOW_SIGNAL	LOW_SIGNAL	1660.810791	5090.601563	1678	5092	66.281128	92.161186	1583.663818	5025.470703	1580	5018	49.070217	68.466843	100	100	16.371792	20.896198	0.783482	1.276354	1.572175	0.951276	57.755634	94.720985
1460	110ko2Gcon1R072403	NORMAL	C	1	3	7	4	LOW_SIGNAL	LOW_SIGNAL	1668.54541	5083.129883	1680	5096	57.135197	65.00383	1590.266724	5000.566895	1593	5000	31.326616	52.899899	100	100	16.611959	26.489019	0.627126	1.594575	2.498792	1.56074	61.040268	45.755322
1461	110ko2Gcon1R072403	NORMAL	C	1	3	7	5	LOW_SIGNAL	LOW_SIGNAL	1605.523438	5014.724609	1602	5015	31.357908	45.831497	1597.042114	5017.831543	1596	5012	25.511332	50.072433	100	100	1.799869	-0.99681	0	-0.553824	0.332453	-0.062049	214.99379	0
1462	110ko2Gcon1R072403	NORMAL	C	1	3	7	6	LOW_SIGNAL	LOW_SIGNAL	1597.771851	5025.234863	1598	5026	28.932619	48.544548	1594.049561	5017.891113	1593	5018	33.788574	51.309437	100	100	0.789928	2.356125	0.335266	2.982709	0.110164	0.143127	468.850372	226.257767
1463	110ko2Gcon1R072403	NORMAL	C	1	3	7	7	LOW_SIGNAL	LOW_SIGNAL	1605.006714	5024.236328	1600	5026	48.756016	54.64996	1578.942261	5004.740234	1572	5001	57.135303	68.494919	100	100	5.531284	6.255011	0.884296	1.130843	0.456188	0.284636	114.283905	211.790466
1464	110ko2Gcon1R072403	NORMAL	C	1	3	7	8	LOW_SIGNAL	LOW_SIGNAL	1602.217651	5020.537598	1596	5022	44.82531	80.559105	1573.201782	4990.517578	1571	5000	28.32091	51.692631	100	100	6.15762	9.631445	0.639325	1.564151	1.024539	0.580741	119.745789	205.819534
1465	110ko2Gcon1R072403	NORMAL	C	1	3	7	9	LOW_SIGNAL	LOW_SIGNAL	1580.306152	5003.19043	1581	5001	35.760159	49.776806	1560.34314	4996.009766	1562	4993	28.260983	49.940662	100	100	4.236463	2.303802	1.838901	0.543803	0.706381	0.143784	109.759575	56.292797
1466	110ko2Gcon1R072403	NORMAL	C	1	3	7	10	LOW_SIGNAL	LOW_SIGNAL	1567.408203	4997.095215	1571	4998	36.08033	49.867397	1555.03479	4989.017578	1543	4992	133.892273	49.68074	100	100	2.625831	2.591581	1.013216	0.986956	0.092413	0.162591	1042.067627	53.364658
1467	110ko2Gcon1R072403	NORMAL	C	1	3	7	11	LOW_SIGNAL	LOW_SIGNAL	1540.534302	4992.623047	1542	4993	27.991665	51.868561	1536.088013	4999.799805	1534	4999	31.174072	41.732441	100	100	0.943572	-2.302548	0	-2.440247	0.142628	-0.171971	308.61377	0
1468	110ko2Gcon1R072403	NORMAL	C	1	3	7	12	LOW_SIGNAL	LOW_SIGNAL	1544.55481	5010.554688	1544	5009	30.786472	51.029018	1540.223999	5003.73584	1535	5000	27.017281	47.582554	100	100	0.919066	2.187719	0.420102	2.380373	0.160298	0.143306	340.826172	270.358398
1469	110ko2Gcon1R072403	NORMAL	C	1	3	7	13	LOW_SIGNAL	LOW_SIGNAL	1562.773926	5022.691895	1563	5023	35.743874	46.798847	1533.615967	5008.832031	1532	5011	28.097988	43.639065	100	100	6.187774	4.446716	1.391538	0.718629	1.037724	0.317602	75.772141	121.967728
1470	110ko2Gcon1R072403	NORMAL	C	1	3	7	14	LOW_SIGNAL	LOW_SIGNAL	1555.226074	5029.588867	1555	5030	35.814224	43.943954	1529.661011	5004.033691	1533	5007	31.04841	45.127159	100	100	5.425305	8.198971	0.661706	1.511246	0.823394	0.566293	69.825401	40.171619
1471	110ko2Gcon1R072403	NORMAL	C	1	3	7	15	DETECTED	DETECTED	3046.634033	5421.768066	3100	5442	274.225128	102.925842	1544.666626	5015.137207	1544	5013	31.52375	43.775345	100	100	318.740906	130.461029	2.443189	0.409301	47.64558	9.289039	18.136692	22.908449
1472	110ko2Gcon1R072403	NORMAL	C	1	3	7	16	DETECTED	DETECTED	3283.235352	5599.21582	3285	5614	179.391449	100.241051	1547.725464	5032.803711	1551	5038	31.505604	42.955795	100	100	368.302277	181.724304	2.026709	0.493411	55.085751	13.18593	10.175868	15.990264
1473	110ko2Gcon1R072403	NORMAL	C	1	3	7	17	DETECTED	DETECTED	2008.879272	5644.879395	2010	5634	42.84901	70.764771	1569.450317	5045.874023	1570	5043	33.984055	73.047691	100	100	93.253677	192.181335	0.485238	2.060845	12.930446	8.200196	5.939142	3.024914
1474	110ko2Gcon1R072403	NORMAL	C	1	3	7	18	DETECTED	DETECTED	1973.630493	5392.043457	1970	5384	43.739819	80.203613	1579.981689	5060.713379	1581	5052	30.941959	53.885674	100	100	83.538422	106.301979	0.78586	1.272492	12.722168	6.14876	7.853569	17.929251
1475	110ko2Gcon1R072403	NORMAL	C	1	3	7	19	LOW_SIGNAL	LOW_SIGNAL	1579.224487	5061.469238	1577	5061	30.986914	50.791454	1577.782227	5060.168457	1578	5055	32.18404	51.316486	100	100	0.30607	0.417335	0.733392	1.363527	0.044813	0.025348	602.954712	562.884216
1476	110ko2Gcon1R072403	NORMAL	C	1	3	7	20	LOW_SIGNAL	LOW_SIGNAL	1583.506958	5102.291504	1584	5099	33.965637	50.197788	1572.963623	5075.291016	1572	5080	33.14492	53.684483	100	100	2.23746	8.662677	0.258287	3.871656	0.318098	0.502948	70.390564	70.486526
1477	110ko2Gcon1R072403	NORMAL	C	1	3	7	21	LOW_SIGNAL	LOW_SIGNAL	1640.402832	5145.6875	1646	5145	41.834557	56.405525	1585.81604	5103.815918	1584	5109	34.892319	49.944706	100	100	11.584169	13.43383	0.862313	1.159671	1.564436	0.838359	42.280094	62.602783
1478	110ko2Gcon1R072403	NORMAL	C	1	3	7	22	LOW_SIGNAL	LOW_SIGNAL	1689.882813	5163.455078	1687	5163	45.636337	44.749935	1621.319946	5119.383789	1624	5117	37.004707	47.777843	100	100	14.55011	14.139571	1.029035	0.971784	1.852815	0.922421	38.954296	37.979721
1479	110ko2Gcon1R072403	NORMAL	C	1	3	7	23	LOW_SIGNAL	LOW_SIGNAL	1680.489624	5150.034668	1676	5150	35.149696	50.726032	1662.991943	5131.855957	1661	5134	41.454506	46.080532	100	100	3.713281	5.83235	0.63667	1.570673	0.422094	0.394499	125.597748	116.655586
1480	110ko2Gcon1R072403	NORMAL	C	1	3	7	24	LOW_SIGNAL	LOW_SIGNAL	1713.862061	5157.820801	1717	5155	33.629845	50.848713	1694.952026	5134.543945	1698	5139	39.685631	54.756283	100	100	4.013004	7.468009	0.537359	1.860952	0.476496	0.425099	111.427094	87.271278
1481	110ko2Gcon1R072403	NORMAL	C	1	3	7	25	LOW_SIGNAL	LOW_SIGNAL	1815.38623	5352.937988	1819	5360	48.952232	118.403282	1705.837891	5135.036133	1703	5130	44.449463	58.938931	100	100	23.247868	69.910339	0.332538	3.007172	2.464559	3.697078	18.720242	47.127399
1482	110ko2Gcon1R072403	NORMAL	C	1	3	7	26	LOW_SIGNAL	LOW_SIGNAL	1801.441406	5343.427734	1808	5376	54.627098	124.110641	1704.347778	5123.904297	1704	5121	53.312061	59.817703	100	100	20.604782	70.430595	0.292554	3.418167	1.821232	3.669874	12.27066	49.536472
1483	110ko2Gcon1R072403	NORMAL	C	1	3	8	1	LOW_SIGNAL	LOW_SIGNAL	1565.608154	4985.655273	1567	4989	28.554907	52.086231	1555.642822	4980.801758	1552	4979	30.727568	49.277023	100	100	2.114799	1.557173	1.358101	0.736322	0.324312	0.098494	113.885216	347.67688
1484	110ko2Gcon1R072403	NORMAL	C	1	3	8	2	LOW_SIGNAL	LOW_SIGNAL	1551.243286	4982.229492	1552	4984	26.397184	47.509407	1547.325439	4986.095215	1550	4983	31.151966	48.394115	100	100	0.831428	-1.240256	0	-1.491717	0.125766	-0.07988	422.218567	0
1485	110ko2Gcon1R072403	NORMAL	C	1	3	8	3	LOW_SIGNAL	LOW_SIGNAL	1565.637573	5007.785156	1568	5008	35.791672	46.00079	1547.608032	4999.408203	1545	5002	36.04475	51.813572	100	100	3.82615	2.687612	1.423624	0.702433	0.500199	0.161675	23.649086	284.6474
1486	110ko2Gcon1R072403	NORMAL	C	1	3	8	4	LOW_SIGNAL	LOW_SIGNAL	1581.228149	5030.97998	1577	5035	35.549953	45.451859	1557	5009.113281	1555	5002	39.204472	46.605003	100	100	5.141592	7.015582	0.732882	1.364477	0.617995	0.469192	68.220245	47.118019
1487	110ko2Gcon1R072403	NORMAL	C	1	3	8	5	DETECTED	DETECTED	11807.582031	13606.803711	11473	13266	2385.881836	2411.145752	1587.928589	5044.19043	1581	5045	29.461336	46.998306	100	100	2168.769775	2747.177979	0.789454	1.266699	346.883575	182.189819	23.344236	28.153645
1488	110ko2Gcon1R072403	NORMAL	C	1	3	8	6	DETECTED	DETECTED	11846.699219	13520.662109	12115	13992	3833.115967	3216.413574	1599.435913	5036.692383	1605	5035	34.373947	52.200603	100	100	2174.62915	2721.946533	0.798924	1.251683	298.111359	162.526276	37.404736	37.906666
1489	110ko2Gcon1R072403	NORMAL	C	1	3	8	7	DETECTED	DETECTED	2446.990479	5517.19043	2441	5522	115.706566	84.431137	1558.868896	5001.212891	1553	5001	28.519863	45.360825	100	100	188.473251	165.543167	1.138514	0.878338	31.140457	11.374959	12.626271	13.801189
1490	110ko2Gcon1R072403	NORMAL	C	1	3	8	8	DETECTED	DETECTED	2445.185547	5482.690918	2456	5475	135.251877	77.44236	1557.157837	4989.539551	1549	4995	36.738014	48.201927	100	100	188.453339	158.219757	1.191086	0.83957	24.171904	10.230947	14.657964	12.290882
1491	110ko2Gcon1R072403	NORMAL	C	1	3	8	9	DETECTED	DETECTED	2328.371094	5981.257813	2351	5979	128.113998	151.239914	1548.837891	4982.905273	1545	4987	33.6912	49.511074	100	100	165.429108	320.305511	0.516473	1.93621	23.13759	20.164227	15.856235	14.314197
1492	110ko2Gcon1R072403	NORMAL	C	1	3	8	10	DETECTED	DETECTED	2316.010254	6021.36084	2328	6052	115.247887	157.589401	1547.699951	4986.075195	1527	4985	160.616333	42.459736	100	100	163.04744	332.154907	0.490878	2.037167	4.783513	24.382763	14.560892	14.658914
1493	110ko2Gcon1R072403	NORMAL	C	1	3	8	11	LOW_SIGNAL	LOW_SIGNAL	1548.473633	5026.829102	1549	5025	32.686531	55.89225	1514.436523	4993.007813	1514	4993	29.708584	49.628471	100	100	7.223206	10.851022	0.665671	1.502245	1.1457	0.68149	40.048023	76.014587
1494	110ko2Gcon1R072403	NORMAL	C	1	3	8	12	LOW_SIGNAL	LOW_SIGNAL	1541.655151	5027.91748	1546	5029	34.420078	50.05629	1514.619019	5001.944336	1517	4999	29.964205	47.90329	100	100	5.737489	8.33307	0.68852	1.45239	0.902281	0.5422	62.648666	55.914051
1495	110ko2Gcon1R072403	NORMAL	C	1	3	8	13	LOW_SIGNAL	LOW_SIGNAL	1548.924194	5037.85498	1550	5037	38.610062	50.331127	1509.567993	5003.815918	1510	4997	33.261993	48.642605	100	100	8.352	10.920891	0.764773	1.307578	1.183218	0.699779	49.81559	37.978325
1496	110ko2Gcon1R072403	NORMAL	C	1	3	8	14	LOW_SIGNAL	LOW_SIGNAL	1548.634521	5040.137695	1548	5043	42.637657	47.113434	1518.036377	5009.681641	1512	5003	38.218811	49.158585	100	100	6.493404	9.77134	0.664536	1.50481	0.800604	0.619547	61.77557	46.07222
1497	110ko2Gcon1R072403	NORMAL	C	1	3	8	15	DETECTED	DETECTED	4245.669434	6465.991699	4262	6479	538.395996	329.60611	1530.675049	5020.399902	1526	5010	29.277094	42.640297	100	100	576.164185	463.795105	1.242282	0.80497	92.734421	33.902012	19.801123	22.609173
1498	110ko2Gcon1R072403	NORMAL	C	1	3	8	16	DETECTED	DETECTED	4350.26709	6542.275879	4409	6509	609.949768	411.818909	1544	5036.790527	1539	5040	30.889975	47.46957	100	100	595.533691	483.010986	1.232961	0.811056	90.847183	31.714746	21.70738	27.172226
1499	110ko2Gcon1R072403	NORMAL	C	1	3	8	17	DETECTED	DETECTED	2432.740723	5768.055664	2339	5681	244.284821	239.279633	1568.983276	5056.216797	1567	5058	32.984581	55.645409	100	100	183.302811	228.382156	0.802614	1.245928	26.186703	12.79241	28.022646	32.692711
1500	110ko2Gcon1R072403	NORMAL	C	1	3	8	18	DETECTED	DETECTED	2468.932861	5839.311035	2377	5734	306.540039	303.955902	1577.370361	5066.888672	1581	5061	27.658489	50.93158	100	100	189.203476	247.819412	0.763473	1.309804	32.234676	15.165883	34.242096	38.794632
1501	110ko2Gcon1R072403	NORMAL	C	1	3	8	19	DETECTED	DETECTED	4643.794922	6535.683594	4702	6560	714.918945	347.724976	1583.139526	5088.302246	1584	5089	31.252108	50.152401	100	100	649.518799	464.369263	1.398712	0.714944	97.934364	28.859663	23.336033	23.773226
1502	110ko2Gcon1R072403	NORMAL	C	1	3	8	20	DETECTED	DETECTED	4568.878906	6360.174316	4658	6378	916.329651	405.662994	1569.369507	5098.913086	1568	5095	32.388172	53.663895	100	100	636.542664	404.655579	1.573048	0.635709	92.611252	23.502975	30.53023	31.880613
1503	110ko2Gcon1R072403	NORMAL	C	1	3	8	21	LOW_SIGNAL	LOW_SIGNAL	1611.350952	5131.734863	1606	5136	45.6278	52.83606	1571.206299	5108.071289	1570	5109	31.428225	50.60627	100	100	8.519321	7.592081	1.122133	0.89116	1.277344	0.467602	82.397354	64.180138
1504	110ko2Gcon1R072403	NORMAL	C	1	3	8	22	LOW_SIGNAL	LOW_SIGNAL	1660.746582	5171.404297	1660	5165	43.315498	54.135658	1619.264404	5134.652832	1622	5136	47.177998	50.792015	100	100	8.803165	11.791122	0.746593	1.339419	0.87927	0.723568	45.069355	50.965969
1505	110ko2Gcon1R072403	NORMAL	C	1	3	8	23	LOW_SIGNAL	LOW_SIGNAL	1734.034424	5182.620605	1725	5185	63.339958	46.369457	1672.112061	5162.184082	1674	5164	44.349823	46.065933	100	100	13.140892	6.556733	2.004183	0.498956	1.396226	0.443636	73.030411	25.918331
1506	110ko2Gcon1R072403	NORMAL	C	1	3	8	24	LOW_SIGNAL	LOW_SIGNAL	1785.441406	5201.834473	1787	5203	55.378574	45.04427	1720.276733	5181.455566	1722	5187	35.455647	43.77005	100	100	13.82896	6.538248	2.115087	0.472794	1.837921	0.46559	65.281349	52.201473
1507	110ko2Gcon1R072403	NORMAL	C	1	3	8	25	DETECTED	DETECTED	12555.251953	9548.610352	12699	9673	4817.359375	2086.4021	1756.770874	5199.166504	1756	5194	30.372326	44.345036	100	100	2291.606201	1395.449829	1.642199	0.60894	355.536865	98.081863	44.610565	47.958561
1508	110ko2Gcon1R072403	NORMAL	C	1	3	8	26	DETECTED	DETECTED	12387.15918	9393.461914	11773	9004	5469.706055	2369.888916	1758.512817	5195.153809	1759	5193	31.244259	50.916107	100	100	2255.564697	1346.960327	1.674559	0.597172	340.179169	82.455406	51.461082	56.435635
1509	110ko2Gcon1R072403	NORMAL	C	1	3	9	1	LOW_SIGNAL	LOW_SIGNAL	1520.655396	4970.581055	1518	4969	29.772314	48.228191	1516.151978	4972.472168	1514	4974	31.532639	67.710793	100	100	0.955696	-0.606734	0	-0.634861	0.142818	-0.027929	230.675735	0
1510	110ko2Gcon1R072403	NORMAL	C	1	3	9	2	LOW_SIGNAL	LOW_SIGNAL	1505.25	4963.229492	1505	4960	27.426308	48.848797	1506.556396	4967.39502	1502	4968	30.328636	53.931419	100	100	-0.277238	-1.336443	0	0	-0.043075	-0.077237	0	0
1511	110ko2Gcon1R072403	NORMAL	C	1	3	9	3	LOW_SIGNAL	LOW_SIGNAL	1500.033813	4996.945801	1500	5001	30.487074	53.259953	1505.938721	4990.183594	1503	4993	32.797981	56.226601	100	100	-1.253113	2.169546	-0.577592	0	-0.180039	0.120267	0	266.517029
1512	110ko2Gcon1R072403	NORMAL	C	1	3	9	4	LOW_SIGNAL	LOW_SIGNAL	1503.945923	4998.594727	1504	4994	28.728088	47.479443	1514.703735	5006.972168	1517	5013	29.730963	51.69545	100	100	-2.282976	-2.687769	0	0	-0.361839	-0.162054	0	0
1513	110ko2Gcon1R072403	NORMAL	C	1	3	9	5	LOW_SIGNAL	LOW_SIGNAL	1556.567627	5050.033691	1556	5051	47.043499	62.741405	1516.904053	5019.423828	1520	5001	43.789165	195.30928	100	100	8.41723	9.820687	0.857092	1.166736	0.905785	0.156725	43.347122	604.24115
1514	110ko2Gcon1R072403	NORMAL	C	1	3	9	6	LOW_SIGNAL	LOW_SIGNAL	1559.924683	5049.869629	1565	5051	50.686062	73.250656	1520.712036	5006.879883	1519	5002	35.745934	59.055687	100	100	8.321535	13.792575	0.603334	1.657456	1.096982	0.727953	91.640678	100.807465
1515	110ko2Gcon1R072403	NORMAL	C	1	3	9	7	LOW_SIGNAL	LOW_SIGNAL	1519.294556	4983.958984	1522	4985	26.963104	42.718304	1515.303955	4972.711914	1513	4975	32.964359	50.198761	100	100	0.846868	3.608443	0.234691	4.260929	0.121058	0.224051	475.2211	234.407974
1516	110ko2Gcon1R072403	NORMAL	C	1	3	9	8	LOW_SIGNAL	LOW_SIGNAL	1514.164429	4974.355957	1515	4974	30.422098	43.958397	1507.119995	4962.12793	1508	4967	35.950817	48.213902	100	100	1.494939	3.923168	0.381054	2.6243	0.195946	0.25362	271.932861	161.96431
1517	110ko2Gcon1R072403	NORMAL	C	1	3	9	9	LOW_SIGNAL	LOW_SIGNAL	1497.55481	4970.904297	1498	4969	29.210777	45.570766	1500.472046	4969.799805	1504	4970	32.151249	47.705921	100	100	-0.619083	0.354359	-1.747052	0	-0.090735	0.023152	0	1277.728516
1518	110ko2Gcon1R072403	NORMAL	C	1	3	9	10	LOW_SIGNAL	LOW_SIGNAL	1488.917236	4979.882813	1491	4983	35.095211	50.011742	1489.432007	4981.52002	1488	4982	29.78183	44.204357	100	100	-0.109242	-0.525272	0	0	-0.017285	-0.037037	0	0
1519	110ko2Gcon1R072403	NORMAL	C	1	3	9	11	LOW_SIGNAL	LOW_SIGNAL	1484	5000.358398	1489	4997	26.790339	52.587711	1476.312012	4992.224121	1479	4989	27.264065	50.876965	100	100	1.631511	2.609753	0.625159	1.599593	0.281982	0.159881	65.821327	163.557236
1520	110ko2Gcon1R072403	NORMAL	C	1	3	9	12	LOW_SIGNAL	LOW_SIGNAL	1483.179321	4997.85498	1485	5002	30.526777	46.729118	1476.904053	4989.655762	1479	4988	33.453964	51.750038	100	100	1.33171	2.630589	0.50624	1.975347	0.187579	0.158439	218.080841	271.200989
1521	110ko2Gcon1R072403	NORMAL	C	1	3	9	13	LOW_SIGNAL	LOW_SIGNAL	1541.93103	5049.151855	1548	5050	58.332932	62.076267	1481.436523	4997.119141	1479	4994	31.313513	47.948578	100	100	12.837878	16.693869	0.769018	1.30036	1.931898	1.085177	81.355812	75.771248
1522	110ko2Gcon1R072403	NORMAL	C	1	3	9	14	LOW_SIGNAL	LOW_SIGNAL	1553.448242	5038.972656	1575	5026	67.549652	63.994919	1490.56897	5004.73291	1484	5003	38.083023	49.900669	100	100	13.343963	10.985277	1.214713	0.82324	1.65111	0.686158	88.727219	117.01564
1523	110ko2Gcon1R072403	NORMAL	C	1	3	9	15	DETECTED	DETECTED	2659.024902	5364.737305	2681	5372	252.299622	103.072876	1501.323242	5007.63623	1502	5005	33.111691	45.119217	100	100	245.682358	114.57019	2.144383	0.466335	34.963531	7.914611	21.60465	25.95146
1524	110ko2Gcon1R072403	NORMAL	C	1	3	9	16	DETECTED	DETECTED	2560.576416	5342.223633	2522	5339	303.421661	98.980934	1506.666626	5011.581055	1507	5009	34.772243	48.607288	100	100	223.656097	106.081406	2.108344	0.474306	30.308939	6.802325	28.600418	26.077669
1525	110ko2Gcon1R072403	NORMAL	C	1	3	9	17	LOW_SIGNAL	LOW_SIGNAL	1635.138184	5068.782715	1654	5067	76.804893	48.974373	1529.198364	5030.587402	1526	5030	36.833027	44.977734	100	100	22.482082	12.254357	1.834619	0.545072	2.876218	0.849205	63.617947	50.733021
1526	110ko2Gcon1R072403	NORMAL	C	1	3	9	18	LOW_SIGNAL	LOW_SIGNAL	1637.9104	5082.813965	1639	5081	134.221222	52.622875	1565.564087	5061.538574	1551	5056	73.111092	53.627796	100	100	15.353017	6.82587	2.249239	0.444595	0.98954	0.396723	155.587128	48.568432
1527	110ko2Gcon1R072403	NORMAL	C	1	3	9	19	DETECTED	DETECTED	1775.479126	5249.291504	1771	5248	35.573792	52.003021	1541.123535	5073.291992	1541	5071	42.208038	48.527451	100	100	49.733913	56.46664	0.880766	1.135375	5.552392	3.626803	9.693031	10.620632
1528	110ko2Gcon1R072403	NORMAL	C	1	3	9	20	LOW_SIGNAL	LOW_SIGNAL	1672.979126	5171.840332	1724	5193	115.163315	101.505066	1541.141724	5089.125977	1529	5080	64.957222	69.587105	100	100	27.977953	26.537582	1.054277	0.948518	2.029603	1.188645	72.130875	89.341187
1529	110ko2Gcon1R072403	NORMAL	C	1	3	9	21	LOW_SIGNAL	LOW_SIGNAL	1730.40686	5259.841309	1778	5281	133.277618	127.923141	1530.237305	5085.838867	1528	5077	45.759243	66.226501	100	100	42.479103	55.825912	0.760921	1.314197	4.374407	2.627384	62.534954	62.898994
1530	110ko2Gcon1R072403	NORMAL	C	1	3	9	22	DETECTED	DETECTED	1869.534668	5360.435547	1854	5364	68.010376	88.782478	1565.07959	5090.522949	1562	5088	44.576736	60.758797	100	100	64.610115	86.59716	0.7461	1.340303	6.829909	4.442362	16.871006	23.98391
1531	110ko2Gcon1R072403	NORMAL	C	1	3	9	23	LOW_SIGNAL	LOW_SIGNAL	1638.181152	5121.858887	1637	5120	37.422722	55.290268	1629.944458	5115.031738	1627	5112	44.431393	60.843399	100	100	1.747955	2.190382	0.798014	1.253111	0.18538	0.112209	290.793823	371.970673
1532	110ko2Gcon1R072403	NORMAL	C	1	3	9	24	LOW_SIGNAL	LOW_SIGNAL	1665.636963	5132.554688	1662	5136	37.031925	49.11467	1657.730103	5123.698242	1660	5118	46.599297	61.302563	100	100	1.677959	2.841449	0.590529	1.693396	0.169678	0.144471	357.747375	414.212616
1533	110ko2Gcon1R072403	NORMAL	C	1	3	9	25	LOW_SIGNAL	LOW_SIGNAL	1682.328735	5139.821777	1682	5133	34.944706	51.220108	1681.571411	5135.952148	1679	5136	60.427605	58.002193	100	100	0.160716	1.241509	0.129452	7.724861	0.012533	0.066715	6509.591309	703.344238
1534	110ko2Gcon1R072403	NORMAL	C	1	3	9	26	LOW_SIGNAL	LOW_SIGNAL	1671.760254	5137.088867	1668	5141	37.644844	50.502304	1683.928589	5134.016113	1679	5131	56.365688	60.879818	100	100	-2.58231	0.985844	-2.61939	0	-0.215882	0.050472	0	1106.43689
1535	110ko2Gcon1R072403	NORMAL	C	1	3	10	1	LOW_SIGNAL	LOW_SIGNAL	1597.817627	5045.614746	1606	5038	76.727806	79.041229	1503.32605	4994.423828	1492	4989	46.32568	64.527725	100	100	20.052588	16.42379	1.220948	0.819036	2.039723	0.793317	64.730034	89.170975
1536	110ko2Gcon1R072403	NORMAL	C	1	3	10	2	LOW_SIGNAL	LOW_SIGNAL	1588.832275	5053.899414	1615	5059	95.27729	83.88134	1499.263184	4988.460449	1489	4983	53.953156	68.33651	100	100	19.007959	20.995049	0.905354	1.10454	1.660127	0.957599	87.674324	74.33432
1537	110ko2Gcon1R072403	NORMAL	C	1	3	10	3	DETECTED	DETECTED	2289.319336	5379.058594	2308	5392	203.468536	95.821281	1473.470581	4971.156738	1471	4974	34.948166	53.087246	100	100	173.135834	130.86882	1.322972	0.755874	23.344538	7.683613	24.568853	19.556496
1538	110ko2Gcon1R072403	NORMAL	C	1	3	10	4	DETECTED	DETECTED	2361.879395	5402.560547	2391	5407	238.97113	119.876907	1475.076904	4975.922852	1473	4977	35.797745	57.729244	100	100	188.193329	136.879913	1.374879	0.727337	24.772579	7.390322	26.643438	24.625336
1539	110ko2Gcon1R072403	NORMAL	C	1	3	10	5	LOW_SIGNAL	LOW_SIGNAL	1571.743408	5063.079102	1592	5078	71.244896	78.183136	1466.984131	4960.007813	1468	4960	29.31811	46.284424	100	100	22.231554	33.068783	0.672282	1.487471	3.573194	2.226911	61.982975	61.133175
1540	110ko2Gcon1R072403	NORMAL	C	1	3	10	6	LOW_SIGNAL	LOW_SIGNAL	1576.534302	5049.794434	1592	5049	77.362495	78.187485	1489.039673	4975.873047	1481	4969	40.938274	60.066902	100	100	18.567726	23.716499	0.782903	1.277297	2.137233	1.230651	75.025261	67.710403
1541	110ko2Gcon1R072403	NORMAL	C	1	3	10	7	LOW_SIGNAL	LOW_SIGNAL	1480.760254	4972.678223	1480	4975	29.602955	46.946041	1475.647949	4966.912109	1471	4968	32.128826	54.837723	100	100	1.084911	1.849966	0.586449	1.705177	0.159119	0.105149	244.254883	491.519653
1542	110ko2Gcon1R072403	NORMAL	C	1	3	10	8	LOW_SIGNAL	LOW_SIGNAL	1474.650635	4969.424805	1471	4963	28.765779	49.206791	1471.887939	4953.160156	1471	4954	28.164612	52.555729	100	100	0.586287	5.218253	0.112353	8.90051	0.098091	0.309474	211.756638	113.501808
1543	110ko2Gcon1R072403	NORMAL	C	1	3	10	9	LOW_SIGNAL	LOW_SIGNAL	1468.882813	4966.041504	1467	4971	29.905785	50.033165	1463.232056	4965.120117	1460	4963	36.014587	47.192741	100	100	1.199179	0.295612	4.056594	0.246512	0.156902	0.019524	355.125031	1803.601929
1544	110ko2Gcon1R072403	NORMAL	C	1	3	10	10	LOW_SIGNAL	LOW_SIGNAL	1449.606934	4980.441406	1449	4980	31.841251	50.92815	1457.615967	4972.383789	1456	4971	34.293514	50.481041	100	100	-1.699642	2.585158	-0.657461	0	-0.233544	0.159617	0	83.567848
1545	110ko2Gcon1R072403	NORMAL	C	1	3	10	11	LOW_SIGNAL	LOW_SIGNAL	1448.130981	4992.503418	1447	4992	38.366882	46.884045	1453.095947	4983.919922	1455	4982	32.330303	48.081516	100	100	-1.053643	2.753878	-0.382603	0	-0.15357	0.17852	0	124.237251
1546	110ko2Gcon1R072403	NORMAL	C	1	3	10	12	LOW_SIGNAL	LOW_SIGNAL	1444	4996.234375	1444	5002	29.961086	53.247257	1448.555542	4986.388672	1449	4984	32.984005	48.317612	100	100	-0.966757	3.158837	-0.306048	0	-0.138114	0.20377	0	227.265198
1547	110ko2Gcon1R072403	NORMAL	C	1	3	10	13	LOW_SIGNAL	LOW_SIGNAL	1495.606934	5026.020508	1498	5026	47.157288	56.367657	1460.111084	5002.531738	1455	4996	41.773521	55.552452	100	100	7.532773	7.535997	0.999572	1.000428	0.849721	0.422821	61.644119	40.665592
1548	110ko2Gcon1R072403	NORMAL	C	1	3	10	14	LOW_SIGNAL	LOW_SIGNAL	1496.648315	5018.724121	1495	5019	51.68568	56.95253	1459.284424	4997.301758	1453	4995	35.939999	48.52166	100	100	7.929201	6.873024	1.15367	0.866799	1.039619	0.441501	99.413269	139.200836
1549	110ko2Gcon1R072403	NORMAL	C	1	3	10	15	DETECTED	DETECTED	1900.400024	5139.362305	1891	5137	86.390427	58.185268	1463.010376	4985.53125	1458	4986	26.472822	45.342651	100	100	92.820908	49.354244	1.880708	0.531715	16.522215	3.392635	18.801174	23.703445
1550	110ko2Gcon1R072403	NORMAL	C	1	3	10	16	DETECTED	DETECTED	1951.087891	5152.65918	1894	5156	388.351501	66.54493	1452.304321	4985.312988	1453	4984	28.417061	42.520248	100	100	105.849655	53.690361	1.971483	0.507232	17.552258	3.935682	77.651001	30.588348
1551	110ko2Gcon1R072403	NORMAL	C	1	3	10	17	LOW_SIGNAL	LOW_SIGNAL	1471.071411	5004.227051	1469	5002	35.257992	47.860844	1467.4646	5006.283691	1462	5007	40.178535	49.865517	100	100	0.765422	-0.65984	0	-0.862061	0.08977	-0.041244	534.163147	0
1552	110ko2Gcon1R072403	NORMAL	C	1	3	10	18	LOW_SIGNAL	LOW_SIGNAL	1466.234497	5015.896484	1465	5019	31.097969	47.711472	1472.904785	5025.936523	1474	5027	35.491394	51.673096	100	100	-1.415539	-3.221187	0	0	-0.187941	-0.194299	0	0
1553	110ko2Gcon1R072403	NORMAL	C	1	3	10	19	LOW_SIGNAL	LOW_SIGNAL	1455.395874	5039.138672	1459	5037	28.135586	49.910198	1460.571411	5043.238281	1458	5045	34.307182	51.275963	100	100	-1.09833	-1.315294	0	0	-0.150859	-0.079952	0	0
1554	110ko2Gcon1R072403	NORMAL	C	1	3	10	20	LOW_SIGNAL	LOW_SIGNAL	1437.826416	5040.1875	1438	5034	29.149076	47.228607	1461.33606	5044.200195	1460	5045	33.217258	49.564388	100	100	-4.989113	-1.287409	0	0	-0.707754	-0.080959	0	0
1555	110ko2Gcon1R072403	NORMAL	C	1	3	10	21	LOW_SIGNAL	LOW_SIGNAL	1465.682739	5036.986328	1467	5036	29.719225	53.143677	1473.608032	5035.671875	1472	5032	28.957674	54.677177	100	100	-1.681871	0.421721	-3.988109	0	-0.273685	0.02404	0	978.246155
1556	110ko2Gcon1R072403	NORMAL	C	1	3	10	22	LOW_SIGNAL	LOW_SIGNAL	1512.184937	5043.404297	1514	5044	26.42152	49.292297	1501.896851	5046.380859	1506	5044	34.731621	49.550938	100	100	2.183292	-0.954983	0	-0.437405	0.296217	-0.060071	219.11795	0
1557	110ko2Gcon1R072403	NORMAL	C	1	3	10	23	LOW_SIGNAL	LOW_SIGNAL	1577.78772	5065.342285	1579	5064	34.987335	46.224998	1562.199951	5053.200195	1564	5049	42.113705	53.565456	100	100	3.307968	3.895596	0.849156	1.17764	0.370135	0.226678	150.376617	222.901306
1558	110ko2Gcon1R072403	NORMAL	C	1	3	10	24	LOW_SIGNAL	LOW_SIGNAL	1604.075317	5078.294434	1603	5081	33.062546	50.749828	1605.991943	5063.338867	1606	5070	29.014856	48.800377	100	100	-0.406738	4.798255	-0.084768	0	-0.066057	0.306464	0	93.148209
1559	110ko2Gcon1R072403	NORMAL	C	1	3	10	25	LOW_SIGNAL	LOW_SIGNAL	1617.479492	5104.314941	1610	5095	40.070141	58.85643	1617.267334	5096.336426	1616	5097	35.179794	54.691914	100	100	0.045023	2.55978	0.017589	56.854576	0.006031	0.145881	9041.969727	272.552795
1560	110ko2Gcon1R072403	NORMAL	C	1	3	10	26	LOW_SIGNAL	LOW_SIGNAL	1611.595947	5108.191895	1613	5105	30.389557	52.958973	1616.02832	5103.443359	1611	5104	39.790031	52.409218	100	100	-0.940619	1.523492	-0.61741	0	-0.111394	0.090605	0	160.280228
1561	110ko2Gcon1R072403	NORMAL	C	1	3	11	1	DETECTED	DETECTED	2787.619873	5336.652832	2299	5217	1085.987061	281.097565	1484.473633	4982.736816	1482	4980	25.99349	39.817612	100	100	276.547974	113.548317	2.435509	0.410592	50.13356	8.888429	83.311897	78.624069
1562	110ko2Gcon1R072403	NORMAL	C	1	3	11	2	DETECTED	DETECTED	2810.286865	5393.491699	2276	5237	1094.763794	333.795898	1473.067749	4974.050781	1475	4974	25.914223	53.695305	100	100	283.778748	134.570938	2.108767	0.474211	51.601746	7.811501	81.845749	78.544754
1563	110ko2Gcon1R072403	NORMAL	C	1	3	11	3	LOW_SIGNAL	LOW_SIGNAL	1460.765137	4959.228027	1453	4960	65.994614	57.494434	1466.661377	4961.094727	1467	4961	33.794479	49.787231	100	100	-1.251274	-0.598901	0	0	-0.174473	-0.037494	0	0
1564	110ko2Gcon1R072403	NORMAL	C	1	3	11	4	LOW_SIGNAL	LOW_SIGNAL	1462.700684	4936.666504	1456	4937	61.749424	47.112125	1456.744019	4929.144043	1451	4931	31.238131	49.466953	100	100	1.264097	2.413462	0.523769	1.909237	0.190686	0.15207	894.210083	200.47551
1565	110ko2Gcon1R072403	NORMAL	C	1	3	11	5	LOW_SIGNAL	LOW_SIGNAL	1462.130127	4952.308105	1459	4954	33.516285	48.128654	1454.523804	4931.856934	1452	4933	28.614599	48.286091	100	100	1.61418	6.561433	0.24601	4.064869	0.26582	0.423542	229.430771	19.050493
1566	110ko2Gcon1R072403	NORMAL	C	1	3	11	6	LOW_SIGNAL	LOW_SIGNAL	1469.705444	4957.691895	1470	4955	29.667391	44.37561	1465.08728	4944.619141	1460	4950	31.828295	51.767929	100	100	0.980046	4.194185	0.233668	4.279578	0.145096	0.252526	249.615036	203.93103
1567	110ko2Gcon1R072403	NORMAL	C	1	3	11	7	LOW_SIGNAL	LOW_SIGNAL	1458.431519	4954.376953	1454	4954	37.10078	50.252357	1461.400024	4944.895996	1457	4944	33.093468	52.793705	100	100	-0.629963	3.041814	-0.207101	0	-0.089701	0.179585	0	170.68512
1568	110ko2Gcon1R072403	NORMAL	C	1	3	11	8	LOW_SIGNAL	LOW_SIGNAL	1819.40686	4984.655273	1466	4958	3380.340088	299.292389	1460.343994	4952.240234	1460	4953	29.82749	47.405994	100	100	76.198746	10.399849	7.326909	0.136483	12.037985	0.683775	941.3974	911.657471
1569	110ko2Gcon1R072403	NORMAL	C	1	3	11	9	LOW_SIGNAL	LOW_SIGNAL	1451.130981	4958.262207	1450	4965	29.596886	43.624348	1451.904053	4951.288086	1448	4953	28.411268	52.301666	100	100	-0.164058	2.237536	-0.073321	0	-0.02721	0.133344	0	413.686646
1570	110ko2Gcon1R072403	NORMAL	C	1	3	11	10	LOW_SIGNAL	LOW_SIGNAL	1431.255127	4963.358398	1430	4964	24.162582	52.208668	1445.640015	4957.21582	1444	4959	32.393349	45.112503	100	100	-3.052698	1.970748	-1.549004	0	-0.444069	0.136161	0	427.823639
1571	110ko2Gcon1R072403	NORMAL	C	1	3	11	11	LOW_SIGNAL	LOW_SIGNAL	1461.40686	4994.544922	1463	4988	32.850147	53.69838	1443.531738	4973.031738	1442	4977	29.956951	44.662457	100	100	3.79338	6.902162	0.549593	1.819528	0.596694	0.481684	75.412666	138.577484
1572	110ko2Gcon1R072403	NORMAL	C	1	3	11	12	LOW_SIGNAL	LOW_SIGNAL	1464.393066	5000.43457	1467	5003	32.500069	51.345341	1451.745972	4992.198242	1452	4992	32.389614	47.746674	100	100	2.683911	2.642495	1.015673	0.984569	0.390468	0.172501	21.168436	229.274902
1573	110ko2Gcon1R072403	NORMAL	C	1	3	11	13	LOW_SIGNAL	LOW_SIGNAL	1469.165527	5011.027344	1464	5013	33.80275	51.974514	1452.712036	4995.328125	1450	4998	30.220646	48.698353	100	100	3.491688	5.036844	0.693229	1.442524	0.544445	0.322377	92.040794	115.680679
1574	110ko2Gcon1R072403	NORMAL	C	1	3	11	14	LOW_SIGNAL	LOW_SIGNAL	1467.662109	5006.220703	1469	5008	35.229851	47.740398	1448.416016	4993.368164	1444	4992	31.474815	48.514801	100	100	4.084321	4.123532	0.990491	1.0096	0.611476	0.26492	82.232307	67.174835
1575	110ko2Gcon1R072403	NORMAL	C	1	3	11	15	LOW_SIGNAL	LOW_SIGNAL	1489.848267	4999.406738	1487	5001	38.336651	48.751713	1456.586182	4982.042969	1451	4984	35.563313	49.828133	100	100	7.058733	5.570889	1.267075	0.789219	0.935292	0.348473	43.040192	59.325428
1576	110ko2Gcon1R072403	NORMAL	C	1	3	11	16	LOW_SIGNAL	LOW_SIGNAL	1475.602783	5017.144043	1477	5017	40.44178	54.622841	1450.611084	4991.928711	1443	4992	37.441574	46.878941	100	100	5.303628	8.089937	0.655583	1.525359	0.667485	0.537882	61.164879	111.186501
1577	110ko2Gcon1R072403	NORMAL	C	1	3	11	17	LOW_SIGNAL	LOW_SIGNAL	1505.890381	5055.150879	1513	5052	50.778229	64.782967	1457.055542	5015.72998	1450	5010	39.424923	59.851871	100	100	10.363515	12.647568	0.819408	1.220394	1.238679	0.658641	65.530312	62.887566
1578	110ko2Gcon1R072403	NORMAL	C	1	3	11	18	LOW_SIGNAL	LOW_SIGNAL	1499.986206	5062.606934	1501	5068	52.679848	60.596268	1457.703979	5021.839844	1452	5017	38.115284	53.476772	100	100	8.972948	13.079472	0.686033	1.457656	1.109325	0.762333	86.004692	69.904709
1579	110ko2Gcon1R072403	NORMAL	C	1	3	11	19	LOW_SIGNAL	LOW_SIGNAL	1478.9375	5048.298828	1481	5049	43.779324	58.455288	1450.079956	5023.496094	1450	5019	34.541378	48.494381	100	100	6.124021	7.957562	0.769585	1.299402	0.835449	0.511456	93.210884	131.595062
1580	110ko2Gcon1R072403	NORMAL	C	1	3	11	20	LOW_SIGNAL	LOW_SIGNAL	1481.701416	5047.090332	1485	5047	45.062977	62.784454	1451.303955	5022.671875	1447	5029	34.233128	54.660347	100	100	6.450816	7.834273	0.82341	1.214462	0.887955	0.446731	96.40506	126.49884
1581	110ko2Gcon1R072403	NORMAL	C	1	3	11	21	LOW_SIGNAL	LOW_SIGNAL	1456.006836	5018.020508	1454	5019	30.64323	43.306637	1459.215942	5017.007813	1460	5014	29.389919	52.920742	100	100	-0.681022	0.324907	-2.096053	0	-0.109191	0.019136	0	3003.481445
1582	110ko2Gcon1R072403	NORMAL	C	1	3	11	22	LOW_SIGNAL	LOW_SIGNAL	1501.116455	5031.979492	1503	5032	28.903522	44.5569	1487.296021	5023.912109	1486	5017	34.881836	46.119221	100	100	2.932912	2.588291	1.133146	0.882499	0.396207	0.174925	141.295425	147.536224
1583	110ko2Gcon1R072403	NORMAL	C	1	3	11	23	LOW_SIGNAL	LOW_SIGNAL	1573.328735	5041.53418	1555	5039	102.918999	47.737244	1543.255981	5040.047852	1542	5041	35.801628	44.087139	100	100	6.381907	0.476865	13.383058	0.074721	0.839983	0.033713	320.859436	1231.734253
1584	110ko2Gcon1R072403	NORMAL	C	1	3	11	24	LOW_SIGNAL	LOW_SIGNAL	1597.301392	5108.842285	1590	5113	45.868683	61.490871	1856.29248	5189.934082	1590	5077	1844.265991	773.04425	100	100	-54.961948	-26.017012	0	0	-0.14043	-0.104899	0	0
1585	110ko2Gcon1R072403	NORMAL	C	1	3	11	25	DETECTED	DETECTED	20148.660156	27087.496094	20792	26281	4967.383789	6876.168457	2438.719971	5298.279785	1671	5179	3371.736572	535.711243	100	100	3758.325439	6990.723145	0.537616	1.860063	5.252468	40.673435	20.597357	31.461748
1586	110ko2Gcon1R072403	NORMAL	C	1	3	11	26	DETECTED	DETECTED	20272.007813	26524.322266	19889	25218	3995.047607	6007.62793	1661.75	5153.5	1647	5152	50.531307	46.131191	100	100	3949.386963	6856.487793	0.576007	1.736089	368.291626	463.261871	21.465195	28.110527
1587	110ko2Gcon1R072403	NORMAL	C	1	3	12	1	LOW_SIGNAL	LOW_SIGNAL	1439.456421	4985.127441	1439	4988	30.257347	48.475864	1455.832031	4987.191895	1456	4980	28.268225	49.144733	100	100	-3.47516	-0.662347	0	0	-0.579294	-0.042008	0	0
1588	110ko2Gcon1R072403	NORMAL	C	1	3	12	2	LOW_SIGNAL	LOW_SIGNAL	1445.724854	4975.147461	1447	4979	32.136082	51.363487	1455.362915	4981.15332	1456	4982	31.483473	48.919395	100	100	-2.045347	-1.926884	0	0	-0.306131	-0.122771	0	0
1589	110ko2Gcon1R072403	NORMAL	C	1	3	12	3	LOW_SIGNAL	LOW_SIGNAL	1494.243286	4952.432617	1490	4948	50.955051	51.820869	1453.029419	4936.833496	1456	4931	32.708267	46.494137	100	100	8.746225	5.00473	1.747592	0.572216	1.260044	0.335507	94.801964	146.703415
1590	110ko2Gcon1R072403	NORMAL	C	1	3	12	4	LOW_SIGNAL	LOW_SIGNAL	1492.390381	4944.041016	1494	4943	51.141502	54.770489	1439.20874	4922.730469	1439	4927	32.063946	53.138741	100	100	11.285974	6.83715	1.650684	0.605809	1.658612	0.401036	74.916168	62.267456
1591	110ko2Gcon1R072403	NORMAL	C	1	3	12	5	LOW_SIGNAL	LOW_SIGNAL	1566.527344	4929.513672	1587	4932	115.562805	49.054264	1437.208008	4917.087891	1439	4916	39.667839	45.663727	100	100	27.443581	3.986614	6.883932	0.145266	3.260055	0.272115	83.932808	144.220413
1592	110ko2Gcon1R072403	NORMAL	C	1	3	12	6	LOW_SIGNAL	LOW_SIGNAL	1562.773926	4921.753418	1577	4916	112.475204	52.798065	1437.640015	4926.551758	1434	4923	35.888584	48.166115	100	100	26.555368	-1.539471	0	-0.057972	3.486733	-0.099621	85.185448	0
1593	110ko2Gcon1R072403	NORMAL	C	1	3	12	7	LOW_SIGNAL	LOW_SIGNAL	1429.434448	4927.09668	1430	4922	27.862217	48.531391	1436.015869	4928.658691	1431	4929	34.210175	43.45005	100	100	-1.39668	-0.501147	0	0	-0.192382	-0.03595	0	0
1594	110ko2Gcon1R072403	NORMAL	C	1	3	12	8	LOW_SIGNAL	LOW_SIGNAL	1425.668945	4926.965332	1425	4928	30.183491	44.860493	1430.357178	4924.880859	1427	4925	29.325613	44.576157	100	100	-0.994916	0.66877	-1.487681	0	-0.159868	0.046762	0	241.923141
1595	110ko2Gcon1R072403	NORMAL	C	1	3	12	9	LOW_SIGNAL	LOW_SIGNAL	1438.248291	4941.724121	1432	4942	34.029102	46.806999	1426.583984	4926.879883	1425	4924	28.220943	58.963993	100	100	2.475348	4.762537	0.519754	1.923987	0.413321	0.251751	163.015991	241.567474
1596	110ko2Gcon1R072403	NORMAL	C	1	3	12	10	LOW_SIGNAL	LOW_SIGNAL	1427.075806	4952.192871	1428	4948	27.310732	51.255535	1422.280029	4937.295898	1424	4936	29.307213	48.774498	100	100	1.017739	4.779456	0.21294	4.696153	0.163638	0.305425	221.692337	105.750839
1597	110ko2Gcon1R072403	NORMAL	C	1	3	12	11	LOW_SIGNAL	LOW_SIGNAL	1458.117188	4963.765625	1461	4962	29.9501	52.060921	1434.873047	4956.865234	1433	4954	33.164806	46.888519	100	100	4.932769	2.21388	2.22811	0.448811	0.700868	0.147166	61.280621	327.852936
1598	110ko2Gcon1R072403	NORMAL	C	1	3	12	12	LOW_SIGNAL	LOW_SIGNAL	1449.124146	4986.882813	1446	4992	35.713531	52.202667	1436.23999	4975.080078	1435	4973	30.98423	46.306408	100	100	2.734219	3.786719	0.722055	1.384936	0.415829	0.254883	137.847275	204.194351
1599	110ko2Gcon1R072403	NORMAL	C	1	3	12	13	LOW_SIGNAL	LOW_SIGNAL	1423.800049	4967.869141	1422	4967	27.512268	49.247715	1433.91748	4975.853027	1431	4974	27.699478	51.74382	100	100	-2.147077	-2.561503	0	0	-0.365257	-0.154296	0	0
1600	110ko2Gcon1R072403	NORMAL	C	1	3	12	14	LOW_SIGNAL	LOW_SIGNAL	1422.289673	4970.606934	1420	4966	27.14926	48.030853	1427.709961	4966.350098	1427	4970	29.596718	44.408882	100	100	-1.15027	1.365738	-0.842233	0	-0.183138	0.095856	0	429.848053
1601	110ko2Gcon1R072403	NORMAL	C	1	3	12	15	DETECTED	DETECTED	1826.929321	5243.191895	1826	5244	55.022305	57.181896	1418	4973.135742	1421	4978	31.051126	48.711132	100	100	86.781181	86.643211	1.001592	0.99841	13.169549	5.544034	11.107875	11.09024
1602	110ko2Gcon1R072403	NORMAL	C	1	3	12	16	DETECTED	DETECTED	1846.900024	5263.359863	1850	5263	58.018021	64.847687	1425.369873	4985.547852	1425	4984	35.891628	51.95298	100	100	89.455276	89.131561	1.003632	0.996381	11.744526	5.347374	10.813886	13.969389
1603	110ko2Gcon1R072403	NORMAL	C	1	3	12	17	LOW_SIGNAL	LOW_SIGNAL	1424.37146	4989.192871	1422	4989	30.715061	46.301315	1424.357178	4997.268066	1426	4994	27.650934	50.928677	100	100	0.003031	-2.590798	0	-854.791626	0.000517	-0.158559	93634.828125	0
1604	110ko2Gcon1R072403	NORMAL	C	1	3	12	18	LOW_SIGNAL	LOW_SIGNAL	1425.344849	4993.758789	1423	4996	29.765377	43.08474	1423.559326	4994.050781	1421	4992	34.894112	47.64323	100	100	0.378916	-0.093681	0	-0.247235	0.05117	-0.006129	1019.896118	0
1605	110ko2Gcon1R072403	NORMAL	C	1	3	12	19	LOW_SIGNAL	LOW_SIGNAL	1432	5011.951172	1431	5012	37.0256	49.982422	1424.712036	5003.224121	1420	5002	30.000759	45.972797	100	100	1.54662	2.799935	0.552377	1.810358	0.242926	0.189831	297.738434	224.759811
1606	110ko2Gcon1R072403	NORMAL	C	1	3	12	20	LOW_SIGNAL	LOW_SIGNAL	1458.409668	5019.930664	1457	5014	29.052258	47.698441	1447.680054	5003.888184	1448	4998	31.196981	48.267433	100	100	2.276992	5.146974	0.442394	2.260427	0.343931	0.332367	105.944237	46.061779
[truncated: 29,594 more rows]
