# Supplementary material for: CARMA: A platform for analyzing microarray datasets that incorporate replicate measures
Source: BMC Bioinformatics. 2006 Mar 17;7:149. doi: 10.1186/1471-2105-7-149 (PMC1450302; doi:10.1186/1471-2105-7-149)
Supplement: Additional File 7 — Data3.zip Comma separated value data files containing the microarray experimental data. [file 1471-2105-7-149-S7.zip › 111ko2Gko3R072503.csv]

Number	Array/Plate	Flagged As	Set	Set Row	Set Column	Row	Column	Detection Status (w595)	Detection Status (w685)	Spot Mean Intensity (w595)	Spot Mean Intensity (w685)	Spot Median Intensity (w595)	Spot Median Intensity (w685)	Spot Standard Deviation (w595)	Spot Standard Deviation (w685)	Background Mean Intensity (w595)	Background Mean Intensity (w685)	Background Median Intensity (w595)	Background Median Intensity (w685)	Background Standard Deviation (w595)	Background Standard Deviation (w685)	Spot Confidence (w595)	Spot Confidence (w685)	Spot Normalized Intensity (w595)	Spot Normalized Intensity (w685)	Spot Ratio (w595)	Spot Ratio (w685)	Spot SNR (w595)	Spot SNR (w685)	Spot CV (%) (w595)	Spot CV (%) (w685)
1	111ko2Gko3R072503	NORMAL	A	1	1	1	1	LOW_SIGNAL	LOW_SIGNAL	1233.560791	6621.635254	1242	6619	58.229103	74.143829	1122.734253	6553.790039	1121	6551	33.000843	60.620831	100	100	6.720174	5.004425	1.342846	0.744687	3.358294	1.119173	43.288105	62.922405
2	111ko2Gko3R072503	NORMAL	A	1	1	1	2	LOW_SIGNAL	LOW_SIGNAL	1235.175659	6618.621582	1237	6620	57.164612	66.791115	1130.932007	6554.504883	1129	6560	42.187084	48.250343	100	100	6.321009	4.729401	1.336535	0.748203	2.470985	1.328834	37.004799	72.031082
3	111ko2Gko3R072503	NORMAL	A	1	1	1	3	DETECTED	DETECTED	8417.959961	10537.563477	8722	11058	1600.276489	1506.255859	1135.75	6540.799805	1135	6540	32.492012	49.027046	100	100	441.570435	294.810822	1.497809	0.667642	224.123077	81.521606	21.970617	37.66692
4	111ko2Gko3R072503	NORMAL	A	1	1	1	4	DETECTED	DETECTED	7383.697754	10016.731445	8177	10507	2490.999756	1863.334351	1118.189209	6529.081055	1112	6527	46.962658	52.025841	100	100	379.920837	257.257416	1.476812	0.677134	133.414703	67.036888	39.750278	53.405807
5	111ko2Gko3R072503	NORMAL	A	1	1	1	5	LOW_SIGNAL	LOW_SIGNAL	1073.02002	6495.953125	1072	6496	26.998751	52.51247	1083.855957	6503.616211	1081	6506	34.265499	53.887096	100	100	-0.657057	-0.565248	0	0	-0.316235	-0.142206	0	0
6	111ko2Gko3R072503	NORMAL	A	1	1	1	6	LOW_SIGNAL	LOW_SIGNAL	1071.993408	6476.914063	1070	6478	25.231857	49.307575	1078.095215	6492.611328	1076	6489	28.815392	51.24778	100	100	-0.369994	-1.157868	0	0	-0.211755	-0.306301	0	0
7	111ko2Gko3R072503	NORMAL	A	1	1	1	7	DETECTED	DETECTED	1473.615356	6747.410156	1474	6744	44.662842	63.627102	1078.900513	6490.471191	1076	6486	36.781796	55.241936	100	100	23.934273	18.952431	1.26286	0.791853	10.731256	4.651158	6.418591	12.287408
8	111ko2Gko3R072503	NORMAL	A	1	1	1	8	DETECTED	DETECTED	1501.896606	6776.137695	1515	6782	56.932503	62.753326	1085.557129	6496.10498	1073	6494	59.30603	56.715511	100	100	25.245523	20.655882	1.222195	0.8182	7.020188	4.937498	3.989557	9.59088
9	111ko2Gko3R072503	NORMAL	A	1	1	1	9	LOW_SIGNAL	LOW_SIGNAL	1060.37085	6512.211914	1059	6511	28.781155	53.231022	1062.232056	6514.200195	1062	6511	27.434711	57.615654	100	100	-0.112858	-0.14666	0	0	-0.067841	-0.034509	0	0
10	111ko2Gko3R072503	NORMAL	A	1	1	1	10	LOW_SIGNAL	LOW_SIGNAL	1051.986694	6538.84082	1051	6538	29.55875	54.193974	1060.975952	6534.527832	1059	6529	30.74045	60.335434	100	100	-0.54508	0.318136	-1.713355	0	-0.292424	0.071484	0	614.916321
11	111ko2Gko3R072503	NORMAL	A	1	1	1	11	LOW_SIGNAL	LOW_SIGNAL	1118.576172	6563.297852	1117	6562	40.902863	61.372505	1068.904053	6535.543945	1064	6536	31.553953	58.466084	100	100	3.011962	2.047194	1.471263	0.679688	1.574196	0.474701	52.397121	67.244003
12	111ko2Gko3R072503	NORMAL	A	1	1	1	12	LOW_SIGNAL	LOW_SIGNAL	1110.695313	6558.152344	1105	6563	43.158157	59.720634	1060.900879	6530.652832	1062	6536	30.944689	60.696613	100	100	3.019379	2.02843	1.48853	0.671804	1.609143	0.453065	60.416584	39.422081
13	111ko2Gko3R072503	NORMAL	A	1	1	1	13	DETECTED	DETECTED	1858.344849	7073.905273	1886	7085	176.202911	143.186462	1063.5	6527.837891	1064	6519	32.12529	51.584747	100	100	48.196903	40.279232	1.19657	0.835722	24.742029	10.585831	21.796659	24.460649
14	111ko2Gko3R072503	NORMAL	A	1	1	1	14	DETECTED	DETECTED	1830.803955	7051.539063	1822	7061	141.984009	107.157211	1089	6524.48291	1067	6522	159.188568	52.025673	100	100	44.980671	38.876919	1.157002	0.864303	4.659907	10.130693	9.703767	17.774252
15	111ko2Gko3R072503	NORMAL	A	1	1	1	15	LOW_SIGNAL	LOW_SIGNAL	1120.940796	6545.730469	1125	6547	30.31168	60.247517	1073.447388	6512.824707	1072	6514	30.531891	54.422993	100	100	2.879852	2.427207	1.186488	0.842824	1.555534	0.60463	7.707149	78.538773
16	111ko2Gko3R072503	NORMAL	A	1	1	1	16	LOW_SIGNAL	LOW_SIGNAL	1135.281006	6563.300781	1137	6565	35.040474	61.117447	1090.372925	6521.881348	1090	6520	26.029827	61.836174	100	100	2.723085	3.055196	0.891296	1.121961	1.725255	0.669825	52.235836	22.695961
17	111ko2Gko3R072503	NORMAL	A	1	1	1	17	LOW_SIGNAL	LOW_SIGNAL	1133.328979	6535.782715	1135	6538	29.589638	55.09713	1109.192017	6528.063965	1110	6524	34.570103	54.592144	100	100	1.46359	0.569353	2.570618	0.389012	0.698203	0.141389	74.05999	96.421532
18	111ko2Gko3R072503	NORMAL	A	1	1	1	18	LOW_SIGNAL	LOW_SIGNAL	1140.026367	6549.243652	1141	6549	33.401627	56.603298	1119.680054	6540.967773	1112	6537	50.700672	50.940342	100	100	1.233737	0.610449	2.021033	0.494796	0.401303	0.162462	187.468918	298.194641
19	111ko2Gko3R072503	NORMAL	A	1	1	1	19	LOW_SIGNAL	LOW_SIGNAL	1105.456909	6549.946777	1104	6545	28.844124	50.601685	1229.210083	6629.075684	1114	6549	762.598755	488.99646	100	100	-7.504005	-5.836737	0	0	-0.162278	-0.161819	0	0
20	111ko2Gko3R072503	NORMAL	A	1	1	1	20	LOW_SIGNAL	LOW_SIGNAL	1116.781494	6535.152344	1117	6537	25.033813	49.179745	1418.119019	6677.523926	1129	6546	1365.170288	634.959045	100	100	-18.272165	-10.501668	0	0	-0.220733	-0.224222	0	0
21	111ko2Gko3R072503	NORMAL	A	1	1	1	21	LOW_SIGNAL	LOW_SIGNAL	1125.708618	6518.986816	1125	6519	30.572882	52.101826	1120.205933	6528.637207	1118	6529	31.428164	59.306683	100	100	0.333666	-0.711836	0	-2.133381	0.175088	-0.16272	132.336456	0
22	111ko2Gko3R072503	NORMAL	A	1	1	1	22	LOW_SIGNAL	LOW_SIGNAL	1139.355225	6513.954102	1136	6515	26.97888	48.54129	1133.605469	6519.385254	1134	6524	31.45015	55.802876	100	100	0.348647	-0.400615	0	-1.149055	0.182821	-0.097327	281.11261	0
23	111ko2Gko3R072503	NORMAL	A	1	1	1	23	LOW_SIGNAL	LOW_SIGNAL	1117.743408	6509.710449	1117	6510	23.987988	56.568729	1125.215942	6517.328125	1122	6520	35.282406	52.005222	100	100	-0.453111	-0.561898	0	0	-0.211792	-0.146479	0	0
24	111ko2Gko3R072503	NORMAL	A	1	1	1	24	LOW_SIGNAL	LOW_SIGNAL	1113.460571	6489.026367	1110	6489	31.375504	54.990067	1120.160034	6491.560059	1115	6488	33.706367	54.235661	100	100	-0.406234	-0.186891	0	0	-0.19876	-0.046716	0	0
25	111ko2Gko3R072503	NORMAL	A	1	1	1	25	LOW_SIGNAL	LOW_SIGNAL	1100.269775	6487.480469	1101	6488	27.570978	53.728031	1116.417358	6499.147949	1114	6494	38.514519	58.601429	100	100	-0.979139	-0.860621	0	0	-0.41926	-0.199099	0	0
26	111ko2Gko3R072503	NORMAL	A	1	1	1	26	LOW_SIGNAL	LOW_SIGNAL	1104.375	6499.217285	1106	6499	27.631159	49.306168	1116.254272	6507.584961	1116	6506	33.694244	57.02681	100	100	-0.720322	-0.61722	0	0	-0.352561	-0.146732	0	0
27	111ko2Gko3R072503	NORMAL	A	1	1	2	1	LOW_SIGNAL	LOW_SIGNAL	1229.094604	6598.635254	1235	6600	48.36924	57.238628	1155.930054	6554.202637	1151	6556	32.738968	53.102028	100	100	4.43647	3.277456	1.353632	0.738753	2.234785	0.83674	48.664799	48.082565
28	111ko2Gko3R072503	NORMAL	A	1	1	2	2	LOW_SIGNAL	LOW_SIGNAL	1230.844604	6589.60791	1238	6588	45.246975	67.95742	1167.352051	6555.319824	1159	6556	58.889484	61.624596	100	100	3.84999	2.529171	1.522234	0.656929	1.078165	0.556403	59.364353	83.546417
29	111ko2Gko3R072503	NORMAL	A	1	1	2	3	LOW_SIGNAL	LOW_SIGNAL	1247.040527	6735.466309	1258	6760	57.505974	145.120193	1143.263184	6518.070313	1143	6515	26.908899	55.951237	100	100	6.292733	16.035648	0.392422	2.54828	3.856618	3.885455	48.971889	61.59288
30	111ko2Gko3R072503	NORMAL	A	1	1	2	4	DETECTED	DETECTED	1247.977783	6841.977539	1244	6843	27.748459	92.276634	1128.192627	6503.584961	1133	6506	30.771297	53.751293	100	100	7.263397	24.960644	0.290994	3.436497	3.892756	6.295525	11.103393	22.165134
31	111ko2Gko3R072503	NORMAL	A	1	1	2	5	LOW_SIGNAL	LOW_SIGNAL	1191.906616	6541.919922	1196	6541	49.469315	62.98402	1104.887939	6491.295898	1103	6498	36.549614	60.459263	100	100	5.27654	3.734149	1.41305	0.707689	2.380837	0.837325	38.309879	34.872803
32	111ko2Gko3R072503	NORMAL	A	1	1	2	6	LOW_SIGNAL	LOW_SIGNAL	1198.384155	6534.933594	1193	6534	57.102116	63.925022	1104.887939	6484.39209	1103	6486	38.200287	49.665794	100	100	5.669318	3.728062	1.520715	0.657586	2.447526	1.017632	45.395184	79.629036
33	111ko2Gko3R072503	NORMAL	A	1	1	2	7	LOW_SIGNAL	LOW_SIGNAL	1086.264893	6503.205078	1087	6507	27.094818	53.276169	1091.375977	6480.832031	1087	6482	41.989952	48.778584	100	100	-0.30992	1.650289	-0.187797	0	-0.121722	0.458665	0	95.759354
34	111ko2Gko3R072503	NORMAL	A	1	1	2	8	LOW_SIGNAL	LOW_SIGNAL	1084.874146	6535.119141	1074	6541	72.169456	78.697891	1092.416016	6502.728027	1096	6507	30.763189	51.644779	100	100	-0.457315	2.389246	-0.191406	0	-0.245159	0.62719	0	183.326843
35	111ko2Gko3R072503	NORMAL	A	1	1	2	9	LOW_SIGNAL	LOW_SIGNAL	1067.827759	6521.463379	1064	6523	33.525864	53.741444	1085.319946	6517.720215	1087	6519	30.24806	51.761181	100	100	-1.060672	0.276105	-3.841555	0	-0.578291	0.072316	0	386.148499
36	111ko2Gko3R072503	NORMAL	A	1	1	2	10	LOW_SIGNAL	LOW_SIGNAL	1067.688721	6545.15918	1067	6550	28.814625	57.652878	1088.583984	6536.096191	1089	6533	32.934975	55.567375	100	100	-1.267023	0.668508	-1.895301	0	-0.63444	0.163099	0	169.549286
37	111ko2Gko3R072503	NORMAL	A	1	1	2	11	LOW_SIGNAL	LOW_SIGNAL	1139.350952	6588.046387	1140	6587	35.686821	76.697876	1096.134888	6524.793457	1091	6530	32.749069	58.594513	100	100	2.620487	4.665687	0.561651	1.780466	1.319612	1.079503	32.809849	78.241226
38	111ko2Gko3R072503	NORMAL	A	1	1	2	12	LOW_SIGNAL	LOW_SIGNAL	1129.470215	6582.15918	1128	6577	36.779129	69.81337	1087.858276	6519.157715	1088	6519	29.873468	57.158295	100	100	2.523218	4.647139	0.542962	1.841751	1.39294	1.102228	51.557659	63.62608
39	111ko2Gko3R072503	NORMAL	A	1	1	2	13	DETECTED	DETECTED	1290.321045	6689.086426	1287	6691	34.577751	62.869549	1084.675415	6536.920898	1082	6533	27.829285	61.438683	100	100	12.469707	11.224092	1.110977	0.900109	7.389541	2.476706	9.979295	8.764621
40	111ko2Gko3R072503	NORMAL	A	1	1	2	14	LOW_SIGNAL	LOW_SIGNAL	1224.309204	6639.75	1246	6650	77.070206	91.335266	1076.293091	6515.215332	1076	6519	23.885599	48.292912	100	100	8.975234	9.185974	0.977058	1.02348	6.196877	2.578736	49.505062	62.25071
41	111ko2Gko3R072503	NORMAL	A	1	1	2	15	DETECTED	DETECTED	2024.789917	6955.537598	2020	6946	311.515076	183.28096	1085.432373	6512.256836	1088	6513	26.115696	57.182251	100	100	56.959702	32.697449	1.742023	0.574045	35.969078	7.752069	33.045826	39.282646
42	111ko2Gko3R072503	NORMAL	A	1	1	2	16	DETECTED	DETECTED	1939.834839	6956.539063	1942	6931	262.738831	167.80954	1096.106079	6511.40918	1092	6513	32.413731	54.500237	100	100	51.161072	32.833843	1.558181	0.641774	26.02998	8.167485	30.902319	35.655399
43	111ko2Gko3R072503	NORMAL	A	1	1	2	17	LOW_SIGNAL	LOW_SIGNAL	1289.967163	6637.723633	1311	6637	81.732132	81.796158	1110.135986	6541.808105	1109	6540	26.483204	50.091805	100	100	10.9044	7.074958	1.541267	0.648817	6.790386	1.914795	42.997314	67.417572
44	111ko2Gko3R072503	NORMAL	A	1	1	2	18	LOW_SIGNAL	LOW_SIGNAL	1301.894775	6669.282715	1315	6670	76.233627	85.460678	1122.08728	6554.722168	1124	6566	30.693068	56.477634	100	100	10.902964	8.450259	1.290252	0.775042	5.858244	2.028423	38.809181	55.986942
45	111ko2Gko3R072503	NORMAL	A	1	1	2	19	DETECTED	DETECTED	1663.032593	6828.271973	1667	6826	58.044411	93.674232	1128.802002	6544.920898	1128	6541	28.267305	54.545338	100	100	32.39407	20.900652	1.549907	0.6452	18.89924	5.194781	9.489588	26.876749
46	111ko2Gko3R072503	NORMAL	A	1	1	2	20	DETECTED	DETECTED	1699.550049	6827.25	1708	6828	58.93758	76.053543	1171.085327	6541.103516	1156	6539	77.418098	60.748642	100	100	32.044445	21.106848	1.518201	0.658674	6.826113	4.710335	9.498996	15.990918
47	111ko2Gko3R072503	NORMAL	A	1	1	2	21	DETECTED	DETECTED	4067.774658	7256.774414	4205	7305	824.237	296.116302	1153.088257	6544.793945	1151	6544	30.477379	58.979595	100	100	176.737473	52.51738	3.365314	0.297149	95.634422	12.07164	28.259415	40.757179
48	111ko2Gko3R072503	NORMAL	A	1	1	2	22	DETECTED	DETECTED	4126.392578	7254.637207	4189	7280	726.772217	268.712311	1154.404785	6528.904785	1149	6527	28.204012	48.598312	100	100	180.212036	53.531757	3.366451	0.297049	105.374649	14.933285	24.435659	36.415779
49	111ko2Gko3R072503	NORMAL	A	1	1	2	23	LOW_SIGNAL	LOW_SIGNAL	1178.368408	6551.204102	1178	6551	32.890076	56.117229	1152.117676	6519.143066	1152	6514	28.1952	49.430534	100	100	1.591762	2.364898	0.673078	1.485711	0.931036	0.648608	64.511765	82.861496
50	111ko2Gko3R072503	NORMAL	A	1	1	2	24	LOW_SIGNAL	LOW_SIGNAL	1167.506592	6542.072266	1167	6544	29.596844	65.361267	1151.825439	6496.738281	1149	6495	28.443649	52.75758	100	100	0.950856	3.343943	0.284352	3.516771	0.551306	0.859289	52.17215	85.110771
51	111ko2Gko3R072503	NORMAL	A	1	1	2	25	DETECTED	DETECTED	2283.891113	6907.554688	2318	6916	163.839661	104.68737	1136.505737	6511.792969	1134	6510	26.819759	59.619942	100	100	69.57386	29.192329	2.383292	0.419588	42.781345	6.638076	14.086778	21.74333
52	111ko2Gko3R072503	NORMAL	A	1	1	2	26	DETECTED	DETECTED	2230.157959	6874.780762	2286	6888	195.005417	116.066635	1141.883667	6529.837402	1138	6525	41.943218	54.931374	100	100	65.989548	25.443846	2.593537	0.385574	25.946371	6.279533	17.499382	29.641052
53	111ko2Gko3R072503	NORMAL	A	1	1	3	1	LOW_SIGNAL	LOW_SIGNAL	1207.118042	6583.347168	1206	6579	38.521904	55.846603	1160.80957	6577.801758	1162	6577	30.474043	57.481831	100	100	2.808001	0.409043	6.864811	0.14567	1.519604	0.096472	50.885216	245.485016
54	111ko2Gko3R072503	NORMAL	A	1	1	3	2	LOW_SIGNAL	LOW_SIGNAL	1210.412109	6557.067383	1205	6549	58.054501	56.788509	1170.656006	6547.78418	1162	6555	49.818558	74.606224	100	100	2.410686	0.684751	3.520528	0.284048	0.798018	0.124429	74.97377	521.215332
55	111ko2Gko3R072503	NORMAL	A	1	1	3	3	LOW_SIGNAL	LOW_SIGNAL	1282.577148	6501.167969	1307	6504	80.281708	52.319363	1141.719971	6500.056152	1146	6503	27.001673	59.338329	100	100	8.541139	0.08201	104.147232	0.009602	5.216609	0.018737	53.674683	2517.954346
56	111ko2Gko3R072503	NORMAL	A	1	1	3	4	LOW_SIGNAL	LOW_SIGNAL	1275.640015	6497.913574	1304	6498	84.28804	56.587521	1135.583984	6492.26416	1134	6490	27.742233	57.023506	100	100	8.492559	0.416714	20.379814	0.049068	5.048477	0.099072	56.828484	124.578377
57	111ko2Gko3R072503	NORMAL	A	1	1	3	5	LOW_SIGNAL	LOW_SIGNAL	1123.313354	6508.033203	1125	6511	28.424429	52.954388	1128.52002	6503.576172	1127	6501	28.275881	56.40324	100	100	-0.315716	0.328761	-0.96032	0	-0.184138	0.079021	0	435.728607
58	111ko2Gko3R072503	NORMAL	A	1	1	3	6	LOW_SIGNAL	LOW_SIGNAL	1134.417236	6507.741699	1135	6512	30.736807	51.14587	1130.223999	6512.39209	1130	6505	29.754061	55.868504	100	100	0.254265	-0.343024	0	-1.349081	0.14093	-0.083238	183.872192	0
59	111ko2Gko3R072503	NORMAL	A	1	1	3	7	LOW_SIGNAL	LOW_SIGNAL	1288.152344	6596.960449	1305	6604	76.625183	67.777679	1131.072021	6518.704102	1135	6517	26.995872	51.95718	100	100	9.524859	5.772375	1.650076	0.606033	5.818679	1.50617	45.65321	55.616138
60	111ko2Gko3R072503	NORMAL	A	1	1	3	8	LOW_SIGNAL	LOW_SIGNAL	1278.966919	6605.728516	1290	6605	76.739174	66.399879	1116.624023	6526.224121	1118	6527	27.912498	48.332493	100	100	9.843966	5.864434	1.678588	0.595739	5.816136	1.644947	44.031998	57.266354
61	111ko2Gko3R072503	NORMAL	A	1	1	3	9	LOW_SIGNAL	LOW_SIGNAL	1163.403931	6560.125977	1162	6562	37.527977	61.065357	1107.008057	6531.040039	1103	6531	32.494537	58.196041	100	100	3.419669	2.145448	1.593918	0.627385	1.735549	0.499792	33.289246	63.599834
62	111ko2Gko3R072503	NORMAL	A	1	1	3	10	LOW_SIGNAL	LOW_SIGNAL	1178.728516	6575.07959	1180	6577	38.596867	60.917824	1120.396851	6543.42041	1119	6546	35.270176	56.781174	100	100	3.53705	2.335257	1.51463	0.660227	1.653852	0.557565	26.873682	69.69651
63	111ko2Gko3R072503	NORMAL	A	1	1	3	11	DETECTED	DETECTED	1523.797119	6694.290039	1477	6691	216.647354	62.568813	1118.587769	6531.702148	1115	6537	31.091148	55.428772	100	100	24.570627	11.992871	2.048769	0.488098	13.032949	2.933276	52.912102	17.852486
64	111ko2Gko3R072503	NORMAL	A	1	1	3	12	DETECTED	DETECTED	1500.293091	6679.068848	1501	6675	67.299286	63.239407	1124.904419	6528.897949	1115	6529	51.824135	54.904823	100	100	22.762394	11.076964	2.054931	0.486634	7.243511	2.735113	11.437599	20.895967
65	111ko2Gko3R072503	NORMAL	A	1	1	3	13	LOW_SIGNAL	LOW_SIGNAL	1117.835571	6554.670898	1117	6551	27.638262	56.731247	1111.687988	6533.967773	1110	6539	31.190207	52.480251	100	100	0.37277	1.527112	0.244101	4.096658	0.1971	0.394494	235.137787	104.074318
66	111ko2Gko3R072503	NORMAL	A	1	1	3	14	LOW_SIGNAL	LOW_SIGNAL	1096.261475	6536.411621	1097	6545	28.987019	53.295052	1098.488037	6532.463867	1094	6533	34.93626	49.741844	100	100	-0.135012	0.291196	-0.463646	0	-0.063732	0.079365	0	484.681763
67	111ko2Gko3R072503	NORMAL	A	1	1	3	15	LOW_SIGNAL	LOW_SIGNAL	1160.365967	6750.915039	1159	6768	35.938866	110.88163	1112.385986	6541.035156	1112	6550	37.742374	60.30513	100	100	2.909356	15.481241	0.187928	5.321192	1.27125	3.480299	24.025782	44.334179
68	111ko2Gko3R072503	NORMAL	A	1	1	3	16	LOW_SIGNAL	LOW_SIGNAL	1188.261475	6775.052246	1187	6784	31.228527	93.148018	1142.379272	6563.292969	1132	6554	53.259117	56.980221	100	100	2.782153	15.61987	0.178116	5.61431	0.86149	3.716365	94.029778	34.797642
69	111ko2Gko3R072503	NORMAL	A	1	1	3	17	LOW_SIGNAL	LOW_SIGNAL	1162.190796	6566.723633	1140	6567	74.285179	60.738636	1162.644653	6573.91748	1153	6587	65.194817	59.853374	100	100	-0.02752	-0.530635	0	0	-0.006962	-0.120191	0	0
70	111ko2Gko3R072503	NORMAL	A	1	1	3	18	LOW_SIGNAL	LOW_SIGNAL	1145.486816	6584.565918	1128	6581	58.07177	59.12112	1181.468262	6576.793457	1165	6570	73.000679	58.444542	100	100	-2.181802	0.573315	-3.805589	0	-0.492892	0.132989	0	114.746918
71	111ko2Gko3R072503	NORMAL	A	1	1	3	19	LOW_SIGNAL	LOW_SIGNAL	1186.105225	6585.493652	1183	6588	37.670784	54.251801	1203.555542	6565.793457	1172	6564	77.247093	70.057602	100	100	-1.058133	1.453133	-0.728173	0	-0.225903	0.2812	0	225.003723
72	111ko2Gko3R072503	NORMAL	A	1	1	3	20	LOW_SIGNAL	LOW_SIGNAL	1175.635742	6537.953613	1178	6543	27.421999	56.314991	1214.801636	6526.658691	1180	6533	85.654854	54.474686	100	100	-2.374897	0.83314	-2.850537	0	-0.457252	0.207343	0	126.418678
73	111ko2Gko3R072503	NORMAL	A	1	1	3	21	LOW_SIGNAL	LOW_SIGNAL	1238.350952	6592.609375	1240	6590	34.174496	64.283234	1189.634644	6536.644043	1179	6534	49.601727	62.202438	100	100	2.954005	4.128137	0.715578	1.397471	0.982149	0.899729	73.795525	28.98786
74	111ko2Gko3R072503	NORMAL	A	1	1	3	22	LOW_SIGNAL	LOW_SIGNAL	1240.62915	6593.536621	1239	6609	40.465233	63.947773	1198.827271	6544.54541	1193	6546	45.559494	59.557945	100	100	2.534735	3.613709	0.701422	1.425675	0.917523	0.822581	50.079094	47.527946
75	111ko2Gko3R072503	NORMAL	A	1	1	3	23	LOW_SIGNAL	LOW_SIGNAL	1161.105957	6532.748535	1152	6530	46.625336	56.692764	1175.327759	6537.42041	1174	6545	35.202591	54.398022	100	100	-0.862366	-0.344609	0	0	-0.403999	-0.085883	0	0
76	111ko2Gko3R072503	NORMAL	A	1	1	3	24	LOW_SIGNAL	LOW_SIGNAL	1148.238403	6539.324707	1145	6540	27.925312	54.301933	1164.674561	6527.856934	1163	6534	34.914253	55.046413	100	100	-0.996637	0.84589	-1.178211	0	-0.470758	0.208329	0	78.678062
77	111ko2Gko3R072503	NORMAL	A	1	1	3	25	LOW_SIGNAL	LOW_SIGNAL	1141.276367	6557.144531	1139	6550	33.983677	63.228516	1132.144043	6529.616211	1134	6530	30.79608	55.695568	100	100	0.553756	2.030555	0.272712	3.666879	0.296542	0.494264	157.351196	108.727066
78	111ko2Gko3R072503	NORMAL	A	1	1	3	26	LOW_SIGNAL	LOW_SIGNAL	1121.322388	6564.085449	1119	6562	28.865429	58.825359	1129.889771	6544.314941	1129	6543	29.547169	54.891907	100	100	-0.519499	1.45832	-0.356231	0	-0.289956	0.360172	0	106.975014
79	111ko2Gko3R072503	NORMAL	A	1	1	4	1	LOW_SIGNAL	LOW_SIGNAL	1179.821899	6591.513672	1176	6592	45.784302	54.809418	1191.701904	6570.442383	1190	6568	37.572681	59.481552	100	100	-0.720366	1.554269	-0.463476	0	-0.316187	0.354249	0	109.666115
80	111ko2Gko3R072503	NORMAL	A	1	1	4	2	LOW_SIGNAL	LOW_SIGNAL	1153.253296	6520.993164	1149	6521	31.126106	63.588181	1177.268555	6538.703613	1176	6534	33.012478	65.474434	100	100	-1.45621	-1.306365	0	0	-0.72746	-0.270494	0	0
81	111ko2Gko3R072503	NORMAL	A	1	1	4	3	LOW_SIGNAL	LOW_SIGNAL	1286.894043	6555.317871	1303	6550	72.186256	62.138588	1146.911987	6517.487793	1146	6513	25.941936	55.50219	100	100	8.488073	2.790437	3.041844	0.328748	5.395976	0.681596	48.123116	73.859756
82	111ko2Gko3R072503	NORMAL	A	1	1	4	4	LOW_SIGNAL	LOW_SIGNAL	1283.052979	6560.410645	1299	6565	67.268005	63.933636	1170.488037	6525.295898	1167	6524	41.97707	56.763233	100	100	6.825586	2.590147	2.635211	0.379476	2.681582	0.618618	46.696056	83.778046
83	111ko2Gko3R072503	NORMAL	A	1	1	4	5	LOW_SIGNAL	LOW_SIGNAL	1211.839966	6560.446777	1210	6559	35.905373	52.183792	1180.324585	6535.614258	1176	6532	45.744865	56.204201	100	100	1.910994	1.831706	1.043286	0.95851	0.688938	0.441827	89.937851	84.062996
84	111ko2Gko3R072503	NORMAL	A	1	1	4	6	LOW_SIGNAL	LOW_SIGNAL	1189.966675	6574.473145	1183	6570	42.387856	60.007683	1167.637939	6551.758789	1165	6546	38.363342	53.110809	100	100	1.353945	1.675465	0.808101	1.237469	0.582033	0.427679	80.735977	122.968109
85	111ko2Gko3R072503	NORMAL	A	1	1	4	7	LOW_SIGNAL	LOW_SIGNAL	1199.211914	6550.457031	1201	6552	39.346416	56.337631	1161.063965	6545.448242	1157	6550	36.108879	55.893967	100	100	2.313172	0.36946	6.260951	0.15972	1.05647	0.089612	40.97142	140.880981
86	111ko2Gko3R072503	NORMAL	A	1	1	4	8	LOW_SIGNAL	LOW_SIGNAL	1202.880737	6548.821289	1210	6552	41.460815	52.734314	1161.072021	6540.543945	1156	6544	36.994373	58.576866	100	100	2.53515	0.610557	4.152194	0.240837	1.130137	0.141307	44.773899	308.091492
87	111ko2Gko3R072503	NORMAL	A	1	1	4	9	LOW_SIGNAL	LOW_SIGNAL	1146.933716	6562.702148	1146	6569	37.09729	56.373371	1153.166626	6547.055664	1158	6540	40.294266	64.498711	100	100	-0.377944	1.154122	-0.327473	0	-0.154685	0.242586	0	200.293549
88	111ko2Gko3R072503	NORMAL	A	1	1	4	10	LOW_SIGNAL	LOW_SIGNAL	1136.642334	6536.07959	1135	6533	29.750145	56.844177	1146.039673	6535.365234	1149	6534	33.029537	58.693466	100	100	-0.569825	0.052693	-10.814149	0	-0.284513	0.012171	0	2046.207397
89	111ko2Gko3R072503	NORMAL	A	1	1	4	11	LOW_SIGNAL	LOW_SIGNAL	1126.543091	6542.648926	1125	6536	25.732666	50.496899	1140.144043	6519.536133	1140	6522	32.855679	54.430279	100	100	-0.824719	1.704855	-0.483747	0	-0.41396	0.424631	0	87.897102
90	111ko2Gko3R072503	NORMAL	A	1	1	4	12	LOW_SIGNAL	LOW_SIGNAL	1125.874146	6553.053223	1123	6549	31.655287	56.727272	1147.543945	6519.591797	1141	6518	48.414619	55.660561	100	100	-1.313989	2.468195	-0.532368	0	-0.447588	0.601169	0	32.721928
91	111ko2Gko3R072503	NORMAL	A	1	1	4	13	LOW_SIGNAL	LOW_SIGNAL	1146.75	6527.335449	1147	6526	28.017084	55.013058	1141.144043	6523.855957	1140	6517	30.745502	45.851395	100	100	0.339928	0.256656	1.32445	0.75503	0.182334	0.075886	225.868759	873.655823
92	111ko2Gko3R072503	NORMAL	A	1	1	4	14	LOW_SIGNAL	LOW_SIGNAL	1155.006592	6549.54248	1151	6550	27.842722	55.107788	1145.798218	6536.412109	1143	6532	30.660044	51.900307	100	100	0.558367	0.968527	0.576511	1.734572	0.300338	0.252992	139.419479	141.095596
93	111ko2Gko3R072503	NORMAL	A	1	1	4	15	DETECTED	DETECTED	7869.285645	10000.720703	8271	10242	2788.667236	1618.971069	1154.961548	6548	1151	6542	35.747425	63.007935	100	100	407.13562	254.680923	1.598611	0.625543	187.826797	54.798187	41.529694	46.854195
94	111ko2Gko3R072503	NORMAL	A	1	1	4	16	DETECTED	DETECTED	8934.145508	10679.118164	8572	10628	2901.801514	1730.516846	1182.888916	6562.888672	1151	6541	146.261185	74.443748	100	100	470.011963	303.622925	1.548012	0.64599	52.995995	55.293152	37.388943	42.002392
95	111ko2Gko3R072503	NORMAL	A	1	1	4	17	DETECTED	DETECTED	1899.974365	6801.957031	1938	6808	142.496063	83.274422	1161.884644	6577.596191	1149	6576	57.701996	60.484367	100	100	44.755451	16.549391	2.704356	0.369774	12.791408	3.709402	17.652391	25.511902
96	111ko2Gko3R072503	NORMAL	A	1	1	4	18	DETECTED	DETECTED	1915.634399	6788.967773	1917	6781	73.035988	66.98661	1178.866699	6563.523926	1148	6564	76.742836	63.613182	100	100	44.675289	16.629276	2.686544	0.372225	9.600475	3.54398	3.198137	9.310407
97	111ko2Gko3R072503	NORMAL	A	1	1	4	19	DETECTED	DETECTED	1754.258057	6622.419434	1764	6617	85.597496	56.083736	1235.010376	6552.47168	1247	6553	84.346519	67.826218	100	100	31.485554	5.159513	6.102427	0.163869	6.156125	1.031279	2.808036	54.532986
98	111ko2Gko3R072503	NORMAL	A	1	1	4	20	DETECTED	DETECTED	1876.824951	6674.200195	1875	6670	88.303635	63.926319	1306.422607	6563.339355	1309	6563	126.742531	61.615467	100	100	34.587414	8.177361	4.229655	0.236426	4.500481	1.799237	15.939327	15.363917
99	111ko2Gko3R072503	NORMAL	A	1	1	4	21	DETECTED	DETECTED	23436.125	17531.552734	26403	18544	9187.90332	5001.194336	1294.949951	6601.25	1293	6597	83.231117	79.544014	100	100	1342.571655	806.245239	1.665215	0.600523	266.020416	137.412003	41.495205	45.749523
100	111ko2Gko3R072503	NORMAL	A	1	1	4	22	DETECTED	DETECTED	23060.363281	17477.017578	26809	19180	9321.983398	4866.092773	1282.625	6609.1875	1294	6605	50.224663	49.996292	100	100	1320.533936	801.637085	1.647296	0.607055	433.606476	217.372726	42.804485	44.772839
101	111ko2Gko3R072503	NORMAL	A	1	1	4	23	DETECTED	DETECTED	5537.471191	7334.570313	6178	7425	1865.27478	363.52243	1209.913818	6558.965332	1207	6561	40.051846	50.512096	100	100	262.409546	57.210476	4.58674	0.21802	108.048897	15.354836	43.092316	46.41486
102	111ko2Gko3R072503	NORMAL	A	1	1	4	24	DETECTED	DETECTED	5795.524414	7362.864258	6172	7443	1443.288818	286.034027	1174.430786	6541.215332	1176	6538	27.827017	51.148521	100	100	280.208649	60.606785	4.623387	0.216292	166.065002	16.063982	31.226818	34.251087
103	111ko2Gko3R072503	NORMAL	A	1	1	4	25	LOW_SIGNAL	LOW_SIGNAL	1273.099365	6564.463379	1281	6565	85.662422	57.966396	1134.480347	6530.464355	1133	6535	25.862541	58.513168	100	100	8.405423	2.507849	3.351646	0.298361	5.359838	0.581049	58.913307	23.472616
104	111ko2Gko3R072503	NORMAL	A	1	1	4	26	DETECTED	DETECTED	1345.630737	6583.446289	1355	6586	61.61462	59.990108	1130.071899	6526.041992	1126	6527	30.079529	58.152309	100	100	13.070813	4.234278	3.086905	0.323949	7.166297	0.987137	24.946064	25.668919
105	111ko2Gko3R072503	NORMAL	A	1	1	5	1	DETECTED	DETECTED	16882.740234	10240.351563	18979	9846	8733.799805	2907.227051	1211	6549.259277	1214	6556	48.134426	66.048111	100	100	950.285278	272.263763	3.490311	0.286507	325.582794	55.884903	55.728764	78.742996
106	111ko2Gko3R072503	NORMAL	A	1	1	5	2	DETECTED	DETECTED	15886.120117	9541.302734	16551	9703	7038.15625	1570.335449	1202.935425	6529.45166	1202	6525	34.864441	53.971493	100	100	890.342346	222.161331	4.007638	0.249523	421.150726	55.804482	47.932858	52.107746
107	111ko2Gko3R072503	NORMAL	A	1	1	5	3	LOW_SIGNAL	LOW_SIGNAL	1205.43042	6594.105957	1207	6596	31.741777	60.982418	1177.515869	6557.738281	1178	6559	34.524834	60.475193	100	100	1.692651	2.682567	0.630982	1.584831	0.808535	0.601365	48.649426	21.582247
108	111ko2Gko3R072503	NORMAL	A	1	1	5	4	LOW_SIGNAL	LOW_SIGNAL	1238.019897	6602.986816	1239	6605	32.073143	63.737804	1206.81311	6563.177734	1208	6561	39.262573	58.558781	100	100	1.892282	2.936413	0.64442	1.551784	0.794823	0.679814	72.569092	63.219193
109	111ko2Gko3R072503	NORMAL	A	1	1	5	5	DETECTED	DETECTED	10029.864258	9797.836914	10643	10096	3622.962158	1282.652222	1253.735352	6579.382324	1247	6579	32.754654	53.2006	100	100	532.156982	237.400894	2.241596	0.446111	267.935333	60.496586	41.280323	39.818752
110	111ko2Gko3R072503	NORMAL	A	1	1	5	6	DETECTED	DETECTED	11001.197266	10385.543945	11892	10550	3375.961182	1525.975586	1248.178589	6573.356934	1249	6563	40.848457	47.829338	100	100	591.392517	281.196014	2.103133	0.475481	238.761002	79.703949	34.611992	40.009209
111	111ko2Gko3R072503	NORMAL	A	1	1	5	7	LOW_SIGNAL	LOW_SIGNAL	1289.403931	6586.112793	1297	6583	56.048447	56.918957	1227.469604	6558.330566	1229	6562	51.934902	47.940697	100	100	3.755504	2.049283	1.832594	0.545675	1.192538	0.579512	34.029461	110.44175
112	111ko2Gko3R072503	NORMAL	A	1	1	5	8	LOW_SIGNAL	LOW_SIGNAL	1277.848633	6570.920898	1278	6576	51.910866	49.779331	1221.560303	6546.396484	1219	6545	45.221634	58.077301	100	100	3.413148	1.808979	1.886781	0.530003	1.244721	0.422272	45.28476	121.986191
113	111ko2Gko3R072503	NORMAL	A	1	1	5	9	DETECTED	DETECTED	1912.04541	6812.227051	1902	6802	49.758923	71.057945	1231.308716	6546.179688	1217	6551	65.271248	53.257698	100	100	41.277744	19.624289	2.103401	0.475421	10.42935	4.995472	6.205335	17.681412
114	111ko2Gko3R072503	NORMAL	A	1	1	5	10	DETECTED	DETECTED	1918.071411	6777.143066	1922	6766	55.342655	65.635757	1214.160156	6533.774902	1202	6533	62.787128	59.045612	100	100	42.682976	17.951416	2.377694	0.420576	11.211076	4.121698	4.212877	11.778353
115	111ko2Gko3R072503	NORMAL	A	1	1	5	11	LOW_SIGNAL	LOW_SIGNAL	1196.562866	6541.297852	1192	6539	41.675823	58.966187	1206.180908	6530.114258	1195	6530	58.528065	52.408222	100	100	-0.583208	0.824929	-0.70698	0	-0.164332	0.213394	0	241.655029
116	111ko2Gko3R072503	NORMAL	A	1	1	5	12	LOW_SIGNAL	LOW_SIGNAL	1184.782837	6543.684082	1180	6542	43.395748	57.530693	1196.543823	6537.157715	1193	6533	57.256634	53.352493	100	100	-0.713149	0.4814	-1.481406	0	-0.205408	0.122325	0	329.804077
117	111ko2Gko3R072503	NORMAL	A	1	1	5	13	LOW_SIGNAL	LOW_SIGNAL	1254.790894	6588.882324	1260	6586	47.987064	61.198444	1166.555542	6534.928711	1166	6532	32.456387	49.915478	100	100	5.350316	3.979747	1.344386	0.743834	2.718582	1.080899	40.0588	65.625916
118	111ko2Gko3R072503	NORMAL	A	1	1	5	14	LOW_SIGNAL	LOW_SIGNAL	1256.339844	6605.588379	1263	6611	50.739925	68.389801	1164.560059	6530.071777	1165	6539	25.937401	52.997585	100	100	5.565239	5.570285	0.999094	1.000907	3.538511	1.424906	47.5154	57.23938
119	111ko2Gko3R072503	NORMAL	A	1	1	5	15	LOW_SIGNAL	LOW_SIGNAL	1151.679688	6563.928223	1149	6560	29.454378	58.70388	1145.594849	6539.542969	1145	6536	27.444799	53.214634	100	100	0.368966	1.798715	0.205127	4.87502	0.221712	0.458243	175.734222	101.643585
120	111ko2Gko3R072503	NORMAL	A	1	1	5	16	LOW_SIGNAL	LOW_SIGNAL	1139.856201	6554.653809	1137	6557	29.089567	60.289566	1125.973633	6542.263184	1127	6541	28.398386	51.409519	100	100	0.841796	0.913962	0.92104	1.085729	0.488851	0.241018	45.406155	254.178726
121	111ko2Gko3R072503	NORMAL	A	1	1	5	17	LOW_SIGNAL	LOW_SIGNAL	1101.309204	6525.881348	1101	6521	28.739811	50.900623	1113.215942	6530.448242	1111	6535	30.901922	55.309891	100	100	-0.721987	-0.336865	0	0	-0.385307	-0.082569	0	0
122	111ko2Gko3R072503	NORMAL	A	1	1	5	18	LOW_SIGNAL	LOW_SIGNAL	1101.125	6500.197266	1099	6501	26.308992	59.097393	1105.832031	6513.512207	1106	6510	28.937294	61.726326	100	100	-0.28542	-0.982142	0	0	-0.162663	-0.215709	0	0
123	111ko2Gko3R072503	NORMAL	A	1	1	5	19	LOW_SIGNAL	LOW_SIGNAL	1100.756592	6527.355469	1099	6533	28.228024	59.180786	1121.008057	6519.375977	1121	6515	30.838163	58.468586	100	100	-1.227986	0.588586	-2.08633	0	-0.656701	0.136475	0	114.715202
124	111ko2Gko3R072503	NORMAL	A	1	1	5	20	LOW_SIGNAL	LOW_SIGNAL	1134.710571	6523.184082	1133	6519	29.621374	53.388794	1163.543945	6541.312012	1155	6536	61.088581	53.515663	100	100	-1.748366	-1.337159	0	0	-0.471993	-0.338741	0	0
125	111ko2Gko3R072503	NORMAL	A	1	1	5	21	LOW_SIGNAL	LOW_SIGNAL	1172.099365	6550.251465	1173	6545	39.793594	53.452812	1196.765259	6551.287109	1184	6546	67.001877	52.302067	100	100	-1.495663	-0.076392	0	0	-0.368137	-0.019801	0	0
126	111ko2Gko3R072503	NORMAL	A	1	1	5	22	LOW_SIGNAL	LOW_SIGNAL	1171.668823	6548.774902	1167	6548	36.357433	50.991005	1175.805298	6540.07959	1163	6543	48.483036	57.766026	100	100	-0.250823	0.641387	-0.391063	0	-0.085318	0.150526	0	312.175507
127	111ko2Gko3R072503	NORMAL	A	1	1	5	23	LOW_SIGNAL	LOW_SIGNAL	1332.609253	6542.662109	1181	6521	1218.130005	221.595551	1184.271973	6535.543945	1163	6530	168.560959	68.773178	100	100	8.994708	0.525053	17.131054	0.058374	0.880022	0.103502	813.289246	2959.377686
128	111ko2Gko3R072503	NORMAL	A	1	1	5	24	LOW_SIGNAL	LOW_SIGNAL	1160.827759	6519.509766	1155	6520	34.43269	52.590858	1232.722168	6524.896973	1151	6522	497.292786	73.188393	100	100	-4.359452	-0.397373	0	0	-0.144572	-0.073607	0	0
129	111ko2Gko3R072503	NORMAL	A	1	1	5	25	DETECTED	DETECTED	1394.487793	6692.658691	1387	6699	40.307022	56.586491	1158.724609	6515.868164	1144	6516	64.438889	53.958431	100	100	14.295941	13.040491	1.096273	0.912181	3.65871	3.276421	21.324949	9.641134
130	111ko2Gko3R072503	NORMAL	A	1	1	5	26	DETECTED	DETECTED	1356.690186	6660.915527	1358	6650	36.117504	64.832695	1109.635742	6495.414063	1106	6499	28.486057	51.067291	100	100	14.980608	12.207783	1.227136	0.814906	8.67282	3.240851	8.987502	24.134279
131	111ko2Gko3R072503	NORMAL	A	1	1	6	1	LOW_SIGNAL	LOW_SIGNAL	1387.979492	6557.349121	1407	6559	106.251068	59.475941	1159.928589	6523.27002	1160	6524	26.234686	49.942753	100	100	13.828293	2.513756	5.501049	0.181784	8.692725	0.682363	45.148388	94.771263
132	111ko2Gko3R072503	NORMAL	A	1	1	6	2	LOW_SIGNAL	LOW_SIGNAL	1404.733276	6590.560059	1440	6584	101.264442	63.544891	1177.930054	6538.650391	1180	6545	34.100227	58.326584	100	100	13.752638	3.828981	3.591723	0.278418	6.651076	0.889983	42.040939	48.581123
133	111ko2Gko3R072503	NORMAL	A	1	1	6	3	DETECTED	DETECTED	1697.590942	6680.696777	1710	6677	76.905128	70.169243	1198.94519	6561.876953	1195	6570	47.644054	52.74176	100	100	30.236319	8.764434	3.449888	0.289864	10.466064	2.25286	12.106636	38.951466
134	111ko2Gko3R072503	NORMAL	A	1	1	6	4	DETECTED	DETECTED	1743.605591	6692.02832	1763	6689	79.821846	65.884308	1225.136963	6580.376953	1224	6575	32.287636	49.659687	100	100	31.438314	8.235671	3.817335	0.261963	16.057808	2.24833	14.079973	38.77903
135	111ko2Gko3R072503	NORMAL	A	1	1	6	5	LOW_SIGNAL	LOW_SIGNAL	1247.907227	6577.648926	1245	6579	29.892778	53.127674	1237.344482	6574.630371	1234	6578	32.0578	51.763779	100	100	0.640492	0.222656	2.8766	0.347633	0.329491	0.058314	109.642014	396.243042
136	111ko2Gko3R072503	NORMAL	A	1	1	6	6	LOW_SIGNAL	LOW_SIGNAL	1260.927124	6578.675293	1253	6581	41.264042	53.948437	1249.766724	6570.755371	1250	6558	34.019173	52.226452	100	100	0.676732	0.584192	1.158406	0.863255	0.328062	0.151646	209.259216	170.727966
137	111ko2Gko3R072503	NORMAL	A	1	1	6	7	DETECTED	DETECTED	24366.185547	15291.275391	30111	17064	11395.798828	4465.945313	1287.75	6564.600098	1288	6550	37.454357	53.710136	100	100	1399.404053	643.700439	2.173999	0.459982	616.174927	162.477264	49.378292	51.172092
138	111ko2Gko3R072503	NORMAL	A	1	1	6	8	DETECTED	DETECTED	22525.888672	14401.726563	27187	15680	10601.59668	4007.719238	1303.333374	6557.277832	1287	6552	66.93544	45.324722	100	100	1286.869263	578.625244	2.224012	0.449638	317.060059	173.072189	49.953392	51.086609
139	111ko2Gko3R072503	NORMAL	A	1	1	6	9	LOW_SIGNAL	LOW_SIGNAL	1258.164429	6562.670898	1257	6557	35.216911	61.322708	1255.742554	6555.158203	1259	6556	44.868397	60.048763	100	100	0.146855	0.554154	0.265007	3.773482	0.053977	0.12511	1147.946777	165.515213
140	111ko2Gko3R072503	NORMAL	A	1	1	6	10	LOW_SIGNAL	LOW_SIGNAL	1285.815796	6580.065918	1284	6586	46.797638	54.395622	1277.516113	6556.935547	1269	6564	50.633293	55.730888	100	100	0.503267	1.706151	0.294972	3.390153	0.163917	0.415037	232.920029	52.426044
141	111ko2Gko3R072503	NORMAL	A	1	1	6	11	DETECTED	DETECTED	32922.144531	15208.614258	37943	16554	13351.672852	4579.894043	1338.099976	6576.966797	1338	6569	61.933418	53.488945	100	100	1915.157593	636.690918	3.007986	0.332448	509.967743	161.372543	42.273018	53.055706
142	111ko2Gko3R072503	NORMAL	A	1	1	6	12	DETECTED	DETECTED	33597.21875	15510.43457	38312	16641	13946.908203	4663.271973	1354.666626	6561.5	1356	6546	60.831673	62.453461	100	100	1955.087524	660.094788	2.961828	0.337629	530.029053	143.289658	43.255802	52.105129
143	111ko2Gko3R072503	NORMAL	A	1	1	6	13	DETECTED	DETECTED	1566.321411	6660.214355	1572	6648	36.712147	75.273018	1247.704956	6550.02002	1233	6543	63.066345	54.115902	100	100	19.319904	8.128198	2.376899	0.420716	5.052083	2.036265	16.094414	47.480743
144	111ko2Gko3R072503	NORMAL	A	1	1	6	14	LOW_SIGNAL	LOW_SIGNAL	1382.266235	6583.331055	1403	6576	121.385597	66.445335	1195.359985	6538.943848	1191	6541	35.683285	54.889229	100	100	11.33341	3.274106	3.461528	0.28889	5.237922	0.808669	62.075111	84.36071
145	111ko2Gko3R072503	NORMAL	A	1	1	6	15	LOW_SIGNAL	LOW_SIGNAL	1169.53894	6537.824707	1168	6535	32.44183	52.820713	1164.424561	6541.962402	1165	6536	31.68294	54.921574	100	100	0.31012	-0.305206	0	-0.984155	0.161424	-0.075338	136.398407	0
146	111ko2Gko3R072503	NORMAL	A	1	1	6	16	LOW_SIGNAL	LOW_SIGNAL	1130.071899	6527.555664	1128	6527	29.585983	52.438938	1136.5	6526.228027	1136	6522	35.095383	56.481026	100	100	-0.38978	0.09793	-3.980203	0	-0.183161	0.023506	0	1580.437378
147	111ko2Gko3R072503	NORMAL	A	1	1	6	17	LOW_SIGNAL	LOW_SIGNAL	1120.796021	6524.032715	1116	6523	42.743553	54.571228	1115.432007	6526.063965	1111	6524	27.306017	50.023663	100	100	0.325257	-0.14983	0	-0.460651	0.196441	-0.040606	613.058411	0
148	111ko2Gko3R072503	NORMAL	A	1	1	6	18	LOW_SIGNAL	LOW_SIGNAL	1106.611816	6501.973633	1109	6500	27.133972	55.80476	1117.488037	6504.839844	1117	6507	34.124439	56.416145	100	100	-0.6595	-0.211419	0	0	-0.318722	-0.050805	0	0
149	111ko2Gko3R072503	NORMAL	A	1	1	6	19	LOW_SIGNAL	LOW_SIGNAL	1130.677612	6509.230469	1130	6514	33.921143	54.30431	1129.472046	6527.551758	1133	6527	32.308136	62.408955	100	100	0.073102	-1.351422	0	-18.486858	0.037315	-0.293568	857.337708	0
150	111ko2Gko3R072503	NORMAL	A	1	1	6	20	LOW_SIGNAL	LOW_SIGNAL	1151.855225	6535.631348	1150	6534	31.658443	55.633224	1154.784058	6533.512207	1157	6533	33.182919	52.948639	100	100	-0.177595	0.156313	-1.136153	0	-0.088263	0.040023	0	805.670532
151	111ko2Gko3R072503	NORMAL	A	1	1	6	21	LOW_SIGNAL	LOW_SIGNAL	1203.516602	6565.536621	1204	6566	32.007256	57.477158	1181.687988	6536.87207	1182	6538	30.524294	48.098515	100	100	1.323619	2.114366	0.626012	1.597413	0.715123	0.595955	44.115196	109.775848
152	111ko2Gko3R072503	NORMAL	A	1	1	6	22	LOW_SIGNAL	LOW_SIGNAL	1201.165527	6565.97998	1199	6565	29.889231	56.59935	1175.871948	6537.695801	1177	6535	28.065584	55.750629	100	100	1.533723	2.086309	0.735137	1.36029	0.901231	0.507334	40.644779	34.524334
153	111ko2Gko3R072503	NORMAL	A	1	1	6	23	LOW_SIGNAL	LOW_SIGNAL	1332.337769	6664.960449	1329	6657	61.510086	90.714493	1169.848022	6521.007813	1172	6518	33.636108	49.879776	100	100	9.85287	10.61829	0.927915	1.077685	4.830813	2.885992	31.69343	52.635525
154	111ko2Gko3R072503	NORMAL	A	1	1	6	24	LOW_SIGNAL	LOW_SIGNAL	1321.986694	6650.536621	1319	6642	67.732513	79.397461	1167.583984	6509.408203	1139	6506	238.888428	65.139931	100	100	9.362497	10.409969	0.899378	1.11188	0.646338	2.166542	148.368576	32.166058
155	111ko2Gko3R072503	NORMAL	A	1	1	6	25	LOW_SIGNAL	LOW_SIGNAL	1161.453369	6497.593262	1161	6494	43.626171	49.273663	1115.895996	6498.888184	1114	6493	28.637568	58.408489	100	100	2.762456	-0.095517	0	-0.034577	1.590826	-0.02217	72.24073	0
156	111ko2Gko3R072503	NORMAL	A	1	1	6	26	LOW_SIGNAL	LOW_SIGNAL	1169.932861	6478.449707	1168	6478	45.097893	51.939999	1110.380981	6485.746094	1111	6488	33.319027	51.504261	100	100	3.61104	-0.538199	0	-0.149043	1.787323	-0.141666	51.03418	0
157	111ko2Gko3R072503	NORMAL	A	1	1	7	1	LOW_SIGNAL	LOW_SIGNAL	1306.578247	6553.856934	1331	6553	94.195305	60.598042	1164.682495	6511.206543	1166	6509	33.128517	59.615334	100	100	8.604115	3.145995	2.734942	0.365638	4.283191	0.715427	62.142399	25.483871
158	111ko2Gko3R072503	NORMAL	A	1	1	7	2	LOW_SIGNAL	LOW_SIGNAL	1301.166626	6562.333496	1332	6559	93.051163	59.913765	1166.839111	6532.167969	1167	6530	31.590841	52.490639	100	100	8.1452	2.225081	3.66063	0.273177	4.252103	0.574684	65.157532	95.757797
159	111ko2Gko3R072503	NORMAL	A	1	1	7	3	DETECTED	DETECTED	1538.160767	6694.928711	1533	6688	42.877319	50.615433	1198.496704	6559.22168	1190	6566	51.516415	51.826347	100	100	20.596167	10.010075	2.057544	0.486016	6.593317	2.618495	8.407291	8.207156
160	111ko2Gko3R072503	NORMAL	A	1	1	7	4	DETECTED	DETECTED	1556.810181	6690.392578	1557	6689	41.657051	57.789494	1210.653564	6565.322754	1210	6565	32.925446	48.196667	100	100	20.989855	9.225449	2.275212	0.439519	10.513347	2.594989	7.372128	25.494431
161	111ko2Gko3R072503	NORMAL	A	1	1	7	5	LOW_SIGNAL	LOW_SIGNAL	1290.841064	6570.622559	1291	6571	58.835152	51.208427	1221.719971	6554.448242	1226	6555	32.259933	55.373138	100	100	4.191287	1.193056	3.513067	0.284652	2.14263	0.292097	71.182838	130.258957
162	111ko2Gko3R072503	NORMAL	A	1	1	7	6	LOW_SIGNAL	LOW_SIGNAL	1281.072876	6557.15918	1281	6557	64.354027	55.575054	1221.280029	6550.775879	1225	6551	28.471151	46.486702	100	100	3.625651	0.470848	7.700266	0.129866	2.100121	0.137315	96.522217	477.121277
163	111ko2Gko3R072503	NORMAL	A	1	1	7	7	LOW_SIGNAL	LOW_SIGNAL	1231.244995	6575.748535	1224	6569	36.725456	79.551598	1242.822998	6544.911621	1237	6549	38.771362	56.952599	100	100	-0.702054	2.274604	-0.308649	0	-0.298623	0.541449	0	180.113678
164	111ko2Gko3R072503	NORMAL	A	1	1	7	8	LOW_SIGNAL	LOW_SIGNAL	1287.231812	6579.21875	1279	6573	58.520245	53.467396	1281.273804	6555.69043	1280	6559	46.891403	57.136066	100	100	0.361275	1.735505	0.208167	4.803834	0.12706	0.411795	587.640137	85.614578
165	111ko2Gko3R072503	NORMAL	A	1	1	7	9	DETECTED	DETECTED	7292.437012	7082.273926	7745	7115	1271.232666	149.126816	1295.178589	6572.928711	1292	6570	34.700893	63.123005	100	100	363.654968	37.570518	9.679264	0.103314	172.827194	8.06909	21.188997	26.525908
166	111ko2Gko3R072503	NORMAL	A	1	1	7	10	DETECTED	DETECTED	7397.522949	7099.730957	7743	7127	1301.354614	136.983032	1319.944458	6567.555664	1318	6554	33.457813	64.205681	100	100	368.52536	39.25452	9.3881	0.106518	181.649002	8.288601	21.405308	22.737633
167	111ko2Gko3R072503	NORMAL	A	1	1	7	11	DETECTED	DETECTED	8037.318359	7272.968262	8561	7287	2011.849609	275.927124	1352.115356	6582.038574	1340	6569	46.269928	53.727074	100	100	405.369781	50.964622	7.953945	0.125724	144.482681	12.859991	30.086107	39.171261
168	111ko2Gko3R072503	NORMAL	A	1	1	7	12	DETECTED	DETECTED	8183.402832	7321.630859	8595	7347	1646.75415	239.358948	1326.409058	6582.318359	1330	6580	44.144417	52.919872	100	100	415.786652	54.533455	7.624433	0.131157	155.330933	13.970413	24.007057	31.574692
169	111ko2Gko3R072503	NORMAL	A	1	1	7	13	LOW_SIGNAL	LOW_SIGNAL	1253.363647	6553.960938	1250	6552	29.589529	51.365646	1249.388916	6551.583496	1250	6549	38.362717	51.626827	100	100	0.241015	0.175366	1.374358	0.727613	0.103609	0.046051	614.289124	218.15419
170	111ko2Gko3R072503	NORMAL	A	1	1	7	14	TOO_SMALL	TOO_SMALL	2263.097412	6895.519531	1247	6576	4848.189453	1484.408447	1232.64209	6538.768555	1234	6538	36.951645	52.182262	100	100	62.483585	26.314804	2.374465	0.421147	27.886589	6.836633	470.476318	415.83374
171	111ko2Gko3R072503	NORMAL	A	1	1	7	15	DETECTED	DETECTED	11380.474609	9394.537109	13281	9873	3990.986084	1171.910034	1214.551758	6536.758789	1207	6536	46.546894	55.881664	100	100	616.429749	210.796555	2.924288	0.341964	218.401749	51.13982	39.255802	40.961082
172	111ko2Gko3R072503	NORMAL	A	1	1	7	16	DETECTED	DETECTED	10781.8125	9431.260742	12990	9893	4118.584473	1320.099365	1181.75	6526.75	1173	6526	32.861038	68.580803	100	100	582.117737	214.243652	2.717083	0.368042	292.141174	42.351658	42.900272	45.388599
173	111ko2Gko3R072503	NORMAL	A	1	1	7	17	LOW_SIGNAL	LOW_SIGNAL	1134.405273	6516.098145	1132	6516	31.268881	54.074112	1142.495972	6516.888184	1140	6520	35.282181	51.149242	100	100	-0.490595	-0.058275	0	0	-0.229314	-0.015446	0	0
174	111ko2Gko3R072503	NORMAL	A	1	1	7	18	LOW_SIGNAL	LOW_SIGNAL	1120.261475	6509.405273	1120	6509	26.070698	52.644348	1134.791992	6503.967773	1132	6504	30.914904	54.865955	100	100	-0.881085	0.401083	-2.196765	0	-0.470017	0.099105	0	284.223022
175	111ko2Gko3R072503	NORMAL	A	1	1	7	19	LOW_SIGNAL	LOW_SIGNAL	1177.065308	6553.241699	1178	6561	40.808067	60.681107	1139.33606	6511.288086	1138	6511	32.026436	59.785614	100	100	2.287784	3.094599	0.739283	1.352662	1.178066	0.701734	67.031357	24.756853
176	111ko2Gko3R072503	NORMAL	A	1	1	7	20	LOW_SIGNAL	LOW_SIGNAL	1199.732056	6562.241699	1196	6552	41.032242	60.367302	1164.527954	6528.120117	1166	6538	29.460352	59.621464	100	100	2.134666	2.516889	0.848137	1.179055	1.194965	0.572304	81.129837	27.724482
177	111ko2Gko3R072503	NORMAL	A	1	1	7	21	LOW_SIGNAL	LOW_SIGNAL	1324.294067	6590.581543	1335	6589	55.824661	56.559772	1183.76001	6543.936035	1183	6548	29.913961	55.499752	100	100	8.521545	3.440684	2.476701	0.403763	4.697942	0.840463	33.5387	23.365318
178	111ko2Gko3R072503	NORMAL	A	1	1	7	22	LOW_SIGNAL	LOW_SIGNAL	1323	6581.754883	1335	6581	60.685749	69.090179	1185.583984	6538.936035	1185	6539	24.097973	53.231953	100	100	8.332478	3.15842	2.638179	0.379049	5.702389	0.804382	40.530964	102.859612
179	111ko2Gko3R072503	NORMAL	A	1	1	7	23	LOW_SIGNAL	LOW_SIGNAL	1306.599976	6588.82666	1320	6597	66.709839	71.022232	1180.248047	6515.631836	1180	6521	28.441986	52.707127	100	100	7.661585	5.399025	1.419068	0.704688	4.442444	1.388708	47.757736	65.037033
180	111ko2Gko3R072503	NORMAL	A	1	1	7	24	LOW_SIGNAL	LOW_SIGNAL	1299.093384	6583.453125	1313	6573	81.714211	92.054192	1151.527954	6507.664063	1147	6506	32.770611	54.759274	100	100	8.947906	5.590382	1.600589	0.62477	4.502981	1.384041	50.726776	97.634033
181	111ko2Gko3R072503	NORMAL	A	1	1	7	25	LOW_SIGNAL	LOW_SIGNAL	1112.573364	6476.686523	1108	6472	35.316658	47.895607	1127.991577	6484.101074	1126	6485	33.842228	51.362682	100	100	-0.934912	-0.546915	0	0	-0.455591	-0.144357	0	0
182	111ko2Gko3R072503	NORMAL	A	1	1	7	26	LOW_SIGNAL	LOW_SIGNAL	1105.147705	6474.973145	1102	6472	29.909407	57.945328	1116.157471	6476.803223	1117	6476	29.996403	55.095303	100	100	-0.667598	-0.134991	0	0	-0.367036	-0.033217	0	0
183	111ko2Gko3R072503	NORMAL	A	1	1	8	1	LOW_SIGNAL	LOW_SIGNAL	1376.979614	6510.986328	1405	6516	106.180031	57.268078	1188.698364	6516.134766	1182	6512	46.072163	65.805946	100	100	11.416786	-0.379761	0	-0.033263	4.08666	-0.078237	50.808968	0
184	111ko2Gko3R072503	NORMAL	A	1	1	8	2	LOW_SIGNAL	LOW_SIGNAL	1374.150635	6519.239746	1409	6516	99.29776	49.782742	1183.23999	6512.248047	1178	6511	41.091442	52.344177	100	100	11.576224	0.515724	22.446531	0.04455	4.645995	0.133572	47.350193	231.328491
185	111ko2Gko3R072503	NORMAL	A	1	1	8	3	LOW_SIGNAL	LOW_SIGNAL	1203.072876	6555.854492	1205	6556	31.394075	57.090378	1177.543945	6525.855957	1176	6525	29.291224	60.830505	100	100	1.547994	2.212764	0.699575	1.429439	0.871556	0.49315	44.250019	70.006523
186	111ko2Gko3R072503	NORMAL	A	1	1	8	4	LOW_SIGNAL	LOW_SIGNAL	1215.768188	6574.165527	1208	6577	41.355446	57.073341	1196.439941	6532	1197	6534	35.5177	54.915184	100	100	1.172004	3.11023	0.376822	2.65377	0.544186	0.76783	109.601738	36.869789
187	111ko2Gko3R072503	NORMAL	A	1	1	8	5	LOW_SIGNAL	LOW_SIGNAL	1192.900635	6558.655762	1185	6540	44.929985	96.908577	1201.719971	6536.12793	1199	6532	38.932446	70.875626	100	100	-0.534777	1.661707	-0.321824	0	-0.226529	0.31785	0	293.371429
188	111ko2Gko3R072503	NORMAL	A	1	1	8	6	LOW_SIGNAL	LOW_SIGNAL	1208.682129	6527.251465	1202	6524	47.239162	52.789932	1216.784058	6524.759766	1213	6525	33.892998	53.5905	100	100	-0.491276	0.183794	-2.672973	0	-0.239044	0.046495	0	370.368835
189	111ko2Gko3R072503	NORMAL	A	1	1	8	7	LOW_SIGNAL	LOW_SIGNAL	1272.311279	6556.808105	1273	6559	32.889553	55.352409	1248.920044	6528.071777	1241	6531	42.2593	55.321815	100	100	1.418371	2.11966	0.66915	1.494432	0.553517	0.519439	113.441505	6.40341
190	111ko2Gko3R072503	NORMAL	A	1	1	8	8	LOW_SIGNAL	LOW_SIGNAL	1333.814575	6574.768066	1330	6570	39.348766	51.256664	1302.751953	6557.616211	1299	6563	49.696926	57.893375	100	100	1.88354	1.265162	1.488774	0.671694	0.625041	0.296266	97.723701	156.919632
191	111ko2Gko3R072503	NORMAL	A	1	1	8	9	LOW_SIGNAL	LOW_SIGNAL	1335.165527	6596.655762	1334	6594	35.73	54.90659	1365.343994	6589.304199	1363	6592	47.846378	59.484638	100	100	-1.829928	0.542269	-3.374577	0	-0.630737	0.123588	0	311.284058
192	111ko2Gko3R072503	NORMAL	A	1	1	8	10	LOW_SIGNAL	LOW_SIGNAL	1344.026123	6635.777832	1342	6638	32.153614	65.975388	1380.129272	6599.48291	1377	6596	55.771202	64.326942	100	100	-2.189182	2.6772	-0.817713	0	-0.647344	0.564226	0	40.380119
193	111ko2Gko3R072503	NORMAL	A	1	1	8	11	LOW_SIGNAL	LOW_SIGNAL	1366.805176	6615.006348	1361	6607	52.652397	62.038624	1364.92395	6608.826172	1349	6603	58.217903	65.451195	100	100	0.114072	0.455865	0.250231	3.9963	0.032314	0.094424	1320.441162	337.503113
194	111ko2Gko3R072503	NORMAL	A	1	1	8	12	LOW_SIGNAL	LOW_SIGNAL	1325.064941	6599.902832	1318	6600	40.266224	57.061573	1343.130493	6606.15918	1331	6605	56.151562	52.242538	100	100	-1.095438	-0.461483	0	0	-0.321728	-0.119756	0	0
195	111ko2Gko3R072503	NORMAL	A	1	1	8	13	DETECTED	DETECTED	4169.148926	7967.070313	3615	7739	1673.880249	791.048523	1271.581421	6557.720703	1269	6555	41.045986	53.185352	100	100	175.699417	103.956993	1.690116	0.591675	70.593201	26.498831	57.751099	56.001614
196	111ko2Gko3R072503	NORMAL	A	1	1	8	14	DETECTED	DETECTED	4457.119629	8039.091309	3676	7684	2133.90918	1023.259827	1248.405396	6540.054199	1253	6531	33.81934	50.900749	100	100	194.566391	110.572556	1.759626	0.568302	94.87809	29.450197	66.495201	68.176636
197	111ko2Gko3R072503	NORMAL	A	1	1	8	15	DETECTED	DETECTED	5887.552734	7026.315918	6478	7082	1556.010864	194.79245	1219.571411	6501.785645	1212	6499	31.715668	54.881935	100	100	283.051788	38.690605	7.315776	0.136691	147.18219	9.55743	33.326775	35.632114
198	111ko2Gko3R072503	NORMAL	A	1	1	8	16	DETECTED	DETECTED	6610.370605	7170.094727	6665	7197	838.407715	151.442184	1190.407349	6497.037109	1183	6481	31.445017	61.659409	100	100	328.649628	49.646336	6.619816	0.151062	172.36319	10.915732	15.457997	20.55122
199	111ko2Gko3R072503	NORMAL	A	1	1	8	17	LOW_SIGNAL	LOW_SIGNAL	1139.830078	6540.791016	1137	6538	32.169933	58.518188	1164.823975	6505.671875	1164	6501	31.747509	52.18898	100	100	-1.515552	2.590472	-0.585049	0	-0.787271	0.672923	0	75.373497
200	111ko2Gko3R072503	NORMAL	A	1	1	8	18	LOW_SIGNAL	LOW_SIGNAL	1150.758179	6558.202637	1146	6556	35.089176	58.38229	1186.456055	6511.73584	1174	6509	65.233513	55.502277	100	100	-2.164608	3.427502	-0.631541	0	-0.547232	0.837205	0	38.975071
201	111ko2Gko3R072503	NORMAL	A	1	1	8	19	LOW_SIGNAL	LOW_SIGNAL	1163.660156	6538.836426	1156	6539	53.62529	56.292763	1208.871948	6535.304199	1208	6541	61.395721	54.883484	100	100	-2.741502	0.260545	-10.522162	0	-0.7364	0.064359	0	354.369324
202	111ko2Gko3R072503	NORMAL	A	1	1	8	20	LOW_SIGNAL	LOW_SIGNAL	1185	6546.189453	1177	6547	52.103767	54.38699	1252.135986	6563.567871	1224	6566	110.299179	67.867203	100	100	-4.070916	-1.281874	0	0	-0.608672	-0.256065	0	0
203	111ko2Gko3R072503	NORMAL	A	1	1	8	21	LOW_SIGNAL	LOW_SIGNAL	1257.535889	6563.529297	1246	6561	55.843658	54.461594	1243.470581	6562.696289	1217	6556	80.324799	55.171711	100	100	0.852876	0.061445	13.8804	0.072044	0.175105	0.015098	410.492126	1059.222778
204	111ko2Gko3R072503	NORMAL	A	1	1	8	22	LOW_SIGNAL	LOW_SIGNAL	1246.966919	6627.72168	1244	6556	43.974754	618.17627	1247.271973	6543.307129	1221	6543	76.921776	51.822903	100	100	-0.018498	6.226619	-0.002971	0	-0.003966	1.628904	0	729.7323
205	111ko2Gko3R072503	NORMAL	A	1	1	8	23	LOW_SIGNAL	LOW_SIGNAL	1329.231812	6587.165527	1339	6591	87.025627	74.060471	1203.680054	6512.895996	1203	6512	35.315308	47.758442	100	100	7.613066	5.478298	1.389677	0.719592	3.555165	1.555108	63.350742	76.215141
206	111ko2Gko3R072503	NORMAL	A	1	1	8	24	LOW_SIGNAL	LOW_SIGNAL	1329.019897	6559.496582	1353	6556	103.058029	79.593117	1185.359009	6503.299316	1185	6500	34.851772	54.521782	100	100	8.711146	4.145245	2.10148	0.475855	4.122054	1.03073	67.510468	103.183937
207	111ko2Gko3R072503	NORMAL	A	1	1	8	25	DETECTED	DETECTED	2388.742188	6759.484375	2453	6772	318.785614	121.743767	1155.549072	6484.137207	1157	6480	32.909004	54.338512	100	100	74.77697	20.310265	3.681733	0.271611	37.472816	5.067256	25.712309	39.566177
208	111ko2Gko3R072503	NORMAL	A	1	1	8	26	DETECTED	DETECTED	2389.070557	6762.799805	2457	6759	237.072403	108.941414	1152.504395	6488.530762	1154	6492	34.669128	61.707844	100	100	74.981499	20.23074	3.706315	0.26981	35.667645	4.444638	18.965725	32.734131
209	111ko2Gko3R072503	NORMAL	A	1	1	9	1	LOW_SIGNAL	LOW_SIGNAL	1191.108887	6531.163086	1187	6537	27.982174	54.413563	1198.833374	6525.174805	1200	6523	31.073524	59.90847	100	100	-0.468389	0.44171	-1.060399	0	-0.248587	0.099957	0	418.545868
210	111ko2Gko3R072503	NORMAL	A	1	1	9	2	LOW_SIGNAL	LOW_SIGNAL	1185.523804	6512.84375	1186	6510	27.368198	57.004456	1189.880005	6524.848145	1186	6522	31.254568	55.090256	100	100	-0.264146	-0.885473	0	0	-0.139378	-0.217904	0	0
211	111ko2Gko3R072503	NORMAL	A	1	1	9	3	LOW_SIGNAL	LOW_SIGNAL	1315.966919	6541.132324	1342	6534	83.646736	57.543678	1179.920044	6504.248047	1180	6503	27.856949	47.720051	100	100	8.249456	2.720672	3.032139	0.3298	4.883768	0.77293	57.974018	87.183441
212	111ko2Gko3R072503	NORMAL	A	1	1	9	4	LOW_SIGNAL	LOW_SIGNAL	1314.072876	6533.07959	1333	6533	97.679329	60.813763	1184.687988	6496.271973	1184	6500	28.895361	59.812256	100	100	7.845495	2.715018	2.889666	0.346061	4.477705	0.615386	72.11631	29.861383
213	111ko2Gko3R072503	NORMAL	A	1	1	9	5	LOW_SIGNAL	LOW_SIGNAL	1177.867554	6487.006836	1179	6488	28.086929	56.183929	1189.47998	6493.295898	1192	6492	30.978025	51.123505	100	100	-0.704141	-0.463896	0	0	-0.37486	-0.123017	0	0
214	111ko2Gko3R072503	NORMAL	A	1	1	9	6	LOW_SIGNAL	LOW_SIGNAL	1199.231812	6495.27832	1201	6499	28.38179	53.921192	1211.144043	6501.047852	1213	6498	30.423023	53.790344	100	100	-0.72232	-0.425574	0	0	-0.391553	-0.10726	0	0
215	111ko2Gko3R072503	NORMAL	A	1	1	9	7	LOW_SIGNAL	LOW_SIGNAL	1237.19873	6509.503418	1235	6508	29.752991	53.713795	1244.567993	6512.271973	1241	6514	36.88744	55.812088	100	100	-0.446849	-0.204215	0	0	-0.199777	-0.049605	0	0
216	111ko2Gko3R072503	NORMAL	A	1	1	9	8	LOW_SIGNAL	LOW_SIGNAL	1275.827759	6532.185547	1276	6536	31.016937	54.401512	1293.560059	6546.647949	1285	6545	45.58392	55.395397	100	100	-1.075231	-1.066781	0	0	-0.389003	-0.261076	0	0
217	111ko2Gko3R072503	NORMAL	A	1	1	9	9	LOW_SIGNAL	LOW_SIGNAL	1341.516602	6581.628906	1343	6584	44.286617	55.826115	1353.5	6581.898438	1344	6586	47.551815	56.436264	100	100	-0.726636	-0.019881	0	0	-0.252007	-0.004776	0	0
218	111ko2Gko3R072503	NORMAL	A	1	1	9	10	LOW_SIGNAL	LOW_SIGNAL	1427.870117	6642.493652	1414	6641	79.512306	74.182449	1393.297852	6619.404297	1386	6614	61.65406	64.377129	100	100	2.096354	1.703126	1.230886	0.812423	0.560746	0.358658	145.230286	159.638397
219	111ko2Gko3R072503	NORMAL	A	1	1	9	11	DETECTED	DETECTED	33229.898438	25553.419922	42141	31107	16964.839844	10162.986328	1492.153809	6691.077148	1486	6666	34.961514	69.109169	100	100	1924.477539	1391.331543	1.383191	0.722966	907.790894	272.935486	53.453091	53.878517
220	111ko2Gko3R072503	NORMAL	A	1	1	9	12	DETECTED	DETECTED	34659.890625	26539.257813	43227	30904	16063.981445	9650.501953	1422.588257	6665.293945	1411	6656	62.20034	62.168884	100	100	2015.405884	1465.95105	1.374811	0.727373	534.358826	319.677032	48.330826	48.557507
221	111ko2Gko3R072503	NORMAL	A	1	1	9	13	LOW_SIGNAL	LOW_SIGNAL	1431.824707	6620.948242	1454	6615	86.894272	58.302769	1300.264038	6590.52002	1286	6594	55.824196	57.222061	100	100	7.977427	2.244458	3.554277	0.281351	2.356696	0.531757	50.615688	36.721069
222	111ko2Gko3R072503	NORMAL	A	1	1	9	14	LOW_SIGNAL	LOW_SIGNAL	1375.896118	6582.844238	1393	6588	78.231522	53.776112	1236.714233	6541.185059	1233	6543	37.763123	52.193901	100	100	8.439554	3.072881	2.746464	0.364105	3.685656	0.798162	49.225964	31.082273
223	111ko2Gko3R072503	NORMAL	A	1	1	9	15	LOW_SIGNAL	LOW_SIGNAL	1213.298706	6528.623535	1206	6532	66.551483	51.054264	1216.33606	6508.399902	1204	6506	130.002792	52.866997	100	100	-0.184176	1.491743	-0.123463	0	-0.023364	0.382538	0	67.867226
224	111ko2Gko3R072503	NORMAL	A	1	1	9	16	LOW_SIGNAL	LOW_SIGNAL	1180.519531	6508.539063	1178	6513	28.337891	56.108944	1196.280029	6506.21582	1177	6505	134.607117	57.27755	100	100	-0.955667	0.171368	-5.5767	0	-0.117085	0.040561	0	495.473297
225	111ko2Gko3R072503	NORMAL	A	1	1	9	17	LOW_SIGNAL	LOW_SIGNAL	1200.45752	6534.463867	1199	6536	38.006229	66.335068	1177.959961	6509.463867	1178	6508	30.278379	57.94931	100	100	1.364182	1.84406	0.739771	1.35177	0.743024	0.431412	102.106964	129.133652
226	111ko2Gko3R072503	NORMAL	A	1	1	9	18	LOW_SIGNAL	LOW_SIGNAL	1208.960815	6558.908691	1212	6556	31.029884	64.411552	1201.920044	6535.040039	1199	6539	52.148304	59.474636	100	100	0.42693	1.760609	0.24249	4.123878	0.135014	0.401325	595.271667	103.612328
227	111ko2Gko3R072503	NORMAL	A	1	1	9	19	LOW_SIGNAL	LOW_SIGNAL	1230.437866	6558.849609	1220	6558	54.012646	56.195812	1241.767944	6552.151855	1233	6546	48.631622	52.649948	100	100	-0.68702	0.494042	-1.390611	0	-0.232978	0.127213	0	293.3172
228	111ko2Gko3R072503	NORMAL	A	1	1	9	20	LOW_SIGNAL	LOW_SIGNAL	1399.598633	6609.138184	1412	6609	93.932518	67.110954	1317.920776	6578.187988	1294	6579	107.20034	65.930382	100	100	4.95269	2.28296	2.169416	0.460954	0.761918	0.469438	63.246571	40.492653
229	111ko2Gko3R072503	NORMAL	A	1	1	9	21	DETECTED	DETECTED	36010.285156	22186.363281	41874	24752	14626.092773	7396.810059	1433.400024	6621.399902	1406	6634	74.465317	44.279411	100	100	2096.634277	1148.108765	1.826163	0.547596	464.335449	351.516937	42.299652	47.521332
230	111ko2Gko3R072503	NORMAL	A	1	1	9	22	DETECTED	DETECTED	37764.296875	22378	43058	24713	13568.304688	6735.314941	1417.818237	6590.04541	1385	6565	83.410995	64.007797	100	100	2203.936768	1164.557251	1.89251	0.528399	435.751678	246.656754	37.329746	42.659172
231	111ko2Gko3R072503	NORMAL	A	1	1	9	23	LOW_SIGNAL	LOW_SIGNAL	1541.860962	6665.423828	1586	6677	154.068405	98.548492	1254.19043	6530.257324	1241	6533	55.326839	57.009613	100	100	17.443441	9.970204	1.749557	0.571573	5.199475	2.370942	49.98481	59.470917
232	111ko2Gko3R072503	NORMAL	A	1	1	9	24	DETECTED	DETECTED	1555.644043	6665.644043	1561	6664	75.687447	69.35498	1210.091919	6502.643555	1208	6497	31.952227	56.122585	100	100	20.953199	12.023305	1.742715	0.573817	10.81465	2.904365	19.855839	24.998465
233	111ko2Gko3R072503	NORMAL	A	1	1	9	25	DETECTED	DETECTED	1572.666626	6645.952148	1572	6645	38.407104	49.936531	1206.62793	6498.924316	1190	6501	84.733208	53.467472	100	100	22.19544	10.845124	2.046582	0.488619	4.319897	2.749856	20.634121	12.996136
234	111ko2Gko3R072503	NORMAL	A	1	1	9	26	DETECTED	DETECTED	1527.313477	6629.402832	1517	6622	51.548222	55.158192	1163.180054	6484.959961	1168	6488	31.180151	56.01424	100	100	22.07991	10.654451	2.072365	0.482541	11.678372	2.578681	11.273055	6.75386
235	111ko2Gko3R072503	NORMAL	A	1	1	10	1	LOW_SIGNAL	LOW_SIGNAL	1211.700684	6527.435547	1202	6527	55.244839	53.160149	1222.642822	6533.19043	1219	6531	39.900974	57.798779	100	100	-0.663497	-0.424494	0	0	-0.274232	-0.099568	0	0
236	111ko2Gko3R072503	NORMAL	A	1	1	10	2	LOW_SIGNAL	LOW_SIGNAL	1211.421753	6535.945801	1203	6538	43.02499	52.169487	1215.807983	6530.047852	1213	6524	32.829391	60.905262	100	100	-0.265967	0.435047	-0.611353	0	-0.133607	0.096838	0	532.883789
237	111ko2Gko3R072503	NORMAL	A	1	1	10	3	LOW_SIGNAL	LOW_SIGNAL	1196.506592	6516.631348	1194	6513	30.36249	54.865238	1207.042236	6510.668945	1204	6512	30.696842	55.786289	100	100	-0.638849	0.439801	-1.452585	0	-0.343216	0.106879	0	169.316559
238	111ko2Gko3R072503	NORMAL	A	1	1	10	4	LOW_SIGNAL	LOW_SIGNAL	1193.675537	6502.953613	1191	6500	30.054962	54.821457	1202.680054	6488.288086	1200	6486	35.324215	51.707119	100	100	-0.546006	1.081764	-0.504736	0	-0.254911	0.283627	0	124.19902
239	111ko2Gko3R072503	NORMAL	A	1	1	10	5	LOW_SIGNAL	LOW_SIGNAL	1205.006592	6492.761719	1204	6489	30.916555	55.454102	1191.296021	6477.160156	1192	6478	29.068609	49.869255	100	100	0.831366	1.150808	0.722419	1.384238	0.471662	0.312849	76.791107	155.453278
240	111ko2Gko3R072503	NORMAL	A	1	1	10	6	LOW_SIGNAL	LOW_SIGNAL	1214.847656	6501.993164	1214	6500	30.52054	49.659306	1217.328003	6498.352051	1216	6494	30.232903	52.403709	100	100	-0.1504	0.268577	-0.55999	0	-0.082041	0.069482	0	459.646515
241	111ko2Gko3R072503	NORMAL	A	1	1	10	7	LOW_SIGNAL	LOW_SIGNAL	1240.907227	6520.827637	1222	6515	108.704948	67.468292	1252.047974	6521.47998	1247	6529	36.7761	51.430286	100	100	-0.67554	-0.048118	0	0	-0.302934	-0.012684	0	0
242	111ko2Gko3R072503	NORMAL	A	1	1	10	8	LOW_SIGNAL	LOW_SIGNAL	1268.258301	6563.496582	1268	6561	36.876453	53.25935	1301.628296	6571.645996	1302	6573	45.760288	67.226028	100	100	-2.023452	-0.60112	0	0	-0.729235	-0.121224	0	0
243	111ko2Gko3R072503	NORMAL	A	1	1	10	9	DETECTED	DETECTED	2284.224121	6736.967773	2297	6730	136.379333	65.024933	1374.081665	6599.428711	1349	6599	75.250092	69.011177	100	100	55.18819	10.145209	5.439828	0.183829	12.094902	1.992997	12.496924	16.806095
244	111ko2Gko3R072503	NORMAL	A	1	1	10	10	DETECTED	DETECTED	2326.923828	6767.70459	2331	6767	103.25209	67.966751	1393.233765	6637.246582	1384	6630	58.694103	61.168053	100	100	56.616043	9.622894	5.883473	0.169968	15.907732	2.13278	9.097989	22.712442
245	111ko2Gko3R072503	NORMAL	A	1	1	10	11	LOW_SIGNAL	LOW_SIGNAL	1563.467529	6713.889648	1604	6711	135.851532	94.921547	1372.156982	6637.785156	1357	6626	74.280998	75.277046	100	100	11.600472	5.613649	2.066476	0.483916	2.575498	1.010992	59.455795	75.97805
246	111ko2Gko3R072503	NORMAL	A	1	1	10	12	LOW_SIGNAL	LOW_SIGNAL	1513.49353	6668.623535	1552	6663	132.261642	82.573807	1328.72876	6598.177734	1311	6591	63.834007	80.271408	100	100	11.203557	5.19625	2.156085	0.463804	2.894457	0.877595	62.694664	27.486702
247	111ko2Gko3R072503	NORMAL	A	1	1	10	13	LOW_SIGNAL	LOW_SIGNAL	1244.642822	6556.662109	1242	6551	29.868269	51.602966	1266.384033	6561.848145	1258	6562	41.760799	61.083641	100	100	-1.318319	-0.382534	0	0	-0.520613	-0.084901	0	0
248	111ko2Gko3R072503	NORMAL	A	1	1	10	14	LOW_SIGNAL	LOW_SIGNAL	1215.54541	6516.90918	1217	6515	28.977131	56.046127	1221.552002	6519.255859	1219	6518	29.750435	58.666058	100	100	-0.364221	-0.173097	0	0	-0.201899	-0.040001	0	0
249	111ko2Gko3R072503	NORMAL	A	1	1	10	15	LOW_SIGNAL	LOW_SIGNAL	1156.5	6504.389648	1157	6508	28.168783	54.218906	1184.264038	6499.903809	1184	6502	37.319271	49.661663	100	100	-1.683524	0.330886	-5.087925	0	-0.74396	0.090328	0	485.03656
250	111ko2Gko3R072503	NORMAL	A	1	1	10	16	LOW_SIGNAL	LOW_SIGNAL	1147.759766	6500	1147	6500	28.133684	53.253738	1170.432007	6508.583984	1169	6511	27.612623	68.037857	100	100	-1.374774	-0.633175	0	0	-0.821082	-0.126165	0	0
251	111ko2Gko3R072503	NORMAL	A	1	1	10	17	LOW_SIGNAL	LOW_SIGNAL	1154.058838	6511.28125	1156	6504	28.953737	57.657185	1179.128052	6526.815918	1174	6525	30.162725	56.983639	100	100	-1.520119	-1.145874	0	0	-0.831132	-0.272616	0	0
252	111ko2Gko3R072503	NORMAL	A	1	1	10	18	LOW_SIGNAL	LOW_SIGNAL	1178.592163	6547.934082	1177	6552	35.038368	58.482655	1208.241943	6559.411133	1202	6561	44.167526	60.816128	100	100	-1.79787	-0.846575	0	0	-0.671303	-0.188717	0	0
253	111ko2Gko3R072503	NORMAL	A	1	1	10	19	LOW_SIGNAL	LOW_SIGNAL	1262.335571	6579.572266	1261	6573	35.842915	54.827179	1229.439941	6554.569824	1227	6555	32.938061	52.69701	100	100	1.994688	1.84424	1.081577	0.924576	0.998712	0.474457	42.969273	60.530975
254	111ko2Gko3R072503	NORMAL	A	1	1	10	20	LOW_SIGNAL	LOW_SIGNAL	1295.953979	6588.730469	1292	6585	38.431385	61.310642	1254.990356	6560.903809	1255	6574	35.512749	62.953606	100	100	2.483906	2.052561	1.21015	0.826344	1.153491	0.442019	35.862743	51.348286
255	111ko2Gko3R072503	NORMAL	A	1	1	10	21	LOW_SIGNAL	LOW_SIGNAL	1259.815796	6561.25	1257	6565	43.284737	58.664299	1301.990845	6538.596191	1282	6536	58.220924	60.192909	100	100	-2.557363	1.670999	-1.530439	0	-0.724397	0.376353	0	59.500393
256	111ko2Gko3R072503	NORMAL	A	1	1	10	22	LOW_SIGNAL	LOW_SIGNAL	1251.151367	6553.954102	1247	6553	45.766277	52.86499	1286.302734	6541.339355	1269	6543	75.903397	61.123318	100	100	-2.131469	0.930494	-2.290686	0	-0.463107	0.206382	0	243.219101
257	111ko2Gko3R072503	NORMAL	A	1	1	10	23	LOW_SIGNAL	LOW_SIGNAL	1220.953613	6509.331055	1218	6514	29.638123	57.10479	1237.063965	6516.976074	1238	6517	32.296452	51.629959	100	100	-0.976881	-0.563915	0	0	-0.498827	-0.148073	0	0
258	111ko2Gko3R072503	NORMAL	A	1	1	10	24	LOW_SIGNAL	LOW_SIGNAL	1192.927124	6487.847656	1192	6485	26.889925	60.959373	1208.66394	6497.111816	1208	6492	37.923084	52.079681	100	100	-0.954231	-0.683347	0	0	-0.414967	-0.177884	0	0
259	111ko2Gko3R072503	NORMAL	A	1	1	10	25	LOW_SIGNAL	LOW_SIGNAL	1184.5	6496.240234	1183	6501	31.004816	56.255241	1174.447998	6483.448242	1175	6477	30.935278	59.520588	100	100	0.609522	0.943568	0.645976	1.548046	0.324937	0.214917	20.646551	151.997162
260	111ko2Gko3R072503	NORMAL	A	1	1	10	26	LOW_SIGNAL	LOW_SIGNAL	1177.680054	6508.373535	1177	6508	31.231831	59.681431	1170.19043	6492.603027	1168	6488	27.798622	52.903553	100	100	0.454147	1.16327	0.390406	2.561438	0.269424	0.298099	190.076385	175.162628
261	111ko2Gko3R072503	NORMAL	A	1	1	11	1	LOW_SIGNAL	LOW_SIGNAL	1258.483032	6550.761719	1258	6552	44.259876	52.003487	1224.880981	6553.412598	1226	6549	28.729528	54.836964	100	100	2.037523	-0.195535	0	-0.095967	1.1696	-0.048341	100.196999	0
262	111ko2Gko3R072503	NORMAL	A	1	1	11	2	LOW_SIGNAL	LOW_SIGNAL	1252.605469	6550.047852	1252	6547	38.059353	54.946968	1230.552002	6539.255859	1233	6537	29.28764	55.966999	100	100	1.337253	0.796043	1.679875	0.595282	0.752996	0.192828	110.210869	98.559456
263	111ko2Gko3R072503	NORMAL	A	1	1	11	3	LOW_SIGNAL	LOW_SIGNAL	1266.092163	6514.763184	1268	6513	42.255665	62.092079	1212.161987	6496.598633	1212	6501	28.719885	51.502125	100	100	3.270157	1.339861	2.44067	0.409724	1.877799	0.352695	57.473045	190.941559
264	111ko2Gko3R072503	NORMAL	A	1	1	11	4	LOW_SIGNAL	LOW_SIGNAL	1267.682129	6508.900879	1267	6503	41.05352	55.950314	1207.391968	6497.839844	1205	6492	33.397148	54.532238	100	100	3.655807	0.815888	4.480769	0.223176	1.805249	0.202835	39.60038	113.162033
265	111ko2Gko3R072503	NORMAL	A	1	1	11	5	LOW_SIGNAL	LOW_SIGNAL	1166.099365	6488.145508	1166	6486	32.023693	54.920227	1199.176025	6493.720215	1197	6496	28.609179	53.609192	100	100	-2.005665	-0.411204	0	0	-1.156156	-0.103988	0	0
266	111ko2Gko3R072503	NORMAL	A	1	1	11	6	LOW_SIGNAL	LOW_SIGNAL	1189.993408	6517.854492	1189	6522	33.868275	57.271908	1223.271973	6519.775879	1219	6524	31.09127	57.54842	100	100	-2.017908	-0.141726	0	0	-1.070351	-0.033387	0	0
267	111ko2Gko3R072503	NORMAL	A	1	1	11	7	LOW_SIGNAL	LOW_SIGNAL	1210.490112	6540.053223	1208	6545	32.770081	57.813004	1253.271973	6544.096191	1253	6548	34.438671	53.15155	100	100	-2.594158	-0.298219	0	0	-1.242262	-0.076065	0	0
268	111ko2Gko3R072503	NORMAL	A	1	1	11	8	LOW_SIGNAL	LOW_SIGNAL	1276.736816	6601.454102	1253	6601	77.611931	67.503433	1307.446777	6582.233887	1307	6585	53.515877	61.758011	100	100	-1.862156	1.417729	-1.313478	0	-0.573848	0.311218	0	141.787247
269	111ko2Gko3R072503	NORMAL	A	1	1	11	9	DETECTED	DETECTED	27344.572266	23515.021484	31415	24516	8432.657227	5819.71875	1469.388916	6674.888672	1446	6664	67.774834	80.508591	100	100	1568.990112	1242.168335	1.263106	0.791699	381.781586	209.171875	32.588696	34.555321
270	111ko2Gko3R072503	NORMAL	A	1	1	11	10	DETECTED	DETECTED	24644.361328	22051.386719	30178	24712	10643.651367	7189.891602	1464.050049	6692.950195	1459	6668	82.048424	65.506508	100	100	1405.581543	1132.875	1.240721	0.805983	282.519867	234.45665	45.915413	46.812012
271	111ko2Gko3R072503	NORMAL	A	1	1	11	11	LOW_SIGNAL	LOW_SIGNAL	1313.764648	6608.241699	1310	6615	30.287392	61.830307	1317.936035	6602.671875	1311	6601	41.833149	66.384918	100	100	-0.25294	0.410844	-0.61566	0	-0.099715	0.083902	0	433.86441
272	111ko2Gko3R072503	NORMAL	A	1	1	11	12	LOW_SIGNAL	LOW_SIGNAL	1280.577881	6579.805176	1278	6576	38.680325	53.958355	1284.735962	6572.751953	1279	6577	40.21698	54.480621	100	100	-0.252133	0.520263	-0.484627	0	-0.103391	0.129463	0	106.696739
273	111ko2Gko3R072503	NORMAL	A	1	1	11	13	LOW_SIGNAL	LOW_SIGNAL	1319.097412	6579.980469	1320	6578	65.260338	62.411846	1241.472046	6555.60791	1241	6559	37.317852	54.561581	100	100	4.706959	1.797778	2.618209	0.38194	2.080113	0.446698	68.969383	124.332497
274	111ko2Gko3R072503	NORMAL	A	1	1	11	14	LOW_SIGNAL	LOW_SIGNAL	1249.922119	6557.856934	1254	6560	55.031132	61.107803	1196.047974	6529.583984	1200	6530	38.019489	58.551083	100	100	3.26676	2.08548	1.56643	0.638394	1.417014	0.482877	73.850319	61.864712
275	111ko2Gko3R072503	NORMAL	A	1	1	11	15	LOW_SIGNAL	LOW_SIGNAL	1216.909058	6519.643066	1214	6517	45.654194	59.103733	1168.343994	6512.744141	1165	6506	31.98793	55.030613	100	100	2.944834	0.508881	5.786878	0.172805	1.518231	0.125365	67.073296	312.528961
276	111ko2Gko3R072503	NORMAL	A	1	1	11	16	LOW_SIGNAL	LOW_SIGNAL	1224.901978	6542.313965	1226	6536	38.414421	59.181858	1166.088013	6528.503906	1164	6535	25.56996	54.350212	100	100	3.566295	1.018663	3.500957	0.285636	2.30012	0.254094	48.743248	169.594345
277	111ko2Gko3R072503	NORMAL	A	1	1	11	17	LOW_SIGNAL	LOW_SIGNAL	1138.638184	6549.835449	1138	6549	30.187397	51.439987	1176.872925	6551.711914	1174	6557	27.75828	54.817036	100	100	-2.318435	-0.138413	0	0	-1.377418	-0.034231	0	0
278	111ko2Gko3R072503	NORMAL	A	1	1	11	18	LOW_SIGNAL	LOW_SIGNAL	1190.473633	6599.559082	1187	6601	36.823174	52.25457	1207.712891	6591.465332	1205	6589	37.199554	63.740349	100	100	-1.045335	0.597014	-1.750937	0	-0.463426	0.12698	0	450.972382
279	111ko2Gko3R072503	NORMAL	A	1	1	11	19	DETECTED	DETECTED	6047.013184	9642.861328	6563	9925	2443.63501	1468.955078	1235.266724	6562.733398	1234	6557	25.650078	50.360035	100	100	291.769257	227.197586	1.284209	0.778689	187.591888	61.162148	50.781986	47.66333
280	111ko2Gko3R072503	NORMAL	A	1	1	11	20	DETECTED	DETECTED	6699.90918	10038.510742	6755	10312	3069.435547	1845.464722	1248.21875	6543.21875	1252	6527	23.141548	57.638317	100	100	330.573456	257.821075	1.282182	0.779921	235.5802	60.641811	56.300858	52.772827
281	111ko2Gko3R072503	NORMAL	A	1	1	11	21	DETECTED	DETECTED	2137.382568	6795.600098	2151	6801	151.348633	89.341331	1249.435303	6527.282227	1244	6523	33.368954	52.82148	100	100	53.842342	19.791767	2.720441	0.367587	26.609982	5.079711	16.62534	26.853933
282	111ko2Gko3R072503	NORMAL	A	1	1	11	22	DETECTED	DETECTED	2143.510498	6808.708496	2140	6801	76.835716	73.887962	1233.572876	6520.34375	1232	6521	30.5441	51.774601	100	100	55.17577	21.270472	2.594008	0.385504	29.790945	5.569618	7.7482	18.280504
283	111ko2Gko3R072503	NORMAL	A	1	1	11	23	LOW_SIGNAL	LOW_SIGNAL	1203.761597	6525.794922	1204	6525	27.888277	56.642418	1217.952026	6519.080078	1217	6518	31.484217	48.56216	100	100	-0.860463	0.495303	-1.737247	0	-0.450716	0.138273	0	434.204193
284	111ko2Gko3R072503	NORMAL	A	1	1	11	24	LOW_SIGNAL	LOW_SIGNAL	1169.304688	6504.026367	1163	6498	38.388027	55.818394	1181.135986	6508.047852	1178	6506	35.481098	54.156124	100	100	-0.717413	-0.296634	0	0	-0.333454	-0.074257	0	0
285	111ko2Gko3R072503	NORMAL	A	1	1	11	25	LOW_SIGNAL	LOW_SIGNAL	1149.65332	6520.279785	1147	6520	32.270248	58.176331	1155.504028	6496.016113	1157	6494	30.187487	53.066456	100	100	-0.354769	1.789746	-0.198223	0	-0.193812	0.457232	0	98.261749
286	111ko2Gko3R072503	NORMAL	A	1	1	11	26	LOW_SIGNAL	LOW_SIGNAL	1154.56665	6547.839844	1150	6549	30.805172	62.215065	1161.833374	6527.841309	1159	6526	33.157745	59.863499	100	100	-0.440631	1.47514	-0.298705	0	-0.219156	0.334069	0	84.722786
287	111ko2Gko3R072503	NORMAL	A	1	1	12	1	LOW_SIGNAL	LOW_SIGNAL	1209.714233	6561	1207	6558	34.791943	53.852158	1210.325439	6548.42041	1209	6552	31.16814	60.700493	100	100	-0.037062	0.927901	-0.039941	0	-0.01961	0.20724	0	222.653
288	111ko2Gko3R072503	NORMAL	A	1	1	12	2	LOW_SIGNAL	LOW_SIGNAL	1190.938721	6527.163086	1190	6519	31.330147	62.975323	1207.640015	6529.175781	1204	6529	39.503654	64.150269	100	100	-1.012714	-0.148461	0	0	-0.422778	-0.031375	0	0
289	111ko2Gko3R072503	NORMAL	A	1	1	12	3	LOW_SIGNAL	LOW_SIGNAL	1222.768677	6512.143066	1223	6511	31.318745	52.215954	1203.432007	6495.319824	1203	6498	29.804832	61.723053	100	100	1.172515	1.240922	0.944874	1.058342	0.648776	0.27256	49.747696	195.636795
290	111ko2Gko3R072503	NORMAL	A	1	1	12	4	LOW_SIGNAL	LOW_SIGNAL	1217.888184	6510.447266	1218	6507	28.074059	55.267067	1207.744019	6498.976074	1208	6500	42.448242	58.473656	100	100	0.61511	0.846142	0.726958	1.375594	0.238977	0.196177	313.861847	166.483475
291	111ko2Gko3R072503	NORMAL	A	1	1	12	5	LOW_SIGNAL	LOW_SIGNAL	1183.158936	6514.874023	1182	6517	31.684292	61.566254	1208.017212	6513.362305	1209	6516	32.81728	55.711281	100	100	-1.507328	0.111508	-13.51767	0	-0.757475	0.027135	0	1733.400146
292	111ko2Gko3R072503	NORMAL	A	1	1	12	6	LOW_SIGNAL	LOW_SIGNAL	1199.728516	6538.072754	1200	6533	33.566223	50.465843	1232.226929	6541.664063	1231	6539	33.000881	61.612408	100	100	-1.970602	-0.264903	0	0	-0.984774	-0.058289	0	0
293	111ko2Gko3R072503	NORMAL	A	1	1	12	7	LOW_SIGNAL	LOW_SIGNAL	1218.592163	6554.736816	1214	6551	32.462788	55.832855	1247.80835	6558.899902	1245	6560	34.054161	49.970478	100	100	-1.771578	-0.307079	0	0	-0.857933	-0.083311	0	0
294	111ko2Gko3R072503	NORMAL	A	1	1	12	8	LOW_SIGNAL	LOW_SIGNAL	1228.75	6568.835449	1225	6574	34.941628	54.164986	1273.031738	6582.873047	1264	6585	80.434418	62.335487	100	100	-2.685106	-1.035447	0	0	-0.550532	-0.225194	0	0
295	111ko2Gko3R072503	NORMAL	A	1	1	12	9	LOW_SIGNAL	LOW_SIGNAL	1331.392212	6659.411621	1328	6658	55.697277	60.239937	1363.368042	6660.943848	1364	6660	75.980537	76.158508	100	100	-1.938914	-0.113021	0	0	-0.420842	-0.020119	0	0
296	111ko2Gko3R072503	NORMAL	A	1	1	12	10	LOW_SIGNAL	LOW_SIGNAL	1323.535889	6648.575195	1330	6646	71.223061	86.73748	1327.02478	6654.231445	1319	6624	103.151215	258.676483	100	100	-0.211555	-0.417219	0	0	-0.033823	-0.021866	0	0
297	111ko2Gko3R072503	NORMAL	A	1	1	12	11	LOW_SIGNAL	LOW_SIGNAL	1252.424805	6591.836426	1251	6589	32.11507	65.803978	1253.832031	6576.848145	1245	6573	53.516315	63.770382	100	100	-0.08533	1.105571	-0.077182	0	-0.026295	0.235035	0	108.302895
298	111ko2Gko3R072503	NORMAL	A	1	1	12	12	LOW_SIGNAL	LOW_SIGNAL	1227.431396	6567.601074	1227	6565	36.923069	54.718807	1233.456055	6560.023926	1231	6557	42.8955	54.068127	100	100	-0.365316	0.558909	-0.653625	0	-0.14045	0.140141	0	111.036766
299	111ko2Gko3R072503	NORMAL	A	1	1	12	13	LOW_SIGNAL	LOW_SIGNAL	1171.798706	6542.311523	1171	6543	26.668962	47.551628	1196.151978	6544.016113	1197	6541	39.832924	56.678776	100	100	-1.476706	-0.125735	0	0	-0.611385	-0.030075	0	0
300	111ko2Gko3R072503	NORMAL	A	1	1	12	14	LOW_SIGNAL	LOW_SIGNAL	1132.895386	6529.32666	1131	6529	31.884901	58.402847	1163.968018	6526.848145	1163	6524	35.604443	55.40205	100	100	-1.884147	0.182821	-10.305954	0	-0.872718	0.044737	0	745.602112
301	111ko2Gko3R072503	NORMAL	A	1	1	12	15	LOW_SIGNAL	LOW_SIGNAL	1247.124146	6556.699219	1253	6555	63.231236	54.761585	1159.640015	6523.640137	1161	6521	31.746065	56.007401	100	100	5.304764	2.438517	2.175406	0.459684	2.755747	0.590263	62.507721	35.534065
302	111ko2Gko3R072503	NORMAL	A	1	1	12	16	LOW_SIGNAL	LOW_SIGNAL	1253.490234	6570.241699	1264	6574	63.132282	58.791553	1156.366333	6547.911133	1153	6547	33.092812	57.17939	100	100	5.889289	1.647156	3.575429	0.279687	2.934894	0.390535	55.355934	61.232132
303	111ko2Gko3R072503	NORMAL	A	1	1	12	17	DETECTED	DETECTED	2120.325684	7227.788086	2108	7243	229.106689	198.398773	1182.472778	6572.618164	1171	6574	45.449547	61.78981	100	100	56.868465	48.326897	1.176746	0.849801	20.635033	10.603204	23.943346	28.775957
304	111ko2Gko3R072503	NORMAL	A	1	1	12	18	DETECTED	DETECTED	2222.625	7281.421875	2244	7301	249.558411	187.752274	1243.564575	6603.5	1233	6599	63.608597	64.061897	100	100	59.367161	50.005135	1.187221	0.842303	15.391952	10.582294	24.647697	26.033251
305	111ko2Gko3R072503	NORMAL	A	1	1	12	19	LOW_SIGNAL	LOW_SIGNAL	1450.888184	6632.552734	1459	6623	117.685829	95.154091	1215.751953	6553.328125	1195	6551	98.854866	75.478195	100	100	14.257925	5.843796	2.43984	0.409863	2.3786	1.049636	27.157293	73.1371
306	111ko2Gko3R072503	NORMAL	A	1	1	12	20	LOW_SIGNAL	LOW_SIGNAL	1440	6603.289551	1460	6612	103.505257	77.946289	1188.303955	6520.744141	1185	6520	40.2645	58.224106	100	100	15.26206	6.088747	2.506601	0.398947	6.251066	1.417719	37.884007	62.780666
307	111ko2Gko3R072503	NORMAL	A	1	1	12	21	LOW_SIGNAL	LOW_SIGNAL	1173.743408	6529.684082	1172	6527	29.519436	53.197056	1200.984009	6517.624023	1196	6518	39.352421	56.163601	100	100	-1.651785	0.889579	-1.856817	0	-0.692222	0.214731	0	149.350479
308	111ko2Gko3R072503	NORMAL	A	1	1	12	22	LOW_SIGNAL	LOW_SIGNAL	1170.802612	6529.486816	1171	6528	29.917995	55.8228	1191.495972	6526.21582	1188	6524	37.732849	55.792324	100	100	-1.254781	0.241276	-5.200592	0	-0.548418	0.058628	0	56.384838
309	111ko2Gko3R072503	NORMAL	A	1	1	12	23	LOW_SIGNAL	LOW_SIGNAL	1153.75	6516.519531	1153	6517	25.636339	54.588272	1176.52002	6532.751953	1172	6532	37.283478	57.639679	100	100	-1.380703	-1.197342	0	0	-0.610727	-0.281619	0	0
310	111ko2Gko3R072503	NORMAL	A	1	1	12	24	LOW_SIGNAL	LOW_SIGNAL	1131.52002	6518.660156	1130	6519	36.063457	50.879211	1153.975952	6522.967773	1151	6524	31.020926	49.532818	100	100	-1.361658	-0.31774	0	0	-0.723896	-0.086965	0	0
311	111ko2Gko3R072503	NORMAL	A	1	1	12	25	LOW_SIGNAL	LOW_SIGNAL	1196.986694	6555.166504	1189	6551	45.762436	59.237705	1147.271973	6522.120117	1145	6522	31.461794	61.544979	100	100	3.014545	2.43758	1.236696	0.808606	1.580162	0.536947	66.845085	50.515877
312	111ko2Gko3R072503	NORMAL	A	1	1	12	26	LOW_SIGNAL	LOW_SIGNAL	1195.093994	6576.993164	1191	6576	43.773739	59.175709	1149.515869	6547.785645	1143	6538	61.029667	72.534195	100	100	2.763715	2.154416	1.282814	0.779536	0.746819	0.402672	93.304039	143.612808
313	111ko2Gko3R072503	NORMAL	A	1	1	13	1	LOW_SIGNAL	LOW_SIGNAL	1198.585083	6525.652832	1199	6524	30.112085	60.489628	1195.801636	6522.603027	1194	6529	28.562365	62.543056	100	100	0.16878	0.224961	0.750262	1.332868	0.097452	0.048763	342.5849	521.168396
314	111ko2Gko3R072503	NORMAL	A	1	1	13	2	LOW_SIGNAL	LOW_SIGNAL	1181.346924	6510.80957	1182	6516	28.250507	55.762871	1183.359985	6507.936035	1183	6505	26.30724	56.59502	100	100	-0.122066	0.211959	-0.575894	0	-0.076521	0.050774	0	336.500641
315	111ko2Gko3R072503	NORMAL	A	1	1	13	3	LOW_SIGNAL	LOW_SIGNAL	1272.591797	6526.408203	1284	6521	50.016403	54.691505	1186.57605	6501.496094	1189	6497	30.235975	62.450455	100	100	5.215726	1.837577	2.838372	0.352315	2.844815	0.39891	46.32003	121.017242
316	111ko2Gko3R072503	NORMAL	A	1	1	13	4	LOW_SIGNAL	LOW_SIGNAL	1269.111816	6523.723633	1279	6525	50.854233	61.862404	1184.76001	6497.959961	1183	6492	29.202911	56.194267	100	100	5.11483	1.90039	2.691463	0.371545	2.888473	0.458475	49.356903	100.40554
317	111ko2Gko3R072503	NORMAL	A	1	1	13	5	DETECTED	DETECTED	2886.489014	7336.583984	2613	7226	854.834167	475.301117	1192.764648	6498.617676	1194	6497	27.194221	62.709713	100	100	102.702148	61.810394	1.661568	0.601841	62.282509	13.362624	50.445133	56.224945
318	111ko2Gko3R072503	NORMAL	A	1	1	13	6	DETECTED	DETECTED	3108.386719	7542.395996	2845	7400	733.87085	401.729156	1217.557373	6526.885254	1215	6530	37.515121	61.346584	100	100	114.653976	74.906494	1.530628	0.653327	50.401791	16.553663	38.761372	39.095352
319	111ko2Gko3R072503	NORMAL	A	1	1	13	7	DETECTED	DETECTED	4140.875	8104.653809	4503	8261	858.403381	454.713898	1230.564087	6547.743652	1223	6547	32.036339	54.442493	100	100	176.472153	114.841408	1.53666	0.650762	90.844055	28.597334	29.474697	28.996082
320	111ko2Gko3R072503	NORMAL	A	1	1	13	8	DETECTED	DETECTED	3399.354004	7718.548828	3396	7736	953.46698	503.399689	1276.233765	6571.013184	1250	6565	127.095993	62.032574	100	100	128.739365	84.644966	1.520934	0.657491	16.704855	18.49892	44.507992	43.53355
321	111ko2Gko3R072503	NORMAL	A	1	1	13	9	LOW_SIGNAL	LOW_SIGNAL	1268.895386	6594.960938	1267	6591	35.406693	59.60738	1259.144043	6582.855957	1265	6586	54.160263	68.984657	100	100	0.591291	0.892892	0.66222	1.510073	0.180046	0.175474	420.292297	286.867462
322	111ko2Gko3R072503	NORMAL	A	1	1	13	10	LOW_SIGNAL	LOW_SIGNAL	1196.326782	6540.908691	1196	6537	29.961784	56.637623	1203.640015	6550.527832	1194	6547	47.597847	67.20462	100	100	-0.443452	-0.709531	0	0	-0.153646	-0.143132	0	0
323	111ko2Gko3R072503	NORMAL	A	1	1	13	11	LOW_SIGNAL	LOW_SIGNAL	1139.673218	6543.529297	1139	6546	30.149372	67.380005	1181.960327	6537.182617	1181	6531	32.339798	55.340321	100	100	-2.564158	0.468146	-5.477259	0	-1.307587	0.114685	0	605.646484
324	111ko2Gko3R072503	NORMAL	A	1	1	13	12	LOW_SIGNAL	LOW_SIGNAL	1131.848633	6535.467285	1135	6546	31.224829	51.69381	1174.301636	6533.666504	1172	6527	33.971348	53.808395	100	100	-2.574217	0.13283	-19.379801	0	-1.249671	0.033467	0	829.435242
325	111ko2Gko3R072503	NORMAL	A	1	1	13	13	LOW_SIGNAL	LOW_SIGNAL	1143.777832	6514.405273	1143	6513	31.493362	58.841839	1156.984009	6516.13623	1154	6509	35.2514	55.826546	100	100	-0.800781	-0.12768	0	0	-0.374628	-0.031006	0	0
326	111ko2Gko3R072503	NORMAL	A	1	1	13	14	LOW_SIGNAL	LOW_SIGNAL	1127.241821	6505.189453	1126	6501	28.372065	59.736137	1147.359985	6502.879883	1146	6502	29.319262	50.084862	100	100	-1.219903	0.170359	-7.160758	0	-0.686176	0.046113	0	1409.625732
327	111ko2Gko3R072503	NORMAL	A	1	1	13	15	LOW_SIGNAL	LOW_SIGNAL	1120.712402	6514.745117	1120	6507	26.739153	61.025833	1153.375977	6511.496094	1151	6512	35.906166	57.542366	100	100	-1.980617	0.239656	-8.264426	0	-0.909693	0.056463	0	625.514282
328	111ko2Gko3R072503	NORMAL	A	1	1	13	16	LOW_SIGNAL	LOW_SIGNAL	1123.594727	6544.156738	1123	6541	33.056866	58.914764	1158.167969	6535.855957	1153	6537	37.327839	59.454609	100	100	-2.096413	0.612285	-3.423915	0	-0.926205	0.139615	0	96.301994
329	111ko2Gko3R072503	NORMAL	A	1	1	13	17	LOW_SIGNAL	LOW_SIGNAL	1260.855225	6606.157715	1261	6603	38.008087	60.69117	1231.495972	6582.208008	1228	6584	53.243153	54.361889	100	100	1.780253	1.766588	1.007736	0.992324	0.551418	0.440561	126.997894	112.674614
330	111ko2Gko3R072503	NORMAL	A	1	1	13	18	LOW_SIGNAL	LOW_SIGNAL	1274.407837	6603.454102	1277	6609	67.937874	76.834114	1218.175049	6571.991699	1217	6558	77.975822	71.042	100	100	3.40978	2.320742	1.469263	0.680613	0.721157	0.44287	68.058273	93.019852
331	111ko2Gko3R072503	NORMAL	A	1	1	13	19	LOW_SIGNAL	LOW_SIGNAL	1101.519775	6518.519531	1099	6519	33.319046	59.189774	1255.287964	6516.551758	1139	6517	1063.687988	52.438202	100	100	-9.324021	0.145148	-64.238174	0	-0.144561	0.037526	0	1395.127197
332	111ko2Gko3R072503	NORMAL	A	1	1	13	20	LOW_SIGNAL	LOW_SIGNAL	1102.322388	6499.598633	1100	6498	28.76615	53.299255	1138.927979	6499.52002	1141	6498	30.574385	53.875687	100	100	-2.219648	0.005799	-382.7836	0	-1.197263	0.001459	0	9998.266602
333	111ko2Gko3R072503	NORMAL	A	1	1	13	21	LOW_SIGNAL	LOW_SIGNAL	1108.934204	6513.848633	1111	6512	28.757874	57.528542	1152.94397	6498.26416	1150	6498	30.438543	58.803825	100	100	-2.668614	1.149548	-2.321447	0	-1.445856	0.265025	0	78.155838
334	111ko2Gko3R072503	NORMAL	A	1	1	13	22	LOW_SIGNAL	LOW_SIGNAL	1112.835571	6509.269531	1109	6506	30.292051	59.248947	1148.119995	6503.664063	1149	6500	28.720732	50.741726	100	100	-2.139537	0.413473	-5.174554	0	-1.228535	0.110471	0	545.707458
335	111ko2Gko3R072503	NORMAL	A	1	1	13	23	LOW_SIGNAL	LOW_SIGNAL	1234.223633	6553.131348	1239	6557	51.538349	55.967422	1136.567993	6510.936035	1135	6513	31.488947	53.3769	100	100	5.921532	3.112427	1.902545	0.525612	3.101267	0.790516	41.779556	39.886642
336	111ko2Gko3R072503	NORMAL	A	1	1	13	24	LOW_SIGNAL	LOW_SIGNAL	1223.473389	6561.939941	1235	6558	54.519211	60.835693	1143.680054	6518.104004	1138	6515	38.785721	53.750458	100	100	4.838418	3.233443	1.496367	0.668285	2.057286	0.815545	48.017353	64.999931
337	111ko2Gko3R072503	NORMAL	A	1	1	13	25	LOW_SIGNAL	LOW_SIGNAL	1129.590576	6514.060547	1127	6512	27.15546	60.136009	1140.904785	6512.841309	1140	6509	27.085476	55.742031	100	100	-0.686058	0.089934	-7.62847	0	-0.417722	0.021873	0	1850.720825
338	111ko2Gko3R072503	NORMAL	A	1	1	13	26	LOW_SIGNAL	LOW_SIGNAL	1113.892578	6511.765137	1114	6517	28.261833	54.586575	1132.08728	6509.460449	1126	6506	64.624336	75.270676	100	100	-1.10327	0.169999	-6.489851	0	-0.281546	0.030619	0	2248.740723
339	111ko2Gko3R072503	NORMAL	A	1	1	14	1	LOW_SIGNAL	LOW_SIGNAL	1152.979614	6513.169922	1154	6511	27.149626	53.191227	1189.984131	6509.976074	1192	6506	25.952259	54.907848	100	100	-2.243838	0.235586	-9.524504	0	-1.425869	0.058167	0	426.51474
340	111ko2Gko3R072503	NORMAL	A	1	1	14	2	LOW_SIGNAL	LOW_SIGNAL	1141.932007	6501.537598	1141	6496	29.881193	56.516243	1176.400024	6502.200195	1177	6504	25.048344	50.633572	100	100	-2.090033	-0.048875	0	0	-1.37606	-0.013086	0	0
341	111ko2Gko3R072503	NORMAL	A	1	1	14	3	LOW_SIGNAL	LOW_SIGNAL	1196.394531	6514.129395	1188	6512	49.157082	57.555733	1179.94397	6495.52002	1178	6494	25.487913	56.737587	100	100	0.997511	1.372672	0.726693	1.376098	0.645426	0.32799	255.511902	51.962959
342	111ko2Gko3R072503	NORMAL	A	1	1	14	4	LOW_SIGNAL	LOW_SIGNAL	1185.776367	6505.993652	1186	6506	28.750856	55.320797	1177.563354	6493.04248	1176	6493	28.138577	49.26075	100	100	0.498011	0.955309	0.521309	1.918248	0.291877	0.262911	71.860199	194.382187
343	111ko2Gko3R072503	NORMAL	A	1	1	14	5	LOW_SIGNAL	LOW_SIGNAL	1145.578979	6516.670898	1147	6517	29.313004	56.622574	1182.391968	6503.120117	1180	6501	27.839373	62.781315	100	100	-2.232224	0.999538	-2.233256	0	-1.322335	0.215841	0	200.120148
344	111ko2Gko3R072503	NORMAL	A	1	1	14	6	LOW_SIGNAL	LOW_SIGNAL	1155.348633	6511.151367	1152	6509	33.305191	50.391277	1189.52002	6506.832031	1186	6507	27.543095	53.538906	100	100	-2.072046	0.318605	-6.503505	0	-1.240652	0.080677	0	418.741211
345	111ko2Gko3R072503	NORMAL	A	1	1	14	7	LOW_SIGNAL	LOW_SIGNAL	1394.223633	6562.868652	1411	6566	140.506241	62.250687	1209.319946	6526.399902	1206	6530	35.477299	54.58287	100	100	11.211981	2.690022	4.167988	0.239924	5.211887	0.668135	73.52668	82.072701
346	111ko2Gko3R072503	NORMAL	A	1	1	14	8	LOW_SIGNAL	LOW_SIGNAL	1390.084961	6590.124023	1425	6594	97.232346	63.480137	1214.439941	6531.655762	1217	6534	38.858181	63.877163	100	100	10.650564	4.312758	2.469548	0.404932	4.520155	0.915323	50.744434	12.1619
347	111ko2Gko3R072503	NORMAL	A	1	1	14	9	LOW_SIGNAL	LOW_SIGNAL	1154.535889	6534.477051	1152	6539	31.086897	54.743073	1181.439941	6525.007813	1181	6531	40.190361	61.63834	100	100	-1.631378	0.698474	-2.335632	0	-0.669416	0.153626	0	299.15918
348	111ko2Gko3R072503	NORMAL	A	1	1	14	10	LOW_SIGNAL	LOW_SIGNAL	1150.210571	6525.072266	1146	6523	30.836382	52.40749	1165.8302	6521.094238	1164	6522	26.629553	51.373623	100	100	-0.947125	0.293429	-3.227787	0	-0.586552	0.077433	0	260.389709
349	111ko2Gko3R072503	NORMAL	A	1	1	14	11	DETECTED	DETECTED	3690.420654	6893.476563	3717	6901	348.716309	77.393784	1162.490601	6503.754883	1168	6502	28.594393	49.693638	100	100	153.285782	28.746801	5.332273	0.187537	88.406502	7.842486	13.748084	15.224315
350	111ko2Gko3R072503	NORMAL	A	1	1	14	12	DETECTED	DETECTED	3541.425049	6875.866699	3646	6884	516.02179	99.973442	1157.953857	6508.015625	1157	6507	32.190559	49.937923	100	100	144.52623	27.133574	5.326472	0.187742	74.042549	7.366167	21.607845	23.544228
351	111ko2Gko3R072503	NORMAL	A	1	1	14	13	LOW_SIGNAL	LOW_SIGNAL	1154.736816	6528.901367	1158	6528	26.713762	56.351978	1145.887939	6503.448242	1143	6509	29.688763	55.11607	100	100	0.536568	1.877483	0.285791	3.499058	0.298055	0.46181	146.387695	46.113388
352	111ko2Gko3R072503	NORMAL	A	1	1	14	14	LOW_SIGNAL	LOW_SIGNAL	1160.235352	6528.143555	1161	6524	25.192619	50.021358	1152.911987	6500.047852	1150	6498	34.769524	49.625351	100	100	0.444066	2.072406	0.214276	4.666889	0.210626	0.566156	327.22049	22.358488
353	111ko2Gko3R072503	NORMAL	A	1	1	14	15	LOW_SIGNAL	LOW_SIGNAL	1146.666626	6523.156738	1145	6518	27.164944	50.322266	1158.623901	6519.717773	1154	6518	34.944221	53.274307	100	100	-0.725052	0.253666	-2.85829	0	-0.342182	0.064552	0	508.517944
354	111ko2Gko3R072503	NORMAL	A	1	1	14	16	LOW_SIGNAL	LOW_SIGNAL	1152.522827	6536.470703	1152	6531	30.710037	60.762268	1165.825439	6535.007813	1164	6535	28.663311	56.464859	100	100	-0.806629	0.107906	-7.47527	0	-0.464099	0.025908	0	1534.283325
355	111ko2Gko3R072503	NORMAL	A	1	1	14	17	LOW_SIGNAL	LOW_SIGNAL	1159.697388	6553.414551	1157	6559	32.892162	62.700523	1187.947876	6551.365234	1189	6544	35.826294	52.799084	100	100	-1.713021	0.151162	-11.332317	0	-0.788541	0.038813	0	1650.176636
356	111ko2Gko3R072503	NORMAL	A	1	1	14	18	LOW_SIGNAL	LOW_SIGNAL	1107.723633	6517.822266	1106	6518	31.671803	54.34964	1146.873901	6531.277344	1140	6531	41.254803	56.156227	100	100	-2.37395	-0.992479	0	0	-0.948987	-0.239601	0	0
357	111ko2Gko3R072503	NORMAL	A	1	1	14	19	LOW_SIGNAL	LOW_SIGNAL	1111.125	6515.230469	1112	6516	26.950607	56.546921	1126.167969	6506.551758	1125	6504	30.924664	57.639366	100	100	-0.912159	0.640162	-1.424886	0	-0.486439	0.150569	0	128.692108
358	111ko2Gko3R072503	NORMAL	A	1	1	14	20	LOW_SIGNAL	LOW_SIGNAL	1119.407837	6503.052734	1117	6502	27.249247	55.663219	1132.656006	6495.352051	1132	6496	25.647142	51.788067	100	100	-0.803328	0.568021	-1.414257	0	-0.516555	0.148696	0	264.984772
359	111ko2Gko3R072503	NORMAL	A	1	1	14	21	LOW_SIGNAL	LOW_SIGNAL	1238.460571	6571.868652	1252	6567	54.542027	65.720322	1137.317505	6494.80957	1138	6491	27.140415	50.703323	100	100	6.132999	5.684062	1.078982	0.9268	3.726659	1.519803	46.775272	54.261066
360	111ko2Gko3R072503	NORMAL	A	1	1	14	22	LOW_SIGNAL	LOW_SIGNAL	1242.453979	6568.230469	1256	6570	58.24802	64.413544	1144.055542	6493.833496	1140	6490	37.99564	55.480705	100	100	5.966573	5.487698	1.087263	0.91974	2.58973	1.340952	44.867912	43.988449
361	111ko2Gko3R072503	NORMAL	A	1	1	14	23	LOW_SIGNAL	LOW_SIGNAL	1104.066284	6498.960449	1104	6494	28.872053	47.802216	1134.776001	6499.047852	1133	6498	32.038498	63.672409	100	100	-1.862141	-0.006447	0	0	-0.958525	-0.001373	0	0
362	111ko2Gko3R072503	NORMAL	A	1	1	14	24	LOW_SIGNAL	LOW_SIGNAL	1099.526611	6501.939941	1099	6504	25.760559	55.450592	1135.075684	6507.62207	1127	6503	49.698605	57.195034	100	100	-2.155585	-0.419127	0	0	-0.715293	-0.099347	0	0
363	111ko2Gko3R072503	NORMAL	A	1	1	14	25	DETECTED	DETECTED	1293.691406	6659.419922	1297	6660	31.154293	58.779446	1126.647583	6500.106445	1126	6498	30.15276	48.732155	100	100	10.129015	11.751343	0.861945	1.160166	5.539918	3.269166	4.690915	20.630018
364	111ko2Gko3R072503	NORMAL	A	1	1	14	26	LOW_SIGNAL	LOW_SIGNAL	1229.771851	6593.436035	1257	6602	76.520889	89.534332	1116.58728	6484.928711	1116	6483	26.620375	51.50909	100	100	6.863158	8.003759	0.857492	1.166192	4.251802	2.106566	63.384274	67.492165
365	111ko2Gko3R072503	NORMAL	A	1	1	15	1	LOW_SIGNAL	LOW_SIGNAL	1185.797241	6500.533691	1186	6503	29.417927	58.546501	1208.531738	6501.134766	1208	6499	29.592352	55.517818	100	100	-1.378549	-0.044337	0	0	-0.768256	-0.010827	0	0
366	111ko2Gko3R072503	NORMAL	A	1	1	15	2	LOW_SIGNAL	LOW_SIGNAL	1175.628418	6499.574219	1176	6498	27.081701	52.349712	1184.328003	6506.567871	1186	6503	27.439604	48.888351	100	100	-0.527516	-0.515868	0	0	-0.317045	-0.143054	0	0
367	111ko2Gko3R072503	NORMAL	A	1	1	15	3	LOW_SIGNAL	LOW_SIGNAL	1313.836792	6528.319824	1336	6524	73.781609	55.388168	1183.817505	6508.19043	1185	6508	27.882725	54.201653	100	100	7.883963	1.484792	5.309809	0.188331	4.663077	0.37138	52.538494	56.648853
368	111ko2Gko3R072503	NORMAL	A	1	1	15	4	LOW_SIGNAL	LOW_SIGNAL	1303.552612	6519.835449	1332	6519	78.569221	54.637573	1189.300659	6504.552246	1189	6500	32.067726	46.590473	100	100	6.927881	1.127326	6.145413	0.162723	3.562833	0.328033	62.779797	186.74791
369	111ko2Gko3R072503	NORMAL	A	1	1	15	5	LOW_SIGNAL	LOW_SIGNAL	1142.209106	6499.947754	1140	6499	29.122849	51.707016	1189.208008	6495.056152	1186	6499	32.481838	51.465511	100	100	-2.849866	0.360816	-7.898388	0	-1.446929	0.095046	0	102.045174
370	111ko2Gko3R072503	NORMAL	A	1	1	15	6	LOW_SIGNAL	LOW_SIGNAL	1155.176514	6498.143555	1153	6499	29.500916	52.725628	1185.504028	6497.416016	1183	6498	25.780285	48.815514	100	100	-1.838966	0.053665	-34.26749	0	-1.176384	0.014904	0	2738.794922
371	111ko2Gko3R072503	NORMAL	A	1	1	15	7	LOW_SIGNAL	LOW_SIGNAL	1159.705933	6511.268066	1158	6513	27.215727	53.558624	1182.063965	6502.848145	1182	6507	26.560268	53.366512	100	100	-1.355721	0.621074	-2.182867	0	-0.841785	0.157775	0	53.82798
372	111ko2Gko3R072503	NORMAL	A	1	1	15	8	LOW_SIGNAL	LOW_SIGNAL	1146.631592	6509.493652	1146	6512	30.353252	57.598171	1172.640015	6496.78418	1170	6499	48.13747	63.973473	100	100	-1.577069	0.937481	-1.682241	0	-0.540295	0.198668	0	219.047852
373	111ko2Gko3R072503	NORMAL	A	1	1	15	9	LOW_SIGNAL	LOW_SIGNAL	1139.888184	6518.177734	1139	6513	26.473162	55.303761	1157	6493.728027	1150	6491	54.014484	63.223289	100	100	-1.037607	1.803469	-0.57534	0	-0.316801	0.38672	0	125.309723
374	111ko2Gko3R072503	NORMAL	A	1	1	15	10	LOW_SIGNAL	LOW_SIGNAL	1131.802612	6516.723633	1131	6518	25.271782	62.275627	1148.40564	6502.584961	1140	6501	38.342758	56.258736	100	100	-1.006756	1.042902	-0.96534	0	-0.433016	0.251315	0	188.88591
375	111ko2Gko3R072503	NORMAL	A	1	1	15	11	DETECTED	DETECTED	1881.905518	6731.503906	1893	6740	140.070023	77.931076	1149.017822	6510.839355	1150	6507	33.786221	53.091614	100	100	44.440018	16.276745	2.730277	0.366263	21.691912	4.156298	18.547752	25.85305
376	111ko2Gko3R072503	NORMAL	A	1	1	15	12	DETECTED	DETECTED	1890.025879	6774.241211	1885	6778	117.362793	72.235924	1145.422485	6508.929688	1142	6511	24.870905	49.750629	100	100	45.150421	19.570011	2.307123	0.43344	29.938734	5.332828	15.403807	19.740091
377	111ko2Gko3R072503	NORMAL	A	1	1	15	13	LOW_SIGNAL	LOW_SIGNAL	1226.756592	6553.223633	1229	6555	65.580147	68.053757	1145.776001	6505.271973	1144	6504	26.96619	47.596146	100	100	4.910409	3.537029	1.388286	0.720312	3.003042	1.007469	73.819458	101.437012
378	111ko2Gko3R072503	NORMAL	A	1	1	15	14	LOW_SIGNAL	LOW_SIGNAL	1239.881592	6539.795898	1237	6540	66.232681	60.796623	1154.663452	6504.009766	1147	6503	33.360229	48.895679	100	100	5.167361	2.639671	1.957578	0.510835	2.554483	0.731887	67.142609	100.963417
379	111ko2Gko3R072503	NORMAL	A	1	1	15	15	DETECTED	DETECTED	1744.623901	6658.905762	1760	6650	87.566994	62.424984	1164.629028	6503.080566	1159	6499	36.159588	47.851646	100	100	35.169075	11.494039	3.059767	0.326822	16.039864	3.256423	13.750554	25.726671
380	111ko2Gko3R072503	NORMAL	A	1	1	15	16	DETECTED	DETECTED	1781.623779	6701.198242	1785	6689	59.35231	58.762413	1170.69043	6508.773926	1173	6512	30.046553	57.944164	100	100	37.045086	14.193677	2.609971	0.383146	20.332893	3.320858	8.37816	5.078444
381	111ko2Gko3R072503	NORMAL	A	1	1	15	17	DETECTED	DETECTED	5441.236816	7211.623047	5627	7258	839.495789	177.975922	1167.955566	6507.866699	1172	6502	31.749706	52.324429	100	100	259.118408	51.910748	4.991614	0.200336	134.592773	13.449862	19.631172	24.171789
382	111ko2Gko3R072503	NORMAL	A	1	1	15	18	DETECTED	DETECTED	5405.275879	7207.181152	5746	7254	809.154297	202.437576	1158.304321	6507.985352	1163	6507	32.856777	55.032215	100	100	257.523071	51.574352	4.993239	0.200271	129.257095	12.705209	19.036787	27.862556
383	111ko2Gko3R072503	NORMAL	A	1	1	15	19	LOW_SIGNAL	LOW_SIGNAL	1097.447388	6509.552734	1099	6509	29.522194	55.39537	1138.42395	6515.063965	1140	6510	27.763187	67.005272	100	100	-2.48469	-0.406522	0	0	-1.475932	-0.082251	0	0
384	111ko2Gko3R072503	NORMAL	A	1	1	15	20	LOW_SIGNAL	LOW_SIGNAL	1102.427612	6518.335449	1100	6514	28.885157	53.986511	1136.968262	6516.674805	1137	6514	25.904428	60.526875	100	100	-2.094437	0.122493	-17.098406	0	-1.333388	0.027436	0	1647.981567
385	111ko2Gko3R072503	NORMAL	A	1	1	15	21	DETECTED	DETECTED	1375.50769	6600.153809	1378	6592	53.318062	57.218124	1141.938599	6509.834473	1142	6512	27.826338	53.524338	100	100	14.162899	6.66217	2.125869	0.470396	8.393813	1.687444	19.472132	22.393
386	111ko2Gko3R072503	NORMAL	A	1	1	15	22	DETECTED	DETECTED	1394.537354	6603.671875	1395	6600	44.553452	54.076389	1147.564087	6502.692383	1147	6505	29.302244	53.579929	100	100	14.975686	7.448488	2.010567	0.497372	8.428476	1.884651	13.589208	7.239833
387	111ko2Gko3R072503	NORMAL	A	1	1	15	23	LOW_SIGNAL	LOW_SIGNAL	1094.23999	6499.779785	1094	6495	26.421637	55.533642	1138.608032	6500.815918	1137	6500	26.191881	58.481922	100	100	-2.690339	-0.076428	0	0	-1.693962	-0.017717	0	0
388	111ko2Gko3R072503	NORMAL	A	1	1	15	24	LOW_SIGNAL	LOW_SIGNAL	1114.219971	6512.453125	1105	6506	58.056198	96.196571	1131.703979	6491.967773	1131	6495	31.312943	54.252975	100	100	-1.060176	1.511048	-0.701616	0	-0.558364	0.377589	0	387.77951
389	111ko2Gko3R072503	NORMAL	A	1	1	15	25	LOW_SIGNAL	LOW_SIGNAL	1104.812134	6483.670898	1103	6486	26.488997	56.029846	1126.119995	6489.375977	1125	6489	29.44256	54.284748	100	100	-1.292042	-0.42082	0	0	-0.72371	-0.105095	0	0
390	111ko2Gko3R072503	NORMAL	A	1	1	15	26	LOW_SIGNAL	LOW_SIGNAL	1103.067139	6486.462891	1099	6485	27.665638	51.990829	1122.428589	6477.119141	1121	6470	24.762047	53.663628	100	100	-1.174018	0.689217	-1.703407	0	-0.7819	0.174117	0	142.280182
391	111ko2Gko3R072503	NORMAL	A	1	1	16	1	LOW_SIGNAL	LOW_SIGNAL	1201.723022	6482.020508	1202	6479	31.853794	49.393818	1234.341309	6496.158691	1234	6496	33.079823	58.149387	100	100	-1.977871	-1.042866	0	0	-0.986048	-0.243136	0	0
392	111ko2Gko3R072503	NORMAL	A	1	1	16	2	LOW_SIGNAL	LOW_SIGNAL	1176.770264	6508.216309	1174	6511	30.475399	54.438702	1208.712036	6509	1206	6502	34.850327	56.146553	100	100	-1.936849	-0.057807	0	0	-0.916542	-0.013958	0	0
393	111ko2Gko3R072503	NORMAL	A	1	1	16	3	DETECTED	DETECTED	1688.013184	6564.276367	1702	6561	100.757347	48.935776	1203.631104	6517.041016	1199	6521	31.780029	50.12899	100	100	29.371414	3.484192	8.429906	0.118625	15.241713	0.942276	19.739414	23.017164
394	111ko2Gko3R072503	NORMAL	A	1	1	16	4	DETECTED	DETECTED	1709.148193	6557.296387	1709	6555	85.899544	48.186203	1195.48999	6504.29541	1193	6500	31.304655	53.115448	100	100	31.146626	3.909479	7.966951	0.125519	16.408365	0.997845	15.573038	42.161354
395	111ko2Gko3R072503	NORMAL	A	1	1	16	5	LOW_SIGNAL	LOW_SIGNAL	1167.745117	6489.548828	1162	6487	40.542629	52.817844	1196.791992	6503.096191	1196	6505	45.605133	58.77821	100	100	-1.761312	-0.999286	0	0	-0.636921	-0.230483	0	0
396	111ko2Gko3R072503	NORMAL	A	1	1	16	6	LOW_SIGNAL	LOW_SIGNAL	1169.394775	6485.427734	1170	6490	28.853632	55.315769	1189.800049	6493.536133	1187	6489	31.003895	58.831581	100	100	-1.237312	-0.598095	0	0	-0.658152	-0.137824	0	0
397	111ko2Gko3R072503	NORMAL	A	1	1	16	7	LOW_SIGNAL	LOW_SIGNAL	1165.572388	6488.440918	1162	6483	37.639206	75.703827	1179.495972	6493.160156	1179	6490	33.416393	54.294662	100	100	-0.844283	-0.348102	0	0	-0.416669	-0.086919	0	0
398	111ko2Gko3R072503	NORMAL	A	1	1	16	8	LOW_SIGNAL	LOW_SIGNAL	1147.486816	6480.006348	1145	6482	26.784887	49.834621	1163.583984	6481.016113	1161	6490	29.947041	57.603352	100	100	-0.976082	-0.074483	0	0	-0.537521	-0.01753	0	0
399	111ko2Gko3R072503	NORMAL	A	1	1	16	9	LOW_SIGNAL	LOW_SIGNAL	1160.828979	6475.684082	1122	6476	211.600739	54.755985	1151.784058	6482.52002	1151	6485	29.527624	56.323887	100	100	0.548456	-0.504235	0	-0.919372	0.306321	-0.121368	2316.552979	0
400	111ko2Gko3R072503	NORMAL	A	1	1	16	10	LOW_SIGNAL	LOW_SIGNAL	1113.236816	6485.743652	1112	6483	30.516682	55.732868	1143.047974	6496	1141	6505	26.997269	53.356529	100	100	-1.807655	-0.756533	0	0	-1.104229	-0.192223	0	0
401	111ko2Gko3R072503	NORMAL	A	1	1	16	11	LOW_SIGNAL	LOW_SIGNAL	1118.164429	6513.782715	1119	6515	31.457834	51.852558	1166.839966	6513.720215	1146	6512	154.872711	56.914284	100	100	-2.951532	0.00461	-640.224854	0	-0.314294	0.001098	0	37542.011719
402	111ko2Gko3R072503	NORMAL	A	1	1	16	12	LOW_SIGNAL	LOW_SIGNAL	1122.026367	6517.079102	1118	6516	35.589817	55.735012	1141.343994	6512.503906	1134	6515	53.557343	48.218533	100	100	-1.17136	0.337477	-3.470931	0	-0.360691	0.094885	0	610.966309
403	111ko2Gko3R072503	NORMAL	A	1	1	16	13	LOW_SIGNAL	LOW_SIGNAL	1111.539429	6505.295898	1111	6498	25.072577	55.891903	1139.463989	6503.319824	1137	6503	28.897074	49.59816	100	100	-1.693258	0.14576	-11.616756	0	-0.966346	0.039842	0	1303.938232
404	111ko2Gko3R072503	NORMAL	A	1	1	16	14	LOW_SIGNAL	LOW_SIGNAL	1124.690796	6494.210449	1124	6494	26.129641	50.510727	1146.767944	6502.600098	1147	6499	29.215864	50.826393	100	100	-1.338689	-0.618841	0	0	-0.755656	-0.165065	0	0
405	111ko2Gko3R072503	NORMAL	A	1	1	16	15	LOW_SIGNAL	LOW_SIGNAL	1201.790894	6536.372559	1203	6537	35.769119	57.492435	1166.128052	6497.016113	1161	6488	35.074574	76.587608	100	100	2.162483	2.903025	0.744907	1.34245	1.016772	0.513875	19.669134	128.566544
406	111ko2Gko3R072503	NORMAL	A	1	1	16	16	LOW_SIGNAL	LOW_SIGNAL	1202.699341	6524.686035	1207	6530	35.404633	53.795467	1160.008057	6504.576172	1164	6501	33.618237	76.796455	100	100	2.588666	1.483351	1.745147	0.573018	1.269885	0.261859	26.010355	272.535004
407	111ko2Gko3R072503	NORMAL	A	1	1	16	17	LOW_SIGNAL	LOW_SIGNAL	1138.546021	6496.815918	1129	6495	67.511581	56.706799	1154.66394	6493.359863	1153	6492	28.400349	54.358189	100	100	-0.97734	0.254927	-3.833807	0	-0.567525	0.063579	0	467.318787
408	111ko2Gko3R072503	NORMAL	A	1	1	16	18	LOW_SIGNAL	LOW_SIGNAL	1124.651367	6491.401367	1124	6490	28.151974	53.602203	1153.823975	6483.016113	1153	6483	30.149645	56.259911	100	100	-1.768936	0.618516	-2.859966	0	-0.967594	0.149045	0	203.779846
409	111ko2Gko3R072503	NORMAL	A	1	1	16	19	LOW_SIGNAL	LOW_SIGNAL	1122.934204	6513.822266	1117	6519	34.033031	58.982117	1162.047974	6516.720215	1154	6510	67.626686	76.551018	100	100	-2.371737	-0.21376	0	0	-0.578378	-0.037856	0	0
410	111ko2Gko3R072503	NORMAL	A	1	1	16	20	LOW_SIGNAL	LOW_SIGNAL	1112.013184	6525.513184	1113	6522	25.514835	55.64909	1149.104004	6508.52002	1146	6502	33.553963	48.868912	100	100	-2.249071	1.253456	-1.794296	0	-1.105408	0.34773	0	156.654129
411	111ko2Gko3R072503	NORMAL	A	1	1	16	21	LOW_SIGNAL	LOW_SIGNAL	1115.756592	6510.236816	1117	6507	29.38171	57.514606	1153.69043	6510.634766	1153	6509	27.099373	53.026726	100	100	-2.300189	-0.029354	0	0	-1.399805	-0.007505	0	0
412	111ko2Gko3R072503	NORMAL	A	1	1	16	22	LOW_SIGNAL	LOW_SIGNAL	1120.589355	6497.609375	1118	6497	26.775179	49.14851	1150.825439	6499.492188	1146	6496	36.917435	51.822163	100	100	-1.833421	-0.138881	0	0	-0.819019	-0.036332	0	0
413	111ko2Gko3R072503	NORMAL	A	1	1	16	23	LOW_SIGNAL	LOW_SIGNAL	1126.355713	6487.416016	1121	6484	32.024082	47.665657	1148.095947	6483.976074	1151	6484	31.852842	50.38728	100	100	-1.31826	0.253738	-5.195353	0	-0.682521	0.06827	0	474.890167
414	111ko2Gko3R072503	NORMAL	A	1	1	16	24	LOW_SIGNAL	LOW_SIGNAL	1124.953003	6497.174316	1125	6496	28.246342	69.185585	1154.040039	6481.200195	1148	6482	60.004757	52.847012	100	100	-1.763747	1.178289	-1.496871	0	-0.484746	0.302271	0	279.529724
415	111ko2Gko3R072503	NORMAL	A	1	1	16	25	LOW_SIGNAL	LOW_SIGNAL	1113.641846	6484.10791	1109	6479	32.16349	63.76638	1141.624023	6479.976074	1140	6477	34.74091	53.328331	100	100	-1.696752	0.304774	-5.567244	0	-0.805453	0.077479	0	846.126404
416	111ko2Gko3R072503	NORMAL	A	1	1	16	26	LOW_SIGNAL	LOW_SIGNAL	1106.959473	6482.364746	1105	6478	36.23391	61.987617	1137.277832	6476.80957	1138	6474	31.188633	54.173012	100	100	-1.83841	0.409763	-4.486521	0	-0.972096	0.102545	0	542.356995
417	111ko2Gko3R072503	NORMAL	A	1	1	17	1	LOW_SIGNAL	LOW_SIGNAL	1289.776978	6520.783691	1284	6523	76.094086	53.902855	1343.650757	6528.571289	1281	6529	419.864838	56.005497	100	100	-3.266737	-0.574432	0	0	-0.128312	-0.139051	0	0
418	111ko2Gko3R072503	NORMAL	A	1	1	17	2	LOW_SIGNAL	LOW_SIGNAL	1249.414917	6521.979492	1248	6525	32.455841	50.509258	1252.712036	6526.240234	1253	6517	36.510674	55.888474	100	100	-0.199927	-0.314283	0	0	-0.090306	-0.076237	0	0
419	111ko2Gko3R072503	NORMAL	A	1	1	17	3	LOW_SIGNAL	LOW_SIGNAL	1195.061646	6510.205566	1194	6509	30.333599	53.112881	1231.536011	6502.439941	1230	6500	34.840313	59.117905	100	100	-2.211691	0.572811	-3.861119	0	-1.046901	0.131358	0	334.300476
420	111ko2Gko3R072503	NORMAL	A	1	1	17	4	LOW_SIGNAL	LOW_SIGNAL	1185.108887	6499.564453	1187	6500	31.056103	55.170471	1212.776001	6492.87207	1212	6494	28.165085	44.437336	100	100	-1.677647	0.493646	-3.398481	0	-0.98232	0.150603	0	488.572754
421	111ko2Gko3R072503	NORMAL	A	1	1	17	5	LOW_SIGNAL	LOW_SIGNAL	1188.625	6485.454102	1186	6489	28.497894	46.70789	1221.359985	6480.888184	1220	6480	29.552412	49.803841	100	100	-1.984947	0.336793	-5.893671	0	-1.107692	0.091678	0	378.581207
422	111ko2Gko3R072503	NORMAL	A	1	1	17	6	LOW_SIGNAL	LOW_SIGNAL	1194.490234	6484.888672	1193	6485	30.164284	53.579456	1239.040039	6498.600098	1219	6491	217.572952	87.205261	100	100	-2.701361	-1.011387	0	0	-0.204758	-0.157232	0	0
423	111ko2Gko3R072503	NORMAL	A	1	1	17	7	LOW_SIGNAL	LOW_SIGNAL	1185.414429	6482.434082	1184	6486	32.26165	53.615585	1234.784058	6490.151855	1206	6487	219.148987	82.407524	100	100	-2.99362	-0.569281	0	0	-0.225279	-0.093654	0	0
424	111ko2Gko3R072503	NORMAL	A	1	1	17	8	LOW_SIGNAL	LOW_SIGNAL	1165.841064	6484.556152	1162	6485	27.591806	53.600082	1188.215942	6473.647949	1189	6476	33.2145	54.848808	100	100	-1.356743	0.804615	-1.686201	0	-0.673648	0.198878	0	106.682495
425	111ko2Gko3R072503	NORMAL	A	1	1	17	9	LOW_SIGNAL	LOW_SIGNAL	1164.562866	6492.900879	1163	6487	36.302536	54.623657	1176.047974	6497.751953	1177	6500	27.82806	48.126114	100	100	-0.696421	-0.357827	0	0	-0.412717	-0.100799	0	0
426	111ko2Gko3R072503	NORMAL	A	1	1	17	10	LOW_SIGNAL	LOW_SIGNAL	1154.026489	6511.099121	1152	6512	29.940821	55.336639	1177.287964	6502.496094	1178	6504	29.454124	53.962444	100	100	-1.410503	0.63458	-2.222735	0	-0.789753	0.159426	0	142.456116
427	111ko2Gko3R072503	NORMAL	A	1	1	17	11	LOW_SIGNAL	LOW_SIGNAL	1135.185425	6511.648926	1135	6511	29.659267	55.075371	1175.880005	6507.21582	1175	6503	31.937334	50.424736	100	100	-2.467592	0.326996	-7.546235	0	-1.274201	0.087915	0	499.659851
428	111ko2Gko3R072503	NORMAL	A	1	1	17	12	LOW_SIGNAL	LOW_SIGNAL	1137.821167	6510.728516	1127	6508	59.284405	59.593937	1204.583984	6515.983887	1174	6511	218.221191	61.588902	100	100	-4.048288	-0.387649	0	0	-0.305941	-0.08533	0	0
429	111ko2Gko3R072503	NORMAL	A	1	1	17	13	LOW_SIGNAL	LOW_SIGNAL	1299.562866	6532.364258	1317	6531	69.260048	55.167301	1174.384033	6511.240234	1173	6518	41.625401	51.497158	100	100	7.590453	1.558158	4.871426	0.205279	3.00727	0.410198	44.221489	93.664436
430	111ko2Gko3R072503	NORMAL	A	1	1	17	14	LOW_SIGNAL	LOW_SIGNAL	1306.112549	6520.702148	1319	6520	71.846275	57.872704	1175.76001	6492.86377	1174	6492	30.391895	52.21796	100	100	7.90417	2.053425	3.849261	0.25979	4.289056	0.533119	49.94273	89.62677
431	111ko2Gko3R072503	NORMAL	A	1	1	17	15	LOW_SIGNAL	LOW_SIGNAL	1150.748291	6484.457031	1151	6478	28.158175	47.266289	1172.855957	6484.312012	1173	6487	22.736469	54.294651	100	100	-1.34054	0.010697	-125.319374	0	-0.972344	0.002671	0	18423.152344
432	111ko2Gko3R072503	NORMAL	A	1	1	17	16	LOW_SIGNAL	LOW_SIGNAL	1142.085571	6474.888184	1140	6480	28.768991	55.454712	1171.52002	6492.503906	1170	6493	30.956415	53.446781	100	100	-1.784813	-1.299378	0	0	-0.950835	-0.329594	0	0
433	111ko2Gko3R072503	NORMAL	A	1	1	17	17	LOW_SIGNAL	LOW_SIGNAL	1167.615845	6504.238281	1164	6506	28.486219	52.813606	1183.024048	6503.271973	1179	6500	34.58894	51.331364	100	100	-0.934305	0.071277	-13.108046	0	-0.445466	0.018825	0	1285.769287
434	111ko2Gko3R072503	NORMAL	A	1	1	17	18	LOW_SIGNAL	LOW_SIGNAL	1163.523193	6505.734863	1165	6504	30.596697	52.685181	1180.248047	6505.680176	1177	6501	35.640827	61.171967	100	100	-1.014143	0.004034	-251.40625	0	-0.469261	0.000894	0	56841.257813
435	111ko2Gko3R072503	NORMAL	A	1	1	17	19	LOW_SIGNAL	LOW_SIGNAL	1227.476807	6612.688965	1231	6607	40.855656	73.461121	1180.336182	6521.571289	1178	6518	32.532196	53.940426	100	100	2.85846	6.721057	0.425299	2.351286	1.449045	1.689228	52.428654	54.730869
436	111ko2Gko3R072503	NORMAL	A	1	1	17	20	LOW_SIGNAL	LOW_SIGNAL	1224.768188	6601.748535	1229	6601	45.935524	79.30619	1180.236206	6530.740234	1181	6535	31.465389	51.704021	100	100	2.70028	5.237742	0.515543	1.939703	1.415269	1.373361	75.151436	84.686668
437	111ko2Gko3R072503	NORMAL	A	1	1	17	21	DETECTED	DETECTED	1527.890381	6604.027344	1529	6607	39.529018	54.808243	1173.071899	6513.079102	1169	6511	27.201515	53.879372	100	100	21.515081	6.70856	3.207109	0.311807	13.04407	1.687997	8.083392	11.04774
438	111ko2Gko3R072503	NORMAL	A	1	1	17	22	DETECTED	DETECTED	1540.134277	6600.806152	1545	6604	43.533298	57.293041	1168.919678	6500.569336	1165	6501	32.700752	47.006527	100	100	22.509291	7.393707	3.044385	0.328474	11.351868	2.132402	7.741315	32.677448
439	111ko2Gko3R072503	NORMAL	A	1	1	17	23	LOW_SIGNAL	LOW_SIGNAL	1201.852295	6503.134277	1200	6505	36.379078	53.830643	1172.160034	6483.375977	1169	6481	37.908291	55.062229	100	100	1.800446	1.457419	1.235366	0.809477	0.783266	0.358836	35.896194	58.611488
440	111ko2Gko3R072503	NORMAL	A	1	1	17	24	LOW_SIGNAL	LOW_SIGNAL	1192.436279	6497.724609	1192	6504	41.829823	58.390682	1174.456055	6479.60791	1173	6475	49.848392	55.064026	100	100	1.090265	1.336331	0.815864	1.225694	0.360698	0.329012	150.79483	107.234894
441	111ko2Gko3R072503	NORMAL	A	1	1	17	25	LOW_SIGNAL	LOW_SIGNAL	1155.87915	6486.691406	1154	6492	39.331043	55.728832	1177.42395	6484.271973	1174	6486	34.338982	55.263935	100	100	-1.306409	0.178463	-7.320329	0	-0.627415	0.04378	0	296.90094
442	111ko2Gko3R072503	NORMAL	A	1	1	17	26	LOW_SIGNAL	LOW_SIGNAL	1151.790527	6495.459473	1150	6492	31.300655	60.479084	1196.047607	6497.222168	1184	6496	94.330475	55.269505	100	100	-2.683611	-0.130021	0	0	-0.469171	-0.031893	0	0
443	111ko2Gko3R072503	NORMAL	A	1	1	18	1	LOW_SIGNAL	LOW_SIGNAL	1305.761963	6514.877441	1308	6514	31.569954	55.8974	1326.198364	6528.674805	1325	6528	42.790653	56.509529	100	100	-1.239199	-1.017726	0	0	-0.47759	-0.24416	0	0
444	111ko2Gko3R072503	NORMAL	A	1	1	18	2	LOW_SIGNAL	LOW_SIGNAL	1280.183716	6535.312988	1278	6536	36.616119	52.339489	1306.791992	6547.695801	1307	6546	48.981289	53.035629	100	100	-1.613443	-0.913386	0	0	-0.543234	-0.233481	0	0
445	111ko2Gko3R072503	NORMAL	A	1	1	18	3	LOW_SIGNAL	LOW_SIGNAL	1270.533813	6522.831055	1272	6517	32.928162	54.817497	1281.855957	6515.432129	1281	6515	44.467949	57.303143	100	100	-0.686539	0.545762	-1.257945	0	-0.254614	0.129119	0	225.628357
446	111ko2Gko3R072503	NORMAL	A	1	1	18	4	LOW_SIGNAL	LOW_SIGNAL	1252.095215	6500.163086	1251	6506	34.780006	51.413311	1261.807983	6503.687988	1264	6498	36.317085	57.020279	100	100	-0.588952	-0.260005	0	0	-0.267444	-0.061818	0	0
447	111ko2Gko3R072503	NORMAL	A	1	1	18	5	LOW_SIGNAL	LOW_SIGNAL	1244.526367	6483.473633	1242	6482	33.724815	52.74654	1263.671997	6494.600098	1266	6494	36.380779	49.911854	100	100	-1.160931	-0.820715	0	0	-0.526257	-0.222922	0	0
448	111ko2Gko3R072503	NORMAL	A	1	1	18	6	LOW_SIGNAL	LOW_SIGNAL	1255.300659	6490.339844	1244	6487	62.757065	55.700451	1256.920044	6485.416016	1253	6481	40.249752	53.478401	100	100	-0.098194	0.363193	-0.270364	0	-0.040233	0.092071	0	316.332092
449	111ko2Gko3R072503	NORMAL	A	1	1	18	7	LOW_SIGNAL	LOW_SIGNAL	1252.124146	6501.986816	1253	6501	30.51387	52.994785	1248.848022	6493.912109	1249	6498	32.573997	49.825172	100	100	0.198654	0.59561	0.33353	2.998229	0.100575	0.162061	347.984406	223.57077
450	111ko2Gko3R072503	NORMAL	A	1	1	18	8	LOW_SIGNAL	LOW_SIGNAL	1240.322388	6503.111816	1240	6496	31.015184	54.725266	1243.552002	6500.120117	1239	6504	45.728947	57.926907	100	100	-0.195834	0.220675	-0.887431	0	-0.070625	0.051646	0	634.80188
451	111ko2Gko3R072503	NORMAL	A	1	1	18	9	LOW_SIGNAL	LOW_SIGNAL	1216.907227	6518.178711	1215	6519	33.158283	58.970966	1219.791992	6505.167969	1222	6504	33.856033	57.719105	100	100	-0.174923	0.959703	-0.182268	0	-0.085207	0.225415	0	92.895157
452	111ko2Gko3R072503	NORMAL	A	1	1	18	10	LOW_SIGNAL	LOW_SIGNAL	1209.364258	6534.509766	1208	6532	29.281033	54.523502	1207.400024	6513.687988	1208	6505	32.334442	61.010101	100	100	0.119105	1.535864	0.077549	12.895046	0.060747	0.341284	698.303711	131.475525
453	111ko2Gko3R072503	NORMAL	A	1	1	18	11	LOW_SIGNAL	LOW_SIGNAL	1388.794678	6607.748535	1406	6618	82.253517	78.745415	1211.599976	6514.992188	1213	6512	30.867828	55.524704	100	100	10.744533	6.841929	1.570395	0.636782	5.740433	1.670542	43.027157	60.198238
454	111ko2Gko3R072503	NORMAL	A	1	1	18	12	LOW_SIGNAL	LOW_SIGNAL	1363.377441	6608.416992	1394	6618	83.412689	80.873756	1216.687988	6510.912109	1203	6507	66.31601	59.211197	100	100	8.89479	7.192193	1.236728	0.808585	2.211977	1.64673	34.491299	56.496857
455	111ko2Gko3R072503	NORMAL	A	1	1	18	13	LOW_SIGNAL	LOW_SIGNAL	1154.172241	6499.867676	1151	6500	32.661037	50.645512	1192.375977	6516.567871	1194	6515	35.446842	56.980656	100	100	-2.316555	-1.231846	0	0	-1.077775	-0.293085	0	0
456	111ko2Gko3R072503	NORMAL	A	1	1	18	14	LOW_SIGNAL	LOW_SIGNAL	1153.668823	6484.522949	1150	6489	32.039921	52.49773	1187.680054	6496.375977	1186	6499	34.468452	50.594322	100	100	-2.062335	-0.874308	0	0	-0.986735	-0.234276	0	0
457	111ko2Gko3R072503	NORMAL	A	1	1	18	15	LOW_SIGNAL	LOW_SIGNAL	1172.291382	6485.907227	1170	6485	36.58025	56.376045	1190.543945	6487.928223	1188	6485	34.212456	53.151825	100	100	-1.106778	-0.149073	0	0	-0.533506	-0.038023	0	0
458	111ko2Gko3R072503	NORMAL	A	1	1	18	16	LOW_SIGNAL	LOW_SIGNAL	1168.615845	6480.78125	1167	6479	34.719032	54.058243	1192.615967	6494.271973	1190	6492	31.574741	60.027729	100	100	-1.455292	-0.995108	0	0	-0.760105	-0.224742	0	0
459	111ko2Gko3R072503	NORMAL	A	1	1	18	17	LOW_SIGNAL	LOW_SIGNAL	1195.08606	6506.734863	1195	6508	28.597887	56.85183	1198.712036	6518.328125	1198	6519	29.968216	53.285561	100	100	-0.219868	-0.855147	0	0	-0.120994	-0.217569	0	0
460	111ko2Gko3R072503	NORMAL	A	1	1	18	18	LOW_SIGNAL	LOW_SIGNAL	1192.304688	6521.516602	1191	6520	32.406593	55.511543	1202.826904	6525.278809	1199	6521	34.336273	52.605778	100	100	-0.638034	-0.277509	0	0	-0.306446	-0.071517	0	0
461	111ko2Gko3R072503	NORMAL	A	1	1	18	19	DETECTED	DETECTED	3105.808594	7639.904297	3187	7710	394.699493	251.235565	1215.857178	6542.160645	1213	6528	37.914944	59.672066	100	100	114.600739	80.972191	1.41531	0.706559	49.847137	18.396275	20.787529	22.231623
462	111ko2Gko3R072503	NORMAL	A	1	1	18	20	DETECTED	DETECTED	3007.580322	7560.098145	3162	7633	452.165802	303.373505	1213.073486	6531.956055	1211	6528	36.809036	57.962265	100	100	108.813278	75.838211	1.434808	0.696957	48.751801	17.738129	25.113588	28.9634
463	111ko2Gko3R072503	NORMAL	A	1	1	18	21	LOW_SIGNAL	LOW_SIGNAL	1190.886719	6529.413574	1194	6531	30.292229	59.004631	1202.984009	6506.744141	1199	6503	35.091354	50.541882	100	100	-0.733542	1.672152	-0.438681	0	-0.344737	0.448528	0	134.311859
464	111ko2Gko3R072503	NORMAL	A	1	1	18	22	LOW_SIGNAL	LOW_SIGNAL	1187.946289	6520.825684	1188	6524	30.807549	56.197735	1204.615967	6500.976074	1207	6508	32.044273	51.399364	100	100	-1.010797	1.464155	-0.690362	0	-0.520208	0.386184	0	114.470901
465	111ko2Gko3R072503	NORMAL	A	1	1	18	23	LOW_SIGNAL	LOW_SIGNAL	1215.791992	6520.134277	1212	6520	36.210033	55.498196	1197.687988	6488.496094	1196	6491	29.435387	49.202782	100	100	1.09777	2.333708	0.470397	2.125862	0.615042	0.643016	116.485237	81.147652
466	111ko2Gko3R072503	NORMAL	A	1	1	18	24	LOW_SIGNAL	LOW_SIGNAL	1216.375854	6514.617676	1214	6513	48.788776	59.315304	1209.696045	6488.439941	1209	6482	37.006809	57.051392	100	100	0.405043	1.930932	0.209765	4.767231	0.180502	0.458845	475.967499	62.002895
467	111ko2Gko3R072503	NORMAL	A	1	1	18	25	LOW_SIGNAL	LOW_SIGNAL	1213.637573	6499.557129	1214	6503	28.779032	58.724663	1210.024048	6496.815918	1208	6494	34.750374	61.696762	100	100	0.219113	0.202198	1.083654	0.922804	0.103985	0.04443	539.004333	690.146301
468	111ko2Gko3R072503	NORMAL	A	1	1	18	26	LOW_SIGNAL	LOW_SIGNAL	1228.919434	6516.141113	1224	6516	49.775101	57.413403	1469.928589	6512.166504	1224	6499	1953.431641	84.695854	100	100	-14.614041	0.293177	-49.847218	0	-0.123377	0.046928	0	1566.601074
469	111ko2Gko3R072503	NORMAL	A	1	1	19	1	LOW_SIGNAL	LOW_SIGNAL	1374.659912	6562.353516	1369	6561	42.402256	59.596207	1382.10437	6557.669434	1380	6557	46.717396	62.99189	100	100	-0.451409	0.345509	-1.306503	0	-0.159351	0.07436	0	435.575378
470	111ko2Gko3R072503	NORMAL	A	1	1	19	2	LOW_SIGNAL	LOW_SIGNAL	1358.743286	6589.945801	1354	6593	36.797131	51.198532	1377.555542	6553.538574	1374	6550	42.957764	59.162045	100	100	-1.140716	2.685484	-0.424771	0	-0.437924	0.615381	0	81.427612
471	111ko2Gko3R072503	NORMAL	A	1	1	19	3	LOW_SIGNAL	LOW_SIGNAL	1323.756714	6536.297363	1323	6533	32.732193	51.696201	1347.223999	6524.87207	1348	6518	39.856976	57.862316	100	100	-1.422983	0.842757	-1.688485	0	-0.588787	0.197457	0	227.489578
472	111ko2Gko3R072503	NORMAL	A	1	1	19	4	LOW_SIGNAL	LOW_SIGNAL	1317.337891	6502.020508	1312	6499	55.13121	52.270821	1316.192017	6508.616211	1312	6506	34.86396	48.776615	100	100	0.069482	-0.486515	0	-7.002005	0.032867	-0.135223	3727.092285	0
473	111ko2Gko3R072503	NORMAL	A	1	1	19	5	LOW_SIGNAL	LOW_SIGNAL	1267.562134	6492.973633	1263	6487	37.415138	58.792789	1300.74646	6494.746582	1299	6497	31.734142	54.024612	100	100	-2.012194	-0.130777	0	0	-1.045698	-0.032817	0	0
474	111ko2Gko3R072503	NORMAL	A	1	1	19	6	LOW_SIGNAL	LOW_SIGNAL	1554.267944	6541.777832	1257	6501	2041.198364	311.601257	1292.047974	6493.328125	1293	6497	34.044525	61.453564	100	100	15.900198	3.573766	4.449143	0.224762	7.702265	0.788395	778.321533	630.512085
475	111ko2Gko3R072503	NORMAL	A	1	1	19	7	LOW_SIGNAL	LOW_SIGNAL	1248.993408	6505.163574	1250	6498	32.677155	56.512623	1270.063965	6502.21582	1272	6505	32.791809	58.379257	100	100	-1.277653	0.217433	-5.876065	0	-0.642555	0.050493	0	496.801758
476	111ko2Gko3R072503	NORMAL	A	1	1	19	8	LOW_SIGNAL	LOW_SIGNAL	1250.300659	6540.640625	1250	6540	30.24855	65.321312	1270.671997	6515.472168	1269	6519	30.998644	55.971127	100	100	-1.235254	1.856485	-0.665372	0	-0.657169	0.449669	0	133.804413
477	111ko2Gko3R072503	NORMAL	A	1	1	19	9	LOW_SIGNAL	LOW_SIGNAL	1233.098633	6539.355469	1232	6536	30.294081	59.251457	1259.728027	6530.576172	1262	6532	36.354073	59.860477	100	100	-1.614723	0.647582	-2.493466	0	-0.732501	0.146663	0	97.013969
478	111ko2Gko3R072503	NORMAL	A	1	1	19	10	LOW_SIGNAL	LOW_SIGNAL	1216.695313	6544.27832	1213	6541	33.533478	49.946522	1244.192017	6548.912109	1240	6544	40.100422	55.852188	100	100	-1.667314	-0.341799	0	0	-0.685696	-0.082965	0	0
479	111ko2Gko3R072503	NORMAL	A	1	1	19	11	LOW_SIGNAL	LOW_SIGNAL	1181.867554	6527.496582	1182	6526	26.930696	58.836143	1224.104004	6536.432129	1221	6539	40.416542	60.813488	100	100	-2.561086	-0.659107	0	0	-1.045029	-0.146934	0	0
480	111ko2Gko3R072503	NORMAL	A	1	1	19	12	LOW_SIGNAL	LOW_SIGNAL	1168.56958	6505.165527	1169	6503	26.755814	52.008526	1215.527954	6500.224121	1209	6496	47.096256	58.619732	100	100	-2.847409	0.36449	-7.812037	0	-0.997072	0.084296	0	547.296692
481	111ko2Gko3R072503	NORMAL	A	1	1	19	13	LOW_SIGNAL	LOW_SIGNAL	1189.582764	6499.450195	1189	6499	29.195515	58.199726	1206.031982	6518.184082	1207	6518	32.405933	54.661472	100	100	-0.997429	-1.381856	0	0	-0.507599	-0.342726	0	0
482	111ko2Gko3R072503	NORMAL	A	1	1	19	14	LOW_SIGNAL	LOW_SIGNAL	1188.721802	6497.225098	1188	6497	28.939056	50.076096	1198.359985	6510.583984	1197	6515	28.44729	50.334087	100	100	-0.584429	-0.985383	0	0	-0.338809	-0.265404	0	0
483	111ko2Gko3R072503	NORMAL	A	1	1	19	15	LOW_SIGNAL	LOW_SIGNAL	1223.092773	6526.622559	1224	6531	28.717793	52.863064	1201.81604	6514.12793	1200	6513	37.262665	49.185947	100	100	1.290155	0.921634	1.399856	0.714359	0.570993	0.254028	111.597771	155.036774
484	111ko2Gko3R072503	NORMAL	A	1	1	19	16	LOW_SIGNAL	LOW_SIGNAL	1222.079956	6545.379883	1220	6545	28.594252	61.254398	1196.375977	6515.21582	1194	6512	29.097912	62.501682	100	100	1.558609	2.224973	0.700507	1.427538	0.883362	0.482612	20.971375	41.188499
485	111ko2Gko3R072503	NORMAL	A	1	1	19	17	LOW_SIGNAL	LOW_SIGNAL	1172.193359	6535.166504	1173	6531	28.056215	57.546993	1198.264038	6531.695801	1196	6534	32.157909	55.499527	100	100	-1.580844	0.256007	-6.174996	0	-0.810708	0.062536	0	438.348541
486	111ko2Gko3R072503	NORMAL	A	1	1	19	18	LOW_SIGNAL	LOW_SIGNAL	1176.920532	6538.880859	1176	6534	31.44869	54.477013	1203.271973	6547.271973	1202	6549	28.610668	61.086842	100	100	-1.597869	-0.618949	0	0	-0.921035	-0.137364	0	0
487	111ko2Gko3R072503	NORMAL	A	1	1	19	19	LOW_SIGNAL	LOW_SIGNAL	1210.246704	6576.526855	1206	6575	27.8288	55.667854	1216.52002	6538.26416	1218	6538	31.256887	61.89835	100	100	-0.380394	2.822348	-0.134779	0	-0.200702	0.618154	0	70.73381
488	111ko2Gko3R072503	NORMAL	A	1	1	19	20	LOW_SIGNAL	LOW_SIGNAL	1204.453369	6535.240234	1205	6535	28.809856	56.309856	1217.375977	6512.567871	1217	6511	30.055508	49.14566	100	100	-0.783587	1.672368	-0.468549	0	-0.429958	0.46133	0	121.233215
489	111ko2Gko3R072503	NORMAL	A	1	1	19	21	LOW_SIGNAL	LOW_SIGNAL	1219.786621	6495.060059	1220	6494	32.868988	56.66222	1216.848022	6502.711914	1215	6504	28.429329	47.991066	100	100	0.178187	-0.564419	0	-3.167559	0.103365	-0.159443	561.382446	0
490	111ko2Gko3R072503	NORMAL	A	1	1	19	22	LOW_SIGNAL	LOW_SIGNAL	1220.771851	6498.939453	1213	6499	61.025047	58.439285	1219.407959	6496.768066	1217	6495	46.324081	52.506554	100	100	0.082702	0.160167	0.51635	1.936669	0.029442	0.041355	2912.677246	1181.532593
491	111ko2Gko3R072503	NORMAL	A	1	1	19	23	LOW_SIGNAL	LOW_SIGNAL	1277.604004	6530.234863	1284	6535	47.608883	62.560825	1212.920654	6500.396973	1214	6493	29.998289	56.18214	100	100	3.922196	2.200914	1.782076	0.561143	2.156235	0.531092	57.153843	92.236206
492	111ko2Gko3R072503	NORMAL	A	1	1	19	24	LOW_SIGNAL	LOW_SIGNAL	1276.449707	6529.181152	1276	6534	50.403965	56.895958	1218.944458	6499.388672	1218	6502	27.385048	51.958275	100	100	3.486938	2.197564	1.586729	0.630228	2.099878	0.573392	73.585815	77.817566
493	111ko2Gko3R072503	NORMAL	A	1	1	19	25	LOW_SIGNAL	LOW_SIGNAL	1272.180054	6534.5	1268	6529	45.6992	61.580826	1239.728027	6529.775879	1229	6523	86.047844	65.179138	100	100	1.967789	0.348462	5.647062	0.177083	0.377139	0.072479	224.668976	452.084259
494	111ko2Gko3R072503	NORMAL	A	1	1	19	26	LOW_SIGNAL	LOW_SIGNAL	1290.819946	6549.52002	1291	6545	39.789394	58.583923	1259.619019	6539.261719	1259	6547	33.995495	59.57785	100	100	1.891927	0.756677	2.50031	0.39995	0.917796	0.172183	66.267662	105.642868
495	111ko2Gko3R072503	NORMAL	A	1	1	20	1	DETECTED	DETECTED	7629.096191	7920.919922	8609	7869	2482.616699	783.710876	1422.561401	6598.210449	1418	6604	41.549892	67.292732	100	100	376.344849	97.566208	3.857328	0.259247	149.375473	19.656052	39.994446	59.031597
496	111ko2Gko3R072503	NORMAL	A	1	1	20	2	DETECTED	DETECTED	8054.258789	8252.232422	8884	8130	2361.371094	928.232971	1419	6583.520996	1420	6582	39.813931	54.502777	100	100	402.341339	123.088135	3.268726	0.30593	166.656708	30.616999	35.583168	55.529762
497	111ko2Gko3R072503	NORMAL	A	1	1	20	3	LOW_SIGNAL	LOW_SIGNAL	1377.175659	6549.047363	1374	6542	35.856049	55.571423	1376.238037	6535.023926	1371	6538	44.16251	59.193977	100	100	0.056854	1.034402	0.054964	18.193861	0.021231	0.236906	2749.638184	145.39801
498	111ko2Gko3R072503	NORMAL	A	1	1	20	4	LOW_SIGNAL	LOW_SIGNAL	1349.01355	6526.824219	1350	6524	28.911304	54.387932	1350.895996	6514.527832	1349	6517	34.0798	55.563759	100	100	-0.114146	0.907011	-0.125848	0	-0.055236	0.221302	0	92.468796
499	111ko2Gko3R072503	NORMAL	A	1	1	20	5	LOW_SIGNAL	LOW_SIGNAL	1319.883057	6519.818359	1319	6519	31.397091	54.129295	1340.622437	6518.951172	1333	6513	41.898232	55.589336	100	100	-1.257571	0.063966	-19.660048	0	-0.494994	0.0156	0	1459.518433
500	111ko2Gko3R072503	NORMAL	A	1	1	20	6	LOW_SIGNAL	LOW_SIGNAL	1306.281006	6525.208984	1306	6523	33.540127	59.778175	1326.80957	6530.031738	1321	6526	43.129333	59.689991	100	100	-1.244788	-0.355738	0	0	-0.475977	-0.080797	0	0
501	111ko2Gko3R072503	NORMAL	A	1	1	20	7	LOW_SIGNAL	LOW_SIGNAL	1279.163452	6543.93457	1277	6541	39.164711	61.698517	1316.258667	6531.198242	1313	6521	44.84449	65.195389	100	100	-2.249338	0.939462	-2.394283	0	-0.827197	0.195356	0	165.392517
502	111ko2Gko3R072503	NORMAL	A	1	1	20	8	LOW_SIGNAL	LOW_SIGNAL	1262.673218	6544.06543	1258	6554	29.689365	59.189663	1296.694946	6553.135742	1291	6553	41.780769	57.297535	100	100	-2.062971	-0.669048	0	0	-0.814292	-0.158302	0	0
503	111ko2Gko3R072503	NORMAL	A	1	1	20	9	LOW_SIGNAL	LOW_SIGNAL	1266.254883	6566.986816	1262	6565	37.640358	52.303146	1289.552002	6567.695801	1287	6573	31.452595	51.409367	100	100	-1.412664	-0.052296	0	0	-0.740706	-0.013791	0	0
504	111ko2Gko3R072503	NORMAL	A	1	1	20	10	LOW_SIGNAL	LOW_SIGNAL	1313.5	6614.789551	1292	6606	171.606857	113.543221	1322.352051	6588.375977	1300	6590	163.774582	64.622307	100	100	-0.536761	1.948328	-0.275498	0	-0.05405	0.408738	0	353.453217
505	111ko2Gko3R072503	NORMAL	A	1	1	20	11	LOW_SIGNAL	LOW_SIGNAL	1211.881592	6550.651367	1210	6555	35.083237	55.480118	1252.927979	6540.78418	1241	6541	94.569588	58.092335	100	100	-2.488925	0.727827	-3.419663	0	-0.434034	0.169854	0	174.561188
506	111ko2Gko3R072503	NORMAL	A	1	1	20	12	LOW_SIGNAL	LOW_SIGNAL	1201.496704	6535.688965	1201	6537	30.670263	54.773987	1234.527954	6538.943848	1232	6540	30.415819	60.081169	100	100	-2.002912	-0.240088	0	0	-1.085989	-0.054175	0	0
507	111ko2Gko3R072503	NORMAL	A	1	1	20	13	LOW_SIGNAL	LOW_SIGNAL	1420.62915	6583.317871	1438	6581	80.438026	60.601131	1243.439941	6558.456055	1242	6561	28.142326	59.251991	100	100	10.744199	1.833867	5.858767	0.170684	6.296182	0.419595	42.527645	51.146996
508	111ko2Gko3R072503	NORMAL	A	1	1	20	14	LOW_SIGNAL	LOW_SIGNAL	1422.635742	6588.748535	1446	6589	89.038521	57.984959	1246.095947	6554.448242	1247	6558	34.527317	61.869843	100	100	10.704821	2.530071	4.231035	0.236349	5.113047	0.554394	46.488922	62.909893
509	111ko2Gko3R072503	NORMAL	A	1	1	20	15	LOW_SIGNAL	LOW_SIGNAL	1236.172241	6567.874023	1226	6567	61.86768	57.166225	1245.031738	6546.992188	1246	6552	35.874435	56.806423	100	100	-0.537212	1.540294	-0.348772	0	-0.246959	0.367596	0	30.666437
510	111ko2Gko3R072503	NORMAL	A	1	1	20	16	LOW_SIGNAL	LOW_SIGNAL	1204.133301	6553.213379	1199	6554	38.498268	98.373726	1228.865112	6546.492188	1224	6550	36.384033	65.624977	100	100	-1.49966	0.495771	-3.024903	0	-0.679744	0.102418	0	1090.363525
511	111ko2Gko3R072503	NORMAL	A	1	1	20	17	LOW_SIGNAL	LOW_SIGNAL	1188.65332	6560.299805	1185	6559	35.597866	59.529449	1219.904053	6562.191895	1220	6566	29.551874	56.657242	100	100	-1.894947	-0.139565	0	0	-1.057487	-0.033395	0	0
512	111ko2Gko3R072503	NORMAL	A	1	1	20	18	LOW_SIGNAL	LOW_SIGNAL	1192.579956	6552.593262	1191	6556	33.596752	54.469761	1224.472046	6569.144043	1224	6565	28.077824	68.433128	100	100	-1.933837	-1.220825	0	0	-1.135846	-0.241853	0	0
513	111ko2Gko3R072503	NORMAL	A	1	1	20	19	LOW_SIGNAL	LOW_SIGNAL	1219.099976	6543.306641	1217	6546	41.644348	55.672588	1224.05603	6535.992188	1223	6537	34.371616	64.062431	100	100	-0.30052	0.539532	-0.557001	0	-0.14419	0.114177	0	433.316956
514	111ko2Gko3R072503	NORMAL	A	1	1	20	20	LOW_SIGNAL	LOW_SIGNAL	1199.119995	6503.399902	1198	6504	29.071054	54.614452	1220.208008	6504.104004	1218	6512	33.008636	55.036469	100	100	-1.278711	-0.051936	0	0	-0.638864	-0.012793	0	0
515	111ko2Gko3R072503	NORMAL	A	1	1	20	21	LOW_SIGNAL	LOW_SIGNAL	1408.456421	6612.147461	1445	6618	113.223755	78.94973	1218.280029	6500.071777	1217	6507	28.463221	52.988777	100	100	11.531701	8.26697	1.394913	0.716891	6.681479	2.115083	57.624241	52.219742
516	111ko2Gko3R072503	NORMAL	A	1	1	20	22	LOW_SIGNAL	LOW_SIGNAL	1391.08728	6623.973145	1433	6641	119.192642	93.696968	1203.805542	6521.268555	1204	6523	26.82531	56.29903	100	100	11.356178	7.575736	1.49902	0.667103	6.981531	1.824269	62.010738	72.924561
517	111ko2Gko3R072503	NORMAL	A	1	1	20	23	DETECTED	DETECTED	1246.826538	6945.285645	1245	6948	25.785807	82.1772	1217.340698	6530.274902	1214	6532	30.485413	60.2976	100	100	1.787929	30.612183	0.058406	17.121588	0.967211	6.882708	55.151882	13.453317
518	111ko2Gko3R072503	NORMAL	A	1	1	20	24	DETECTED	DETECTED	1246.093506	6923.233887	1249	6924	29.980972	84.809067	1227.894165	6536.435059	1226	6531	25.930319	55.331348	100	100	1.103551	28.531204	0.038679	25.853996	0.701856	6.990591	82.690704	16.616652
519	111ko2Gko3R072503	NORMAL	A	1	1	20	25	LOW_SIGNAL	LOW_SIGNAL	1248.953003	6643.899414	1247	6638	35.586285	71.325272	1236.680054	6549.111816	1236	6547	28.934744	58.784351	100	100	0.744193	6.991759	0.106439	9.395085	0.42416	1.612463	168.796265	42.615536
520	111ko2Gko3R072503	NORMAL	A	1	1	20	26	LOW_SIGNAL	LOW_SIGNAL	1272.677856	6682.174316	1271	6681	38.398033	82.615257	1260.817505	6583.825195	1261	6580	31.280001	57.114635	100	100	0.719175	7.254466	0.099135	10.087211	0.379167	1.72196	187.77179	60.694534
521	111ko2Gko3R072503	NORMAL	A	1	1	21	1	LOW_SIGNAL	LOW_SIGNAL	1422.973022	6601.337891	1423	6601	33.730007	62.823318	1427.057373	6593.327637	1427	6598	38.584938	51.860184	100	100	-0.247662	0.590855	-0.419159	0	-0.105853	0.154459	0	442.661285
522	111ko2Gko3R072503	NORMAL	A	1	1	21	2	LOW_SIGNAL	LOW_SIGNAL	1397.945923	6557.405273	1397	6559	27.431986	56.448383	1420.349243	6576.063477	1419	6575	36.486122	69.287201	100	100	-1.358467	-1.376274	0	0	-0.614023	-0.269288	0	0
523	111ko2Gko3R072503	NORMAL	A	1	1	21	3	LOW_SIGNAL	LOW_SIGNAL	1509.378418	6573.39209	1517	6570	67.427711	60.015038	1406.158691	6551.460449	1405	6549	47.799644	63.218056	100	100	6.258921	1.61773	3.868953	0.258468	2.159425	0.346921	46.073784	90.588326
524	111ko2Gko3R072503	NORMAL	A	1	1	21	4	LOW_SIGNAL	LOW_SIGNAL	1472.817627	6574.864746	1473	6576	71.183777	58.957092	1397.674561	6551.214355	1399	6544	41.658581	58.038834	100	100	4.55644	1.744509	2.611875	0.382867	1.803784	0.407493	76.81456	43.82579
525	111ko2Gko3R072503	NORMAL	A	1	1	21	5	DETECTED	DETECTED	2407.725586	6797.274414	2423	6798	174.649826	72.079109	1368.199951	6552.143066	1364	6542	34.575935	60.992573	100	100	63.033581	18.081472	3.486087	0.286855	30.065004	4.019036	16.468384	15.669023
526	111ko2Gko3R072503	NORMAL	A	1	1	21	6	DETECTED	DETECTED	2453.212158	6812.616211	2455	6807	102.273262	58.50967	1359.463745	6563.927734	1361	6554	30.281317	63.032284	100	100	66.32148	18.343855	3.61546	0.27659	36.119579	3.945414	8.931449	9.427622
527	111ko2Gko3R072503	NORMAL	A	1	1	21	7	DETECTED	DETECTED	13819.05957	11636.305664	16620	12669	6154.671875	2657.762451	1365.839966	6565.560059	1368	6565	37.220825	52.629272	100	100	755.124268	374.030304	2.018885	0.495323	334.57666	96.348389	49.421429	52.403362
528	111ko2Gko3R072503	NORMAL	A	1	1	21	8	DETECTED	DETECTED	13889.902344	11963.129883	16929	13033	5629.276367	2587.105957	1343.965576	6556.068848	1340	6556	35.30933	48.162621	100	100	760.746338	398.837738	1.907408	0.524272	355.315063	112.266754	44.868435	47.838512
529	111ko2Gko3R072503	NORMAL	A	1	1	21	9	LOW_SIGNAL	LOW_SIGNAL	1303.549072	6570.359375	1301	6568	35.428753	60.637665	1289.911987	6549.664063	1285	6553	52.214821	53.252712	100	100	0.82691	1.526536	0.541691	1.846072	0.261173	0.388625	281.263245	140.134613
530	111ko2Gko3R072503	NORMAL	A	1	1	21	10	LOW_SIGNAL	LOW_SIGNAL	1274.342163	6559.539551	1268	6561	61.552765	59.770294	1263.232056	6541.208008	1261	6538	36.916458	60.322567	100	100	0.673682	1.352178	0.49822	2.007146	0.300953	0.303892	443.32251	44.425903
531	111ko2Gko3R072503	NORMAL	A	1	1	21	11	LOW_SIGNAL	LOW_SIGNAL	1232.052612	6531.940918	1224	6531	47.362595	62.191471	1261.738037	6530.111328	1260	6532	34.319481	62.197659	100	100	-1.800031	0.134955	-13.338019	0	-0.864973	0.029416	0	47.95438
532	111ko2Gko3R072503	NORMAL	A	1	1	21	12	LOW_SIGNAL	LOW_SIGNAL	1241.065796	6552.184082	1240	6550	33.128418	55.241356	1271.015869	6555.222168	1272	6551	34.632935	54.359669	100	100	-1.816079	-0.224096	0	0	-0.864786	-0.055889	0	0
533	111ko2Gko3R072503	NORMAL	A	1	1	21	13	LOW_SIGNAL	LOW_SIGNAL	1283.434204	6569.986816	1280	6564	33.84552	54.641758	1282.495972	6562.87207	1283	6561	35.117001	59.899918	100	100	0.056891	0.524801	0.108406	9.224591	0.026717	0.118777	998.047363	344.936615
534	111ko2Gko3R072503	NORMAL	A	1	1	21	14	LOW_SIGNAL	LOW_SIGNAL	1305.702026	6584.324707	1286	6582	195.809875	60.786243	1311.655151	6586.275879	1292	6583	185.319702	61.456879	100	100	-0.360979	-0.143923	0	0	-0.032124	-0.031749	0	0
535	111ko2Gko3R072503	NORMAL	A	1	1	21	15	DETECTED	DETECTED	1626.852295	6694.23877	1620	6693	53.021255	58.916069	1280.270264	6582.963867	1281	6578	37.635319	53.351646	100	100	21.01565	8.207902	2.560417	0.390561	9.208957	2.085688	10.77595	22.46158
536	111ko2Gko3R072503	NORMAL	A	1	1	21	16	DETECTED	DETECTED	1648.112305	6722.494141	1646	6728	58.547276	56.405418	1283.625	6596.606934	1281	6589	46.682777	52.776325	100	100	22.10137	9.285741	2.380141	0.420143	7.807747	2.385297	9.694204	15.812206
537	111ko2Gko3R072503	NORMAL	A	1	1	21	17	LOW_SIGNAL	LOW_SIGNAL	1253.859009	6609.167969	1254	6608	34.916313	55.835823	1276.42395	6602.056152	1280	6601	50.650337	56.944557	100	100	-1.368267	0.524585	-2.608288	0	-0.445504	0.12489	0	157.23526
538	111ko2Gko3R072503	NORMAL	A	1	1	21	18	LOW_SIGNAL	LOW_SIGNAL	1240.234863	6590.577148	1239	6585	37.810226	54.60054	1264.624023	6599.255859	1260	6595	44.540966	63.120701	100	100	-1.478882	-0.640162	0	0	-0.547567	-0.137494	0	0
539	111ko2Gko3R072503	NORMAL	A	1	1	21	19	LOW_SIGNAL	LOW_SIGNAL	1202.47998	6544.899902	1200	6541	40.104847	59.595818	1239.303955	6561.791992	1238	6558	36.312092	67.718742	100	100	-2.232891	-1.246001	0	0	-1.014097	-0.249445	0	0
540	111ko2Gko3R072503	NORMAL	A	1	1	21	20	LOW_SIGNAL	LOW_SIGNAL	1197.193359	6542.493164	1197	6543	33.701149	55.353256	1228.05603	6544.583984	1228	6543	30.565187	60.666222	100	100	-1.871416	-0.154224	0	0	-1.009733	-0.034464	0	0
541	111ko2Gko3R072503	NORMAL	A	1	1	21	21	LOW_SIGNAL	LOW_SIGNAL	1191.689209	6534.344727	1190	6534	30.68821	58.072868	1216.536011	6536.728027	1221	6539	31.85667	58.546963	100	100	-1.506632	-0.175798	0	0	-0.779956	-0.040708	0	0
542	111ko2Gko3R072503	NORMAL	A	1	1	21	22	LOW_SIGNAL	LOW_SIGNAL	1188.324341	6528.662109	1186	6532	29.145473	56.755905	1209.631958	6546.39209	1208	6538	28.29212	60.623497	100	100	-1.292027	-1.307806	0	0	-0.753129	-0.292461	0	0
543	111ko2Gko3R072503	NORMAL	A	1	1	21	23	LOW_SIGNAL	LOW_SIGNAL	1173.40271	6539.664551	1170	6534	30.763905	50.724564	1216.008057	6527.87207	1213	6527	32.016251	61.011238	100	100	-2.583455	0.869842	-2.970029	0	-1.330741	0.193284	0	287.493774
544	111ko2Gko3R072503	NORMAL	A	1	1	21	24	LOW_SIGNAL	LOW_SIGNAL	1180.093994	6548.966309	1180	6548	31.675158	58.735718	1217.208008	6539.711914	1214	6538	30.846741	50.573608	100	100	-2.250478	0.682626	-3.296793	0	-1.203175	0.182989	0	322.761536
545	111ko2Gko3R072503	NORMAL	A	1	1	21	25	LOW_SIGNAL	LOW_SIGNAL	1222.724854	6557.798828	1223	6561	29.404881	61.855209	1233.167969	6556.319824	1233	6551	32.618725	60.852364	100	100	-0.633238	0.109095	-5.80447	0	-0.320157	0.024305	0	750.037903
546	111ko2Gko3R072503	NORMAL	A	1	1	21	26	LOW_SIGNAL	LOW_SIGNAL	1226.193359	6581.113281	1226	6586	30.179037	57.195118	1243.801636	6585.07959	1244	6588	34.510059	60.458992	100	100	-1.067711	-0.292564	0	0	-0.510236	-0.065603	0	0
547	111ko2Gko3R072503	NORMAL	A	1	1	22	1	DETECTED	DETECTED	8957.606445	9033	10215	9423	3054.360107	1049.188965	1468	6613.818359	1459	6610	30.066593	37.679905	100	100	454.146301	178.444611	2.545027	0.392923	249.100601	64.203499	40.779343	43.341606
548	111ko2Gko3R072503	NORMAL	A	1	1	22	2	DETECTED	DETECTED	9284.880859	9211.830078	10374	9529	3199.442139	1136.178589	1494.52002	6597.759766	1497	6603	51.821098	65.248421	100	100	472.383087	192.820068	2.449865	0.408186	150.331833	40.063351	41.063854	43.392231
549	111ko2Gko3R072503	NORMAL	A	1	1	22	3	DETECTED	DETECTED	17633.298828	12285	19918	13125	5568.772949	2467.436768	1486.916626	6580.194336	1481	6578	49.417969	47.479813	100	100	979.06604	420.800079	2.326677	0.429797	326.730988	120.152237	34.487934	43.243893
550	111ko2Gko3R072503	NORMAL	A	1	1	22	4	DETECTED	DETECTED	16489.992188	12382.898438	19486	13547	6982.62207	3246.311279	1446.03125	6591	1444	6588	38.904739	59.423031	100	100	912.218689	427.224243	2.135222	0.468335	386.687103	97.468918	46.414063	56.039783
551	111ko2Gko3R072503	NORMAL	A	1	1	22	5	DETECTED	DETECTED	12121.9375	11258.780273	14815	12317	5146.659668	2225.993896	1394.758667	6562.724121	1396	6555	40.752438	55.360435	100	100	650.462524	346.392303	1.87782	0.532532	263.227905	84.826935	47.976254	47.386688
552	111ko2Gko3R072503	NORMAL	A	1	1	22	6	DETECTED	DETECTED	14219.344727	12237.533203	15481	12612	3462.307129	1587.446045	1366.099976	6556.680176	1370	6557	33.777328	46.157421	100	100	779.380554	419.033295	1.859949	0.537649	380.528778	123.075615	26.93594	27.931984
553	111ko2Gko3R072503	NORMAL	A	1	1	22	7	LOW_SIGNAL	LOW_SIGNAL	1335.623413	6542.168945	1333	6539	37.283066	53.116196	1324.991211	6551.166504	1320	6549	47.193172	53.238468	100	100	0.644703	-0.663681	0	-1.029437	0.225291	-0.169005	272.134277	0
554	111ko2Gko3R072503	NORMAL	A	1	1	22	8	LOW_SIGNAL	LOW_SIGNAL	1303.960815	6544.228516	1300	6542	39.437477	55.433292	1284.616089	6531.1875	1281	6524	41.533279	53.831623	100	100	1.173004	0.961936	1.219419	0.820063	0.465764	0.242256	67.340561	101.441391
555	111ko2Gko3R072503	NORMAL	A	1	1	22	9	LOW_SIGNAL	LOW_SIGNAL	1270.006592	6529.555664	1270	6533	32.354019	51.750153	1270.375977	6522.576172	1268	6526	71.594696	57.995853	100	100	-0.022398	0.514824	-0.043507	0	-0.005159	0.120345	0	375.112122
556	111ko2Gko3R072503	NORMAL	A	1	1	22	10	LOW_SIGNAL	LOW_SIGNAL	1250.764648	6519.366211	1250	6519	31.112013	55.224998	1258.634888	6529.380859	1258	6533	27.806646	62.27243	100	100	-0.477227	-0.738704	0	0	-0.283034	-0.16082	0	0
557	111ko2Gko3R072503	NORMAL	A	1	1	22	11	DETECTED	DETECTED	1959.222168	6725.147949	1960	6712	67.23056	73.443176	1301.820435	6557.344727	1286	6558	77.653976	57.837311	100	100	39.862785	12.377566	3.220567	0.310504	8.465783	2.901297	5.91133	26.973898
558	111ko2Gko3R072503	NORMAL	A	1	1	22	12	DETECTED	DETECTED	1982.699951	6748.424805	1971	6741	60.416588	63.195213	1321.407593	6581.543457	1312	6580	50.109741	55.549603	100	100	40.098698	12.309566	3.257523	0.306982	13.196882	3.004186	5.103901	18.05534
559	111ko2Gko3R072503	NORMAL	A	1	1	22	13	LOW_SIGNAL	LOW_SIGNAL	1497.210571	6633.526367	1384	6620	762.412231	75.09375	1339.81897	6588.336426	1338	6582	47.196457	50.684689	100	100	9.543735	3.333318	2.863133	0.349268	3.334818	0.89159	483.475616	122.613098
560	111ko2Gko3R072503	NORMAL	A	1	1	22	14	LOW_SIGNAL	LOW_SIGNAL	1383.401367	6641.967285	1384	6643	44.196323	59.281052	1359.277832	6604.698242	1345	6599	58.01926	62.651829	100	100	1.462776	2.749053	0.532102	1.87934	0.415785	0.59486	155.818069	54.397282
561	111ko2Gko3R072503	NORMAL	A	1	1	22	15	LOW_SIGNAL	LOW_SIGNAL	1360.5	6603.434082	1318	6600	306.536774	54.265549	1338.887939	6608.711914	1341	6618	31.930674	59.011868	100	100	1.310488	-0.389306	0	-0.297069	0.676843	-0.089437	1410.643799	0
562	111ko2Gko3R072503	NORMAL	A	1	1	22	16	LOW_SIGNAL	LOW_SIGNAL	1323.134277	6626.261719	1323	6632	31.236605	56.45079	1335.592041	6624.560059	1334	6622	32.852081	57.820133	100	100	-0.7554	0.125519	-6.018234	0	-0.379208	0.02943	0	735.107971
563	111ko2Gko3R072503	NORMAL	A	1	1	22	17	LOW_SIGNAL	LOW_SIGNAL	1375.946289	6620.939453	1308	6617	492.46524	65.705345	1327	6633.301758	1324	6631	35.499184	58.66082	100	100	2.96795	-0.911873	0	-0.30724	1.3788	-0.210742	1003.516541	0
564	111ko2Gko3R072503	NORMAL	A	1	1	22	18	LOW_SIGNAL	LOW_SIGNAL	1296.966187	6598.040527	1296	6596	27.579054	56.482719	1305.745972	6618.158691	1305	6613	31.418194	63.776661	100	100	-0.532379	-1.483964	0	0	-0.279449	-0.315447	0	0
565	111ko2Gko3R072503	NORMAL	A	1	1	22	19	LOW_SIGNAL	LOW_SIGNAL	1257.932373	6590.932617	1258	6587	28.610611	60.178719	1278.744019	6593	1277	6606	38.288357	62.674015	100	100	-1.261953	-0.152495	0	0	-0.54355	-0.032986	0	0
566	111ko2Gko3R072503	NORMAL	A	1	1	22	20	LOW_SIGNAL	LOW_SIGNAL	1253.804077	6586.614746	1247	6582	64.724815	55.478802	1258.015991	6581.472168	1255	6581	32.892784	56.973053	100	100	-0.255397	0.379329	-0.673287	0	-0.12805	0.090263	0	252.065918
567	111ko2Gko3R072503	NORMAL	A	1	1	22	21	LOW_SIGNAL	LOW_SIGNAL	1219.189209	6568.601563	1221	6568	26.67679	61.076164	1237.368042	6557.551758	1239	6566	33.477848	60.472389	100	100	-1.102308	0.81506	-1.352425	0	-0.543011	0.182725	0	77.527855
568	111ko2Gko3R072503	NORMAL	A	1	1	22	22	LOW_SIGNAL	LOW_SIGNAL	1201.020142	6547.483398	1203	6546	26.339638	52.80299	1221.767944	6528.160156	1220	6527	30.498846	55.946621	100	100	-1.258082	1.425328	-0.882661	0	-0.680282	0.345387	0	95.686279
569	111ko2Gko3R072503	NORMAL	A	1	1	22	23	LOW_SIGNAL	LOW_SIGNAL	1178.161133	6517.966309	1177	6521	28.91696	54.625801	1205.696045	6526.383789	1207	6525	32.781097	47.749302	100	100	-1.669631	-0.620893	0	0	-0.839963	-0.176285	0	0
570	111ko2Gko3R072503	NORMAL	A	1	1	22	24	LOW_SIGNAL	LOW_SIGNAL	1183.852295	6531.107422	1185	6529	27.959276	60.395657	1210.42395	6530.711914	1206	6522	59.022999	57.19038	100	100	-1.611222	0.029174	-55.228771	0	-0.450192	0.006916	0	4908.576172
571	111ko2Gko3R072503	NORMAL	A	1	1	22	25	LOW_SIGNAL	LOW_SIGNAL	1195.308716	6537.577148	1190	6539	47.649601	49.007339	1205.784058	6539.943848	1203	6537	34.186298	61.459446	100	100	-0.635192	-0.174573	0	0	-0.306419	-0.038508	0	0
572	111ko2Gko3R072503	NORMAL	A	1	1	22	26	LOW_SIGNAL	LOW_SIGNAL	1189.473389	6533.279785	1185	6534	32.435314	58.603107	1215.079346	6548.801758	1214	6546	30.084305	57.394081	100	100	-1.552665	-1.144938	0	0	-0.85114	-0.270446	0	0
573	111ko2Gko3R072503	NORMAL	A	1	1	23	1	DETECTED	DETECTED	14079.817383	12790.210938	16407	13512	5016.061523	2946.726074	1510.580688	6610.838867	1512	6611	43.522236	45.293194	100	100	762.15918	455.805237	1.672116	0.598045	288.800323	136.430481	39.905945	47.680862
574	111ko2Gko3R072503	NORMAL	A	1	1	23	2	DETECTED	DETECTED	14232.289063	12308.753906	16842	13463	5452.220703	2596.472412	1534.5	6610.75	1540	6608	31.581503	48.96516	100	100	769.954163	420.29837	1.831923	0.545875	402.064117	116.36853	42.937626	45.560001
575	111ko2Gko3R072503	NORMAL	A	1	1	23	3	LOW_SIGNAL	LOW_SIGNAL	1726.391846	6642.175781	1778	6643	132.668137	63.461441	1458.467896	6591.908203	1457	6589	47.447163	51.047657	100	100	16.246069	3.707857	4.381526	0.228231	5.646786	0.984719	46.242043	75.003944
576	111ko2Gko3R072503	NORMAL	A	1	1	23	4	LOW_SIGNAL	LOW_SIGNAL	1667.838867	6617.147461	1732	6617	150.173248	56.621597	1414.77478	6569.117188	1412	6565	44.829105	59.388672	100	100	15.345015	3.542828	4.33129	0.230878	5.645084	0.808745	56.636265	37.302982
577	111ko2Gko3R072503	NORMAL	A	1	1	23	5	LOW_SIGNAL	LOW_SIGNAL	1421.973145	6567.40918	1425	6562	47.793461	54.381035	1392.147827	6555.200195	1370	6549	131.738724	60.332005	100	100	1.808514	0.900564	2.008202	0.497958	0.226397	0.202363	411.608337	214.003418
578	111ko2Gko3R072503	NORMAL	A	1	1	23	6	LOW_SIGNAL	LOW_SIGNAL	1382.837646	6548.668945	1388	6546	58.939148	50.404392	1324.991821	6542.835938	1326	6538	36.156342	48.585697	100	100	3.50759	0.430257	8.152321	0.122664	1.59988	0.120056	80.465843	230.029312
579	111ko2Gko3R072503	NORMAL	A	1	1	23	7	DETECTED	DETECTED	1780.705078	6780.910156	1781	6779	88.802734	73.622993	1301.179688	6532.765625	1301	6533	33.157555	52.760757	100	100	29.07692	18.303734	1.588579	0.629494	14.462026	4.703203	17.179535	20.6929
580	111ko2Gko3R072503	NORMAL	A	1	1	23	8	DETECTED	DETECTED	1925.322632	6867.806641	1940	6873	77.95314	77.817917	1317.540527	6545.145996	1295	6541	79.037003	64.297913	100	100	36.854004	23.800219	1.548473	0.645797	7.689843	5.018213	2.146226	13.585126
581	111ko2Gko3R072503	NORMAL	A	1	1	23	9	LOW_SIGNAL	LOW_SIGNAL	1265.862793	6531.516113	1266	6533	28.539001	61.116699	1264.880005	6523.671875	1259	6527	34.278885	58.309338	100	100	0.059593	0.57861	0.102994	9.709327	0.02867	0.134528	1932.116577	233.425339
582	111ko2Gko3R072503	NORMAL	A	1	1	23	10	LOW_SIGNAL	LOW_SIGNAL	1267.470581	6544.359375	1265	6544	31.572193	56.823872	1261.196533	6537.922852	1260	6540	32.535728	58.105911	100	100	0.380439	0.474773	0.801306	1.247963	0.192836	0.110772	125.268448	188.588669
583	111ko2Gko3R072503	NORMAL	A	1	1	23	11	DETECTED	DETECTED	1588.728394	6724.24707	1593	6727	40.461716	51.996284	1283.16394	6560.92627	1280	6553	36.016376	57.366039	100	100	18.528473	12.046932	1.538024	0.650185	8.484042	2.846995	6.034179	14.837805
584	111ko2Gko3R072503	NORMAL	A	1	1	23	12	LOW_SIGNAL	LOW_SIGNAL	1574.901367	6729.342285	1606	6731	112.708008	82.734482	1340.755127	6596.5	1329	6591	47.287029	59.385384	100	100	14.197895	9.798764	1.448948	0.690156	4.951595	2.236953	43.694279	43.363678
585	111ko2Gko3R072503	NORMAL	A	1	1	23	13	DETECTED	DETECTED	24432.5625	20603.146484	31180	23774	11000.836914	6126.500488	1454	6630.04541	1441	6618	64.682373	70.571465	100	100	1393.348145	1030.689331	1.35186	0.739721	355.252319	197.999313	47.87352	43.842049
586	111ko2Gko3R072503	NORMAL	A	1	1	23	14	DETECTED	DETECTED	26008.464844	22102.246094	31918	24892	10144.767578	5779.989258	1498.550049	6667.5	1485	6662	66.259834	70.988876	100	100	1486.204468	1138.503662	1.305402	0.766048	369.906067	217.42485	41.389584	37.44508
587	111ko2Gko3R072503	NORMAL	A	1	1	23	15	LOW_SIGNAL	LOW_SIGNAL	1556.219971	6684.033203	1576	6681	82.884148	62.814785	1411.472046	6652.576172	1405	6653	43.165394	54.712173	100	100	8.777061	2.320346	3.782653	0.264365	3.353333	0.574955	48.882805	98.098763
588	111ko2Gko3R072503	NORMAL	A	1	1	23	16	LOW_SIGNAL	LOW_SIGNAL	1544.268433	6692.187988	1568	6692	77.560226	58.712006	1414.519653	6671.970703	1410	6664	54.097401	63.431339	100	100	7.86756	1.491275	5.275726	0.189547	2.398429	0.318727	42.836094	118.75515
589	111ko2Gko3R072503	NORMAL	A	1	1	23	17	DETECTED	DETECTED	3847.876953	7586.861328	3806	7553	597.251343	340.506073	1436.909058	6693.272949	1410	6707	77.704514	76.56958	100	100	146.193542	65.913216	2.21797	0.450863	31.027384	11.67028	24.56171	37.129547
590	111ko2Gko3R072503	NORMAL	A	1	1	23	18	DETECTED	DETECTED	3785.474121	7630.385254	3767	7573	605.863464	358.28595	1420.782593	6675.260742	1413	6649	75.949661	90.544632	100	100	143.387482	70.452263	2.035243	0.491342	31.134983	10.548659	25.419138	36.294342
591	111ko2Gko3R072503	NORMAL	A	1	1	23	19	LOW_SIGNAL	LOW_SIGNAL	1381.898682	6680.993164	1376	6676	45.00684	64.7705	1364.268921	6639.37793	1353	6634	67.051674	72.665367	100	100	1.069013	3.069639	0.348254	2.871469	0.262928	0.572697	281.922302	79.153481
592	111ko2Gko3R072503	NORMAL	A	1	1	23	20	LOW_SIGNAL	LOW_SIGNAL	1344.918335	6644.578125	1345	6645	38.016495	59.373817	1331.047607	6613.277832	1329	6616	57.248631	55.745945	100	100	0.841078	2.308784	0.364295	2.745032	0.242289	0.561481	308.589752	65.290886
593	111ko2Gko3R072503	NORMAL	A	1	1	23	21	LOW_SIGNAL	LOW_SIGNAL	1262	6612.09375	1260	6614	29.730774	59.328217	1269.223999	6572.976074	1267	6574	38.63578	55.153225	100	100	-0.438041	2.885413	-0.151812	0	-0.186977	0.709255	0	55.888474
594	111ko2Gko3R072503	NORMAL	A	1	1	23	22	LOW_SIGNAL	LOW_SIGNAL	1235.391846	6583.811035	1234	6588	27.418062	60.959145	1240.674561	6535.214355	1241	6539	34.375294	53.566948	100	100	-0.320327	3.584607	-0.089362	0	-0.153678	0.907214	0	59.873184
595	111ko2Gko3R072503	NORMAL	A	1	1	23	23	LOW_SIGNAL	LOW_SIGNAL	1217.229736	6545.25	1217	6545	27.525402	59.296658	1218.823975	6528.640137	1219	6533	34.753757	51.260471	100	100	-0.09667	1.225183	-0.078902	0	-0.045872	0.324029	0	179.453644
596	111ko2Gko3R072503	NORMAL	A	1	1	23	24	LOW_SIGNAL	LOW_SIGNAL	1309.006714	6548.128418	1211	6544	915.663269	62.22488	1212.368042	6528.759766	1208	6526	31.746105	57.628582	100	100	5.859867	1.428678	4.101601	0.243807	3.044111	0.336095	946.942627	121.179741
597	111ko2Gko3R072503	NORMAL	A	1	1	23	25	LOW_SIGNAL	LOW_SIGNAL	1342.378418	6575.729492	1355	6572	68.774139	60.506092	1213.674561	6532.77002	1216	6532	27.239037	58.387146	100	100	7.804199	3.168793	2.46283	0.406037	4.724978	0.735769	49.066097	36.947025
598	111ko2Gko3R072503	NORMAL	A	1	1	23	26	LOW_SIGNAL	LOW_SIGNAL	1340.543579	6586.650879	1363	6591	73.547432	58.288654	1209.2677	6543.165527	1212	6545	31.646975	56.770046	100	100	7.960158	3.207583	2.481668	0.402955	4.148134	0.765991	50.573238	30.397615
599	111ko2Gko3R072503	NORMAL	A	1	1	24	1	DETECTED	DETECTED	20642.775391	13943.955078	24167	14210	10889.509766	5078.713867	1507.78125	6583.9375	1516	6586	52.377491	62.026489	100	100	1160.286133	542.892456	2.13723	0.467895	365.328583	118.659264	56.908215	68.998955
600	111ko2Gko3R072503	NORMAL	A	1	1	24	2	DETECTED	DETECTED	23061.699219	14815.28125	25475	15165	10410.651367	4887.255371	1515.192261	6600.922852	1518	6605	36.058861	67.712296	100	100	1306.512817	605.910706	2.15628	0.463762	597.537109	121.312653	48.316826	59.490784
601	111ko2Gko3R072503	NORMAL	A	1	1	24	3	LOW_SIGNAL	LOW_SIGNAL	1446.080566	6623.02002	1446	6617	31.347557	53.839787	1465.91272	6609.952148	1461	6601	54.028439	63.801048	100	100	-1.20256	0.963917	-1.247576	0	-0.367069	0.204822	0	261.957825
602	111ko2Gko3R072503	NORMAL	A	1	1	24	4	LOW_SIGNAL	LOW_SIGNAL	1412.147705	6594.120605	1411	6589	29.142792	55.568787	1403.927979	6588.096191	1406	6587	33.383686	53.113605	100	100	0.498419	0.444375	1.121616	0.89157	0.24622	0.113425	198.108597	271.148071
603	111ko2Gko3R072503	NORMAL	A	1	1	24	5	LOW_SIGNAL	LOW_SIGNAL	1432.771851	6556.845703	1358	6556	524.38562	58.291767	1362.76001	6557.47998	1365	6559	37.327969	58.671104	100	100	4.245299	-0.046786	0	-0.011021	1.875587	-0.010811	747.095581	0
604	111ko2Gko3R072503	NORMAL	A	1	1	24	6	LOW_SIGNAL	LOW_SIGNAL	1312.181763	6529.162109	1309	6526	31.120777	55.567474	1329.149292	6541.074707	1324	6547	31.859545	52.021194	100	100	-1.028858	-0.878702	0	0	-0.532573	-0.228995	0	0
605	111ko2Gko3R072503	NORMAL	A	1	1	24	7	DETECTED	DETECTED	1786.604614	6657.813965	1787	6641	48.668213	95.861725	1306.77124	6527.322266	1304	6528	32.130722	56.32914	100	100	29.095594	9.62538	3.0228	0.330819	14.933787	2.316593	7.618109	59.441399
606	111ko2Gko3R072503	NORMAL	A	1	1	24	8	DETECTED	DETECTED	1769.651733	6659.23584	1762	6653	49.348045	53.588711	1294.82312	6534.092285	1288	6534	41.884758	50.930634	100	100	28.792122	9.230887	3.119107	0.320605	11.336549	2.457137	5.495455	13.319063
607	111ko2Gko3R072503	NORMAL	A	1	1	24	9	LOW_SIGNAL	LOW_SIGNAL	1244.798706	6534.746582	1243	6534	35.831009	48.069466	1278.416016	6537.359863	1279	6534	31.053587	49.641685	100	100	-2.038448	-0.192762	0	0	-1.082558	-0.052643	0	0
608	111ko2Gko3R072503	NORMAL	A	1	1	24	10	LOW_SIGNAL	LOW_SIGNAL	1255.097412	6561.785645	1257	6560	35.224541	57.246967	1290.807983	6554.848145	1292	6554	37.516598	53.17334	100	100	-2.165377	0.511727	-4.231513	0	-0.951861	0.13047	0	305.711792
609	111ko2Gko3R072503	NORMAL	A	1	1	24	11	LOW_SIGNAL	LOW_SIGNAL	1307.594727	6573.437988	1306	6576	29.350534	60.081184	1310.751953	6566.503906	1312	6565	35.809002	56.696079	100	100	-0.191444	0.511474	-0.374299	0	-0.088169	0.122303	0	286.732117
610	111ko2Gko3R072503	NORMAL	A	1	1	24	12	LOW_SIGNAL	LOW_SIGNAL	1378.62915	6613.927246	1370	6615	52.942184	59.362076	1363.46875	6582.21875	1361	6583	49.002666	52.203079	100	100	0.919279	2.338894	0.39304	2.54427	0.309379	0.607407	132.188492	89.128113
611	111ko2Gko3R072503	NORMAL	A	1	1	24	13	DETECTED	DETECTED	25098.517578	13360	29492	14463	9392.571289	2796.858643	1511.666626	6633.285645	1534	6642	63.424232	58.890697	100	100	1430.23291	496.178497	2.882497	0.346921	371.890228	114.223717	39.820309	41.569157
612	111ko2Gko3R072503	NORMAL	A	1	1	24	14	DETECTED	DETECTED	28106.302734	14559.014648	30029	14995	5828.291016	1874.970947	1527.900024	6652	1534	6643	49.986206	70.102928	100	100	1611.631104	583.240295	2.763237	0.361894	531.714722	112.791504	21.927866	23.696173
613	111ko2Gko3R072503	NORMAL	A	1	1	24	15	LOW_SIGNAL	LOW_SIGNAL	1416.32666	6642.67334	1415	6638	30.478405	53.610386	1437.063965	6649.992188	1433	6647	41.937504	78.497955	100	100	-1.257445	-0.539856	0	0	-0.494481	-0.093236	0	0
614	111ko2Gko3R072503	NORMAL	A	1	1	24	16	LOW_SIGNAL	LOW_SIGNAL	1468.234863	6692.68457	1455	6686	57.574436	62.732815	1467.414917	6676.127441	1454	6661	59.871258	92.469025	100	100	0.049719	1.221293	0.04071	24.563929	0.013695	0.179056	2003.073608	410.304413
615	111ko2Gko3R072503	NORMAL	A	1	1	24	17	DETECTED	DETECTED	38851.589844	27667.880859	49373	33583	19066.246094	10912.089844	1583.058838	6721.764648	1573	6710	62.463459	70.346046	100	100	2259.847168	1545.035645	1.462651	0.68369	596.645325	297.75827	51.158825	52.094921
616	111ko2Gko3R072503	NORMAL	A	1	1	24	18	DETECTED	DETECTED	43950.007813	30770.269531	50940	33986	14466.423828	8340.235352	1548.133301	6751.466797	1538	6726	53.354431	84.913292	100	100	2571.116943	1771.684204	1.451228	0.689072	794.720764	282.862701	34.117184	34.721973
617	111ko2Gko3R072503	NORMAL	A	1	1	24	19	DETECTED	DETECTED	24543.541016	23726.070313	30155	27446	10244.230469	7173.478516	1495.5	6744.86377	1503	6743	48.557037	87.767174	100	100	1397.561035	1252.574341	1.115751	0.896257	474.659119	193.480164	44.446793	42.240471
618	111ko2Gko3R072503	NORMAL	A	1	1	24	20	DETECTED	DETECTED	26348.511719	26111.037109	30527	28719	8471.525391	6335.233887	1411.304321	6704.956543	1409	6711	55.494827	82.76664	100	100	1512.114136	1431.438843	1.05636	0.946647	449.360931	234.467422	33.970699	32.64283
619	111ko2Gko3R072503	NORMAL	A	1	1	24	21	LOW_SIGNAL	LOW_SIGNAL	1621.614868	6761.723145	1655	6779	132.652664	104.805428	1323.584717	6615.559082	1307	6611	62.759796	78.615868	100	100	18.071615	10.78141	1.676183	0.596594	4.748743	1.859218	39.213203	47.418564
620	111ko2Gko3R072503	NORMAL	A	1	1	24	22	DETECTED	DETECTED	1600.257202	6748.200195	1597	6743	57.932991	59.83284	1272.811157	6559.277832	1272	6556	35.757896	59.502628	100	100	19.855303	13.935365	1.424814	0.701846	9.157308	3.175025	13.920078	3.322752
621	111ko2Gko3R072503	NORMAL	A	1	1	24	23	LOW_SIGNAL	LOW_SIGNAL	1243.48645	6543.506836	1239	6550	56.514458	60.799149	1236.547607	6527.476074	1232	6527	37.117672	57.849144	100	100	0.42075	1.182467	0.355824	2.810381	0.186942	0.277113	614.172424	116.704582
622	111ko2Gko3R072503	NORMAL	A	1	1	24	24	LOW_SIGNAL	LOW_SIGNAL	1220.912109	6532.89209	1219	6525	26.263941	74.11097	1225.110229	6526.637695	1224	6520	26.691423	56.692677	100	100	-0.254561	0.461339	-0.551787	0	-0.157283	0.110321	0	763.180847
623	111ko2Gko3R072503	NORMAL	A	1	1	24	25	DETECTED	DETECTED	1753.552124	6734.864746	1755	6735	59.864742	60.130844	1226.034424	6519.387695	1221	6518	30.550583	59.160755	100	100	31.987022	15.894101	2.012509	0.496892	17.267025	3.64223	9.759391	4.992407
624	111ko2Gko3R072503	NORMAL	A	1	1	24	26	DETECTED	DETECTED	1760.675049	6744.9375	1766	6743	44.980663	58.482544	1228.95166	6506.088867	1225	6512	32.022316	52.160797	100	100	32.242043	17.618046	1.830058	0.546431	16.604776	4.579083	5.940771	11.072825
625	111ko2Gko3R072503	NORMAL	A	1	1	25	1	LOW_SIGNAL	LOW_SIGNAL	1522.48645	6634.026855	1517	6632	53.740429	59.722698	1474.254272	6583.118652	1468	6588	72.976295	58.964012	100	100	2.924648	3.755111	0.778845	1.283953	0.660929	0.863378	102.361343	18.639952
626	111ko2Gko3R072503	NORMAL	A	1	1	25	2	LOW_SIGNAL	LOW_SIGNAL	1525.621582	6624.425781	1524	6624	50.117054	56.394165	1479.026123	6589.808594	1469	6588	73.997925	56.297272	100	100	2.825403	2.553446	1.106506	0.903746	0.629686	0.6149	116.840553	9.545498
627	111ko2Gko3R072503	NORMAL	A	1	1	25	3	LOW_SIGNAL	LOW_SIGNAL	1437.080566	6594.033691	1435	6596	30.354107	55.354931	1443.039673	6578.666504	1450	6579	37.588375	57.547752	100	100	-0.361342	1.13352	-0.318778	0	-0.158536	0.267034	0	102.390434
628	111ko2Gko3R072503	NORMAL	A	1	1	25	4	LOW_SIGNAL	LOW_SIGNAL	1398.067139	6558.033691	1397	6561	29.766813	52.972126	1401.730103	6561.341309	1399	6562	33.033421	55.839363	100	100	-0.222111	-0.243978	0	0	-0.110887	-0.059235	0	0
629	111ko2Gko3R072503	NORMAL	A	1	1	25	5	LOW_SIGNAL	LOW_SIGNAL	1367.073853	6536.644531	1368	6535	35.734406	57.164803	1373.563477	6536.658691	1375	6531	35.472015	54.545265	100	100	-0.39351	-0.001044	0	0	-0.182951	-0.00026	0	0
630	111ko2Gko3R072503	NORMAL	A	1	1	25	6	LOW_SIGNAL	LOW_SIGNAL	1315.268433	6516.402832	1313	6519	27.143423	50.104343	1337.206299	6525.77002	1337	6530	37.960472	53.372379	100	100	-1.330244	-0.690946	0	0	-0.577913	-0.175506	0	0
631	111ko2Gko3R072503	NORMAL	A	1	1	25	7	LOW_SIGNAL	LOW_SIGNAL	1293.99353	6521.175293	1296	6521	39.872917	53.649696	1309.031738	6513.452148	1310	6505	35.076141	57.425228	100	100	-0.91187	0.569678	-1.600677	0	-0.42873	0.13449	0	265.15683
632	111ko2Gko3R072503	NORMAL	A	1	1	25	8	LOW_SIGNAL	LOW_SIGNAL	1290.142822	6517.623535	1289	6521	32.905178	49.562675	1305.357178	6517.150879	1300	6520	30.44824	55.283131	100	100	-0.922551	0.034864	-26.461226	0	-0.499679	0.00855	0	5181.380371
633	111ko2Gko3R072503	NORMAL	A	1	1	25	9	LOW_SIGNAL	LOW_SIGNAL	1273.738525	6526.54248	1272	6528	31.189739	55.207863	1310.166626	6535.007813	1313	6533	32.586803	51.128471	100	100	-2.208886	-0.624423	0	0	-1.117879	-0.16557	0	0
634	111ko2Gko3R072503	NORMAL	A	1	1	25	10	LOW_SIGNAL	LOW_SIGNAL	1285.215698	6561.73877	1287	6557	29.641264	56.5485	1323.484131	6558.158691	1313	6553	75.472778	65.484703	100	100	-2.320478	0.264075	-8.787189	0	-0.50705	0.05467	0	922.407776
635	111ko2Gko3R072503	NORMAL	A	1	1	25	11	LOW_SIGNAL	LOW_SIGNAL	1365.315796	6597.013184	1361	6592	35.595493	56.77002	1343.420654	6575.285645	1345	6577	32.816422	56.665741	100	100	1.327653	1.602675	0.828398	1.207149	0.667201	0.383433	62.974987	15.829432
636	111ko2Gko3R072503	NORMAL	A	1	1	25	12	LOW_SIGNAL	LOW_SIGNAL	1408.615845	6628.105957	1401	6622	99.373695	75.756897	1382.976196	6582.380859	1373	6583	73.376129	49.132954	100	100	1.554708	3.372792	0.460956	2.169406	0.349428	0.93064	261.37442	126.108727
637	111ko2Gko3R072503	NORMAL	A	1	1	25	13	LOW_SIGNAL	LOW_SIGNAL	1482.59729	6639.966309	1484	6643	54.252155	63.903057	1417.965576	6601.439453	1411	6601	48.143074	55.66769	100	100	3.919065	2.841833	1.379062	0.72513	1.342492	0.692086	38.69743	81.44986
638	111ko2Gko3R072503	NORMAL	A	1	1	25	14	LOW_SIGNAL	LOW_SIGNAL	1521.12085	6665.818848	1519	6671	68.777542	63.448318	1429.868408	6618.684082	1423	6605	38.112209	57.13752	100	100	5.533262	3.476773	1.591494	0.62834	2.39431	0.824935	62.740414	58.526012
639	111ko2Gko3R072503	NORMAL	A	1	1	25	15	LOW_SIGNAL	LOW_SIGNAL	1466.375854	6642.892578	1465	6644	38.859497	51.8046	1436.047607	6632.595215	1431	6632	35.346706	57.03278	100	100	1.83901	0.759558	2.421158	0.413026	0.858022	0.180552	53.23521	231.653198
640	111ko2Gko3R072503	NORMAL	A	1	1	25	16	LOW_SIGNAL	LOW_SIGNAL	1475.202759	6656.709473	1473	6654	33.35461	50.160725	1485.712036	6655.063965	1462	6649	147.061127	55.349442	100	100	-0.63725	0.121377	-5.250186	0	-0.071462	0.029729	0	1421.926758
641	111ko2Gko3R072503	NORMAL	A	1	1	25	17	LOW_SIGNAL	LOW_SIGNAL	1473.283813	6697.918945	1470	6700	41.540089	62.581818	1466.842651	6655.425781	1454	6656	64.754051	56.792507	100	100	0.390572	3.134397	0.124608	8.025147	0.099471	0.748218	771.196472	61.865681
642	111ko2Gko3R072503	NORMAL	A	1	1	25	18	LOW_SIGNAL	LOW_SIGNAL	1451.838867	6703.798828	1445	6706	44.812988	65.724655	1433.755127	6664.397949	1423	6666	54.429951	61.180782	100	100	1.096541	2.906303	0.377298	2.650427	0.332239	0.644007	170.836441	60.946301
643	111ko2Gko3R072503	NORMAL	A	1	1	25	19	DETECTED	DETECTED	2871.510254	7547.102051	2878	7553	347.217621	211.128906	1420.767456	6655.058105	1408	6646	53.016685	68.551117	100	100	87.968506	65.799294	1.336922	0.747987	27.363892	13.012829	23.653137	22.385685
644	111ko2Gko3R072503	NORMAL	A	1	1	25	20	DETECTED	DETECTED	2840.735352	7510.353027	2769	7518	388.677917	243.242813	1391.455688	6649.13916	1389	6652	41.573784	79.064674	100	100	87.879784	63.525192	1.383385	0.722865	34.860424	10.892524	26.664841	26.710489
645	111ko2Gko3R072503	NORMAL	A	1	1	25	21	LOW_SIGNAL	LOW_SIGNAL	1529.564575	6642.972656	1571	6637	111.207153	65.821388	1320.960327	6594.80957	1320	6594	32.746639	58.538292	100	100	12.649109	3.552624	3.560497	0.28086	6.370249	0.822762	50.946457	62.486107
646	111ko2Gko3R072503	NORMAL	A	1	1	25	22	LOW_SIGNAL	LOW_SIGNAL	1478.695923	6609.486328	1521	6610	116.569351	58.909172	1292.803223	6548.606445	1291	6544	31.979494	57.026535	100	100	11.271952	4.490645	2.510096	0.398391	5.812872	1.067571	60.301964	24.267113
647	111ko2Gko3R072503	NORMAL	A	1	1	25	23	DETECTED	DETECTED	1732.558105	6977.767578	1741	6969	50.277939	67.86219	1267.505493	6528.5	1268	6524	37.99662	51.655441	100	100	28.199335	33.13905	0.85094	1.175171	12.239315	8.697392	7.08008	9.796227
648	111ko2Gko3R072503	NORMAL	A	1	1	25	24	DETECTED	DETECTED	1760.666626	7012.399902	1758	7012	59.084686	99.17028	1251.215088	6509.5	1248	6510	32.984459	57.072571	100	100	30.891546	37.095097	0.832766	1.200817	15.445199	8.811586	9.622244	16.126783
649	111ko2Gko3R072503	NORMAL	A	1	1	25	25	DETECTED	DETECTED	1686.724976	6766.825195	1666	6761	76.685829	95.179146	1258.983887	6504.69873	1258	6507	41.505775	50.923744	100	100	25.93688	19.335073	1.341442	0.745466	10.30558	5.147431	15.075113	30.676207
650	111ko2Gko3R072503	NORMAL	A	1	1	25	26	DETECTED	DETECTED	1712.269287	6815.538574	1697	6810	66.983315	69.873741	1283.409546	6509.899902	1273	6507	73.632248	55.900925	100	100	26.004713	22.544638	1.153477	0.866944	5.824347	5.467506	7.1298	13.716089
651	111ko2Gko3R072503	NORMAL	B	1	2	1	1	LOW_SIGNAL	LOW_SIGNAL	1137.067139	6523.288574	1138	6521	28.75119	55.148369	1181.896851	6511.928711	1138	6500	298.424988	65.96122	100	100	-2.718333	0.837931	-3.244103	0	-0.150221	0.17222	0	318.556335
652	111ko2Gko3R072503	NORMAL	B	1	2	1	2	LOW_SIGNAL	LOW_SIGNAL	1141.445923	6516.648438	1141	6516	29.350166	51.463055	1177.959961	6494.768066	1140	6487	284.520935	64.768845	100	100	-2.214097	1.613948	-1.371851	0	-0.128335	0.337822	0	179.733215
653	111ko2Gko3R072503	NORMAL	B	1	2	1	3	LOW_SIGNAL	LOW_SIGNAL	1147.054077	6503.783691	1147	6504	30.123732	57.453495	1142.791992	6481.943848	1141	6484	26.199091	52.306992	100	100	0.258439	1.610959	0.160426	6.233409	0.162681	0.417532	348.834991	108.825218
654	111ko2Gko3R072503	NORMAL	B	1	2	1	4	LOW_SIGNAL	LOW_SIGNAL	1166.385132	6484.662109	1164	6485	28.212637	48.939861	1161.904053	6486.824219	1157	6487	30.539085	52.739143	100	100	0.271719	-0.159482	0	-0.586939	0.146733	-0.040996	260.900208	0
655	111ko2Gko3R072503	NORMAL	B	1	2	1	5	LOW_SIGNAL	LOW_SIGNAL	1281.905396	6578.614746	1285	6576	53.402634	80.735275	1203.927979	6489.184082	1199	6487	39.63913	52.78294	100	100	4.728307	6.596619	0.716777	1.395133	1.967183	1.69431	45.89175	68.311348
656	111ko2Gko3R072503	NORMAL	B	1	2	1	6	LOW_SIGNAL	LOW_SIGNAL	1331.912109	6595.223145	1339	6598	58.370361	85.948944	1252.647949	6505.288086	1246	6503	55.460709	53.847733	100	100	4.806331	6.633825	0.724519	1.380226	1.429195	1.670174	22.960123	74.486931
657	111ko2Gko3R072503	NORMAL	B	1	2	1	7	DETECTED	DETECTED	1761.909058	6691.40918	1761	6675	41.037598	70.119934	1318.615356	6535.686035	1306	6539	85.922356	60.771999	100	100	26.879942	11.486511	2.340131	0.427327	5.159236	2.562416	17.029083	22.462658
658	111ko2Gko3R072503	NORMAL	B	1	2	1	8	DETECTED	DETECTED	1749.206909	6646.551758	1756	6626	35.986485	76.342552	1374.441162	6559.896973	1343	6564	116.712486	64.647102	100	100	22.724623	6.391864	3.555242	0.281275	3.211017	1.340428	29.625446	46.860775
659	111ko2Gko3R072503	NORMAL	B	1	2	1	9	LOW_SIGNAL	LOW_SIGNAL	1326.122437	6589.646484	1310	6580	83.680237	84.436386	1270.230103	6534.531738	1265	6535	35.6427	55.484589	100	100	3.389136	4.065395	0.833655	1.199537	1.568128	0.993334	135.456573	115.481224
660	111ko2Gko3R072503	NORMAL	B	1	2	1	10	LOW_SIGNAL	LOW_SIGNAL	1293.414917	6554.176758	1294	6545	43.104183	69.440483	1250.248047	6516.13623	1248	6520	34.471043	55.206848	100	100	2.617504	2.80596	0.932837	1.071998	1.252265	0.689054	59.950851	110.726822
661	111ko2Gko3R072503	NORMAL	B	1	2	1	11	LOW_SIGNAL	LOW_SIGNAL	1221.829956	6497.496582	1220	6495	31.647755	50.035793	1224	6497.111328	1221	6497	36.962902	52.863186	100	100	-0.131585	0.028417	-4.630451	0	-0.058709	0.007288	0	4427.428223
662	111ko2Gko3R072503	NORMAL	B	1	2	1	12	LOW_SIGNAL	LOW_SIGNAL	1208.102051	6477.13623	1196	6472	70.56588	51.593071	1196.492065	6471.055664	1195	6470	27.587172	53.139561	100	100	0.703993	0.448517	1.569602	0.637104	0.420847	0.114426	559.431458	209.300659
663	111ko2Gko3R072503	NORMAL	B	1	2	1	13	LOW_SIGNAL	LOW_SIGNAL	1188.397339	6469.099121	1186	6468	26.273701	51.388939	1197.965088	6463.342773	1198	6465	29.367609	51.290272	100	100	-0.580158	0.424602	-1.366358	0	-0.325793	0.112231	0	55.29443
664	111ko2Gko3R072503	NORMAL	B	1	2	1	14	LOW_SIGNAL	LOW_SIGNAL	1212.072876	6466.344238	1213	6469	31.710796	59.059525	1212.2677	6480.763672	1214	6484	35.062176	70.047089	100	100	-0.011814	-1.063612	0	0	-0.005557	-0.205853	0	0
665	111ko2Gko3R072503	NORMAL	B	1	2	1	15	DETECTED	DETECTED	1480	6678.134766	1473	6680	30.209724	66.280457	1226.467651	6482.971191	1227	6485	42.138538	56.576221	100	100	15.373408	14.395731	1.067914	0.936405	6.016638	3.449569	11.587221	17.692179
666	111ko2Gko3R072503	NORMAL	B	1	2	1	16	LOW_SIGNAL	LOW_SIGNAL	1432.350952	6615.185547	1472	6617	103.791153	93.239426	1251.571411	6496.706543	1257	6495	46.210026	58.333809	100	100	10.961905	8.739294	1.254324	0.797242	3.912128	2.031052	51.408878	61.392815
667	111ko2Gko3R072503	NORMAL	B	1	2	1	17	LOW_SIGNAL	LOW_SIGNAL	1261.71521	6514.231934	1259	6519	29.735365	54.341312	1263.267212	6505.068848	1264	6505	35.799278	61.69698	100	100	-0.094109	0.675891	-0.139236	0	-0.043353	0.148518	0	318.837891
668	111ko2Gko3R072503	NORMAL	B	1	2	1	18	LOW_SIGNAL	LOW_SIGNAL	1263.814575	6495.556152	1264	6493	26.663931	53.618355	1266.777832	6492.547852	1263	6493	33.07177	53.052368	100	100	-0.179683	0.221899	-0.809748	0	-0.089601	0.056704	0	258.288269
669	111ko2Gko3R072503	NORMAL	B	1	2	1	19	LOW_SIGNAL	LOW_SIGNAL	1258.144775	6485.092285	1258	6481	30.427073	50.587986	1251.25	6467.939453	1251	6474	30.503279	53.369617	100	100	0.418078	1.265234	0.330435	3.026314	0.226034	0.321397	31.252939	99.138466
670	111ko2Gko3R072503	NORMAL	B	1	2	1	20	LOW_SIGNAL	LOW_SIGNAL	1250.313721	6476.130859	1249	6472	34.737831	55.98975	1229.129272	6463.362305	1229	6463	29.73317	46.482426	100	100	1.284559	0.941839	1.363883	0.733201	0.712485	0.274696	84.791512	244.45018
671	111ko2Gko3R072503	NORMAL	B	1	2	1	21	LOW_SIGNAL	LOW_SIGNAL	1211.53894	6454.649414	1210	6456	29.234493	54.152348	1215.176025	6457.888184	1215	6455	28.614815	53.648376	100	100	-0.220541	-0.238899	0	0	-0.127105	-0.06037	0	0
672	111ko2Gko3R072503	NORMAL	B	1	2	1	22	LOW_SIGNAL	LOW_SIGNAL	1212.831177	6459.532227	1210	6453	27.170919	53.447575	1215.592041	6462.815918	1216	6462	28.202921	51.070061	100	100	-0.16741	-0.242213	0	0	-0.097893	-0.064298	0	0
673	111ko2Gko3R072503	NORMAL	B	1	2	1	23	LOW_SIGNAL	LOW_SIGNAL	1238.058472	6478.324707	1234	6475	34.482586	57.059982	1231.790527	6467.742676	1229	6470	31.270433	54.221066	100	100	0.380069	0.780556	0.48692	2.053724	0.200443	0.195165	231.862625	167.964676
674	111ko2Gko3R072503	NORMAL	B	1	2	1	24	LOW_SIGNAL	LOW_SIGNAL	1241.967529	6496.194824	1236	6493	34.092228	56.144779	1240.759277	6486.555664	1241	6490	35.016117	59.521984	100	100	0.073265	0.711007	0.103043	9.704651	0.034506	0.161943	661.328857	205.042465
675	111ko2Gko3R072503	NORMAL	B	1	2	1	25	LOW_SIGNAL	LOW_SIGNAL	1225.623413	6504.448242	1219	6503	33.754608	59.359768	1229.015869	6501.57959	1229	6505	33.152252	56.635735	100	100	-0.205708	0.211599	-0.972161	0	-0.10233	0.050651	0	619.653381
676	111ko2Gko3R072503	NORMAL	B	1	2	1	26	LOW_SIGNAL	LOW_SIGNAL	1204.49353	6516.389648	1201	6514	27.735504	50.116108	1225.740112	6512.803223	1224	6512	33.626144	56.395428	100	100	-1.288326	0.264543	-4.870001	0	-0.631847	0.063594	0	721.09552
677	111ko2Gko3R072503	NORMAL	B	1	2	2	1	LOW_SIGNAL	LOW_SIGNAL	1171	6578.402832	1173	6580	34.645111	72.759964	1145.269897	6504.452148	1145	6504	26.135162	52.314678	100	100	1.560193	5.454779	0.286023	3.496221	0.984501	1.413574	88.39003	68.381561
678	111ko2Gko3R072503	NORMAL	B	1	2	2	2	LOW_SIGNAL	LOW_SIGNAL	1178.733276	6553.453125	1180	6559	32.719402	78.138321	1147.215942	6490.73584	1146	6488	26.499418	58.753052	100	100	1.911113	4.626177	0.413108	2.420672	1.189359	1.067473	60.894077	82.136597
679	111ko2Gko3R072503	NORMAL	B	1	2	2	3	LOW_SIGNAL	LOW_SIGNAL	1164.786621	6500.819824	1165	6500	32.311111	58.72757	1152.343994	6480.144043	1149	6485	30.242596	51.090008	100	100	0.754482	1.525095	0.494711	2.02138	0.411427	0.404693	91.420578	140.072021
680	111ko2Gko3R072503	NORMAL	B	1	2	2	4	LOW_SIGNAL	LOW_SIGNAL	1200.182373	6508.297363	1199	6505	29.227015	54.010387	1180.871948	6488.016113	1184	6487	32.081799	49.303043	100	100	1.170924	1.495993	0.782706	1.277618	0.601912	0.411359	68.510361	108.735588
681	111ko2Gko3R072503	NORMAL	B	1	2	2	5	LOW_SIGNAL	LOW_SIGNAL	1352.26355	6571.716309	1355	6571	50.393738	56.547745	1229.550049	6503.041504	1225	6502	37.796638	51.857658	100	100	7.440963	5.065618	1.468915	0.680774	3.246678	1.324294	27.161486	32.833595
682	111ko2Gko3R072503	NORMAL	B	1	2	2	6	LOW_SIGNAL	LOW_SIGNAL	1449.797241	6628.344727	1443	6627	73.549088	73.780762	1319.416016	6544.295898	1302	6537	79.946571	61.886723	100	100	7.90591	6.199642	1.27522	0.784178	1.630854	1.358108	24.034636	47.793728
683	111ko2Gko3R072503	NORMAL	B	1	2	2	7	DETECTED	DETECTED	19660.443359	11410.974609	21559	11741	6073.294922	2060.956543	1457.800049	6590.299805	1447	6585	81.327538	62.441639	100	100	1103.751343	355.584473	3.104048	0.32216	223.818939	77.202888	33.361916	42.732826
684	111ko2Gko3R072503	NORMAL	B	1	2	2	8	DETECTED	DETECTED	20328.126953	12110.415039	21498	11527	4603.671875	2515.834961	1470.0625	6596.875	1468	6606	95.966286	67.644043	100	100	1143.494019	406.691864	2.811696	0.355657	196.507187	81.508141	24.406914	45.613621
685	111ko2Gko3R072503	NORMAL	B	1	2	2	9	LOW_SIGNAL	LOW_SIGNAL	1523.904785	6587.360352	1526	6587	76.794632	72.076637	1348.661743	6552.279297	1332	6545	66.932709	68.918251	100	100	10.626189	2.587662	4.106483	0.243517	2.618197	0.509024	21.483732	60.153614
686	111ko2Gko3R072503	NORMAL	B	1	2	2	10	LOW_SIGNAL	LOW_SIGNAL	1479.142822	6575.870605	1482	6565	75.460861	84.054878	1306	6500.137207	1302	6499	52.585621	53.704369	100	100	10.498839	5.586276	1.879399	0.532085	3.292589	1.410191	31.258072	85.379951
687	111ko2Gko3R072503	NORMAL	B	1	2	2	11	DETECTED	DETECTED	1743.407349	6714.296387	1738	6709	50.004349	85.317299	1281.52124	6490.799805	1273	6484	58.215702	54.649906	100	100	28.007328	16.485641	1.698892	0.588619	7.934047	4.089606	6.453961	29.314377
688	111ko2Gko3R072503	NORMAL	B	1	2	2	12	DETECTED	DETECTED	1706.911133	6699.088867	1699	6702	51.568512	65.586456	1233.128662	6478.151855	1228	6476	49.321465	57.123085	100	100	28.728687	16.296841	1.762838	0.567267	9.606009	3.867736	3.17798	14.586205
689	111ko2Gko3R072503	NORMAL	B	1	2	2	13	DETECTED	DETECTED	1748.298096	6921.403809	1747	6906	66.672493	118.785873	1223.447388	6473.736816	1219	6473	27.726469	53.136642	100	100	31.825304	33.020985	0.96379	1.03757	18.92959	8.424827	11.55259	23.73155
690	111ko2Gko3R072503	NORMAL	B	1	2	2	14	DETECTED	DETECTED	1779.366699	6960.433105	1781	6965	96.865829	139.087524	1253.067627	6505.743164	1256	6497	36.588169	101.167564	100	100	31.913128	33.539017	0.951522	1.050947	14.384406	4.494424	17.041641	20.992052
691	111ko2Gko3R072503	NORMAL	B	1	2	2	15	DETECTED	DETECTED	4517.691895	8499.791992	4589	8496	815.806396	647.537842	1292.854126	6519.479004	1295	6508	41.370663	64.986076	100	100	195.544083	146.072617	1.338677	0.747006	77.949875	30.472881	25.265043	32.533676
692	111ko2Gko3R072503	NORMAL	B	1	2	2	16	DETECTED	DETECTED	4692.885742	8819.771484	4697	8814	730.476685	647.11853	1322.690918	6546.054688	1316	6549	37.21751	70.281799	100	100	204.358063	167.714783	1.218486	0.820691	90.554008	32.351433	21.646461	28.292471
693	111ko2Gko3R072503	NORMAL	B	1	2	2	17	DETECTED	DETECTED	2747.153809	6881.509766	2757	6889	101.26519	78.555893	1331.241333	6537.103516	1318	6533	55.031193	73.55191	100	100	85.856499	25.404226	3.379615	0.295892	25.729271	4.682492	6.003697	8.010556
694	111ko2Gko3R072503	NORMAL	B	1	2	2	18	DETECTED	DETECTED	2820.844727	6879.747559	2838	6876	139.799835	77.348557	1327.125	6513.25	1321	6512	62.93618	56.349026	100	100	90.574493	27.033735	3.350425	0.29847	23.733879	6.504062	8.357124	14.457576
695	111ko2Gko3R072503	NORMAL	B	1	2	2	19	DETECTED	DETECTED	2014.235352	6927.974609	1871	6896	341.990631	175.025833	1282.557373	6465.294922	1279	6474	37.062798	58.089409	100	100	44.366661	34.128357	1.299994	0.769234	19.741575	7.964958	46.465302	35.684517
696	111ko2Gko3R072503	NORMAL	B	1	2	2	20	DETECTED	DETECTED	2024.183228	6906.603027	1994	6896	335.203552	217.84436	1259.538452	6459.192383	1260	6465	23.922638	56.420349	100	100	46.365665	33.002079	1.404932	0.711778	31.96323	7.929952	43.726032	47.028671
697	111ko2Gko3R072503	NORMAL	B	1	2	2	21	LOW_SIGNAL	LOW_SIGNAL	1266.078491	6475.686035	1258	6475	116.485512	56.963558	1257.634766	6462.70459	1252	6464	74.32	49.052238	100	100	0.512001	0.957542	0.534703	1.870196	0.113613	0.264645	1062.282471	223.093399
698	111ko2Gko3R072503	NORMAL	B	1	2	2	22	LOW_SIGNAL	LOW_SIGNAL	1244.350708	6479.779297	1243	6476	31.695143	54.27914	1246.706299	6462.507813	1243	6467	30.82235	46.891895	100	100	-0.142836	1.273986	-0.112117	0	-0.076425	0.368326	0	158.284973
699	111ko2Gko3R072503	NORMAL	B	1	2	2	23	DETECTED	DETECTED	6113.206055	8393.80957	6486	8469	1542.978027	807.233521	1285.636353	6483	1287	6477	39.852692	63.227901	100	100	292.728729	140.945877	2.076888	0.48149	121.135353	30.220987	31.951134	42.115837
700	111ko2Gko3R072503	NORMAL	B	1	2	2	24	DETECTED	DETECTED	6080.641113	8610.273438	6279	8486	853.02179	776.71521	1297.647095	6512.117676	1292	6516	32.604801	60.901779	100	100	290.025787	154.764984	1.873976	0.533625	146.696014	34.451469	17.82144	36.904976
701	111ko2Gko3R072503	NORMAL	B	1	2	2	25	DETECTED	DETECTED	2085.837402	6648.825195	2077	6653	74.667786	75.474159	1268.34314	6518.490234	1267	6518	39.788925	68.002289	100	100	49.570293	9.613818	5.15615	0.193943	20.545774	1.916626	7.728889	25.121408
702	111ko2Gko3R072503	NORMAL	B	1	2	2	26	DETECTED	DETECTED	2038.316406	6618.392578	2045	6622	63.816338	62.241138	1264.923096	6516.990234	1265	6519	43.071327	46.895168	100	100	46.896149	7.479679	6.269807	0.159495	17.956106	2.16232	6.088638	40.358387
703	111ko2Gko3R072503	NORMAL	B	1	2	3	1	LOW_SIGNAL	LOW_SIGNAL	1130.186646	6488.313477	1128	6485	30.126221	55.892059	1147.218506	6488.40332	1143	6492	40.888885	54.974625	100	100	-1.032759	-0.006627	0	0	-0.41654	-0.001634	0	0
704	111ko2Gko3R072503	NORMAL	B	1	2	3	2	LOW_SIGNAL	LOW_SIGNAL	1135.773315	6477.586426	1136	6476	24.814253	57.400303	1136.400024	6477.083496	1134	6474	34.381546	57.956467	100	100	-0.038002	0.037097	-1.024379	0	-0.018228	0.008678	0	1592.635376
705	111ko2Gko3R072503	NORMAL	B	1	2	3	3	LOW_SIGNAL	LOW_SIGNAL	1152.900024	6537.813477	1151	6544	28.446993	59.44286	1149.677734	6477.991699	1146	6479	28.878271	52.893372	100	100	0.19539	4.412597	0.04428	22.583584	0.111582	1.130988	154.307571	45.342377
706	111ko2Gko3R072503	NORMAL	B	1	2	3	4	LOW_SIGNAL	LOW_SIGNAL	1207.686646	6566.680176	1205	6566	27.911686	58.898308	1185.341309	6491.643066	1184	6489	39.187786	55.794266	100	100	1.354951	5.534916	0.244801	4.084956	0.570212	1.344889	123.09832	25.14522
707	111ko2Gko3R072503	NORMAL	B	1	2	3	5	DETECTED	DETECTED	1785.084229	6732.589355	1785	6739	54.665066	58.04208	1247.599976	6520.685547	1249	6526	40.922916	55.584705	100	100	32.591362	15.63053	2.085109	0.479591	13.134066	3.812268	6.743156	7.885647
708	111ko2Gko3R072503	NORMAL	B	1	2	3	6	LOW_SIGNAL	LOW_SIGNAL	1785.836792	6744.217773	1826	6741	151.494232	74.406647	1329.420166	6568.386719	1314	6565	66.24192	57.23801	100	100	27.675676	12.969718	2.133869	0.468632	6.890148	3.071928	29.850864	27.03796
709	111ko2Gko3R072503	NORMAL	B	1	2	3	7	DETECTED	DETECTED	20160.509766	16772	21536	17553	5918.308105	3992.060791	1450.882324	6623	1428	6623	88.357147	56.885849	100	100	1134.493286	748.614441	1.515457	0.659867	211.750015	178.409927	31.628897	39.330532
710	111ko2Gko3R072503	NORMAL	B	1	2	3	8	DETECTED	DETECTED	19321.226563	16543.78125	21498	17326	6636.236328	4027.552246	1508	6670.799805	1488	6646	73.546875	93.944664	100	100	1080.138306	728.2547	1.483188	0.674224	242.202362	105.093582	37.252254	40.782581
711	111ko2Gko3R072503	NORMAL	B	1	2	3	9	DETECTED	DETECTED	13048.438477	13449.505859	14128	14287	4256.825195	2974.816406	1424.318237	6631.727051	1418	6616	48.919159	106.241043	100	100	704.850281	502.89563	1.401584	0.713479	237.618973	64.172737	36.618202	43.605385
712	111ko2Gko3R072503	NORMAL	B	1	2	3	10	DETECTED	DETECTED	13361.930664	13693.943359	14546	14174	4380.557129	3138.064453	1382.5	6549.272949	1382	6545	42.942654	65.042976	100	100	726.395203	527.007935	1.378338	0.725511	278.96344	109.845383	36.565567	43.912319
713	111ko2Gko3R072503	NORMAL	B	1	2	3	11	DETECTED	DETECTED	7206.226074	10307.669922	7351	10346	1555.836914	985.658081	1298.581421	6508.325684	1293	6500	40.483528	54.895451	100	100	358.221069	280.248688	1.278226	0.782334	145.927124	69.210548	26.327078	25.902582
714	111ko2Gko3R072503	NORMAL	B	1	2	3	12	DETECTED	DETECTED	6541.725098	9979.770508	6679	10152	1516.255981	1166.095703	1253.410278	6512.179688	1252	6507	32.627663	47.633392	100	100	320.66687	255.777771	1.253693	0.797643	162.080719	72.797478	28.665178	33.600346
715	111ko2Gko3R072503	NORMAL	B	1	2	3	13	LOW_SIGNAL	LOW_SIGNAL	1281.129272	6572.51709	1282	6573	37.805607	63.925938	1235.960815	6496.480469	1235	6494	35.970535	49.080219	100	100	2.738874	5.608643	0.488331	2.047791	1.255707	1.549232	25.760202	53.867748
716	111ko2Gko3R072503	NORMAL	B	1	2	3	14	LOW_SIGNAL	LOW_SIGNAL	1319.085571	6586.447266	1321	6590	36.951717	58.238026	1262.151978	6517.848145	1262	6513	37.805965	52.303864	100	100	3.452275	5.060035	0.682263	1.46571	1.505942	1.31155	14.036253	37.335728
717	111ko2Gko3R072503	NORMAL	B	1	2	3	15	LOW_SIGNAL	LOW_SIGNAL	1526.456909	6720.297852	1536	6708	96.339455	100.791573	1321.66394	6559.903809	1312	6562	59.507648	59.962955	100	100	12.418005	11.831047	1.049612	0.952733	3.441456	2.674886	36.995235	50.509808
718	111ko2Gko3R072503	NORMAL	B	1	2	3	16	LOW_SIGNAL	LOW_SIGNAL	1594.43042	6780.19873	1600	6784	85.858528	92.04258	1387.358276	6588.841797	1374	6581	68.75383	62.81546	100	100	12.556207	14.114944	0.889568	1.124141	3.011791	3.046335	24.834654	35.157318
719	111ko2Gko3R072503	NORMAL	B	1	2	3	17	DETECTED	DETECTED	32413.412109	21333.623047	35228	21792	7997.25	6569.984863	1440.449951	6598.600098	1436	6593	50.004711	56.741703	100	100	1878.103516	1086.890503	1.72796	0.578717	619.400879	259.685944	25.819595	44.58588
720	111ko2Gko3R072503	NORMAL	B	1	2	3	18	DETECTED	DETECTED	27630.667969	18192.03125	32269	18579	10788.660156	6614.845703	1413.25	6538.549805	1402	6537	65.617615	46.632355	100	100	1589.742188	859.588623	1.849422	0.540709	399.548462	249.901199	41.149971	56.761417
721	111ko2Gko3R072503	NORMAL	B	1	2	3	19	LOW_SIGNAL	LOW_SIGNAL	1355.836548	6533.196289	1355	6530	44.419125	64.765266	1331.299072	6486.570313	1329	6480	54.024666	67.69175	100	100	1.487876	3.439243	0.432617	2.311512	0.45419	0.688798	125.321388	42.226261
722	111ko2Gko3R072503	NORMAL	B	1	2	3	20	LOW_SIGNAL	LOW_SIGNAL	1315.150269	6516.980469	1313	6520	32.416241	52.138435	1302.927979	6488.496094	1301	6491	36.414326	55.676144	100	100	0.741121	2.101075	0.352734	2.834995	0.335645	0.511608	135.726364	68.563515
723	111ko2Gko3R072503	NORMAL	B	1	2	3	21	LOW_SIGNAL	LOW_SIGNAL	1283.901978	6521.875977	1284	6519	35.437263	54.181629	1295.839966	6506.13623	1295	6514	30.698431	55.774082	100	100	-0.723882	1.161001	-0.623498	0	-0.388879	0.282205	0	84.070679
724	111ko2Gko3R072503	NORMAL	B	1	2	3	22	LOW_SIGNAL	LOW_SIGNAL	1287.96106	6526.54541	1289	6529	27.907148	56.611633	1295.647949	6496.912109	1295	6498	34.997753	56.274803	100	100	-0.466109	2.185823	-0.213242	0	-0.21964	0.526582	0	20.808733
725	111ko2Gko3R072503	NORMAL	B	1	2	3	23	LOW_SIGNAL	LOW_SIGNAL	1408.642822	6635.597168	1421	6647	68.526184	89.79319	1308.855957	6520.952148	1309	6517	35.504814	61.551693	100	100	6.050763	8.456491	0.715517	1.397591	2.810517	1.862581	58.73616	57.025948
726	111ko2Gko3R072503	NORMAL	B	1	2	3	24	LOW_SIGNAL	LOW_SIGNAL	1404.396118	6636.928711	1413	6630	66.118271	98.946037	1307.142822	6543.341309	1307	6539	37.617168	57.074429	100	100	5.897136	6.90323	0.854257	1.170607	2.585343	1.639743	55.910076	86.364098
727	111ko2Gko3R072503	NORMAL	B	1	2	3	25	DETECTED	DETECTED	9800.306641	8107.386719	10762	8355	2213.765381	570.77594	1317.041626	6525	1300	6526	57.248112	50.975697	100	100	514.398621	116.720619	4.407093	0.226907	148.184189	31.041983	26.086948	35.926434
728	111ko2Gko3R072503	NORMAL	B	1	2	3	26	DETECTED	DETECTED	9400.078125	7809.078125	10309	7946	2499.077881	532.157776	1302.53125	6525.96875	1293	6533	52.541824	45.873226	100	100	491.009888	94.64521	5.1879	0.192756	154.116211	27.970768	30.855341	41.319695
729	111ko2Gko3R072503	NORMAL	B	1	2	4	1	DETECTED	DETECTED	2408.344727	6866.439453	2493	6879	286.686066	125.789375	1143.840576	6467.898438	1136	6470	49.454857	49.268204	100	100	76.675575	29.397337	2.608249	0.383399	25.568857	8.089213	22.331936	29.040777
730	111ko2Gko3R072503	NORMAL	B	1	2	4	2	DETECTED	DETECTED	2482.617432	6914.113281	2526	6932	294.252441	138.544983	1143.968262	6471.095215	1146	6470	29.660975	54.16573	100	100	81.171494	32.67807	2.483974	0.402581	45.131664	8.178937	21.869337	28.78388
731	111ko2Gko3R072503	NORMAL	B	1	2	4	3	DETECTED	DETECTED	1550.862915	6670.621094	1532	6670	88.933006	73.840805	1153.802979	6489.318359	1155	6485	27.202499	59.712677	100	100	24.076471	13.373322	1.800336	0.555452	14.596451	3.036252	21.324379	23.958826
732	111ko2Gko3R072503	NORMAL	B	1	2	4	4	DETECTED	DETECTED	1604.561035	6706.479492	1598	6713	95.517311	81.530075	1190.455688	6510.13916	1191	6508	38.391972	52.470188	100	100	25.110052	14.482532	1.733817	0.576762	10.786248	3.741941	21.120729	31.782661
733	111ko2Gko3R072503	NORMAL	B	1	2	4	5	LOW_SIGNAL	LOW_SIGNAL	1373.67334	6821.506836	1378	6818	57.261375	109.402824	1230.914551	6539.769043	1228	6540	37.706345	56.720333	100	100	8.656446	20.781652	0.416543	2.400714	3.786068	4.967139	30.186617	33.204971
734	111ko2Gko3R072503	NORMAL	B	1	2	4	6	LOW_SIGNAL	LOW_SIGNAL	1435.073853	6907.791992	1429	6902	55.448673	113.371521	1285.319946	6577.744141	1287	6582	40.340408	56.512897	100	100	9.080608	24.345118	0.372995	2.681001	3.712255	5.840222	25.403124	29.778173
735	111ko2Gko3R072503	NORMAL	B	1	2	4	7	LOW_SIGNAL	LOW_SIGNAL	1372.837891	6670.466309	1375	6676	40.607121	67.472588	1355.35083	6609.973633	1344	6599	52.14513	59.90723	100	100	1.060361	4.462084	0.237638	4.208082	0.335354	1.009773	187.072891	51.317123
736	111ko2Gko3R072503	NORMAL	B	1	2	4	8	LOW_SIGNAL	LOW_SIGNAL	1383.312866	6650.700684	1387	6645	40.049416	77.992477	1368.184204	6609.351074	1362	6601	53.718143	64.682205	100	100	0.917355	3.050046	0.300768	3.324827	0.28163	0.639273	236.6409	105.389061
737	111ko2Gko3R072503	NORMAL	B	1	2	4	9	LOW_SIGNAL	LOW_SIGNAL	1356.680298	6585.047852	1358	6582	45.422825	67.704971	1344.624023	6561.624023	1338	6561	55.036011	63.269863	100	100	0.731055	1.727798	0.423114	2.363431	0.219062	0.370221	257.75946	102.89357
738	111ko2Gko3R072503	NORMAL	B	1	2	4	10	LOW_SIGNAL	LOW_SIGNAL	1332.428589	6578.102051	1335	6573	47.73687	65.1082	1300.777832	6522.641113	1296	6523	53.955612	61.377632	100	100	1.919203	4.090931	0.469136	2.131578	0.586607	0.903602	79.453232	39.167084
739	111ko2Gko3R072503	NORMAL	B	1	2	4	11	LOW_SIGNAL	LOW_SIGNAL	1327.210938	6556.285645	1329	6561	50.515594	67.05722	1258.839966	6508.87207	1253	6502	49.060112	61.228283	100	100	4.145802	3.497338	1.185416	0.843586	1.393616	0.774374	17.607933	57.674099
740	111ko2Gko3R072503	NORMAL	B	1	2	4	12	LOW_SIGNAL	LOW_SIGNAL	1299.061279	6532.306152	1296	6528	56.698097	61.531864	1225.287964	6493.056152	1223	6493	32.917984	59.95956	100	100	4.473383	2.895174	1.545117	0.6472	2.241125	0.654608	62.574966	35.212872
741	111ko2Gko3R072503	NORMAL	B	1	2	4	13	LOW_SIGNAL	LOW_SIGNAL	1204.63269	6494.183594	1205	6494	24.399105	53.673428	1214.583984	6488.399902	1212	6487	31.248011	52.189636	100	100	-0.603415	0.426619	-1.414413	0	-0.318462	0.110821	0	216.697433
742	111ko2Gko3R072503	NORMAL	B	1	2	4	14	LOW_SIGNAL	LOW_SIGNAL	1213.421021	6492.927734	1214	6488	28.995211	59.432766	1235.456055	6497.73584	1236	6495	34.453217	58.563057	100	100	-1.336136	-0.354657	0	0	-0.639564	-0.082101	0	0
743	111ko2Gko3R072503	NORMAL	B	1	2	4	15	LOW_SIGNAL	LOW_SIGNAL	1283.125854	6575.450195	1283	6574	32.803318	68.3946	1274.744019	6522.087891	1277	6526	44.330666	62.671558	100	100	0.508248	3.936131	0.129124	7.744503	0.189075	0.85146	355.752869	51.324436
744	111ko2Gko3R072503	NORMAL	B	1	2	4	16	LOW_SIGNAL	LOW_SIGNAL	1349.43042	6616.026367	1350	6612	40.413612	69.908127	1333.33606	6559.312012	1321	6557	57.525581	67.739601	100	100	0.975912	4.183386	0.233283	4.286644	0.279777	0.837241	254.363358	30.463083
745	111ko2Gko3R072503	NORMAL	B	1	2	4	17	LOW_SIGNAL	LOW_SIGNAL	1339.217163	6518.894531	1330	6522	61.523262	64.150818	1347.223999	6533.463867	1324	6530	79.16111	73.999199	100	100	-0.485509	-1.074669	0	0	-0.101146	-0.196885	0	0
746	111ko2Gko3R072503	NORMAL	B	1	2	4	18	LOW_SIGNAL	LOW_SIGNAL	1360.355225	6503.420898	1357	6497	41.564503	62.034008	1357.630249	6504	1346	6504	57.376068	58.28117	100	100	0.165234	-0.042716	0	-0.258518	0.047493	-0.009936	1451.483154	0
747	111ko2Gko3R072503	NORMAL	B	1	2	4	19	DETECTED	DETECTED	1669.46875	6610.40625	1676	6610	47.495346	62.832546	1357.438843	6508.460449	1347	6507	86.997841	57.167984	100	100	18.920517	7.519765	2.516105	0.39744	3.58664	1.783267	23.359642	25.574398
748	111ko2Gko3R072503	NORMAL	B	1	2	4	20	LOW_SIGNAL	LOW_SIGNAL	1551.627441	6584.39209	1580	6581	111.329651	67.999062	1350.160034	6516.576172	1352	6523	36.851578	69.011223	100	100	12.216353	5.002264	2.442165	0.409473	5.466995	0.98268	52.144199	17.364786
749	111ko2Gko3R072503	NORMAL	B	1	2	4	21	LOW_SIGNAL	LOW_SIGNAL	1381.169922	6528.058594	1367	6524	66.679298	61.527088	1337.135986	6532.13623	1333	6531	36.719143	51.881283	100	100	2.67008	-0.300776	0	-0.112647	1.199209	-0.078596	126.398384	0
750	111ko2Gko3R072503	NORMAL	B	1	2	4	22	LOW_SIGNAL	LOW_SIGNAL	1366.104614	6536.836426	1349	6540	75.580139	61.649307	1320	6532.096191	1320	6525	33.476761	55.472233	100	100	2.79564	0.349651	7.995514	0.12507	1.377213	0.085452	146.974045	567.426941
751	111ko2Gko3R072503	NORMAL	B	1	2	4	23	LOW_SIGNAL	LOW_SIGNAL	1344.692871	6569.516113	1343	6571	31.653816	62.882206	1325.079956	6543.032227	1327	6532	30.48839	69.005829	100	100	1.189266	1.953515	0.608783	1.642622	0.643291	0.383792	43.3904	107.306274
752	111ko2Gko3R072503	NORMAL	B	1	2	4	24	LOW_SIGNAL	LOW_SIGNAL	1337.196045	6581.143555	1335	6587	33.95974	62.511932	1322.232056	6568.248047	1320	6570	39.420422	65.65213	100	100	0.907369	0.951203	0.953917	1.048309	0.3796	0.196422	133.772049	155.569031
753	111ko2Gko3R072503	NORMAL	B	1	2	4	25	LOW_SIGNAL	LOW_SIGNAL	1351.450928	6556.444336	1354	6553	52.549843	58.411526	1314.791992	6543.775879	1318	6550	35.942005	56.385464	100	100	2.222883	0.934456	2.3788	0.42038	1.019947	0.224676	104.575119	120.38372
754	111ko2Gko3R072503	NORMAL	B	1	2	4	26	LOW_SIGNAL	LOW_SIGNAL	1368.640503	6547.398926	1368	6548	54.770161	54.188419	1298.414673	6529.325195	1296	6528	34.243328	49.229065	100	100	4.258275	1.333161	3.194118	0.313076	2.050789	0.367135	60.868416	125.303101
755	111ko2Gko3R072503	NORMAL	B	1	2	5	1	LOW_SIGNAL	LOW_SIGNAL	1122.786621	6482.67334	1123	6481	29.96521	45.608425	1106.598389	6469.368652	1106	6476	29.723148	58.850861	100	100	0.981604	0.981386	1.000222	0.999778	0.544634	0.226075	23.480539	279.545685
756	111ko2Gko3R072503	NORMAL	B	1	2	5	2	LOW_SIGNAL	LOW_SIGNAL	1138.206665	6475.646484	1136	6483	28.084076	56.317657	1125.317505	6486.087402	1127	6487	29.855289	54.54863	100	100	0.781558	-0.770147	0	-0.985399	0.431721	-0.191406	78.595505	0
757	111ko2Gko3R072503	NORMAL	B	1	2	5	3	DETECTED	DETECTED	1860.51355	6616.162109	1858	6625	58.633804	55.848267	1161.203491	6489.674316	1152	6491	54.126991	59.526676	100	100	42.403973	9.330042	4.544886	0.220028	12.919803	2.124892	3.223622	16.286856
758	111ko2Gko3R072503	NORMAL	B	1	2	5	4	DETECTED	DETECTED	1888.482788	6667	1889	6666	57.472118	61.272808	1203.051514	6512.546387	1190	6518	69.168243	54.679855	100	100	41.562408	11.392867	3.648108	0.274115	9.909624	2.824689	5.614915	17.901205
759	111ko2Gko3R072503	NORMAL	B	1	2	5	5	LOW_SIGNAL	LOW_SIGNAL	1228.213379	6553.319824	1230	6551	29.919264	62.199333	1212.798218	6528.043945	1211	6526	34.557423	56.768959	100	100	0.934727	1.864409	0.501353	1.994603	0.446074	0.445241	112.182755	100.559769
760	111ko2Gko3R072503	NORMAL	B	1	2	5	6	LOW_SIGNAL	LOW_SIGNAL	1284.87915	6591.825684	1282	6587	35.209583	59.29105	1271.715576	6558.935547	1269	6574	40.045368	58.754562	100	100	0.798198	2.426055	0.329011	3.039415	0.328717	0.559789	144.919632	24.195765
761	111ko2Gko3R072503	NORMAL	B	1	2	5	7	DETECTED	DETECTED	16844.941406	12144.452148	18392	12875	4908.877441	2100.526855	1336.130493	6598	1318	6603	48.869308	71.219887	100	100	940.405762	409.119537	2.298609	0.435046	317.352783	77.877853	31.650618	37.849766
762	111ko2Gko3R072503	NORMAL	B	1	2	5	8	DETECTED	DETECTED	16021.428711	13134.518555	17607	13226	4293.942383	2649.072266	1351.535767	6592.214355	1349	6590	43.112671	60.605804	100	100	889.536377	482.575989	1.843308	0.542503	340.268707	107.948479	29.268967	40.480827
763	111ko2Gko3R072503	NORMAL	B	1	2	5	9	LOW_SIGNAL	LOW_SIGNAL	1445.081055	6578.344727	1457	6579	65.003975	67.389381	1298.790527	6514.552246	1299	6523	54.703342	62.801884	100	100	8.8706	4.705486	1.885161	0.530459	2.674252	1.015773	24.003582	38.309746
764	111ko2Gko3R072503	NORMAL	B	1	2	5	10	LOW_SIGNAL	LOW_SIGNAL	1365.204102	6541.830078	1378	6541	51.955719	63.067741	1260.439941	6494.73584	1254	6496	40.4408	55.992825	100	100	6.352571	3.473783	1.828718	0.546831	2.590556	0.841076	31.134758	61.627834
765	111ko2Gko3R072503	NORMAL	B	1	2	5	11	LOW_SIGNAL	LOW_SIGNAL	1216.843506	6463.476074	1216	6457	29.163382	59.244026	1216.936523	6475.698242	1211	6474	35.526844	58.293636	100	100	-0.00564	-0.901536	0	0	-0.002618	-0.209666	0	0
766	111ko2Gko3R072503	NORMAL	B	1	2	5	12	LOW_SIGNAL	LOW_SIGNAL	1215.006836	6468.979492	1218	6465	30.573858	53.067348	1202.5	6460.936523	1199	6461	32.172226	47.485378	100	100	0.758375	0.593269	1.2783	0.782289	0.388746	0.169378	80.072647	294.560394
767	111ko2Gko3R072503	NORMAL	B	1	2	5	13	LOW_SIGNAL	LOW_SIGNAL	1220.435425	6472.666504	1220	6475	27.680433	48.832722	1201.18396	6475.200195	1201	6478	29.945215	54.369556	100	100	1.167349	-0.186891	0	-0.160099	0.642889	-0.046601	59.341351	0
768	111ko2Gko3R072503	NORMAL	B	1	2	5	14	LOW_SIGNAL	LOW_SIGNAL	1223.776367	6484.842285	1225	6483	27.891983	57.142914	1218.295776	6467.668945	1217	6474	32.304359	58.459026	100	100	0.332326	1.266747	0.262346	3.81176	0.169655	0.293767	297.367828	71.824806
769	111ko2Gko3R072503	NORMAL	B	1	2	5	15	LOW_SIGNAL	LOW_SIGNAL	1281.322388	6520.545898	1279	6516	39.70163	58.951527	1249.368042	6511.175781	1246	6509	36.143871	61.45755	100	100	1.937612	0.691162	2.803411	0.356708	0.884088	0.152465	51.407108	185.386124
770	111ko2Gko3R072503	NORMAL	B	1	2	5	16	LOW_SIGNAL	LOW_SIGNAL	1309.578979	6529.868652	1312	6536	32.806583	61.018368	1280.119995	6515.439941	1281	6509	32.486374	57.361671	100	100	1.786301	1.064296	1.678387	0.59581	0.90681	0.251539	15.521475	144.196976
771	111ko2Gko3R072503	NORMAL	B	1	2	5	17	LOW_SIGNAL	LOW_SIGNAL	1298.125	6502.940918	1296	6507	35.013397	60.128799	1290.417358	6513.034668	1290	6507	29.866365	55.696537	100	100	0.467367	-0.744539	0	-1.593049	0.258071	-0.181228	237.089096	0
772	111ko2Gko3R072503	NORMAL	B	1	2	5	18	LOW_SIGNAL	LOW_SIGNAL	1339.267944	6502.947754	1342	6506	31.589474	51.328495	1334.642822	6507.77002	1340	6509	30.990185	50.949574	100	100	0.280453	-0.355702	0	-1.268312	0.149245	-0.094648	132.407181	0
773	111ko2Gko3R072503	NORMAL	B	1	2	5	19	LOW_SIGNAL	LOW_SIGNAL	1377.169922	6522.058594	1377	6523	37.274197	63.079552	1373.921021	6522.851074	1361	6521	51.628716	54.40934	100	100	0.197003	-0.058455	0	-0.296722	0.062928	-0.014565	1099.552002	0
774	111ko2Gko3R072503	NORMAL	B	1	2	5	20	LOW_SIGNAL	LOW_SIGNAL	1384.810425	6540.39209	1384	6539	33.998596	53.5718	1390.703369	6546.847656	1387	6544	35.050224	59.844021	100	100	-0.35733	-0.476178	0	0	-0.168129	-0.107873	0	0
775	111ko2Gko3R072503	NORMAL	B	1	2	5	21	LOW_SIGNAL	LOW_SIGNAL	1551.657837	6579.342285	1533	6574	114.750702	54.634136	1415.822998	6561.628418	1415	6554	53.737499	63.072269	100	100	8.2366	1.306617	6.303759	0.158635	2.527748	0.28085	74.64238	177.913864
776	111ko2Gko3R072503	NORMAL	B	1	2	5	22	LOW_SIGNAL	LOW_SIGNAL	1542.052612	6595.664551	1522	6601	109.025856	67.518547	1410.061401	6581.728027	1409	6587	62.465755	60.920994	100	100	8.003534	1.027991	7.785605	0.128442	2.113017	0.228764	67.699181	208.874985
777	111ko2Gko3R072503	NORMAL	B	1	2	5	23	LOW_SIGNAL	LOW_SIGNAL	1403.460571	6590.447266	1399	6586	54.624043	63.693695	1418.131592	6601.09668	1399	6596	76.785812	64.960289	100	100	-0.889605	-0.785526	0	0	-0.191064	-0.163937	0	0
778	111ko2Gko3R072503	NORMAL	B	1	2	5	24	LOW_SIGNAL	LOW_SIGNAL	1376.287598	6594.529297	1374	6595	43.942047	56.389263	1396.075684	6607.554688	1389	6598	69.847305	63.026726	100	100	-1.199888	-0.960784	0	0	-0.283305	-0.206665	0	0
779	111ko2Gko3R072503	NORMAL	B	1	2	5	25	LOW_SIGNAL	LOW_SIGNAL	1533.294067	6603.947754	1538	6604	144.464844	62.306942	1342.103149	6561.476074	1334	6557	56.088051	68.581833	100	100	11.593219	3.132813	3.700579	0.270228	3.408764	0.619285	69.633202	67.476852
780	111ko2Gko3R072503	NORMAL	B	1	2	5	26	DETECTED	DETECTED	1717.095215	6587.285645	1728	6572	81.072136	50.658806	1321.61792	6540.995117	1316	6533	51.009892	60.247242	100	100	23.980505	3.4145	7.023139	0.142386	7.752953	0.768343	15.933495	70.446495
781	111ko2Gko3R072503	NORMAL	B	1	2	6	1	DETECTED	DETECTED	1671.769897	6737.734375	1667	6730	99.810005	86.088409	1100.214233	6480.814453	1097	6484	24.138424	43.941418	100	100	34.657349	18.951027	1.828785	0.546811	23.678251	5.846874	16.944487	28.81423
782	111ko2Gko3R072503	NORMAL	B	1	2	6	2	DETECTED	DETECTED	1654.634399	6719.709473	1665	6723	73.582069	75.896179	1118.074951	6480.100098	1119	6481	26.266779	52.496807	100	100	32.535286	17.67416	1.840839	0.543231	20.427303	4.564266	12.810157	22.875414
783	111ko2Gko3R072503	NORMAL	B	1	2	6	3	LOW_SIGNAL	LOW_SIGNAL	1142.506714	6468.386719	1142	6472	26.527876	52.422642	1135.820557	6485.384766	1138	6493	26.167103	54.753174	100	100	0.405428	-1.253816	0	-3.092577	0.255518	-0.310449	65.211624	0
784	111ko2Gko3R072503	NORMAL	B	1	2	6	4	LOW_SIGNAL	LOW_SIGNAL	1179.52002	6498.733398	1176	6498	39.513775	55.985218	1168.680054	6489.328125	1166	6492	31.874149	47.39349	100	100	0.657302	0.693755	0.947454	1.05546	0.340086	0.198451	215.437103	316.872406
785	111ko2Gko3R072503	NORMAL	B	1	2	6	5	DETECTED	DETECTED	6976.13916	8537.72168	7369	8396	1697.698853	929.263245	1227.268311	6514.512207	1221	6519	37.826595	54.177082	100	100	348.593567	149.236755	2.335843	0.428111	151.979614	37.344379	29.523664	45.852032
786	111ko2Gko3R072503	NORMAL	B	1	2	6	6	DETECTED	DETECTED	7007.10498	8752.621094	7609	8875	1697.952759	869.029541	1254.466675	6545.755371	1257	6540	37.947094	53.953754	100	100	348.821991	162.783676	2.142856	0.466667	151.596283	40.902912	29.508699	39.302483
787	111ko2Gko3R072503	NORMAL	B	1	2	6	7	LOW_SIGNAL	LOW_SIGNAL	1603.523438	6605.986816	1661	6598	169.316177	70.125854	1275.46936	6544.795898	1278	6537	46.839539	61.150814	100	100	19.892172	4.513588	4.407175	0.226903	7.003786	1.000656	49.598045	56.0951
788	111ko2Gko3R072503	NORMAL	B	1	2	6	8	DETECTED	DETECTED	1769.196045	6632.725586	1762	6623	70.547295	54.280415	1281.450928	6535.372559	1275	6535	49.638546	61.949352	100	100	29.575338	7.180992	4.118559	0.242803	9.825934	1.571494	10.277742	30.667389
789	111ko2Gko3R072503	NORMAL	B	1	2	6	9	LOW_SIGNAL	LOW_SIGNAL	1370.547241	6544.216309	1378	6544	85.203911	60.535427	1243.64563	6520.503906	1243	6525	33.927685	53.539616	100	100	7.694917	1.749083	4.3994	0.227304	3.740356	0.442895	61.589172	119.134842
790	111ko2Gko3R072503	NORMAL	B	1	2	6	10	LOW_SIGNAL	LOW_SIGNAL	1352.966187	6534.364746	1354	6537	86.659744	58.474979	1221.80957	6498.523926	1215	6498	35.505432	58.372841	100	100	7.952927	2.643704	3.008251	0.332419	3.693987	0.613998	60.273254	9.638855
791	111ko2Gko3R072503	NORMAL	B	1	2	6	11	DETECTED	DETECTED	1932.666626	6642.037109	1938	6639	47.799503	58.507202	1205.059937	6473.922363	1202	6479	34.132919	51.122826	100	100	44.119793	12.400545	3.557891	0.281065	21.31686	3.288448	4.598977	16.924503
792	111ko2Gko3R072503	NORMAL	B	1	2	6	12	DETECTED	DETECTED	1951.09375	6648.9375	1954	6646	62.792881	62.384819	1198.606079	6459.151367	1200	6465	27.58132	51.324516	100	100	45.628498	13.999078	3.259393	0.306806	27.282511	3.697767	7.49662	18.686031
793	111ko2Gko3R072503	NORMAL	B	1	2	6	13	LOW_SIGNAL	LOW_SIGNAL	1306.63269	6492.598633	1319	6490	74.058121	59.503269	1193.117676	6457.874023	1194	6460	28.107597	57.264565	100	100	6.883195	2.56137	2.68731	0.372119	4.038589	0.606389	60.359348	46.561039
794	111ko2Gko3R072503	NORMAL	B	1	2	6	14	LOW_SIGNAL	LOW_SIGNAL	1303.730225	6489.875	1307	6491	66.720337	58.351707	1213.5	6463.48584	1200	6460	83.695984	49.799129	100	100	5.471279	1.946527	2.810789	0.355772	1.078071	0.529912	56.002651	115.249199
795	111ko2Gko3R072503	NORMAL	B	1	2	6	15	LOW_SIGNAL	LOW_SIGNAL	1218.092163	6472.75	1216	6471	28.752508	54.78643	1222.615967	6472.456055	1221	6467	37.983189	52.582573	100	100	-0.274309	0.021682	-12.651413	0	-0.1191	0.00559	0	5233.167969
796	111ko2Gko3R072503	NORMAL	B	1	2	6	16	LOW_SIGNAL	LOW_SIGNAL	1264.666626	6477.731934	1265	6478	31.857622	51.776089	1261.801636	6483.523926	1259	6482	37.063194	52.571587	100	100	0.173724	-0.427231	0	-2.459252	0.0773	-0.110173	661.12915	0
797	111ko2Gko3R072503	NORMAL	B	1	2	6	17	DETECTED	DETECTED	6070.169434	7485.95166	6566	7534	1580.059082	396.162811	1291.886353	6501.13623	1291	6497	36.925579	60.008373	100	100	289.740143	72.642334	3.988585	0.250715	129.403061	16.411301	33.058475	39.762943
798	111ko2Gko3R072503	NORMAL	B	1	2	6	18	DETECTED	DETECTED	6130.144043	7481.243164	6382	7524	1262.230713	357.593231	1363.508179	6536.458984	1362	6539	36.518318	51.101387	100	100	289.033875	69.689537	4.14745	0.241112	130.527252	18.488426	26.469452	37.460739
799	111ko2Gko3R072503	NORMAL	B	1	2	6	19	DETECTED	DETECTED	5291.17041	7393.775391	5744	7452	1080.640625	336.616486	1435.090942	6558.79541	1423	6562	65.463219	51.664196	100	100	233.820602	61.590115	3.796398	0.263408	58.904522	16.161676	27.972866	39.836658
800	111ko2Gko3R072503	NORMAL	B	1	2	6	20	DETECTED	DETECTED	5470.158203	7502.066895	5839	7521	933.857971	324.529175	1485.095215	6599.023926	1498	6600	64.541084	58.068283	100	100	241.641754	66.610603	3.627677	0.275658	61.744595	15.551397	23.377924	35.357323
801	111ko2Gko3R072503	NORMAL	B	1	2	6	21	DETECTED	DETECTED	22912.691406	24648.408203	24042	25765	4400.94043	4886.843262	1501.09375	6616.1875	1499	6628	49.395279	65.37011	100	100	1298.332275	1330.099609	0.976117	1.024468	433.474579	275.848114	20.552708	27.098194
802	111ko2Gko3R072503	NORMAL	B	1	2	6	22	DETECTED	DETECTED	20939.439453	21986.525391	22819	22982	6434.644043	7086.975098	1529.375	6687.25	1523	6690	30.220655	61.971416	100	100	1176.965576	1128.511108	1.042937	0.958831	642.278076	246.876328	33.150703	46.320522
803	111ko2Gko3R072503	NORMAL	B	1	2	6	23	DETECTED	DETECTED	33818.648438	20018.490234	37753	21299	12313.714844	6495.478516	1555.349976	6702.600098	1526	6696	48.486866	72.729057	100	100	1956.345459	982.211853	1.991776	0.502065	665.402832	183.089005	38.166027	48.776844
804	111ko2Gko3R072503	NORMAL	B	1	2	6	24	DETECTED	DETECTED	32881.527344	20558.839844	35998	20889	11127.1875	7403.71875	1501.555542	6670.185059	1487	6657	64.688805	68.429665	100	100	1902.783325	1024.460327	1.857352	0.538401	485.091248	202.962479	35.458923	53.305397
805	111ko2Gko3R072503	NORMAL	B	1	2	6	25	LOW_SIGNAL	LOW_SIGNAL	1505.189575	6788.862793	1510	6790	58.522678	116.961143	1393.333374	6601.375	1382	6604	67.827904	63.265377	100	100	6.78261	13.829547	0.490443	2.038971	1.649118	2.963513	30.654343	52.469437
806	111ko2Gko3R072503	NORMAL	B	1	2	6	26	LOW_SIGNAL	LOW_SIGNAL	1419.679688	6712.248535	1428	6719	53.513767	108.181519	1330.752197	6574.98291	1333	6581	42.410938	62.019333	100	100	5.392285	10.12504	0.532569	1.87769	2.096806	2.213272	36.698307	64.574684
807	111ko2Gko3R072503	NORMAL	B	1	2	7	1	LOW_SIGNAL	LOW_SIGNAL	1178.780029	6503.866699	1177	6501	56.53791	58.585064	1114.228394	6484.338379	1111	6484	38.815228	52.099751	100	100	3.914209	1.440456	2.717341	0.368007	1.663049	0.374826	63.683216	137.196991
808	111ko2Gko3R072503	NORMAL	B	1	2	7	2	LOW_SIGNAL	LOW_SIGNAL	1187.446655	6501.080078	1188	6497	51.883007	50.000332	1127.896851	6480.555664	1128	6477	38.627213	56.042648	100	100	3.610914	1.51393	2.385126	0.419265	1.541654	0.366228	58.16629	123.330902
809	111ko2Gko3R072503	NORMAL	B	1	2	7	3	LOW_SIGNAL	LOW_SIGNAL	1212.626709	6520.293457	1193	6519	94.838226	57.981194	1145.567993	6482.13623	1142	6482	27.009655	53.88419	100	100	4.066231	2.814568	1.444709	0.692181	2.482768	0.708134	135.568909	56.10535
810	111ko2Gko3R072503	NORMAL	B	1	2	7	4	LOW_SIGNAL	LOW_SIGNAL	1216.253296	6520.106445	1216	6523	34.959072	54.302311	1166.767944	6486.383789	1163	6492	28.081142	48.437157	100	100	3.000637	2.487464	1.206304	0.828979	1.762227	0.696215	42.078579	72.792488
811	111ko2Gko3R072503	NORMAL	B	1	2	7	5	LOW_SIGNAL	LOW_SIGNAL	1200.553345	6490.220215	1196	6487	35.383335	53.588139	1193.887939	6486.527832	1191	6484	32.260838	50.827118	100	100	0.404169	0.272359	1.483958	0.673873	0.20661	0.072646	218.041763	459.843353
812	111ko2Gko3R072503	NORMAL	B	1	2	7	6	LOW_SIGNAL	LOW_SIGNAL	1228.295288	6506.369141	1224	6504	32.505615	55.69976	1233.015991	6517.655762	1234	6514	34.292614	49.995831	100	100	-0.286249	-0.832528	0	0	-0.137659	-0.225751	0	0
813	111ko2Gko3R072503	NORMAL	B	1	2	7	7	DETECTED	DETECTED	1834.722168	6705.972168	1858	6689	179.178375	80.611404	1264.064697	6522.188477	1243	6519	95.362167	59.164902	100	100	34.602882	13.556324	2.552527	0.391769	5.984107	3.106296	26.582251	29.791206
814	111ko2Gko3R072503	NORMAL	B	1	2	7	8	DETECTED	DETECTED	1739.787476	6659.612305	1748	6653	159.753662	80.54081	1236.79834	6500.60498	1238	6505	29.511148	55.701416	100	100	30.499687	11.72876	2.600419	0.384553	17.044039	2.854637	31.214235	36.585518
815	111ko2Gko3R072503	NORMAL	B	1	2	7	9	DETECTED	DETECTED	2273.633301	6814.100098	2181	6802	268.863037	106.161018	1237.010498	6507.458008	1224	6506	52.891434	58.021675	100	100	62.857563	22.618652	2.779015	0.35984	19.599068	5.284957	25.429621	28.992256
816	111ko2Gko3R072503	NORMAL	B	1	2	7	10	DETECTED	DETECTED	2205.694336	6771.972168	2180	6761	271.567932	101.057121	1214.973022	6503.394531	1211	6507	40.81432	55.244892	100	100	60.074242	19.810928	3.032379	0.329774	24.273867	4.861583	27.099791	31.506716
817	111ko2Gko3R072503	NORMAL	B	1	2	7	11	DETECTED	DETECTED	1697.122681	7196.537598	1704	7200	62.37302	98.775757	1198.25	6471.079102	1198	6473	23.215584	49.340126	100	100	30.250078	53.511551	0.5653	1.768972	21.488699	14.703216	11.604471	11.795281
818	111ko2Gko3R072503	NORMAL	B	1	2	7	12	DETECTED	DETECTED	1689.929199	7189.955566	1707	7209	72.476669	125.226341	1188.577515	6455.154785	1183	6462	27.876598	52.416367	100	100	30.400396	54.200661	0.560886	1.782893	17.98468	14.018538	13.344155	15.477454
819	111ko2Gko3R072503	NORMAL	B	1	2	7	13	LOW_SIGNAL	LOW_SIGNAL	1180.925659	6462.581055	1182	6466	27.014755	57.737724	1183.460815	6453.921875	1183	6458	26.085648	58.609901	100	100	-0.153724	0.638722	-0.240674	0	-0.097186	0.147743	0	116.333443
820	111ko2Gko3R072503	NORMAL	B	1	2	7	14	LOW_SIGNAL	LOW_SIGNAL	1184.272095	6460.754883	1181	6465	26.764463	54.900848	1187.104004	6454.503906	1187	6453	30.041595	50.008816	100	100	-0.171718	0.461087	-0.37242	0	-0.094266	0.124997	0	362.413696
821	111ko2Gko3R072503	NORMAL	B	1	2	7	15	LOW_SIGNAL	LOW_SIGNAL	1262.176514	6520.522949	1258	6513	39.959206	60.804825	1217.148804	6472.677734	1220	6474	36.074154	58.662201	100	100	2.73034	3.529177	0.773648	1.292578	1.248199	0.815606	38.169868	33.4394
822	111ko2Gko3R072503	NORMAL	B	1	2	7	16	LOW_SIGNAL	LOW_SIGNAL	1303.562134	6543.627441	1291	6549	80.732239	60.80381	1253.214233	6497.777832	1249	6498	31.912527	53.571022	100	100	3.052939	3.381977	0.902709	1.107777	1.577685	0.855866	147.28949	62.73103
823	111ko2Gko3R072503	NORMAL	B	1	2	7	17	LOW_SIGNAL	LOW_SIGNAL	1282.019775	6515.5	1282	6515	29.664223	60.457638	1291.303955	6505.759766	1292	6508	33.292744	58.547245	100	100	-0.562964	0.718463	-0.783567	0	-0.278865	0.166365	0	154.801239
824	111ko2Gko3R072503	NORMAL	B	1	2	7	18	LOW_SIGNAL	LOW_SIGNAL	1353.078979	6550.269531	1347	6546	39.832352	53.530834	1363.949097	6531.745605	1350	6534	65.499634	59.327023	100	100	-0.65913	1.366369	-0.482395	0	-0.165957	0.312234	0	138.071503
825	111ko2Gko3R072503	NORMAL	B	1	2	7	19	DETECTED	DETECTED	37773.824219	20889.714844	39806	21290	11506.081055	5341.70752	1514.875	6623	1488	6622	65.929131	61.789967	100	100	2198.62915	1052.346924	2.089263	0.478638	549.968567	230.890472	31.732559	37.439243
826	111ko2Gko3R072503	NORMAL	B	1	2	7	20	DETECTED	DETECTED	40214.25	22170.541016	41035	21393	9590.854492	4894.671387	1564.411743	6638.17627	1563	6654	29.751175	66.616653	100	100	2343.605225	1145.704346	2.045558	0.488864	1299.103027	233.1604	24.814613	31.509808
827	111ko2Gko3R072503	NORMAL	B	1	2	7	21	LOW_SIGNAL	LOW_SIGNAL	1824	6796.552734	1886	6811	160.169937	91.918762	1494.020386	6634	1490	6633	44.198467	58.407738	100	100	20.00893	11.990277	1.668763	0.599246	7.465861	2.783068	46.654694	43.663376
828	111ko2Gko3R072503	NORMAL	B	1	2	7	22	LOW_SIGNAL	LOW_SIGNAL	1832.861816	6836.440918	1900	6853	167.378723	101.123543	1481.596436	6659.728027	1477	6659	47.445488	62.955853	100	100	21.299633	13.034764	1.634063	0.611971	7.403557	2.806933	45.69577	44.782333
829	111ko2Gko3R072503	NORMAL	B	1	2	7	23	DETECTED	DETECTED	10221.235352	13466.707031	10328	13645	1817.588135	1686.747803	1525.964233	6727.893066	1517	6718	61.760281	68.659294	100	100	527.254028	497.071014	1.060722	0.942754	140.79068	98.148605	20.891108	25.009592
830	111ko2Gko3R072503	NORMAL	B	1	2	7	24	DETECTED	DETECTED	9966.464844	13321.385742	9929	13265	1234.132935	1221.730225	1486.965576	6719.655273	1465	6725	68.486443	59.419975	100	100	514.170288	486.959412	1.055879	0.947078	123.812813	111.102882	14.531887	18.484312
831	111ko2Gko3R072503	NORMAL	B	1	2	7	25	DETECTED	DETECTED	21398.548828	21792.126953	21877	22387	4609.248535	3548.365234	1451.5	6630.856934	1425	6622	44.198418	63.000435	100	100	1209.526611	1118.331421	1.081546	0.924603	451.306854	240.653412	23.106359	23.400454
832	111ko2Gko3R072503	NORMAL	B	1	2	7	26	DETECTED	DETECTED	19390.220703	24515.994141	20685	23725	7303.233887	8923.995117	1368.235352	6601.353027	1350	6601	42.337227	69.200737	100	100	1092.796753	1321.426636	0.826983	1.209215	425.677002	258.879333	40.523346	49.812477
833	111ko2Gko3R072503	NORMAL	B	1	2	8	1	DETECTED	DETECTED	1671.693848	6758.836914	1679	6753	61.766499	68.280449	1127.719971	6486.109863	1126	6492	27.158003	48.656681	100	100	32.984875	20.116999	1.639652	0.609886	20.029966	5.605131	10.198212	17.564638
834	111ko2Gko3R072503	NORMAL	B	1	2	8	2	DETECTED	DETECTED	1706.291626	6701.6875	1708	6703	75.541542	59.79406	1139.446777	6485.851074	1135	6477	26.786139	50.627453	100	100	34.371696	15.92061	2.158943	0.46319	21.161873	4.263229	12.460737	14.740303
835	111ko2Gko3R072503	NORMAL	B	1	2	8	3	LOW_SIGNAL	LOW_SIGNAL	1190.026855	6516.234863	1190	6514	33.303059	55.200294	1157.754028	6483.72998	1159	6481	29.644743	51.434677	100	100	1.956923	2.397638	0.816188	1.225208	1.088653	0.631964	47.021217	61.648037
836	111ko2Gko3R072503	NORMAL	B	1	2	8	4	LOW_SIGNAL	LOW_SIGNAL	1213.885864	6530.59082	1212	6534	29.648968	52.102028	1179.328003	6487.791992	1177	6487	25.985352	47.624935	100	100	2.095481	3.156944	0.663769	1.506549	1.329898	0.898664	41.312309	49.371056
837	111ko2Gko3R072503	NORMAL	B	1	2	8	5	LOW_SIGNAL	LOW_SIGNAL	1207.590576	6523.97998	1207	6513	27.068489	87.47142	1204.271973	6493.351074	1206	6495	32.2244	50.355556	100	100	0.20123	2.259261	0.089069	11.227273	0.102984	0.608253	526.864136	233.515335
838	111ko2Gko3R072503	NORMAL	B	1	2	8	6	LOW_SIGNAL	LOW_SIGNAL	1259.26355	6549.006836	1257	6549	34.667591	54.535339	1238.695679	6522.965332	1238	6519	35.676708	55.257759	100	100	1.247171	1.920884	0.64927	1.540192	0.576507	0.471273	40.963379	34.199215
839	111ko2Gko3R072503	NORMAL	B	1	2	8	7	DETECTED	DETECTED	5150.739258	8982.251953	5327	8976	1397.404053	882.528442	1252.923096	6530.128418	1257	6525	27.446012	54.885605	100	100	236.351379	180.874481	1.306715	0.765278	142.017578	44.676987	35.844032	35.920704
840	111ko2Gko3R072503	NORMAL	B	1	2	8	8	DETECTED	DETECTED	4961.450195	9007.87793	4767	8955	1705.503784	1087.358398	1251.085693	6528.114258	1249	6523	34.437817	75.368027	100	100	224.984894	182.913284	1.230008	0.813003	107.74099	32.902065	45.956566	43.743816
841	111ko2Gko3R072503	NORMAL	B	1	2	8	9	DETECTED	DETECTED	7221.29541	10092.56543	7615	10213	1673.763672	1340.310303	1220	6480.521973	1219	6483	30.011108	52.903988	100	100	363.89978	266.432953	1.365821	0.73216	199.969131	68.275444	27.885557	37.077789
842	111ko2Gko3R072503	NORMAL	B	1	2	8	10	DETECTED	DETECTED	7054.746094	10084.182617	7365	10296	2031.702881	1574.235352	1219.702759	6466	1219	6470	21.694679	63.317104	100	100	353.818787	266.885773	1.325731	0.754301	268.961975	57.143841	34.816998	43.473801
843	111ko2Gko3R072503	NORMAL	B	1	2	8	11	LOW_SIGNAL	LOW_SIGNAL	1236.12085	6472.416016	1231	6469	50.847935	59.501888	1199.879272	6445.224121	1201	6440	38.316116	58.341877	100	100	2.197576	2.005739	1.095644	0.912705	0.945857	0.466078	92.23481	42.99765
844	111ko2Gko3R072503	NORMAL	B	1	2	8	12	LOW_SIGNAL	LOW_SIGNAL	1236.635132	6463.89209	1237	6462	35.327457	53.076645	1192.462769	6433.239746	1197	6432	27.184568	55.131966	100	100	2.678474	2.26099	1.184646	0.844134	1.624906	0.555981	51.076416	48.652729
845	111ko2Gko3R072503	NORMAL	B	1	2	8	13	LOW_SIGNAL	LOW_SIGNAL	1190.520264	6454.324219	1188	6455	23.812895	42.747353	1191.728027	6436.271973	1194	6427	29.658369	75.062706	100	100	-0.073235	1.331577	-0.054999	0	-0.040723	0.240496	0	341.793976
846	111ko2Gko3R072503	NORMAL	B	1	2	8	14	LOW_SIGNAL	LOW_SIGNAL	1198.208008	6461.70459	1197	6467	27.185377	51.177685	1193.303955	6448.759766	1194	6437	28.852859	77.427841	100	100	0.297366	0.954841	0.31143	3.210992	0.169968	0.167186	197.11409	448.848328
847	111ko2Gko3R072503	NORMAL	B	1	2	8	15	DETECTED	DETECTED	1469.621826	6613.958008	1476	6614	54.415066	58.446175	1213.78479	6459.038086	1215	6458	28.35158	65.948776	100	100	15.513157	11.427263	1.357557	0.736618	9.023731	2.349095	18.154343	19.71969
848	111ko2Gko3R072503	NORMAL	B	1	2	8	16	DETECTED	DETECTED	1523.839111	6654.48291	1524	6654	40.030479	66.722939	1257.866699	6498.885742	1255	6500	31.134348	57.576584	100	100	16.127735	11.477219	1.405195	0.711645	8.542732	2.702438	9.460122	21.66991
849	111ko2Gko3R072503	NORMAL	B	1	2	8	17	LOW_SIGNAL	LOW_SIGNAL	1280.777832	6601.019531	1282	6604	29.524794	60.824791	1290.095947	6509.160156	1288	6502	33.312645	51.258118	100	100	-0.565021	6.775767	-0.083389	0	-0.279717	1.792094	0	35.647305
850	111ko2Gko3R072503	NORMAL	B	1	2	8	18	LOW_SIGNAL	LOW_SIGNAL	1328.960571	6607.157715	1329	6606	34.708794	61.625244	1339.258667	6517.620605	1337	6520	43.468956	48.8251	100	100	-0.624444	6.604471	-0.094549	0	-0.236907	1.833834	0	41.994061
851	111ko2Gko3R072503	NORMAL	B	1	2	8	19	DETECTED	DETECTED	8024.967285	8060.187012	8212	8058	1015.585815	245.920242	1438.913086	6586.478027	1441	6597	87.097076	63.676647	100	100	399.357727	108.704292	3.673799	0.272198	75.617393	23.143633	15.363436	16.118057
852	111ko2Gko3R072503	NORMAL	B	1	2	8	20	DETECTED	DETECTED	7877.94873	8030.095703	8157	8095	1339.539307	411.364197	1475.472168	6574.944336	1455	6558	68.023315	76.996086	100	100	388.226135	107.335442	3.616943	0.276477	94.121796	18.899031	20.895212	27.769907
853	111ko2Gko3R072503	NORMAL	B	1	2	8	21	DETECTED	DETECTED	3027.92041	7224.32959	3040	7247	363.090698	174.385788	1445	6581.703125	1442	6584	38.920944	56.309277	100	100	95.983337	47.401661	2.024894	0.493853	40.670143	11.412444	22.805862	25.682796
854	111ko2Gko3R072503	NORMAL	B	1	2	8	22	DETECTED	DETECTED	2992.734619	7244.469238	2997	7260	415.852173	205.475128	1443.79126	6601.549316	1443	6604	29.718876	58.471504	100	100	93.92308	47.423309	1.980526	0.504916	52.11985	10.99544	26.778828	30.638338
855	111ko2Gko3R072503	NORMAL	B	1	2	8	23	DETECTED	DETECTED	6252.284668	7693.025879	6440	7748	944.072205	251.665741	1451.116333	6673.767578	1452	6658	28.189165	66.807053	100	100	291.127838	75.182922	3.87226	0.258247	170.319641	15.256747	19.654617	23.805201
856	111ko2Gko3R072503	NORMAL	B	1	2	8	24	DETECTED	DETECTED	6049.008301	7612.195313	6260	7679	980.400452	276.336609	1420.117676	6662.82373	1419	6660	35.968681	75.854256	100	100	280.681427	70.027916	4.008136	0.249493	128.692245	12.515733	21.165771	27.989227
857	111ko2Gko3R072503	NORMAL	B	1	2	8	25	DETECTED	DETECTED	4936.638184	9817.780273	4994	9888	979.054932	908.594482	1389.5	6634.143066	1384	6621	50.233162	75.948181	100	100	215.087357	234.832687	0.915917	1.091801	70.61348	41.918545	27.564909	28.439632
858	111ko2Gko3R072503	NORMAL	B	1	2	8	26	DETECTED	DETECTED	4885.615234	9721.922852	4951	9824	1025.940796	935.163574	1340.609741	6554.463379	1333	6552	53.839054	54.64846	100	100	214.958038	233.639374	0.920042	1.086907	65.844498	57.960636	28.900579	29.473637
859	111ko2Gko3R072503	NORMAL	B	1	2	9	1	LOW_SIGNAL	LOW_SIGNAL	1131.469849	6486.335449	1131	6486	33.042877	53.054352	1149.735596	6488.057617	1147	6491	34.431515	59.399952	100	100	-1.107578	-0.127031	0	0	-0.530495	-0.028993	0	0
860	111ko2Gko3R072503	NORMAL	B	1	2	9	2	LOW_SIGNAL	LOW_SIGNAL	1137.006714	6483.07373	1137	6480	30.280785	47.281803	1154.388916	6478.373047	1151	6478	26.140224	57.578014	100	100	-1.054002	0.346734	-3.039804	0	-0.66496	0.08164	0	699.00824
861	111ko2Gko3R072503	NORMAL	B	1	2	9	3	LOW_SIGNAL	LOW_SIGNAL	1174.778564	6475.731445	1166	6469	54.084126	67.138382	1168.072021	6472.87207	1163	6473	32.072792	59.237228	100	100	0.406664	0.210914	1.928099	0.518645	0.209104	0.04827	649.336121	1105.110718
862	111ko2Gko3R072503	NORMAL	B	1	2	9	4	LOW_SIGNAL	LOW_SIGNAL	1187.496704	6483.550293	1186	6471	28.298035	57.970341	1203.463989	6480.023926	1189	6480	98.956856	53.19463	100	100	-0.968206	0.260113	-3.722249	0	-0.161356	0.066292	0	653.394348
863	111ko2Gko3R072503	NORMAL	B	1	2	9	5	DETECTED	DETECTED	1437.154663	6593.876465	1422	6589	100.985077	81.600815	1208.432861	6481.343262	1207	6488	36.437672	44.707317	100	100	13.868975	8.300717	1.670816	0.59851	6.27707	2.517109	41.177612	60.661045
864	111ko2Gko3R072503	NORMAL	B	1	2	9	6	LOW_SIGNAL	LOW_SIGNAL	1458.98645	6605.229492	1450	6602	120.079399	79.225761	1227.536987	6514.25	1227	6511	31.942833	54.063499	100	100	14.034371	6.710865	2.091291	0.478173	7.24574	1.682827	50.012142	63.654469
865	111ko2Gko3R072503	NORMAL	B	1	2	9	7	DETECTED	DETECTED	1697.295898	6743.714355	1692	6749	63.742752	65.805557	1236.671631	6534.835938	1237	6531	36.225883	52.722702	100	100	27.930815	15.407371	1.812822	0.551626	12.715336	3.961831	11.386351	18.852489
866	111ko2Gko3R072503	NORMAL	B	1	2	9	8	DETECTED	DETECTED	1697.455322	6769.151855	1704	6773	69.682274	75.964333	1237.5	6509.032227	1238	6505	32.596264	74.875404	100	100	27.890251	19.187044	1.453598	0.687948	14.110676	3.474033	13.390033	4.927017
867	111ko2Gko3R072503	NORMAL	B	1	2	9	9	DETECTED	DETECTED	6207.529785	8012.888672	6424	7937	1345.883545	615.331177	1236.333374	6461.09082	1239	6474	35.971054	60.282856	100	100	301.437775	114.464317	2.633465	0.379728	138.199905	25.741943	27.063963	39.462044
868	111ko2Gko3R072503	NORMAL	B	1	2	9	10	DETECTED	DETECTED	6220.84082	8048.300781	6186	7925	1183.04895	592.432251	1240.409058	6453.79541	1237	6444	34.552502	58.145996	100	100	301.997803	117.614525	2.567691	0.389455	144.140991	27.422445	23.743813	36.975224
869	111ko2Gko3R072503	NORMAL	B	1	2	9	11	LOW_SIGNAL	LOW_SIGNAL	1216.797241	6449.925781	1216	6457	27.424595	54.805782	1218.863281	6439.265137	1217	6437	29.53574	52.995983	100	100	-0.125278	0.786355	-0.159315	0	-0.069951	0.201159	0	131.022156
870	111ko2Gko3R072503	NORMAL	B	1	2	9	12	LOW_SIGNAL	LOW_SIGNAL	1227.405396	6447.864746	1225	6451	28.165895	57.785275	1205.599976	6439.78418	1206	6434	27.412321	51.01432	100	100	1.322212	0.596042	2.218322	0.450791	0.795461	0.158398	29.679113	335.88974
871	111ko2Gko3R072503	NORMAL	B	1	2	9	13	LOW_SIGNAL	LOW_SIGNAL	1266.306152	6572.775391	1267	6584	36.948055	65.744392	1205.232056	6442.928223	1200	6445	43.664246	52.335175	100	100	3.703342	9.577837	0.386657	2.586268	1.398721	2.481069	38.098251	30.644789
872	111ko2Gko3R072503	NORMAL	B	1	2	9	14	LOW_SIGNAL	LOW_SIGNAL	1283.564575	6577.204102	1286	6572	37.18227	66.964828	1247.871948	6456.224121	1215	6442	227.970398	116.556503	100	100	2.164289	8.923772	0.242531	4.123188	0.156567	1.037951	630.151794	78.855896
873	111ko2Gko3R072503	NORMAL	B	1	2	9	15	LOW_SIGNAL	LOW_SIGNAL	1215.756592	6460.039551	1213	6460	37.053036	53.091309	1249.07959	6470.540039	1246	6471	34.340248	55.09927	100	100	-2.020602	-0.774541	0	0	-0.970377	-0.190574	0	0
874	111ko2Gko3R072503	NORMAL	B	1	2	9	16	LOW_SIGNAL	LOW_SIGNAL	1253.019653	6471.803711	1253	6468	29.982117	60.588245	1278.438599	6501.420898	1277	6495	37.677959	52.746998	100	100	-1.541325	-2.184634	0	0	-0.674637	-0.561495	0	0
875	111ko2Gko3R072503	NORMAL	B	1	2	9	17	LOW_SIGNAL	LOW_SIGNAL	1329.679688	6538.026367	1304	6533	231.502686	62.514423	1303.86731	6511.929199	1299	6514	40.326904	56.123066	100	100	1.565182	1.924989	0.813086	1.229882	0.640078	0.464999	883.154663	105.514992
876	111ko2Gko3R072503	NORMAL	B	1	2	9	18	LOW_SIGNAL	LOW_SIGNAL	1338.523193	6555.774902	1338	6557	29.281126	57.434151	1341.256592	6514.044434	1343	6514	30.785772	52.435238	100	100	-0.165745	3.078139	-0.053846	0	-0.088788	0.795848	0	56.159454
877	111ko2Gko3R072503	NORMAL	B	1	2	9	19	DETECTED	DETECTED	4850.35791	8748.87793	5065	8907	948.879028	789.231445	1373.571411	6569.523926	1370	6571	39.019787	51.004181	100	100	210.821457	160.754349	1.311451	0.762514	89.103165	42.728928	27.268755	36.138306
878	111ko2Gko3R072503	NORMAL	B	1	2	9	20	DETECTED	DETECTED	5007.925293	8958.317383	5109	9021	586.034668	566.772949	1415.104492	6532.597168	1420	6534	39.998154	60.991074	100	100	217.857407	178.92691	1.217578	0.821303	89.824669	39.771725	16.273233	23.229462
879	111ko2Gko3R072503	NORMAL	B	1	2	9	21	LOW_SIGNAL	LOW_SIGNAL	1673.894043	6721.97998	1677	6732	86.888687	80.087914	1410.964966	6551.842285	1407	6555	37.492401	56.900719	100	100	15.943196	12.549763	1.270398	0.787155	7.012863	2.99008	29.811628	33.125755
880	111ko2Gko3R072503	NORMAL	B	1	2	9	22	LOW_SIGNAL	LOW_SIGNAL	1686.615845	6743.522949	1689	6739	68.771973	84.205139	1418.235352	6568.209961	1421	6566	39.829662	57.967831	100	100	16.273754	12.931504	1.258458	0.794623	6.738206	3.024315	20.889776	34.838066
881	111ko2Gko3R072503	NORMAL	B	1	2	9	23	LOW_SIGNAL	LOW_SIGNAL	1443.582764	6737.628906	1443	6732	31.82732	62.521732	1430.911987	6681.071777	1428	6686	29.496861	72.248802	100	100	0.768316	4.171789	0.184169	5.429781	0.429564	0.782811	94.348175	64.01786
882	111ko2Gko3R072503	NORMAL	B	1	2	9	24	LOW_SIGNAL	LOW_SIGNAL	1404.549683	6671.914063	1403	6667	34.82407	64.534424	1402.682495	6634.595215	1399	6632	32.532974	75.28688	100	100	0.11322	2.752727	0.04113	24.312996	0.057394	0.495689	665.311707	103.899216
883	111ko2Gko3R072503	NORMAL	B	1	2	9	25	DETECTED	DETECTED	1542.042114	6928.526367	1544	6927	35.490459	60.903793	1355.129028	6577.505371	1359	6574	33.558907	56.221142	100	100	11.333824	25.892147	0.437732	2.284502	5.569701	6.243577	6.178649	6.671714
884	111ko2Gko3R072503	NORMAL	B	1	2	9	26	DETECTED	DETECTED	1491	6863.422363	1493	6873	41.607063	94.578987	1317.123657	6537.165039	1316	6531	31.529503	61.123444	100	100	10.543317	24.065519	0.438109	2.282538	5.514719	5.337679	15.613652	22.121851
885	111ko2Gko3R072503	NORMAL	B	1	2	10	1	DETECTED	DETECTED	2484.149902	7345.22998	2465	7339	210.173325	129.594711	1165.077881	6486.467773	1166	6491	28.000362	53.734386	100	100	79.984398	63.344349	1.262692	0.791959	47.109104	15.981614	15.791389	13.732516
886	111ko2Gko3R072503	NORMAL	B	1	2	10	2	DETECTED	DETECTED	2505.314209	7323.647461	2602	7380	355.895477	184.886322	1168.358154	6484.29834	1165	6493	28.316769	46.89286	100	100	81.068832	61.912395	1.309412	0.763702	47.214287	17.899294	26.53544	21.307076
887	111ko2Gko3R072503	NORMAL	B	1	2	10	3	LOW_SIGNAL	LOW_SIGNAL	1167.442993	6482.751465	1165	6480	26.147808	49.705479	1183.968262	6458.301758	1179	6454	40.502041	64.576317	100	100	-1.002041	1.803469	-0.555619	0	-0.408011	0.378617	0	168.609726
888	111ko2Gko3R072503	NORMAL	B	1	2	10	4	LOW_SIGNAL	LOW_SIGNAL	1172.919434	6478.147461	1172	6475	30.225616	51.661636	1187.167969	6453.744141	1186	6455	36.209259	59.694908	100	100	-0.863987	1.800047	-0.47998	0	-0.393505	0.408801	0	122.561836
889	111ko2Gko3R072503	NORMAL	B	1	2	10	5	LOW_SIGNAL	LOW_SIGNAL	1184.270264	6476.601563	1181	6472	31.847338	49.586952	1197.42395	6472.976074	1194	6463	30.441444	54.22541	100	100	-0.797598	0.267425	-2.982516	0	-0.432098	0.06686	0	605.263977
890	111ko2Gko3R072503	NORMAL	B	1	2	10	6	LOW_SIGNAL	LOW_SIGNAL	1207.445923	6506.445801	1205	6505	26.79052	67.08268	1219.529907	6495.606934	1219	6486	33.845127	60.986855	100	100	-0.732735	0.799501	-0.916491	0	-0.357038	0.177725	0	257.7836
891	111ko2Gko3R072503	NORMAL	B	1	2	10	7	DETECTED	DETECTED	3934.518799	7927.150391	4027	7957	440.727539	304.860321	1234.296265	6527.296387	1234	6532	27.130474	52.018353	100	100	163.733047	103.256577	1.585691	0.63064	99.52729	26.910772	16.290941	21.458637
892	111ko2Gko3R072503	NORMAL	B	1	2	10	8	DETECTED	DETECTED	3957.781982	8093.40625	4095	8113	610.118591	412.091431	1261.375	6500.71875	1255	6502	46.027164	58.741764	100	100	163.501678	117.480431	1.391735	0.718527	58.582947	27.113375	22.562616	25.609747
893	111ko2Gko3R072503	NORMAL	B	1	2	10	9	LOW_SIGNAL	LOW_SIGNAL	1239.405396	6487.040527	1240	6483	28.848619	56.712048	1249.505249	6478.305176	1246	6487	32.215324	55.909702	100	100	-0.612424	0.64434	-0.950466	0	-0.313511	0.15624	0	108.820702
894	111ko2Gko3R072503	NORMAL	B	1	2	10	10	LOW_SIGNAL	LOW_SIGNAL	1229.776978	6479.081055	1229	6467	26.051706	54.396816	1244.035767	6468.089355	1240	6467	31.681959	56.002342	100	100	-0.864608	0.810774	-1.066399	0	-0.45006	0.196272	0	121.123047
895	111ko2Gko3R072503	NORMAL	B	1	2	10	11	LOW_SIGNAL	LOW_SIGNAL	1209.897949	6449.652832	1209	6446	24.859802	55.603867	1223.352051	6447.744141	1223	6457	31.520407	57.91983	100	100	-0.815815	0.14079	-5.794565	0	-0.426838	0.032954	0	849.519653
896	111ko2Gko3R072503	NORMAL	B	1	2	10	12	LOW_SIGNAL	LOW_SIGNAL	1221.605469	6444.19043	1204	6444	113.278572	49.034977	1216.864014	6439.496094	1219	6439	28.92017	50.840778	100	100	0.287507	0.346265	0.830308	1.204372	0.16395	0.092334	2309.938477	286.082153
897	111ko2Gko3R072503	NORMAL	B	1	2	10	13	LOW_SIGNAL	LOW_SIGNAL	1188.006714	6453.554199	1186	6459	28.785273	51.988914	1222.832031	6445.288086	1213	6453	49.941875	51.754509	100	100	-2.111698	0.609728	-3.463343	0	-0.697317	0.159718	0	59.657001
898	111ko2Gko3R072503	NORMAL	B	1	2	10	14	LOW_SIGNAL	LOW_SIGNAL	1206.258545	6467.428711	1207	6462	32.297226	63.652634	1243.162354	6458.213867	1236	6455	51.643166	60.207951	100	100	-2.237731	0.679709	-3.292191	0	-0.714592	0.15305	0	224.157455
899	111ko2Gko3R072503	NORMAL	B	1	2	10	15	DETECTED	DETECTED	7387.033691	8920.419922	7655	8966	1599.464355	650.90564	1291.6875	6497.65625	1289	6506	34.12542	58.240658	100	100	369.602722	178.708832	2.068184	0.483516	178.616013	41.599182	26.234774	26.758482
900	111ko2Gko3R072503	NORMAL	B	1	2	10	16	DETECTED	DETECTED	7603.229492	9022.785156	7793	9052	1680.826782	777.768494	1307.777832	6513.185059	1308	6528	32.711246	54.108891	100	100	381.736481	185.11409	2.062169	0.484926	192.455261	46.38055	26.69401	30.916639
901	111ko2Gko3R072503	NORMAL	B	1	2	10	17	DETECTED	DETECTED	5769.09082	11013.181641	5486	10617	2053.746094	2099.793701	1318.515137	6523.151367	1308	6525	47.665577	61.927433	100	100	269.868988	331.195343	0.814833	1.227245	93.370857	72.504707	46.133198	46.74535
902	111ko2Gko3R072503	NORMAL	B	1	2	10	18	DETECTED	DETECTED	5159.192383	10403.630859	5023	10095	1475.857178	1607.184937	1331.142822	6514.714355	1325	6521	26.385315	48.819939	100	100	232.120941	286.855774	0.80919	1.235803	145.082581	79.658363	38.547604	41.30825
903	111ko2Gko3R072503	NORMAL	B	1	2	10	19	LOW_SIGNAL	LOW_SIGNAL	1361.867554	6510.013184	1359	6510	45.643791	59.004639	1358.044189	6502.708008	1360	6498	33.728798	55.535007	100	100	0.231837	0.538847	0.430246	2.324252	0.113356	0.131542	804.334167	272.890808
904	111ko2Gko3R072503	NORMAL	B	1	2	10	20	LOW_SIGNAL	LOW_SIGNAL	1365.596069	6511.423828	1364	6511	27.473181	51.672337	1375.723267	6498.393066	1373	6502	39.872818	50.943771	100	100	-0.614082	0.96118	-0.638883	0	-0.253987	0.255787	0	66.354744
905	111ko2Gko3R072503	NORMAL	B	1	2	10	21	DETECTED	DETECTED	3915.657959	7267.026367	3851	7236	501.311279	179.49855	1383.79541	6514.86377	1382	6522	34.394814	51.960003	100	100	153.524216	55.481308	2.767134	0.361385	73.611755	14.4758	19.753441	22.842604
906	111ko2Gko3R072503	NORMAL	B	1	2	10	22	DETECTED	DETECTED	3955.804932	7309.748047	3919	7299	496.337494	176.028366	1388.939941	6547.220215	1383	6545	27.375998	58.307522	100	100	155.646667	56.245872	2.767255	0.361369	93.763344	13.077692	19.306896	21.781631
907	111ko2Gko3R072503	NORMAL	B	1	2	10	23	LOW_SIGNAL	LOW_SIGNAL	1456.185425	6794.490234	1455	6798	34.596413	68.761887	1445.559326	6748.508301	1445	6749	36.702202	106.444695	100	100	0.644333	3.391737	0.189971	5.263948	0.289522	0.43198	115.31192	176.709381
908	111ko2Gko3R072503	NORMAL	B	1	2	10	24	LOW_SIGNAL	LOW_SIGNAL	1426.271484	6705.377441	1424	6713	34.710392	78.061752	1423.280029	6674.104004	1421	6648	44.121643	111.342171	100	100	0.181392	2.306803	0.078634	12.717195	0.0678	0.280877	910.526428	253.871094
909	111ko2Gko3R072503	NORMAL	B	1	2	10	25	LOW_SIGNAL	LOW_SIGNAL	1359.066284	6571	1356	6569	30.736868	62.45948	1369.112061	6557.255859	1370	6562	42.893757	58.416447	100	100	-0.609144	1.013801	-0.600852	0	-0.234201	0.235279	0	160.844437
910	111ko2Gko3R072503	NORMAL	B	1	2	10	26	LOW_SIGNAL	LOW_SIGNAL	1327.43042	6552.046387	1327	6553	31.766129	56.715702	1338.341309	6557.206543	1337	6565	37.98951	56.225872	100	100	-0.661602	-0.380625	0	0	-0.287208	-0.091775	0	0
911	111ko2Gko3R072503	NORMAL	B	1	2	11	1	LOW_SIGNAL	LOW_SIGNAL	1242.778564	6523.751465	1239	6531	46.569599	65.651909	1175.206299	6482.523926	1172	6483	31.428989	64.55407	100	100	4.097371	3.041042	1.347358	0.742193	2.149998	0.638651	50.856514	28.999969
912	111ko2Gko3R072503	NORMAL	B	1	2	11	2	LOW_SIGNAL	LOW_SIGNAL	1252.68457	6502.053711	1246	6501	48.450733	61.00275	1171.18396	6465.824219	1170	6463	28.024	53.805344	100	100	4.941942	2.672374	1.84927	0.540754	2.908243	0.673344	48.495068	79.343628
913	111ko2Gko3R072503	NORMAL	B	1	2	11	3	LOW_SIGNAL	LOW_SIGNAL	1200.825562	6477.476563	1201	6480	41.112198	53.973461	1177.583984	6454.399902	1176	6452	28.490278	50.349735	100	100	1.409297	1.70219	0.827932	1.207829	0.815772	0.458327	127.529144	84.25489
914	111ko2Gko3R072503	NORMAL	B	1	2	11	4	LOW_SIGNAL	LOW_SIGNAL	1215.758423	6482.530273	1214	6484	43.799709	51.329021	1186.511963	6453.271973	1184	6452	32.151508	53.673191	100	100	1.773414	2.158162	0.821724	1.216954	0.909645	0.545119	101.700592	53.622211
915	111ko2Gko3R072503	NORMAL	B	1	2	11	5	LOW_SIGNAL	LOW_SIGNAL	1272.837891	6550.959473	1277	6548	38.531898	57.529385	1192.008057	6469.576172	1189	6465	29.470188	59.324039	100	100	4.901268	6.003026	0.816466	1.22479	2.742766	1.371844	30.711039	17.794088
916	111ko2Gko3R072503	NORMAL	B	1	2	11	6	LOW_SIGNAL	LOW_SIGNAL	1301.256714	6577.797363	1304	6577	41.03891	72.300583	1207.671997	6496.976074	1203	6500	31.757334	63.207603	100	100	5.674685	5.961571	0.951877	1.050556	2.946869	1.278664	27.775408	43.43203
917	111ko2Gko3R072503	NORMAL	B	1	2	11	7	LOW_SIGNAL	LOW_SIGNAL	1227.526978	6534.959473	1229	6538	29.956758	54.763664	1234.927979	6509.512207	1233	6509	35.959694	59.133751	100	100	-0.448774	1.877051	-0.239084	0	-0.205814	0.430334	0	87.671997
918	111ko2Gko3R072503	NORMAL	B	1	2	11	8	LOW_SIGNAL	LOW_SIGNAL	1305.047607	6534.455566	1262	6535	175.595993	63.822445	1246.449097	6517.48291	1243	6520	39.66087	55.897449	100	100	3.55323	1.251944	2.838171	0.35234	1.477489	0.303639	291.915924	181.481705
919	111ko2Gko3R072503	NORMAL	B	1	2	11	9	DETECTED	DETECTED	1817.063843	7179.5	1804	7162	62.12748	118.372452	1246.943604	6512.394531	1245	6504	41.552681	52.515976	100	100	34.570309	49.207291	0.702544	1.423398	13.72042	12.702906	8.101196	15.902341
920	111ko2Gko3R072503	NORMAL	B	1	2	11	10	DETECTED	DETECTED	1781.319702	7188.212891	1769	7139	71.468681	171.287781	1231.744141	6492.511719	1230	6493	39.61668	42.984146	100	100	33.324543	51.316578	0.649391	1.539903	13.872328	16.185064	10.823541	23.833036
921	111ko2Gko3R072503	NORMAL	B	1	2	11	11	LOW_SIGNAL	LOW_SIGNAL	1209.19043	6454.986328	1210	6453	26.124397	51.239712	1209.660889	6457.791504	1211	6459	33.931015	52.409569	100	100	-0.028527	-0.206916	0	0	-0.013865	-0.053524	0	0
922	111ko2Gko3R072503	NORMAL	B	1	2	11	12	LOW_SIGNAL	LOW_SIGNAL	1201.797241	6449.25	1198	6453	33.025642	56.210232	1210.560059	6448.791992	1209	6453	29.515554	48.967953	100	100	-0.53135	0.033784	-15.727971	0	-0.296888	0.009353	0	6025.978027
923	111ko2Gko3R072503	NORMAL	B	1	2	11	13	LOW_SIGNAL	LOW_SIGNAL	1356.364868	6533.35791	1365	6526	65.373352	60.761501	1222.287964	6456.52002	1222	6453	35.521645	52.606659	100	100	8.130004	5.667746	1.434433	0.697139	3.774513	1.460611	40.932236	39.571083
924	111ko2Gko3R072503	NORMAL	B	1	2	11	14	LOW_SIGNAL	LOW_SIGNAL	1375.439209	6545.628418	1386	6545	55.588287	71.535667	1236.81604	6465.032227	1237	6470	31.320759	56.824989	100	100	8.405675	5.944967	1.413914	0.707256	4.42592	1.418323	33.129086	53.916016
925	111ko2Gko3R072503	NORMAL	B	1	2	11	15	LOW_SIGNAL	LOW_SIGNAL	1248.411743	6501.633789	1247	6501	31.5212	57.4543	1265.147827	6502.640625	1263	6506	35.934128	63.957016	100	100	-1.014824	-0.074267	0	0	-0.465743	-0.015742	0	0
926	111ko2Gko3R072503	NORMAL	B	1	2	11	16	LOW_SIGNAL	LOW_SIGNAL	1272.267944	6523.353027	1272	6519	29.395443	55.436123	1293.599976	6521.641602	1292	6523	30.32025	53.511761	100	100	-1.293508	0.126239	-10.24651	0	-0.703557	0.031982	0	846.047668
927	111ko2Gko3R072503	NORMAL	B	1	2	11	17	LOW_SIGNAL	LOW_SIGNAL	1426.993408	6612.483887	1440	6618	59.608429	62.114616	1306.447998	6514.368164	1306	6518	33.23753	60.916328	100	100	7.309496	7.23725	1.009983	0.990116	3.626786	1.610664	41.048122	12.375113
928	111ko2Gko3R072503	NORMAL	B	1	2	11	18	LOW_SIGNAL	LOW_SIGNAL	1439.130737	6577.06543	1439	6579	64.678635	71.352417	1314.79126	6496.078125	1314	6495	38.277493	50.898922	100	100	7.539557	5.973817	1.2621	0.79233	3.24837	1.59114	41.930344	61.743843
929	111ko2Gko3R072503	NORMAL	B	1	2	11	19	DETECTED	DETECTED	2284.572754	6795.369141	2279	6797	95.836411	69.071548	1332.111084	6489.285645	1330	6485	51.401997	61.007778	100	100	57.754295	22.57745	2.558052	0.390922	18.529663	5.017122	8.492249	10.581161
930	111ko2Gko3R072503	NORMAL	B	1	2	11	20	DETECTED	DETECTED	2297.98999	6805.821777	2307	6800	79.023605	83.686607	1353.45459	6494.848633	1344	6501	47.573158	58.50082	100	100	57.27367	22.938122	2.496877	0.4005	19.854376	5.315706	6.680461	19.243563
931	111ko2Gko3R072503	NORMAL	B	1	2	11	21	LOW_SIGNAL	LOW_SIGNAL	1341.649048	6522.311035	1343	6524	29.414106	58.434601	1363.599976	6510.240234	1365	6516	32.3671	59.006882	100	100	-1.331036	0.890371	-1.494922	0	-0.678186	0.204566	0	67.917107
932	111ko2Gko3R072503	NORMAL	B	1	2	11	22	LOW_SIGNAL	LOW_SIGNAL	1371.589355	6561.94043	1373	6563	32.603115	65.628265	1401.543945	6582.912109	1398	6567	40.818939	85.766167	100	100	-1.816353	-1.546921	0	0	-0.73384	-0.244522	0	0
933	111ko2Gko3R072503	NORMAL	B	1	2	11	23	LOW_SIGNAL	LOW_SIGNAL	1517.112549	6982.371094	1522	6980	40.769024	105.095604	1494.415894	6892.858398	1483	6890	64.434868	167.699402	100	100	1.376254	6.60267	0.208439	4.797566	0.352242	0.533769	219.844208	145.993622
934	111ko2Gko3R072503	NORMAL	B	1	2	11	24	LOW_SIGNAL	LOW_SIGNAL	1461.132446	6855.092773	1465	6866	45.512447	121.874825	1450.359619	6785.035156	1435	6724	69.544167	195.623596	100	100	0.653231	5.167617	0.126408	7.910862	0.154906	0.358125	488.110931	218.420197
935	111ko2Gko3R072503	NORMAL	B	1	2	11	25	LOW_SIGNAL	LOW_SIGNAL	1361.264893	6570.092773	1356	6571	30.650438	60.161819	1376.167969	6585.919922	1375	6585	39.691517	60.404621	100	100	-0.903676	-1.167448	0	0	-0.375473	-0.262019	0	0
936	111ko2Gko3R072503	NORMAL	B	1	2	11	26	LOW_SIGNAL	LOW_SIGNAL	1333.271484	6569.821289	1334	6574	33.012695	56.677124	1355.420654	6555.72998	1352	6554	38.055824	55.805725	100	100	-1.343056	1.039409	-1.292135	0	-0.582018	0.252506	0	70.258705
937	111ko2Gko3R072503	NORMAL	B	1	2	12	1	LOW_SIGNAL	LOW_SIGNAL	1143.093994	6469.812012	1143	6472	28.648466	53.713001	1166.325439	6454.388672	1168	6447	28.217384	55.960117	100	100	-1.408682	1.137662	-1.238225	0	-0.823303	0.275613	0	101.785156
938	111ko2Gko3R072503	NORMAL	B	1	2	12	2	LOW_SIGNAL	LOW_SIGNAL	1154.40271	6472.329102	1157	6472	29.546101	56.697094	1171.864014	6455.799805	1171	6456	24.236513	53.556572	100	100	-1.058799	1.21924	-0.868409	0	-0.720454	0.308632	0	112.575302
939	111ko2Gko3R072503	NORMAL	B	1	2	12	3	LOW_SIGNAL	LOW_SIGNAL	1248.530151	6500.785156	1249	6501	45.992298	62.501717	1171.992065	6465.849121	1172	6466	28.077183	57.917744	100	100	4.64103	2.576965	1.800967	0.555257	2.725989	0.603201	47.593964	67.250534
940	111ko2Gko3R072503	NORMAL	B	1	2	12	4	LOW_SIGNAL	LOW_SIGNAL	1253.476563	6521.68457	1258	6522	42.01334	61.694435	1184.293701	6478.523926	1182	6481	29.200291	51.071831	100	100	4.195032	3.183632	1.317688	0.758905	2.369252	0.845097	43.662567	80.189445
941	111ko2Gko3R072503	NORMAL	B	1	2	12	5	LOW_SIGNAL	LOW_SIGNAL	1170.973022	6478.405273	1170	6476	29.182261	56.482121	1187.622803	6492.719238	1188	6496	30.414652	56.022354	100	100	-1.009591	-1.055832	0	0	-0.547426	-0.255505	0	0
942	111ko2Gko3R072503	NORMAL	B	1	2	12	6	LOW_SIGNAL	LOW_SIGNAL	1194.258545	6511.632813	1190	6507	37.278309	53.697311	1209.43103	6523.810547	1208	6526	29.933613	57.503571	100	100	-0.920012	-0.898259	0	0	-0.506871	-0.211774	0	0
943	111ko2Gko3R072503	NORMAL	B	1	2	12	7	LOW_SIGNAL	LOW_SIGNAL	1292.040771	6581.19043	1295	6579	46.568398	60.421726	1252.391968	6538.295898	1225	6531	195.280197	57.861626	100	100	2.404179	3.164003	0.759854	1.316043	0.203035	0.74133	478.31543	40.568439
944	111ko2Gko3R072503	NORMAL	B	1	2	12	8	LOW_SIGNAL	LOW_SIGNAL	1293.020386	6562.687012	1298	6560	49.193142	60.788177	1217.823975	6518.231934	1215	6521	31.384211	62.852638	100	100	4.559675	3.279113	1.390521	0.719155	2.395995	0.707291	50.376537	35.938732
945	111ko2Gko3R072503	NORMAL	B	1	2	12	9	LOW_SIGNAL	LOW_SIGNAL	1190.01355	6479.217773	1191	6477	29.846178	59.786217	1214.508301	6477.541504	1215	6475	33.698612	60.07864	100	100	-1.485285	0.123646	-12.012434	0	-0.726877	0.027901	0	353.189697
946	111ko2Gko3R072503	NORMAL	B	1	2	12	10	LOW_SIGNAL	LOW_SIGNAL	1188.789063	6455.734863	1190	6453	28.278019	54.05658	1210.80957	6465.333496	1211	6466	28.408085	58.728806	100	100	-1.335255	-0.708018	0	0	-0.775149	-0.16344	0	0
947	111ko2Gko3R072503	NORMAL	B	1	2	12	11	LOW_SIGNAL	LOW_SIGNAL	1175.331055	6460.270508	1175	6459	25.083109	57.792446	1194.94397	6466.720215	1194	6471	30.770563	56.064137	100	100	-1.189266	-0.475746	0	0	-0.637392	-0.115042	0	0
948	111ko2Gko3R072503	NORMAL	B	1	2	12	12	LOW_SIGNAL	LOW_SIGNAL	1179.047241	6472.276855	1176	6472	27.608126	55.605858	1204.57605	6469.992188	1202	6474	30.289003	51.793407	100	100	-1.547987	0.168523	-9.185637	0	-0.842841	0.044111	0	885.68573
949	111ko2Gko3R072503	NORMAL	B	1	2	12	13	LOW_SIGNAL	LOW_SIGNAL	1191.966187	6489.304199	1191	6489	26.721136	52.848602	1216.944458	6473.460449	1217	6480	30.514076	54.857147	100	100	-1.514604	1.168673	-1.296004	0	-0.818582	0.288818	0	92.832954
950	111ko2Gko3R072503	NORMAL	B	1	2	12	14	LOW_SIGNAL	LOW_SIGNAL	1215.858154	6507.202637	1215	6507	28.159174	61.279114	1225.365112	6487.92041	1225	6492	24.525126	59.038918	100	100	-0.576472	1.422303	-0.405309	0	-0.387642	0.326602	0	85.143463
951	111ko2Gko3R072503	NORMAL	B	1	2	12	15	LOW_SIGNAL	LOW_SIGNAL	1370.362427	6543.697754	1249	6540	726.941345	56.561096	1243.848022	6516.295898	1240	6518	32.414169	55.949287	100	100	7.671438	2.021226	3.795438	0.263474	3.903059	0.489762	574.020264	30.277815
952	111ko2Gko3R072503	NORMAL	B	1	2	12	16	LOW_SIGNAL	LOW_SIGNAL	1267.311646	6566.824707	1258	6565	40.874989	60.056091	1262.192017	6539.271973	1259	6537	30.98925	59.701187	100	100	0.310438	2.032356	0.152748	6.54673	0.165207	0.461511	520.621948	23.661497
953	111ko2Gko3R072503	NORMAL	B	1	2	12	17	LOW_SIGNAL	LOW_SIGNAL	1295.254883	6528.921387	1294	6532	38.50676	65.679192	1264.144043	6493.664063	1264	6495	34.721172	61.690289	100	100	1.886464	2.600664	0.725378	1.378592	0.896019	0.571521	53.517181	63.930805
954	111ko2Gko3R072503	NORMAL	B	1	2	12	18	LOW_SIGNAL	LOW_SIGNAL	1293.261475	6509.418457	1291	6511	33.779816	60.426285	1272.269897	6468.452148	1271	6462	32.982517	56.550663	100	100	1.272864	3.021773	0.421231	2.373996	0.636446	0.724418	34.756104	51.974941
955	111ko2Gko3R072503	NORMAL	B	1	2	12	19	DETECTED	DETECTED	1897.380493	6815.743164	1896	6814	90.527145	76.224617	1287.861084	6471.347168	1277	6466	44.133381	47.653427	100	100	36.959351	25.403471	1.454894	0.687335	13.810848	7.227098	12.967684	17.27441
956	111ko2Gko3R072503	NORMAL	B	1	2	12	20	DETECTED	DETECTED	1890.448242	6823.370605	1884	6824	84.140808	77.664215	1339.169067	6522.281738	1344	6519	40.531467	60.894566	100	100	33.427845	22.209034	1.505146	0.664387	13.601264	4.944429	13.375288	16.009743
957	111ko2Gko3R072503	NORMAL	B	1	2	12	21	LOW_SIGNAL	LOW_SIGNAL	1364.026367	6605.664551	1365	6608	31.345322	62.366146	1364.074097	6537.888672	1360	6540	33.545815	63.164726	100	100	-0.002894	4.99931	-0.000579	0	-0.001423	1.073002	0	14.772692
958	111ko2Gko3R072503	NORMAL	B	1	2	12	22	LOW_SIGNAL	LOW_SIGNAL	1410.092163	6662.769531	1408	6654	41.423725	75.698967	1436.634644	6596.365234	1430	6578	65.837845	97.155777	100	100	-1.609453	4.898139	-0.328585	0	-0.403149	0.683483	0	91.712189
959	111ko2Gko3R072503	NORMAL	B	1	2	12	23	DETECTED	DETECTED	16331.345703	15284.505859	15718	14751	6848.131836	4538.796387	1537.444458	6670.777832	1511	6513	58.98975	384.072845	100	100	897.055908	635.369202	1.411866	0.708283	250.787659	22.42733	46.288517	52.503593
960	111ko2Gko3R072503	NORMAL	B	1	2	12	24	DETECTED	DETECTED	15685.611328	14882.3125	14689	14080	6835.13916	4563.525879	1522.263184	6651.157715	1527	6565	70.491005	395.023804	100	100	858.821106	607.149597	1.414513	0.706957	200.924179	20.837111	48.256783	55.234016
961	111ko2Gko3R072503	NORMAL	B	1	2	12	25	LOW_SIGNAL	LOW_SIGNAL	1353.847656	6623.013184	1350	6620	32.89999	62.776752	1386.076904	6581.265137	1381	6582	45.841961	71.184982	100	100	-1.954281	3.079436	-0.634623	0	-0.703051	0.586473	0	80.390823
962	111ko2Gko3R072503	NORMAL	B	1	2	12	26	LOW_SIGNAL	LOW_SIGNAL	1313.874146	6564.662109	1311	6558	36.79063	61.694733	1343.674561	6551.801758	1344	6554	35.400753	58.560062	100	100	-1.807004	0.94861	-1.904896	0	-0.841802	0.21961	0	150.971237
963	111ko2Gko3R072503	NORMAL	B	1	2	13	1	LOW_SIGNAL	LOW_SIGNAL	1132.852295	6457.946289	1131	6453	28.311821	51.236046	1147.365112	6461.325195	1145	6463	29.487787	57.073967	100	100	-0.880012	-0.249236	0	0	-0.492164	-0.059202	0	0
964	111ko2Gko3R072503	NORMAL	B	1	2	13	2	LOW_SIGNAL	LOW_SIGNAL	1146.073853	6456.469727	1144	6453	25.150379	56.989273	1151.839966	6461.160156	1152	6466	29.238287	53.667961	100	100	-0.349639	-0.345977	0	0	-0.197211	-0.087397	0	0
965	111ko2Gko3R072503	NORMAL	B	1	2	13	3	DETECTED	DETECTED	1708.841431	6623.658691	1707	6614	61.184288	54.829975	1172.226807	6473.752441	1172	6479	31.589983	56.224808	100	100	32.538631	11.057443	2.942691	0.339825	16.98686	2.666194	9.76462	8.30252
966	111ko2Gko3R072503	NORMAL	B	1	2	13	4	DETECTED	DETECTED	1709.109619	6612.424805	1700	6618	78.562004	58.67115	1187.342651	6483.981445	1182	6490	58.291271	59.205494	100	100	31.638315	9.474289	3.339387	0.299456	8.951031	2.16945	10.094521	6.178916
967	111ko2Gko3R072503	NORMAL	B	1	2	13	5	DETECTED	DETECTED	2123.950439	6777.36377	2138	6773	140.21904	71.777084	1189.481445	6491.870605	1185	6495	33.129105	48.930084	100	100	56.663277	21.058657	2.690736	0.371646	28.20689	5.834716	14.580386	18.39439
968	111ko2Gko3R072503	NORMAL	B	1	2	13	6	DETECTED	DETECTED	2134.50415	6840.049805	2148	6825	142.974838	83.745834	1213.836304	6514.854492	1216	6512	30.560661	49.625786	100	100	55.826416	23.987183	2.327344	0.429674	30.125914	6.55295	15.170564	20.74399
969	111ko2Gko3R072503	NORMAL	B	1	2	13	7	LOW_SIGNAL	LOW_SIGNAL	1276.80957	6759.856934	1278	6759	37.802902	94.413536	1220.352905	6511.924316	1216	6508	66.418495	61.191578	100	100	3.423356	18.288101	0.18719	5.342156	0.850014	4.051744	96.730759	28.999527
970	111ko2Gko3R072503	NORMAL	B	1	2	13	8	LOW_SIGNAL	LOW_SIGNAL	1253.197266	6740.680176	1257	6760	35.951744	102.586601	1189.608032	6495.640137	1185	6490	30.748955	64.786552	100	100	3.855852	18.074738	0.213328	4.687612	2.068013	3.782267	29.295422	32.460262
971	111ko2Gko3R072503	NORMAL	B	1	2	13	9	DETECTED	DETECTED	1665.826538	6615.887695	1658	6611	46.665295	54.378952	1191.354126	6469.916504	1190	6465	31.215034	53.339958	100	100	28.770523	10.767183	2.672057	0.374244	15.200125	2.73662	7.3109	7.247448
972	111ko2Gko3R072503	NORMAL	B	1	2	13	10	DETECTED	DETECTED	1684.174805	6620.834961	1684	6625	46.779503	57.688999	1195.845337	6460.371094	1196	6470	29.188801	61.367794	100	100	29.610771	11.836198	2.501713	0.399726	16.730028	2.614789	7.485915	13.042254
973	111ko2Gko3R072503	NORMAL	B	1	2	13	11	LOW_SIGNAL	LOW_SIGNAL	1233.175659	6498.405273	1230	6501	50.108276	56.151146	1204.37793	6459.275391	1201	6460	32.655235	59.39011	100	100	1.746204	2.886314	0.604995	1.652907	0.881872	0.658862	131.976547	49.43824
974	111ko2Gko3R072503	NORMAL	B	1	2	13	12	LOW_SIGNAL	LOW_SIGNAL	1239.756714	6516.236328	1238	6511	32.736549	59.234962	1213.492065	6468.928711	1206	6463	35.383331	53.535652	100	100	1.592606	3.489523	0.456397	2.191077	0.742289	0.883666	51.123951	53.589291
975	111ko2Gko3R072503	NORMAL	B	1	2	13	13	DETECTED	DETECTED	1545.046509	6676.87207	1550	6670	38.344231	61.419247	1218.32959	6469.70459	1215	6474	30.7966	61.60873	100	100	19.811092	15.281168	1.296438	0.771344	10.608863	3.362632	6.991993	2.330591
976	111ko2Gko3R072503	NORMAL	B	1	2	13	14	DETECTED	DETECTED	1545.181763	6698.797852	1544	6691	50.715763	64.611542	1223.362793	6493.529297	1223	6490	31.331123	57.993618	100	100	19.514095	15.141099	1.288816	0.775906	10.271543	3.539502	12.392197	13.876911
977	111ko2Gko3R072503	NORMAL	B	1	2	13	15	LOW_SIGNAL	LOW_SIGNAL	1214.382568	6514.395996	1214	6512	28.004725	59.388077	1241.932251	6502.144043	1240	6497	29.822191	57.025455	100	100	-1.670527	0.903733	-1.848473	0	-0.923798	0.214851	0	135.360947
978	111ko2Gko3R072503	NORMAL	B	1	2	13	16	LOW_SIGNAL	LOW_SIGNAL	1216.220825	6506.629883	1216	6506	27.915895	52.934425	1240.515869	6495.119141	1240	6499	32.454456	62.273029	100	100	-1.473175	0.84906	-1.735067	0	-0.748589	0.184843	0	284.956085
979	111ko2Gko3R072503	NORMAL	B	1	2	13	17	LOW_SIGNAL	LOW_SIGNAL	1204.805176	6478.714355	1202	6481	25.724796	55.433384	1229.880005	6475.047852	1226	6480	35.751965	57.26408	100	100	-1.520459	0.27045	-5.621959	0	-0.701355	0.064028	0	391.75354
980	111ko2Gko3R072503	NORMAL	B	1	2	13	18	LOW_SIGNAL	LOW_SIGNAL	1224.379028	6467.503418	1217	6471	51.986969	59.120983	1226.260498	6466.949707	1227	6462	34.332729	55.099731	100	100	-0.114086	0.040843	-2.793289	0	-0.054801	0.010049	0	3870.525146
981	111ko2Gko3R072503	NORMAL	B	1	2	13	19	DETECTED	DETECTED	1543.727295	6593.63623	1539	6591	51.563763	62.405273	1244.464233	6466.393066	1247	6469	32.500023	49.079483	100	100	18.146376	9.385759	1.933395	0.517225	9.208088	2.592594	13.376897	30.29143
982	111ko2Gko3R072503	NORMAL	B	1	2	13	20	LOW_SIGNAL	LOW_SIGNAL	1601.392212	6639.745117	1609	6639	88.910233	68.062721	1325.594604	6509.216309	1325	6501	52.056335	66.333099	100	100	16.723503	9.628117	1.736944	0.575724	5.29806	1.967778	26.134203	11.680522
983	111ko2Gko3R072503	NORMAL	B	1	2	13	21	DETECTED	DETECTED	4833.328613	7311.875977	5011	7360	788.50647	213.461746	1364.117676	6548.82373	1363	6532	28.850466	63.514481	100	100	210.362091	56.284554	3.737475	0.26756	120.248001	12.013831	22.713478	26.707685
984	111ko2Gko3R072503	NORMAL	B	1	2	13	22	DETECTED	DETECTED	5294.370605	7462.439453	5312	7475	445.435669	123.232994	1418.315796	6557.394531	1403	6541	64.328598	57.330971	100	100	235.03183	66.75827	3.52064	0.284039	60.25399	15.786318	11.371514	12.052989
985	111ko2Gko3R072503	NORMAL	B	1	2	13	23	DETECTED	DETECTED	33675.019531	30882.416016	37532	34467	10284.694336	8718.849609	1466.117676	6377.646973	1453	6360	59.088791	120.399307	100	100	1953.046997	1807.530273	1.080506	0.925492	545.093262	203.52916	31.930689	35.576824
986	111ko2Gko3R072503	NORMAL	B	1	2	13	24	DETECTED	DETECTED	35758.25	31880.789063	39051	35064	10575.260742	8315.268555	1469.684204	6457	1461	6526	51.022926	155.060562	100	100	2079.151367	1875.319336	1.108692	0.901964	672.022705	163.960388	30.841585	32.700958
987	111ko2Gko3R072503	NORMAL	B	1	2	13	25	LOW_SIGNAL	LOW_SIGNAL	1374.834473	6610.728516	1369	6607	44.567921	64.929779	1366.184204	6570.552734	1352	6574	57.55022	56.627037	100	100	0.524525	2.963462	0.176997	5.649798	0.150308	0.709481	420.918182	79.074425
988	111ko2Gko3R072503	NORMAL	B	1	2	13	26	LOW_SIGNAL	LOW_SIGNAL	1309.768188	6566.390625	1311	6567	29.560209	56.899235	1319.19043	6542.658691	1320	6540	26.453796	60.509457	100	100	-0.571335	1.750524	-0.32638	0	-0.356177	0.392202	0	86.752884
989	111ko2Gko3R072503	NORMAL	B	1	2	14	1	LOW_SIGNAL	LOW_SIGNAL	1110.093994	6476.677734	1111	6474	27.652369	54.943489	1135.944458	6479.404785	1138	6482	25.009857	59.053619	100	100	-1.567491	-0.201154	0	0	-1.033611	-0.046179	0	0
990	111ko2Gko3R072503	NORMAL	B	1	2	14	2	LOW_SIGNAL	LOW_SIGNAL	1114.101318	6460.736328	1113	6461	26.817535	53.083466	1140.031982	6471.383789	1138	6471	26.6691	48.659081	100	100	-1.572354	-0.785382	0	0	-0.972311	-0.218818	0	0
991	111ko2Gko3R072503	NORMAL	B	1	2	14	3	LOW_SIGNAL	LOW_SIGNAL	1192.729736	6544.216309	1196	6548	39.161377	57.743088	1152.624023	6479.992188	1153	6483	34.742062	50.41114	100	100	2.431885	4.737325	0.513346	1.948005	1.154385	1.274006	45.061279	43.846333
992	111ko2Gko3R072503	NORMAL	B	1	2	14	4	LOW_SIGNAL	LOW_SIGNAL	1204.564575	6548.408203	1208	6551	36.82671	65.338509	1157.144043	6489.959961	1157	6485	29.947725	54.95575	100	100	2.875433	4.311282	0.666955	1.499351	1.583444	1.063551	45.196087	60.465454
993	111ko2Gko3R072503	NORMAL	B	1	2	14	5	LOW_SIGNAL	LOW_SIGNAL	1231.074829	6574.523926	1233	6574	38.387547	66.337906	1175.57605	6493.312012	1176	6495	26.168892	46.527725	100	100	3.365272	5.990385	0.561779	1.780059	2.120792	1.745452	50.605541	58.224442
994	111ko2Gko3R072503	NORMAL	B	1	2	14	6	LOW_SIGNAL	LOW_SIGNAL	1236.82312	6573.428711	1237	6576	37.553379	70.19796	1184.895996	6498.271973	1184	6497	32.787647	53.397675	100	100	3.148698	5.54374	0.567974	1.760645	1.58374	1.407491	35.259396	60.630611
995	111ko2Gko3R072503	NORMAL	B	1	2	14	7	LOW_SIGNAL	LOW_SIGNAL	1167.891113	6488.945801	1163	6487	33.984921	55.661629	1179.296021	6487.383789	1177	6491	33.742626	47.953907	100	100	-0.691558	0.115218	-6.002183	0	-0.337997	0.032573	0	1809.219116
996	111ko2Gko3R072503	NORMAL	B	1	2	14	8	LOW_SIGNAL	LOW_SIGNAL	1156.476196	6480.700684	1155	6485	26.625336	57.980911	1167.712036	6471.919922	1169	6473	28.180241	50.679352	100	100	-0.681306	0.64769	-1.051902	0	-0.398713	0.173261	0	320.782745
997	111ko2Gko3R072503	NORMAL	B	1	2	14	9	LOW_SIGNAL	LOW_SIGNAL	1222.285767	6499.435547	1223	6498	35.198067	61.397877	1168.631958	6460.943848	1167	6464	27.287453	58.06036	100	100	3.253399	2.83924	1.14587	0.872699	1.966245	0.66296	41.437565	51.874352
998	111ko2Gko3R072503	NORMAL	B	1	2	14	10	LOW_SIGNAL	LOW_SIGNAL	1237.756714	6493.695801	1236	6500	37.506943	54.272018	1175.144043	6462.839844	1173	6471	28.500912	58.356594	100	100	3.796636	2.276009	1.668111	0.59948	2.196866	0.528748	38.940571	69.511856
999	111ko2Gko3R072503	NORMAL	B	1	2	14	11	DETECTED	DETECTED	1569.643555	6634.891113	1564	6641	44.751228	56.454041	1188.802246	6459.758301	1193	6455	30.366371	54.402271	100	100	23.093025	12.918214	1.787633	0.559399	12.541548	3.219219	8.631367	8.61146
1000	111ko2Gko3R072503	NORMAL	B	1	2	14	12	DETECTED	DETECTED	1588.599976	6650.112305	1579	6654	56.181351	59.522358	1209.601807	6478.513184	1206	6479	47.939793	59.573051	100	100	22.981262	12.65756	1.815615	0.550777	7.905712	2.880482	7.729245	1.431885
1001	111ko2Gko3R072503	NORMAL	B	1	2	14	13	DETECTED	DETECTED	1529.349976	6740.720215	1531	6739	53.424992	85.381149	1209.532593	6475.923828	1210	6480	28.882656	59.124981	100	100	19.392725	19.532013	0.992869	1.007182	11.07299	4.478587	14.053224	23.261982
1002	111ko2Gko3R072503	NORMAL	B	1	2	14	14	DETECTED	DETECTED	1562.321777	6781.478027	1554	6773	108.199409	113.716667	1225.78894	6484.210938	1220	6474	37.859142	54.460079	100	100	20.406298	21.92713	0.930642	1.074528	8.889077	5.45844	30.118826	33.581837
1003	111ko2Gko3R072503	NORMAL	B	1	2	14	15	DETECTED	DETECTED	3579.185547	7093.467773	3596	7096	318.679626	111.053986	1225.897461	6484.230957	1226	6481	33.698967	50.685535	100	100	142.69603	44.938763	3.175344	0.314927	69.832649	12.019935	13.465961	16.219107
1004	111ko2Gko3R072503	NORMAL	B	1	2	14	16	DETECTED	DETECTED	3580.573975	7105.173828	3649	7117	393.830414	120.631554	1227.844482	6491.266602	1226	6484	38.87682	54.378891	100	100	142.662155	45.283264	3.150439	0.317416	60.51754	11.28944	16.657539	17.540054
1005	111ko2Gko3R072503	NORMAL	B	1	2	14	17	LOW_SIGNAL	LOW_SIGNAL	1173.896118	6479.54541	1170	6478	28.016142	59.92131	1198.167969	6455.047852	1200	6458	26.975117	60.267944	100	100	-1.471769	1.806998	-0.814483	0	-0.899787	0.406477	0	26.347855
1006	111ko2Gko3R072503	NORMAL	B	1	2	14	18	LOW_SIGNAL	LOW_SIGNAL	1212.928589	6496.208008	1188	6491	147.696884	66.031952	1211.640015	6458.335938	1208	6455	40.918766	57.805126	100	100	0.078135	2.793534	0.02797	35.752613	0.031491	0.655168	11013.378906	84.279594
1007	111ko2Gko3R072503	NORMAL	B	1	2	14	19	LOW_SIGNAL	LOW_SIGNAL	1191.980347	6444.320313	1189	6442	28.76824	53.280273	1218.208008	6453.808105	1218	6450	33.598278	51.022556	100	100	-1.590363	-0.699842	0	0	-0.780625	-0.185953	0	0
1008	111ko2Gko3R072503	NORMAL	B	1	2	14	20	LOW_SIGNAL	LOW_SIGNAL	1275.209106	6493.555664	1273	6494	45.046562	52.899349	1305.952393	6519.682617	1304	6507	68.582779	91.15538	100	100	-1.864177	-1.927186	0	0	-0.448265	-0.28662	0	0
1009	111ko2Gko3R072503	NORMAL	B	1	2	14	21	DETECTED	DETECTED	1767.594971	7041.632813	1770	7030	74.989494	114.655014	1388.786377	6606.602051	1388	6605	42.3493	80.281898	100	100	22.969769	32.088909	0.715816	1.397006	8.94486	5.41879	16.337191	18.816399
1010	111ko2Gko3R072503	NORMAL	B	1	2	14	22	DETECTED	DETECTED	1692.901367	7088.380371	1667	7085	98.610786	139.610718	1399.828613	6618.600098	1399	6601	49.827492	108.950027	100	100	17.771015	34.652115	0.512841	1.949923	5.881748	4.311888	29.035749	18.582855
1011	111ko2Gko3R072503	NORMAL	B	1	2	14	23	LOW_SIGNAL	LOW_SIGNAL	1411.138184	6500.059082	1395	6512	61.748379	149.039978	1377.974121	6404.01709	1373	6401	42.249245	115.015175	100	100	2.010965	7.084287	0.283863	3.52283	0.784962	0.835038	135.784958	98.692467
1012	111ko2Gko3R072503	NORMAL	B	1	2	14	24	LOW_SIGNAL	LOW_SIGNAL	1416.815796	6564.776367	1416	6533	55.209942	146.334656	1399.57019	6506.412109	1394	6510	39.626118	124.93026	100	100	1.04572	4.305087	0.242903	4.116866	0.435208	0.467175	222.918076	130.557358
1013	111ko2Gko3R072503	NORMAL	B	1	2	14	25	LOW_SIGNAL	LOW_SIGNAL	1360.815796	6630.651367	1345	6618	63.118038	92.244164	1372.167969	6601.439941	1377	6590	47.105701	69.735489	100	100	-0.68836	2.154705	-0.319468	0	-0.240994	0.418889	0	206.705673
1014	111ko2Gko3R072503	NORMAL	B	1	2	14	26	LOW_SIGNAL	LOW_SIGNAL	1311.420044	6597.560059	1301	6599	55.478306	84.634277	1329.920654	6588.92041	1327	6583	37.394249	77.246353	100	100	-1.121819	0.637281	-1.760321	0	-0.494745	0.111845	0	400.278839
1015	111ko2Gko3R072503	NORMAL	B	1	2	15	1	LOW_SIGNAL	LOW_SIGNAL	1304.114868	6537.493164	1313	6532	62.735653	58.508148	1139.865112	6476.063477	1137	6471	32.247131	55.603279	100	100	9.959591	4.5312	2.198003	0.454958	5.093469	1.104785	32.763168	29.638044
1016	111ko2Gko3R072503	NORMAL	B	1	2	15	2	LOW_SIGNAL	LOW_SIGNAL	1289.304077	6518.662109	1300	6518	62.112324	57.534092	1144.887939	6484.007813	1144	6484	28.700966	54.78294	100	100	8.756943	2.556184	3.425788	0.291904	5.031752	0.632575	38.142227	50.725109
1017	111ko2Gko3R072503	NORMAL	B	1	2	15	3	LOW_SIGNAL	LOW_SIGNAL	1115.351318	6481.993164	1113	6479	27.427296	52.582111	1144.560059	6472.73584	1146	6483	29.08009	54.451241	100	100	-1.771127	0.682842	-2.593756	0	-1.004424	0.170011	0	152.789551
1018	111ko2Gko3R072503	NORMAL	B	1	2	15	4	LOW_SIGNAL	LOW_SIGNAL	1133.489746	6482.870605	1132	6482	30.113338	50.66021	1164.895996	6471.21582	1163	6473	29.216614	57.018467	100	100	-1.904377	0.859685	-2.215204	0	-1.074945	0.204404	0	224.506866
1019	111ko2Gko3R072503	NORMAL	B	1	2	15	5	LOW_SIGNAL	LOW_SIGNAL	1167.938721	6480.728027	1162	6481	43.330395	54.266029	1172.615967	6474.47998	1162	6474	35.619129	51.394516	100	100	-0.283614	0.460871	-0.615386	0	-0.131313	0.12157	0	278.783875
1020	111ko2Gko3R072503	NORMAL	B	1	2	15	6	LOW_SIGNAL	LOW_SIGNAL	1162.523804	6482.598633	1161	6490	26.957685	54.477177	1164.823975	6477.936035	1162	6475	25.01292	49.791786	100	100	-0.139475	0.343924	-0.40554	0	-0.091959	0.093642	0	474.048157
1021	111ko2Gko3R072503	NORMAL	B	1	2	15	7	LOW_SIGNAL	LOW_SIGNAL	1143.455811	6492.265137	1142	6493	27.986599	51.010246	1168.696045	6475.711914	1171	6475	26.487434	52.821033	100	100	-1.530489	1.221005	-1.253466	0	-0.952914	0.313383	0	82.835266
1022	111ko2Gko3R072503	NORMAL	B	1	2	15	8	LOW_SIGNAL	LOW_SIGNAL	1133.29248	6496.360352	1133	6498	26.0448	52.251495	1168.94397	6481.576172	1170	6482	26.62109	48.474339	100	100	-2.161795	1.090516	-1.982359	0	-1.33922	0.30499	0	131.933685
1023	111ko2Gko3R072503	NORMAL	B	1	2	15	9	LOW_SIGNAL	LOW_SIGNAL	1137	6464.398438	1135	6463	30.968054	57.892796	1173.81604	6458.312012	1173	6454	24.632252	59.205822	100	100	-2.232409	0.448949	-4.97252	0	-1.494627	0.102801	0	203.727844
1024	111ko2Gko3R072503	NORMAL	B	1	2	15	10	LOW_SIGNAL	LOW_SIGNAL	1142.060791	6459.182617	1141	6459	28.10409	47.267677	1170.208008	6455.52002	1168	6454	28.385406	59.578976	100	100	-1.706759	0.270162	-6.317541	0	-0.991609	0.061475	0	990.246094
1025	111ko2Gko3R072503	NORMAL	B	1	2	15	11	LOW_SIGNAL	LOW_SIGNAL	1158.824341	6463.89209	1158	6465	27.747334	52.863075	1183.608032	6462.943848	1185	6461	28.901361	52.329189	100	100	-1.502805	0.069945	-21.485653	0	-0.857527	0.018121	0	790.308716
1026	111ko2Gko3R072503	NORMAL	B	1	2	15	12	LOW_SIGNAL	LOW_SIGNAL	1175.209473	6457.371582	1175	6458	30.956463	49.215515	1200.400024	6456.007813	1199	6456	36.088825	45.325611	100	100	-1.527476	0.100595	-15.184431	0	-0.698015	0.030088	0	1406.173218
1027	111ko2Gko3R072503	NORMAL	B	1	2	15	13	LOW_SIGNAL	LOW_SIGNAL	1179	6455.993164	1178	6458	31.427488	55.927128	1203.192017	6454.056152	1204	6451	26.1607	49.233196	100	100	-1.466928	0.142879	-10.266954	0	-0.924747	0.039344	0	1369.728149
1028	111ko2Gko3R072503	NORMAL	B	1	2	15	14	LOW_SIGNAL	LOW_SIGNAL	1168.570435	6459.624023	1169	6462	30.098772	57.3283	1211.751953	6467.279785	1210	6466	31.499283	52.046761	100	100	-2.618392	-0.564707	0	0	-1.370873	-0.147094	0	0
1029	111ko2Gko3R072503	NORMAL	B	1	2	15	15	LOW_SIGNAL	LOW_SIGNAL	1174	6457.879395	1168	6452	29.482473	52.831821	1209.823975	6467.352051	1206	6461	28.917305	52.481216	100	100	-2.172254	-0.698726	0	0	-1.238842	-0.180496	0	0
1030	111ko2Gko3R072503	NORMAL	B	1	2	15	16	LOW_SIGNAL	LOW_SIGNAL	1172.818237	6464.493652	1176	6466	27.570814	53.315964	1208.036499	6465.226074	1204	6468	55.407501	57.645596	100	100	-2.135525	-0.054025	0	0	-0.635623	-0.012706	0	0
1031	111ko2Gko3R072503	NORMAL	B	1	2	15	17	LOW_SIGNAL	LOW_SIGNAL	1183.818237	6471.039063	1182	6471	32.252773	57.466328	1205.463989	6475.624023	1201	6475	50.892609	53.943024	100	100	-1.312531	-0.338198	0	0	-0.425322	-0.084996	0	0
1032	111ko2Gko3R072503	NORMAL	B	1	2	15	18	LOW_SIGNAL	LOW_SIGNAL	1220.973999	6484.564941	1212	6481	54.418125	77.296288	1267.703979	6520.096191	1255	6512	73.544907	88.705513	100	100	-2.83356	-2.62087	0	0	-0.635394	-0.400553	0	0
1033	111ko2Gko3R072503	NORMAL	B	1	2	15	19	LOW_SIGNAL	LOW_SIGNAL	1296.876587	6565.629883	1310	6568	71.644211	80.113075	1296.66394	6517.111816	1293	6515	84.364891	81.427505	100	100	0.012894	3.578808	0.003603	277.551422	0.002521	0.595844	20949.416016	30.033487
1034	111ko2Gko3R072503	NORMAL	B	1	2	15	20	LOW_SIGNAL	LOW_SIGNAL	1320.248413	6564.137207	1315	6557	50.137344	68.627625	1327.592041	6545.288086	1319	6541	70.656601	81.123245	100	100	-0.445295	1.390356	-0.320274	0	-0.103934	0.232352	0	229.494614
1035	111ko2Gko3R072503	NORMAL	B	1	2	15	21	LOW_SIGNAL	LOW_SIGNAL	1467.281006	6719.581543	1478	6735	61.865139	110.325279	1366.52002	6575.808105	1361	6565	51.012745	77.288383	100	100	6.109831	10.605072	0.576123	1.735739	1.975212	1.860221	34.735603	54.758709
1036	111ko2Gko3R072503	NORMAL	B	1	2	15	22	LOW_SIGNAL	LOW_SIGNAL	1447.894775	6691.269531	1460	6705	63.086952	101.013672	1352.599976	6542.711914	1353	6542	39.616306	65.467522	100	100	5.778378	10.957965	0.527322	1.896374	2.405444	2.26918	51.521133	51.782608
1037	111ko2Gko3R072503	NORMAL	B	1	2	15	23	LOW_SIGNAL	LOW_SIGNAL	1300.263184	6389.190918	1299	6387	28.904892	59.949394	1328.328003	6410.751953	1326	6402	32.353336	69.434532	100	100	-1.701763	-1.590393	0	0	-0.867447	-0.310523	0	0
1038	111ko2Gko3R072503	NORMAL	B	1	2	15	24	LOW_SIGNAL	LOW_SIGNAL	1332.238403	6481.821289	1333	6485	28.520796	63.993759	1348.767944	6493.175781	1346	6490	38.722988	103.500183	100	100	-1.0023	-0.837534	0	0	-0.426866	-0.109705	0	0
1039	111ko2Gko3R072503	NORMAL	B	1	2	15	25	LOW_SIGNAL	LOW_SIGNAL	1322.02002	6575.086426	1321	6574	31.211657	61.845333	1344.656006	6571.191895	1338	6567	49.964035	77.953743	100	100	-1.372575	0.28727	-4.777999	0	-0.453046	0.04996	0	1218.493774
1040	111ko2Gko3R072503	NORMAL	B	1	2	15	26	LOW_SIGNAL	LOW_SIGNAL	1299.845581	6583.114258	1295	6584	47.210819	58.565792	1310.206299	6565.412598	1305	6560	34.864849	66.432671	100	100	-0.628241	1.305717	-0.481147	0	-0.297168	0.26646	0	177.149368
1041	111ko2Gko3R072503	NORMAL	B	1	2	16	1	LOW_SIGNAL	LOW_SIGNAL	1137.523804	6548.550781	1135	6549	25.239492	61.106915	1149.968262	6482.698242	1152	6486	29.72002	49.441078	100	100	-0.754593	4.85744	-0.155348	0	-0.418723	1.33194	0	54.53318
1042	111ko2Gko3R072503	NORMAL	B	1	2	16	2	LOW_SIGNAL	LOW_SIGNAL	1148.209473	6548.311035	1147	6544	29.213318	57.034046	1165.927979	6479.080078	1164	6487	32.06424	56.650963	100	100	-1.074395	5.106641	-0.210392	0	-0.552594	1.222061	0	9.532298
1043	111ko2Gko3R072503	NORMAL	B	1	2	16	3	LOW_SIGNAL	LOW_SIGNAL	1166.918945	6479.364746	1159	6479	48.027706	55.164959	1174.040039	6467.487793	1175	6467	30.16123	53.884827	100	100	-0.431801	0.876072	-0.492883	0	-0.236101	0.220414	0	99.479767
1044	111ko2Gko3R072503	NORMAL	B	1	2	16	4	LOW_SIGNAL	LOW_SIGNAL	1159.020386	6477.013672	1157	6481	30.962744	52.344368	1175.232056	6466.472168	1175	6473	27.649343	52.439758	100	100	-0.983025	0.777566	-1.264233	0	-0.586331	0.201021	0	29.991396
1045	111ko2Gko3R072503	NORMAL	B	1	2	16	5	LOW_SIGNAL	LOW_SIGNAL	1186.80957	6495.394531	1184	6493	30.902262	79.660957	1180.511963	6463.040039	1181	6462	29.673656	47.36787	100	100	0.381867	2.386544	0.160008	6.249671	0.212229	0.683047	136.987396	197.957214
1046	111ko2Gko3R072503	NORMAL	B	1	2	16	6	LOW_SIGNAL	LOW_SIGNAL	1192.795898	6492.333496	1192	6494	28.372992	51.642117	1181.583984	6470.775879	1183	6471	32.557186	53.040749	100	100	0.679855	1.590141	0.427544	2.33894	0.344376	0.406435	142.410614	56.1292
1047	111ko2Gko3R072503	NORMAL	B	1	2	16	7	LOW_SIGNAL	LOW_SIGNAL	1146	6477.646484	1145	6474	29.828047	54.590843	1173.855957	6461.304199	1176	6463	30.046934	59.82666	100	100	-1.689098	1.205446	-1.401223	0	-0.927082	0.273161	0	149.770279
1048	111ko2Gko3R072503	NORMAL	B	1	2	16	8	LOW_SIGNAL	LOW_SIGNAL	1153.189209	6483.966309	1149	6480	41.732281	68.994957	1182.352051	6474.120117	1179	6473	29.730301	59.974007	100	100	-1.768343	0.726279	-2.4348	0	-0.980913	0.164174	0	346.41803
1049	111ko2Gko3R072503	NORMAL	B	1	2	16	9	LOW_SIGNAL	LOW_SIGNAL	1181.216187	6475.094727	1179	6473	27.557863	57.769932	1179.182495	6479.373047	1177	6473	28.606686	57.72316	100	100	0.123317	-0.315579	0	-2.559095	0.071091	-0.074118	377.395721	0
1050	111ko2Gko3R072503	NORMAL	B	1	2	16	10	LOW_SIGNAL	LOW_SIGNAL	1176.378418	6472.763672	1175	6471	27.752893	51.70789	1180.063477	6472.126953	1183	6475	30.895386	53.587471	100	100	-0.22345	0.046966	-4.757717	0	-0.119275	0.011882	0	2209.466797
1051	111ko2Gko3R072503	NORMAL	B	1	2	16	11	LOW_SIGNAL	LOW_SIGNAL	1166.614868	6450.148438	1164	6450	28.807718	54.561592	1186.223999	6463.200195	1187	6462	27.706078	51.452927	100	100	-1.189036	-0.962729	0	0	-0.707756	-0.253664	0	0
1052	111ko2Gko3R072503	NORMAL	B	1	2	16	12	LOW_SIGNAL	LOW_SIGNAL	1181.804077	6444.290527	1180	6443	31.342669	54.189682	1193.416016	6449.288086	1193	6449	28.857594	52.551331	100	100	-0.704112	-0.368632	0	0	-0.402388	-0.095099	0	0
1053	111ko2Gko3R072503	NORMAL	B	1	2	16	13	LOW_SIGNAL	LOW_SIGNAL	1175.691284	6438.322266	1178	6436	26.33744	52.718182	1201.640015	6445.007813	1199	6441	26.982491	79.192162	100	100	-1.57345	-0.493142	0	0	-0.961688	-0.084422	0	0
1054	111ko2Gko3R072503	NORMAL	B	1	2	16	14	LOW_SIGNAL	LOW_SIGNAL	1176.966431	6439.771973	1172	6442	27.085548	53.817902	1203.767944	6451.52002	1201	6445	33.624855	74.707123	100	100	-1.62516	-0.866564	0	0	-0.797074	-0.157255	0	0
1055	111ko2Gko3R072503	NORMAL	B	1	2	16	15	LOW_SIGNAL	LOW_SIGNAL	1189.416138	6448.805176	1191	6453	34.461319	56.225739	1207.352051	6446.952148	1206	6445	27.605293	55.200798	100	100	-1.087578	0.136684	-7.956892	0	-0.649727	0.033569	0	576.715759
1056	111ko2Gko3R072503	NORMAL	B	1	2	16	16	LOW_SIGNAL	LOW_SIGNAL	1184.268433	6447.765137	1182	6444	35.689091	52.486462	1213.248047	6452.503906	1211	6447	43.514481	58.422905	100	100	-1.757233	-0.349543	0	0	-0.665976	-0.081111	0	0
1057	111ko2Gko3R072503	NORMAL	B	1	2	16	17	LOW_SIGNAL	LOW_SIGNAL	1267.935059	6540.876465	1281	6544	84.18512	72.858551	1281.230103	6533.698242	1293	6536	65.680107	69.854172	100	100	-0.80617	0.529483	-1.522561	0	-0.202421	0.10276	0	288.464142
1058	111ko2Gko3R072503	NORMAL	B	1	2	16	18	LOW_SIGNAL	LOW_SIGNAL	1295.883057	6539.708008	1287	6540	51.573151	61.363682	1300.079346	6535.785645	1297	6538	35.185585	57.59787	100	100	-0.25445	0.289323	-0.879467	0	-0.119262	0.068099	0	539.615967
1059	111ko2Gko3R072503	NORMAL	B	1	2	16	19	LOW_SIGNAL	LOW_SIGNAL	1259.071411	6504.791992	1259	6500	27.623779	78.626091	1285.008057	6501.647949	1280	6498	56.432728	54.66338	100	100	-1.572717	0.231912	-6.781522	0	-0.459603	0.057516	0	1797.535278
1060	111ko2Gko3R072503	NORMAL	B	1	2	16	20	LOW_SIGNAL	LOW_SIGNAL	1263.409058	6486.311523	1261	6483	29.429789	52.716728	1283.671997	6503.583984	1285	6508	31.126635	50.601578	100	100	-1.228681	-1.274058	0	0	-0.650984	-0.341342	0	0
1061	111ko2Gko3R072503	NORMAL	B	1	2	16	21	LOW_SIGNAL	LOW_SIGNAL	1281.625	6505.545898	1280	6511	30.756641	54.187286	1302.088013	6513.056152	1305	6512	34.347847	47.022858	100	100	-1.240813	-0.553974	0	0	-0.595758	-0.159715	0	0
1062	111ko2Gko3R072503	NORMAL	B	1	2	16	22	LOW_SIGNAL	LOW_SIGNAL	1292.907837	6509.388184	1289	6504	34.987103	75.985283	1329.832031	6542.144043	1322	6519	49.601109	99.728233	100	100	-2.238968	-2.41615	0	0	-0.744423	-0.328451	0	0
1063	111ko2Gko3R072503	NORMAL	B	1	2	16	23	LOW_SIGNAL	LOW_SIGNAL	1299.145752	6447.715332	1291	6429	47.151165	99.209686	1332.063965	6469.616211	1320	6436	54.796658	112.055779	100	100	-1.996057	-1.615461	0	0	-0.600734	-0.195446	0	0
1064	111ko2Gko3R072503	NORMAL	B	1	2	16	24	LOW_SIGNAL	LOW_SIGNAL	1304.693359	6498.060059	1302	6492	27.840622	56.913589	1315.560059	6471.359863	1313	6467	35.286709	70.962097	100	100	-0.658923	1.96947	-0.334568	0	-0.307954	0.37626	0	158.743027
1065	111ko2Gko3R072503	NORMAL	B	1	2	16	25	LOW_SIGNAL	LOW_SIGNAL	1277.845581	6533.040039	1278	6533	29.274498	54.49136	1294.303955	6518.768066	1291	6521	36.782982	63.98653	100	100	-0.997984	1.052735	-0.947992	0	-0.447445	0.223047	0	235.009827
1066	111ko2Gko3R072503	NORMAL	B	1	2	16	26	LOW_SIGNAL	LOW_SIGNAL	1254.520264	6544.25	1254	6547	26.479738	52.687874	1278.293701	6523.722168	1278	6519	26.413954	55.330521	100	100	-1.441547	1.514182	-0.95203	0	-0.900033	0.371004	0	82.304848
1067	111ko2Gko3R072503	NORMAL	B	1	2	17	1	LOW_SIGNAL	LOW_SIGNAL	1168.653076	6512.347168	1163	6514	47.215427	64.43322	1185.91272	6497.468262	1189	6498	35.788494	53.100452	100	100	-1.046571	1.097504	-0.953592	0	-0.482268	0.280203	0	245.289017
1068	111ko2Gko3R072503	NORMAL	B	1	2	17	2	LOW_SIGNAL	LOW_SIGNAL	1167.149658	6496.374023	1166	6494	31.793926	56.383255	1201.81604	6479.056152	1201	6485	33.509117	46.238045	100	100	-2.102061	1.277408	-1.645568	0	-1.034536	0.374537	0	186.318008
1069	111ko2Gko3R072503	NORMAL	B	1	2	17	3	LOW_SIGNAL	LOW_SIGNAL	1201.224487	6515.285645	1198	6505	40.440689	82.571098	1214.66394	6473.591797	1210	6477	36.047226	52.122074	100	100	-0.814926	3.075438	-0.264979	0	-0.372829	0.799927	0	153.598694
1070	111ko2Gko3R072503	NORMAL	B	1	2	17	4	LOW_SIGNAL	LOW_SIGNAL	1198.479492	6491.931641	1197	6490	29.55327	51.966267	1216.511963	6471.680176	1212	6475	49.120922	47.89835	100	100	-1.093433	1.493796	-0.731982	0	-0.367104	0.422801	0	99.525742
1071	111ko2Gko3R072503	NORMAL	B	1	2	17	5	LOW_SIGNAL	LOW_SIGNAL	1200.251709	6468.972656	1200	6468	31.290691	49.764801	1216.975952	6460.52002	1209	6465	46.095707	47.248241	100	100	-1.014106	0.623487	-1.626508	0	-0.362816	0.178898	0	184.853012
1072	111ko2Gko3R072503	NORMAL	B	1	2	17	6	LOW_SIGNAL	LOW_SIGNAL	1211.863892	6464.408203	1212	6470	32.666355	54.651531	1216.199951	6464.279785	1218	6465	33.446388	52.484962	100	100	-0.262925	0.009472	-27.75692	0	-0.129642	0.002447	0	11863.941406
1073	111ko2Gko3R072503	NORMAL	B	1	2	17	7	LOW_SIGNAL	LOW_SIGNAL	1174.088379	6474.768555	1174	6471	29.896374	52.331539	1215.151978	6469.967773	1214	6473	39.553566	57.027718	100	100	-2.489968	0.354117	-7.031482	0	-1.038177	0.084183	0	472.050171
1074	111ko2Gko3R072503	NORMAL	B	1	2	17	8	LOW_SIGNAL	LOW_SIGNAL	1172.290527	6486.385254	1173	6485	29.161123	55.850933	1209.456055	6479.463867	1204	6484	42.877266	52.480503	100	100	-2.253601	0.510538	-4.41417	0	-0.866789	0.131885	0	276.074829
1075	111ko2Gko3R072503	NORMAL	B	1	2	17	9	DETECTED	DETECTED	1784.607178	6841.523926	1776	6836	96.665993	76.434158	1201.958374	6480.466797	1202	6484	32.760761	51.646156	100	100	35.330002	26.632435	1.326578	0.753819	17.78496	6.990978	15.608939	15.6058
1076	111ko2Gko3R072503	NORMAL	B	1	2	17	10	DETECTED	DETECTED	1786.107178	6840.523926	1780	6833	116.027847	94.388138	1202.158325	6473.174805	1198	6482	37.276169	56.113274	100	100	35.408833	27.096548	1.306765	0.765248	15.665474	6.546564	18.816196	20.660847
1077	111ko2Gko3R072503	NORMAL	B	1	2	17	11	LOW_SIGNAL	LOW_SIGNAL	1184.148682	6463.695801	1181	6463	31.684963	50.853756	1205.642822	6452.983887	1204	6457	28.805685	45.699539	100	100	-1.303337	0.790136	-1.64951	0	-0.746177	0.234399	0	208.256119
1078	111ko2Gko3R072503	NORMAL	B	1	2	17	12	LOW_SIGNAL	LOW_SIGNAL	1194.831055	6442.614746	1194	6437	29.200775	51.72448	1219.375977	6442.26416	1217	6449	33.118477	50.525166	100	100	-1.488327	0.02586	-57.553135	0	-0.741125	0.006939	0	3158.662598
1079	111ko2Gko3R072503	NORMAL	B	1	2	17	13	LOW_SIGNAL	LOW_SIGNAL	1229.221436	6443.489746	1230	6448	46.716347	50.245026	1240.631958	6432.040039	1239	6432	38.791733	53.449612	100	100	-0.691898	0.844558	-0.819243	0	-0.294148	0.214215	0	159.209824
1080	111ko2Gko3R072503	NORMAL	B	1	2	17	14	LOW_SIGNAL	LOW_SIGNAL	1201.442993	6453.329102	1197	6451	30.15173	53.61367	1219.447998	6446.240234	1221	6443	32.481628	50.228409	100	100	-1.091767	0.522892	-2.087941	0	-0.554313	0.141133	0	264.487946
1081	111ko2Gko3R072503	NORMAL	B	1	2	17	15	LOW_SIGNAL	LOW_SIGNAL	1187.469849	6446.127441	1187	6445	30.315582	52.405296	1230.976196	6446.483887	1227	6449	35.302685	48.790443	100	100	-2.638089	-0.026292	0	0	-1.232381	-0.007306	0	0
1082	111ko2Gko3R072503	NORMAL	B	1	2	17	16	LOW_SIGNAL	LOW_SIGNAL	1238.671143	6494.624023	1227	6494	67.328308	69.494743	1274.134888	6495.650879	1269	6492	59.330048	68.807587	100	100	-2.15041	-0.075743	0	0	-0.597737	-0.014924	0	0
1083	111ko2Gko3R072503	NORMAL	B	1	2	17	17	DETECTED	DETECTED	1719.199951	6778.774902	1708	6779	57.870853	59.527405	1322.745972	6540.44873	1322	6539	43.472073	61.152336	100	100	24.039728	17.579508	1.367486	0.731269	9.11974	3.897254	9.635335	5.875744
1084	111ko2Gko3R072503	NORMAL	B	1	2	17	18	DETECTED	DETECTED	1693.51062	6773.702148	1690	6777	42.255882	81.295738	1314.472412	6511.760742	1312	6511	60.477764	61.70137	100	100	22.98369	19.321423	1.189544	0.840658	6.267398	4.245309	11.414845	20.208082
1085	111ko2Gko3R072503	NORMAL	B	1	2	17	19	LOW_SIGNAL	LOW_SIGNAL	1281.375	6498.440918	1278	6505	38.688572	51.959332	1285.911987	6480.456055	1286	6483	35.149914	48.707405	100	100	-0.275109	1.326606	-0.207378	0	-0.129075	0.369243	0	100.601913
1086	111ko2Gko3R072503	NORMAL	B	1	2	17	20	LOW_SIGNAL	LOW_SIGNAL	1265.894775	6483.782715	1265	6479	25.855986	57.09988	1289.552002	6479.744141	1292	6483	27.535158	53.727184	100	100	-1.4345	0.297895	-4.815458	0	-0.859164	0.075168	0	478.722015
1087	111ko2Gko3R072503	NORMAL	B	1	2	17	21	LOW_SIGNAL	LOW_SIGNAL	1281.138184	6488.164551	1282	6487	30.677132	50.654449	1295.81604	6490.144043	1298	6488	28.148909	54.194942	100	100	-0.890019	-0.146012	0	0	-0.521436	-0.036525	0	0
1088	111ko2Gko3R072503	NORMAL	B	1	2	17	22	LOW_SIGNAL	LOW_SIGNAL	1279.253296	6476.286621	1273	6469	55.044479	56.04665	1302.42395	6484	1298	6465	38.172421	75.89679	100	100	-1.404996	-0.568957	0	0	-0.607	-0.10163	0	0
1089	111ko2Gko3R072503	NORMAL	B	1	2	17	23	LOW_SIGNAL	LOW_SIGNAL	1423.778564	6490.771973	1427	6495	69.860657	71.112312	1305.904053	6447.775879	1300	6421	47.904373	98.018265	100	100	7.147542	3.171494	2.253682	0.443718	2.460621	0.438654	43.138763	156.893967
1090	111ko2Gko3R072503	NORMAL	B	1	2	17	24	LOW_SIGNAL	LOW_SIGNAL	1423.416138	6539.046875	1426	6543	52.717648	68.462791	1301.072021	6457.191895	1296	6454	58.359589	64.832748	100	100	7.418564	6.037819	1.228683	0.81388	2.096384	1.262556	20.461794	26.873154
1091	111ko2Gko3R072503	NORMAL	B	1	2	17	25	LOW_SIGNAL	LOW_SIGNAL	1275.657715	6504.31543	1273	6505	34.534306	59.744503	1287.640015	6503.936035	1293	6506	31.362705	61.178852	100	100	-0.726569	0.027985	-25.962765	0	-0.382056	0.006201	0	3471.294434
1092	111ko2Gko3R072503	NORMAL	B	1	2	17	26	LOW_SIGNAL	LOW_SIGNAL	1271.891846	6524.763672	1273	6525	30.901007	51.802921	1287.08728	6511.833496	1289	6508	29.170671	47.974121	100	100	-0.921404	0.953761	-0.966074	0	-0.520915	0.269524	0	151.161865
1093	111ko2Gko3R072503	NORMAL	B	1	2	18	1	LOW_SIGNAL	LOW_SIGNAL	1370.965942	6553.918457	1369	6552	78.86042	62.486557	1245.269897	6523.587402	1236	6525	72.275963	51.183956	100	100	7.621815	2.237291	3.406716	0.293538	1.739113	0.592589	25.097061	118.174995
1094	111ko2Gko3R072503	NORMAL	B	1	2	18	2	LOW_SIGNAL	LOW_SIGNAL	1381.721069	6560.639648	1370	6563	81.370766	71.07164	1253.368042	6503.73584	1250	6503	41.194176	56.317955	100	100	7.782926	4.197361	1.854243	0.539304	3.115805	1.010403	54.671825	76.186134
1095	111ko2Gko3R072503	NORMAL	B	1	2	18	3	LOW_SIGNAL	LOW_SIGNAL	1257.340088	6495.728027	1257	6490	38.151012	58.363708	1280.255981	6498.791992	1248	6497	245.563553	66.762024	100	100	-1.389548	-0.226005	0	0	-0.09332	-0.045894	0	0
1096	111ko2Gko3R072503	NORMAL	B	1	2	18	4	LOW_SIGNAL	LOW_SIGNAL	1237.424683	6480.479492	1235	6484	32.563534	55.753418	1264.712036	6477.655762	1232	6471	244.043015	57.57703	100	100	-1.65462	0.208285	-7.944014	0	-0.111814	0.049043	0	509.115631
1097	111ko2Gko3R072503	NORMAL	B	1	2	18	5	LOW_SIGNAL	LOW_SIGNAL	1201.082153	6470.376953	1198	6463	29.834139	54.350101	1236.552002	6462.815918	1232	6463	36.632324	54.08556	100	100	-2.150781	0.55772	-3.856381	0	-0.968266	0.139798	0	70.835693
1098	111ko2Gko3R072503	NORMAL	B	1	2	18	6	LOW_SIGNAL	LOW_SIGNAL	1206.534302	6468.417969	1204	6458	33.972839	54.447296	1241.583984	6471.503906	1240	6475	32.06826	61.190826	100	100	-2.125303	-0.227626	0	0	-1.092971	-0.050431	0	0
1099	111ko2Gko3R072503	NORMAL	B	1	2	18	7	LOW_SIGNAL	LOW_SIGNAL	1220.141846	6483.398438	1219	6484	30.382153	59.989559	1244.960327	6479.007813	1241	6481	29.085911	61.711403	100	100	-1.504915	0.323863	-4.646765	0	-0.853282	0.071148	0	329.698914
1100	111ko2Gko3R072503	NORMAL	B	1	2	18	8	LOW_SIGNAL	LOW_SIGNAL	1219.385132	6493.878418	1214	6487	52.556618	60.195141	1239.261963	6482.825195	1238	6480	33.222687	59.546967	100	100	-1.205269	0.815312	-1.478291	0	-0.598291	0.185622	0	79.704063
1101	111ko2Gko3R072503	NORMAL	B	1	2	18	9	LOW_SIGNAL	LOW_SIGNAL	1225.51355	6485	1227	6478	26.835478	52.833069	1231.547607	6480.444336	1234	6482	30.602121	51.550144	100	100	-0.365886	0.336037	-1.088829	0	-0.197178	0.088373	0	254.017807
1102	111ko2Gko3R072503	NORMAL	B	1	2	18	10	LOW_SIGNAL	LOW_SIGNAL	1228.209473	6476.493164	1226	6476	38.429234	53.053623	1233.714233	6470.27002	1236	6477	30.540689	52.448444	100	100	-0.333791	0.459034	-0.727161	0	-0.180243	0.118653	0	128.399277
1103	111ko2Gko3R072503	NORMAL	B	1	2	18	11	LOW_SIGNAL	LOW_SIGNAL	1213.557861	6459.557617	1214	6462	32.851707	51.596581	1234.864014	6450.60791	1235	6458	30.202902	49.661091	100	100	-1.291938	0.660152	-1.957032	0	-0.705434	0.180216	0	156.422974
1104	111ko2Gko3R072503	NORMAL	B	1	2	18	12	LOW_SIGNAL	LOW_SIGNAL	1213.479736	6448.10791	1211	6448	28.101004	54.283848	1241	6443.312012	1242	6442	29.64467	53.290047	100	100	-1.668743	0.353757	-4.717202	0	-0.928338	0.089996	0	215.592209
1105	111ko2Gko3R072503	NORMAL	B	1	2	18	13	LOW_SIGNAL	LOW_SIGNAL	1238.364868	6438.371582	1239	6442	35.328224	50.926285	1254.647949	6430.439941	1258	6431	34.017132	51.830441	100	100	-0.987355	0.585057	-1.687623	0	-0.478673	0.153031	0	121.524391
1106	111ko2Gko3R072503	NORMAL	B	1	2	18	14	LOW_SIGNAL	LOW_SIGNAL	1227.067993	6449.571289	1198	6445	144.50882	55.926689	1248.880005	6438.144043	1253	6433	32.391407	49.442982	100	100	-1.322612	0.842901	-1.569119	0	-0.673389	0.23112	0	228.732559
1107	111ko2Gko3R072503	NORMAL	B	1	2	18	15	DETECTED	DETECTED	2056.359619	6914.404297	2085	6892	130.626663	112.804192	1279.742554	6479	1271	6468	53.827808	76.700584	100	100	47.091629	32.116459	1.466277	0.681999	14.427804	5.676675	15.325514	18.997334
1108	111ko2Gko3R072503	NORMAL	B	1	2	18	16	DETECTED	DETECTED	2198.470703	7466.32959	2220	7498	91.705605	156.747391	1351.48938	6533.106445	1354	6537	36.675194	64.229836	100	100	51.358295	68.836769	0.746088	1.340324	23.09412	14.529434	9.92379	15.321466
1109	111ko2Gko3R072503	NORMAL	B	1	2	18	17	LOW_SIGNAL	LOW_SIGNAL	1324.736816	6507.954102	1322	6505	59.344967	64.352036	1327.317505	6504.373047	1326	6503	28.737337	56.273579	100	100	-0.156485	0.264147	-0.592416	0	-0.089803	0.063637	0	871.712097
1110	111ko2Gko3R072503	NORMAL	B	1	2	18	18	LOW_SIGNAL	LOW_SIGNAL	1307.105225	6492.111816	1305	6495	29.132748	54.109222	1312.407959	6496.023926	1308	6498	29.685741	55.683216	100	100	-0.321541	-0.288567	0	0	-0.178629	-0.070257	0	0
1111	111ko2Gko3R072503	NORMAL	B	1	2	18	19	LOW_SIGNAL	LOW_SIGNAL	1411.710571	6513.756348	1400	6514	79.773491	55.889317	1303.687988	6478.432129	1302	6485	33.199398	55.443138	100	100	6.550151	2.605599	2.513876	0.397792	3.253751	0.637125	67.149811	19.952271
1112	111ko2Gko3R072503	NORMAL	B	1	2	18	20	LOW_SIGNAL	LOW_SIGNAL	1409.493408	6508.605469	1397	6509	71.479996	54.770679	1304.271973	6475.815918	1306	6477	30.391891	46.944088	100	100	6.380299	2.418636	2.637974	0.379079	3.462155	0.698481	61.486671	86.048424
1113	111ko2Gko3R072503	NORMAL	B	1	2	18	21	LOW_SIGNAL	LOW_SIGNAL	1370.231812	6587.576172	1374	6594	50.666679	74.953964	1314.063965	6475.032227	1317	6472	33.095112	52.94503	100	100	3.405843	8.30151	0.410268	2.437432	1.697164	2.125675	68.303108	47.142319
1114	111ko2Gko3R072503	NORMAL	B	1	2	18	22	LOW_SIGNAL	LOW_SIGNAL	1373.973511	6575.284668	1376	6588	46.341187	77.428009	1304.488037	6456.839844	1302	6458	29.062946	54.97044	100	100	4.213382	8.736773	0.482258	2.073577	2.390861	2.1547	51.946144	46.036968
1115	111ko2Gko3R072503	NORMAL	B	1	2	18	23	LOW_SIGNAL	LOW_SIGNAL	1293.132446	6412.437012	1293	6411	29.976364	53.267944	1298.095947	6421.952148	1297	6410	31.424618	59.554787	100	100	-0.300971	-0.701859	0	0	-0.157949	-0.159771	0	0
1116	111ko2Gko3R072503	NORMAL	B	1	2	18	24	LOW_SIGNAL	LOW_SIGNAL	1307.067139	6466.664551	1307	6470	31.649828	56.395164	1318.015991	6460.191895	1310	6466	58.236584	63.210693	100	100	-0.663904	0.477439	-1.390554	0	-0.188006	0.102398	0	441.106537
1117	111ko2Gko3R072503	NORMAL	B	1	2	18	25	LOW_SIGNAL	LOW_SIGNAL	1296.80542	6507.456543	1295	6502	33.966534	55.221119	1316.52002	6500.271973	1315	6492	25.943668	63.30257	100	100	-1.195432	0.529951	-2.25574	0	-0.7599	0.113496	0	430.770966
1118	111ko2Gko3R072503	NORMAL	B	1	2	18	26	LOW_SIGNAL	LOW_SIGNAL	1299.371582	6509.986328	1300	6511	29.339508	57.885544	1318.833374	6498.944336	1314	6500	34.0378	55.657284	100	100	-1.180102	0.814484	-1.448896	0	-0.57177	0.198393	0	144.05069
1119	111ko2Gko3R072503	NORMAL	B	1	2	19	1	LOW_SIGNAL	LOW_SIGNAL	1382.746582	6595.342285	1383	6596	51.84111	61.970119	1271.634888	6538.492188	1272	6541	31.071171	56.472713	100	100	6.737465	4.193399	1.606684	0.6224	3.576038	1.006683	37.347996	44.885082
1120	111ko2Gko3R072503	NORMAL	B	1	2	19	2	LOW_SIGNAL	LOW_SIGNAL	1393.326538	6637.115723	1385	6622	81.663872	146.713242	1272.375977	6513.271973	1271	6519	33.736809	59.846893	100	100	7.334064	9.135011	0.802852	1.245559	3.585122	2.069343	61.48748	108.162056
1121	111ko2Gko3R072503	NORMAL	B	1	2	19	3	LOW_SIGNAL	LOW_SIGNAL	1239.979492	6508.719238	1238	6511	30.090319	55.635227	1275.416016	6499.312012	1273	6505	51.490547	52.148891	100	100	-2.14876	0.6939	-3.096644	0	-0.688214	0.180392	0	206.063202
1122	111ko2Gko3R072503	NORMAL	B	1	2	19	4	LOW_SIGNAL	LOW_SIGNAL	1240.841431	6499.606934	1243	6498	31.263811	49.465385	1275.104004	6483.240234	1262	6488	96.243553	54.714565	100	100	-2.077575	1.207247	-1.72092	0	-0.355999	0.299129	0	142.881714
1123	111ko2Gko3R072503	NORMAL	B	1	2	19	5	LOW_SIGNAL	LOW_SIGNAL	1224.179321	6500.448242	1222	6498	38.352657	55.153683	1259.571411	6486.555664	1260	6487	29.085094	54.532288	100	100	-2.146065	1.02475	-2.094234	0	-1.216846	0.254759	0	59.425964
1124	111ko2Gko3R072503	NORMAL	B	1	2	19	6	LOW_SIGNAL	LOW_SIGNAL	1245.972656	6517.883789	1241	6521	37.799644	61.161682	1271.761963	6488.746094	1271	6485	33.845879	54.418236	100	100	-1.563783	2.149266	-0.727589	0	-0.761963	0.53544	0	95.813553
1125	111ko2Gko3R072503	NORMAL	B	1	2	19	7	DETECTED	DETECTED	1784.634155	6674.085449	1776	6673	48.315968	65.889023	1274.847656	6503.009766	1273	6503	37.219658	58.931931	100	100	30.911858	12.618951	2.449638	0.408224	13.6967	2.902937	6.043304	17.225401
1126	111ko2Gko3R072503	NORMAL	B	1	2	19	8	DETECTED	DETECTED	1773.380493	6689	1774	6681	56.624439	60.570366	1280.619507	6505.336426	1274	6507	38.982441	62.092907	100	100	29.879484	13.547463	2.205541	0.453404	12.640589	2.957883	8.33455	7.440783
1127	111ko2Gko3R072503	NORMAL	B	1	2	19	9	DETECTED	DETECTED	1569.400024	6678.399902	1577	6672	49.313633	48.884525	1275.462402	6519.602051	1267	6521	49.193947	59.898857	100	100	17.823458	11.713308	1.521642	0.657185	5.975077	2.6511	1.16816	21.797953
1128	111ko2Gko3R072503	NORMAL	B	1	2	19	10	DETECTED	DETECTED	1551.634888	6668.317383	1548	6670	46.255009	59.489445	1258.560059	6477.486816	1256	6475	30.40609	58.922398	100	100	17.771141	14.076118	1.262503	0.792077	9.638688	3.238676	11.893477	4.293977
1129	111ko2Gko3R072503	NORMAL	B	1	2	19	11	LOW_SIGNAL	LOW_SIGNAL	1227.143799	6467.041016	1226	6461	27.233347	56.440136	1245.325439	6449.69043	1242	6448	32.084839	61.240841	100	100	-1.102478	1.279821	-0.861431	0	-0.566674	0.283317	0	136.990829
1130	111ko2Gko3R072503	NORMAL	B	1	2	19	12	LOW_SIGNAL	LOW_SIGNAL	1224.312866	6426.224609	1225	6426	28.35581	55.335804	1234.160034	6427.087891	1230	6428	30.470081	58.47551	100	100	-0.597101	-0.063678	0	0	-0.323175	-0.014763	0	0
1131	111ko2Gko3R072503	NORMAL	B	1	2	19	13	LOW_SIGNAL	LOW_SIGNAL	1198.360596	6419.401367	1198	6418	28.605717	55.13031	1237.343994	6422.399902	1234	6421	34.187836	60.472725	100	100	-2.363831	-0.221179	0	0	-1.140271	-0.049585	0	0
1132	111ko2Gko3R072503	NORMAL	B	1	2	19	14	LOW_SIGNAL	LOW_SIGNAL	1251.027222	6445.03418	1213	6440	288.068207	60.185932	1287.176025	6454.184082	1256	6447	265.298035	126.570488	100	100	-2.19195	-0.674919	0	0	-0.136257	-0.072291	0	0
1133	111ko2Gko3R072503	NORMAL	B	1	2	19	15	LOW_SIGNAL	LOW_SIGNAL	1318.204102	6537.129395	1265	6532	112.876335	80.958496	1309.984009	6489.023926	1285	6477	70.629761	77.338966	100	100	0.498441	3.548374	0.14047	7.118949	0.116383	0.622008	1071.135254	49.758652
1134	111ko2Gko3R072503	NORMAL	B	1	2	19	16	LOW_SIGNAL	LOW_SIGNAL	1358.850342	6534.550781	1360	6531	39.525845	62.683384	1380.047974	6534.791992	1379	6531	39.308502	54.063782	100	100	-1.285358	-0.017792	0	0	-0.539263	-0.004462	0	0
1135	111ko2Gko3R072503	NORMAL	B	1	2	19	17	DETECTED	DETECTED	1555.489746	6694.67334	1555	6693	36.788403	61.685734	1340.533325	6518.304688	1342	6514	32.427757	59.954647	100	100	13.034285	13.009373	1.001915	0.998089	6.628778	2.941701	8.082184	8.227667
1136	111ko2Gko3R072503	NORMAL	B	1	2	19	18	LOW_SIGNAL	LOW_SIGNAL	1497.144775	6618.342285	1517	6635	80.802956	75.14225	1325.791992	6505.711914	1327	6504	25.797705	50.431816	100	100	10.390297	8.307885	1.250655	0.799581	6.642172	2.23332	44.687992	49.457787
1137	111ko2Gko3R072503	NORMAL	B	1	2	19	19	LOW_SIGNAL	LOW_SIGNAL	1291.710571	6487.092285	1290	6488	31.486706	50.219952	1314.608032	6481.063965	1314	6487	27.203209	54.450737	100	100	-1.38843	0.444663	-3.122431	0	-0.841719	0.110711	0	349.081451
1138	111ko2Gko3R072503	NORMAL	B	1	2	19	20	LOW_SIGNAL	LOW_SIGNAL	1285.112549	6467.238281	1283	6469	31.549862	58.802025	1311.968018	6469.879883	1310	6471	29.055271	52.929604	100	100	-1.628432	-0.194851	0	0	-0.924289	-0.049908	0	0
1139	111ko2Gko3R072503	NORMAL	B	1	2	19	21	LOW_SIGNAL	LOW_SIGNAL	1306.291382	6471.628906	1303	6475	28.740816	54.990612	1323.199951	6461.616211	1321	6465	28.456245	55.894325	100	100	-1.025283	0.73856	-1.388218	0	-0.594195	0.179136	0	99.977028
1140	111ko2Gko3R072503	NORMAL	B	1	2	19	22	LOW_SIGNAL	LOW_SIGNAL	1303.516602	6459.357422	1302	6457	28.598333	57.630703	1309.024048	6454.304199	1306	6446	28.518944	58.378792	100	100	-0.333954	0.372738	-0.89595	0	-0.193115	0.086559	0	184.354996
1141	111ko2Gko3R072503	NORMAL	B	1	2	19	23	LOW_SIGNAL	LOW_SIGNAL	1359.08606	6460.741699	1357	6459	38.426544	58.551804	1313.839966	6447.240234	1311	6443	28.796118	61.814934	100	100	2.743582	0.9959	2.754876	0.362993	1.571257	0.218418	56.23407	146.787643
1142	111ko2Gko3R072503	NORMAL	B	1	2	19	24	LOW_SIGNAL	LOW_SIGNAL	1355.886719	6500.799805	1353	6500	32.995556	60.347649	1324.104004	6488.383789	1323	6488	33.175209	59.73325	100	100	1.927204	0.915835	2.104314	0.475214	0.958026	0.207858	10.84826	69.179909
1143	111ko2Gko3R072503	NORMAL	B	1	2	19	25	LOW_SIGNAL	LOW_SIGNAL	1328.31543	6510.832031	1326	6515	30.144032	62.255714	1330.400024	6508.655762	1331	6508	31.515486	56.435677	100	100	-0.126403	0.160527	-0.787428	0	-0.066145	0.038562	0	1207.702026
1144	111ko2Gko3R072503	NORMAL	B	1	2	19	26	LOW_SIGNAL	LOW_SIGNAL	1319.322144	6502.416016	1317	6507	30.676884	53.403	1338.150757	6491.325195	1337	6495	36.321476	50.721813	100	100	-1.141708	0.818085	-1.395586	0	-0.518388	0.21866	0	150.652695
1145	111ko2Gko3R072503	NORMAL	B	1	2	20	1	LOW_SIGNAL	LOW_SIGNAL	1271.400024	6545.110352	1271	6546	35.809566	58.548546	1285.776733	6546.553223	1284	6544	39.892975	64.656067	100	100	-0.871759	-0.10643	0	0	-0.360382	-0.022316	0	0
1146	111ko2Gko3R072503	NORMAL	B	1	2	20	2	LOW_SIGNAL	LOW_SIGNAL	1270.268921	6522.724121	1269	6527	36.770733	67.271362	1281.586548	6521.932617	1277	6532	38.122593	69.080688	100	100	-0.686265	0.058383	-11.754498	0	-0.296875	0.011458	0	1984.432861
1147	111ko2Gko3R072503	NORMAL	B	1	2	20	3	LOW_SIGNAL	LOW_SIGNAL	1267.9104	6516.38623	1261	6517	45.926712	59.936333	1276.160034	6511.240234	1276	6512	52.38142	60.226765	100	100	-0.500232	0.379581	-1.317853	0	-0.157492	0.085444	0	114.798996
1148	111ko2Gko3R072503	NORMAL	B	1	2	20	4	LOW_SIGNAL	LOW_SIGNAL	1262.9104	6512.572266	1260	6515	29.90678	56.379005	1276.264038	6516.848145	1275	6506	37.243568	55.31319	100	100	-0.809723	-0.315399	0	0	-0.358549	-0.077303	0	0
1149	111ko2Gko3R072503	NORMAL	B	1	2	20	5	DETECTED	DETECTED	2076.611084	6798.922363	1994	6781	365.982849	159.866669	1282.683838	6516.521973	1280	6524	31.553762	70.377701	100	100	48.141262	20.830526	2.311092	0.432696	25.161097	4.01264	45.926132	50.829281
1150	111ko2Gko3R072503	NORMAL	B	1	2	20	6	DETECTED	DETECTED	2167.029053	6854.15918	2033	6819	328.138916	150.925537	1296.030518	6531.022949	1295	6528	33.076351	62.06802	100	100	52.814625	23.8353	2.215815	0.451301	26.33297	5.206163	37.481995	42.57402
1151	111ko2Gko3R072503	NORMAL	B	1	2	20	7	LOW_SIGNAL	LOW_SIGNAL	1297.0896	6592.710449	1300	6592	29.648615	66.458519	1309.571411	6552.666504	1308	6553	29.832445	67.431259	100	100	-0.756858	2.953737	-0.256237	0	-0.418397	0.593848	0	28.499348
1152	111ko2Gko3R072503	NORMAL	B	1	2	20	8	LOW_SIGNAL	LOW_SIGNAL	1299.924194	6574.889648	1298	6574	31.827463	55.990711	1309.416016	6563.903809	1308	6563	31.407873	64.597946	100	100	-0.575554	0.810342	-0.710261	0	-0.302212	0.170065	0	293.259277
1153	111ko2Gko3R072503	NORMAL	B	1	2	20	9	LOW_SIGNAL	LOW_SIGNAL	1272.52417	6529.09668	1270	6526	31.829424	57.525997	1291.23999	6523.032227	1290	6525	33.692493	74.652519	100	100	-1.134869	0.447329	-2.536992	0	-0.555489	0.081236	0	784.554993
1154	111ko2Gko3R072503	NORMAL	B	1	2	20	10	LOW_SIGNAL	LOW_SIGNAL	1258.917236	6498.46875	1262	6503	28.411541	56.790062	1280.76001	6488.071777	1280	6493	32.998875	54.503353	100	100	-1.324477	0.766906	-1.727041	0	-0.661925	0.190758	0	153.43811
1155	111ko2Gko3R072503	NORMAL	B	1	2	20	11	LOW_SIGNAL	LOW_SIGNAL	1229.73291	6458.520508	1227	6461	30.895891	63.507492	1263.255981	6462.472168	1262	6461	38.476406	57.065407	100	100	-2.032734	-0.291484	0	0	-0.871263	-0.069248	0	0
1156	111ko2Gko3R072503	NORMAL	B	1	2	20	12	LOW_SIGNAL	LOW_SIGNAL	1215.849365	6440.575195	1218	6442	27.028807	48.886333	1242.57605	6444.720215	1241	6443	31.13505	52.881432	100	100	-1.620623	-0.305747	0	0	-0.858411	-0.078383	0	0
1157	111ko2Gko3R072503	NORMAL	B	1	2	20	13	LOW_SIGNAL	LOW_SIGNAL	1222.326538	6430.489746	1222	6427	30.381401	55.889614	1240.30957	6434.055664	1236	6439	34.460762	57.792084	100	100	-1.090435	-0.263031	0	0	-0.521841	-0.061703	0	0
1158	111ko2Gko3R072503	NORMAL	B	1	2	20	14	LOW_SIGNAL	LOW_SIGNAL	1232.938721	6469.238281	1232	6469	26.602663	59.964653	1248.595215	6463.158691	1243	6469	29.203878	67.261093	100	100	-0.949361	0.448445	-2.117006	0	-0.53611	0.090388	0	501.151215
1159	111ko2Gko3R072503	NORMAL	B	1	2	20	15	LOW_SIGNAL	LOW_SIGNAL	1373.911621	6555.449219	1308	6543	141.291107	84.537178	1328.944458	6518.944336	1276	6504	113.361107	83.275192	100	100	2.726668	2.692687	1.01262	0.987538	0.396672	0.438364	187.548553	39.864681
1160	111ko2Gko3R072503	NORMAL	B	1	2	20	16	LOW_SIGNAL	LOW_SIGNAL	1417.768677	6569.734863	1415	6564	51.621792	62.458675	1425.103149	6575.087402	1405	6571	79.979576	60.442505	100	100	-0.444739	-0.394816	0	0	-0.091704	-0.088556	0	0
1161	111ko2Gko3R072503	NORMAL	B	1	2	20	17	LOW_SIGNAL	LOW_SIGNAL	1358.526367	6556.164551	1356	6558	34.204662	56.873676	1360.267578	6535.535156	1358	6534	36.09914	59.014675	100	100	-0.105582	1.521673	-0.069385	0	-0.048234	0.349564	0	76.355743
1162	111ko2Gko3R072503	NORMAL	B	1	2	20	18	LOW_SIGNAL	LOW_SIGNAL	1348.085571	6520.914551	1336	6528	62.500221	55.225716	1341.33606	6507.992188	1338	6502	33.189812	58.190266	100	100	0.409269	0.953184	0.429371	2.328991	0.203361	0.222071	784.6427	141.89743
1163	111ko2Gko3R072503	NORMAL	B	1	2	20	19	LOW_SIGNAL	LOW_SIGNAL	1314.80127	6491.205078	1315	6493	32.052467	58.262081	1329.848022	6497.13623	1329	6496	30.34906	51.532536	100	100	-0.912388	-0.437496	0	0	-0.49579	-0.115095	0	0
1164	111ko2Gko3R072503	NORMAL	B	1	2	20	20	LOW_SIGNAL	LOW_SIGNAL	1314.761597	6488.15918	1310	6485	30.72452	49.672802	1332.712036	6494.759766	1329	6492	37.085522	57.701172	100	100	-1.088458	-0.486875	0	0	-0.484028	-0.114393	0	0
1165	111ko2Gko3R072503	NORMAL	B	1	2	20	21	LOW_SIGNAL	LOW_SIGNAL	1314.649048	6489.536621	1314	6489	29.667534	57.422375	1323.864014	6488.13623	1321	6492	33.746292	59.116524	100	100	-0.558767	0.103296	-5.409366	0	-0.273066	0.023689	0	1003.372314
1166	111ko2Gko3R072503	NORMAL	B	1	2	20	22	LOW_SIGNAL	LOW_SIGNAL	1335.986694	6492	1321	6486	55.508675	57.359566	1327.624023	6485.344238	1319	6490	53.169796	76.823547	100	100	0.507086	0.490945	1.032878	0.968168	0.157282	0.086637	190.647278	767.833374
1167	111ko2Gko3R072503	NORMAL	B	1	2	20	23	LOW_SIGNAL	LOW_SIGNAL	1588.860962	6571.317871	1609	6577	101.626122	67.839645	1322.119019	6481.976074	1323	6482	32.926979	58.351139	100	100	16.174397	6.590064	2.454361	0.407438	8.101015	1.531106	36.043854	38.730938
1168	111ko2Gko3R072503	NORMAL	B	1	2	20	24	LOW_SIGNAL	LOW_SIGNAL	1581.08606	6595.768066	1599	6593	107.117874	65.866394	1334.325439	6511.444336	1335	6513	31.978947	58.094624	100	100	14.962791	6.21992	2.405625	0.415692	7.716346	1.451489	41.430031	36.808891
1169	111ko2Gko3R072503	NORMAL	B	1	2	20	25	LOW_SIGNAL	LOW_SIGNAL	1324.066284	6552.609375	1323	6555	30.39839	65.787148	1332.703979	6527.536133	1332	6530	33.657669	54.1166	100	100	-0.523763	1.849462	-0.283197	0	-0.256634	0.463319	0	149.194046
1170	111ko2Gko3R072503	NORMAL	B	1	2	20	26	LOW_SIGNAL	LOW_SIGNAL	1329.026855	6532.959961	1330	6538	34.055786	58.743347	1334.142822	6507.531738	1334	6505	28.497778	55.571602	100	100	-0.310216	1.875646	-0.165392	0	-0.179522	0.457576	0	74.88324
1171	111ko2Gko3R072503	NORMAL	B	1	2	21	1	DETECTED	DETECTED	14572.805664	16752.349609	17273	18841	6520.486816	4788.267578	1321.217407	6565.130371	1325	6566	35.984791	71.944626	100	100	803.53479	751.433594	1.069336	0.93516	368.255249	141.598053	49.204575	46.997391
1172	111ko2Gko3R072503	NORMAL	B	1	2	21	2	DETECTED	DETECTED	13918.960938	16520.611328	15512	18351	6473.528809	4938.802734	1323.333374	6585.733398	1331	6578	40.924438	68.760933	100	100	763.75946	732.820313	1.042219	0.959491	307.777649	144.484344	51.39402	49.706944
1173	111ko2Gko3R072503	NORMAL	B	1	2	21	3	LOW_SIGNAL	LOW_SIGNAL	1309.331055	6565.662109	1315	6560	38.563454	60.167976	1323.704956	6548.844238	1294	6546	227.096024	62.166534	100	100	-0.871588	1.240526	-0.702596	0	-0.063294	0.270529	0	92.974083
1174	111ko2Gko3R072503	NORMAL	B	1	2	21	4	LOW_SIGNAL	LOW_SIGNAL	1302.972168	6576.958496	1303	6573	35.561802	56.447857	1298.904785	6544.182617	1293	6540	65.066917	64.10173	100	100	0.246633	2.417627	0.102015	9.802514	0.062511	0.51131	1339.659912	92.676392
1175	111ko2Gko3R072503	NORMAL	B	1	2	21	5	LOW_SIGNAL	LOW_SIGNAL	1481.172363	6603.172363	1497	6607	76.650848	66.245895	1295.095215	6546.896973	1297	6548	24.605835	53.162815	100	100	11.283136	4.151007	2.718168	0.367895	7.562318	1.058548	39.012913	70.235146
1176	111ko2Gko3R072503	NORMAL	B	1	2	21	6	LOW_SIGNAL	LOW_SIGNAL	1466.903442	6612.937988	1488	6610	81.042625	65.218452	1318.428589	6578.103027	1305	6577	93.502975	65.235062	100	100	9.003051	2.56951	3.503801	0.285404	1.587916	0.533991	31.40991	4.225367
1177	111ko2Gko3R072503	NORMAL	B	1	2	21	7	LOW_SIGNAL	LOW_SIGNAL	1345.117188	6614.006836	1326	6610	143.628174	68.613411	1332.555542	6596.111328	1327	6597	43.476997	57.865456	100	100	0.761699	1.320015	0.577038	1.732988	0.288926	0.309261	1089.743774	206.028793
1178	111ko2Gko3R072503	NORMAL	B	1	2	21	8	LOW_SIGNAL	LOW_SIGNAL	1313.303467	6596.068848	1311	6590	36.078102	67.095047	1333.595215	6589.603027	1332	6588	42.697853	67.192268	100	100	-1.230428	0.476934	-2.579869	0	-0.47524	0.096229	0	55.882504
1179	111ko2Gko3R072503	NORMAL	B	1	2	21	9	LOW_SIGNAL	LOW_SIGNAL	1433.220703	6550.606934	1442	6553	84.04615	59.912827	1300.560059	6522.040039	1294	6520	30.715508	60.48838	100	100	8.044127	2.107162	3.817517	0.26195	4.319012	0.472271	58.971844	29.140388
1180	111ko2Gko3R072503	NORMAL	B	1	2	21	10	LOW_SIGNAL	LOW_SIGNAL	1414.241333	6524.675781	1428	6530	76.983536	57.985981	1295	6503.007813	1294	6508	29.907923	54.36237	100	100	7.230421	1.598281	4.523873	0.22105	3.986948	0.398584	59.489819	93.118492
1181	111ko2Gko3R072503	NORMAL	B	1	2	21	11	LOW_SIGNAL	LOW_SIGNAL	1248.94519	6497.582031	1246	6492	30.267496	61.426918	1275.855957	6499.304199	1273	6497	31.960842	52.495968	100	100	-1.631785	-0.127031	0	0	-0.841992	-0.032806	0	0
1182	111ko2Gko3R072503	NORMAL	B	1	2	21	12	LOW_SIGNAL	LOW_SIGNAL	1253.383545	6501.616211	1249	6497	32.852497	63.258659	1269.255981	6497.591797	1269	6498	30.190233	63.146023	100	100	-0.962455	0.29685	-3.242222	0	-0.525747	0.063732	0	93.760231
1183	111ko2Gko3R072503	NORMAL	B	1	2	21	13	DETECTED	DETECTED	3904.341797	7424.974121	4024	7469	570.201294	229.99118	1276.04541	6493.95459	1281	6496	36.679253	64.797073	100	100	159.371674	68.674225	2.320691	0.430906	71.656212	14.368235	21.649778	23.702469
1184	111ko2Gko3R072503	NORMAL	B	1	2	21	14	DETECTED	DETECTED	3905.718506	7367.630859	3979	7404	359.486908	162.954803	1285.901611	6514.458984	1285	6525	40.693859	53.58997	100	100	158.857498	62.931995	2.524272	0.396154	64.378677	15.920365	13.633633	18.037493
1185	111ko2Gko3R072503	NORMAL	B	1	2	21	15	DETECTED	DETECTED	2913.150879	7458.641602	2897	7416	284.926697	258.071381	1324.129028	6541.177246	1307	6526	54.732578	65.722343	100	100	96.35331	67.674362	1.423779	0.702356	29.032469	13.959702	17.597013	27.201323
1186	111ko2Gko3R072503	NORMAL	B	1	2	21	16	DETECTED	DETECTED	2796.606934	7569.008789	2842	7642	307.076965	276.822693	1371.285767	6571.777832	1365	6570	38.137451	59.745007	100	100	86.427017	73.558136	1.174948	0.851101	37.373268	16.691452	21.377605	27.104916
1187	111ko2Gko3R072503	NORMAL	B	1	2	21	17	LOW_SIGNAL	LOW_SIGNAL	1316.040771	6516.367188	1315	6520	29.793556	59.654167	1336.279663	6524.703613	1334	6530	39.101421	62.358658	100	100	-1.227223	-0.614915	0	0	-0.5176	-0.133685	0	0
1188	111ko2Gko3R072503	NORMAL	B	1	2	21	18	LOW_SIGNAL	LOW_SIGNAL	1320.22522	6500.013184	1320	6498	31.36796	56.782738	1332.33606	6507.912109	1333	6506	33.037601	63.195663	100	100	-0.734363	-0.582644	0	0	-0.366577	-0.124992	0	0
1189	111ko2Gko3R072503	NORMAL	B	1	2	21	19	LOW_SIGNAL	LOW_SIGNAL	1322.331177	6508.576172	1324	6510	31.01671	57.065262	1340.952026	6508.383789	1339	6506	33.814453	50.439968	100	100	-1.12911	0.014191	-79.567383	0	-0.550677	0.003814	0	13872.383789
1190	111ko2Gko3R072503	NORMAL	B	1	2	21	20	LOW_SIGNAL	LOW_SIGNAL	1314.463623	6511.13916	1315	6509	31.2258	57.122925	1343.47998	6521.383789	1343	6513	33.128922	57.102455	100	100	-1.759461	-0.755668	0	0	-0.875862	-0.179408	0	0
1191	111ko2Gko3R072503	NORMAL	B	1	2	21	21	LOW_SIGNAL	LOW_SIGNAL	1340.668823	6531.702148	1339	6534	35.579342	53.960079	1356.199951	6520.191895	1359	6522	34.857773	55.073807	100	100	-0.941759	0.849024	-1.109226	0	-0.445557	0.208997	0	95.738228
1192	111ko2Gko3R072503	NORMAL	B	1	2	21	22	LOW_SIGNAL	LOW_SIGNAL	1349.390747	6551.337891	1351	6555	30.01421	61.369034	1374.468262	6537.071289	1372	6530	46.605011	63.137581	100	100	-1.520622	1.052339	-1.444993	0	-0.538086	0.225961	0	104.012131
1193	111ko2Gko3R072503	NORMAL	B	1	2	21	23	DETECTED	DETECTED	1852.202515	6893.544434	1851	6896	52.28212	65.809525	1353	6538.340332	1351	6532	45.345665	72.660004	100	100	30.270079	26.200703	1.155316	0.865564	11.008825	4.888578	5.212893	8.670808
1194	111ko2Gko3R072503	NORMAL	B	1	2	21	24	DETECTED	DETECTED	1851.625	6889.96582	1852	6887	44.885632	74.323837	1352.185547	6555.27832	1351	6540	35.205448	65.797783	100	100	30.284445	24.687349	1.226719	0.815183	14.186425	5.086607	5.575079	10.327308
1195	111ko2Gko3R072503	NORMAL	B	1	2	21	25	LOW_SIGNAL	LOW_SIGNAL	1321.546021	6518.75	1319	6519	30.459801	57.173286	1331.611084	6526.016113	1331	6523	34.028683	55.136341	100	100	-0.610314	-0.535966	0	0	-0.295782	-0.131784	0	0
1196	111ko2Gko3R072503	NORMAL	B	1	2	21	26	LOW_SIGNAL	LOW_SIGNAL	1319.58667	6500.293457	1319	6503	29.426094	60.675888	1324.661377	6494.889648	1324	6491	29.879972	52.759449	100	100	-0.307714	0.398598	-0.771992	0	-0.169836	0.102424	0	554.548035
1197	111ko2Gko3R072503	NORMAL	B	1	2	22	1	DETECTED	DETECTED	1553.463379	6746.951172	1556	6757	40.033169	56.248535	1281.785767	6535.192383	1273	6532	64.106895	58.452045	100	100	16.47368	15.619834	1.054664	0.948169	4.237885	3.622778	18.430059	7.507562
1198	111ko2Gko3R072503	NORMAL	B	1	2	22	2	DETECTED	DETECTED	1674.090942	6751.95459	1561	6739	467.547363	68.165276	1314.279053	6553.961426	1296	6559	133.025482	69.242142	100	100	21.817867	14.604448	1.493919	0.66938	2.704834	2.859432	124.571762	6.143778
1199	111ko2Gko3R072503	NORMAL	B	1	2	22	3	DETECTED	DETECTED	1682.407349	6682.407227	1684	6685	39.758575	56.060631	1697.599976	6641.362793	1303	6555	3283.695068	768.729797	100	100	-0.921233	3.027535	-0.304285	0	-0.004627	0.053393	0	1867.93396
1200	111ko2Gko3R072503	NORMAL	B	1	2	22	4	DETECTED	DETECTED	2039.636353	6716.766113	1692	6692	2245.550049	133.788513	1316.333374	6556.48584	1316	6554	37.782433	50.626293	100	100	43.858829	11.822656	3.709727	0.269562	19.143896	3.165949	310.413788	77.264656
1201	111ko2Gko3R072503	NORMAL	B	1	2	22	5	DETECTED	DETECTED	2386.028076	6788.859863	2377	6790	95.296707	63.90905	1314.46875	6563.109375	1315	6558	30.709049	64.411674	100	100	64.976006	16.651896	3.902019	0.256278	34.893929	3.504807	8.418869	3.55747
1202	111ko2Gko3R072503	NORMAL	B	1	2	22	6	DETECTED	DETECTED	2429.814697	6895.861328	2415	6890	139.831741	93.889404	1324.306396	6606.774414	1317	6605	37.197559	74.538025	100	100	67.034561	21.32374	3.143659	0.318101	29.719915	3.878382	12.192888	19.748495
1203	111ko2Gko3R072503	NORMAL	B	1	2	22	7	DETECTED	DETECTED	17881.808594	18811.013672	20756	20910	7533.23877	6120.919922	1362.793091	6669.48291	1357	6694	38.331619	73.100037	100	100	1001.661438	895.588318	1.11844	0.894103	430.950104	166.094742	45.602844	50.409485
1204	111ko2Gko3R072503	NORMAL	B	1	2	22	8	DETECTED	DETECTED	18196.693359	19971.150391	20557	22266	6015.257324	5431.946289	1395.578979	6658.105469	1392	6695	41.150108	124.277748	100	100	1018.767029	982.001953	1.037439	0.963912	408.288483	107.123322	35.801891	40.791
1205	111ko2Gko3R072503	NORMAL	B	1	2	22	9	LOW_SIGNAL	LOW_SIGNAL	1375.765503	6516.993164	1380	6522	41.573059	60.257843	1338.327637	6484.457031	1333	6476	48.193043	63.782825	100	100	2.270115	2.399943	0.945904	1.05719	0.776831	0.510108	65.113876	64.267975
1206	111ko2Gko3R072503	NORMAL	B	1	2	22	10	LOW_SIGNAL	LOW_SIGNAL	1356.034424	6528.448242	1348	6534	58.116673	61.542889	1310.52002	6481.791992	1313	6482	28.458681	54.119244	100	100	2.759851	3.441476	0.801938	1.246979	1.599315	0.862101	111.331772	62.805016
1207	111ko2Gko3R072503	NORMAL	B	1	2	22	11	LOW_SIGNAL	LOW_SIGNAL	1273.657593	6492.020508	1270	6488	27.593714	56.475018	1298.719971	6490.728027	1300	6491	31.391285	50.542122	100	100	-1.519704	0.095336	-15.940434	0	-0.798387	0.025572	0	1949.557251
1208	111ko2Gko3R072503	NORMAL	B	1	2	22	12	LOW_SIGNAL	LOW_SIGNAL	1271.890381	6512	1268	6509	40.101276	56.202835	1288.880005	6502.248047	1288	6504	33.645836	52.839622	100	100	-1.030198	0.719327	-1.432168	0	-0.504955	0.184558	0	196.373764
1209	111ko2Gko3R072503	NORMAL	B	1	2	22	13	LOW_SIGNAL	LOW_SIGNAL	1361.253418	6611.691895	1355	6617	37.399944	68.369743	1308.826416	6532.595215	1309	6527	32.021526	54.48418	100	100	3.179009	5.83436	0.544877	1.835276	1.637242	1.451737	36.85693	52.217735
1210	111ko2Gko3R072503	NORMAL	B	1	2	22	14	LOW_SIGNAL	LOW_SIGNAL	1355.068481	6588.73291	1356	6585	35.215725	64.268555	1304.269531	6513.938965	1303	6512	30.506639	59.797501	100	100	3.080289	5.51698	0.558329	1.791059	1.665177	1.250787	34.631413	31.489452
1211	111ko2Gko3R072503	NORMAL	B	1	2	22	15	LOW_SIGNAL	LOW_SIGNAL	1265.184937	6509.650879	1262	6506	37.862366	61.356457	1320.488037	6526.423828	1313	6522	52.950619	63.427902	100	100	-3.353407	-1.237213	0	0	-1.044428	-0.264441	0	0
1212	111ko2Gko3R072503	NORMAL	B	1	2	22	16	LOW_SIGNAL	LOW_SIGNAL	1346.938354	6543.849121	1349	6544	44.134151	63.707886	1334.669434	6532.702637	1338	6531	41.88921	55.853172	100	100	0.743949	0.822191	0.904837	1.105172	0.29289	0.199568	113.26725	274.930023
1213	111ko2Gko3R072503	NORMAL	B	1	2	22	17	LOW_SIGNAL	LOW_SIGNAL	1279.468994	6520.14502	1279	6517	27.420609	58.699795	1305.94397	6517.616211	1307	6517	28.912909	53.679131	100	100	-1.60536	0.186531	-8.606398	0	-0.91568	0.04711	0	939.306152
1214	111ko2Gko3R072503	NORMAL	B	1	2	22	18	LOW_SIGNAL	LOW_SIGNAL	1306.166626	6507.113281	1296	6507	67.677719	53.382931	1315	6519.815918	1312	6520	31.306755	55.54385	100	100	-0.535628	-0.936977	0	0	-0.282156	-0.228696	0	0
1215	111ko2Gko3R072503	NORMAL	B	1	2	22	19	LOW_SIGNAL	LOW_SIGNAL	1347.748291	6531.483398	1342	6529	41.217022	59.953735	1376.991333	6557.957031	1367	6556	53.139599	61.370224	100	100	-1.773207	-1.952758	0	0	-0.550306	-0.431376	0	0
1216	111ko2Gko3R072503	NORMAL	B	1	2	22	20	LOW_SIGNAL	LOW_SIGNAL	1353.324463	6543.894043	1356	6543	39.265179	54.92482	1386.873047	6562.055664	1384	6562	43.660885	66.26387	100	100	-2.034281	-1.339645	0	0	-0.76839	-0.27408	0	0
1217	111ko2Gko3R072503	NORMAL	B	1	2	22	21	LOW_SIGNAL	LOW_SIGNAL	1381.781494	6582.364258	1379	6587	34.798641	60.606754	1396.285767	6563.753906	1396	6560	37.147888	59.323734	100	100	-0.879494	1.372744	-0.640683	0	-0.390447	0.313708	0	66.654129
1218	111ko2Gko3R072503	NORMAL	B	1	2	22	22	LOW_SIGNAL	LOW_SIGNAL	1414.480225	6606.131348	1412	6597	41.837429	63.41711	1416.134888	6577.738281	1412	6575	41.368073	61.62027	100	100	-0.100334	2.09434	-0.047907	0	-0.039999	0.460775	0	52.791321
1219	111ko2Gko3R072503	NORMAL	B	1	2	22	23	LOW_SIGNAL	LOW_SIGNAL	1381.690796	6584.184082	1381	6585	29.127768	55.262936	1501.484131	6605.436523	1407	6603	504.324036	92.547363	100	100	-7.263893	-1.567631	0	0	-0.237532	-0.229639	0	0
1220	111ko2Gko3R072503	NORMAL	B	1	2	22	24	LOW_SIGNAL	LOW_SIGNAL	1370.914429	6563.651367	1372	6561	28.36095	56.544571	1387.5	6567.619141	1385	6564	39.390709	59.873459	100	100	-1.005697	-0.292672	0	0	-0.421053	-0.066269	0	0
1221	111ko2Gko3R072503	NORMAL	B	1	2	22	25	LOW_SIGNAL	LOW_SIGNAL	1371.467163	6563.295898	1366	6565	41.230076	60.619957	1346.317505	6535.111328	1344	6535	41.789696	57.877979	100	100	1.524997	2.078961	0.733538	1.363256	0.601815	0.486965	27.102232	63.955212
1222	111ko2Gko3R072503	NORMAL	B	1	2	22	26	LOW_SIGNAL	LOW_SIGNAL	1364.166626	6547.853516	1362	6546	38.360424	58.75742	1323.984253	6517.921387	1327	6515	29.091806	57.040596	100	100	2.436533	2.207865	1.10357	0.90615	1.381226	0.524751	62.225739	47.105942
1223	111ko2Gko3R072503	NORMAL	B	1	2	23	1	LOW_SIGNAL	LOW_SIGNAL	1209.675903	6522.406738	1213	6525	32.085796	53.604065	1239.754028	6513.158691	1236	6513	28.495798	54.895454	100	100	-1.823843	0.682158	-2.673638	0	-1.055528	0.168467	0	127.994904
1224	111ko2Gko3R072503	NORMAL	B	1	2	23	2	LOW_SIGNAL	LOW_SIGNAL	1235	6549.986328	1229	6551	36.634266	59.427364	1265.647949	6530.335938	1266	6532	35.357899	58.611755	100	100	-1.858396	1.44946	-1.28213	0	-0.866792	0.335264	0	49.932419
1225	111ko2Gko3R072503	NORMAL	B	1	2	23	3	DETECTED	DETECTED	8244.347656	12023.838867	8860	12620	2325.193848	2098.663818	1319.369507	6556.695801	1319	6548	40.394917	50.459167	100	100	419.908997	403.269531	1.041261	0.960374	171.431915	108.347862	33.571846	38.375748
1226	111ko2Gko3R072503	NORMAL	B	1	2	23	4	DETECTED	DETECTED	7638.789551	11608.037109	8730	12625	2841.546631	2492.901611	1333.673462	6559.469238	1338	6565	36.55098	58.420204	100	100	382.32251	372.394409	1.02666	0.974032	172.501984	86.418182	45.063587	49.36483
1227	111ko2Gko3R072503	NORMAL	B	1	2	23	5	LOW_SIGNAL	LOW_SIGNAL	1305.262085	6585.455078	1290	6581	88.693298	54.299721	1393.184814	6590.57959	1319	6575	759.193298	149.980026	100	100	-5.331359	-0.377996	0	0	-0.115811	-0.034168	0	0
1228	111ko2Gko3R072503	NORMAL	B	1	2	23	6	LOW_SIGNAL	LOW_SIGNAL	1329.698608	6619.027344	1319	6625	65.846474	60.167255	1329.961914	6590.114258	1322	6585	45.375763	65.283897	100	100	-0.015966	2.132698	-0.007486	0	-0.005803	0.442882	0	87.626488
1229	111ko2Gko3R072503	NORMAL	B	1	2	23	7	DETECTED	DETECTED	15057.545898	16078.422852	16670	16782	5784.735352	4647.254883	1385.567627	6664.378418	1386	6663	39.792194	73.53093	100	100	829.026001	694.402405	1.19387	0.837612	343.584442	128.028366	42.309887	49.358948
1230	111ko2Gko3R072503	NORMAL	B	1	2	23	8	DETECTED	DETECTED	16614.683594	17238.625	17690	18028	4356.020996	3676.710449	1381.583374	6649.520996	1388	6655	53.857113	114.99601	100	100	923.687561	781.077576	1.182581	0.845608	282.842865	92.082359	28.593575	34.704655
1231	111ko2Gko3R072503	NORMAL	B	1	2	23	9	DETECTED	DETECTED	1877.544556	6656.683105	1848	6654	116.830086	70.881165	1333.052612	6528.710449	1313	6502	112.341492	202.234909	100	100	33.016289	9.439569	3.497648	0.285906	4.846757	0.632792	5.89039	148.005447
1232	111ko2Gko3R072503	NORMAL	B	1	2	23	10	DETECTED+OVERLAP	DETECTED+OVERLAP	2211.578125	6905.408203	1967	6740	863.209595	636.731384	2071.991699	7133.330566	1324	6508	1544.822021	1271.534424	100	100	8.464084	-16.812098	0	-1.986287	0.090358	-0.17925	917.818115	0
1233	111ko2Gko3R072503	NORMAL	B	1	2	23	11	LOW_SIGNAL	LOW_SIGNAL	1274.486328	6524.678223	1273	6522	29.616467	58.438301	1305.380981	6503.753906	1306	6501	34.659695	60.679424	100	100	-1.873355	1.543427	-1.213763	0	-0.891371	0.344834	0	78.085396
1234	111ko2Gko3R072503	NORMAL	B	1	2	23	12	LOW_SIGNAL	LOW_SIGNAL	1280.123291	6535.739746	1279	6537	36.324196	53.713295	1311.214233	6524.103027	1313	6525	34.035885	54.261711	100	100	-1.885257	0.858352	-2.196368	0	-0.913475	0.214455	0	66.128044
1235	111ko2Gko3R072503	NORMAL	B	1	2	23	13	LOW_SIGNAL	LOW_SIGNAL	1425.143799	6665.630371	1425	6669	51.619556	74.179291	1319.58728	6543.468262	1319	6544	36.896667	54.016251	100	100	6.400617	9.010969	0.710314	1.407828	2.860869	2.261581	34.199749	41.617687
1236	111ko2Gko3R072503	NORMAL	B	1	2	23	14	LOW_SIGNAL	LOW_SIGNAL	1409.773926	6629.876953	1414	6639	51.75563	75.603294	1304.682495	6524.650879	1302	6526	29.377722	58.232269	100	100	6.372416	7.761726	0.821005	1.218019	3.577249	1.807006	40.545452	45.822113
1237	111ko2Gko3R072503	NORMAL	B	1	2	23	15	LOW_SIGNAL	LOW_SIGNAL	1317.191772	6580.705566	1321	6579	66.713715	72.705467	1321.640015	6531.104004	1318	6530	57.930355	58.696983	100	100	-0.269727	3.65873	-0.073722	0	-0.076786	0.845044	0	86.497177
1238	111ko2Gko3R072503	NORMAL	B	1	2	23	16	LOW_SIGNAL	LOW_SIGNAL	1333.075806	6590.924316	1334	6591	28.136343	62.089439	1336.896851	6551.753906	1335	6548	31.946407	62.37468	100	100	-0.231696	2.889303	-0.080191	0	-0.119608	0.627986	0	15.211411
1239	111ko2Gko3R072503	NORMAL	B	1	2	23	17	LOW_SIGNAL	LOW_SIGNAL	1419.0896	6622.075684	1426	6617	54.972458	72.019867	1311.095215	6532.992188	1310	6532	32.071281	60.364582	100	100	6.548441	6.571012	0.996565	1.003447	3.367324	1.475758	41.342476	44.094326
1240	111ko2Gko3R072503	NORMAL	B	1	2	23	18	LOW_SIGNAL	LOW_SIGNAL	1448.900024	6630.306641	1458	6623	58.391842	68.491898	1344.333374	6545.969727	1335	6544	45.314625	64.417885	100	100	6.340594	6.220892	1.019242	0.981121	2.30757	1.309216	35.21822	27.591284
1241	111ko2Gko3R072503	NORMAL	B	1	2	23	19	DETECTED	DETECTED	20298.248047	24807.226563	24911	28256	8145.621582	8722.817383	1420.966675	6617.766602	1417	6609	36.400532	61.104588	100	100	1144.659302	1341.697998	0.853142	1.172137	518.59906	297.67749	43.149967	47.954163
1242	111ko2Gko3R072503	NORMAL	B	1	2	23	20	DETECTED	DETECTED	21550.097656	25436.519531	24706	29079	7362.496582	7931.499023	1445.305542	6628.527832	1445	6627	39.19389	55.76199	100	100	1219.091675	1387.322388	0.878737	1.137997	512.957336	337.290558	36.620083	42.169853
1243	111ko2Gko3R072503	NORMAL	B	1	2	23	21	LOW_SIGNAL	LOW_SIGNAL	1428.099365	6623.457031	1426	6625	28.954853	48.520458	1440.844238	6595.770508	1435	6589	39.890759	57.703964	100	100	-0.772809	2.042224	-0.378415	0	-0.319494	0.479803	0	112.810112
1244	111ko2Gko3R072503	NORMAL	B	1	2	23	22	LOW_SIGNAL	LOW_SIGNAL	1456.192017	6637.13916	1457	6637	33.943626	57.297348	1461.238037	6613.57959	1457	6609	45.034645	58.776772	100	100	-0.305975	1.73781	-0.176069	0	-0.112048	0.400831	0	55.622017
1245	111ko2Gko3R072503	NORMAL	B	1	2	23	23	LOW_SIGNAL	LOW_SIGNAL	1451.230225	6652.348633	1447	6657	46.491257	67.510445	1470.838989	6639.881348	1450	6632	66.215652	68.771912	100	100	-1.189014	0.919617	-1.292945	0	-0.296135	0.181285	0	105.168495
1246	111ko2Gko3R072503	NORMAL	B	1	2	23	24	LOW_SIGNAL	LOW_SIGNAL	1418.315796	6617.960449	1415	6615	39.131027	62.981537	1441.603149	6608.261719	1417	6600	74.56617	76.329918	100	100	-1.412072	0.715402	-1.973818	0	-0.312305	0.127063	0	444.623901
1247	111ko2Gko3R072503	NORMAL	B	1	2	23	25	LOW_SIGNAL	LOW_SIGNAL	1351.171021	6603.769531	1352	6605	33.482971	53.76701	1374.680054	6556.976074	1366	6559	56.054924	53.627819	100	100	-1.425514	3.451597	-0.413001	0	-0.419393	0.872559	0	8.262538
1248	111ko2Gko3R072503	NORMAL	B	1	2	23	26	LOW_SIGNAL	LOW_SIGNAL	1328.490112	6598.589355	1328	6608	33.729485	60.441505	1351.69043	6533.912598	1353	6528	30.221457	52.657532	100	100	-1.406795	4.770712	-0.294881	0	-0.767677	1.228253	0	45.87561
1249	111ko2Gko3R072503	NORMAL	B	1	2	24	1	LOW_SIGNAL	LOW_SIGNAL	1230.800049	6535.08252	1229	6533	34.37611	51.559635	1239.547607	6526.317383	1238	6524	31.535788	52.149887	100	100	-0.530425	0.646537	-0.820408	0	-0.277385	0.168076	0	89.262634
1250	111ko2Gko3R072503	NORMAL	B	1	2	24	2	LOW_SIGNAL	LOW_SIGNAL	1250.319458	6540.236328	1248	6535	35.930325	57.928345	1256.624023	6526.728027	1257	6523	31.428789	56.589687	100	100	-0.382289	0.996405	-0.383669	0	-0.200598	0.238706	0	91.658081
1251	111ko2Gko3R072503	NORMAL	B	1	2	24	3	DETECTED	DETECTED	1713.042236	6659.887207	1705	6660	67.093422	61.849957	1286.361328	6531.924316	1277	6528	63.512272	56.938286	100	100	25.872595	9.438848	2.741075	0.36482	6.718086	2.247396	5.068614	18.87632
1252	111ko2Gko3R072503	NORMAL	B	1	2	24	4	DETECTED	DETECTED	1763.058838	6684.353027	1763	6674	46.812939	60.769745	1309.079102	6540.559082	1301	6539	68.741898	62.618523	100	100	27.52791	10.606585	2.595361	0.385303	6.60412	2.296348	11.088341	10.503611
1253	111ko2Gko3R072503	NORMAL	B	1	2	24	5	LOW_SIGNAL	LOW_SIGNAL	1326.820679	6541.172363	1309	6541	159.567017	51.084675	1594.944458	6550.412598	1305	6536	2734.562012	233.009918	100	100	-16.258186	-0.681582	0	0	-0.09805	-0.039656	0	0
1254	111ko2Gko3R072503	NORMAL	B	1	2	24	6	LOW_SIGNAL	LOW_SIGNAL	1320.97937	6559.399902	1320	6556	30.717911	56.335842	1312.112061	6543.47998	1313	6548	30.124529	54.833118	100	100	0.537686	1.174291	0.457881	2.183973	0.294355	0.290334	67.760796	81.187714
1255	111ko2Gko3R072503	NORMAL	B	1	2	24	7	LOW_SIGNAL	LOW_SIGNAL	1316.417847	6606.075195	1313	6607	28.151014	66.448013	1326.342163	6560.114258	1323	6556	41.446594	59.913918	100	100	-0.601779	3.390188	-0.177506	0	-0.239448	0.767116	0	62.518993
1256	111ko2Gko3R072503	NORMAL	B	1	2	24	8	LOW_SIGNAL	LOW_SIGNAL	1314.465698	6605.541016	1313	6601	28.501219	67.319	1321.473633	6554.728027	1319	6556	42.393475	67.035225	100	100	-0.424939	3.748087	-0.113375	0	-0.165307	0.758004	0	12.151742
1257	111ko2Gko3R072503	NORMAL	B	1	2	24	9	LOW_SIGNAL	LOW_SIGNAL	1327.73291	6582.917969	1328	6580	35.45105	56.451416	1385.656006	6651.240234	1298	6538	332.735382	422.82666	100	100	-3.512275	-5.039613	0	0	-0.174082	-0.161585	0	0
1258	111ko2Gko3R072503	NORMAL	B	1	2	24	10	DETECTED+OVERLAP	DETECTED+OVERLAP	1980.020386	7108.958984	1371	6638	1377.452271	1076.671753	2325.341797	7375.436035	1326	6583	1794.770264	1416.723145	100	100	-20.939209	-19.655983	0	0	-0.192404	-0.188094	0	0
1259	111ko2Gko3R072503	NORMAL	B	1	2	24	11	DETECTED	DETECTED	16514.052734	20383.070313	17667	21951	3499.181885	3866.038086	1358.897461	6574.769043	1345	6573	79.14138	48.057785	100	100	918.961182	1018.533203	0.90224	1.108353	191.494705	287.327026	23.083147	27.995764
1260	111ko2Gko3R072503	NORMAL	B	1	2	24	12	DETECTED	DETECTED	14410.200195	18248.228516	16671	21066	5508.093262	5593.26709	1370.272705	6585.121094	1375	6583	29.972147	46.402294	100	100	790.700439	860.298645	0.9191	1.088021	435.068176	251.347641	42.239586	47.955269
1261	111ko2Gko3R072503	NORMAL	B	1	2	24	13	DETECTED	DETECTED	11211.68457	14559.640625	11631	14922	1957.302734	1640.663086	1357.675049	6567.075195	1351	6574	38.054878	50.182934	100	100	597.516296	589.55072	1.013511	0.986669	258.942078	159.2686	19.859253	20.517759
1262	111ko2Gko3R072503	NORMAL	B	1	2	24	14	DETECTED	DETECTED	10902.301758	13918.405273	11182	14033	1765.017334	1472.741821	1332.604614	6534.581543	1333	6531	35.972301	44.122257	100	100	580.276489	544.648438	1.065415	0.938602	266.029602	167.349182	18.439985	19.936563
1263	111ko2Gko3R072503	NORMAL	B	1	2	24	15	LOW_SIGNAL	LOW_SIGNAL	1418.703491	6759.896484	1415	6737	62.090572	107.998558	1342.379272	6533.189453	1332	6523	57.681385	64.121353	100	100	4.628062	16.722452	0.276757	3.613273	1.323204	3.535593	30.108877	38.332756
1264	111ko2Gko3R072503	NORMAL	B	1	2	24	16	LOW_SIGNAL	LOW_SIGNAL	1454.779297	6857.910156	1428	6880	231.51825	120.968117	1379.680298	6548.123047	1346	6542	192.309082	61.449493	100	100	4.553768	22.850637	0.199284	5.017962	0.390512	5.041329	171.654099	33.635391
1265	111ko2Gko3R072503	NORMAL	B	1	2	24	17	DETECTED	DETECTED	3779.5	9376.921875	3862	9503	643.309753	677.128113	1326.025024	6533.225098	1323	6528	28.748676	60.490082	100	100	148.771057	209.757858	0.709251	1.409937	85.342194	47.01096	26.194155	23.716339
1266	111ko2Gko3R072503	NORMAL	B	1	2	24	18	DETECTED	DETECTED	4345.839355	9534.796875	4478	9865	1904.993774	996.018494	1345.07312	6548.024414	1343	6550	35.454468	67.358185	100	100	181.957062	220.311462	0.825908	1.210788	84.637177	44.34164	63.472584	33.271305
1267	111ko2Gko3R072503	NORMAL	B	1	2	24	19	LOW_SIGNAL	LOW_SIGNAL	1370.973389	6593.126465	1368	6589	29.979628	51.354183	1397.823486	6611.251953	1398	6611	38.875866	58.57391	100	100	-1.628106	-1.336979	0	0	-0.690662	-0.309446	0	0
1268	111ko2Gko3R072503	NORMAL	B	1	2	24	20	LOW_SIGNAL	LOW_SIGNAL	1423.622559	6627.894043	1421	6633	55.441833	55.389423	1442.991333	6625.547852	1446	6625	36.507275	60.288372	100	100	-1.174462	0.173061	-6.786416	0	-0.530546	0.038916	0	1014.642273
1269	111ko2Gko3R072503	NORMAL	B	1	2	24	21	LOW_SIGNAL	LOW_SIGNAL	1578.56958	6758.132324	1582	6766	59.13718	71.260529	1482.587769	6643.447266	1476	6649	45.477764	59.106495	100	100	5.820037	8.459444	0.687993	1.453503	2.110522	1.940312	39.384377	34.708614
1270	111ko2Gko3R072503	NORMAL	B	1	2	24	22	LOW_SIGNAL	LOW_SIGNAL	1691.357666	6872.245117	1699	6872	76.734459	91.297676	1537.444458	6696.022461	1518	6687	74.337997	81.849274	100	100	9.332815	12.998604	0.717986	1.392785	2.070451	2.153014	12.36238	22.952229
1271	111ko2Gko3R072503	NORMAL	B	1	2	24	23	DETECTED	DETECTED	40782.210938	38303.304688	43689	41363	9250.136719	8027.841309	1641.052612	6774.315918	1653	6779	70.331337	83.855736	100	100	2373.397461	2325.65332	1.020529	0.979884	556.525208	375.990845	23.632076	25.46039
1272	111ko2Gko3R072503	NORMAL	B	1	2	24	24	DETECTED	DETECTED	41837.109375	39318.21875	45474	42161	10922.03418	8801.930664	1623.894775	6763	1621	6772	78.133713	77.932304	100	100	2438.403564	2401.350586	1.01543	0.984804	514.671753	417.737152	27.159616	27.035868
1273	111ko2Gko3R072503	NORMAL	B	1	2	24	25	LOW_SIGNAL	LOW_SIGNAL	1598.735107	6711.92041	1620	6713	77.012611	78.64312	1426.974365	6597.196777	1419	6591	59.426342	68.197128	100	100	10.415034	8.462289	1.230759	0.812507	2.890313	1.682235	28.518858	34.138508
1274	111ko2Gko3R072503	NORMAL	B	1	2	24	26	LOW_SIGNAL	LOW_SIGNAL	1554.806641	6645.226563	1568	6642	84.619621	70.12867	1378.960327	6547.666504	1380	6550	32.747372	53.398125	100	100	10.66277	7.196263	1.481709	0.674896	5.369784	1.827031	44.371822	46.597607
1275	111ko2Gko3R072503	NORMAL	B	1	2	25	1	LOW_SIGNAL	LOW_SIGNAL	1231.668945	6531.937988	1229	6538	30.723024	52.738903	1244.685059	6531.023438	1241	6536	40.459209	59.559433	100	100	-0.789256	0.067459	-11.699716	0	-0.32171	0.015355	0	3026.132568
1276	111ko2Gko3R072503	NORMAL	B	1	2	25	2	LOW_SIGNAL	LOW_SIGNAL	1247.710327	6524.227539	1249	6517	29.345387	49.318096	1255.5	6519.055664	1258	6523	27.224033	55.773022	100	100	-0.472341	0.38149	-1.238149	0	-0.286132	0.092731	0	503.594025
1277	111ko2Gko3R072503	NORMAL	B	1	2	25	3	LOW_SIGNAL	LOW_SIGNAL	1258.786255	6511.358398	1259	6508	33.229462	51.734722	1267.055542	6522.126953	1265	6524	26.47393	51.61071	100	100	-0.501424	-0.794314	0	0	-0.312356	-0.20865	0	0
1278	111ko2Gko3R072503	NORMAL	B	1	2	25	4	LOW_SIGNAL	LOW_SIGNAL	1274.751709	6521.158691	1275	6520	32.753616	51.85886	1288.420654	6513.777832	1278	6517	113.235718	57.258003	100	100	-0.828842	0.54443	-1.522404	0	-0.120712	0.128905	0	328.852753
1279	111ko2Gko3R072503	NORMAL	B	1	2	25	5	LOW_SIGNAL	LOW_SIGNAL	1309.317261	6524.600098	1289	6524	167.474655	79.744942	1301.007935	6513.095215	1301	6516	34.392212	56.442188	100	100	0.503852	0.848628	0.593725	1.684281	0.241605	0.203835	1972.545776	489.654144
1280	111ko2Gko3R072503	NORMAL	B	1	2	25	6	LOW_SIGNAL	LOW_SIGNAL	1338.655151	6537.572266	1311	6537	240.57019	59.799393	1319.293701	6528.587402	1317	6520	33.917328	55.768417	100	100	1.174018	0.662745	1.771447	0.56451	0.570842	0.16111	1230.110474	240.221558
1281	111ko2Gko3R072503	NORMAL	B	1	2	25	7	LOW_SIGNAL	LOW_SIGNAL	1303.517212	6545.620605	1304	6540	27.657907	58.476261	1315.761963	6528.253906	1313	6527	34.983528	50.342033	100	100	-0.742483	1.281009	-0.579608	0	-0.350015	0.344974	0	171.313599
1282	111ko2Gko3R072503	NORMAL	B	1	2	25	8	LOW_SIGNAL	LOW_SIGNAL	1295.675903	6551.172363	1295	6553	33.699223	54.884651	1312.007935	6528.07959	1311	6529	31.121569	57.453644	100	100	-0.990323	1.703378	-0.581388	0	-0.524782	0.401937	0	73.564651
1283	111ko2Gko3R072503	NORMAL	B	1	2	25	9	LOW_SIGNAL	LOW_SIGNAL	1398.462524	6561.489746	1404	6563	53.429028	60.383408	1306.071411	6534.238281	1304	6532	29.505575	49.17812	100	100	5.602308	2.010133	2.787033	0.358804	3.13131	0.554138	48.211384	128.573273
1284	111ko2Gko3R072503	NORMAL	B	1	2	25	10	LOW_SIGNAL	LOW_SIGNAL	1403.414917	6557.932129	1403	6555	60.92033	54.159157	1304.325439	6527.19043	1307	6527	24.933773	50.867157	100	100	6.008476	2.267581	2.649729	0.377397	3.974107	0.604353	56.094872	60.48547
1285	111ko2Gko3R072503	NORMAL	B	1	2	25	11	LOW_SIGNAL	LOW_SIGNAL	1310.020386	6524.006836	1312	6515	30.486574	55.523853	1328.318604	6545.371582	1325	6543	36.022873	58.26619	100	100	-1.109547	-1.575915	0	0	-0.507961	-0.366675	0	0
1286	111ko2Gko3R072503	NORMAL	B	1	2	25	12	LOW_SIGNAL	LOW_SIGNAL	1325.054443	6535.530762	1324	6529	33.005352	54.837154	1346.092651	6541.397949	1345	6544	30.925152	51.856907	100	100	-1.275691	-0.432778	0	0	-0.680294	-0.113142	0	0
1287	111ko2Gko3R072503	NORMAL	B	1	2	25	13	DETECTED	DETECTED	1953.921509	6690.725586	1954	6698	53.897621	54.273411	1367.540527	6540.459473	1362	6533	62.081406	79.664215	100	100	35.556309	11.083987	3.207899	0.311731	9.445356	1.886244	5.253962	38.808643
1288	111ko2Gko3R072503	NORMAL	B	1	2	25	14	DETECTED	DETECTED	1977.94873	6681.769043	1988	6685	46.764774	57.621475	1387.731689	6535.311035	1369	6533	83.480797	53.060402	100	100	35.788914	10.803092	3.31284	0.301856	7.070094	2.760213	11.716491	15.341175
1289	111ko2Gko3R072503	NORMAL	B	1	2	25	15	LOW_SIGNAL	LOW_SIGNAL	1414.773926	6559.96582	1364	6559	324.026978	69.897499	1447.554565	6545.890625	1387	6539	346.32312	61.274422	100	100	-1.987715	1.03822	-1.914541	0	-0.094653	0.229708	0	238.94455
1290	111ko2Gko3R072503	NORMAL	B	1	2	25	16	LOW_SIGNAL	LOW_SIGNAL	1365.513672	6548.773926	1365	6552	34.891407	54.159512	1429.063965	6548.687988	1386	6543	271.518433	60.782055	100	100	-3.853491	0.006339	-607.906311	0	-0.234055	0.001414	0	32104.673828
1291	111ko2Gko3R072503	NORMAL	B	1	2	25	17	LOW_SIGNAL	LOW_SIGNAL	1322.186157	6529.393066	1321	6532	33.109455	56.545868	1342.403564	6543.657715	1340	6546	35.616623	58.701256	100	100	-1.22592	-1.052194	0	0	-0.56764	-0.243004	0	0
1292	111ko2Gko3R072503	NORMAL	B	1	2	25	18	LOW_SIGNAL	LOW_SIGNAL	1333.130981	6549.972656	1332	6554	33.606846	58.935116	1350.264648	6527.637207	1348	6530	35.625359	53.984558	100	100	-1.038932	1.647516	-0.630605	0	-0.48094	0.413738	0	105.856422
1293	111ko2Gko3R072503	NORMAL	B	1	2	25	19	LOW_SIGNAL	LOW_SIGNAL	1541.781494	6732.94043	1565	6757	84.529121	95.069801	1380.063965	6572.032227	1381	6573	37.361523	63.981846	100	100	9.806045	11.868973	0.826191	1.210373	4.328451	2.514904	46.886734	43.700562
1294	111ko2Gko3R072503	NORMAL	B	1	2	25	20	LOW_SIGNAL	LOW_SIGNAL	1603.152344	6782.231934	1614	6806	85.380211	106.243401	1438.834839	6612.208496	1430	6607	54.019638	63.708836	100	100	9.963699	12.541334	0.794469	1.258703	3.041811	2.668758	40.23827	50.006409
1295	111ko2Gko3R072503	NORMAL	B	1	2	25	21	DETECTED	DETECTED	23851.408203	28980.199219	26813	32210	6935.402832	9069.107422	1535.787842	6687.303223	1535	6692	48.799183	66.143074	100	100	1353.149414	1644.377319	0.822895	1.215222	457.294983	337.040527	31.077921	40.680519
1296	111ko2Gko3R072503	NORMAL	B	1	2	25	22	DETECTED	DETECTED	24485.203125	28907.96875	27460	32792	7074.460449	9083.699219	1607.465088	6736.348633	1600	6741	60.012829	83.613319	100	100	1387.234497	1635.431641	0.848238	1.178915	381.214142	265.168518	30.921789	40.968201
1297	111ko2Gko3R072503	NORMAL	B	1	2	25	23	DETECTED	DETECTED	4345.113281	7722.474121	4374	7725	411.510315	168.324753	1576.939453	6698.378906	1545	6672	87.229462	103.488945	100	100	167.853394	75.539711	2.222055	0.450034	31.73439	9.895697	14.527948	12.962918
1298	111ko2Gko3R072503	NORMAL	B	1	2	25	24	DETECTED	DETECTED	4367.686035	7684.137207	4415	7713	381.063599	174.659058	1515.580688	6650.661133	1501	6638	71.416481	92.267761	100	100	172.942749	76.231659	2.268647	0.440791	39.936237	11.200836	13.124044	14.349486
1299	111ko2Gko3R072503	NORMAL	B	1	2	25	25	DETECTED	DETECTED	5600.29248	9910.198242	5907	10143	1152.340698	1198.158203	1440.216675	6590.983398	1441	6585	41.10841	57.013378	100	100	252.253967	244.833206	1.030309	0.970582	101.197678	58.218174	27.682362	36.056751
1300	111ko2Gko3R072503	NORMAL	B	1	2	25	26	DETECTED	DETECTED	5786.587402	10021.855469	6220	10362	1096.834351	1202.17395	1404.131104	6551.541016	1403	6555	37.006073	65.402992	100	100	265.738434	255.978683	1.038127	0.963273	118.425323	53.060486	25.013599	34.59034
1301	111ko2Gko3R072503	NORMAL	C	1	3	1	1	LOW_SIGNAL	LOW_SIGNAL	1284.721069	6550.972656	1282	6549	33.73177	51.608128	1266.944458	6537.126953	1265	6538	34.140957	49.900227	100	100	1.077918	1.021292	1.055445	0.947467	0.520683	0.277468	29.64559	95.097092
1302	111ko2Gko3R072503	NORMAL	C	1	3	1	2	LOW_SIGNAL	LOW_SIGNAL	1336.91272	6581.832031	1337	6582	43.918674	59.406452	1322.371948	6557.950195	1308	6555	59.771114	56.638165	100	100	0.881707	1.761581	0.50052	1.997922	0.243274	0.421656	278.823029	75.04995
1303	111ko2Gko3R072503	NORMAL	C	1	3	1	3	DETECTED	DETECTED	36798.726563	23523.882813	40706	26203	16258.137695	8988.226563	1435.95459	6619.95459	1424	6609	58.169273	47.43063	100	100	2144.287842	1246.874023	1.719731	0.581486	607.928772	356.392639	45.974995	53.171677
1304	111ko2Gko3R072503	NORMAL	C	1	3	1	4	DETECTED	DETECTED	36928.195313	24063.287109	41626	27031	16140.21582	9099.34082	1432.096802	6630.419434	1424	6635	54.034161	57.024426	100	100	2152.372314	1285.889893	1.673839	0.597429	656.919556	305.708771	45.470139	52.195442
1305	111ko2Gko3R072503	NORMAL	C	1	3	1	5	LOW_SIGNAL	LOW_SIGNAL	1406.013428	6613.449707	1394	6612	79.523659	59.408966	1334.619019	6584.942871	1324	6584	56.580502	56.386169	100	100	4.329134	2.102732	2.058814	0.485717	1.26182	0.505564	78.270493	65.62973
1306	111ko2Gko3R072503	NORMAL	C	1	3	1	6	LOW_SIGNAL	LOW_SIGNAL	1362.201294	6601.986816	1345	6602	78.437607	59.761356	1276.255981	6570.808105	1277	6566	37.808285	60.173908	100	100	5.211455	2.299816	2.266031	0.4413	2.273187	0.518143	79.962502	22.560797
1307	111ko2Gko3R072503	NORMAL	C	1	3	1	7	DETECTED	DETECTED	1500.866699	6747.266602	1497	6752	29.035927	100.134712	1223.519653	6533.563965	1222	6533	30.461224	58.814068	100	100	16.817457	15.763217	1.06688	0.937313	9.104921	3.633529	3.3203	37.922962
1308	111ko2Gko3R072503	NORMAL	C	1	3	1	8	DETECTED	DETECTED	1460.199951	6806.685547	1463	6803	35.250195	103.193642	1200.01001	6513.160645	1200	6513	34.024952	56.251011	100	100	15.777103	21.651098	0.728698	1.372311	7.647033	5.218127	3.540862	29.474316
1309	111ko2Gko3R072503	NORMAL	C	1	3	1	9	LOW_SIGNAL	LOW_SIGNAL	1203.68457	6495.335449	1204	6494	30.829531	56.077721	1186.672363	6498	1190	6493	24.53418	53.245941	100	100	1.031567	-0.196544	0	-0.190529	0.693408	-0.050042	109.739235	0
1310	111ko2Gko3R072503	NORMAL	C	1	3	1	10	LOW_SIGNAL	LOW_SIGNAL	1203.543579	6496.731445	1204	6492	31.133863	54.190552	1186.796631	6487.745605	1188	6484	30.369392	49.217846	100	100	1.015483	0.662817	1.532071	0.652711	0.551442	0.182573	40.94434	252.357193
1311	111ko2Gko3R072503	NORMAL	C	1	3	1	11	LOW_SIGNAL	LOW_SIGNAL	1188.906006	6457.637695	1187	6463	37.882168	59.817322	1173.710571	6464.420898	1164	6466	40.208027	64.126381	100	100	0.921404	-0.500345	0	-0.543025	0.37792	-0.105779	88.690453	0
1312	111ko2Gko3R072503	NORMAL	C	1	3	1	12	LOW_SIGNAL	LOW_SIGNAL	1214.463135	6468.953125	1213	6464	41.169147	58.72142	1486.807983	6534.304199	1184	6468	1718.31543	543.175293	100	100	-16.514139	-4.820451	0	0	-0.158495	-0.120313	0	0
1313	111ko2Gko3R072503	NORMAL	C	1	3	1	13	LOW_SIGNAL	LOW_SIGNAL	1330.208008	6570.261719	1348	6570	64.223351	64.723244	1221.248047	6509.631836	1218	6512	32.699673	53.397408	100	100	6.606991	4.472205	1.477345	0.67689	3.332142	1.135446	50.730011	60.326939
1314	111ko2Gko3R072503	NORMAL	C	1	3	1	14	LOW_SIGNAL	LOW_SIGNAL	1366.073853	6616.241699	1355	6616	139.591782	77.101601	1240.088013	6540.560059	1241	6542	36.744545	57.501682	100	100	7.639387	5.582458	1.368463	0.730747	3.428695	1.316164	106.892067	67.867897
1315	111ko2Gko3R072503	NORMAL	C	1	3	1	15	LOW_SIGNAL	LOW_SIGNAL	1333.223022	6630.864746	1340	6627	62.436878	73.700592	1249.009399	6559.972168	1253	6556	39.43935	54.111946	100	100	5.106451	5.229206	0.976525	1.024039	2.135269	1.31011	57.477074	70.581055
1316	111ko2Gko3R072503	NORMAL	C	1	3	1	16	LOW_SIGNAL	LOW_SIGNAL	1357.385132	6629.155273	1361	6621	61.134239	76.048393	1248.700806	6560.444336	1249	6557	34.937447	56.280769	100	100	6.590277	5.068283	1.300298	0.769055	3.110826	1.22086	46.158836	74.435333
1317	111ko2Gko3R072503	NORMAL	C	1	3	1	17	LOW_SIGNAL	LOW_SIGNAL	1269.831055	6565.811035	1269	6564	44.763832	53.523003	1235.072021	6553.463867	1231	6556	40.19352	54.624908	100	100	2.107679	0.910757	2.314207	0.432114	0.864792	0.226035	56.689903	88.412514
1318	111ko2Gko3R072503	NORMAL	C	1	3	1	18	LOW_SIGNAL	LOW_SIGNAL	1261.547241	6559.155273	1254	6553	42.146057	53.606873	1221.208008	6532.023926	1222	6532	29.899378	55.618877	100	100	2.446045	2.001273	1.222245	0.818167	1.349166	0.487808	73.635078	54.639362
1319	111ko2Gko3R072503	NORMAL	C	1	3	1	19	LOW_SIGNAL	LOW_SIGNAL	1257.614868	6537.168945	1257	6532	45.094234	56.043755	1208.328003	6518.895996	1208	6520	29.037731	53.610741	100	100	2.988601	1.347856	2.217299	0.450999	1.697339	0.340845	69.999847	89.387489
1320	111ko2Gko3R072503	NORMAL	C	1	3	1	20	LOW_SIGNAL	LOW_SIGNAL	1259.601318	6519.783691	1258	6523	42.222725	52.166214	1211.432007	6513.560059	1210	6517	32.127853	58.765579	100	100	2.920836	0.45907	6.362507	0.157171	1.499301	0.105906	56.875099	434.745514
1321	111ko2Gko3R072503	NORMAL	C	1	3	1	21	LOW_SIGNAL	LOW_SIGNAL	1210.121582	6512.695801	1208	6514	40.341385	52.398216	1204.05603	6504.248047	1204	6505	33.296158	57.955704	100	100	0.367796	0.623127	0.590243	1.694217	0.18217	0.145762	375.514618	293.151337
1322	111ko2Gko3R072503	NORMAL	C	1	3	1	22	LOW_SIGNAL	LOW_SIGNAL	1199.034058	6521.958984	1200	6520	25.170761	54.319698	1197.104004	6519.151855	1195	6521	30.84374	55.667793	100	100	0.117032	0.207061	0.565209	1.769258	0.062575	0.050426	923.605286	433.780151
1323	111ko2Gko3R072503	NORMAL	C	1	3	1	23	LOW_SIGNAL	LOW_SIGNAL	1299.223022	6575.168945	1277	6572	81.211067	61.960407	1217.23999	6548.439941	1218	6551	36.641109	55.463795	100	100	4.971195	1.971595	2.521407	0.396604	2.23746	0.481918	88.402779	103.333115
1324	111ko2Gko3R072503	NORMAL	C	1	3	1	24	LOW_SIGNAL	LOW_SIGNAL	1321.346924	6595.938965	1318	6589	64.739792	59.695946	1223.18396	6561.86377	1219	6563	39.80484	52.968708	100	100	5.952295	2.513468	2.36816	0.422269	2.466106	0.643308	52.01247	80.793022
1325	111ko2Gko3R072503	NORMAL	C	1	3	1	25	LOW_SIGNAL	LOW_SIGNAL	1180.342163	6545.065918	1181	6545	28.123688	53.581123	1208.450684	6543.52832	1207	6540	35.484795	55.670971	100	100	-1.704413	0.113417	-15.027859	0	-0.792129	0.027619	0	982.719482
1326	111ko2Gko3R072503	NORMAL	C	1	3	1	26	LOW_SIGNAL	LOW_SIGNAL	1183.464111	6533.633789	1182	6535	27.060614	53.747307	1208.293701	6535.285645	1210	6528	35.581585	50.820133	100	100	-1.505589	-0.121845	0	0	-0.697821	-0.032504	0	0
1327	111ko2Gko3R072503	NORMAL	C	1	3	2	1	LOW_SIGNAL	LOW_SIGNAL	1404.75	6649.25	1421	6662	82.88578	85.621368	1279.492065	6531.571289	1274	6535	35.65855	50.06739	100	100	7.595249	8.680263	0.875002	1.142854	3.512704	2.350406	59.735348	59.022572
1328	111ko2Gko3R072503	NORMAL	C	1	3	2	2	LOW_SIGNAL	LOW_SIGNAL	1454.114868	6671.493164	1476	6673	84.837692	90.509247	1300.511963	6546.52002	1298	6545	34.962791	51.73764	100	100	9.313999	9.218317	1.01038	0.989727	4.393325	2.415517	50.323502	59.423962
1329	111ko2Gko3R072503	NORMAL	C	1	3	2	3	DETECTED	DETECTED	2358	6708.656738	2376	6710	153.529358	66.653091	1359.333374	6562.259277	1350	6560	64.842293	64.209839	100	100	60.556019	10.798626	5.607752	0.178325	15.40147	2.279985	13.935025	12.214035
1330	111ko2Gko3R072503	NORMAL	C	1	3	2	4	DETECTED	DETECTED	2507.611084	6758.166504	2527	6757	192.465958	91.188812	1356.466675	6577.600098	1348	6575	57.494659	69.482933	100	100	69.801796	13.319009	5.240765	0.190812	20.021763	2.598716	15.956099	32.705551
1331	111ko2Gko3R072503	NORMAL	C	1	3	2	5	LOW_SIGNAL	LOW_SIGNAL	1541.221436	6716.630859	1556	6708	271.185364	180.059326	1388.039673	6611.77002	1335	6585	445.34848	291.719421	100	100	9.288463	7.734786	1.200869	0.83273	0.343959	0.359458	230.615967	218.879379
1332	111ko2Gko3R072503	NORMAL	C	1	3	2	6	LOW_SIGNAL	LOW_SIGNAL	1521.134277	6712.38916	1503	6692	253.245132	207.228546	1341.984009	6581.815918	1297	6571	435.627136	72.420853	100	100	10.863111	9.631394	1.127886	0.886615	0.411247	1.802979	197.853104	148.699692
1333	111ko2Gko3R072503	NORMAL	C	1	3	2	7	DETECTED	DETECTED	1669.145874	6819.25	1658	6818	56.142673	77.699776	1259.081909	6548.584961	1249	6550	55.636143	53.503685	100	100	24.864996	19.964899	1.245436	0.802932	7.37046	5.058811	1.834978	20.816759
1334	111ko2Gko3R072503	NORMAL	C	1	3	2	8	DETECTED	DETECTED	1602.488892	6816	1608	6812	60.745983	86.133354	1224.005371	6520.04834	1216	6518	45.086121	57.452854	100	100	22.950056	21.830101	1.051303	0.9512	8.394679	5.151209	10.756122	21.683475
1335	111ko2Gko3R072503	NORMAL	C	1	3	2	9	DETECTED	DETECTED	1562.400024	6593.814453	1562	6593	61.874916	73.36869	1209.043457	6483.443359	1206	6486	29.705681	50.939461	100	100	21.426437	8.141235	2.631841	0.379962	11.895252	2.166711	15.360626	47.841156
1336	111ko2Gko3R072503	NORMAL	C	1	3	2	10	DETECTED	DETECTED	1555.922241	6585.633301	1569	6587	71.935707	79.31823	1204.961182	6495.067871	1204	6491	29.440845	56.319332	100	100	21.281179	6.680322	3.185652	0.313908	11.920889	1.60807	18.701569	61.671005
1337	111ko2Gko3R072503	NORMAL	C	1	3	2	11	DETECTED	DETECTED	1527.375	6609.401855	1514	6612	110.322075	100.845032	1177.572876	6444.834961	1168	6442	41.044834	66.252792	100	100	21.210907	12.138847	1.747358	0.572293	8.52244	2.483924	29.274422	46.198967
1338	111ko2Gko3R072503	NORMAL	C	1	3	2	12	LOW_SIGNAL	LOW_SIGNAL	1460.161133	6586.241699	1515	6577	143.849564	119.049881	1316.009033	6496.937012	1207	6452	862.463928	462.935608	100	100	8.740932	6.587327	1.326932	0.753618	0.16714	0.19291	589.920715	500.943665
1339	111ko2Gko3R072503	NORMAL	C	1	3	2	13	LOW_SIGNAL	LOW_SIGNAL	1346.496704	6604.342285	1355	6608	83.676712	76.696289	1258.373047	6545.365234	1254	6545	35.521877	57.302795	100	100	5.343543	4.350288	1.228319	0.814121	2.480828	1.029218	85.973183	86.436241
1340	111ko2Gko3R072503	NORMAL	C	1	3	2	14	LOW_SIGNAL	LOW_SIGNAL	1392.208008	6636.22168	1400	6636	71.147385	74.085854	1276.904785	6571.753906	1272	6568	36.345551	68.798332	100	100	6.991627	4.755297	1.470282	0.680142	3.172416	0.937054	53.045624	42.63591
1341	111ko2Gko3R072503	NORMAL	C	1	3	2	15	DETECTED	DETECTED	2710.48999	7071.640137	2766	7089	265.734711	168.526505	1292.014893	6581.462891	1285	6583	41.307602	63.120926	100	100	86.011894	36.156643	2.378868	0.420368	34.339325	7.765685	18.506107	31.878099
1342	111ko2Gko3R072503	NORMAL	C	1	3	2	16	DETECTED	DETECTED	2717.52002	7088.140137	2783	7098	264.361298	173.733551	1284.753662	6558.536133	1282	6556	36.313751	57.849861	100	100	86.878471	39.064854	2.223955	0.449649	39.4552	9.154801	18.276205	30.9324
1343	111ko2Gko3R072503	NORMAL	C	1	3	2	17	LOW_SIGNAL	LOW_SIGNAL	1364.385132	6662.716309	1385	6670	78.140518	96.959923	1264.719238	6550.473633	1261	6553	42.799076	54.092537	100	100	6.043428	8.279287	0.729945	1.369965	2.328693	2.075012	65.596375	71.691788
1344	111ko2Gko3R072503	NORMAL	C	1	3	2	18	LOW_SIGNAL	LOW_SIGNAL	1355.851318	6640.993164	1377	6643	70.824821	82.393486	1232.447998	6538.671875	1228	6543	35.813915	50.590828	100	100	7.482791	7.547462	0.991431	1.008643	3.445681	2.022527	49.514492	63.557373
1345	111ko2Gko3R072503	NORMAL	C	1	3	2	19	LOW_SIGNAL	LOW_SIGNAL	1286.25	6564.60791	1300	6560	60.48465	68.811943	1223.488037	6511.271973	1220	6513	33.65662	55.118546	100	100	3.805689	3.934186	0.967338	1.033764	1.864773	0.967659	80.073334	77.236885
1346	111ko2Gko3R072503	NORMAL	C	1	3	2	20	LOW_SIGNAL	LOW_SIGNAL	1297.829956	6565.360352	1302	6556	52.854595	70.288734	1223.735962	6512.655762	1221	6516	30.4112	52.522671	100	100	4.492828	3.887616	1.155677	0.865294	2.436405	1.003464	58.343784	88.627098
1347	111ko2Gko3R072503	NORMAL	C	1	3	2	21	LOW_SIGNAL	LOW_SIGNAL	1243.442139	6542.020508	1247	6539	38.476849	70.670525	1218.832031	6507.120117	1218	6507	33.883038	52.661674	100	100	1.49228	2.574336	0.579676	1.725103	0.726325	0.662728	74.083595	135.036438
1348	111ko2Gko3R072503	NORMAL	C	1	3	2	22	LOW_SIGNAL	LOW_SIGNAL	1259.455811	6576.224609	1261	6579	45.965038	57.318344	1215.784058	6536.799805	1216	6544	33.462448	54.820232	100	100	2.648118	2.908068	0.910611	1.098164	1.305097	0.719165	72.158043	42.453545
1349	111ko2Gko3R072503	NORMAL	C	1	3	2	23	LOW_SIGNAL	LOW_SIGNAL	1263.709473	6668.061035	1261	6663	37.991272	84.182999	1243.52002	6581.456055	1243	6583	31.818426	56.16946	100	100	1.224225	6.38819	0.191639	5.218149	0.634521	1.541852	102.819633	72.402092
1350	111ko2Gko3R072503	NORMAL	C	1	3	2	24	LOW_SIGNAL	LOW_SIGNAL	1281.26355	6666.614746	1277	6662	39.399982	73.974106	1255.52002	6566.328125	1253	6574	29.477324	54.730087	100	100	1.561007	7.39738	0.211022	4.738851	0.873333	1.832386	101.550957	49.625084
1351	111ko2Gko3R072503	NORMAL	C	1	3	2	25	LOW_SIGNAL	LOW_SIGNAL	1239.782837	6559.769531	1238	6560	26.464001	56.088074	1234.682983	6552.260254	1236	6548	28.94549	57.444752	100	100	0.309239	0.553902	0.558292	1.791178	0.176188	0.130722	229.927307	165.272568
1352	111ko2Gko3R072503	NORMAL	C	1	3	2	26	LOW_SIGNAL	LOW_SIGNAL	1231.477173	6557.28125	1233	6563	26.38308	57.21051	1240.822021	6548.211914	1240	6555	31.287367	49.766083	100	100	-0.566642	0.668976	-0.84703	0	-0.298678	0.182239	0	311.160522
1353	111ko2Gko3R072503	NORMAL	C	1	3	3	1	LOW_SIGNAL	LOW_SIGNAL	1443.324341	6612.026855	1483	6615	109.608047	67.720711	1259.492065	6527.77002	1257	6530	37.135807	55.881184	100	100	11.147014	6.214985	1.79357	0.557547	4.95027	1.507785	56.097569	45.401958
1354	111ko2Gko3R072503	NORMAL	C	1	3	3	2	LOW_SIGNAL	LOW_SIGNAL	1478.810791	6640.878418	1501	6643	98.157318	76.090874	1289.271973	6550.344238	1290	6553	29.84918	56.16925	100	100	11.493041	6.678017	1.721026	0.581049	6.349884	1.61181	49.334881	56.697552
1355	111ko2Gko3R072503	NORMAL	C	1	3	3	3	DETECTED	DETECTED	1947.480713	6652.538574	1898	6662	158.303192	65.478218	1295.156616	6535.036133	1298	6541	32.832348	55.005863	100	100	39.554893	8.66726	4.563714	0.21912	19.868336	2.13618	23.739889	30.230137
1356	111ko2Gko3R072503	NORMAL	C	1	3	3	4	DETECTED	DETECTED	2025.843506	6690.634766	2026	6689	193.492706	76.369316	1304.94873	6566.269043	1301	6560	32.294861	54.011948	100	100	43.712803	9.173512	4.765111	0.209859	22.322275	2.302559	26.464136	43.412746
1357	111ko2Gko3R072503	NORMAL	C	1	3	3	5	LOW_SIGNAL	LOW_SIGNAL	1316.59729	6600.09375	1314	6601	37.582874	70.304634	1295.525391	6592.364258	1297	6591	45.170086	63.569016	100	100	1.277734	0.570146	2.241066	0.446216	0.466501	0.121592	118.912964	388.494934
1358	111ko2Gko3R072503	NORMAL	C	1	3	3	6	LOW_SIGNAL	LOW_SIGNAL	1316.765137	6593.469727	1298	6594	133.23407	65.121979	1286.560059	6589.73584	1284	6590	38.360649	59.857384	100	100	1.831541	0.27542	6.649985	0.150376	0.787397	0.06238	422.4198	686.974182
1359	111ko2Gko3R072503	NORMAL	C	1	3	3	7	LOW_SIGNAL	LOW_SIGNAL	1275	6572.261719	1275	6579	29.896894	59.255787	1269.788086	6554.033691	1269	6548	33.610588	59.946548	100	100	0.316034	1.344543	0.23505	4.254423	0.155068	0.304071	294.65802	49.781349
1360	111ko2Gko3R072503	NORMAL	C	1	3	3	8	LOW_SIGNAL	LOW_SIGNAL	1234.946289	6547.422852	1236	6543	29.544922	56.920185	1231.158691	6521.856934	1230	6512	25.562283	63.928173	100	100	0.229668	1.885803	0.121788	8.210994	0.148171	0.399916	391.134247	113.82972
1361	111ko2Gko3R072503	NORMAL	C	1	3	3	9	LOW_SIGNAL	LOW_SIGNAL	1323.134277	6526.436035	1339	6527	68.567345	56.872578	1230.52002	6496.512207	1231	6488	29.895674	55.998501	100	100	5.615839	2.207253	2.544266	0.393041	3.097915	0.534368	66.627754	33.193184
1362	111ko2Gko3R072503	NORMAL	C	1	3	3	10	LOW_SIGNAL	LOW_SIGNAL	1316.724854	6529.738281	1321	6531	62.153454	62.277954	1223.567993	6501.888184	1222	6492	28.714769	56.575268	100	100	5.64874	2.05429	2.749729	0.363672	3.244214	0.492266	59.171932	93.479942
1363	111ko2Gko3R072503	NORMAL	C	1	3	3	11	LOW_SIGNAL	LOW_SIGNAL	1173.724854	6435.02002	1176	6432	27.955534	58.563713	1195.638062	6447.124023	1192	6467	34.131847	82.779442	100	100	-1.328748	-0.89282	0	0	-0.642016	-0.14622	0	0
1364	111ko2Gko3R072503	NORMAL	C	1	3	3	12	LOW_SIGNAL	LOW_SIGNAL	1205.053711	6493.268555	1203	6495	33.750427	73.530434	1215.817383	6459.799805	1219	6448	47.829857	101.399864	100	100	-0.652675	2.468735	-0.264376	0	-0.225041	0.330067	0	208.62056
1365	111ko2Gko3R072503	NORMAL	C	1	3	3	13	DETECTED	DETECTED	1883.102539	6795.692383	1884	6782	45.039047	66.994171	1272	6568.348633	1271	6564	36.446709	59.414745	100	100	37.055347	16.769417	2.209698	0.452551	16.767015	3.826386	4.329946	13.615196
1366	111ko2Gko3R072503	NORMAL	C	1	3	3	14	DETECTED	DETECTED	1938.131592	6887.526367	1937	6873	48.778137	88.35424	1327.823853	6620.119629	1309	6616	80.731041	76.514038	100	100	37.007153	19.72456	1.876197	0.532993	7.559765	3.494872	10.540387	16.522499
1367	111ko2Gko3R072503	NORMAL	C	1	3	3	15	DETECTED	DETECTED	21402.396484	19533.1875	22819	20601	5975.154297	4607.474121	1370.150024	6615.850098	1345	6631	60.734344	87.813362	100	100	1214.692749	952.81366	1.274848	0.784407	329.833893	147.099915	29.826139	35.662434
1368	111ko2Gko3R072503	NORMAL	C	1	3	3	16	DETECTED	DETECTED	20958.228516	18961.671875	23650	20756	7170.013672	5443.389648	1354.818237	6612.818359	1341	6608	53.137409	82.533478	100	100	1188.689453	910.88092	1.304989	0.76629	368.919189	149.62236	36.574333	44.075054
1369	111ko2Gko3R072503	NORMAL	C	1	3	3	17	LOW_SIGNAL	LOW_SIGNAL	1296.76355	6567.054199	1295	6567	33.427219	51.271694	1259.704102	6558.32666	1258	6555	36.370712	56.577618	100	100	2.247169	0.643764	3.490671	0.286478	1.018937	0.154258	38.677094	274.092651
1370	111ko2Gko3R072503	NORMAL	C	1	3	3	18	LOW_SIGNAL	LOW_SIGNAL	1265.163208	6560.03418	1267	6563	35.126785	58.757973	1231.976196	6545.095215	1234	6546	30.500486	55.631287	100	100	2.012357	1.101934	1.826205	0.547584	1.088081	0.268535	52.503811	126.594307
1371	111ko2Gko3R072503	NORMAL	C	1	3	3	19	LOW_SIGNAL	LOW_SIGNAL	1233.625854	6568.129395	1234	6565	25.531933	59.869751	1227.631958	6527.687988	1229	6535	28.641142	60.25301	100	100	0.363451	2.983055	0.121839	8.207582	0.209276	0.671193	216.524719	16.777742
1372	111ko2Gko3R072503	NORMAL	C	1	3	3	20	LOW_SIGNAL	LOW_SIGNAL	1241.564575	6570.095215	1241	6564	33.4482	74.919807	1226.167969	6524.295898	1228	6525	28.916386	49.823074	100	100	0.933602	3.378267	0.276355	3.61853	0.532453	0.919239	109.189301	122.168015
1373	111ko2Gko3R072503	NORMAL	C	1	3	3	21	LOW_SIGNAL	LOW_SIGNAL	1248.775513	6550.932129	1246	6553	41.146713	53.247635	1228.131592	6523.131348	1230	6514	31.598846	53.279114	100	100	1.251783	2.050652	0.610432	1.638185	0.653313	0.521795	127.662758	6.587083
1374	111ko2Gko3R072503	NORMAL	C	1	3	3	22	LOW_SIGNAL	LOW_SIGNAL	1235.459473	6571.723145	1233	6574	34.232182	57.2658	1227.833374	6564.899902	1227	6554	34.32526	58.868526	100	100	0.462423	0.503299	0.918784	1.088395	0.222172	0.115906	33.124523	199.949005
1375	111ko2Gko3R072503	NORMAL	C	1	3	3	23	LOW_SIGNAL	LOW_SIGNAL	1263.547241	6632.114746	1265	6626	39.557129	63.629833	1233.728027	6595.167969	1231	6594	28.496281	58.817886	100	100	1.808144	2.725282	0.66347	1.507227	1.046425	0.628155	92.007446	65.699066
1376	111ko2Gko3R072503	NORMAL	C	1	3	3	24	LOW_SIGNAL	LOW_SIGNAL	1264.054077	6612.25	1268	6618	33.398598	68.902855	1251.343994	6561	1249	6559	31.136566	64.912598	100	100	0.7707	3.780322	0.203871	4.905052	0.408204	0.789523	95.06028	45.087864
1377	111ko2Gko3R072503	NORMAL	C	1	3	3	25	DETECTED	DETECTED	1621.778809	6785.980957	1619	6781	81.416107	87.03463	1241.52002	6552.053223	1240	6550	31.427887	57.520355	100	100	23.057703	17.255068	1.336286	0.748343	12.099407	4.066869	19.751215	27.922279
1378	111ko2Gko3R072503	NORMAL	C	1	3	3	26	DETECTED	DETECTED	1633.719238	6804.59668	1625	6805	88.988869	105.387337	1279.901123	6557.373535	1270	6559	57.451637	58.145916	100	100	21.454424	18.235769	1.176502	0.849977	6.158538	4.251771	19.207123	35.552929
1379	111ko2Gko3R072503	NORMAL	C	1	3	4	1	LOW_SIGNAL	LOW_SIGNAL	1262.095215	6534.734863	1264	6533	31.469131	55.955132	1252.971191	6529.577148	1251	6532	34.927509	58.023052	100	100	0.553252	0.380445	1.454223	0.687653	0.261227	0.088891	166.082138	297.659943
1380	111ko2Gko3R072503	NORMAL	C	1	3	4	2	LOW_SIGNAL	LOW_SIGNAL	1276.506714	6552.811035	1274	6549	36.080311	58.18869	1265.921021	6552.236816	1269	6547	29.772633	55.975712	100	100	0.641883	0.042356	15.154574	0.065987	0.355551	0.010258	192.532043	2768.06665
1381	111ko2Gko3R072503	NORMAL	C	1	3	4	3	DETECTED	DETECTED	2068.936768	6955.557129	2055	6968	180.654602	124.727364	1279.722656	6561.790039	1279	6563	29.67964	50.187416	100	100	47.855473	29.0452	1.647621	0.606936	26.591095	7.845932	22.579412	28.998022
1382	111ko2Gko3R072503	NORMAL	C	1	3	4	4	DETECTED	DETECTED	2088.958984	6961.109375	2112	6957	122.330894	95.555725	1286.167969	6566.60791	1285	6564	31.363577	55.688633	100	100	48.678734	29.099369	1.672845	0.597784	25.596283	7.084057	14.728866	19.683313
1383	111ko2Gko3R072503	NORMAL	C	1	3	4	5	LOW_SIGNAL	LOW_SIGNAL	1422.013428	6649.234863	1439	6655	70.55983	64.594078	1270.653564	6559.535645	1275	6555	30.333952	61.03249	100	100	9.177988	6.616428	1.387151	0.720902	4.989784	1.469696	42.089542	23.581638
1384	111ko2Gko3R072503	NORMAL	C	1	3	4	6	LOW_SIGNAL	LOW_SIGNAL	1430.355713	6641.785156	1440	6642	62.814617	57.27829	1281.301636	6586.047852	1275	6588	47.593323	60.335979	100	100	9.038173	4.111317	2.198364	0.454884	3.131828	0.923782	27.503128	34.023636
1385	111ko2Gko3R072503	NORMAL	C	1	3	4	7	DETECTED	DETECTED	1833.565674	6622.272949	1862	6623	162.089233	57.700809	1293.204834	6549.023926	1285	6546	51.91803	61.553856	100	100	32.765789	5.403023	6.064344	0.164898	10.407961	1.189999	28.416098	29.264292
1386	111ko2Gko3R072503	NORMAL	C	1	3	4	8	DETECTED	DETECTED	1822.79126	6590.868164	1852	6582	170.766663	67.611176	1250.599976	6507.644531	1250	6505	32.938759	63.78323	100	100	34.695889	6.138774	5.651925	0.176931	17.371368	1.304789	29.28388	26.947884
1387	111ko2Gko3R072503	NORMAL	C	1	3	4	9	LOW_SIGNAL	LOW_SIGNAL	1280.006714	6534.127441	1270	6536	44.302624	57.620296	1247.330566	6520.449219	1245	6524	29.994026	52.21217	100	100	1.981379	1.008938	1.963826	0.50921	1.089422	0.261974	99.782021	178.180099
1388	111ko2Gko3R072503	NORMAL	C	1	3	4	10	LOW_SIGNAL	LOW_SIGNAL	1276.617432	6544.154297	1272	6544	46.803295	53.212196	1240.959961	6523.728027	1239	6522	28.917395	58.45985	100	100	2.162158	1.50669	1.435038	0.696846	1.23308	0.349407	103.20771	118.512955
1389	111ko2Gko3R072503	NORMAL	C	1	3	4	11	DETECTED	DETECTED	8130.952148	10287.31543	9565	10108	3016.641846	2224.75708	1271.661011	6559.729004	1268	6578	55.151394	123.336357	100	100	415.925934	274.955658	1.512702	0.661069	124.372032	30.222933	43.971565	59.591797
1390	111ko2Gko3R072503	NORMAL	C	1	3	4	12	DETECTED	DETECTED	8737.700195	10847.438477	9854	10593	2628.113037	2294.774658	1290.829224	6580.073242	1296	6563	51.372616	119.008064	100	100	451.554962	314.771057	1.43455	0.697082	144.957993	35.85778	35.284763	53.70261
1391	111ko2Gko3R072503	NORMAL	C	1	3	4	13	LOW_SIGNAL	LOW_SIGNAL	1319.295288	6606.70459	1255	6577	143.269196	110.230682	1283.241333	6581.344727	1263	6569	88.251183	80.527405	100	100	2.186199	1.870604	1.168713	0.855642	0.408538	0.314922	313.035889	296.822479
1392	111ko2Gko3R072503	NORMAL	C	1	3	4	14	LOW_SIGNAL	LOW_SIGNAL	1260.711426	6574.442871	1257	6573	36.984901	61.184303	1247.328003	6570.087891	1244	6574	37.852802	57.555016	100	100	0.811529	0.321234	2.526288	0.395838	0.353565	0.075666	60.218224	476.674347
1393	111ko2Gko3R072503	NORMAL	C	1	3	4	15	LOW_SIGNAL	LOW_SIGNAL	1308.231323	6599.693848	1308	6603	61.552532	75.267067	1271.495972	6570.200195	1253	6564	66.738007	69.480919	100	100	2.227517	2.175522	1.0239	0.976658	0.550441	0.424486	70.211357	98.123375
1394	111ko2Gko3R072503	NORMAL	C	1	3	4	16	LOW_SIGNAL	LOW_SIGNAL	1318.64624	6593.061035	1319	6596	57.850994	71.04303	1268.656006	6564.591797	1260	6548	54.424866	74.94709	100	100	3.031251	2.099959	1.443481	0.69277	0.918518	0.379858	39.233757	83.857918
1395	111ko2Gko3R072503	NORMAL	C	1	3	4	17	DETECTED	DETECTED	1602.820557	6829.384766	1610	6829	35.516392	45.116585	1257.195435	6552.98291	1256	6550	33.888916	50.997272	100	100	20.957626	20.388062	1.027936	0.972823	10.198766	5.419934	3.075022	8.601338
1396	111ko2Gko3R072503	NORMAL	C	1	3	4	18	DETECTED	DETECTED	1577.054077	6826	1582	6821	48.948353	58.562408	1253.760864	6543.510742	1249	6543	37.658329	54.266487	100	100	19.603489	20.837082	0.940798	1.062927	8.584906	5.205593	9.672228	7.79357
1397	111ko2Gko3R072503	NORMAL	C	1	3	4	19	LOW_SIGNAL	LOW_SIGNAL	1258.714233	6625.761719	1260	6616	33.556744	80.784798	1237.865112	6535.5	1239	6539	32.745159	53.812824	100	100	1.264225	6.65792	0.189883	5.266402	0.636708	1.677327	35.183743	66.753105
1398	111ko2Gko3R072503	NORMAL	C	1	3	4	20	LOW_SIGNAL	LOW_SIGNAL	1260.067993	6646.748535	1260	6646	29.335251	80.573265	1232.984009	6545.184082	1232	6545	37.495373	56.451	100	100	1.642288	7.491636	0.219216	4.561707	0.722329	1.799161	86.223076	56.606468
1399	111ko2Gko3R072503	NORMAL	C	1	3	4	21	DETECTED	DETECTED	3308.286865	6960.43457	3407	6987	513.807861	137.476364	1269.349243	6554.412598	1271	6564	33.259571	65.42926	100	100	123.634796	29.94915	4.128157	0.242239	61.303787	6.205511	25.146933	29.778702
1400	111ko2Gko3R072503	NORMAL	C	1	3	4	22	DETECTED	DETECTED	3371.051758	6965.129395	3529	6992	559.810974	153.871399	1249.596802	6586.612793	1249	6584	31.391478	52.865543	100	100	128.638397	27.920288	4.607345	0.217045	67.580605	7.159987	26.346544	38.176613
1401	111ko2Gko3R072503	NORMAL	C	1	3	4	23	LOW_SIGNAL	LOW_SIGNAL	1371.783813	6599.067383	1406	6597	115.675735	66.02935	1225.990723	6549.037109	1223	6553	35.720493	62.337486	100	100	8.840437	3.690352	2.395554	0.41744	4.081497	0.802571	75.464737	43.512733
1402	111ko2Gko3R072503	NORMAL	C	1	3	4	24	LOW_SIGNAL	LOW_SIGNAL	1388.141846	6593.168945	1413	6588	110.045456	54.580448	1224.439941	6554.279785	1225	6557	30.712873	58.825409	100	100	9.926372	2.868557	3.460406	0.288983	5.330074	0.661095	64.55191	56.419075
1403	111ko2Gko3R072503	NORMAL	C	1	3	4	25	DETECTED	DETECTED	2241.011963	7376.69873	2257	7305	229.165512	400.765594	1260.574829	6549.41748	1254	6548	59.355335	57.348068	100	100	59.450638	61.02224	0.974245	1.026435	16.518097	14.425616	22.576193	47.945148
1404	111ko2Gko3R072503	NORMAL	C	1	3	4	26	DETECTED	DETECTED	2321.375	7429.602051	2365	7335	254.294998	433.53009	1288.956543	6566.269531	1287	6566	36.382561	52.222595	100	100	62.602623	63.681469	0.983059	1.017233	28.37674	16.531782	24.377604	49.850231
1405	111ko2Gko3R072503	NORMAL	C	1	3	5	1	DETECTED	DETECTED	11461.896484	12056.974609	11650	10748	4152.464844	3828.739014	1281.790649	6540.767578	1278	6550	33.716293	60.278648	100	100	617.289734	406.888611	1.517098	0.659153	301.934296	91.511787	40.788654	69.400307
1406	111ko2Gko3R072503	NORMAL	C	1	3	5	2	DETECTED	DETECTED	10117.537109	10930.432617	10003	9896	4429.515137	3498.157715	1273.75	6549.975098	1274	6552	29.141344	54.979012	100	100	536.259583	323.113007	1.659666	0.602531	303.479034	79.675087	50.085098	79.848412
1407	111ko2Gko3R072503	NORMAL	C	1	3	5	3	DETECTED	DETECTED	1859.827637	6727.98291	1860	6731	50.965466	68.072327	1279.925415	6555.633301	1274	6559	46.77293	52.83461	100	100	35.163456	12.712918	2.765963	0.361538	12.398245	3.262059	3.49073	24.904352
1408	111ko2Gko3R072503	NORMAL	C	1	3	5	4	DETECTED	DETECTED	1872.282959	6727.20752	1873	6720	41.132706	52.840965	1283.812866	6562.277344	1285	6561	32.098221	54.368439	100	100	35.682983	12.165644	2.933095	0.340937	18.333418	3.033565	4.370937	7.758954
1409	111ko2Gko3R072503	NORMAL	C	1	3	5	5	DETECTED	DETECTED	1878.448975	6826.581543	1875	6819	64.849571	79.742867	1283.929565	6578.732422	1283	6579	33.777134	51.267357	100	100	36.049797	18.281942	1.97188	0.50713	17.601238	4.834443	9.311483	24.643419
1410	111ko2Gko3R072503	NORMAL	C	1	3	5	6	DETECTED	DETECTED	1868.265503	6843.76123	1872	6835	91.446037	95.996956	1285.710205	6561.260742	1284	6568	37.036983	55.173958	100	100	35.324329	20.83791	1.695195	0.589902	15.729015	5.120178	14.352294	27.807848
1411	111ko2Gko3R072503	NORMAL	C	1	3	5	7	LOW_SIGNAL	LOW_SIGNAL	1355.80542	6655.127441	1351	6661	41.603771	75.02948	1297.576538	6536.558594	1296	6538	44.513439	58.994373	100	100	3.530817	8.745921	0.40371	2.477025	1.308119	2.009833	27.184933	39.098164
1412	111ko2Gko3R072503	NORMAL	C	1	3	5	8	LOW_SIGNAL	LOW_SIGNAL	1350.241577	6635.912598	1342	6639	51.569897	92.32338	1302.618652	6547.508301	1299	6548	48.084835	65.778015	100	100	2.887705	6.520912	0.442838	2.258164	0.990394	1.343979	39.132553	73.280571
1413	111ko2Gko3R072503	NORMAL	C	1	3	5	9	LOW_SIGNAL	LOW_SIGNAL	1350.442993	6586.127441	1310	6570	264.57959	123.112961	1270.582642	6534.017578	1269	6530	35.153545	59.590282	100	100	4.842482	3.843748	1.259833	0.793756	2.271758	0.874469	328.365509	206.73671
1414	111ko2Gko3R072503	NORMAL	C	1	3	5	10	LOW_SIGNAL	LOW_SIGNAL	1324.288574	6575.77832	1301	6576	258.218781	68.403595	1258.722168	6534.80957	1254	6535	38.925087	56.011383	100	100	3.975742	3.021953	1.31562	0.760098	1.684425	0.731436	389.327515	95.842476
1415	111ko2Gko3R072503	NORMAL	C	1	3	5	11	LOW_SIGNAL	LOW_SIGNAL	1343.288574	6650.154297	1343	6648	47.59589	63.494595	1272.66394	6603.032227	1270	6600	32.757896	76.201653	100	100	4.282457	3.475836	1.232065	0.811645	2.155957	0.618386	48.891632	89.410919
1416	111ko2Gko3R072503	NORMAL	C	1	3	5	12	LOW_SIGNAL	LOW_SIGNAL	1341.429565	6623.261719	1339	6635	52.986774	69.017952	1267.352051	6597.231934	1272	6596	47.136936	84.838486	100	100	4.491828	1.920019	2.339471	0.427447	1.571539	0.306816	32.670357	189.538681
1417	111ko2Gko3R072503	NORMAL	C	1	3	5	13	LOW_SIGNAL	LOW_SIGNAL	1254.087891	6610.243164	1256	6609	43.76527	79.923409	1222.199951	6532.560059	1222	6527	32.560368	53.646751	100	100	1.933585	5.730091	0.337444	2.963455	0.979348	1.448049	91.709183	76.262886
1418	111ko2Gko3R072503	NORMAL	C	1	3	5	14	LOW_SIGNAL	LOW_SIGNAL	1259.445923	6614.040527	1261	6619	36.281452	91.391876	1228.504028	6537.191895	1228	6536	28.784126	54.916317	100	100	1.87622	5.668539	0.330988	3.021255	1.074964	1.399377	71.380882	95.060295
1419	111ko2Gko3R072503	NORMAL	C	1	3	5	15	LOW_SIGNAL	LOW_SIGNAL	1244.836792	6540.503418	1243	6537	37.212471	61.653622	1232.287964	6527.047852	1223	6520	44.197105	57.033501	100	100	0.760922	0.992515	0.76666	1.304359	0.283929	0.235924	190.023117	174.030914
1420	111ko2Gko3R072503	NORMAL	C	1	3	5	16	LOW_SIGNAL	LOW_SIGNAL	1232.251709	6535.197266	1228	6533	30.391697	57.285103	1224.624023	6529.551758	1222	6534	32.110615	49.081795	100	100	0.462519	0.416426	1.110687	0.900344	0.237544	0.115022	135.888535	523.232544
1421	111ko2Gko3R072503	NORMAL	C	1	3	5	17	LOW_SIGNAL	LOW_SIGNAL	1227.483032	6527.197266	1228	6526	29.017553	55.829659	1228.81604	6530.808105	1229	6533	37.276291	55.377396	100	100	-0.080829	-0.266344	0	0	-0.03576	-0.065204	0	0
1422	111ko2Gko3R072503	NORMAL	C	1	3	5	18	LOW_SIGNAL	LOW_SIGNAL	1218.938721	6522.537598	1217	6525	32.952896	55.446793	1223.33606	6524.78418	1221	6528	37.273602	55.503052	100	100	-0.266641	-0.165713	0	0	-0.117975	-0.040477	0	0
1423	111ko2Gko3R072503	NORMAL	C	1	3	5	19	LOW_SIGNAL	LOW_SIGNAL	1234.843506	6538.721191	1235	6540	31.338345	59.302662	1208.18335	6531.933105	1205	6522	30.423889	55.181705	100	100	1.616588	0.500705	3.228622	0.30973	0.87629	0.123013	28.18903	319.981445
1424	111ko2Gko3R072503	NORMAL	C	1	3	5	20	LOW_SIGNAL	LOW_SIGNAL	1230.371582	6540.89209	1230	6537	30.411526	56.741455	1205.960327	6549.444336	1202	6552	31.253138	58.046543	100	100	1.480222	-0.630834	0	-0.426175	0.781082	-0.147334	29.511003	0
1425	111ko2Gko3R072503	NORMAL	C	1	3	5	21	LOW_SIGNAL	LOW_SIGNAL	1227.358154	6549.324219	1229	6553	28.395649	56.777184	1230.015991	6559.416016	1233	6556	34.736332	60.2938	100	100	-0.161163	-0.744395	0	0	-0.076515	-0.167377	0	0
1426	111ko2Gko3R072503	NORMAL	C	1	3	5	22	LOW_SIGNAL	LOW_SIGNAL	1228.655396	6553.938965	1229	6553	28.689217	58.476364	1244.151978	6566.687988	1245	6560	36.146671	61.114048	100	100	-0.939664	-0.940398	0	0	-0.428714	-0.20861	0	0
1427	111ko2Gko3R072503	NORMAL	C	1	3	5	23	LOW_SIGNAL	LOW_SIGNAL	1204.452759	6531.432617	1205	6528	29.536633	60.620499	1212.94397	6529.040039	1212	6532	31.481251	59.973164	100	100	-0.51488	0.176482	-2.917463	0	-0.269723	0.039894	0	369.284607
1428	111ko2Gko3R072503	NORMAL	C	1	3	5	24	LOW_SIGNAL	LOW_SIGNAL	1226.844604	6557.648438	1229	6556	27.867935	59.849659	1219.352051	6555.191895	1220	6555	29.472303	59.624184	100	100	0.454325	0.1812	2.507306	0.398834	0.254224	0.0412	128.012329	211.28183
1429	111ko2Gko3R072503	NORMAL	C	1	3	5	25	LOW_SIGNAL	LOW_SIGNAL	1277.302002	6614.22168	1275	6612	33.605358	55.224838	1266.687988	6589.040039	1260	6588	55.52454	57.034843	100	100	0.643601	1.857458	0.346495	2.886041	0.191159	0.441513	416.432159	56.606705
1430	111ko2Gko3R072503	NORMAL	C	1	3	5	26	LOW_SIGNAL	LOW_SIGNAL	1322.824707	6628.162109	1318	6629	32.975361	51.893612	1310.335693	6600.419434	1313	6602	37.436134	56.642742	100	100	0.757295	2.046366	0.370068	2.702206	0.333609	0.489783	141.905334	81.836349
1431	111ko2Gko3R072503	NORMAL	C	1	3	6	1	LOW_SIGNAL	LOW_SIGNAL	1257.01355	6564.768555	1257	6566	31.33535	56.830086	1251.492065	6515.856934	1251	6513	31.101572	52.934177	100	100	0.334806	3.607838	0.092799	10.77592	0.177531	0.924008	69.193718	42.278816
1432	111ko2Gko3R072503	NORMAL	C	1	3	6	2	LOW_SIGNAL	LOW_SIGNAL	1258.816284	6565.299316	1258	6560	32.829998	53.944851	1249.543945	6520.080078	1240	6522	51.268982	53.080063	100	100	0.562246	3.335479	0.168565	5.932424	0.180857	0.851906	424.692474	21.275202
1433	111ko2Gko3R072503	NORMAL	C	1	3	6	3	LOW_SIGNAL	LOW_SIGNAL	1312.102051	6588.449219	1311	6590	36.728493	58.935425	1279.619019	6539.452148	1274	6541	44.564709	57.233086	100	100	1.969669	3.614141	0.54499	1.834897	0.728896	0.856097	77.700493	28.701015
1434	111ko2Gko3R072503	NORMAL	C	1	3	6	4	LOW_SIGNAL	LOW_SIGNAL	1328.945557	6610.245117	1327	6616	35.003479	55.632668	1305.095947	6553.527832	1307	6554	39.251129	58.952778	100	100	1.446166	4.183602	0.345675	2.892893	0.607616	0.96208	74.465446	34.389473
1435	111ko2Gko3R072503	NORMAL	C	1	3	6	5	DETECTED	DETECTED	7509.276367	8975.829102	8388	9042	2153.922119	1150.43689	1321	6583.651367	1318	6588	32.868423	51.260715	100	100	375.237701	176.452744	2.126562	0.470243	188.2742	46.666882	34.802444	48.04385
1436	111ko2Gko3R072503	NORMAL	C	1	3	6	6	DETECTED	DETECTED	7613.647949	9334.448242	8374	9637	2408.119629	1395.598145	1333.577759	6574.799805	1333	6586	28.683611	53.729794	100	100	380.803802	203.558258	1.870736	0.534549	218.94281	51.361607	38.342705	50.5341
1437	111ko2Gko3R072503	NORMAL	C	1	3	6	7	DETECTED	DETECTED	15636.576172	15265.347656	17319	16771	4276.945313	3242.684814	1363.78125	6581.875	1368	6583	39.310776	58.376835	100	100	865.457642	640.513672	1.351193	0.740087	363.075897	148.748596	29.964451	37.337128
1438	111ko2Gko3R072503	NORMAL	C	1	3	6	8	DETECTED	DETECTED	14715.506836	14538.859375	17413	16327	5929.904785	3919.965088	1389.241333	6593.827637	1377	6585	52.903316	65.553185	100	100	808.063049	586.044495	1.378842	0.725246	251.898499	121.199783	44.496105	49.331673
1439	111ko2Gko3R072503	NORMAL	C	1	3	6	9	DETECTED	DETECTED	13772.27832	13556.958984	14460	14185	3460.442871	2235.75293	1363.300049	6574.549805	1348	6572	62.128567	65.949059	100	100	752.44165	515.039185	1.460941	0.684491	199.730637	105.875801	27.882111	32.005859
1440	111ko2Gko3R072503	NORMAL	C	1	3	6	10	DETECTED	DETECTED	13254.448242	13352.241211	13483	13523	3212.43457	1688.736572	1300.028564	6553.228516	1287	6558	49.963211	61.732864	100	100	724.878601	501.511414	1.445388	0.691856	239.26445	110.136032	26.86911	24.821367
1441	111ko2Gko3R072503	NORMAL	C	1	3	6	11	LOW_SIGNAL	LOW_SIGNAL	1291.452759	6626.182617	1292	6626	33.712139	63.918961	1273.192993	6572.140137	1270	6568	31.894148	69.903465	100	100	1.107215	3.986302	0.277755	3.600296	0.572511	0.773102	59.809937	52.365269
1442	111ko2Gko3R072503	NORMAL	C	1	3	6	12	LOW_SIGNAL	LOW_SIGNAL	1263.682373	6597.561035	1262	6598	30.779675	60.387215	1243.439941	6565.78418	1239	6561	36.213169	66.307266	100	100	1.227438	2.343937	0.523665	1.909618	0.55898	0.479236	94.252129	86.184784
1443	111ko2Gko3R072503	NORMAL	C	1	3	6	13	LOW_SIGNAL	LOW_SIGNAL	1311.121582	6563.35791	1316	6566	73.431252	61.593472	1210.215942	6514.86377	1203	6513	28.456413	54.216473	100	100	6.118602	3.577044	1.710519	0.584618	3.545972	0.894454	67.085739	60.273087
1444	111ko2Gko3R072503	NORMAL	C	1	3	6	14	LOW_SIGNAL	LOW_SIGNAL	1316.35376	6559.972656	1320	6554	75.579926	58.469181	1212.223999	6528.432129	1211	6526	27.729652	52.945854	100	100	6.314103	2.326504	2.713987	0.368462	3.755177	0.595713	67.520813	78.650833
1445	111ko2Gko3R072503	NORMAL	C	1	3	6	15	LOW_SIGNAL	LOW_SIGNAL	1216.932007	6519.802734	1215	6515	29.096355	53.226768	1212.843506	6526.260742	1212	6529	26.353399	57.233749	100	100	0.247914	-0.476358	0	-1.921466	0.155141	-0.112836	301.644318	0
1446	111ko2Gko3R072503	NORMAL	C	1	3	6	16	LOW_SIGNAL	LOW_SIGNAL	1209.639404	6513.428711	1209	6511	28.977781	53.6115	1217.91272	6514.071289	1220	6515	27.179998	52.875111	100	100	-0.501668	-0.047398	0	0	-0.30439	-0.012153	0	0
1447	111ko2Gko3R072503	NORMAL	C	1	3	6	17	LOW_SIGNAL	LOW_SIGNAL	1223.938721	6512.830078	1223	6518	27.25004	54.617767	1217.640991	6508.812012	1219	6510	24.328375	50.764488	100	100	0.381875	0.296382	1.288453	0.776124	0.258864	0.079151	194.923965	501.512695
1448	111ko2Gko3R072503	NORMAL	C	1	3	6	18	LOW_SIGNAL	LOW_SIGNAL	1222.993164	6514.102051	1222	6515	25.700478	51.594673	1223.357178	6512.380859	1222	6519	27.674814	49.418533	100	100	-0.022073	0.126959	-0.173856	0	-0.013153	0.034829	0	861.396912
1449	111ko2Gko3R072503	NORMAL	C	1	3	6	19	DETECTED	DETECTED	1888.5802	6821.345703	1897	6830	127.267212	118.49527	1217.126953	6522.333496	1217	6521	28.146181	57.24963	100	100	40.714825	22.055855	1.845987	0.541716	23.855927	5.222954	18.484655	34.696846
1450	111ko2Gko3R072503	NORMAL	C	1	3	6	20	DETECTED	DETECTED	1905.394775	6833.829102	1922	6846	99.604958	102.423737	1215.547485	6534.116699	1214	6530	31.421463	55.905521	100	100	41.830181	22.107502	1.892126	0.528506	21.954653	5.361052	13.701437	28.634356
1451	111ko2Gko3R072503	NORMAL	C	1	3	6	21	LOW_SIGNAL	LOW_SIGNAL	1303.256714	6593.459473	1310	6588	50.803097	63.974411	1231.396851	6550.72998	1227	6542	33.450169	53.750004	100	100	4.357357	3.151829	1.382485	0.723335	2.148266	0.794967	53.210011	81.194122
1452	111ko2Gko3R072503	NORMAL	C	1	3	6	22	LOW_SIGNAL	LOW_SIGNAL	1316.608154	6620.297363	1317	6624	47.64304	61.960323	1249.280029	6554.655762	1252	6556	35.450241	57.29031	100	100	4.082567	4.841881	0.843178	1.185989	1.899229	1.145772	47.275715	35.950943
1453	111ko2Gko3R072503	NORMAL	C	1	3	6	23	LOW_SIGNAL	LOW_SIGNAL	1237.094604	6578.195801	1235	6577	30.89049	52.94635	1235.94397	6559.631836	1230	6554	37.318443	66.164085	100	100	0.069771	1.369322	0.050953	19.625984	0.030833	0.280575	1819.782715	213.738464
1454	111ko2Gko3R072503	NORMAL	C	1	3	6	24	LOW_SIGNAL	LOW_SIGNAL	1260.053711	6597.570313	1258	6600	26.738165	52.890026	1247.984009	6579.423828	1248	6578	40.008865	59.501179	100	100	0.731869	1.338528	0.546772	1.828918	0.301676	0.304977	246.584824	150.214645
1455	111ko2Gko3R072503	NORMAL	C	1	3	6	25	LOW_SIGNAL	LOW_SIGNAL	1337.563721	6610.187988	1339	6612	50.039345	55.576744	1277.158691	6594.976074	1276	6593	32.822769	53.941521	100	100	3.662772	1.122067	3.264307	0.306344	1.840339	0.282008	62.528538	87.972672
1456	111ko2Gko3R072503	NORMAL	C	1	3	6	26	LOW_SIGNAL	LOW_SIGNAL	1411.733765	6637.824707	1381	6621	261.273346	126.069908	1360.416626	6608.465332	1312	6603	343.697937	57.404697	100	100	3.111711	2.165617	1.43687	0.695957	0.149309	0.511446	435.144348	382.304626
1457	111ko2Gko3R072503	NORMAL	C	1	3	7	1	LOW_SIGNAL	LOW_SIGNAL	1277.864868	6520.628418	1276	6521	35.63451	56.437347	1241.745972	6500.983887	1237	6502	29.552919	50.210602	100	100	2.190137	1.449028	1.511453	0.661615	1.222177	0.391243	55.12595	131.179245
1458	111ko2Gko3R072503	NORMAL	C	1	3	7	2	LOW_SIGNAL	LOW_SIGNAL	1277.204102	6513.639648	1279	6516	31.353918	54.065662	1246.144043	6503.21582	1243	6500	29.118147	47.969166	100	100	1.883385	0.768886	2.449497	0.408247	1.066691	0.217303	37.435947	239.269424
1459	111ko2Gko3R072503	NORMAL	C	1	3	7	3	DETECTED	DETECTED	1476.333374	6704.893066	1471	6708	34.595192	67.678726	1286.080322	6532.133789	1283	6531	50.034065	52.078514	100	100	11.536349	12.743136	0.905299	1.104607	3.80247	3.317285	18.99925	25.019279
1460	111ko2Gko3R072503	NORMAL	C	1	3	7	4	LOW_SIGNAL	LOW_SIGNAL	1450.129272	6660.680176	1473	6675	81.754242	84.932358	1309.222168	6535.626953	1305	6536	38.689304	51.994724	100	100	8.544166	9.224224	0.926275	1.079593	3.642017	2.405114	51.111752	53.702682
1461	111ko2Gko3R072503	NORMAL	C	1	3	7	5	LOW_SIGNAL	LOW_SIGNAL	1399.061279	6602.19043	1400	6601	52.176231	55.05331	1348.23584	6577.405762	1341	6576	53.279945	60.753956	100	100	3.081896	1.828176	1.685776	0.593199	0.953932	0.407952	21.226742	103.66851
1462	111ko2Gko3R072503	NORMAL	C	1	3	7	6	LOW_SIGNAL	LOW_SIGNAL	1410.170044	6627.265137	1413	6628	59.196724	66.463837	1364.377197	6583.964844	1356	6591	52.391376	56.062397	100	100	2.776735	3.193933	0.869378	1.150248	0.874053	0.772359	60.177818	82.446152
1463	111ko2Gko3R072503	NORMAL	C	1	3	7	7	LOW_SIGNAL	LOW_SIGNAL	1431.64624	6648.245117	1439	6647	78.302788	79.993713	1345.759277	6570.852051	1345	6576	29.51853	61.729115	100	100	5.207917	5.708697	0.912278	1.096158	2.909595	1.253753	84.443245	65.738976
1464	111ko2Gko3R072503	NORMAL	C	1	3	7	8	LOW_SIGNAL	LOW_SIGNAL	1422.278931	6655.462402	1428	6657	53.271568	72.049393	1335.73584	6573.047363	1332	6566	33.968697	47.873524	100	100	5.247702	6.07913	0.863232	1.158437	2.547731	1.721516	47.417324	65.333458
1465	111ko2Gko3R072503	NORMAL	C	1	3	7	9	LOW_SIGNAL	LOW_SIGNAL	1351.210938	6596.231445	1352	6591	40.296227	62.639225	1318.956543	6556.025879	1315	6550	33.378315	60.906521	100	100	1.955806	2.965659	0.659484	1.516336	0.966328	0.660119	69.993439	36.390671
1466	111ko2Gko3R072503	NORMAL	C	1	3	7	10	LOW_SIGNAL	LOW_SIGNAL	1307.121582	6567.824219	1308	6562	41.361847	57.415253	1267.651367	6538.321289	1270	6538	39.079315	57.472828	100	100	2.39335	2.176207	1.099781	0.909272	1.010003	0.513337	34.330338	8.71749
1467	111ko2Gko3R072503	NORMAL	C	1	3	7	11	LOW_SIGNAL	LOW_SIGNAL	1264.081055	6624.763672	1262	6630	28.882948	63.626606	1243.536011	6543.191895	1244	6543	29.428301	58.672371	100	100	1.245787	6.016929	0.207047	4.829821	0.698139	1.390293	27.447832	30.175871
1468	111ko2Gko3R072503	NORMAL	C	1	3	7	12	LOW_SIGNAL	LOW_SIGNAL	1248.297241	6610.533691	1249	6614	29.223154	64.553772	1234.271973	6545.591797	1233	6543	33.127651	86.73513	100	100	0.850448	4.790269	0.177537	5.63264	0.42337	0.748738	111.248047	89.201599
1469	111ko2Gko3R072503	NORMAL	C	1	3	7	13	LOW_SIGNAL	LOW_SIGNAL	1243.878418	6528.756836	1240	6524	37.140644	55.481396	1209.05603	6500.791992	1209	6499	30.352577	54.180443	100	100	2.111521	2.062754	1.023642	0.976904	1.147263	0.516143	61.467369	42.711655
1470	111ko2Gko3R072503	NORMAL	C	1	3	7	14	LOW_SIGNAL	LOW_SIGNAL	1243.01355	6531.530762	1244	6528	37.250359	50.585522	1216.504028	6501.352051	1215	6495	32.194878	50.986603	100	100	1.607454	2.226054	0.722109	1.384832	0.823408	0.591895	70.680656	21.14959
1471	111ko2Gko3R072503	NORMAL	C	1	3	7	15	DETECTED	DETECTED	4068.016602	7152.735352	4161	7189	562.863342	147.543839	1222.363647	6509.61377	1223	6497	28.86141	45.185001	100	100	172.551483	47.438183	3.637397	0.274922	98.597153	14.233076	19.753742	21.839512
1472	111ko2Gko3R072503	NORMAL	C	1	3	7	16	DETECTED	DETECTED	4125.391602	7170.165039	4147	7162	362.053619	120.727974	1227.26001	6506.339844	1228	6501	27.081743	58.010777	100	100	175.733627	48.965332	3.58894	0.278634	107.014221	11.443136	12.457659	15.949569
1473	111ko2Gko3R072503	NORMAL	C	1	3	7	17	DETECTED	DETECTED	1892.578369	6786.373535	1898	6798	67.556877	63.395523	1228.043945	6517.01123	1223	6527	35.838802	55.529865	100	100	40.295288	19.868807	2.028068	0.49308	18.542316	4.850765	8.617616	11.3545
1474	111ko2Gko3R072503	NORMAL	C	1	3	7	18	DETECTED	DETECTED	1884.430054	6782.120117	1921	6794	138.884247	76.696342	1238.276611	6514.372559	1234	6513	28.428898	51.960487	100	100	39.180721	19.749699	1.983864	0.504067	22.728754	5.152907	21.038885	21.069508
1475	111ko2Gko3R072503	NORMAL	C	1	3	7	19	LOW_SIGNAL	LOW_SIGNAL	1226.094604	6516.668945	1222	6509	37.64719	56.770618	1228.094727	6515.736816	1226	6520	33.485809	52.807392	100	100	-0.121281	0.068756	-1.763934	0	-0.05973	0.017651	0	2235.682861
1476	111ko2Gko3R072503	NORMAL	C	1	3	7	20	LOW_SIGNAL	LOW_SIGNAL	1218.033813	6520.811035	1213	6523	28.7325	54.593403	1231.687012	6520.608887	1231	6531	30.397188	57.969551	100	100	-0.827887	0.014911	-55.522095	0	-0.44916	0.003487	0	9643.573242
1477	111ko2Gko3R072503	NORMAL	C	1	3	7	21	LOW_SIGNAL	LOW_SIGNAL	1291.364868	6581.438965	1293	6587	44.133858	62.125961	1244.599976	6532.120117	1245	6530	30.672569	49.148819	100	100	2.835677	3.637876	0.779487	1.282895	1.524649	1.003459	67.856712	77.050415
1478	111ko2Gko3R072503	NORMAL	C	1	3	7	22	LOW_SIGNAL	LOW_SIGNAL	1302.959473	6599.182617	1301	6605	38.954163	61.393913	1259.631958	6551.352051	1260	6548	27.250198	51.265007	100	100	2.627245	3.528097	0.744664	1.342888	1.589989	0.933006	64.245987	70.625015
1479	111ko2Gko3R072503	NORMAL	C	1	3	7	23	LOW_SIGNAL	LOW_SIGNAL	1261.73645	6590.756836	1252	6587	72.701172	66.460007	1280.555542	6573	1272	6572	67.476288	66.758072	100	100	-1.141131	1.309787	-0.871234	0	-0.278899	0.265988	0	35.487122
1480	111ko2Gko3R072503	NORMAL	C	1	3	7	24	LOW_SIGNAL	LOW_SIGNAL	1268.550293	6617.302246	1267	6619	26.684462	59.63047	1286.611084	6592.738281	1286	6586	41.025249	54.338066	100	100	-1.09515	1.811897	-0.604422	0	-0.440236	0.452058	0	99.981689
1481	111ko2Gko3R072503	NORMAL	C	1	3	7	25	DETECTED	DETECTED	1553.578979	7297.894531	1545	7284	34.658672	98.129478	1366.430786	6665.330566	1357	6656	76.325081	99.060036	100	100	11.348081	46.659428	0.243211	4.111658	2.451988	6.385663	36.335999	2.141455
1482	111ko2Gko3R072503	NORMAL	C	1	3	7	26	DETECTED	DETECTED	1591.390259	7323.244141	1593	7333	45.218842	117.039688	1388.737549	6679.063965	1371	6670	75.792366	103.110046	100	100	12.288226	47.516266	0.258611	3.866812	2.673788	6.247501	30.014641	8.596501
1483	111ko2Gko3R072503	NORMAL	C	1	3	8	1	LOW_SIGNAL	LOW_SIGNAL	1273.966187	6523.168945	1272	6521	26.334171	61.001663	1264.349243	6500.72998	1260	6502	26.871641	54.93013	100	100	0.583141	1.655152	0.352319	2.838337	0.357884	0.4085	55.605701	118.235435
1484	111ko2Gko3R072503	NORMAL	C	1	3	8	2	LOW_SIGNAL	LOW_SIGNAL	1284.01355	6533.554199	1282	6536	27.320713	57.61475	1270.008057	6497.416016	1268	6497	29.542076	51.534088	100	100	0.849249	2.665639	0.318591	3.138818	0.474086	0.701248	80.246368	71.288376
1485	111ko2Gko3R072503	NORMAL	C	1	3	8	3	LOW_SIGNAL	LOW_SIGNAL	1336.483032	6582.020508	1337	6586	33.835293	61.739452	1299.94397	6520.448242	1301	6522	33.736	78.519913	100	100	2.215614	4.541717	0.487836	2.049868	1.083088	0.784161	7.088965	78.792107
1486	111ko2Gko3R072503	NORMAL	C	1	3	8	4	LOW_SIGNAL	LOW_SIGNAL	1405.727905	6624.183594	1398	6623	54.577396	67.853401	1349.227295	6544.04541	1336	6549	52.04808	53.63081	100	100	3.42602	5.911184	0.579583	1.725379	1.085546	1.494256	29.065569	51.869228
1487	111ko2Gko3R072503	NORMAL	C	1	3	8	5	DETECTED	DETECTED	35677.878906	23255.517578	37698	24864	11284.738281	5700.553711	1444.136353	6608.45459	1441	6602	58.991764	80.636597	100	100	2075.826904	1227.927124	1.690513	0.591536	580.313904	206.445496	32.963337	34.240177
1488	111ko2Gko3R072503	NORMAL	C	1	3	8	6	DETECTED	DETECTED	37737.214844	24492.796875	41749	26742	12040.753906	6333.148926	1460.789429	6643.894531	1452	6648	51.645779	72.036171	100	100	2199.688965	1316.577637	1.670763	0.598529	702.408325	247.776947	33.191372	35.479713
1489	111ko2Gko3R072503	NORMAL	C	1	3	8	7	DETECTED	DETECTED	3972.476807	8108.030762	3816	7894	800.362732	600.101563	1375.756714	6572.297363	1368	6576	48.281239	60.46986	100	100	157.456985	113.279358	1.389988	0.719431	53.783215	25.396675	30.76593	38.877003
1490	111ko2Gko3R072503	NORMAL	C	1	3	8	8	DETECTED	DETECTED	3950.151367	8040.428711	3712	7833	859.266052	646.286316	1334.724976	6553.600098	1329	6557	35.820053	54.859161	100	100	158.591263	109.672028	1.44605	0.691539	73.015701	27.10265	32.825207	43.310558
1491	111ko2Gko3R072503	NORMAL	C	1	3	8	9	DETECTED	DETECTED	2495.352295	7028.23877	2504	7038	83.725349	75.370338	1313.131836	6531.912109	1313	6527	33.462147	48.527786	100	100	71.68615	36.610241	1.95809	0.510702	35.330086	10.22768	6.491832	11.619212
1492	111ko2Gko3R072503	NORMAL	C	1	3	8	10	DETECTED	DETECTED	2456.155273	6994.097168	2465	6998	105.821426	80.012787	1262.60498	6521.147949	1260	6526	33.534561	48.251194	100	100	72.373154	34.885864	2.07457	0.482028	35.591648	9.801814	8.409144	13.495501
1493	111ko2Gko3R072503	NORMAL	C	1	3	8	11	LOW_SIGNAL	LOW_SIGNAL	1319.183716	6642.374023	1321	6651	38.198479	65.815147	1262.055542	6523.516113	1262	6523	27.961203	53.475334	100	100	3.464074	8.767243	0.395115	2.530905	2.043123	2.222668	45.555264	32.279671
1494	111ko2Gko3R072503	NORMAL	C	1	3	8	12	LOW_SIGNAL	LOW_SIGNAL	1312.040771	6621.659668	1312	6621	35.472527	71.633148	1247.839966	6522.408203	1247	6513	30.058117	81.949631	100	100	3.892936	7.321025	0.531747	1.880592	2.135889	1.211128	29.339811	40.105152
1495	111ko2Gko3R072503	NORMAL	C	1	3	8	13	LOW_SIGNAL	LOW_SIGNAL	1333.885132	6542.047363	1337	6541	46.671608	61.159924	1235.088013	6496.248047	1236	6498	31.269129	59.532543	100	100	5.990748	3.378267	1.77332	0.563914	3.159574	0.769316	35.069801	30.600281
1496	111ko2Gko3R072503	NORMAL	C	1	3	8	14	LOW_SIGNAL	LOW_SIGNAL	1329.870728	6558.96582	1331	6563	51.622086	55.157856	1243.338989	6508.01709	1247	6506	35.072384	50.919739	100	100	5.247014	3.7581	1.396188	0.716236	2.467233	1.000569	43.773907	41.616444
1497	111ko2Gko3R072503	NORMAL	C	1	3	8	15	DETECTED	DETECTED	6451.51123	7508.34375	6791	7556	1271.769775	280.720978	1266.575806	6524.484863	1265	6523	37.73098	59.850918	100	100	314.398254	72.571777	4.332239	0.230828	137.418518	16.438494	24.517372	27.876614
1498	111ko2Gko3R072503	NORMAL	C	1	3	8	16	DETECTED	DETECTED	6589.416504	7541.758301	6849	7595	1263.077271	265.434357	1263.575806	6517.121094	1265	6520	41.363506	47.895569	100	100	322.942322	75.579689	4.272872	0.234035	128.756989	21.393152	23.703295	25.479984
1499	111ko2Gko3R072503	NORMAL	C	1	3	8	17	DETECTED	DETECTED	2204.165039	7038.546387	2132	6997	220.384644	174.908249	1267.732422	6514.943848	1265	6508	32.799797	50.165127	100	100	56.782345	38.622173	1.470201	0.680179	28.549952	10.43758	23.272383	32.001373
1500	111ko2Gko3R072503	NORMAL	C	1	3	8	18	DETECTED	DETECTED	2314.06665	7117.847656	2178	7039	280.285461	242.641907	1269.453125	6525.109375	1265	6525	34.205238	51.727062	100	100	63.342094	43.72179	1.448753	0.690249	30.539577	11.458959	26.630945	39.99474
1501	111ko2Gko3R072503	NORMAL	C	1	3	8	19	DETECTED	DETECTED	7182.407227	7779.103516	7682	7869	1340.693848	344.353394	1277.941162	6525.146973	1275	6528	28.361246	59.016251	100	100	358.02832	92.494827	3.870793	0.258345	208.18782	21.247648	22.701355	27.055046
1502	111ko2Gko3R072503	NORMAL	C	1	3	8	20	DETECTED	DETECTED	7512.289063	7879.390625	7784	7922	916.970459	254.133514	1279.574951	6526.350098	1277	6539	31.261419	56.879337	100	100	377.932251	99.803497	3.786764	0.264078	199.373993	23.787909	14.703666	18.305916
1503	111ko2Gko3R072503	NORMAL	C	1	3	8	21	LOW_SIGNAL	LOW_SIGNAL	1370.831055	6576.506836	1375	6574	63.124153	66.440147	1280.672363	6529.207031	1278	6529	39.10849	52.410999	100	100	5.466941	3.488946	1.566932	0.63819	2.305348	0.902479	54.95845	86.329247
1504	111ko2Gko3R072503	NORMAL	C	1	3	8	22	LOW_SIGNAL	LOW_SIGNAL	1400.702759	6621.236328	1401	6615	55.826309	66.695313	1298.19043	6561.19043	1299	6555	30.082209	52.560631	100	100	6.216027	4.429129	1.403442	0.712534	3.407739	1.142412	45.875511	68.375374
1505	111ko2Gko3R072503	NORMAL	C	1	3	8	23	DETECTED	DETECTED	1763.769287	6765.461426	1767	6756	71.33712	72.270737	1335.072632	6607.918945	1325	6606	61.03632	59.496296	100	100	25.994823	11.620709	2.236939	0.447039	7.023632	2.647938	8.613623	26.042139
1506	111ko2Gko3R072503	NORMAL	C	1	3	8	24	DETECTED	DETECTED	1786.355591	6821.710938	1797	6814	74.712219	63.03413	1375.055542	6647.691406	1358	6642	60.13073	67.465881	100	100	24.939947	12.836096	1.942954	0.51468	6.840097	2.579371	10.780931	13.819583
1507	111ko2Gko3R072503	NORMAL	C	1	3	8	25	DETECTED	DETECTED	36111.332031	32180.048828	41137	36803	14222.508789	11662.359375	1471.366699	6741.666504	1444	6728	68.478279	67.200844	100	100	2100.458984	1876.395874	1.119411	0.893327	505.853333	378.542603	41.057617	45.844761
1508	111ko2Gko3R072503	NORMAL	C	1	3	8	26	DETECTED	DETECTED	38279.929688	36656.871094	43289	41400	14489.963867	13123.473633	1529.030273	6757.242188	1527	6762	52.519928	69.984413	100	100	2228.459473	2205.468018	1.010425	0.989683	699.751526	427.232697	39.42725	43.891136
1509	111ko2Gko3R072503	NORMAL	C	1	3	9	1	LOW_SIGNAL	LOW_SIGNAL	1274.081055	6513.351563	1273	6514	30.223101	52.202755	1273.476196	6505.095215	1271	6502	26.170425	48.241142	100	100	0.036677	0.609008	0.060224	16.604753	0.023112	0.171147	2499.376953	241.607193
1510	111ko2Gko3R072503	NORMAL	C	1	3	9	2	LOW_SIGNAL	LOW_SIGNAL	1289.094604	6512.121582	1288	6515	33.269531	56.540874	1284.215942	6502.832031	1285	6505	31.088474	48.054028	100	100	0.295827	0.685219	0.431726	2.316286	0.156928	0.193315	242.847733	320.725708
1511	111ko2Gko3R072503	NORMAL	C	1	3	9	3	LOW_SIGNAL	LOW_SIGNAL	1314.162109	6536.168945	1313	6538	34.231514	56.20956	1328.336426	6520.074707	1324	6517	43.426563	55.207794	100	100	-0.859486	1.187149	-0.723992	0	-0.326397	0.291521	0	65.643082
1512	111ko2Gko3R072503	NORMAL	C	1	3	9	4	LOW_SIGNAL	LOW_SIGNAL	1344.623291	6552.890625	1344	6558	29.011806	59.117153	1367.112061	6544.75	1370	6540	32.588547	56.235664	100	100	-1.363649	0.600472	-2.270962	0	-0.690082	0.144759	0	223.957138
1513	111ko2Gko3R072503	NORMAL	C	1	3	9	5	LOW_SIGNAL	LOW_SIGNAL	1444.965698	6653.417969	1451	6649	67.799232	80.535507	1398.784058	6567.016113	1392	6567	58.807999	67.653427	100	100	2.80031	6.373207	0.439388	2.275893	0.785295	1.277125	73.058296	50.568233
1514	111ko2Gko3R072503	NORMAL	C	1	3	9	6	LOW_SIGNAL	LOW_SIGNAL	1455.595947	6658.897461	1462	6664	62.760799	74.703995	1395.603394	6577.5	1380	6573	64.187614	60.656624	100	100	3.637761	6.004071	0.605882	1.650486	0.934644	1.341938	22.433655	53.571381
1515	111ko2Gko3R072503	NORMAL	C	1	3	9	7	LOW_SIGNAL	LOW_SIGNAL	1344.479492	6563.157715	1344	6562	30.837097	56.692364	1351.287964	6559.711914	1348	6561	38.434448	51.792667	100	100	-0.412844	0.25417	-1.624282	0	-0.177145	0.066531	0	669.08197
1516	111ko2Gko3R072503	NORMAL	C	1	3	9	8	LOW_SIGNAL	LOW_SIGNAL	1322.657593	6540.041016	1323	6543	31.854937	53.096642	1327.855957	6544.26416	1323	6544	35.097725	62.303261	100	100	-0.315213	-0.311509	0	0	-0.148111	-0.067784	0	0
1517	111ko2Gko3R072503	NORMAL	C	1	3	9	9	LOW_SIGNAL	LOW_SIGNAL	1282.698608	6508.404297	1286	6508	33.627243	53.380154	1296.735962	6510.13623	1295	6514	40.883415	54.423138	100	100	-0.851181	-0.127752	0	0	-0.343351	-0.031823	0	0
1518	111ko2Gko3R072503	NORMAL	C	1	3	9	10	LOW_SIGNAL	LOW_SIGNAL	1246.561646	6491.397461	1247	6494	27.390905	53.305805	1261.416016	6485.463867	1267	6484	29.866951	53.600464	100	100	-0.900723	0.437676	-2.057966	0	-0.497351	0.1107	0	94.589775
1519	111ko2Gko3R072503	NORMAL	C	1	3	9	11	LOW_SIGNAL	LOW_SIGNAL	1255.319702	6495.278809	1257	6489	29.571829	54.833969	1259.880005	6492.616211	1256	6491	28.154409	46.317936	100	100	-0.276522	0.1964	-1.407959	0	-0.161975	0.057485	0	1102.301025
1520	111ko2Gko3R072503	NORMAL	C	1	3	9	12	LOW_SIGNAL	LOW_SIGNAL	1260.054443	6491.591797	1261	6489	39.265133	51.747772	1255.728027	6493.383789	1255	6492	26.15967	60.736851	100	100	0.26234	-0.132182	0	-0.503855	0.165385	-0.029504	676.81366	0
1521	111ko2Gko3R072503	NORMAL	C	1	3	9	13	LOW_SIGNAL	LOW_SIGNAL	1438.503418	6559.449219	1469	6567	99.151077	62.176395	1259.511963	6498.288086	1259	6494	29.651911	56.454067	100	100	10.853481	4.511391	2.405795	0.415663	6.036422	1.083379	52.859184	42.599934
1522	111ko2Gko3R072503	NORMAL	C	1	3	9	14	LOW_SIGNAL	LOW_SIGNAL	1459.876709	6581.835449	1485	6582	84.13945	67.49498	1270.343994	6511.591797	1271	6506	35.611279	56.512352	100	100	11.492671	5.181339	2.218089	0.450839	5.322267	1.242979	40.220909	52.537537
1523	111ko2Gko3R072503	NORMAL	C	1	3	9	15	DETECTED	DETECTED	4824.384766	7991.436035	5065	8115	1257.175659	576.183228	1296.692261	6536.538574	1301	6523	38.443001	62.737694	100	100	213.908234	107.316711	1.993243	0.501695	91.764229	23.190165	35.620674	39.367546
1524	111ko2Gko3R072503	NORMAL	C	1	3	9	16	DETECTED	DETECTED	5128.485352	8099.087402	5239	8193	1013.208679	497.716522	1308.405762	6539.318848	1308	6529	29.87834	53.348324	100	100	231.637665	115.052254	2.013326	0.496691	127.854477	29.237442	26.511702	31.725807
1525	111ko2Gko3R072503	NORMAL	C	1	3	9	17	LOW_SIGNAL	LOW_SIGNAL	1628.537476	6608.884277	1658	6605	134.046021	62.582169	1290.293701	6525.214355	1285	6522	31.089052	54.595627	100	100	20.510044	6.171693	3.323244	0.300911	10.879835	1.532539	38.549408	36.562233
1526	111ko2Gko3R072503	NORMAL	C	1	3	9	18	DETECTED	DETECTED	1649.91394	6598.612793	1650	6601	60.124081	57.798767	1288.18811	6518.960449	1285	6518	32.123421	60.342838	100	100	21.933922	5.875347	3.733213	0.267866	11.260502	1.319997	14.05018	21.765438
1527	111ko2Gko3R072503	NORMAL	C	1	3	9	19	DETECTED	DETECTED	1623.645142	6668.397949	1633	6670	47.459061	70.101349	1286.82605	6517.226074	1285	6522	30.147375	58.638359	100	100	20.423656	11.150799	1.831587	0.545975	11.172419	2.578037	10.882329	25.411728
1528	111ko2Gko3R072503	NORMAL	C	1	3	9	20	DETECTED	DETECTED	1603.882324	6657.696289	1603	6650	46.133533	58.549095	1273.369995	6512.049805	1269	6509	30.766846	52.021832	100	100	20.041233	10.743233	1.865475	0.536056	10.742483	2.799719	10.400799	18.445313
1529	111ko2Gko3R072503	NORMAL	C	1	3	9	21	DETECTED	DETECTED	1648.170044	6797.319824	1635	6785	95.63356	76.726837	1303.300049	6531.63623	1285	6526	158.501877	96.765274	100	100	20.911837	19.597456	1.067069	0.937147	2.17581	2.74565	36.651615	22.192543
1530	111ko2Gko3R072503	NORMAL	C	1	3	9	22	DETECTED	DETECTED	1689.420288	6845.043457	1675	6832	78.83963	74.135292	1375.350708	6581.641602	1319	6572	296.951569	95.765953	100	100	19.044197	19.42915	0.980187	1.020214	1.057646	2.750475	91.156403	23.015179
1531	111ko2Gko3R072503	NORMAL	C	1	3	9	23	LOW_SIGNAL	LOW_SIGNAL	1369.872437	6649.959961	1368	6654	47.548168	53.447609	1344.071411	6601.404785	1337	6592	49.075966	62.064884	100	100	1.564493	3.581546	0.436821	2.289268	0.525736	0.782329	47.091084	64.977638
1532	111ko2Gko3R072503	NORMAL	C	1	3	9	24	LOW_SIGNAL	LOW_SIGNAL	1421.852295	6690.208008	1422	6692	37.166786	56.628387	1390.42395	6664.423828	1390	6668	40.304138	61.301235	100	100	1.905716	1.901903	1.002005	0.997999	0.77978	0.420614	49.605461	91.043518
1533	111ko2Gko3R072503	NORMAL	C	1	3	9	25	LOW_SIGNAL	LOW_SIGNAL	1475.335571	6802.791992	1473	6809	42.920197	69.768562	1458.42395	6710.551758	1448	6706	51.682693	59.005795	100	100	1.025468	6.80386	0.150719	6.634884	0.32722	1.56324	170.247559	40.360477
1534	111ko2Gko3R072503	NORMAL	C	1	3	9	26	LOW_SIGNAL	LOW_SIGNAL	1482.761963	6796.408203	1482	6798	40.023003	74.544975	1474.445435	6711.462402	1465	6709	47.726921	61.824211	100	100	0.504288	6.265805	0.080483	12.425047	0.174252	1.373989	312.634644	49.031231
1535	111ko2Gko3R072503	NORMAL	C	1	3	10	1	LOW_SIGNAL	LOW_SIGNAL	1489.297241	6670.061035	1511	6681	78.850876	85.497131	1294.136841	6515.378906	1294	6514	37.5028	49.585541	100	100	11.833916	11.409723	1.037178	0.964155	5.203889	3.119501	35.540699	45.027412
1536	111ko2Gko3R072503	NORMAL	C	1	3	10	2	LOW_SIGNAL	LOW_SIGNAL	1514.202759	6692.188965	1528	6694	88.965614	103.55027	1312.79126	6515.143066	1316	6520	37.938698	52.974743	100	100	12.212963	13.059328	0.935191	1.069301	5.308867	3.342081	39.953384	50.254642
1537	111ko2Gko3R072503	NORMAL	C	1	3	10	3	DETECTED	DETECTED	5258.583984	9486.145508	5513	9725	1184.14209	878.627136	1362.461548	6543.05127	1369	6541	39.918896	59.516449	100	100	236.248672	217.089661	1.088254	0.918903	97.60096	49.4501	30.375559	29.785288
1538	111ko2Gko3R072503	NORMAL	C	1	3	10	4	DETECTED	DETECTED	5638.76123	9778.932617	6110	10126	1301.899658	967.708374	1383.097534	6545.463379	1387	6548	37.913586	57.31234	100	100	258.05011	238.508408	1.081933	0.924272	112.246399	56.418377	30.579191	29.875334
1539	111ko2Gko3R072503	NORMAL	C	1	3	10	5	LOW_SIGNAL	LOW_SIGNAL	1552.924683	6727.773926	1567	6740	92.627113	93.092819	1363.840332	6550.814941	1362	6562	35.078846	58.793232	100	100	11.465484	13.052917	0.878385	1.138453	5.390267	3.009853	45.338394	40.787849
1540	111ko2Gko3R072503	NORMAL	C	1	3	10	6	DETECTED	DETECTED	1588.830566	6788.186523	1588	6787	37.093613	62.650772	1364.849609	6574.40625	1354	6567	57.134941	75.736626	100	100	13.581504	15.768943	0.861282	1.16106	3.92021	2.82268	19.401863	19.905893
1541	111ko2Gko3R072503	NORMAL	C	1	3	10	7	LOW_SIGNAL	LOW_SIGNAL	1354.294556	6567.013672	1355	6570	31.134007	61.946491	1325.984131	6540.746094	1327	6538	32.16283	61.940361	100	100	1.716656	1.937559	0.885989	1.128683	0.880222	0.424079	28.504608	3.317265
1542	111ko2Gko3R072503	NORMAL	C	1	3	10	8	LOW_SIGNAL	LOW_SIGNAL	1332.328735	6537.020508	1333	6536	30.051016	54.523842	1306.624023	6505.551758	1306	6506	32.069649	53.062874	100	100	1.558653	2.32121	0.671483	1.489241	0.801528	0.593046	43.564632	39.840069
1543	111ko2Gko3R072503	NORMAL	C	1	3	10	9	LOW_SIGNAL	LOW_SIGNAL	1281.05481	6495.027344	1281	6493	29.61495	50.122349	1272.208008	6483.087891	1267	6484	28.724026	48.921425	100	100	0.536442	0.880683	0.609121	1.64171	0.307993	0.244054	81.491753	91.345375
1544	111ko2Gko3R072503	NORMAL	C	1	3	10	10	LOW_SIGNAL	LOW_SIGNAL	1256.486328	6488.952148	1256	6489	30.178619	58.12558	1257.791992	6471.624023	1254	6470	40.403671	52.030022	100	100	-0.079171	1.278164	-0.061941	0	-0.032315	0.333041	0	149.540375
1545	111ko2Gko3R072503	NORMAL	C	1	3	10	11	LOW_SIGNAL	LOW_SIGNAL	1272.746582	6500.486328	1270	6497	38.615124	51.216003	1260.024048	6478.304199	1261	6474	40.402504	49.865982	100	100	0.771455	1.636207	0.47149	2.120937	0.314895	0.444835	93.410736	52.662815
1546	111ko2Gko3R072503	NORMAL	C	1	3	10	12	LOW_SIGNAL	LOW_SIGNAL	1285.122437	6511.659668	1287	6509	31.149418	53.527943	1272.895996	6489.895996	1272	6489	29.94453	53.59584	100	100	0.741373	1.60534	0.461817	2.165361	0.408303	0.40607	70.173363	12.391894
1547	111ko2Gko3R072503	NORMAL	C	1	3	10	13	LOW_SIGNAL	LOW_SIGNAL	1425.074829	6565.265137	1447	6567	81.406136	74.128662	1294.372681	6507.927246	1295	6509	31.704439	57.454369	100	100	7.925369	4.22938	1.873885	0.533651	4.122519	0.997973	57.365993	81.692459
1548	111ko2Gko3R072503	NORMAL	C	1	3	10	14	LOW_SIGNAL	LOW_SIGNAL	1454.020508	6586.657715	1471	6587	75.69416	60.207848	1319.565186	6526.70459	1316	6527	35.736645	55.312981	100	100	8.15295	4.422286	1.843606	0.542415	3.762393	1.083889	49.62767	39.663288
1549	111ko2Gko3R072503	NORMAL	C	1	3	10	15	DETECTED	DETECTED	2752.088135	6945.225586	2735	6943	242.942749	94.682465	1327.539673	6555.349121	1324	6569	36.840469	62.187843	100	100	86.380157	28.758219	3.003669	0.332926	38.668034	6.269336	16.856794	18.312563
1550	111ko2Gko3R072503	NORMAL	C	1	3	10	16	DETECTED	DETECTED	2683.828857	6907.279297	2717	6916	313.610779	121.113167	1321.379761	6546.088379	1317	6543	33.394421	56.427441	100	100	82.614647	26.642303	3.100882	0.322489	40.798706	6.40098	22.887295	29.669912
1551	111ko2Gko3R072503	NORMAL	C	1	3	10	17	LOW_SIGNAL	LOW_SIGNAL	1314.965942	6530.319824	1317	6531	33.098118	55.274033	1306.357178	6515.222168	1304	6511	29.581743	47.84005	100	100	0.522009	1.113639	0.468741	2.133373	0.291016	0.315586	172.452988	183.383499
1552	111ko2Gko3R072503	NORMAL	C	1	3	10	18	LOW_SIGNAL	LOW_SIGNAL	1298.205444	6522.561523	1295	6518	28.132914	53.209023	1283.864014	6501.472168	1282	6502	30.200226	55.790161	100	100	0.869619	1.555601	0.559025	1.78883	0.474878	0.378012	76.571693	79.534187
1553	111ko2Gko3R072503	NORMAL	C	1	3	10	19	LOW_SIGNAL	LOW_SIGNAL	1267.006836	6520.340332	1264	6521	32.314079	57.704437	1275.66394	6506.687988	1273	6501	30.308079	54.553379	100	100	-0.52494	1.007029	-0.521275	0	-0.285637	0.250257	0	137.761963
1554	111ko2Gko3R072503	NORMAL	C	1	3	10	20	LOW_SIGNAL	LOW_SIGNAL	1264.938721	6518.387695	1266	6521	28.298849	55.344051	1275.112061	6498.47998	1274	6500	32.530685	57.068798	100	100	-0.616879	1.468441	-0.420092	0	-0.312731	0.348837	0	69.943771
1555	111ko2Gko3R072503	NORMAL	C	1	3	10	21	LOW_SIGNAL	LOW_SIGNAL	1336.993164	6577.067871	1339	6581	37.321365	66.992905	1287.42395	6514.695801	1287	6518	29.142935	55.231071	100	100	3.005722	4.600713	0.653317	1.530651	1.7009	1.129293	47.034565	60.789082
1556	111ko2Gko3R072503	NORMAL	C	1	3	10	22	LOW_SIGNAL	LOW_SIGNAL	1383.973022	6624.405273	1381	6627	45.199326	65.143684	1320.687988	6563.631836	1319	6561	40.675625	59.79488	100	100	3.837406	4.482794	0.85603	1.168183	1.555847	1.016365	31.144342	42.536602
1557	111ko2Gko3R072503	NORMAL	C	1	3	10	23	LOW_SIGNAL	LOW_SIGNAL	1441.612305	6669.245117	1446	6674	51.081379	67.979111	1378.280029	6609.751953	1378	6602	39.638611	62.017113	100	100	3.840271	4.388358	0.875104	1.142721	1.597742	0.959302	50.873543	46.794441
1558	111ko2Gko3R072503	NORMAL	C	1	3	10	24	LOW_SIGNAL	LOW_SIGNAL	1490.741455	6744.979492	1491	6747	45.514126	60.728168	1441.984009	6680.903809	1430	6682	56.18819	60.537827	100	100	2.956499	4.726376	0.625532	1.598639	0.867753	1.05844	67.575516	7.497971
1559	111ko2Gko3R072503	NORMAL	C	1	3	10	25	LOW_SIGNAL	LOW_SIGNAL	1502.802734	6721.122559	1475	6716	87.687691	66.940269	1482.777832	6698.977539	1467	6690	62.537498	51.908085	100	100	1.214247	1.633469	0.743355	1.345253	0.320206	0.42662	306.95282	190.867325
1560	111ko2Gko3R072503	NORMAL	C	1	3	10	26	LOW_SIGNAL	LOW_SIGNAL	1491.70752	6701.449219	1486	6701	59.9781	63.84034	1506.791626	6705.5	1491	6703	74.742493	67.939598	100	100	-0.914653	-0.298795	0	0	-0.201814	-0.059623	0	0
1561	111ko2Gko3R072503	NORMAL	C	1	3	11	1	DETECTED	DETECTED	13560.225586	14365.28125	12805	13754	4989.471191	3496.700928	1367.160034	6546.879883	1355	6547	62.895203	61.735542	100	100	739.349304	576.703918	1.282026	0.780016	193.863205	126.64344	40.917313	44.717014
1562	111ko2Gko3R072503	NORMAL	C	1	3	11	2	DETECTED	DETECTED	11971.94043	14032.575195	10844	12884	5812.428223	4811.191406	1352.176514	6559.17627	1348	6565	32.496605	64.706291	100	100	643.949219	551.255737	1.16815	0.856055	326.796112	115.497253	54.731327	64.371735
1563	111ko2Gko3R072503	NORMAL	C	1	3	11	3	LOW_SIGNAL	LOW_SIGNAL	1360.614868	6576.371582	1360	6571	38.470154	54.68988	1365.530029	6570.810059	1354	6565	48.141724	53.066124	100	100	-0.29804	0.410231	-0.726517	0	-0.102098	0.104804	0	237.841354
1564	111ko2Gko3R072503	NORMAL	C	1	3	11	4	LOW_SIGNAL	LOW_SIGNAL	1440.75	6584.236328	1379	6581	443.215912	58.833267	1386.88501	6569.459961	1389	6568	38.016388	56.435333	100	100	3.266204	1.08994	2.996682	0.333702	1.416889	0.261828	819.794983	112.513969
1565	111ko2Gko3R072503	NORMAL	C	1	3	11	5	LOW_SIGNAL	LOW_SIGNAL	1380.993164	6722.061035	1383	6736	43.971748	87.001755	1345.468262	6573.492188	1344	6575	36.421246	55.358047	100	100	2.154119	10.958793	0.196565	5.087367	0.97539	2.68378	69.352829	45.176189
1566	111ko2Gko3R072503	NORMAL	C	1	3	11	6	LOW_SIGNAL	LOW_SIGNAL	1353.251709	6723.204102	1355	6729	38.016006	97.503632	1329.793701	6569.912598	1324	6577	36.443352	62.821007	100	100	1.42242	11.307147	0.125798	7.949232	0.643684	2.440131	46.130188	48.644978
1567	111ko2Gko3R072503	NORMAL	C	1	3	11	7	LOW_SIGNAL	LOW_SIGNAL	1298.278931	6536.129395	1298	6541	29.997206	58.78616	1313.319946	6519.023926	1312	6523	39.202248	65.863434	100	100	-0.91204	1.26174	-0.722843	0	-0.383677	0.259711	0	173.637466
1568	111ko2Gko3R072503	NORMAL	C	1	3	11	8	LOW_SIGNAL	LOW_SIGNAL	1270.088989	6492.945313	1271	6493	26.361132	53.729946	1296.439941	6481.352051	1292	6484	33.055527	55.624786	100	100	-1.597839	0.855147	-1.868497	0	-0.797172	0.208419	0	124.16507
1569	111ko2Gko3R072503	NORMAL	C	1	3	11	9	LOW_SIGNAL	LOW_SIGNAL	1256.458862	6496.842285	1256	6487	29.325315	87.346611	1270.264038	6485.496094	1272	6476	31.66843	134.481781	100	100	-0.837103	0.836922	-1.000216	0	-0.435929	0.08437	0	901.220398
1570	111ko2Gko3R072503	NORMAL	C	1	3	11	10	LOW_SIGNAL	LOW_SIGNAL	1243.006836	6486.993164	1243	6488	29.844162	52.221161	1261.05603	6492.21582	1259	6482	29.881031	136.360504	100	100	-1.094447	-0.385236	0	0	-0.604035	-0.0383	0	0
1571	111ko2Gko3R072503	NORMAL	C	1	3	11	11	LOW_SIGNAL	LOW_SIGNAL	1343.869019	6572.675781	1352	6573	56.401134	66.870193	1264.871948	6486.383789	1264	6488	29.008335	57.747471	100	100	4.790135	6.365103	0.752562	1.328794	2.723254	1.494299	61.229431	39.073425
1572	111ko2Gko3R072503	NORMAL	C	1	3	11	12	LOW_SIGNAL	LOW_SIGNAL	1371.082764	6587.262207	1376	6591	36.879406	74.266975	1287.167969	6508.359863	1288	6510	32.809277	56.179916	100	100	5.088331	5.820025	0.87428	1.143799	2.557655	1.404458	20.069969	61.561745
1573	111ko2Gko3R072503	NORMAL	C	1	3	11	13	DETECTED	DETECTED	2108.108643	7132.630371	2112	7090	226.535767	247.534485	1322.917847	6541.69873	1326	6550	33.312805	59.058746	100	100	47.611511	43.588528	1.092295	0.915504	23.57024	10.005828	28.537395	40.679142
1574	111ko2Gko3R072503	NORMAL	C	1	3	11	14	DETECTED	DETECTED	2148.600098	7215.158203	2159	7115	240.688156	317.37738	1337.857178	6568.80957	1334	6556	29.556864	59.42001	100	100	49.160915	47.676216	1.031141	0.969799	27.429937	10.877625	29.462664	48.234863
1575	111ko2Gko3R072503	NORMAL	C	1	3	11	15	DETECTED	DETECTED	2161.024414	7206.154297	2135	7111	276.869629	380.304199	1345.714233	6570.163086	1345	6575	31.894356	57.399307	100	100	49.437859	46.912231	1.053837	0.948913	25.562836	11.08012	33.732735	59.112076
1576	111ko2Gko3R072503	NORMAL	C	1	3	11	16	DETECTED	DETECTED	2622.210205	7542.655273	2317	7221	847.58374	791.791809	1330.400024	6546.799805	1327	6544	28.135651	54.825451	100	100	78.331329	73.45668	1.066361	0.937769	45.913643	18.164108	65.575935	79.317879
1577	111ko2Gko3R072503	NORMAL	C	1	3	11	17	LOW_SIGNAL	LOW_SIGNAL	1363.321899	6631.719238	1361	6641	36.242275	79.65995	1311.542358	6532.576172	1310	6529	40.541348	57.240574	100	100	3.139749	7.313029	0.429336	2.329176	1.277203	1.732042	35.088387	55.879429
1578	111ko2Gko3R072503	NORMAL	C	1	3	11	18	LOW_SIGNAL	LOW_SIGNAL	1332.726074	6637.404297	1336	6648	36.143108	81.300163	1286.031982	6504.416016	1287	6505	32.699253	53.37183	100	100	2.831384	9.809533	0.288636	3.464572	1.427987	2.491732	32.975273	46.115589
1579	111ko2Gko3R072503	NORMAL	C	1	3	11	19	LOW_SIGNAL	LOW_SIGNAL	1371.324097	6575.427734	1383	6574	59.4291	66.003334	1280.223999	6519.687988	1277	6518	27.848921	55.730259	100	100	5.524025	4.111497	1.343556	0.744294	3.271225	1.00017	57.628975	63.443981
1580	111ko2Gko3R072503	NORMAL	C	1	3	11	20	LOW_SIGNAL	LOW_SIGNAL	1378.993164	6568.399902	1392	6567	55.61631	64.37394	1286.463989	6519.352051	1286	6516	37.293854	51.328831	100	100	5.61068	3.617887	1.550817	0.644821	2.481084	0.955561	44.590752	79.209213
1581	111ko2Gko3R072503	NORMAL	C	1	3	11	21	LOW_SIGNAL	LOW_SIGNAL	1289.827637	6568.751953	1289	6571	31.390762	66.800957	1294.776001	6536.151855	1292	6540	50.351482	63.534348	100	100	-0.300053	2.404661	-0.12478	0	-0.098276	0.51311	0	63.293728
1582	111ko2Gko3R072503	NORMAL	C	1	3	11	22	LOW_SIGNAL	LOW_SIGNAL	1333.346924	6626.979492	1334	6624	29.773272	61.998951	1333.839966	6596.496094	1329	6591	51.001484	51.856449	100	100	-0.029897	2.248528	-0.013296	0	-0.009667	0.587842	0	111.47718
1583	111ko2Gko3R072503	NORMAL	C	1	3	11	23	LOW_SIGNAL	LOW_SIGNAL	1400.061279	6793.455566	1377	6800	87.183418	96.324226	1374.072021	6640.808105	1375	6642	40.051811	58.274612	100	100	1.575907	11.259641	0.139961	7.144863	0.648891	2.619451	297.965454	50.244514
1584	111ko2Gko3R072503	NORMAL	C	1	3	11	24	LOW_SIGNAL	LOW_SIGNAL	1473.088379	6853.652832	1453	6855	126.327087	104.676193	1467.644043	6686.415039	1441	6682	77.851112	67.286133	100	100	0.330128	12.335858	0.026762	37.366951	0.069933	2.485472	1827.355469	47.946877
1585	111ko2Gko3R072503	NORMAL	C	1	3	11	25	DETECTED	DETECTED	44460.027344	36268.207031	56403	41897	21139.617188	15069.850586	1638	6767.785645	1609	6746	84.883629	32.739483	100	100	2596.59375	2176.021484	1.193276	0.838029	504.479218	901.065613	49.365826	51.083389
1586	111ko2Gko3R072503	NORMAL	C	1	3	11	26	DETECTED	DETECTED	45291.578125	37482.710938	57285	42793	20201.914063	15072.091797	1657.785767	6768.428711	1627	6738	93.588448	71.120392	100	100	2645.81665	2265.558594	1.167843	0.856279	466.23056	431.86322	46.298283	49.071388
1587	111ko2Gko3R072503	NORMAL	C	1	3	12	1	LOW_SIGNAL	LOW_SIGNAL	1283.340088	6541	1285	6541	28.476252	57.550217	1318.025024	6536.241699	1310	6529	62.147488	63.348171	100	100	-2.103186	0.350984	-5.992262	0	-0.558107	0.075113	0	556.411072
1588	111ko2Gko3R072503	NORMAL	C	1	3	12	2	LOW_SIGNAL	LOW_SIGNAL	1287.204102	6565.312988	1284	6562	34.34454	61.867271	1314.182495	6549.436523	1315	6553	32.623283	60.144024	100	100	-1.635885	1.171086	-1.396896	0	-0.826967	0.263974	0	91.331375
1589	111ko2Gko3R072503	NORMAL	C	1	3	12	3	DETECTED	DETECTED	2607.356445	7365.831543	2532	7365	373.779388	231.173035	1329.805176	6561.766113	1317	6561	67.640305	62.357182	100	100	77.466713	59.309784	1.306137	0.765616	18.887426	12.894512	28.774443	27.684816
1590	111ko2Gko3R072503	NORMAL	C	1	3	12	4	DETECTED	DETECTED	2560.911865	7314.186035	2473	7309	372.591278	206.451324	1342.488037	6558.238281	1338	6552	61.10281	70.528763	100	100	73.881409	55.760509	1.324977	0.75473	19.940554	10.71829	30.165766	25.667187
1591	111ko2Gko3R072503	NORMAL	C	1	3	12	5	DETECTED	DETECTED	1765.15625	6845.1875	1758	6848	47.250942	64.883217	1332.198975	6583.492188	1318	6574	73.939537	68.028778	100	100	26.253174	19.30327	1.360038	0.735274	5.855558	3.846833	13.135665	7.81331
1592	111ko2Gko3R072503	NORMAL	C	1	3	12	6	DETECTED	DETECTED	1723.757202	6843.885742	1723	6831	50.550713	69.485382	1294.644409	6562.799805	1295	6562	36.529572	63.367535	100	100	26.020058	20.73357	1.254972	0.79683	11.746998	4.435803	8.14292	10.142517
1593	111ko2Gko3R072503	NORMAL	C	1	3	12	7	LOW_SIGNAL	LOW_SIGNAL	1260.575317	6496.664551	1257	6494	32.23423	57.139065	1279.992065	6500.746094	1280	6499	38.075397	58.191551	100	100	-1.177371	-0.301064	0	0	-0.509955	-0.07014	0	0
1594	111ko2Gko3R072503	NORMAL	C	1	3	12	8	LOW_SIGNAL	LOW_SIGNAL	1269.828735	6487.383789	1270	6486	34.002914	54.51469	1299.391968	6504.52002	1297	6506	35.742107	57.604965	100	100	-1.792622	-1.264009	0	0	-0.827126	-0.297478	0	0
1595	111ko2Gko3R072503	NORMAL	C	1	3	12	9	LOW_SIGNAL	LOW_SIGNAL	1286.849365	6526.30127	1285	6529	29.263926	50.113155	1292.439941	6497.39209	1278	6495	114.833298	57.124634	100	100	-0.338995	2.13241	-0.158973	0	-0.048684	0.506072	0	94.851234
1596	111ko2Gko3R072503	NORMAL	C	1	3	12	10	LOW_SIGNAL	LOW_SIGNAL	1297.041138	6545.520508	1298	6540	33.206535	56.122055	1287.488037	6495.416016	1277	6493	84.152275	58.914131	100	100	0.57927	3.695827	0.156736	6.380144	0.113522	0.850466	809.407837	35.76878
1597	111ko2Gko3R072503	NORMAL	C	1	3	12	11	LOW_SIGNAL	LOW_SIGNAL	1321.698608	6595.897461	1320	6595	29.89715	65.099686	1291.380981	6514.016113	1292	6518	36.748196	53.074142	100	100	1.838366	6.039763	0.304377	3.285398	0.82501	1.542773	70.48037	46.039234
1598	111ko2Gko3R072503	NORMAL	C	1	3	12	12	LOW_SIGNAL	LOW_SIGNAL	1341.620728	6615.041504	1342	6617	36.754265	70.470917	1309.039673	6544.016113	1312	6544	31.180353	52.300678	100	100	1.975613	5.239002	0.377097	2.651836	1.044923	1.35802	59.725594	66.499077
1599	111ko2Gko3R072503	NORMAL	C	1	3	12	13	LOW_SIGNAL	LOW_SIGNAL	1366.888916	6591.555664	1365	6593	35.117413	56.503216	1337.650513	6560.058105	1332	6564	37.145638	60.19231	100	100	1.772925	2.323335	0.763095	1.310453	0.787129	0.523282	41.405922	65.873413
1600	111ko2Gko3R072503	NORMAL	C	1	3	12	14	LOW_SIGNAL	LOW_SIGNAL	1369.144775	6598.317383	1367	6599	35.880196	66.123055	1345.517212	6583.870605	1337	6584	34.39249	59.370689	100	100	1.432701	1.065629	1.344466	0.74379	0.686998	0.243332	43.27457	201.496735
1601	111ko2Gko3R072503	NORMAL	C	1	3	12	15	DETECTED	DETECTED	1891.811646	6802.826172	1895	6812	67.001823	68.976753	1357.689697	6586.422363	1348	6589	69.505646	68.936035	100	100	32.387482	15.962461	2.028978	0.492859	7.684584	3.139197	3.461303	1.09506
1602	111ko2Gko3R072503	NORMAL	C	1	3	12	16	DETECTED	DETECTED	1902.400024	6797.661621	1895	6791	49.857861	53.792515	1344.523804	6568.437988	1336	6573	46.383038	57.017532	100	100	33.827869	16.908083	2.000692	0.499827	12.027592	4.020231	3.277994	8.247004
1603	111ko2Gko3R072503	NORMAL	C	1	3	12	17	LOW_SIGNAL	LOW_SIGNAL	1302.441406	6545.924316	1302	6551	37.696671	58.391293	1317.82605	6555.226074	1314	6548	38.158779	62.98595	100	100	-0.932877	-0.68612	0	0	-0.403174	-0.14768	0	0
1604	111ko2Gko3R072503	NORMAL	C	1	3	12	18	LOW_SIGNAL	LOW_SIGNAL	1290.034424	6562.827637	1291	6561	29.68689	58.88092	1299.841309	6543.960449	1298	6533	30.135796	60.460808	100	100	-0.594659	1.391689	-0.427293	0	-0.325423	0.312056	0	72.778305
1605	111ko2Gko3R072503	NORMAL	C	1	3	12	19	LOW_SIGNAL	LOW_SIGNAL	1280.462036	6615.765625	1279	6618	27.097055	58.36208	1286.959961	6535.071777	1287	6529	30.166307	55.878349	100	100	-0.394014	5.952171	-0.066197	0	-0.215403	1.444099	0	20.874771
1606	111ko2Gko3R072503	NORMAL	C	1	3	12	20	LOW_SIGNAL	LOW_SIGNAL	1284.889648	6605.303223	1283	6605	33.570026	68.854836	1285.536011	6548.071777	1285	6550	32.715919	60.028248	100	100	-0.039193	4.221528	-0.009284	0	-0.019757	0.953409	0	58.933144
1607	111ko2Gko3R072503	NORMAL	C	1	3	12	21	LOW_SIGNAL	LOW_SIGNAL	1255.116455	6557.383789	1254	6558	29.861866	57.039642	1279.952026	6555.144043	1275	6561	33.273518	63.268459	100	100	-1.505951	0.165209	-9.11543	0	-0.746407	0.035401	0	1222.22583
1608	111ko2Gko3R072503	NORMAL	C	1	3	12	22	LOW_SIGNAL	LOW_SIGNAL	1292.363037	6601.952148	1289	6600	29.475382	55.483501	1307.656006	6602.016113	1301	6604	35.24617	54.083721	100	100	-0.927318	-0.004718	0	0	-0.43389	-0.001183	0	0
1609	111ko2Gko3R072503	NORMAL	C	1	3	12	23	LOW_SIGNAL	LOW_SIGNAL	1327.876709	6653.212402	1327	6652	29.474924	56.956394	1350.832031	6627.096191	1350	6628	35.27034	48.199593	100	100	-1.391939	1.926394	-0.722562	0	-0.650839	0.541835	0	116.192902
1610	111ko2Gko3R072503	NORMAL	C	1	3	12	24	LOW_SIGNAL	LOW_SIGNAL	1368.061646	6630.287598	1369	6631	33.29269	61.363239	1404.66394	6639.879883	1407	6643	46.694263	56.382572	100	100	-2.219449	-0.70755	0	0	-0.783871	-0.170129	0	0
[truncated: 29,590 more rows]
