# Supplementary material for: CARMA: A platform for analyzing microarray datasets that incorporate replicate measures
Source: BMC Bioinformatics. 2006 Mar 17;7:149. doi: 10.1186/1471-2105-7-149 (PMC1450302; doi:10.1186/1471-2105-7-149)
Supplement: Additional File 7 — Data3.zip Comma separated value data files containing the microarray experimental data. [file 1471-2105-7-149-S7.zip › 112ko3Gcon2R072503.csv]

Number	Array/Plate	Flagged As	Set	Set Row	Set Column	Row	Column	Detection Status (w595)	Detection Status (w685)	Spot Mean Intensity (w595)	Spot Mean Intensity (w685)	Spot Median Intensity (w595)	Spot Median Intensity (w685)	Spot Standard Deviation (w595)	Spot Standard Deviation (w685)	Background Mean Intensity (w595)	Background Mean Intensity (w685)	Background Median Intensity (w595)	Background Median Intensity (w685)	Background Standard Deviation (w595)	Background Standard Deviation (w685)	Spot Confidence (w595)	Spot Confidence (w685)	Spot Normalized Intensity (w595)	Spot Normalized Intensity (w685)	Spot Ratio (w595)	Spot Ratio (w685)	Spot SNR (w595)	Spot SNR (w685)	Spot CV (%) (w595)	Spot CV (%) (w685)
1	112ko3Gcon2R072503	NORMAL	A	1	1	1	1	LOW_SIGNAL	LOW_SIGNAL	1625.680542	4136.291504	1627	4131	32.139919	49.378506	1624.849243	4125.944336	1626	4126	33.314522	51.404636	100	100	0.228385	1.19044	0.191849	5.212422	0.024953	0.201289	1054.770874	138.103943
2	112ko3Gcon2R072503	NORMAL	A	1	1	1	2	LOW_SIGNAL	LOW_SIGNAL	1621.446655	4161.279785	1619	4157	32.041615	44.445148	1615.888062	4139.335449	1617	4142	29.486956	45.232723	100	100	1.52713	2.524693	0.604877	1.653228	0.18851	0.485143	225.548508	38.297127
3	112ko3Gcon2R072503	NORMAL	A	1	1	1	3	DETECTED	DETECTED	1998.604614	4508.984375	1947	4487	268.016113	213.267288	1604.470581	4135.411621	1602	4133	28.010031	49.187279	100	100	108.281654	42.979504	2.519379	0.396923	14.071175	7.594906	67.628891	55.549446
4	112ko3Gcon2R072503	NORMAL	A	1	1	1	4	DETECTED	DETECTED	1939.098022	4461.548828	1855	4418	208.457199	156.057281	1604.715942	4117.477051	1602	4116	28.670523	40.475338	100	100	91.865814	39.585419	2.320698	0.430905	11.662922	8.500776	61.748569	43.803947
5	112ko3Gcon2R072503	NORMAL	A	1	1	1	5	LOW_SIGNAL	LOW_SIGNAL	1593.529785	4114.006836	1596	4114	28.878092	38.847488	1593.447998	4100.503906	1594	4098	27.771376	42.090668	100	100	0.02247	1.553511	0.014464	69.138252	0.002945	0.320806	9681.245117	119.986977
6	112ko3Gcon2R072503	NORMAL	A	1	1	1	6	LOW_SIGNAL	LOW_SIGNAL	1588.092163	4094.25	1585	4095	28.258821	36.475567	1586.248047	4086.176025	1587	4087	32.482666	43.142315	100	100	0.50664	0.92891	0.545413	1.833472	0.056772	0.187147	868.577087	285.348083
7	112ko3Gcon2R072503	NORMAL	A	1	1	1	7	LOW_SIGNAL	LOW_SIGNAL	1621.315796	4110.447266	1623	4112	33.679131	50.736412	1591.560059	4081.072021	1592	4085	34.624348	43.583477	100	100	8.174885	3.379618	2.418878	0.413415	0.859388	0.674	27.003284	88.422409
8	112ko3Gcon2R072503	NORMAL	A	1	1	1	8	LOW_SIGNAL	LOW_SIGNAL	1632.523193	4113.205078	1632	4112	36.608707	51.776085	1599.319946	4084.552002	1599	4087	30.683243	42.211922	100	100	9.12203	3.296533	2.767159	0.361382	1.08213	0.678791	60.139835	104.637764
9	112ko3Gcon2R072503	NORMAL	A	1	1	1	9	LOW_SIGNAL	LOW_SIGNAL	1597.741699	4091.781494	1595	4094	33.57032	44.157578	1601.296021	4090.560059	1599	4091	34.224358	49.291504	100	100	-0.97649	0.140526	-6.948817	0	-0.103854	0.02478	0	1793.253906
10	112ko3Gcon2R072503	NORMAL	A	1	1	1	10	LOW_SIGNAL	LOW_SIGNAL	1608.559204	4115.420898	1610	4113	33.436653	44.524197	1610.215942	4107.895996	1608	4107	34.829445	45.564877	100	100	-0.455161	0.865739	-0.525748	0	-0.047567	0.165147	0	128.674896
11	112ko3Gcon2R072503	NORMAL	A	1	1	1	11	LOW_SIGNAL	LOW_SIGNAL	1608.666626	4129.226563	1608	4126	26.701599	45.089321	1615.18396	4121	1616	4123	30.480127	43.223351	100	100	-1.790527	0.946465	-1.891805	0	-0.213822	0.190327	0	156.043427
12	112ko3Gcon2R072503	NORMAL	A	1	1	1	12	LOW_SIGNAL	LOW_SIGNAL	1613.918945	4125.256836	1613	4125	28.252872	44.115974	1615.112061	4112.271973	1615	4111	30.675251	44.803219	100	100	-0.327788	1.493907	-0.219417	0	-0.038895	0.28982	0	60.20266
13	112ko3Gcon2R072503	NORMAL	A	1	1	1	13	LOW_SIGNAL	LOW_SIGNAL	1673.074341	4146.385254	1670	4144	47.533741	48.807186	1612.400024	4104.527832	1609	4103	29.430349	40.070827	100	100	16.669241	4.815691	3.461443	0.288897	2.061624	1.044586	61.520401	66.571739
14	112ko3Gcon2R072503	NORMAL	A	1	1	1	14	LOW_SIGNAL	LOW_SIGNAL	1680.148682	4138.223145	1686	4136	37.788956	40.521561	1621.714233	4095.936523	1624	4091	30.780218	42.284519	100	100	16.053875	4.865071	3.299824	0.303047	1.898442	1.00005	37.515903	28.572571
15	112ko3Gcon2R072503	NORMAL	A	1	1	1	15	LOW_SIGNAL	LOW_SIGNAL	1622.148682	4124.938965	1624	4128	30.439718	41.456676	1638.317505	4113.69043	1638	4116	34.020618	40.764202	100	100	-4.442111	1.294143	-3.432474	0	-0.475265	0.275941	0	67.080566
16	112ko3Gcon2R072503	NORMAL	A	1	1	1	16	LOW_SIGNAL	LOW_SIGNAL	1636.170044	4144.761719	1634	4146	35.46817	41.809467	1651.476196	4132.436523	1654	4132	30.944267	40.275555	100	100	-4.205106	1.418012	-2.965494	0	-0.494636	0.306022	0	91.041306
17	112ko3Gcon2R072503	NORMAL	A	1	1	1	17	LOW_SIGNAL	LOW_SIGNAL	1664.912109	4135.236328	1663	4135	29.719986	44.660378	1658.595215	4132.5	1662	4132	31.86425	41.082893	100	100	1.73546	0.314814	5.512647	0.181401	0.198244	0.066605	181.915741	640.06012
18	112ko3Gcon2R072503	NORMAL	A	1	1	1	18	LOW_SIGNAL	LOW_SIGNAL	1665.128418	4119.466309	1664	4120	32.748314	42.423908	1656.761963	4117.531738	1655	4121	30.939537	49.392738	100	100	2.298542	0.222572	10.327179	0.096832	0.270413	0.039167	128.285995	1307.543457
19	112ko3Gcon2R072503	NORMAL	A	1	1	1	19	LOW_SIGNAL	LOW_SIGNAL	1662.328857	4129.254883	1661	4123	55.003372	84.852592	1658.460327	4109.166504	1658	4113	33.052845	47.723499	100	100	1.062813	2.311166	0.45986	2.174574	0.117041	0.420933	1136.466064	349.256836
20	112ko3Gcon2R072503	NORMAL	A	1	1	1	20	LOW_SIGNAL	LOW_SIGNAL	1656.644287	4108.959961	1657	4109	25.943312	44.627712	1658.507935	4119.563477	1658	4125	34.629406	46.591759	100	100	-0.512006	-1.219933	0	0	-0.053817	-0.227583	0	0
21	112ko3Gcon2R072503	NORMAL	A	1	1	1	21	LOW_SIGNAL	LOW_SIGNAL	1661.677856	4117.335449	1661	4115	29.867109	47.248425	1658.626953	4106.119141	1656	4107	30.839918	39.906204	100	100	0.838184	1.290435	0.649536	1.53956	0.098927	0.281067	251.886444	225.53241
22	112ko3Gcon2R072503	NORMAL	A	1	1	1	22	LOW_SIGNAL	LOW_SIGNAL	1649.716187	4088.479736	1646	4088	30.772596	44.303291	1645.507935	4083.642822	1644	4082	26.068142	46.906799	100	100	1.156146	0.556486	2.077582	0.481329	0.161433	0.103118	388.582062	318.590271
23	112ko3Gcon2R072503	NORMAL	A	1	1	1	23	LOW_SIGNAL	LOW_SIGNAL	1617.639404	4069.231201	1617	4070	27.411364	37.624325	1626.58728	4074.031738	1625	4073	29.822212	42.003235	100	100	-2.458277	-0.552301	0	0	-0.300041	-0.11429	0	0
24	112ko3Gcon2R072503	NORMAL	A	1	1	1	24	LOW_SIGNAL	LOW_SIGNAL	1614.993164	4066.680176	1614	4065	26.543724	44.295078	1627.341309	4074.817383	1619	4076	106.848686	43.651611	100	100	-3.392444	-0.936185	0	0	-0.115567	-0.186413	0	0
25	112ko3Gcon2R072503	NORMAL	A	1	1	1	25	LOW_SIGNAL	LOW_SIGNAL	1608.026978	4063.148682	1605	4068	30.748251	42.907806	1624.206299	4074.991943	1619	4076	47.384277	41.659863	100	100	-4.444994	-1.362566	0	0	-0.341449	-0.284285	0	0
26	112ko3Gcon2R072503	NORMAL	A	1	1	1	26	LOW_SIGNAL	LOW_SIGNAL	1601.865723	4079.234863	1600	4082	30.470337	43.58316	1620.551147	4076.417236	1620	4077	31.650553	44.14558	100	100	-5.133504	0.324168	-15.835955	0	-0.590366	0.063826	0	249.297592
27	112ko3Gcon2R072503	NORMAL	A	1	1	2	1	LOW_SIGNAL	LOW_SIGNAL	1590.150635	4119.842285	1588	4124	32.605976	46.59491	1591.714233	4105.983887	1590	4103	38.274559	47.470741	100	100	-0.429572	1.594407	-0.269424	0	-0.040852	0.291936	0	65.495636
28	112ko3Gcon2R072503	NORMAL	A	1	1	2	2	LOW_SIGNAL	LOW_SIGNAL	1595.401367	4137.652832	1594	4138	29.839676	46.166561	1589.280029	4122.799805	1588	4123	31.715878	40.892265	100	100	1.681734	1.708839	0.984138	1.016117	0.193005	0.363223	175.560608	144.269211
29	112ko3Gcon2R072503	NORMAL	A	1	1	2	3	LOW_SIGNAL	LOW_SIGNAL	1653.421753	4134.789063	1656	4136	53.391148	47.568737	1585.375977	4114.895996	1583	4116	32.836025	43.490795	100	100	18.694426	2.288695	8.168159	0.122427	2.07229	0.457409	61.870117	96.868248
30	112ko3Gcon2R072503	NORMAL	A	1	1	2	4	LOW_SIGNAL	LOW_SIGNAL	1637.836792	4111.646484	1636	4109	39.701981	44.81876	1580.895996	4096.432129	1580	4090	33.060513	46.671879	100	100	15.643519	1.75041	8.937061	0.111894	1.72232	0.325985	38.60667	85.582764
31	112ko3Gcon2R072503	NORMAL	A	1	1	2	5	LOW_SIGNAL	LOW_SIGNAL	1567.138184	4080.052734	1566	4081	33.278084	42.928978	1562.192017	4072.895996	1566	4072	30.275803	41.68504	100	100	1.358876	0.823382	1.650359	0.605929	0.16337	0.171686	279.27243	143.352493
32	112ko3Gcon2R072503	NORMAL	A	1	1	2	6	LOW_SIGNAL	LOW_SIGNAL	1562.640503	4071.437988	1562	4075	27.432842	40.867058	1557.647949	4059.808105	1556	4061	28.021086	39.305603	100	100	1.37162	1.338017	1.025114	0.975501	0.178171	0.295884	114.398949	96.2061
33	112ko3Gcon2R072503	NORMAL	A	1	1	2	7	LOW_SIGNAL	LOW_SIGNAL	1567.276367	4064.888184	1559	4063	106.928108	43.546051	1567.76001	4058.271973	1568	4056	30.381815	40.945354	100	100	-0.132873	0.761194	-0.174558	0	-0.015919	0.161586	0	224.048325
34	112ko3Gcon2R072503	NORMAL	A	1	1	2	8	LOW_SIGNAL	LOW_SIGNAL	1567.058838	4069.60791	1563	4068	38.132259	44.551296	1575.095947	4069.592041	1576	4075	30.505529	44.566021	100	100	-2.20806	0.001826	-1209.403564	0	-0.263464	0.000356	0	7218.647949
35	112ko3Gcon2R072503	NORMAL	A	1	1	2	9	LOW_SIGNAL	LOW_SIGNAL	1571.143799	4082.235352	1572	4081	30.331377	44.440498	1583.319946	4079.728027	1583	4078	29.632587	45.744091	100	100	-3.34519	0.288467	-11.596426	0	-0.410904	0.054812	0	432.440979
36	112ko3Gcon2R072503	NORMAL	A	1	1	2	10	LOW_SIGNAL	LOW_SIGNAL	1580.986816	4101.243652	1579	4098	31.378065	43.446083	1593.864014	4092.696045	1592	4092	32.200562	47.97163	100	100	-3.537792	0.983401	-3.597506	0	-0.399906	0.17818	0	237.961212
37	112ko3Gcon2R072503	NORMAL	A	1	1	2	11	LOW_SIGNAL	LOW_SIGNAL	1612.040283	4117.201172	1613	4117	34.875233	44.092503	1597.264038	4099.328125	1597	4098	28.519985	45.958057	100	100	4.059523	2.056292	1.974196	0.506535	0.518101	0.388899	135.840851	72.518471
38	112ko3Gcon2R072503	NORMAL	A	1	1	2	12	LOW_SIGNAL	LOW_SIGNAL	1622.241577	4099.630859	1622	4100	36.73658	40.647171	1590.640015	4092.600098	1590	4093	29.671696	39.627701	100	100	8.681994	0.808888	10.733242	0.093168	1.065041	0.17742	68.541733	128.669266
39	112ko3Gcon2R072503	NORMAL	A	1	1	2	13	LOW_SIGNAL	LOW_SIGNAL	1615.060059	4103.166504	1617	4105	33.984837	43.514008	1581.063477	4082.912598	1581	4080	29.252497	40.246639	100	100	9.339985	2.330209	4.008217	0.249488	1.162177	0.503245	50.884964	81.67897
40	112ko3Gcon2R072503	NORMAL	A	1	1	2	14	LOW_SIGNAL	LOW_SIGNAL	1614.664429	4101.530273	1613	4102	34.913914	43.646847	1589.647949	4082.832031	1588	4088	26.282963	42.879574	100	100	6.872854	2.151231	3.194848	0.313004	0.951814	0.436064	91.868736	43.576126
41	112ko3Gcon2R072503	NORMAL	A	1	1	2	15	LOW_SIGNAL	LOW_SIGNAL	1642.033813	4138.351563	1635	4137	55.992027	49.676075	1609.328003	4102.879883	1607	4107	31.704485	46.647724	100	100	8.985368	4.081013	2.20175	0.454184	1.031583	0.760416	141.110077	48.14909
42	112ko3Gcon2R072503	NORMAL	A	1	1	2	16	LOW_SIGNAL	LOW_SIGNAL	1670.231323	4159.550781	1661	4157	56.236916	54.622242	1623.592041	4118.983887	1626	4120	29.358761	41.199753	100	100	12.813353	4.667216	2.745395	0.364246	1.588598	0.984639	102.842773	88.405113
43	112ko3Gcon2R072503	NORMAL	A	1	1	2	17	LOW_SIGNAL	LOW_SIGNAL	1648.462524	4150.510254	1645	4151	42.228554	44.720196	1630.463989	4116.312012	1628	4118	31.301481	41.862949	100	100	4.944793	3.934504	1.256777	0.795686	0.575006	0.81691	157.487869	45.992474
44	112ko3Gcon2R072503	NORMAL	A	1	1	2	18	LOW_SIGNAL	LOW_SIGNAL	1653.114136	4117.402832	1654	4122	34.22216	45.659866	1635.280029	4098.832031	1638	4101	29.259018	45.444542	100	100	4.899619	2.136569	2.293219	0.436068	0.609525	0.408648	99.528961	23.849966
45	112ko3Gcon2R072503	NORMAL	A	1	1	2	19	LOW_SIGNAL	LOW_SIGNAL	1682.979858	4127.691406	1682	4134	39.19347	50.348923	1642.119995	4102.87207	1639	4101	34.558876	50.079124	100	100	11.225555	2.855462	3.931258	0.254372	1.182326	0.495602	45.24773	20.972788
46	112ko3Gcon2R072503	NORMAL	A	1	1	2	20	LOW_SIGNAL	LOW_SIGNAL	1688.926147	4140.429688	1691	4142	35.41951	42.875122	1647.80957	4124.039551	1649	4120	33.61874	47.145794	100	100	11.296083	1.885683	5.990446	0.166932	1.223026	0.347648	27.11795	119.629204
47	112ko3Gcon2R072503	NORMAL	A	1	1	2	21	DETECTED	DETECTED	1953.599976	4454.822266	1972	4461	65.160088	67.575989	1711.610718	4194.107422	1666	4158	105.959747	96.666328	100	100	66.482452	29.995213	2.216435	0.451175	2.283785	2.69706	34.52887	26.512529
48	112ko3Gcon2R072503	NORMAL	A	1	1	2	22	DETECTED	DETECTED	1868.622437	4375.663086	1867	4373	47.05941	51.743019	1641.28418	4108.273926	1640	4108	28.234833	43.792168	100	100	62.457336	30.763092	2.030268	0.492546	8.051695	6.105867	16.560408	10.307296
49	112ko3Gcon2R072503	NORMAL	A	1	1	2	23	LOW_SIGNAL	LOW_SIGNAL	1618.442139	4082.061279	1619	4080	26.907543	38.425022	1620.271973	4080.855957	1620	4083	32.010925	45.398544	100	100	-0.502716	0.138672	-3.625211	0	-0.057163	0.02655	0	2005.884766
50	112ko3Gcon2R072503	NORMAL	A	1	1	2	24	LOW_SIGNAL	LOW_SIGNAL	1609.795898	4081.374268	1612	4081	33.827312	43.968109	1623.007935	4067.341309	1614	4068	105.978828	43.778202	100	100	-3.629783	1.61449	-2.248253	0	-0.124667	0.320547	0	29.089405
51	112ko3Gcon2R072503	NORMAL	A	1	1	2	25	DETECTED	DETECTED	1804.166626	4431.394043	1805	4419	44.989086	70.611801	1614.516724	4079.800049	1610	4079	33.868252	46.182243	100	100	52.1031	40.450848	1.288059	0.776362	5.599637	7.613186	15.614824	15.19241
52	112ko3Gcon2R072503	NORMAL	A	1	1	2	26	LOW_SIGNAL	LOW_SIGNAL	1663.385132	4135.324219	1669	4139	43.896523	52.683659	1597.956543	4068.052246	1595	4066	31.526754	46.564392	100	100	17.975397	7.739633	2.322513	0.430568	2.075335	1.444708	46.683773	36.633339
53	112ko3Gcon2R072503	NORMAL	A	1	1	3	1	LOW_SIGNAL	LOW_SIGNAL	1588.360596	4109.578125	1586	4110	39.69817	46.2789	1569.245972	4093.86499	1569	4089	28.737066	56.321133	100	100	5.251419	1.807794	2.904876	0.344249	0.665156	0.278992	143.285187	204.280106
54	112ko3Gcon2R072503	NORMAL	A	1	1	3	2	LOW_SIGNAL	LOW_SIGNAL	1592.326538	4137.754883	1597	4141	37.484634	39.525539	1581.81604	4126.503906	1579	4125	28.74818	49.530148	100	100	2.887581	1.294424	2.230786	0.448273	0.365606	0.227154	228.865799	265.302094
55	112ko3Gcon2R072503	NORMAL	A	1	1	3	3	LOW_SIGNAL	LOW_SIGNAL	1553.108887	4111.394531	1559	4107	30.927036	42.639702	1740.984009	4119.808105	1568	4116	1188.316406	71.677452	100	100	-51.615509	-0.967981	0	0	-0.158102	-0.117381	0	0
56	112ko3Gcon2R072503	NORMAL	A	1	1	3	4	LOW_SIGNAL	LOW_SIGNAL	1703.340088	4103.217773	1562	4087	905.432251	121.222961	1597.368042	4100.943848	1556	4094	264.04541	90.082787	100	100	29.114025	0.261615	111.285812	0.008986	0.40134	0.025243	817.268372	3567.302246
57	112ko3Gcon2R072503	NORMAL	A	1	1	3	5	LOW_SIGNAL	LOW_SIGNAL	1545.095215	4072.068115	1547	4070	28.192913	43.529343	1538.567993	4066.887939	1539	4064	30.523746	42.42094	100	100	1.793244	0.595979	3.008906	0.332347	0.213841	0.122114	179.228851	188.420471
58	112ko3Gcon2R072503	NORMAL	A	1	1	3	6	LOW_SIGNAL	LOW_SIGNAL	1539.229736	4056.020264	1538	4054	28.187929	39.776833	1535.94397	4051.832031	1533	4047	34.078018	41.318752	100	100	0.902709	0.481856	1.873401	0.533789	0.096419	0.101364	582.84021	266.992249
59	112ko3Gcon2R072503	NORMAL	A	1	1	3	7	LOW_SIGNAL	LOW_SIGNAL	1566.546021	4084.125	1566	4081	27.636198	45.381851	1549.450684	4059.070313	1549	4053	28.30847	43.849789	100	100	4.696654	2.882539	1.629346	0.613743	0.603895	0.571375	35.873512	46.666878
60	112ko3Gcon2R072503	NORMAL	A	1	1	3	8	LOW_SIGNAL	LOW_SIGNAL	1578.294067	4105.130859	1580	4102	31.015676	47.866001	1561.880005	4088.12793	1561	4087	29.35368	41.656036	100	100	4.509486	1.956185	2.305245	0.433793	0.559182	0.408174	61.024929	138.671051
61	112ko3Gcon2R072503	NORMAL	A	1	1	3	9	LOW_SIGNAL	LOW_SIGNAL	1565.168823	4105.402832	1566	4106	30.02413	44.875507	1566.447998	4093.736084	1565	4094	30.392984	43.797405	100	100	-0.351432	1.342258	-0.261821	0	-0.042088	0.26638	0	83.806122
62	112ko3Gcon2R072503	NORMAL	A	1	1	3	10	LOW_SIGNAL	LOW_SIGNAL	1572.636353	4123.539063	1572	4126	30.813969	43.767872	1584.984009	4110.359863	1582	4114	39.307922	52.280479	100	100	-3.392309	1.516265	-2.237279	0	-0.314126	0.252086	0	216.963791
63	112ko3Gcon2R072503	NORMAL	A	1	1	3	11	LOW_SIGNAL	LOW_SIGNAL	1583.794678	4115.748535	1582	4115	28.217094	41.108021	1582.52002	4105.631836	1579	4106	37.458271	43.110237	100	100	0.350191	1.163925	0.300871	3.323689	0.034029	0.23467	1932.729736	128.357071
64	112ko3Gcon2R072503	NORMAL	A	1	1	3	12	LOW_SIGNAL	LOW_SIGNAL	1583.781494	4110.284668	1584	4111	26.908707	46.00671	1581.839966	4091.1521	1576	4091	31.802919	44.749493	100	100	0.533402	2.2012	0.242323	4.126718	0.061049	0.427548	873.091431	55.83033
65	112ko3Gcon2R072503	NORMAL	A	1	1	3	13	LOW_SIGNAL	LOW_SIGNAL	1572.618408	4069.980225	1567	4071	37.221008	44.568188	1576.452393	4077.126953	1573	4074	29.218517	40.040394	100	100	-1.053322	-0.82223	0	0	-0.131218	-0.178488	0	0
66	112ko3Gcon2R072503	NORMAL	A	1	1	3	14	LOW_SIGNAL	LOW_SIGNAL	1582.280029	4080.033447	1583	4081	33.378265	36.040512	1578.984009	4074.343994	1579	4074	30.65626	42.110283	100	100	0.905526	0.654571	1.383388	0.722863	0.107515	0.135108	400.554596	382.809174
67	112ko3Gcon2R072503	NORMAL	A	1	1	3	15	LOW_SIGNAL	LOW_SIGNAL	1633.536865	4106.557129	1636	4110	38.501232	44.13728	1591.974976	4090.216553	1594	4090	30.531279	43.484024	100	100	11.418426	1.879981	6.073691	0.164645	1.361289	0.375783	56.436417	46.299809
68	112ko3Gcon2R072503	NORMAL	A	1	1	3	16	LOW_SIGNAL	LOW_SIGNAL	1665.333374	4137.586426	1661	4141	44.618702	47.905273	1608.76001	4114.992188	1608	4113	31.099575	46.203007	100	100	15.542574	2.599464	5.979145	0.167248	1.819104	0.489021	56.553917	56.018333
69	112ko3Gcon2R072503	NORMAL	A	1	1	3	17	LOW_SIGNAL	LOW_SIGNAL	1622.818848	4121.765137	1620	4122	38.09502	46.853619	1615.104004	4113.888184	1616	4112	33.244171	46.274456	100	100	2.119523	0.906243	2.338803	0.427569	0.232066	0.170222	241.126999	93.235703
70	112ko3Gcon2R072503	NORMAL	A	1	1	3	18	LOW_SIGNAL	LOW_SIGNAL	1640.449707	4113.751465	1634	4111	40.088833	44.123131	1629.608032	4102.527832	1632	4104	34.075798	44.488953	100	100	2.978567	1.291278	2.306682	0.433523	0.318163	0.252279	194.782028	50.727936
71	112ko3Gcon2R072503	NORMAL	A	1	1	3	19	LOW_SIGNAL	LOW_SIGNAL	1622.666626	4111.140137	1624	4112	34.459717	44.263248	1631.823975	4108.86377	1631	4111	29.551229	43.493114	100	100	-2.515826	0.261896	-9.606213	0	-0.30988	0.052339	0	361.143616
72	112ko3Gcon2R072503	NORMAL	A	1	1	3	20	LOW_SIGNAL	LOW_SIGNAL	1617.395996	4108.557129	1619	4109	28.858183	42.038651	1632.359985	4118.992188	1634	4123	33.492023	49.917114	100	100	-4.111103	-1.200552	0	0	-0.446793	-0.209048	0	0
73	112ko3Gcon2R072503	NORMAL	A	1	1	3	21	LOW_SIGNAL	LOW_SIGNAL	1633.536865	4132.214844	1634	4129	32.522041	43.880287	1645.324951	4136.583496	1635	4137	48.11055	49.923061	100	100	-3.238577	-0.502613	0	0	-0.245021	-0.087508	0	0
74	112ko3Gcon2R072503	NORMAL	A	1	1	3	22	LOW_SIGNAL	LOW_SIGNAL	1632.476563	4114.456543	1632	4115	26.825901	44.043053	1643.440674	4109.364258	1638	4108	49.467857	38.023525	100	100	-3.012204	0.585867	-5.141448	0	-0.221641	0.133925	0	436.467285
75	112ko3Gcon2R072503	NORMAL	A	1	1	3	23	LOW_SIGNAL	LOW_SIGNAL	1614.223022	4087.439209	1616	4087	29.253483	41.225651	1616.959961	4085.327881	1615	4087	30.0868	45.140247	100	100	-0.751927	0.242908	-3.095523	0	-0.090968	0.046773	0	870.881165
76	112ko3Gcon2R072503	NORMAL	A	1	1	3	24	LOW_SIGNAL	LOW_SIGNAL	1599.837891	4074.743164	1600	4077	31.807037	43.329479	1610.543945	4076.048096	1609	4071	33.078476	43.720306	100	100	-2.941307	-0.150132	0	0	-0.323656	-0.029847	0	0
77	112ko3Gcon2R072503	NORMAL	A	1	1	3	25	LOW_SIGNAL	LOW_SIGNAL	1592.625854	4067.659912	1594	4063	29.22731	49.048267	1593.119019	4070.801514	1595	4067	29.60206	41.812729	100	100	-0.135488	-0.361441	0	0	-0.01666	-0.075135	0	0
78	112ko3Gcon2R072503	NORMAL	A	1	1	3	26	LOW_SIGNAL	LOW_SIGNAL	1573.571411	4056.0271	1578	4056	31.028048	44.146381	1579.293701	4063.253906	1579	4065	31.000404	41.30431	100	100	-1.572102	-0.831443	0	0	-0.184588	-0.174965	0	0
79	112ko3Gcon2R072503	NORMAL	A	1	1	4	1	LOW_SIGNAL	LOW_SIGNAL	1533.510254	4076.367432	1535	4081	28.782692	44.491039	1549.615356	4084.564209	1552	4080	28.27478	53.032898	100	100	-4.424604	-0.943038	0	0	-0.569592	-0.15456	0	0
80	112ko3Gcon2R072503	NORMAL	A	1	1	4	2	LOW_SIGNAL	LOW_SIGNAL	1545.364868	4153.614746	1544	4156	30.318975	50.491928	1556.813599	4136.279785	1555	4138	34.119434	46.258087	100	100	-3.145345	1.994385	-1.5771	0	-0.335549	0.374744	0	116.75351
81	112ko3Gcon2R072503	NORMAL	A	1	1	4	3	LOW_SIGNAL	LOW_SIGNAL	1533.877563	4135.408203	1534	4142	28.939451	49.595036	1535.776001	4126.616211	1535	4137	32.215225	55.606594	100	100	-0.521564	1.011518	-0.515625	0	-0.05893	0.158111	0	286.033875
82	112ko3Gcon2R072503	NORMAL	A	1	1	4	4	LOW_SIGNAL	LOW_SIGNAL	1530.682373	4111.263672	1532	4110	34.084934	42.874962	1535.864014	4093.295898	1535	4092	30.748806	49.874676	100	100	-1.423568	2.06719	-0.688649	0	-0.168515	0.360258	0	141.808426
83	112ko3Gcon2R072503	NORMAL	A	1	1	4	5	LOW_SIGNAL	LOW_SIGNAL	1525.31543	4105.489746	1522	4107	26.415096	43.985966	1542.189697	4092.060303	1542	4090	36.306164	44.63422	100	100	-4.635919	1.545056	-3.000486	0	-0.464777	0.300878	0	56.439255
84	112ko3Gcon2R072503	NORMAL	A	1	1	4	6	LOW_SIGNAL	LOW_SIGNAL	1518.635132	4068.2771	1517	4065	30.865328	44.814789	1535.793701	4077.63501	1540	4078	31.707998	44.141689	100	100	-4.714026	-1.076626	0	0	-0.541143	-0.211997	0	0
85	112ko3Gcon2R072503	NORMAL	A	1	1	4	7	LOW_SIGNAL	LOW_SIGNAL	1540.175659	4085.918945	1540	4082	33.010559	45.535889	1540.104004	4088.280029	1538	4094	34.080509	48.191914	100	100	0.019686	-0.271642	0	-13.798712	0.002103	-0.048993	11824.039063	0
86	112ko3Gcon2R072503	NORMAL	A	1	1	4	8	LOW_SIGNAL	LOW_SIGNAL	1546.630859	4111.046875	1546	4108	27.722401	46.920753	1565.271973	4115.815918	1559	4119	94.857483	51.686615	100	100	-5.12133	-0.548678	0	0	-0.196517	-0.092268	0	0
87	112ko3Gcon2R072503	NORMAL	A	1	1	4	9	LOW_SIGNAL	LOW_SIGNAL	1554.953003	4124.362305	1553	4123	28.819647	51.622498	1565.887939	4128.967773	1554	4125	93.305534	52.271923	100	100	-3.004189	-0.529859	0	0	-0.117195	-0.088106	0	0
88	112ko3Gcon2R072503	NORMAL	A	1	1	4	10	LOW_SIGNAL	LOW_SIGNAL	1553.578979	4135.473633	1553	4136	31.37817	44.232967	1554.631958	4129.536133	1554	4133	30.345465	54.638786	100	100	-0.289288	0.683109	-0.423488	0	-0.0347	0.108668	0	540.219971
89	112ko3Gcon2R072503	NORMAL	A	1	1	4	11	LOW_SIGNAL	LOW_SIGNAL	1555.921021	4113.947266	1557	4114	30.023724	48.981243	1559.920044	4105.248047	1559	4109	38.358582	51.564808	100	100	-1.098664	1.000844	-1.097737	0	-0.104254	0.168705	0	185.272964
90	112ko3Gcon2R072503	NORMAL	A	1	1	4	12	LOW_SIGNAL	LOW_SIGNAL	1556.364258	4101.344238	1549	4102	67.750366	42.786297	1555.135986	4085.791992	1551	4088	35.777615	43.66835	100	100	0.337447	1.789284	0.188593	5.302419	0.034331	0.356145	4684.08252	56.149822
91	112ko3Gcon2R072503	NORMAL	A	1	1	4	13	LOW_SIGNAL	LOW_SIGNAL	1544.052979	4077.682129	1542	4074	27.528601	42.613522	1558.296021	4089.327881	1555	4089	25.887478	46.33987	100	100	-3.913035	-1.339842	0	0	-0.55019	-0.251312	0	0
92	112ko3Gcon2R072503	NORMAL	A	1	1	4	14	LOW_SIGNAL	LOW_SIGNAL	1561.112549	4091.615967	1559	4087	27.841343	41.059452	1572.484131	4106.777832	1570	4107	33.639202	49.203064	100	100	-3.12415	-1.744371	0	0	-0.338046	-0.308149	0	0
93	112ko3Gcon2R072503	NORMAL	A	1	1	4	15	DETECTED	DETECTED	2412.378174	4834.479004	2374	4822	220.82225	218.029053	1576.253784	4111.925293	1578	4115	29.207897	48.107933	100	100	229.711014	83.129723	2.763284	0.361888	28.626656	15.019429	26.178171	29.431078
94	112ko3Gcon2R072503	NORMAL	A	1	1	4	16	DETECTED	DETECTED	2542.884521	4960.561523	2464	4941	351.560028	322.610168	1594.765991	4126.063965	1593	4121	28.934118	38.499245	100	100	260.479523	96.00885	2.713078	0.368585	32.768185	21.675686	36.95396	38.382946
95	112ko3Gcon2R072503	NORMAL	A	1	1	4	17	LOW_SIGNAL	LOW_SIGNAL	1646.046997	4224.489746	1645	4223	35.275433	47.778572	1598.389771	4149.050781	1599	4145	32.809742	52.134586	100	100	13.093016	8.679244	1.508543	0.662891	1.452533	1.447004	27.187353	27.654148
96	112ko3Gcon2R072503	NORMAL	A	1	1	4	18	LOW_SIGNAL	LOW_SIGNAL	1660.046997	4223.436035	1662	4225	40.292076	51.158123	1616.656006	4152.096191	1616	4154	52.395077	47.711742	100	100	11.92094	8.207641	1.45242	0.688506	0.82815	1.495226	77.18924	25.875065
97	112ko3Gcon2R072503	NORMAL	A	1	1	4	19	LOW_SIGNAL	LOW_SIGNAL	1714.557007	4188.832031	1719	4192	61.253716	50.39967	1652.264038	4143.768066	1654	4138	53.095493	49.22924	100	100	17.113937	5.184604	3.300915	0.302946	1.173225	0.91539	49.031513	23.962711
98	112ko3Gcon2R072503	NORMAL	A	1	1	4	20	LOW_SIGNAL	LOW_SIGNAL	1694.32666	4162.626465	1699	4165	45.431198	46.438313	1652.058838	4151.437012	1655	4149	44.271557	46.385197	100	100	11.612369	1.287345	9.020399	0.11086	0.95474	0.241229	24.129856	19.844177
99	112ko3Gcon2R072503	NORMAL	A	1	1	4	21	DETECTED	DETECTED	6414.290039	7944.963867	6333	7981	1363.744873	1156.277954	1663.947388	4149.368652	1668	4150	41.392616	51.70573	100	100	1305.076294	436.6828	2.988614	0.334603	114.763046	73.407631	28.69512	30.433207
100	112ko3Gcon2R072503	NORMAL	A	1	1	4	22	DETECTED	DETECTED	6388.069824	7784.10498	6727	8100	1879.236938	1594.594971	1650.097534	4148.12207	1638	4149	74.474426	48.678635	100	100	1301.677612	418.319397	3.111684	0.321369	63.618782	74.693611	39.632156	43.835514
101	112ko3Gcon2R072503	NORMAL	A	1	1	4	23	DETECTED	DETECTED	3177.442383	4725.278809	3312	4782	504.553406	226.915497	1627.129395	4122	1625	4118	37.64711	48.466976	100	100	425.922241	69.407158	6.136575	0.162957	41.180134	12.447214	32.45454	36.745705
102	112ko3Gcon2R072503	NORMAL	A	1	1	4	24	DETECTED	DETECTED	3072.283203	4661.070801	3239	4716	539.766113	231.915054	1609.822754	4105.367188	1610	4105	29.963125	40.649597	100	100	401.786255	63.933636	6.284427	0.159123	48.808674	13.670581	36.851173	41.087509
103	112ko3Gcon2R072503	NORMAL	A	1	1	4	25	LOW_SIGNAL	LOW_SIGNAL	1630.006714	4105.324219	1628	4105	33.945438	42.254517	1735.160034	4111.616211	1599	4087	1142.249634	202.076981	100	100	-28.889093	-0.723893	0	0	-0.092058	-0.031137	0	0
104	112ko3Gcon2R072503	NORMAL	A	1	1	4	26	LOW_SIGNAL	LOW_SIGNAL	1614.77124	4093.686279	1614	4095	53.844131	46.255226	1711.444458	4099.349121	1575	4078	1140.145264	204.280548	100	100	-26.55933	-0.651509	0	0	-0.08479	-0.027721	0	0
105	112ko3Gcon2R072503	NORMAL	A	1	1	5	1	DETECTED	DETECTED	2470.338867	4563.262695	2448	4580	509.354645	230.476425	1534.25293	4128.494141	1524	4122	59.994804	49.998344	100	100	257.173767	50.020073	5.141411	0.194499	15.602783	8.695659	54.034466	51.748886
106	112ko3Gcon2R072503	NORMAL	A	1	1	5	2	DETECTED	DETECTED	2270.769287	4402.399902	2212	4428	455.530487	165.623703	1541.969971	4140.100098	1530	4139	79.580643	54.166878	100	100	200.225266	30.177563	6.634905	0.150718	9.157997	4.842439	61.543045	59.670532
107	112ko3Gcon2R072503	NORMAL	A	1	1	5	3	LOW_SIGNAL	LOW_SIGNAL	1524.34668	4145.533203	1522	4143	33.355721	50.863895	1519.388916	4136.333496	1521	4132	33.563782	48.487198	100	100	1.362062	1.058425	1.286876	0.777076	0.147712	0.189735	75.263756	167.03183
108	112ko3Gcon2R072503	NORMAL	A	1	1	5	4	LOW_SIGNAL	LOW_SIGNAL	1526.288574	4150.691406	1527	4149	30.357182	49.826046	1522.536011	4140.912109	1524	4140	32.003414	49.263756	100	100	1.030953	1.125107	0.916316	1.091327	0.117255	0.198509	270.005524	76.328445
109	112ko3Gcon2R072503	NORMAL	A	1	1	5	5	DETECTED	DETECTED	3094.89209	5447.633301	2958	5354	636.791077	596.815369	1553	4131.459473	1543	4131	52.364639	43.006847	100	100	423.608734	151.425644	2.79747	0.357466	29.445292	30.603821	41.159454	45.226837
110	112ko3Gcon2R072503	NORMAL	A	1	1	5	6	DETECTED	DETECTED	3288.825684	5456.11377	2895	5323	1026.704834	567.548462	1545.487793	4142.244141	1538	4139	33.751385	64.190254	100	100	478.952576	151.160553	3.168502	0.315607	51.652336	20.468367	58.861217	42.91954
111	112ko3Gcon2R072503	NORMAL	A	1	1	5	7	LOW_SIGNAL	LOW_SIGNAL	1553.973022	4155.39209	1553	4156	29.884571	53.925709	1551.852661	4163.505371	1549	4159	34.482487	69.612282	100	100	0.582533	-0.933432	0	-1.602367	0.061491	-0.11655	811.339172	0
112	112ko3Gcon2R072503	NORMAL	A	1	1	5	8	LOW_SIGNAL	LOW_SIGNAL	1565.223022	4202.912109	1564	4203	28.765253	49.401432	1569.576294	4196.110352	1569	4186	26.101843	56.298473	100	100	-1.195988	0.782541	-1.528338	0	-0.16678	0.120816	0	396.960724
113	112ko3Gcon2R072503	NORMAL	A	1	1	5	9	LOW_SIGNAL	LOW_SIGNAL	1631.583862	4250.986816	1631	4249	55.27121	52.9856	1557.296021	4201.175781	1557	4210	27.670883	53.899529	100	100	20.409327	5.730754	3.561368	0.280791	2.684694	0.924146	64.406082	19.842165
114	112ko3Gcon2R072503	NORMAL	A	1	1	5	10	LOW_SIGNAL	LOW_SIGNAL	1616.238037	4195.143066	1617	4198	48.483627	57.990074	1541.47998	4153.352051	1541	4154	33.080929	54.937977	100	100	20.538509	4.808052	4.271691	0.234099	2.259854	0.760695	47.412312	44.423943
115	112ko3Gcon2R072503	NORMAL	A	1	1	5	11	LOW_SIGNAL	LOW_SIGNAL	1526.061279	4104.108887	1526	4105	36.233871	48.511692	1518.638672	4105.613281	1516	4104	30.520258	48.436432	100	100	2.039236	-0.17308	0	-0.084875	0.243203	-0.031059	263.110382	0
116	112ko3Gcon2R072503	NORMAL	A	1	1	5	12	LOW_SIGNAL	LOW_SIGNAL	1539.93335	4102.660156	1536	4101	28.00544	46.732525	1537.027954	4105.993164	1538	4102	29.665495	47.613403	100	100	0.798208	-0.383462	0	-0.480404	0.097939	-0.070001	336.770874	0
117	112ko3Gcon2R072503	NORMAL	A	1	1	5	13	LOW_SIGNAL	LOW_SIGNAL	1560.907227	4136.337891	1560	4130	33.540691	46.416084	1551.303955	4133.26416	1551	4131	28.822941	51.990562	100	100	2.638336	0.353632	7.460676	0.134036	0.333182	0.059121	178.613388	761.988708
118	112ko3Gcon2R072503	NORMAL	A	1	1	5	14	LOW_SIGNAL	LOW_SIGNAL	1581.335571	4196.190918	1581	4197	31.327991	49.799431	1576.728027	4169.47998	1576	4170	30.77294	50.837116	100	100	1.265845	3.07309	0.411913	2.427699	0.149727	0.525422	127.422569	38.257919
119	112ko3Gcon2R072503	NORMAL	A	1	1	5	15	LOW_SIGNAL	LOW_SIGNAL	1569.532837	4185.664551	1568	4187	31.657295	54.737175	1575.373047	4180.166504	1575	4176	29.782351	58.641247	100	100	-1.604499	0.63255	-2.536558	0	-0.196096	0.093757	0	382.662262
120	112ko3Gcon2R072503	NORMAL	A	1	1	5	16	LOW_SIGNAL	LOW_SIGNAL	1600.91394	4184.973633	1597	4185	42.037601	50.468605	1573	4177.930664	1571	4179	29.891323	47.91782	100	100	7.668882	0.810293	9.464335	0.10566	0.933848	0.14698	105.889343	224.930725
121	112ko3Gcon2R072503	NORMAL	A	1	1	5	17	LOW_SIGNAL	LOW_SIGNAL	1577.08728	4198.966309	1579	4202	30.44001	49.279327	1571.880005	4193.503906	1572	4193	29.532812	49.148338	100	100	1.430611	0.628449	2.276416	0.439287	0.176322	0.111141	141.650375	65.734657
122	112ko3Gcon2R072503	NORMAL	A	1	1	5	18	LOW_SIGNAL	LOW_SIGNAL	1572.496704	4186.711426	1573	4189	29.741369	50.882526	1564.839966	4180.47998	1562	4181	31.714558	46.462013	100	100	2.103559	0.716927	2.934133	0.340816	0.241427	0.134119	143.821014	332.891968
123	112ko3Gcon2R072503	NORMAL	A	1	1	5	19	LOW_SIGNAL	LOW_SIGNAL	1529.563721	4135.892578	1531	4138	28.075983	49.084999	1563.128052	4137.032227	1555	4133	51.475948	53.185005	100	100	-9.221231	-0.131116	0	0	-0.652039	-0.021428	0	0
124	112ko3Gcon2R072503	NORMAL	A	1	1	5	20	LOW_SIGNAL	LOW_SIGNAL	1565.31543	4116.912598	1568	4120	29.099091	44.434269	1569.23999	4118.919922	1571	4121	38.890121	48.429459	100	100	-1.078207	-0.230942	0	0	-0.100914	-0.041448	0	0
125	112ko3Gcon2R072503	NORMAL	A	1	1	5	21	LOW_SIGNAL	LOW_SIGNAL	1567.973389	4127.106445	1569	4126	31.907362	45.698181	1585.620728	4138	1583	4142	43.193733	49.41906	100	100	-4.848308	-1.253302	0	0	-0.408562	-0.220432	0	0
126	112ko3Gcon2R072503	NORMAL	A	1	1	5	22	LOW_SIGNAL	LOW_SIGNAL	1585.060059	4141.353516	1582	4140	31.374601	45.663345	1596.088501	4138.105957	1596	4140	36.663177	48.243122	100	100	-3.029878	0.373631	-8.109274	0	-0.300804	0.067317	0	479.27182
127	112ko3Gcon2R072503	NORMAL	A	1	1	5	23	LOW_SIGNAL	LOW_SIGNAL	1609.797241	4131.432617	1609	4131	32.089787	45.908089	1610	4132.507813	1603	4130	33.235161	45.814911	100	100	-0.055705	-0.123701	0	0	-0.006101	-0.023468	0	0
128	112ko3Gcon2R072503	NORMAL	A	1	1	5	24	LOW_SIGNAL	LOW_SIGNAL	1598.932007	4114.993164	1598	4116	33.056133	43.917042	1604.314087	4117.404785	1602	4119	31.629641	41.250969	100	100	-1.478635	-0.277457	0	0	-0.170159	-0.058462	0	0
129	112ko3Gcon2R072503	NORMAL	A	1	1	5	25	LOW_SIGNAL	LOW_SIGNAL	1602.081665	4122.775391	1600	4125	29.326578	46.812454	1593.439941	4096.952148	1594	4102	31.544493	45.380985	100	100	2.374167	2.970961	0.799124	1.25137	0.273953	0.569032	134.45517	44.486683
130	112ko3Gcon2R072503	NORMAL	A	1	1	5	26	LOW_SIGNAL	LOW_SIGNAL	1587.644775	4111.335449	1585	4108	26.95653	48.643852	1572.063477	4090.269775	1571	4091	29.074747	44.688683	100	100	4.280698	2.423603	1.766253	0.56617	0.535905	0.471387	69.919281	91.20607
131	112ko3Gcon2R072503	NORMAL	A	1	1	6	1	LOW_SIGNAL	LOW_SIGNAL	1513.100708	4168.476563	1513	4178	33.229496	50.132252	1503.333374	4145.761719	1499	4146	30.660986	42.544537	100	100	2.68341	2.61334	1.026812	0.973888	0.318559	0.533907	131.154358	116.743111
132	112ko3Gcon2R072503	NORMAL	A	1	1	6	2	LOW_SIGNAL	LOW_SIGNAL	1495.439941	4147.506836	1496	4150	29.12747	44.555183	1483.199951	4138.047852	1483	4138	28.421932	47.213982	100	100	3.36273	1.088255	3.09002	0.323622	0.430653	0.200343	52.059437	165.137833
133	112ko3Gcon2R072503	NORMAL	A	1	1	6	3	LOW_SIGNAL	LOW_SIGNAL	1532.08667	4223.759766	1526	4221	37.289532	51.803913	1489.927979	4170.160156	1489	4174	31.735846	54.634186	100	100	11.582387	6.166629	1.878236	0.532414	1.328425	0.981064	46.441681	32.381802
134	112ko3Gcon2R072503	NORMAL	A	1	1	6	4	LOW_SIGNAL	LOW_SIGNAL	1532.939941	4210.986816	1534	4205	33.532955	58.590733	1494.728027	4175.720215	1495	4182	28.679361	53.3811	100	100	10.498076	4.057418	2.587378	0.386492	1.332384	0.660657	45.474838	68.484833
135	112ko3Gcon2R072503	NORMAL	A	1	1	6	5	LOW_SIGNAL	LOW_SIGNAL	1510.945923	4163.871582	1511	4161	33.436665	42.853851	1505.327637	4166.23291	1508	4162	34.905525	51.833576	100	100	1.543529	-0.271671	0	-0.176006	0.160957	-0.045556	178.332642	0
136	112ko3Gcon2R072503	NORMAL	A	1	1	6	6	LOW_SIGNAL	LOW_SIGNAL	1539.598633	4213.816406	1540	4197	29.658945	173.570374	1535.817383	4191.156738	1533	4195	33.317093	48.593121	100	100	1.038834	2.606992	0.39848	2.509536	0.113493	0.466314	401.405121	735.357056
137	112ko3Gcon2R072503	NORMAL	A	1	1	6	7	DETECTED	DETECTED	6755.625977	9662.952148	7441	10073	1919.85791	2448.722168	1562.785767	4250.035645	1553	4251	29.1768	43.084316	100	100	1426.644897	622.755432	2.290859	0.436517	177.978409	125.635429	36.96698	45.231499
138	112ko3Gcon2R072503	NORMAL	A	1	1	6	8	DETECTED	DETECTED	7184.339844	10323.185547	7685	10262	2444.523438	3242.960205	1570.535767	4262.535645	1564	4254	28.824478	39.865028	100	100	1542.297607	697.277039	2.211886	0.452103	194.758224	152.029236	43.54184	53.504414
139	112ko3Gcon2R072503	NORMAL	A	1	1	6	9	LOW_SIGNAL	LOW_SIGNAL	1555.149658	4248.224609	1553	4245	28.570593	44.470196	1570.009888	4262.61377	1545	4259	215.579193	58.378761	100	100	-4.082596	-1.655471	0	0	-0.068932	-0.246479	0	0
140	112ko3Gcon2R072503	NORMAL	A	1	1	6	10	LOW_SIGNAL	LOW_SIGNAL	1526.979492	4211.691895	1528	4211	31.778004	55.711155	1534.5	4217.936523	1535	4221	30.077168	60.306122	100	100	-2.066132	-0.718444	0	0	-0.25004	-0.103549	0	0
141	112ko3Gcon2R072503	NORMAL	A	1	1	6	11	DETECTED	DETECTED	5037.712891	12610.664063	5208	12204	1179.752441	4012.084473	1525.509766	4177.646973	1525	4169	29.859928	59.314354	100	100	964.918335	970.217712	0.994538	1.005492	117.622627	142.174988	33.579338	47.570705
142	112ko3Gcon2R072503	NORMAL	A	1	1	6	12	DETECTED	DETECTED	5051.253906	12834.825195	5281	12397	1277.335571	4484.111816	1536.745117	4148.411621	1537	4157	29.785122	60.573647	100	100	965.551758	999.370911	0.96616	1.035026	117.995445	143.402527	36.334759	51.617416
143	112ko3Gcon2R072503	NORMAL	A	1	1	6	13	LOW_SIGNAL	LOW_SIGNAL	1558.877563	4206.204102	1556	4209	30.787809	48.063591	1540.822388	4164	1542	4168	27.617611	48.026722	100	100	4.960354	4.855577	1.021579	0.978877	0.653756	0.878763	75.364723	4.45994
144	112ko3Gcon2R072503	NORMAL	A	1	1	6	14	LOW_SIGNAL	LOW_SIGNAL	1573.251709	4222.748535	1574	4223	35.538296	44.82597	1552.823975	4203.503906	1549	4201	30.962009	44.353733	100	100	5.612174	2.214092	2.534752	0.394516	0.659768	0.43389	85.398102	33.72121
145	112ko3Gcon2R072503	NORMAL	A	1	1	6	15	LOW_SIGNAL	LOW_SIGNAL	1557.065796	4241.736816	1557	4239	29.355251	45.582569	1567.18396	4234.591797	1569	4237	28.963377	41.371658	100	100	-2.779794	0.822034	-3.381606	0	-0.349343	0.172703	0	267.81189
146	112ko3Gcon2R072503	NORMAL	A	1	1	6	16	LOW_SIGNAL	LOW_SIGNAL	1556.28479	4220.013184	1555	4215	27.210629	50.04398	1565.855957	4218.728027	1566	4220	29.478458	51.504837	100	100	-2.629516	0.147857	-17.784176	0	-0.324683	0.024952	0	947.731873
147	112ko3Gcon2R072503	NORMAL	A	1	1	6	17	LOW_SIGNAL	LOW_SIGNAL	1556.688721	4195.602539	1557	4191	27.857302	44.865429	1555.384033	4201.912109	1554	4198	28.633896	45.500603	100	100	0.358441	-0.725915	0	-2.025203	0.045564	-0.13867	507.669312	0
148	112ko3Gcon2R072503	NORMAL	A	1	1	6	18	LOW_SIGNAL	LOW_SIGNAL	1545.892578	4182.899414	1542	4181	30.914452	42.536438	1548.472046	4180.335938	1547	4183	35.403339	49.355656	100	100	-0.708665	0.294928	-2.402843	0	-0.072859	0.051939	0	976.510742
149	112ko3Gcon2R072503	NORMAL	A	1	1	6	19	LOW_SIGNAL	LOW_SIGNAL	1526.167725	4135.40918	1525	4136	28.624409	42.940407	1532.33606	4146.687988	1531	4147	32.547466	51.255909	100	100	-1.694646	-1.297626	0	0	-0.189518	-0.220049	0	0
150	112ko3Gcon2R072503	NORMAL	A	1	1	6	20	LOW_SIGNAL	LOW_SIGNAL	1520.432373	4114.905273	1525	4113	30.039238	45.099785	1530.631958	4123.21582	1528	4122	29.423912	48.550026	100	100	-2.802163	-0.956127	0	0	-0.346643	-0.171175	0	0
151	112ko3Gcon2R072503	NORMAL	A	1	1	6	21	LOW_SIGNAL	LOW_SIGNAL	1532.067993	4126.932129	1535	4127	26.165609	41.800838	1542.439941	4129.655762	1542	4130	28.504221	47.191116	100	100	-2.849517	-0.313354	0	0	-0.363874	-0.057715	0	0
152	112ko3Gcon2R072503	NORMAL	A	1	1	6	22	LOW_SIGNAL	LOW_SIGNAL	1575.790527	4168.405273	1561	4170	197.992584	39.715813	1578.144043	4149.408203	1559	4152	134.779022	49.481678	100	100	-0.646589	2.185611	-0.295839	0	-0.017462	0.383921	0	155.362091
153	112ko3Gcon2R072503	NORMAL	A	1	1	6	23	LOW_SIGNAL	LOW_SIGNAL	1584.829956	4165.666504	1586	4168	32.705067	42.862682	1582.176025	4135.271973	1580	4134	35.235401	48.586864	100	100	0.729123	3.496887	0.208506	4.796021	0.07532	0.625571	494.041748	75.275215
154	112ko3Gcon2R072503	NORMAL	A	1	1	6	24	LOW_SIGNAL	LOW_SIGNAL	1585.666626	4149.945801	1581	4152	32.451088	47.529633	1577.05603	4127.671875	1581	4132	32.910019	46.919601	100	100	2.365615	2.562613	0.923126	1.083275	0.261641	0.474725	63.606285	34.078331
155	112ko3Gcon2R072503	NORMAL	A	1	1	6	25	LOW_SIGNAL	LOW_SIGNAL	1567.763184	4109.920898	1566	4113	28.693567	41.019062	1558.119751	4122.429688	1555	4117	34.649502	47.990913	100	100	2.64937	-1.439135	0	-0.543199	0.278314	-0.260649	201.415512	0
156	112ko3Gcon2R072503	NORMAL	A	1	1	6	26	LOW_SIGNAL	LOW_SIGNAL	1561.278198	4121.225098	1563	4123	30.253851	44.561581	1551.769897	4119.80957	1552	4118	29.94586	42.830776	100	100	2.612245	0.162856	16.040186	0.062343	0.317516	0.033049	45.285915	868.84552
157	112ko3Gcon2R072503	NORMAL	A	1	1	7	1	LOW_SIGNAL	LOW_SIGNAL	1490.140991	4173.939453	1490	4174	29.081902	47.157177	1492.158691	4166.412598	1492	4166	27.460924	43.268517	100	100	-0.554329	0.865964	-0.640129	0	-0.073475	0.173957	0	249.133606
158	112ko3Gcon2R072503	NORMAL	A	1	1	7	2	LOW_SIGNAL	LOW_SIGNAL	1480.853394	4176.166504	1482	4179	27.595932	40.53376	1474.647949	4157.919922	1479	4155	30.497814	40.608791	100	100	1.704841	2.099267	0.812112	1.231357	0.203472	0.449326	209.233749	13.522749
159	112ko3Gcon2R072503	NORMAL	A	1	1	7	3	LOW_SIGNAL	LOW_SIGNAL	1518.046631	4256.839844	1514	4261	48.036812	55.156422	1479.968018	4187.576172	1475	4189	32.31572	53.686543	100	100	10.461454	7.968777	1.312806	0.761727	1.178331	1.29015	93.338333	18.261463
160	112ko3Gcon2R072503	NORMAL	A	1	1	7	4	LOW_SIGNAL	LOW_SIGNAL	1517.812134	4250.597168	1517	4254	38.561008	69.457077	1479.904053	4186.288086	1479	4193	30.579462	52.227295	100	100	10.414603	7.398752	1.407616	0.710421	1.239658	1.231331	61.969486	71.200821
161	112ko3Gcon2R072503	NORMAL	A	1	1	7	5	LOW_SIGNAL	LOW_SIGNAL	1522.174438	4227.395996	1515	4226	90.665314	41.183472	1499.871948	4196.983887	1502	4197	30.267624	40.374657	100	100	6.127232	3.49891	1.751183	0.571043	0.736843	0.753247	383.203186	26.706179
162	112ko3Gcon2R072503	NORMAL	A	1	1	7	6	LOW_SIGNAL	LOW_SIGNAL	1515.394531	4198.476074	1513	4200	28.69743	41.877083	1513.744019	4198.824219	1511	4198	30.052885	45.521347	100	100	0.45345	-0.040054	0	-0.088332	0.05492	-0.007648	540.665649	0
163	112ko3Gcon2R072503	NORMAL	A	1	1	7	7	LOW_SIGNAL	LOW_SIGNAL	1514.142822	4238.455566	1512	4238	32.858555	42.269386	1518.769287	4228.888672	1517	4232	32.159462	53.126698	100	100	-1.271043	1.10067	-1.15479	0	-0.14386	0.180077	0	336.399567
164	112ko3Gcon2R072503	NORMAL	A	1	1	7	8	LOW_SIGNAL	LOW_SIGNAL	1589.094604	4275.195801	1529	4279	367.549194	42.604919	1528.047119	4260.962402	1532	4258	33.970684	44.553219	100	100	16.771763	1.637551	10.24198	0.097637	1.797064	0.31947	599.493896	91.553108
165	112ko3Gcon2R072503	NORMAL	A	1	1	7	9	DETECTED	DETECTED	1724.586548	4658.019043	1721	4659	43.044258	59.277859	1531.359009	4275.743652	1531	4278	28.30537	46.12278	100	100	53.085995	43.98074	1.207028	0.828481	6.826533	8.288212	16.782598	9.740742
166	112ko3Gcon2R072503	NORMAL	A	1	1	7	10	DETECTED	DETECTED	1710.3125	4646.71875	1707	4645	37.912151	52.598915	1522.36731	4264.204102	1521	4262	26.700857	47.79789	100	100	51.634758	44.008266	1.173297	0.852299	7.03892	8.002751	14.320449	5.739563
167	112ko3Gcon2R072503	NORMAL	A	1	1	7	11	DETECTED	DETECTED	1822.300903	4593.478027	1827	4583	60.690498	84.419456	1523.988647	4228.86377	1523	4225	29.724594	52.670345	100	100	81.956238	41.94883	1.953719	0.511844	10.035873	6.922572	17.737452	18.094004
168	112ko3Gcon2R072503	NORMAL	A	1	1	7	12	DETECTED	DETECTED	1823.525879	4567.172363	1821	4567	46.800495	59.160397	1527.355225	4210.907715	1524	4209	29.353796	54.00967	100	100	81.367874	40.988205	1.985153	0.503739	10.089688	6.596312	12.307272	6.776842
169	112ko3Gcon2R072503	NORMAL	A	1	1	7	13	LOW_SIGNAL	LOW_SIGNAL	1535.680298	4224.761719	1534	4223	27.376118	43.36977	1533.849243	4214.285645	1537	4209	25.787151	53.41069	100	100	0.503051	1.205271	0.417376	2.395921	0.071006	0.196142	501.951721	297.565125
170	112ko3Gcon2R072503	NORMAL	A	1	1	7	14	LOW_SIGNAL	LOW_SIGNAL	1545.857178	4245.496582	1542	4245	27.071695	43.71944	1540.176025	4245.12793	1541	4248	28.04146	43.603977	100	100	1.5608	0.042413	36.799694	0.027174	0.202598	0.008455	128.683929	861.331177
171	112ko3Gcon2R072503	NORMAL	A	1	1	7	15	DETECTED	DETECTED	2575.110352	6971.027344	2668	7096	295.487823	767.313477	1551.189209	4248.243164	1549	4246	25.903496	41.642933	100	100	281.304993	313.256012	0.898004	1.113581	39.528301	65.384064	28.747355	28.139677
172	112ko3Gcon2R072503	NORMAL	A	1	1	7	16	DETECTED	DETECTED	2616.601563	7149.460938	2667	7208	218.758865	591.427063	1546.357178	4220.238281	1547	4217	26.672195	49.76963	100	100	294.031525	337.006714	0.87248	1.146158	40.125847	58.855625	20.287588	20.118963
173	112ko3Gcon2R072503	NORMAL	A	1	1	7	17	LOW_SIGNAL	LOW_SIGNAL	1549.026611	4197.180176	1544	4198	29.828808	45.423008	1544.340942	4200.355957	1539	4194	31.992327	44.090664	100	100	1.287308	-0.365373	0	-0.283827	0.146462	-0.072028	246.818253	0
174	112ko3Gcon2R072503	NORMAL	A	1	1	7	18	LOW_SIGNAL	LOW_SIGNAL	1533.261719	4184.308594	1534	4182	29.246973	45.975174	1538.895996	4185.423828	1536	4185	28.149612	39.990555	100	100	-1.547922	-0.128308	0	0	-0.200155	-0.027887	0	0
175	112ko3Gcon2R072503	NORMAL	A	1	1	7	19	LOW_SIGNAL	LOW_SIGNAL	1531.857178	4166.19043	1529	4173	31.214895	46.233818	1525.880005	4165.583984	1523	4168	28.603966	49.561668	100	100	1.642127	0.069771	23.535799	0.042488	0.208963	0.012236	209.084045	2944.168945
176	112ko3Gcon2R072503	NORMAL	A	1	1	7	20	LOW_SIGNAL	LOW_SIGNAL	1541.483032	4182.768555	1539	4182	32.020195	49.422146	1524.296021	4175.751953	1524	4179	28.132185	52.399612	100	100	4.72184	0.807259	5.849225	0.170963	0.610938	0.133906	88.979439	248.151535
177	112ko3Gcon2R072503	NORMAL	A	1	1	7	21	LOW_SIGNAL	LOW_SIGNAL	1535.156494	4202.360352	1536	4200	30.560675	48.242096	1535.144043	4171.832031	1537	4174	23.878969	50.758869	100	100	0.003421	3.51228	0.000974	1026.757568	0.000521	0.601438	153176.125	51.705761
178	112ko3Gcon2R072503	NORMAL	A	1	1	7	22	LOW_SIGNAL	LOW_SIGNAL	1542.278931	4196.496582	1540	4199	29.90597	45.729607	1546.671997	4170.775879	1547	4171	28.410517	48.450321	100	100	-1.206921	2.959164	-0.407859	0	-0.154628	0.530868	0	62.235432
179	112ko3Gcon2R072503	NORMAL	A	1	1	7	23	LOW_SIGNAL	LOW_SIGNAL	1571.496582	4187.380859	1572	4185	29.075333	39.769955	1559.047974	4164.903809	1560	4162	26.331894	45.111942	100	100	3.420044	2.585982	1.322532	0.756125	0.472758	0.498251	99.039848	94.737
180	112ko3Gcon2R072503	NORMAL	A	1	1	7	24	LOW_SIGNAL	LOW_SIGNAL	1576.340088	4173.435547	1571	4175	55.178478	46.424641	1557.76001	4149.288086	1562	4147	32.357971	50.865063	100	100	5.104562	2.778162	1.837388	0.544251	0.574204	0.474736	240.552338	86.074417
181	112ko3Gcon2R072503	NORMAL	A	1	1	7	25	LOW_SIGNAL	LOW_SIGNAL	1535.807983	4115	1536	4112	30.585995	40.791828	1539.391968	4126.583984	1538	4124	27.043247	49.348854	100	100	-0.984639	-1.332736	0	0	-0.132528	-0.234737	0	0
182	112ko3Gcon2R072503	NORMAL	A	1	1	7	26	LOW_SIGNAL	LOW_SIGNAL	1530.821167	4128.423828	1529	4129	30.781178	41.234821	1534.523804	4125.476074	1531	4125	26.113813	43.385105	100	100	-1.017237	0.339139	-2.999471	0	-0.141788	0.067944	0	457.607269
183	112ko3Gcon2R072503	NORMAL	A	1	1	8	1	LOW_SIGNAL	LOW_SIGNAL	1501.953003	4157.77832	1502	4158	30.122574	40.843613	1493.563477	4173.666504	1497	4172	27.349146	44.62035	100	100	2.30488	-1.827934	0	-0.793071	0.306756	-0.356075	150.486694	0
184	112ko3Gcon2R072503	NORMAL	A	1	1	8	2	LOW_SIGNAL	LOW_SIGNAL	1477.253296	4127.746582	1477	4127	32.695087	48.933342	1473.735962	4132.655762	1472	4133	32.541573	43.738796	100	100	0.966328	-0.564801	0	-0.584481	0.108087	-0.112239	89.971901	0
185	112ko3Gcon2R072503	NORMAL	A	1	1	8	3	LOW_SIGNAL	LOW_SIGNAL	1464.348999	4175.281738	1467	4175	27.6945	48.96373	1464.81604	4149.720215	1466	4151	27.346457	47.399067	100	100	-0.128312	2.94085	-0.043631	0	-0.017079	0.539283	0	48.037251
186	112ko3Gcon2R072503	NORMAL	A	1	1	8	4	LOW_SIGNAL	LOW_SIGNAL	1470.073853	4181.228027	1466	4180	27.821365	43.057812	1470.104004	4160.328125	1472	4164	28.342619	42.115601	100	100	-0.008284	2.404531	-0.003445	0	-0.001064	0.496251	0	42.862934
187	112ko3Gcon2R072503	NORMAL	A	1	1	8	5	LOW_SIGNAL	LOW_SIGNAL	1494.026855	4178.161133	1487	4179	40.075924	40.875401	1501.343994	4183.567871	1499	4190	42.042244	42.521599	100	100	-2.01026	-0.622045	0	0	-0.174043	-0.127153	0	0
188	112ko3Gcon2R072503	NORMAL	A	1	1	8	6	LOW_SIGNAL	LOW_SIGNAL	1491.506714	4171.013672	1489	4173	36.450226	36.798782	1500.160034	4168.432129	1497	4169	29.472347	46.912125	100	100	-2.377353	0.297006	-8.004389	0	-0.293608	0.055029	0	1127.091187
189	112ko3Gcon2R072503	NORMAL	A	1	1	8	7	LOW_SIGNAL	LOW_SIGNAL	1509.897949	4189.353516	1508	4188	27.665251	47.865631	1508.975952	4181.992188	1506	4176	32.18306	58.579235	100	100	0.253303	0.84692	0.299087	3.343504	0.028649	0.125664	1783.447754	458.747803
190	112ko3Gcon2R072503	NORMAL	A	1	1	8	8	LOW_SIGNAL	LOW_SIGNAL	1523.075317	4197.205566	1526	4198	27.466114	45.107216	1520.504028	4198.503906	1522	4195	30.424311	54.365353	100	100	0.706418	-0.149374	0	-0.211452	0.084514	-0.023882	508.93924	0
191	112ko3Gcon2R072503	NORMAL	A	1	1	8	9	LOW_SIGNAL	LOW_SIGNAL	1540.248291	4234.103516	1529	4239	98.230003	42.532455	1534.296021	4225.919922	1529	4222	35.923759	53.196617	100	100	1.635285	0.941522	1.736854	0.575754	0.165692	0.153837	1535.97644	390.428253
192	112ko3Gcon2R072503	NORMAL	A	1	1	8	10	LOW_SIGNAL	LOW_SIGNAL	1522.472656	4256.390625	1519	4256	33.180458	43.735977	1544.631958	4257.175781	1542	4256	44.917763	54.429283	100	100	-6.087893	-0.090332	0	0	-0.49333	-0.014425	0	0
193	112ko3Gcon2R072503	NORMAL	A	1	1	8	11	LOW_SIGNAL	LOW_SIGNAL	1530.102051	4296.374023	1529	4297	30.891708	57.22213	1544.622803	4283.842285	1539	4276	41.815094	56.757145	100	100	-3.989331	1.441775	-2.766958	0	-0.347261	0.220796	0	58.092575
194	112ko3Gcon2R072503	NORMAL	A	1	1	8	12	LOW_SIGNAL	LOW_SIGNAL	1536.369873	4296.150879	1534	4293	26.798361	49.542789	1537.073364	4301.413086	1536	4298	34.454403	61.629002	100	100	-0.193272	-0.605416	0	0	-0.020418	-0.085385	0	0
195	112ko3Gcon2R072503	NORMAL	A	1	1	8	13	LOW_SIGNAL	LOW_SIGNAL	1610.110352	4404.538086	1585	4347	110.471413	242.39006	1543.687988	4295.104004	1544	4275	47.954853	103.754807	100	100	18.248419	12.590379	1.449394	0.689944	1.385102	1.054737	149.829315	200.176544
196	112ko3Gcon2R072503	NORMAL	A	1	1	8	14	LOW_SIGNAL	LOW_SIGNAL	1619.164429	4364.691895	1585	4319	116.889633	168.133255	1540.232178	4278.393066	1535	4254	38.467953	120.857697	100	100	21.685299	9.92867	2.184109	0.457853	2.051896	0.714053	139.839493	135.442673
197	112ko3Gcon2R072503	NORMAL	A	1	1	8	15	DETECTED	DETECTED	1744.623169	4667.739258	1744	4621	42.724182	154.313339	1558.571411	4258.452148	1535	4224	74.960281	109.832993	100	100	51.114571	47.088436	1.085502	0.921233	2.482005	3.726449	33.105263	26.483679
198	112ko3Gcon2R072503	NORMAL	A	1	1	8	16	DETECTED	DETECTED	1743.880005	4617.439941	1741	4562	43.136448	179.448685	1527.639404	4195.524414	1537	4193	31.297516	43.859852	100	100	59.408443	48.541332	1.223873	0.817078	6.909194	9.61963	13.727916	41.241943
199	112ko3Gcon2R072503	NORMAL	A	1	1	8	17	LOW_SIGNAL	LOW_SIGNAL	1525.710327	4187.924316	1526	4185	27.602566	40.457466	1533.626953	4176.516113	1529	4178	27.784531	42.904499	100	100	-2.174959	1.312512	-1.657096	0	-0.284929	0.265898	0	125.194908
200	112ko3Gcon2R072503	NORMAL	A	1	1	8	18	LOW_SIGNAL	LOW_SIGNAL	1527.618042	4189.555664	1529	4189	32.530354	46.874458	1538.504028	4188.768066	1533	4190	30.457695	44.835575	100	100	-2.99074	0.090613	-33.005634	0	-0.357413	0.017566	0	1736.201904
201	112ko3Gcon2R072503	NORMAL	A	1	1	8	19	LOW_SIGNAL	LOW_SIGNAL	1533.293701	4209.517578	1534	4207	33.544346	47.768925	1539.744019	4208.512207	1538	4203	35.416626	51.023659	100	100	-1.772115	0.115668	-15.320729	0	-0.182127	0.019704	0	1783.584106
202	112ko3Gcon2R072503	NORMAL	A	1	1	8	20	LOW_SIGNAL	LOW_SIGNAL	1543.625854	4234.652832	1540	4234	30.917749	39.378849	1547.895996	4221.52002	1547	4222	31.553808	47.880657	100	100	-1.173149	1.510929	-0.776443	0	-0.135329	0.274282	0	207.397873
203	112ko3Gcon2R072503	NORMAL	A	1	1	8	21	LOW_SIGNAL	LOW_SIGNAL	1555.734741	4224.108887	1551	4224	28.326939	43.882969	1559.189697	4213.974121	1553	4217	30.922319	45.363735	100	100	-0.949191	1.166004	-0.814055	0	-0.11173	0.223411	0	113.429375
204	112ko3Gcon2R072503	NORMAL	A	1	1	8	22	LOW_SIGNAL	LOW_SIGNAL	1548.972778	4194.932129	1546	4194	26.059978	46.966564	1556.859497	4206.396484	1558	4206	34.710297	47.811001	100	100	-2.166742	-1.318973	0	0	-0.227216	-0.239785	0	0
205	112ko3Gcon2R072503	NORMAL	A	1	1	8	23	LOW_SIGNAL	LOW_SIGNAL	1556.178101	4174.96582	1557	4177	28.949587	47.89822	1551.560059	4174.86377	1547	4181	30.881258	43.421486	100	100	1.268729	0.011741	108.060333	0.009254	0.149542	0.00235	232.793762	19812.832031
206	112ko3Gcon2R072503	NORMAL	A	1	1	8	24	LOW_SIGNAL	LOW_SIGNAL	1564.102783	4163.185059	1566	4160	31.860628	41.833004	1547.848022	4156.527832	1546	4155	31.096121	55.309048	100	100	4.46572	0.765913	5.830583	0.171509	0.522726	0.120364	42.680668	543.48999
207	112ko3Gcon2R072503	NORMAL	A	1	1	8	25	LOW_SIGNAL	LOW_SIGNAL	1606.145752	4199.542969	1613	4198	50.551544	66.794373	1549.160034	4147.824219	1544	4142	38.01133	44.028038	100	100	15.655861	5.950236	2.631133	0.380064	1.499177	1.174678	58.480671	97.120819
208	112ko3Gcon2R072503	NORMAL	A	1	1	8	26	LOW_SIGNAL	LOW_SIGNAL	1587.973511	4180.119141	1592	4171	71.994812	77.1371	1532	4134.888672	1529	4135	35.161797	42.630371	100	100	15.377774	5.20376	2.955127	0.338395	1.591884	1.060992	112.239464	142.13147
209	112ko3Gcon2R072503	NORMAL	A	1	1	9	1	LOW_SIGNAL	LOW_SIGNAL	1503.812134	4203.161133	1508	4209	30.43166	42.389618	1522.5	4203.746094	1497	4200	207.390823	73.623367	100	100	-5.134175	-0.0673	0	0	-0.090109	-0.007945	0	0
210	112ko3Gcon2R072503	NORMAL	A	1	1	9	2	LOW_SIGNAL	LOW_SIGNAL	1476.671143	4124.489746	1475	4121	27.039625	42.419975	1477.504028	4146.191895	1476	4141	29.249105	50.767601	100	100	-0.228821	-2.49683	0	0	-0.028476	-0.42748	0	0
211	112ko3Gcon2R072503	NORMAL	A	1	1	9	3	LOW_SIGNAL	LOW_SIGNAL	1468.845581	4142.395996	1465	4148	28.583614	47.231579	1471.255981	4126.056152	1470	4129	34.708904	42.839031	100	100	-0.662217	1.879897	-0.352262	0	-0.069446	0.381424	0	121.731186
212	112ko3Gcon2R072503	NORMAL	A	1	1	9	4	LOW_SIGNAL	LOW_SIGNAL	1483.261719	4163.40918	1482	4163	36.140209	42.844784	1477.703979	4138.959961	1476	4145	43.220928	42.132923	100	100	1.526895	2.81288	0.542823	1.842222	0.128589	0.580288	426.524933	31.811571
213	112ko3Gcon2R072503	NORMAL	A	1	1	9	5	LOW_SIGNAL	LOW_SIGNAL	1487.389282	4122.771973	1485	4116	29.932964	49.86063	1488.904053	4119.12793	1488	4121	37.916168	50.354073	100	100	-0.416158	0.419247	-0.992632	0	-0.039951	0.072368	0	192.974762
214	112ko3Gcon2R072503	NORMAL	A	1	1	9	6	LOW_SIGNAL	LOW_SIGNAL	1523.265259	4142.782227	1519	4138	40.457207	39.423332	1494.312012	4128.543945	1493	4125	29.469612	46.337734	100	100	7.954414	1.638113	4.855841	0.205938	0.982478	0.307272	95.736137	171.027054
215	112ko3Gcon2R072503	NORMAL	A	1	1	9	7	LOW_SIGNAL	LOW_SIGNAL	1531.850342	4153.564453	1527	4155	39.113174	46.602383	1513.472046	4145.536133	1514	4145	31.434156	40.020676	100	100	5.049126	0.923657	5.466449	0.182934	0.58466	0.200604	126.644958	297.41391
216	112ko3Gcon2R072503	NORMAL	A	1	1	9	8	LOW_SIGNAL	LOW_SIGNAL	1556.97937	4162.869141	1554	4169	45.125511	46.787529	1536.712036	4162.720215	1535	4165	37.040695	38.861126	100	100	5.568107	0.017134	324.976135	0.003077	0.547164	0.003832	127.17012	17495.582031
217	112ko3Gcon2R072503	NORMAL	A	1	1	9	9	LOW_SIGNAL	LOW_SIGNAL	1585.61377	4210.124023	1582	4213	43.119045	45.399281	1558.119995	4207.151855	1555	4210	33.108711	47.728741	100	100	7.553449	0.341948	22.089495	0.04527	0.830409	0.062272	100.472328	495.557953
218	112ko3Gcon2R072503	NORMAL	A	1	1	9	10	LOW_SIGNAL	LOW_SIGNAL	1647.186157	4281.641602	1651	4281	46.644329	50.855137	1573.225464	4265.558594	1571	4258	41.187542	59.293438	100	100	20.319448	1.850348	10.981419	0.091063	1.795705	0.271244	29.600128	189.561295
219	112ko3Gcon2R072503	NORMAL	A	1	1	9	11	DETECTED	DETECTED	12650.274414	17235.753906	12768	17476	4179.930664	4977.145508	1603.461548	4372.230957	1600	4367	37.200249	55.995934	100	100	3034.924561	1479.946899	2.050698	0.487639	296.955353	229.722458	37.836842	38.689484
220	112ko3Gcon2R072503	NORMAL	A	1	1	9	12	DETECTED	DETECTED	11936.091797	16547.091797	13036	17819	4562.329102	5479.304688	1573.185181	4364.592773	1579	4374	43.158062	45.765503	100	100	2847.032959	1401.595093	2.031281	0.4923	240.115189	266.193939	44.023605	44.975285
221	112ko3Gcon2R072503	NORMAL	A	1	1	9	13	LOW_SIGNAL	LOW_SIGNAL	1514.896606	4270.399902	1515	4262	27.850473	43.255764	1526.722168	4279.174805	1525	4272	32.243488	54.36956	100	100	-3.248873	-1.009552	0	0	-0.366758	-0.161394	0	0
222	112ko3Gcon2R072503	NORMAL	A	1	1	9	14	LOW_SIGNAL	LOW_SIGNAL	1584.773926	4215.876953	1515	4216	691.223206	47.207512	1521.271973	4223.352051	1520	4220	25.849867	55.999897	100	100	17.446087	-0.860009	0	-0.049295	2.456568	-0.133484	1087.745605	0
223	112ko3Gcon2R072503	NORMAL	A	1	1	9	15	LOW_SIGNAL	LOW_SIGNAL	1507.551758	4161.337891	1508	4162	28.016588	42.567471	1515.108276	4172.158203	1514	4172	27.13081	46.035431	100	100	-2.076025	-1.244876	0	0	-0.278522	-0.235043	0	0
224	112ko3Gcon2R072503	NORMAL	A	1	1	9	16	LOW_SIGNAL	LOW_SIGNAL	1505.510376	4140.337891	1503	4139	32.781498	43.404953	1514.49585	4144.588379	1514	4141	27.096153	45.202824	100	100	-2.468607	-0.489018	0	0	-0.331614	-0.094031	0	0
225	112ko3Gcon2R072503	NORMAL	A	1	1	9	17	LOW_SIGNAL	LOW_SIGNAL	1529.448242	4162.730957	1527	4163	28.194237	42.079174	1526.432007	4155.791992	1526	4150	27.39624	45.154633	100	100	0.82866	0.798327	1.037995	0.963396	0.110097	0.153671	220.818542	236.049271
226	112ko3Gcon2R072503	NORMAL	A	1	1	9	18	LOW_SIGNAL	LOW_SIGNAL	1549.215332	4176.451172	1546	4179	29.047867	41.976173	1545.66394	4184.536133	1544	4185	26.797613	41.63311	100	100	0.975685	-0.930174	0	-0.953355	0.132526	-0.194195	315.653931	0
227	112ko3Gcon2R072503	NORMAL	A	1	1	9	19	LOW_SIGNAL	LOW_SIGNAL	1573.300659	4227.601563	1572	4230	30.125566	52.627449	1555.800049	4222.47998	1557	4228	26.217754	45.907269	100	100	4.807996	0.589237	8.159693	0.122554	0.66751	0.111564	84.788086	502.43631
228	112ko3Gcon2R072503	NORMAL	A	1	1	9	20	LOW_SIGNAL	LOW_SIGNAL	1584.356689	4256.174805	1583	4254	31.714705	47.666874	1571.963013	4242.092773	1569	4237	27.133429	45.468391	100	100	3.404953	1.620136	2.101646	0.475817	0.456768	0.30971	132.482773	101.61396
229	112ko3Gcon2R072503	NORMAL	A	1	1	9	21	DETECTED	DETECTED	10922.905273	12143.5625	11732	12403	2368.109375	2767.273926	1593.518555	4255.592773	1591	4251	34.733459	58.297153	100	100	2563.091064	907.51001	2.824312	0.354069	268.599396	135.306259	25.380604	35.074425
230	112ko3Gcon2R072503	NORMAL	A	1	1	9	22	DETECTED	DETECTED	9964.907227	11332.713867	11350	12024	3593.734863	3636.352539	1596.636353	4218.848633	1595	4216	30.266336	55.905117	100	100	2299.040527	818.449341	2.80902	0.355996	276.487732	127.248909	42.943253	51.110371
231	112ko3Gcon2R072503	NORMAL	A	1	1	9	23	LOW_SIGNAL	LOW_SIGNAL	1599.847168	4206.340332	1597	4206	39.228268	50.394962	1560.656006	4183.768066	1558	4184	29.090271	40.635902	100	100	10.767108	2.596936	4.14608	0.241192	1.347226	0.555476	67.151726	132.045364
232	112ko3Gcon2R072503	NORMAL	A	1	1	9	24	LOW_SIGNAL	LOW_SIGNAL	1588.412109	4197.101563	1587	4196	31.677992	45.264439	1555.599976	4172.943848	1555	4175	26.18144	47.385235	100	100	9.014578	2.779342	3.243421	0.308316	1.253259	0.509815	54.349773	58.025074
233	112ko3Gcon2R072503	NORMAL	A	1	1	9	25	LOW_SIGNAL	LOW_SIGNAL	1581.400024	4165.946777	1582	4167	41.845993	47.561016	1555.031982	4141.040039	1553	4139	35.063068	48.310875	100	100	7.244173	2.865517	2.528051	0.395562	0.752017	0.515551	86.620232	34.042274
234	112ko3Gcon2R072503	NORMAL	A	1	1	9	26	LOW_SIGNAL	LOW_SIGNAL	1564.463623	4149.516602	1566	4150	31.644018	46.506889	1537.150757	4135.436523	1533	4135	31.169491	41.22514	100	100	7.503747	1.619911	4.632196	0.21588	0.876269	0.341541	19.988935	152.884354
235	112ko3Gcon2R072503	NORMAL	A	1	1	10	1	LOW_SIGNAL	LOW_SIGNAL	1515.845581	4207.718262	1512	4208	42.073734	49.182514	1512.555542	4207.674805	1510	4210	30.328484	48.928158	100	100	0.903883	0.005	180.786392	0.005531	0.10848	0.000888	886.351624	11495.276367
236	112ko3Gcon2R072503	NORMAL	A	1	1	10	2	LOW_SIGNAL	LOW_SIGNAL	1523.040283	4190.349121	1507	4188	84.462273	45.407154	1492.296021	4203.423828	1489	4202	32.237782	54.295799	100	100	8.446465	-1.504243	0	-0.178091	0.953672	-0.240805	253.926804	0
237	112ko3Gcon2R072503	NORMAL	A	1	1	10	3	LOW_SIGNAL	LOW_SIGNAL	1471.657715	4153.523438	1471	4152	30.34347	44.448402	1487.072021	4163.463867	1488	4162	28.827679	58.176117	100	100	-4.23482	-1.143645	0	0	-0.534705	-0.170868	0	0
238	112ko3Gcon2R072503	NORMAL	A	1	1	10	4	LOW_SIGNAL	LOW_SIGNAL	1452.304077	4122.648438	1451	4119	32.490223	43.716606	1481.784058	4128.824219	1477	4130	42.205257	48.474625	100	100	-8.099126	-0.710523	0	0	-0.698491	-0.127402	0	0
239	112ko3Gcon2R072503	NORMAL	A	1	1	10	5	LOW_SIGNAL	LOW_SIGNAL	1470.698608	4118.355957	1469	4113	29.187714	46.383068	1476.015991	4126.423828	1477	4125	27.510992	59.493855	100	100	-1.460861	-0.928208	0	0	-0.193282	-0.135608	0	0
240	112ko3Gcon2R072503	NORMAL	A	1	1	10	6	LOW_SIGNAL	LOW_SIGNAL	1490.088989	4174.355957	1484	4178	31.031225	45.319824	1497.05603	4163.52002	1495	4165	28.298325	62.941673	100	100	-1.914077	1.246673	-1.535347	0	-0.2462	0.172158	0	403.084656
241	112ko3Gcon2R072503	NORMAL	A	1	1	10	7	LOW_SIGNAL	LOW_SIGNAL	1498.862061	4195.993164	1497	4199	31.069275	55.633537	1514.160034	4185.912109	1513	4184	27.511694	58.129852	100	100	-4.202859	1.159824	-3.623704	0	-0.556054	0.173423	0	167.164856
242	112ko3Gcon2R072503	NORMAL	A	1	1	10	8	LOW_SIGNAL	LOW_SIGNAL	1504.462036	4147.351563	1507	4152	28.66013	39.838844	1518.352051	4170.775879	1520	4166	30.253292	49.750805	100	100	-3.816046	-2.694965	0	0	-0.459124	-0.470833	0	0
243	112ko3Gcon2R072503	NORMAL	A	1	1	10	9	LOW_SIGNAL	LOW_SIGNAL	1541.951782	4240.137695	1540	4240	39.405006	47.057972	1529.307007	4193.859863	1530	4190	30.265532	51.281437	100	100	3.473938	5.324259	0.652474	1.532629	0.417795	0.902429	199.560272	44.037773
244	112ko3Gcon2R072503	NORMAL	A	1	1	10	10	LOW_SIGNAL	LOW_SIGNAL	1547.565552	4313.055176	1546	4314	28.878777	52.072838	1546.915283	4266.644043	1546	4267	31.539576	64.991058	100	100	0.17865	5.339595	0.033458	29.888536	0.020618	0.714116	1949.834106	83.789719
245	112ko3Gcon2R072503	NORMAL	A	1	1	10	11	LOW_SIGNAL	LOW_SIGNAL	1578.372437	4372.579102	1579	4375	29.175703	45.00103	1573.722656	4352.17627	1572	4353	32.33091	57.083431	100	100	1.277448	2.347343	0.54421	1.837525	0.143818	0.357421	299.600433	172.133728
246	112ko3Gcon2R072503	NORMAL	A	1	1	10	12	LOW_SIGNAL	LOW_SIGNAL	1572.130981	4336.124023	1570	4341	30.873005	56.719692	1566.666626	4331.079102	1565	4337	41.636574	64.007767	100	100	1.501239	0.580418	2.586481	0.386626	0.131239	0.078817	511.254181	587.969727
247	112ko3Gcon2R072503	NORMAL	A	1	1	10	13	LOW_SIGNAL	LOW_SIGNAL	1531.736084	4237.680664	1531	4236	27.65243	42.214024	1531.303955	4242.512207	1530	4240	28.300583	50.783318	100	100	0.11872	-0.555868	0	-4.682177	0.015269	-0.09514	1393.596924	0
248	112ko3Gcon2R072503	NORMAL	A	1	1	10	14	LOW_SIGNAL	LOW_SIGNAL	1515.40686	4178.786133	1516	4180	28.092236	42.73225	1523.823975	4178.111816	1524	4183	27.548513	53.915741	100	100	-2.31246	0.07758	-29.807411	0	-0.305538	0.012507	0	4875.524902
249	112ko3Gcon2R072503	NORMAL	A	1	1	10	15	LOW_SIGNAL	LOW_SIGNAL	1501.048218	4132.786133	1502	4132	27.373278	49.797951	1508.624023	4135.240234	1510	4135	27.972528	48.931541	100	100	-2.081324	-0.282344	0	0	-0.27083	-0.050154	0	0
250	112ko3Gcon2R072503	NORMAL	A	1	1	10	16	LOW_SIGNAL	LOW_SIGNAL	1492.806885	4124.055176	1493	4118	27.575731	46.449318	1504.592041	4123.680176	1507	4125	29.257221	42.83588	100	100	-3.237772	0.043144	-75.046227	0	-0.402812	0.008754	0	4789.814941
251	112ko3Gcon2R072503	NORMAL	A	1	1	10	17	LOW_SIGNAL	LOW_SIGNAL	1515.662109	4147.675781	1517	4146	28.754765	43.089993	1517.255981	4143.959961	1516	4143	30.419886	44.126904	100	100	-0.437889	0.427505	-1.024291	0	-0.052396	0.084208	0	255.927124
252	112ko3Gcon2R072503	NORMAL	A	1	1	10	18	LOW_SIGNAL	LOW_SIGNAL	1529.993164	4186.186035	1527	4184	30.449762	45.431725	1533.280029	4179.295898	1529	4176	31.71664	43.938736	100	100	-0.903011	0.792709	-1.139144	0	-0.103632	0.156812	0	167.647552
253	112ko3Gcon2R072503	NORMAL	A	1	1	10	19	LOW_SIGNAL	LOW_SIGNAL	1549.265747	4193.888184	1544	4193	29.594194	43.418217	1547.088013	4194.288086	1547	4201	29.50588	46.411346	100	100	0.598296	-0.046009	0	-0.0769	0.073807	-0.008616	104.906822	0
254	112ko3Gcon2R072503	NORMAL	A	1	1	10	20	LOW_SIGNAL	LOW_SIGNAL	1572.748291	4173.692383	1572	4177	31.926289	42.036903	1571.047974	4185.512207	1569	4193	38.873211	50.943764	100	100	0.467133	-1.359869	0	-2.911094	0.04374	-0.232017	1304.311646	0
255	112ko3Gcon2R072503	NORMAL	A	1	1	10	21	LOW_SIGNAL	LOW_SIGNAL	1569.426514	4182.776367	1569	4186	27.363359	49.160477	1578.234741	4186.408691	1576	4179	31.936155	61.464146	100	100	-2.419911	-0.417898	0	0	-0.275807	-0.059097	0	0
256	112ko3Gcon2R072503	NORMAL	A	1	1	10	22	LOW_SIGNAL	LOW_SIGNAL	1563.542236	4175.936523	1561	4176	30.550653	40.624954	1570.611084	4185.129395	1569	4174	27.698248	49.161591	100	100	-1.942046	-1.057639	0	0	-0.255209	-0.186993	0	0
257	112ko3Gcon2R072503	NORMAL	A	1	1	10	23	LOW_SIGNAL	LOW_SIGNAL	1557.892822	4178.464355	1555	4176	34.831081	49.52935	1563.160034	4177.111816	1566	4181	26.672264	42.261322	100	100	-1.447077	0.155609	-9.299417	0	-0.197479	0.032004	0	1909.66748
258	112ko3Gcon2R072503	NORMAL	A	1	1	10	24	LOW_SIGNAL	LOW_SIGNAL	1571.736084	4219.125	1565	4218	43.36348	45.545307	1563.823975	4206.472168	1568	4209	26.564611	44.261066	100	100	2.173718	1.455707	1.493239	0.669685	0.297844	0.285868	433.18515	84.876816
259	112ko3Gcon2R072503	NORMAL	A	1	1	10	25	LOW_SIGNAL	LOW_SIGNAL	1556.079956	4176.993164	1556	4179	28.258524	50.155937	1561.296021	4175.383789	1562	4177	32.513027	55.327579	100	100	-1.433025	0.185158	-7.739456	0	-0.16043	0.029088	0	1451.273804
260	112ko3Gcon2R072503	NORMAL	A	1	1	10	26	LOW_SIGNAL	LOW_SIGNAL	1540.476807	4109.006836	1538	4109	27.237923	41.262985	1548.5	4118.238281	1546	4117	29.013582	47.421761	100	100	-2.204237	-1.062077	0	0	-0.276532	-0.194667	0	0
261	112ko3Gcon2R072503	NORMAL	A	1	1	11	1	LOW_SIGNAL	LOW_SIGNAL	1539.401367	4218.319824	1531	4221	49.995842	41.187672	1530.396851	4212.356934	1530	4210	33.466663	41.608742	100	100	2.473839	0.68603	3.606022	0.277314	0.269059	0.143309	412.48764	99.020645
262	112ko3Gcon2R072503	NORMAL	A	1	1	11	2	LOW_SIGNAL	LOW_SIGNAL	1520.398682	4233.466309	1521	4231	32.529366	46.318977	1520.583984	4238.456055	1519	4242	32.966057	39.748302	100	100	-0.050909	-0.57407	0	0	-0.005621	-0.125534	0	0
263	112ko3Gcon2R072503	NORMAL	A	1	1	11	3	LOW_SIGNAL	LOW_SIGNAL	1506.925171	4213.557617	1509	4216	30.347551	46.883728	1505.66394	4209.824219	1507	4212	32.912624	54.534962	100	100	0.346502	0.429527	0.806705	1.23961	0.038321	0.068459	1009.99823	746.140076
264	112ko3Gcon2R072503	NORMAL	A	1	1	11	4	LOW_SIGNAL	LOW_SIGNAL	1488.904785	4166.020508	1484	4168	30.938812	43.302937	1485.975952	4157.768066	1486	4162	25.759583	46.541203	100	100	0.804647	0.949442	0.847495	1.179949	0.113699	0.177315	585.090881	206.689621
265	112ko3Gcon2R072503	NORMAL	A	1	1	11	5	LOW_SIGNAL	LOW_SIGNAL	1477.671265	4206.047852	1477	4206	32.445625	49.203224	1489.05603	4191.21582	1488	4193	33.290096	64.103561	100	100	-3.127772	1.706424	-1.83294	0	-0.341987	0.231376	0	277.029114
266	112ko3Gcon2R072503	NORMAL	A	1	1	11	6	LOW_SIGNAL	LOW_SIGNAL	1494.285767	4244.748535	1493	4246	28.86981	47.95229	1516.319946	4247.78418	1516	4248	31.909805	53.562523	100	100	-6.053518	-0.349251	0	0	-0.690514	-0.056675	0	0
267	112ko3Gcon2R072503	NORMAL	A	1	1	11	7	LOW_SIGNAL	LOW_SIGNAL	1514.73291	4297.862793	1512	4294	31.290264	54.635303	1536.128052	4289.687988	1537	4293	27.410845	61.940315	100	100	-5.877953	0.94051	-6.249749	0	-0.780536	0.131979	0	356.974274
268	112ko3Gcon2R072503	NORMAL	A	1	1	11	8	LOW_SIGNAL	LOW_SIGNAL	1531.38623	4260.365723	1535	4257	31.751682	58.717873	1539.428589	4272.752441	1540	4276	30.186556	66.782471	100	100	-2.209502	-1.425091	0	0	-0.266422	-0.185479	0	0
269	112ko3Gcon2R072503	NORMAL	A	1	1	11	9	DETECTED	DETECTED	7147.550293	11573.612305	7543	11825	1252.784546	1572.040039	1561.205078	4271.307617	1559	4276	35.657871	53.20771	100	100	1534.753784	840.129333	1.826807	0.547403	156.665131	137.24147	22.416748	21.515665
270	112ko3Gcon2R072503	NORMAL	A	1	1	11	10	DETECTED	DETECTED	6830.858398	11195.12793	7294	11595	1968.174927	2607.020264	1578.315796	4325.605469	1575	4323	30.464958	54.098782	100	100	1443.047119	790.337769	1.825861	0.547687	172.412598	126.981094	37.466412	37.94236
271	112ko3Gcon2R072503	NORMAL	A	1	1	11	11	LOW_SIGNAL	LOW_SIGNAL	1565.305542	4387.847168	1564	4387	32.744675	45.953655	1604.396851	4383.285645	1576	4384	198.635742	55.512428	100	100	-10.739676	0.524803	-20.464214	0	-0.196799	0.082171	0	682.73407
272	112ko3Gcon2R072503	NORMAL	A	1	1	11	12	LOW_SIGNAL	LOW_SIGNAL	1566.0625	4377.118164	1566	4379	26.906244	50.949654	1569.832031	4381.832031	1570	4379	28.285629	57.721062	100	100	-1.035615	-0.54233	0	0	-0.133267	-0.081666	0	0
273	112ko3Gcon2R072503	NORMAL	A	1	1	11	13	LOW_SIGNAL	LOW_SIGNAL	1529.0625	4212.451172	1529	4205	29.444536	60.957848	1535.352051	4252.352051	1538	4247	31.797556	94.863762	100	100	-1.727948	-4.590591	0	0	-0.1978	-0.420612	0	0
274	112ko3Gcon2R072503	NORMAL	A	1	1	11	14	LOW_SIGNAL	LOW_SIGNAL	1511.317261	4143.420898	1511	4140	29.623026	39.303955	1514.151978	4140.976074	1517	4145	25.827923	47.568192	100	100	-0.77879	0.281277	-2.76877	0	-0.109754	0.051396	0	1095.958252
275	112ko3Gcon2R072503	NORMAL	A	1	1	11	15	LOW_SIGNAL	LOW_SIGNAL	1499.876709	4102.226074	1497	4102	28.061241	41.188679	1504	4110.791992	1504	4109	25.00387	41.574326	100	100	-1.132804	-0.985508	0	0	-0.164906	-0.206039	0	0
276	112ko3Gcon2R072503	NORMAL	A	1	1	11	16	LOW_SIGNAL	LOW_SIGNAL	1509.588989	4100.19873	1513	4100	29.645645	40.959965	1522.280029	4111.952148	1516	4106	85.047478	47.556065	100	100	-3.486648	-1.352229	0	0	-0.149223	-0.247149	0	0
277	112ko3Gcon2R072503	NORMAL	A	1	1	11	17	LOW_SIGNAL	LOW_SIGNAL	1503.684937	4143.582031	1505	4144	31.869509	50.66153	1526.744019	4146.855957	1526	4150	29.141172	49.363483	100	100	-6.335093	-0.376665	0	0	-0.791289	-0.066323	0	0
278	112ko3Gcon2R072503	NORMAL	A	1	1	11	18	LOW_SIGNAL	LOW_SIGNAL	1530.616455	4185.575195	1530	4186	30.6381	40.088158	1548.927979	4195.448242	1549	4196	29.534609	37.55521	100	100	-5.030781	-1.135893	0	0	-0.620002	-0.262894	0	0
279	112ko3Gcon2R072503	NORMAL	A	1	1	11	19	LOW_SIGNAL	LOW_SIGNAL	1615.798584	4295.090332	1609	4284	52.28828	96.679039	1565.791992	4198.591797	1567	4197	29.292276	38.748791	100	100	13.738464	11.102145	1.23746	0.808107	1.70716	2.490362	86.61483	91.78801
280	112ko3Gcon2R072503	NORMAL	A	1	1	11	20	LOW_SIGNAL	LOW_SIGNAL	1622.215332	4219.201172	1614	4212	54.34095	72.458015	1583.296021	4178.647949	1582	4168	43.557346	73.659439	100	100	10.692422	4.665644	2.291736	0.43635	0.893519	0.55055	83.484222	32.671841
281	112ko3Gcon2R072503	NORMAL	A	1	1	11	21	LOW_SIGNAL	LOW_SIGNAL	1593.650391	4188.993164	1602	4190	40.467915	57.802792	1560.33606	4135.12793	1558	4127	29.329865	46.560917	100	100	9.152549	6.197189	1.476887	0.6771	1.13585	1.156877	83.693993	63.58952
282	112ko3Gcon2R072503	NORMAL	A	1	1	11	22	LOW_SIGNAL	LOW_SIGNAL	1593.580444	4203.580566	1593	4207	36.468273	65.38385	1565.215942	4146.335938	1562	4146	29.461458	46.11692	100	100	7.792666	6.585988	1.183219	0.845152	0.962766	1.241293	75.774979	80.967445
283	112ko3Gcon2R072503	NORMAL	A	1	1	11	23	LOW_SIGNAL	LOW_SIGNAL	1569.301392	4194.821777	1570	4195	27.248125	44.711445	1572.218262	4183.070313	1576	4183	27.996986	45.71241	100	100	-0.801361	1.352005	-0.59272	0	-0.104185	0.257074	0	80.957893
284	112ko3Gcon2R072503	NORMAL	A	1	1	11	24	LOW_SIGNAL	LOW_SIGNAL	1561.034302	4205.376953	1563	4207	30.629131	43.498577	1569.895996	4197.759766	1570	4192	26.03529	48.393776	100	100	-2.4346	0.876357	-2.778093	0	-0.340372	0.1574	0	278.439087
285	112ko3Gcon2R072503	NORMAL	A	1	1	11	25	LOW_SIGNAL	LOW_SIGNAL	1562.421753	4211.646484	1556	4208	75.469742	55.79533	1571.911987	4205.983887	1570	4208	40.800854	47.284821	100	100	-2.607281	0.651481	-4.002082	0	-0.232599	0.119755	0	523.057739
286	112ko3Gcon2R072503	NORMAL	A	1	1	11	26	LOW_SIGNAL	LOW_SIGNAL	1539.557861	4144.564453	1538	4142	25.54425	53.96397	1562.192017	4154.791992	1564	4166	34.489529	65.181671	100	100	-6.218351	-1.176677	0	0	-0.656262	-0.156908	0	0
287	112ko3Gcon2R072503	NORMAL	A	1	1	12	1	LOW_SIGNAL	LOW_SIGNAL	1537.530151	4243.818848	1537	4245	30.870384	48.997669	1541.825439	4238.896973	1538	4234	34.662273	47.836353	100	100	-1.180058	0.566261	-2.083946	0	-0.123918	0.10289	0	215.455948
288	112ko3Gcon2R072503	NORMAL	A	1	1	12	2	LOW_SIGNAL	LOW_SIGNAL	1527.385132	4276.540527	1523	4271	37.103733	54.182541	1524.439941	4270.191895	1524	4269	29.570152	51.9562	100	100	0.809141	0.730409	1.107791	0.902697	0.0996	0.122192	760.965942	242.132217
289	112ko3Gcon2R072503	NORMAL	A	1	1	12	3	LOW_SIGNAL	LOW_SIGNAL	1523.26355	4261.276855	1524	4263	28.96711	43.609707	1516.248047	4261.560059	1517	4263	29.035488	57.637272	100	100	1.927391	-0.032582	0	-0.016905	0.241618	-0.004914	28.387321	0
290	112ko3Gcon2R072503	NORMAL	A	1	1	12	4	LOW_SIGNAL	LOW_SIGNAL	1503.405396	4206.864746	1502	4209	29.296707	55.435154	1504.536011	4223.368164	1504	4221	29.290689	62.270817	100	100	-0.310617	-1.898716	0	0	-0.0386	-0.265027	0	0
291	112ko3Gcon2R072503	NORMAL	A	1	1	12	5	LOW_SIGNAL	LOW_SIGNAL	1518.209473	4283.885254	1516	4283	31.771767	53.745369	1510.936035	4243.416016	1509	4238	33.500061	62.044495	100	100	1.998254	4.655981	0.42918	2.330025	0.217117	0.652262	146.026688	76.599579
292	112ko3Gcon2R072503	NORMAL	A	1	1	12	6	LOW_SIGNAL	LOW_SIGNAL	1533.067993	4332.041016	1536	4333	31.829308	49.42157	1545.031982	4324.567871	1541	4322	29.554478	57.194824	100	100	-3.286903	0.859784	-3.822939	0	-0.404811	0.130661	0	385.221069
293	112ko3Gcon2R072503	NORMAL	A	1	1	12	7	LOW_SIGNAL	LOW_SIGNAL	1543.828735	4358.164551	1545	4361	27.193148	46.257759	1550.887939	4354.808105	1556	4356	29.817516	51.144432	100	100	-1.939397	0.386159	-5.02228	0	-0.236747	0.065627	0	649.997131
294	112ko3Gcon2R072503	NORMAL	A	1	1	12	8	LOW_SIGNAL	LOW_SIGNAL	1540.71228	4308.671387	1542	4303	28.614431	57.572521	1556.567993	4320.12793	1553	4317	28.222143	63.495495	100	100	-4.356089	-1.318074	0	0	-0.561818	-0.180431	0	0
295	112ko3Gcon2R072503	NORMAL	A	1	1	12	9	LOW_SIGNAL	LOW_SIGNAL	1545.641357	4291.43457	1545	4292	29.720613	48.48579	1565.658691	4293.793457	1560	4290	35.113342	46.666183	100	100	-5.499424	-0.27139	0	0	-0.570078	-0.050548	0	0
296	112ko3Gcon2R072503	NORMAL	A	1	1	12	10	LOW_SIGNAL	LOW_SIGNAL	1564.691772	4375.739746	1564	4381	27.976982	47.967533	1573.939697	4362.224121	1575	4362	36.968445	60.729488	100	100	-2.540711	1.554971	-1.633928	0	-0.250157	0.222555	0	275.569611
297	112ko3Gcon2R072503	NORMAL	A	1	1	12	11	LOW_SIGNAL	LOW_SIGNAL	1585.289673	4459.600098	1585	4462	31.247425	47.483967	1587.063965	4438.503906	1587	4437	30.52597	47.510216	100	100	-0.487457	2.427114	-0.200838	0	-0.058124	0.444035	0	7.485381
298	112ko3Gcon2R072503	NORMAL	A	1	1	12	12	LOW_SIGNAL	LOW_SIGNAL	1673.241333	4430.406738	1583	4430	555.256287	46.916374	1573.791992	4424.47998	1573	4426	33.785454	48.214832	100	100	27.322021	0.681873	40.069088	0.024957	2.943555	0.122924	557.296265	187.524658
299	112ko3Gcon2R072503	NORMAL	A	1	1	12	13	LOW_SIGNAL	LOW_SIGNAL	1537.731079	4320.289551	1539	4328	26.596851	59.935364	1542.936035	4315.591797	1543	4331	34.392601	97.222656	100	100	-1.429973	0.540476	-2.645767	0	-0.151339	0.04832	0	1629.515381
300	112ko3Gcon2R072503	NORMAL	A	1	1	12	14	LOW_SIGNAL	LOW_SIGNAL	1498.719238	4204.171387	1498	4203	28.359936	53.811737	1519.560059	4205.240234	1518	4204	25.787104	65.700233	100	100	-5.725663	-0.122971	0	0	-0.808188	-0.016269	0	0
301	112ko3Gcon2R072503	NORMAL	A	1	1	12	15	LOW_SIGNAL	LOW_SIGNAL	1517.815063	4169.041016	1514	4169	33.698872	53.150261	1516.592041	4152.616211	1518	4151	28.534382	59.894367	100	100	0.336005	1.889672	0.177811	5.623945	0.042861	0.27423	1465.853271	168.107452
302	112ko3Gcon2R072503	NORMAL	A	1	1	12	16	LOW_SIGNAL	LOW_SIGNAL	1526.369873	4132.773926	1525	4131	31.73403	42.892136	1535.45874	4124.632813	1529	4123	91.554321	54.234203	100	100	-2.497012	0.936634	-2.665942	0	-0.099273	0.15011	0	407.690704
303	112ko3Gcon2R072503	NORMAL	A	1	1	12	17	DETECTED	DETECTED	1820.991333	4555.189453	1826	4538	72.958405	114.578552	1544.831177	4176.155762	1538	4177	27.565424	54.111004	100	100	75.870323	43.60778	1.739835	0.574767	10.018353	7.004743	24.460642	26.645721
304	112ko3Gcon2R072503	NORMAL	A	1	1	12	18	DETECTED	DETECTED	1835.232178	4581.758789	1831	4570	75.999054	122.090752	1560.266724	4234.799805	1557	4221	32.870804	70.604172	100	100	75.542099	39.917591	1.892451	0.528415	8.365036	4.914143	24.920492	28.708071
305	112ko3Gcon2R072503	NORMAL	A	1	1	12	19	LOW_SIGNAL	LOW_SIGNAL	1600.047974	4306.753418	1595	4306	48.25412	59.553574	1579.619019	4260.333496	1579	4267	30.604273	68.370987	100	100	5.612509	5.340607	1.050912	0.951554	0.66752	0.678942	182.61998	72.350769
306	112ko3Gcon2R072503	NORMAL	A	1	1	12	20	LOW_SIGNAL	LOW_SIGNAL	1594.014038	4203.657227	1593	4203	35.863392	64.375343	1588.66394	4198.487793	1586	4192	56.160324	75.043495	100	100	1.469849	0.594743	2.471403	0.404629	0.095265	0.068886	807.799072	746.040405
307	112ko3Gcon2R072503	NORMAL	A	1	1	12	21	LOW_SIGNAL	LOW_SIGNAL	1545.622437	4110.426758	1548	4105	25.201937	44.859173	1549.135986	4112.295898	1549	4112	29.083677	49.569435	100	100	-0.965288	-0.215044	0	0	-0.120808	-0.037708	0	0
308	112ko3Gcon2R072503	NORMAL	A	1	1	12	22	LOW_SIGNAL	LOW_SIGNAL	1560.195801	4122.321777	1560	4126	36.326431	42.982086	1556.927979	4127.295898	1558	4125	31.637098	44.780823	100	100	0.897779	-0.572272	0	-0.637431	0.103291	-0.111077	546.304871	0
309	112ko3Gcon2R072503	NORMAL	A	1	1	12	23	LOW_SIGNAL	LOW_SIGNAL	1575.401367	4179.932129	1577	4178	36.131546	46.609947	1572.447998	4165.335938	1571	4160	31.363491	66.576775	100	100	0.811388	1.67929	0.483173	2.069651	0.094166	0.219238	607.419617	325.696228
310	112ko3Gcon2R072503	NORMAL	A	1	1	12	24	LOW_SIGNAL	LOW_SIGNAL	1571.061279	4213.387695	1573	4216	29.406507	45.197186	1577.887939	4225.399902	1575	4221	43.692139	60.65728	100	100	-1.875509	-1.382003	0	0	-0.156245	-0.198034	0	0
311	112ko3Gcon2R072503	NORMAL	A	1	1	12	25	LOW_SIGNAL	LOW_SIGNAL	1563.414917	4239.666504	1562	4235	29.496656	43.929787	1569.511963	4236.591797	1567	4231	30.203239	44.331787	100	100	-1.67506	0.353745	-4.735223	0	-0.201867	0.069357	0	193.72934
312	112ko3Gcon2R072503	NORMAL	A	1	1	12	26	LOW_SIGNAL	LOW_SIGNAL	1568.244873	4215.789063	1574	4217	30.688129	49.359356	1568.895996	4207.616211	1567	4210	29.950727	48.27338	100	100	-0.178885	0.940286	-0.190245	0	-0.02174	0.169303	0	125.989349
313	112ko3Gcon2R072503	NORMAL	A	1	1	13	1	LOW_SIGNAL	LOW_SIGNAL	1544.945923	4283.540527	1542	4278	35.654579	57.700779	1551.031738	4281.5	1542	4286	67.907928	54.892002	100	100	-1.671975	0.234762	-7.121986	0	-0.089619	0.037173	0	871.508301
314	112ko3Gcon2R072503	NORMAL	A	1	1	13	2	LOW_SIGNAL	LOW_SIGNAL	1510.101318	4295.790527	1512	4297	35.266869	51.904572	1530.33606	4286.151855	1527	4287	50.027729	55.57008	100	100	-5.559153	1.108928	-5.013087	0	-0.404471	0.173451	0	205.922089
315	112ko3Gcon2R072503	NORMAL	A	1	1	13	3	LOW_SIGNAL	LOW_SIGNAL	1511.594604	4284.621582	1509	4288	31.283182	42.972767	1513.81604	4285.775879	1515	4282	31.779581	44.350307	100	100	-0.610302	-0.132802	0	0	-0.069901	-0.026027	0	0
316	112ko3Gcon2R072503	NORMAL	A	1	1	13	4	LOW_SIGNAL	LOW_SIGNAL	1522.422852	4312.832031	1523	4316	26.05249	41.554325	1518.880005	4299.47998	1517	4300	29.853569	48.774101	100	100	0.973337	1.536152	0.63362	1.578232	0.118674	0.273753	411.462769	191.260849
317	112ko3Gcon2R072503	NORMAL	A	1	1	13	5	LOW_SIGNAL	LOW_SIGNAL	1529.189209	4288.317383	1529	4286	31.541212	43.091434	1517.456055	4278.087891	1516	4283	33.281422	61.286865	100	100	3.223485	1.176902	2.738958	0.365102	0.352544	0.166912	90.521011	426.022186
318	112ko3Gcon2R072503	NORMAL	A	1	1	13	6	LOW_SIGNAL	LOW_SIGNAL	1565.170044	4388.836914	1562	4391	33.524754	55.975166	1543.352051	4337.512207	1545	4345	37.406704	66.270538	100	100	5.994124	5.904902	1.01511	0.985115	0.583264	0.774472	76.055328	69.121208
319	112ko3Gcon2R072503	NORMAL	A	1	1	13	7	LOW_SIGNAL	LOW_SIGNAL	1579.420654	4407.503418	1577	4418	36.300957	82.107239	1550.151978	4335.671875	1548	4334	32.70002	81.85878	100	100	8.041073	8.264211	0.973	1.02775	0.895066	0.877506	53.85577	8.885641
320	112ko3Gcon2R072503	NORMAL	A	1	1	13	8	LOW_SIGNAL	LOW_SIGNAL	1579.503418	4345.799805	1579	4341	35.125786	57.561272	1554.312012	4320.096191	1555	4315	32.505684	60.92717	100	100	6.920912	2.957198	2.340362	0.427284	0.774985	0.421874	52.84222	77.695221
321	112ko3Gcon2R072503	NORMAL	A	1	1	13	9	LOW_SIGNAL	LOW_SIGNAL	1559.137939	4307.351563	1561	4311	27.450108	51.784477	1557.023804	4295.063477	1556	4296	34.361481	57.261765	100	100	0.580823	1.413743	0.410841	2.434034	0.061526	0.214595	977.651794	198.885834
322	112ko3Gcon2R072503	NORMAL	A	1	1	13	10	LOW_SIGNAL	LOW_SIGNAL	1539.068481	4321.404297	1539	4319	37.431435	74.670532	1540.280029	4322.680176	1539	4313	38.510704	81.666084	100	100	-0.332852	-0.14679	0	0	-0.03146	-0.015623	0	0
323	112ko3Gcon2R072503	NORMAL	A	1	1	13	11	LOW_SIGNAL	LOW_SIGNAL	1542.376709	4396.794434	1543	4396	38.656422	52.547901	1562.296021	4406.503906	1559	4405	37.037254	55.692951	100	100	-5.472494	-1.117074	0	0	-0.537818	-0.174339	0	0
324	112ko3Gcon2R072503	NORMAL	A	1	1	13	12	LOW_SIGNAL	LOW_SIGNAL	1552.331055	4384.90332	1551	4381	28.541903	43.336742	1557.776001	4377.536133	1558	4380	26.688425	54.337147	100	100	-1.495907	0.847594	-1.764886	0	-0.204019	0.135583	0	444.930145
325	112ko3Gcon2R072503	NORMAL	A	1	1	13	13	LOW_SIGNAL	LOW_SIGNAL	1546.805542	4343.055664	1543	4345	28.76363	46.811447	1546.112061	4357.12793	1552	4360	29.100832	52.972614	100	100	0.190522	-1.619012	0	-8.497759	0.02383	-0.265652	636.965088	0
326	112ko3Gcon2R072503	NORMAL	A	1	1	13	14	LOW_SIGNAL	LOW_SIGNAL	1525.952026	4261.095703	1526	4260	29.837566	50.085915	1529.495972	4279.73584	1528	4277	27.912769	60.893501	100	100	-0.973639	-2.144546	0	0	-0.126965	-0.30611	0	0
327	112ko3Gcon2R072503	NORMAL	A	1	1	13	15	LOW_SIGNAL	LOW_SIGNAL	1512.23291	4246.362793	1511	4242	27.809212	47.969086	1526.567993	4234.087891	1529	4236	27.625183	53.651638	100	100	-3.938321	1.412226	-2.788733	0	-0.518914	0.228789	0	195.769409
328	112ko3Gcon2R072503	NORMAL	A	1	1	13	16	LOW_SIGNAL	LOW_SIGNAL	1511.801392	4178.972656	1509	4174	30.010489	49.244659	1523.447998	4197.375977	1525	4204	25.875776	55.360497	100	100	-3.199708	-2.1173	0	0	-0.450097	-0.332427	0	0
329	112ko3Gcon2R072503	NORMAL	A	1	1	13	17	LOW_SIGNAL	LOW_SIGNAL	1541.678101	4253.349121	1542	4251	30.655582	52.162292	1545.698364	4222.380859	1541	4216	33.912659	62.330589	100	100	-1.104499	3.562895	-0.310001	0	-0.118548	0.496839	0	110.178413
330	112ko3Gcon2R072503	NORMAL	A	1	1	13	18	LOW_SIGNAL	LOW_SIGNAL	1580.513672	4362.109375	1580	4362	28.773867	47.655411	1574.889771	4322.796387	1573	4321	31.976961	56.648205	100	100	1.545072	4.522955	0.341607	2.927343	0.175874	0.693985	248.040878	77.904213
331	112ko3Gcon2R072503	NORMAL	A	1	1	13	19	LOW_SIGNAL	LOW_SIGNAL	1568.751709	4337.820801	1566	4334	31.053835	52.116539	1579.063965	4330.335938	1574	4331	37.506508	45.192554	100	100	-2.833118	0.861133	-3.28999	0	-0.274946	0.165622	0	346.793427
332	112ko3Gcon2R072503	NORMAL	A	1	1	13	20	LOW_SIGNAL	LOW_SIGNAL	1556.034912	4243.195801	1555	4247	32.228588	52.715183	1568.839966	4239.695801	1568	4246	32.383389	76.59964	100	100	-3.517972	0.402675	-8.736513	0	-0.39542	0.045692	0	1587.865723
333	112ko3Gcon2R072503	NORMAL	A	1	1	13	21	LOW_SIGNAL	LOW_SIGNAL	1533.59436	4137.790039	1534	4139	30.087482	48.279823	1548.040039	4144.551758	1549	4139	29.090061	56.930683	100	100	-3.968706	-0.777935	0	0	-0.496585	-0.118771	0	0
334	112ko3Gcon2R072503	NORMAL	A	1	1	13	22	LOW_SIGNAL	LOW_SIGNAL	1539.076904	4161.077148	1538	4155	29.309687	46.231678	1553.488037	4152.503906	1554	4143	31.688915	55.016224	100	100	-3.959215	0.986351	-4.014004	0	-0.454769	0.155831	0	347.862457
335	112ko3Gcon2R072503	NORMAL	A	1	1	13	23	LOW_SIGNAL	LOW_SIGNAL	1549.115601	4184.102051	1551	4184	29.450096	47.432682	1562.895996	4167.056152	1562	4169	33.087822	43.575909	100	100	-3.78593	1.961129	-1.930485	0	-0.416479	0.391177	0	109.909027
336	112ko3Gcon2R072503	NORMAL	A	1	1	13	24	LOW_SIGNAL	LOW_SIGNAL	1568.095215	4242.598633	1566	4248	36.802204	51.396877	1566.728027	4200.063965	1567	4192	30.571009	51.744839	100	100	0.375612	4.893609	0.076756	13.028375	0.044722	0.822008	1498.653564	14.084455
337	112ko3Gcon2R072503	NORMAL	A	1	1	13	25	LOW_SIGNAL	LOW_SIGNAL	1554.398682	4211.554199	1552	4214	29.58942	44.723988	1562.527954	4220.111816	1561	4215	28.786921	58.791214	100	100	-2.23338	-0.984553	0	0	-0.282395	-0.145559	0	0
338	112ko3Gcon2R072503	NORMAL	A	1	1	13	26	LOW_SIGNAL	LOW_SIGNAL	1584.537476	4249.945801	1580	4247	38.209457	60.165955	1570.511963	4241.231934	1565	4236	34.56028	60.461948	100	100	3.853272	1.002529	3.84355	0.260176	0.405828	0.144122	116.186089	68.573143
339	112ko3Gcon2R072503	NORMAL	A	1	1	14	1	LOW_SIGNAL	LOW_SIGNAL	1508.195923	4290.912109	1508	4293	29.855358	44.331135	1522.706299	4281.261719	1518	4279	29.846828	49.172367	100	100	-3.98648	1.110276	-3.590529	0	-0.486161	0.196256	0	220.468719
340	112ko3Gcon2R072503	NORMAL	A	1	1	14	2	LOW_SIGNAL	LOW_SIGNAL	1483.590576	4258.852539	1481	4254	30.62414	42.825291	1512.592041	4268.248047	1513	4269	30.917448	53.285385	100	100	-7.967661	-1.080952	0	0	-0.938029	-0.176324	0	0
341	112ko3Gcon2R072503	NORMAL	A	1	1	14	3	LOW_SIGNAL	LOW_SIGNAL	1498.503296	4260.97998	1497	4261	34.056911	47.78492	1506.024048	4263.704102	1500	4266	30.17141	52.60994	100	100	-2.066199	-0.31341	0	0	-0.249268	-0.05178	0	0
342	112ko3Gcon2R072503	NORMAL	A	1	1	14	4	LOW_SIGNAL	LOW_SIGNAL	1506.358154	4284.216309	1504	4280	28.450699	48.635601	1511.271973	4291.664063	1513	4288	31.155794	43.842972	100	100	-1.349988	-0.856863	0	0	-0.157718	-0.169873	0	0
343	112ko3Gcon2R072503	NORMAL	A	1	1	14	5	LOW_SIGNAL	LOW_SIGNAL	1491.130127	4250.424805	1491	4249	25.244804	41.290703	1506.848022	4260.976074	1510	4262	31.220354	48.502316	100	100	-4.318226	-1.213922	0	0	-0.50345	-0.217542	0	0
344	112ko3Gcon2R072503	NORMAL	A	1	1	14	6	LOW_SIGNAL	LOW_SIGNAL	1498.73291	4271.616211	1498	4270	29.823929	44.807373	1513.432007	4276.512207	1516	4278	34.300465	44.995983	100	100	-4.038328	-0.563284	0	0	-0.428539	-0.10881	0	0
345	112ko3Gcon2R072503	NORMAL	A	1	1	14	7	LOW_SIGNAL	LOW_SIGNAL	1514.482788	4254.399902	1514	4253	31.267685	51.458504	1519.527954	4252.848145	1519	4253	25.615196	56.564133	100	100	-1.386074	0.17853	-7.763834	0	-0.19696	0.027434	0	1513.415405
346	112ko3Gcon2R072503	NORMAL	A	1	1	14	8	LOW_SIGNAL	LOW_SIGNAL	1535.06897	4301.213867	1534	4300	28.986029	47.563583	1524.420654	4263.571289	1521	4263	32.599724	60.938057	100	100	2.925444	4.330774	0.675501	1.480382	0.326638	0.617719	140.098953	101.199219
347	112ko3Gcon2R072503	NORMAL	A	1	1	14	9	LOW_SIGNAL	LOW_SIGNAL	1516.151733	4273.192871	1512	4268	34.391407	52.133942	1529.008057	4262.591797	1527	4265	37.489246	64.456932	100	100	-3.532057	1.219652	-2.895954	0	-0.342934	0.164468	0	357.55307
348	112ko3Gcon2R072503	NORMAL	A	1	1	14	10	LOW_SIGNAL	LOW_SIGNAL	1492.565552	4241.48291	1490	4244	29.919992	43.52076	1505.144043	4248.560059	1503	4251	33.447533	54.959721	100	100	-3.455728	-0.814225	0	0	-0.376066	-0.12877	0	0
349	112ko3Gcon2R072503	NORMAL	A	1	1	14	11	LOW_SIGNAL	LOW_SIGNAL	1615.76709	4512.19873	1623	4555	58.471813	141.847443	1522.991943	4337.503906	1525	4310	34.354069	229.894836	100	100	25.488401	20.098619	1.268167	0.78854	2.700558	0.75989	51.000126	103.561707
350	112ko3Gcon2R072503	NORMAL	A	1	1	14	12	LOW_SIGNAL	LOW_SIGNAL	1622.268921	4518.834473	1634	4566	60.397903	149.492188	1539.560059	4314.86377	1536	4296	36.175514	95.772446	100	100	22.722858	23.466806	0.968298	1.03274	2.286322	2.129743	58.477024	56.275146
351	112ko3Gcon2R072503	NORMAL	A	1	1	14	13	LOW_SIGNAL	LOW_SIGNAL	1538.395874	4343.201172	1539	4337	30.583193	46.997639	1540.583984	4313.919922	1537	4311	27.30743	47.184364	100	100	-0.601146	3.368804	-0.178445	0	-0.080129	0.620571	0	14.321753
352	112ko3Gcon2R072503	NORMAL	A	1	1	14	14	LOW_SIGNAL	LOW_SIGNAL	1528.458374	4307.75	1527	4306	27.746071	46.49453	1534.063965	4301.096191	1535	4301	29.176535	57.961391	100	100	-1.540041	0.76552	-2.011759	0	-0.192127	0.114797	0	520.137939
353	112ko3Gcon2R072503	NORMAL	A	1	1	14	15	LOW_SIGNAL	LOW_SIGNAL	1526.547974	4293.602539	1524	4288	30.504286	44.461281	1536.047974	4286.720215	1532	4286	29.914894	51.419624	100	100	-2.609964	0.791811	-3.296198	0	-0.317568	0.133846	0	375.304565
354	112ko3Gcon2R072503	NORMAL	A	1	1	14	16	LOW_SIGNAL	LOW_SIGNAL	1509.55481	4198.411133	1510	4196	32.510582	47.000027	1519.703979	4227.583984	1518	4231	26.477325	58.33403	100	100	-2.788313	-3.356333	0	0	-0.383316	-0.5001	0	0
355	112ko3Gcon2R072503	NORMAL	A	1	1	14	17	LOW_SIGNAL	LOW_SIGNAL	1526.5	4237.376953	1520	4231	33.06488	52.71801	1532.839966	4237.063965	1535	4232	31.095953	64.869812	100	100	-1.741798	0.036009	-48.370834	0	-0.203884	0.004825	0	12077.398438
356	112ko3Gcon2R072503	NORMAL	A	1	1	14	18	LOW_SIGNAL	LOW_SIGNAL	1552.827637	4319.579102	1546	4326	30.112139	46.22945	1560.160034	4310.560059	1556	4309	31.669506	48.416275	100	100	-2.014452	1.03764	-1.941379	0	-0.231529	0.186281	0	159.513367
357	112ko3Gcon2R072503	NORMAL	A	1	1	14	19	LOW_SIGNAL	LOW_SIGNAL	1556.241333	4303.655273	1558	4307	29.501715	47.49654	1563.920044	4302.647949	1564	4299	28.73	52.011818	100	100	-2.109596	0.115893	-18.203033	0	-0.267272	0.019367	0	2104.276123
358	112ko3Gcon2R072503	NORMAL	A	1	1	14	20	LOW_SIGNAL	LOW_SIGNAL	1566.076416	4256.9375	1559	4252	36.054554	46.101891	1565.744019	4254.167969	1564	4253	29.518692	46.23114	100	100	0.091321	0.318634	0.2866	3.489183	0.011261	0.059906	6228.12207	124.734978
359	112ko3Gcon2R072503	NORMAL	A	1	1	14	21	LOW_SIGNAL	LOW_SIGNAL	1563.321655	4214.678223	1564	4212	31.14971	46.669754	1565.552002	4224.527832	1562	4228	28.525726	49.730816	100	100	-0.61275	-1.133196	0	0	-0.078187	-0.198058	0	0
360	112ko3Gcon2R072503	NORMAL	A	1	1	14	22	LOW_SIGNAL	LOW_SIGNAL	1572.540527	4254.790527	1572	4251	32.21809	41.34692	1575.52002	4247.056152	1573	4249	26.752621	55.642773	100	100	-0.818565	0.889839	-0.919902	0	-0.111372	0.139001	0	481.440491
361	112ko3Gcon2R072503	NORMAL	A	1	1	14	23	LOW_SIGNAL	LOW_SIGNAL	1561.768677	4228.721191	1560	4229	28.513416	45.095448	1571.271973	4234.456055	1570	4232	29.011497	48.740993	100	100	-2.61087	-0.659795	0	0	-0.32757	-0.11766	0	0
362	112ko3Gcon2R072503	NORMAL	A	1	1	14	24	LOW_SIGNAL	LOW_SIGNAL	1552.585083	4190.143066	1553	4188	27.972549	48.358532	1560.656006	4197.240234	1563	4196	28.667477	48.39677	100	100	-2.217349	-0.816528	0	0	-0.281536	-0.146645	0	0
363	112ko3Gcon2R072503	NORMAL	A	1	1	14	25	LOW_SIGNAL	LOW_SIGNAL	1565.608154	4191.216309	1562	4196	30.39908	42.224136	1555.647949	4183.631836	1553	4185	28.201818	52.406532	100	100	2.736398	0.872593	3.135939	0.318884	0.353176	0.144724	113.926483	409.275299
364	112ko3Gcon2R072503	NORMAL	A	1	1	14	26	LOW_SIGNAL	LOW_SIGNAL	1569.393311	4236.726563	1564	4235	34.652035	44.041027	1553.296021	4219.503906	1551	4217	31.274029	40.789146	100	100	4.422458	1.981465	2.231914	0.448046	0.514718	0.422236	92.705612	96.436691
365	112ko3Gcon2R072503	NORMAL	A	1	1	15	1	LOW_SIGNAL	LOW_SIGNAL	1497.851318	4230.614746	1498	4232	30.780407	58.536053	1502.991943	4227.888184	1506	4233	29.838409	59.456161	100	100	-1.4123	0.313691	-4.502204	0	-0.172282	0.045858	0	382.147308
366	112ko3Gcon2R072503	NORMAL	A	1	1	15	2	LOW_SIGNAL	LOW_SIGNAL	1498.221436	4224.154297	1492	4226	58.775898	52.292812	1498.57605	4218.240234	1498	4216	28.608673	58.686062	100	100	-0.097424	0.680412	-0.143184	0	-0.012395	0.100775	0	450.396545
367	112ko3Gcon2R072503	NORMAL	A	1	1	15	3	LOW_SIGNAL	LOW_SIGNAL	1503.959473	4260.493164	1501	4255	32.792873	44.099834	1501.277832	4248.785645	1497	4250	27.422522	55.673573	100	100	0.736735	1.346949	0.546966	1.828267	0.09779	0.210289	670.586121	290.254761
368	112ko3Gcon2R072503	NORMAL	A	1	1	15	4	LOW_SIGNAL	LOW_SIGNAL	1516.561646	4303.616211	1516	4303	30.895594	46.163464	1511.238037	4288.126953	1514	4284	34.760998	56.554272	100	100	1.462571	1.782037	0.82073	1.218428	0.153149	0.273883	299.247528	210.919525
369	112ko3Gcon2R072503	NORMAL	A	1	1	15	5	LOW_SIGNAL	LOW_SIGNAL	1513.561646	4312.294434	1511	4317	29.970789	47.836239	1519.504028	4307.368164	1519	4315	37.132416	49.420273	100	100	-1.632569	0.566767	-2.880496	0	-0.160032	0.099681	0	251.955261
370	112ko3Gcon2R072503	NORMAL	A	1	1	15	6	LOW_SIGNAL	LOW_SIGNAL	1509.675903	4290.820801	1510	4287	28.558392	46.007038	1512.040039	4280	1514	4275	32.566151	44.004398	100	100	-0.649506	1.244932	-0.52172	0	-0.072595	0.245903	0	124.076843
371	112ko3Gcon2R072503	NORMAL	A	1	1	15	7	LOW_SIGNAL	LOW_SIGNAL	1504	4231.192871	1503	4228	27.044973	45.935242	1510.072021	4231.73584	1509	4224	28.998936	56.963081	100	100	-1.668185	-0.062468	0	0	-0.209388	-0.009532	0	0
372	112ko3Gcon2R072503	NORMAL	A	1	1	15	8	LOW_SIGNAL	LOW_SIGNAL	1505	4221.807129	1506	4219	26.641916	43.45005	1505.730103	4208.174805	1501	4207	27.479572	44.781609	100	100	-0.200583	1.568397	-0.127891	0	-0.026569	0.304418	0	79.510117
373	112ko3Gcon2R072503	NORMAL	A	1	1	15	9	LOW_SIGNAL	LOW_SIGNAL	1488.703491	4213.075684	1490	4212	28.25729	45.108837	1494.647949	4208.912109	1497	4207	26.095741	48.023338	100	100	-1.633139	0.479019	-3.409343	0	-0.227794	0.086699	0	395.699646
374	112ko3Gcon2R072503	NORMAL	A	1	1	15	10	LOW_SIGNAL	LOW_SIGNAL	1494.027588	4216.744629	1492	4217	29.352251	47.017994	1496.767944	4209.39209	1498	4203	33.175518	49.149849	100	100	-0.752867	0.845909	-0.890009	0	-0.082602	0.149594	0	194.740677
375	112ko3Gcon2R072503	NORMAL	A	1	1	15	11	LOW_SIGNAL	LOW_SIGNAL	1540.691772	4318.294434	1537	4323	33.86924	76.861275	1503.66394	4249.191895	1507	4225	30.206266	242.4487	100	100	10.17277	7.950239	1.279555	0.781522	1.225833	0.285019	41.374676	332.756012
376	112ko3Gcon2R072503	NORMAL	A	1	1	15	12	LOW_SIGNAL	LOW_SIGNAL	1561.321899	4316.260254	1555	4316	38.194954	64.908546	1515.880005	4229.255859	1512	4242	34.474297	61.534645	100	100	12.484391	10.009846	1.247211	0.801789	1.318138	1.413909	36.185009	23.739571
377	112ko3Gcon2R072503	NORMAL	A	1	1	15	13	LOW_SIGNAL	LOW_SIGNAL	1533.659668	4278.375	1534	4281	33.855133	49.493614	1532.712036	4256.023926	1531	4251	32.484692	56.575741	100	100	0.260346	2.571488	0.101243	9.877204	0.029172	0.395065	1006.18457	122.624825
378	112ko3Gcon2R072503	NORMAL	A	1	1	15	14	LOW_SIGNAL	LOW_SIGNAL	1556.451416	4329.576172	1552	4330	29.75349	48.99971	1543.088013	4289.536133	1543	4295	30.137859	54.824295	100	100	3.671369	4.606602	0.79698	1.254737	0.443409	0.730334	35.903702	61.416756
379	112ko3Gcon2R072503	NORMAL	A	1	1	15	15	LOW_SIGNAL	LOW_SIGNAL	1557.924194	4436.476074	1557	4454	30.915901	90.496025	1544.735962	4316.416016	1542	4307	33.325169	75.774628	100	100	3.623244	13.812896	0.262309	3.812301	0.395744	1.584436	94.33271	41.20821
380	112ko3Gcon2R072503	NORMAL	A	1	1	15	16	LOW_SIGNAL	LOW_SIGNAL	1541.493164	4354.130371	1543	4381	32.768414	95.668182	1525.293091	4252.758789	1524	4244	31.924643	66.651154	100	100	4.450696	11.662788	0.381615	2.620441	0.507447	1.520928	45.606228	67.70105
381	112ko3Gcon2R072503	NORMAL	A	1	1	15	17	DETECTED	DETECTED	1714.515137	4583.818359	1717	4583	34.768143	53.130833	1520.430054	4198.580566	1519	4196	31.025377	52.720417	100	100	53.32159	44.321564	1.203062	0.831212	6.255688	7.307184	8.085292	1.710927
382	112ko3Gcon2R072503	NORMAL	A	1	1	15	18	DETECTED	DETECTED	1741.716064	4637.580078	1745	4629	37.064213	68.695328	1535.158325	4248.733398	1536	4253	25.620365	65.283066	100	100	56.748241	44.736767	1.268492	0.788338	8.062248	5.956318	12.966564	5.498699
383	112ko3Gcon2R072503	NORMAL	A	1	1	15	19	LOW_SIGNAL	LOW_SIGNAL	1540.296509	4271.869141	1535	4277	58.363701	46.868801	1553.5	4267.111328	1552	4269	27.553221	53.642113	100	100	-3.627436	0.547386	-6.626836	0	-0.4792	0.088695	0	548.402954
384	112ko3Gcon2R072503	NORMAL	A	1	1	15	20	LOW_SIGNAL	LOW_SIGNAL	1551.420654	4234.958496	1551	4243	49.021488	55.007046	1557.040039	4228.279785	1556	4226	30.915173	51.602959	100	100	-1.543831	0.768385	-2.009189	0	-0.181768	0.129425	0	285.237579
385	112ko3Gcon2R072503	NORMAL	A	1	1	15	21	LOW_SIGNAL	LOW_SIGNAL	1579.349609	4229.874023	1581	4232	32.479744	53.233727	1562.984009	4217.879883	1564	4218	30.874098	50.237915	100	100	4.496171	1.379925	3.258273	0.306911	0.530075	0.238747	61.628181	146.790771
386	112ko3Gcon2R072503	NORMAL	A	1	1	15	22	LOW_SIGNAL	LOW_SIGNAL	1582.48645	4267.033691	1583	4269	29.69356	51.365631	1577.567993	4255.167969	1577	4253	29.772615	42.435104	100	100	1.351263	1.36515	0.989827	1.010277	0.165201	0.27962	44.083309	243.920013
387	112ko3Gcon2R072503	NORMAL	A	1	1	15	23	LOW_SIGNAL	LOW_SIGNAL	1565.824341	4221.743164	1556	4225	91.988586	49.144939	1567.52002	4224.439941	1570	4226	27.453358	49.769707	100	100	-0.465859	-0.310264	0	0	-0.061766	-0.054185	0	0
388	112ko3Gcon2R072503	NORMAL	A	1	1	15	24	LOW_SIGNAL	LOW_SIGNAL	1554.046997	4184.523438	1550	4184	28.922392	44.478649	1561.911987	4178.352051	1563	4178	27.52858	57.37064	100	100	-2.160773	0.710017	-3.043268	0	-0.285703	0.10757	0	587.159729
389	112ko3Gcon2R072503	NORMAL	A	1	1	15	25	LOW_SIGNAL	LOW_SIGNAL	1545.47998	4158.926758	1544	4159	27.600866	50.683659	1557.527954	4157.200195	1558	4155	28.254475	53.61602	100	100	-3.309977	0.198641	-16.663126	0	-0.426409	0.032202	0	1012.90332
390	112ko3Gcon2R072503	NORMAL	A	1	1	15	26	LOW_SIGNAL	LOW_SIGNAL	1540.82666	4166.106445	1542	4170	26.778412	47.65411	1546.911987	4159.47998	1543	4161	24.674337	49.118946	100	100	-1.671841	0.762374	-2.19294	0	-0.246626	0.134907	0	179.675858
391	112ko3Gcon2R072503	NORMAL	A	1	1	16	1	LOW_SIGNAL	LOW_SIGNAL	1517.256714	4232.831055	1518	4235	29.266802	46.792252	1521.728027	4210.720215	1518	4206	37.63628	51.102932	100	100	-1.228418	2.543849	-0.482897	0	-0.118803	0.432673	0	92.906975
392	112ko3Gcon2R072503	NORMAL	A	1	1	16	2	LOW_SIGNAL	LOW_SIGNAL	1514.473022	4215.831055	1510	4211	36.875309	46.720821	1508.920044	4213.312012	1512	4212	35.55201	54.29361	100	100	1.525587	0.289816	5.263991	0.18997	0.156193	0.046397	176.300781	1097.953735
393	112ko3Gcon2R072503	NORMAL	A	1	1	16	3	LOW_SIGNAL	LOW_SIGNAL	1592.418945	4265.297363	1593	4269	58.391586	51.53381	1525.319946	4249.240234	1525	4253	30.580299	45.973228	100	100	18.434313	1.847371	9.978675	0.100214	2.194191	0.349271	74.13459	145.014084
394	112ko3Gcon2R072503	NORMAL	A	1	1	16	4	LOW_SIGNAL	LOW_SIGNAL	1598.486328	4306.020508	1599	4304	51.004829	49.065971	1532.719971	4268.304199	1530	4276	27.482723	64.15432	100	100	18.068193	4.339257	4.163891	0.24016	2.393007	0.5879	65.333313	109.585686
395	112ko3Gcon2R072503	NORMAL	A	1	1	16	5	LOW_SIGNAL	LOW_SIGNAL	1533.876709	4301.657715	1535	4301	26.084715	43.559139	1537.08728	4296.912598	1537	4298	32.781952	43.725689	100	100	-0.88205	0.545925	-1.615698	0	-0.097937	0.10852	0	80.351822
396	112ko3Gcon2R072503	NORMAL	A	1	1	16	6	LOW_SIGNAL	LOW_SIGNAL	1520.937988	4257.476074	1523	4257	28.351265	41.104725	1525.928589	4258.222168	1525	4258	29.287039	41.315735	100	100	-1.371083	-0.085838	0	0	-0.170403	-0.018058	0	0
397	112ko3Gcon2R072503	NORMAL	A	1	1	16	7	LOW_SIGNAL	LOW_SIGNAL	1510.310303	4206.744629	1511	4204	27.487757	48.103008	1515.791992	4221.551758	1513	4220	30.515816	56.385391	100	100	-1.506001	-1.703558	0	0	-0.179634	-0.262606	0	0
398	112ko3Gcon2R072503	NORMAL	A	1	1	16	8	LOW_SIGNAL	LOW_SIGNAL	1492.586182	4176.523926	1493	4175	28.002129	41.218269	1496.319946	4172.224121	1494	4169	27.519381	50.903904	100	100	-1.025789	0.494692	-2.073591	0	-0.135678	0.084469	0	694.700195
399	112ko3Gcon2R072503	NORMAL	A	1	1	16	9	LOW_SIGNAL	LOW_SIGNAL	1507.400024	4174.379395	1487	4169	122.986809	46.023262	1496.895996	4176.791992	1491	4172	38.25885	44.194649	100	100	2.885804	-0.277569	0	-0.096184	0.274552	-0.05459	1112.76001	0
400	112ko3Gcon2R072503	NORMAL	A	1	1	16	10	LOW_SIGNAL	LOW_SIGNAL	1488.662109	4174.993164	1488	4175	30.954536	43.50919	1501.047974	4181.943848	1501	4183	28.472361	49.669937	100	100	-3.402807	-0.799675	0	0	-0.435014	-0.139937	0	0
401	112ko3Gcon2R072503	NORMAL	A	1	1	16	11	LOW_SIGNAL	LOW_SIGNAL	1503.917236	4212	1501	4212	29.400139	47.178444	1515.255981	4200.160156	1515	4204	27.254448	50.395126	100	100	-3.115128	1.362173	-2.286882	0	-0.416033	0.23494	0	149.631882
402	112ko3Gcon2R072503	NORMAL	A	1	1	16	12	LOW_SIGNAL	LOW_SIGNAL	1514.513672	4209.082031	1513	4211	26.704849	43.99128	1517.839966	4200.959961	1517	4201	29.056227	47.438644	100	100	-0.913843	0.934443	-0.977954	0	-0.114478	0.171212	0	218.585373
403	112ko3Gcon2R072503	NORMAL	A	1	1	16	13	LOW_SIGNAL	LOW_SIGNAL	1543.875854	4223.593262	1528	4219	104.699768	43.349918	1532.456055	4225.120117	1531	4227	28.851257	40.981232	100	100	3.137397	-0.175665	0	-0.055991	0.395816	-0.037257	881.3302	0
404	112ko3Gcon2R072503	NORMAL	A	1	1	16	14	LOW_SIGNAL	LOW_SIGNAL	1535.611084	4250.326172	1534	4248	30.099857	46.433624	1534.671997	4240.52002	1534	4242	28.286776	44.241196	100	100	0.257998	1.128197	0.228682	4.372886	0.033199	0.221652	1095.619141	143.782974
405	112ko3Gcon2R072503	NORMAL	A	1	1	16	15	LOW_SIGNAL	LOW_SIGNAL	1542.758667	4270.675781	1543	4271	30.967564	46.691189	1542.047974	4255.848145	1536	4240	52.182041	124.537788	100	100	0.195251	1.705918	0.114455	8.737052	0.01362	0.119061	5909.680176	778.639648
406	112ko3Gcon2R072503	NORMAL	A	1	1	16	16	LOW_SIGNAL	LOW_SIGNAL	1529.448242	4212.572266	1529	4209	30.56389	45.909134	1525.151978	4213.680176	1523	4213	29.62863	50.625698	100	100	1.180326	-0.127465	0	-0.107991	0.145004	-0.021884	174.641174	0
407	112ko3Gcon2R072503	NORMAL	A	1	1	16	17	LOW_SIGNAL	LOW_SIGNAL	1527.531006	4164.186035	1525	4168	33.63242	45.616615	1606.666626	4169.753906	1535	4170	617.893005	47.168915	100	100	-21.741171	-0.640583	0	0	-0.128073	-0.118041	0	0
408	112ko3Gcon2R072503	NORMAL	A	1	1	16	18	LOW_SIGNAL	LOW_SIGNAL	1523.848267	4171.627441	1526	4173	27.469511	39.015667	1522.91272	4167.706543	1523	4168	30.94512	49.888527	100	100	0.257026	0.451099	0.569777	1.755073	0.030232	0.078593	1523.037964	792.953003
409	112ko3Gcon2R072503	NORMAL	A	1	1	16	19	LOW_SIGNAL	LOW_SIGNAL	1521.59314	4177.91748	1523	4176	28.526426	47.477253	1538.05603	4190.815918	1532	4187	35.619698	52.532997	100	100	-4.522901	-1.483964	0	0	-0.462185	-0.24553	0	0
410	112ko3Gcon2R072503	NORMAL	A	1	1	16	20	LOW_SIGNAL	LOW_SIGNAL	1549.198608	4170.773926	1546	4175	33.391846	48.812775	1558.416016	4174.759766	1559	4175	34.927158	40.17931	100	100	-2.532326	-0.45857	0	0	-0.263904	-0.099201	0	0
411	112ko3Gcon2R072503	NORMAL	A	1	1	16	21	LOW_SIGNAL	LOW_SIGNAL	1562.199951	4195.366699	1560	4191	34.495594	43.242317	1570.429565	4201.563477	1572	4195	27.449865	45.969997	100	100	-2.260947	-0.712938	0	0	-0.299805	-0.1348	0	0
412	112ko3Gcon2R072503	NORMAL	A	1	1	16	22	LOW_SIGNAL	LOW_SIGNAL	1579.533325	4238.633301	1579	4235	25.882715	43.412399	1583.52002	4234.496094	1581	4235	27.903517	42.538925	100	100	-1.095277	0.475985	-2.301073	0	-0.142874	0.097257	0	209.432373
413	112ko3Gcon2R072503	NORMAL	A	1	1	16	23	LOW_SIGNAL	LOW_SIGNAL	1560.302002	4197.09375	1562	4201	29.112942	48.116074	1573.728027	4203.184082	1572	4211	24.962669	47.372135	100	100	-3.688573	-0.700692	0	0	-0.537844	-0.128564	0	0
414	112ko3Gcon2R072503	NORMAL	A	1	1	16	24	LOW_SIGNAL	LOW_SIGNAL	1563.637573	4164.570313	1562	4162	30.030661	43.697117	1570.76001	4160.423828	1570	4165	25.795221	45.845135	100	100	-1.956769	0.477053	-4.101789	0	-0.276115	0.090445	0	334.466736
415	112ko3Gcon2R072503	NORMAL	A	1	1	16	25	LOW_SIGNAL	LOW_SIGNAL	1561.140015	4144.906738	1560	4141	26.655403	41.19202	1567.560059	4141.78418	1565	4139	29.34374	45.582352	100	100	-1.763798	0.35925	-4.909668	0	-0.218788	0.068504	0	625.077332
416	112ko3Gcon2R072503	NORMAL	A	1	1	16	26	LOW_SIGNAL	LOW_SIGNAL	1555.420044	4158.726563	1554	4159	30.216946	45.378944	1563.215942	4150.007813	1562	4149	32.010727	48.454094	100	100	-2.141791	1.003091	-2.135191	0	-0.24354	0.179938	0	194.830475
417	112ko3Gcon2R072503	NORMAL	A	1	1	17	1	LOW_SIGNAL	LOW_SIGNAL	1566.134277	4256.442871	1566	4254	28.387444	43.222767	1565.527954	4254.759766	1567	4257	34.954952	48.425259	100	100	0.166577	0.193641	0.860236	1.162472	0.017346	0.034757	3363.9021	1297.346313
418	112ko3Gcon2R072503	NORMAL	A	1	1	17	2	LOW_SIGNAL	LOW_SIGNAL	1546.100708	4239.382324	1543	4242	30.381079	44.437714	1555.352051	4247.936035	1555	4247	32.336742	48.989754	100	100	-2.54165	-0.984103	0	0	-0.286094	-0.174602	0	0
419	112ko3Gcon2R072503	NORMAL	A	1	1	17	3	LOW_SIGNAL	LOW_SIGNAL	1547.635132	4274.297363	1547	4277	28.241945	43.091965	1552.936035	4264.032227	1554	4262	33.457184	43.466698	100	100	-1.456333	1.181003	-1.233133	0	-0.158438	0.236161	0	55.481831
420	112ko3Gcon2R072503	NORMAL	A	1	1	17	4	LOW_SIGNAL	LOW_SIGNAL	1543.417847	4263.349121	1543	4257	26.70006	42.438202	1542.119995	4253.60791	1539	4256	27.363625	47.153812	100	100	0.356563	1.120725	0.318154	3.143136	0.04743	0.206584	461.49762	211.003967
421	112ko3Gcon2R072503	NORMAL	A	1	1	17	5	LOW_SIGNAL	LOW_SIGNAL	1535.965698	4255.630371	1533	4258	26.658867	47.950253	1545.984009	4248.832031	1548	4247	28.126724	55.091526	100	100	-2.752361	0.782148	-3.518976	0	-0.356185	0.123401	0	399.017181
422	112ko3Gcon2R072503	NORMAL	A	1	1	17	6	LOW_SIGNAL	LOW_SIGNAL	1540.827637	4225.979492	1529	4230	58.817909	46.81562	1535.952026	4217.768066	1537	4217	27.813276	54.761383	100	100	1.339491	0.944724	1.417866	0.705285	0.175298	0.149949	1062.970947	345.976746
423	112ko3Gcon2R072503	NORMAL	A	1	1	17	7	LOW_SIGNAL	LOW_SIGNAL	1520.0896	4164.538086	1523	4161	29.423841	61.257542	1522.642822	4169.27002	1524	4168	32.332142	57.830563	100	100	-0.701455	-0.544408	0	0	-0.078969	-0.081824	0	0
424	112ko3Gcon2R072503	NORMAL	A	1	1	17	8	LOW_SIGNAL	LOW_SIGNAL	1506.220703	4144.130859	1507	4148	28.362825	45.681305	1509.849243	4147.182617	1510	4148	26.564959	48.722309	100	100	-0.99688	-0.351104	0	0	-0.136591	-0.062636	0	0
425	112ko3Gcon2R072503	NORMAL	A	1	1	17	9	LOW_SIGNAL	LOW_SIGNAL	1504.186157	4149.758789	1503	4146	28.490002	45.859268	1507.579346	4156.031738	1510	4158	26.25395	48.067608	100	100	-0.932221	-0.721702	0	0	-0.129245	-0.130503	0	0
426	112ko3Gcon2R072503	NORMAL	A	1	1	17	10	LOW_SIGNAL	LOW_SIGNAL	1521.993164	4181.496582	1522	4180	28.241407	46.327206	1514.624023	4174.328125	1517	4179	29.651657	47.039249	100	100	2.024547	0.82473	2.454799	0.407365	0.248524	0.152393	122.615242	113.742546
427	112ko3Gcon2R072503	NORMAL	A	1	1	17	11	LOW_SIGNAL	LOW_SIGNAL	1512.124146	4192.213867	1512	4193	28.850401	45.457428	1521.008057	4192.791992	1523	4199	25.945198	45.808918	100	100	-2.440704	-0.066513	0	0	-0.342411	-0.01262	0	0
428	112ko3Gcon2R072503	NORMAL	A	1	1	17	12	LOW_SIGNAL	LOW_SIGNAL	1535.315063	4213.541016	1533	4208	30.433592	48.129566	1534.839966	4217.936035	1536	4220	34.877289	53.846226	100	100	0.130525	-0.505646	0	-3.873942	0.013622	-0.081622	3585.767578	0
429	112ko3Gcon2R072503	NORMAL	A	1	1	17	13	LOW_SIGNAL	LOW_SIGNAL	1567.034424	4276.46875	1571	4270	30.824417	47.450706	1557.472046	4244.487793	1553	4244	29.85194	50.235512	100	100	2.627101	3.679405	0.714002	1.400557	0.320327	0.636621	80.331093	51.573025
430	112ko3Gcon2R072503	NORMAL	A	1	1	17	14	LOW_SIGNAL	LOW_SIGNAL	1559.696533	4240.179199	1558	4243	30.924484	46.202545	1555.104004	4229.791992	1555	4230	29.006628	47.846581	100	100	1.26172	1.195047	1.055791	0.947157	0.158327	0.217094	233.443756	119.710945
431	112ko3Gcon2R072503	NORMAL	A	1	1	17	15	LOW_SIGNAL	LOW_SIGNAL	1552.569458	4192.979004	1550	4196	33.213161	46.085426	1548.23999	4200.080078	1550	4195	27.107426	49.333725	100	100	1.189448	-0.816978	0	-0.686855	0.159715	-0.14394	443.268951	0
432	112ko3Gcon2R072503	NORMAL	A	1	1	17	16	LOW_SIGNAL	LOW_SIGNAL	1539.784668	4177.631836	1540	4172	23.517042	53.197971	1543.439941	4179.936035	1542	4177	28.589815	48.046974	100	100	-1.004225	-0.265098	0	0	-0.127852	-0.047957	0	0
433	112ko3Gcon2R072503	NORMAL	A	1	1	17	17	LOW_SIGNAL	LOW_SIGNAL	1543.595947	4153.650879	1543	4153	27.800417	44.928848	1542.592041	4151.73584	1543	4154	28.294277	44.450798	100	100	0.275806	0.220325	1.251815	0.79884	0.035481	0.043082	524.287842	341.333405
434	112ko3Gcon2R072503	NORMAL	A	1	1	17	18	LOW_SIGNAL	LOW_SIGNAL	1547.643799	4173.630371	1545	4177	25.516928	42.315731	1547.592041	4171.983887	1547	4175	33.517467	41.254131	100	100	0.01422	0.189428	0.075066	13.321618	0.001544	0.039911	41989.074219	572.068054
435	112ko3Gcon2R072503	NORMAL	A	1	1	17	19	LOW_SIGNAL	LOW_SIGNAL	1568.568481	4193.308105	1567	4192	29.683832	43.991791	1547.800049	4172.879883	1545	4174	36.361755	38.177139	100	100	5.705775	2.350265	2.427716	0.41191	0.571161	0.53509	101.120422	107.00032
436	112ko3Gcon2R072503	NORMAL	A	1	1	17	20	LOW_SIGNAL	LOW_SIGNAL	1578.219238	4192.678223	1580	4195	27.784765	47.479069	1557.527954	4171.655762	1557	4173	30.145231	42.285721	100	100	5.68458	2.418632	2.350329	0.425472	0.686387	0.497153	56.514935	102.705376
437	112ko3Gcon2R072503	NORMAL	A	1	1	17	21	LOW_SIGNAL	LOW_SIGNAL	1579.238403	4210.026367	1579	4215	26.790722	52.592522	1573.511963	4182.751953	1570	4183	28.242212	42.058067	100	100	1.573243	3.137918	0.501365	1.994555	0.202762	0.648494	156.075104	115.77433
438	112ko3Gcon2R072503	NORMAL	A	1	1	17	22	LOW_SIGNAL	LOW_SIGNAL	1601.615845	4215.013184	1597	4215	51.298065	53.156006	1575.864014	4184.720215	1575	4183	24.305626	50.616142	100	100	7.07488	3.485203	2.029977	0.492617	1.059501	0.598484	175.422165	53.592472
439	112ko3Gcon2R072503	NORMAL	A	1	1	17	23	LOW_SIGNAL	LOW_SIGNAL	1583.993286	4160.503418	1583	4160	30.328278	44.245876	1584.848022	4177.591797	1586	4174	26.56521	42.841808	100	100	-0.234824	-1.966016	0	0	-0.032175	-0.398872	0	0
440	112ko3Gcon2R072503	NORMAL	A	1	1	17	24	LOW_SIGNAL	LOW_SIGNAL	1582.731567	4160.161133	1582	4161	30.823965	52.397533	1588.167969	4166.151855	1587	4173	29.166855	43.808792	100	100	-1.493559	-0.689232	0	0	-0.18639	-0.136747	0	0
441	112ko3Gcon2R072503	NORMAL	A	1	1	17	25	LOW_SIGNAL	LOW_SIGNAL	1586.34668	4157.273438	1587	4160	31.374763	40.821453	1593.255981	4159.13623	1591	4159	31.681602	41.790646	100	100	-1.898214	-0.214314	0	0	-0.218086	-0.044574	0	0
442	112ko3Gcon2R072503	NORMAL	A	1	1	17	26	LOW_SIGNAL	LOW_SIGNAL	1589.80542	4174.234863	1587	4179	39.44902	46.138504	1601.647949	4159.208008	1590	4158	88.393105	39.053593	100	100	-3.253534	1.728838	-1.88192	0	-0.133976	0.384775	0	163.492844
443	112ko3Gcon2R072503	NORMAL	A	1	1	18	1	LOW_SIGNAL	LOW_SIGNAL	1596.476563	4294.516602	1598	4295	27.53635	43.565674	1602.232056	4291.104004	1602	4289	30.349613	46.644135	100	100	-1.581224	0.392619	-4.027377	0	-0.18964	0.073162	0	488.324615
444	112ko3Gcon2R072503	NORMAL	A	1	1	18	2	LOW_SIGNAL	LOW_SIGNAL	1579.853394	4266.040039	1580	4265	29.415874	43.361881	1588.703979	4282.815918	1586	4277	31.893728	46.866554	100	100	-2.431549	-1.930063	0	0	-0.277502	-0.35795	0	0
445	112ko3Gcon2R072503	NORMAL	A	1	1	18	3	LOW_SIGNAL	LOW_SIGNAL	1570.51001	4252.838867	1571	4251	29.113152	42.934757	1576.703979	4245.808105	1580	4249	32.982162	52.112118	100	100	-1.701688	0.808888	-2.103737	0	-0.187798	0.134916	0	420.073639
446	112ko3Gcon2R072503	NORMAL	A	1	1	18	4	LOW_SIGNAL	LOW_SIGNAL	1548.945557	4204.394531	1547	4209	26.929588	48.913303	1556.624023	4199.616211	1552	4201	31.896677	49.603718	100	100	-2.109529	0.549745	-3.837285	0	-0.240729	0.09633	0	172.597839
447	112ko3Gcon2R072503	NORMAL	A	1	1	18	5	LOW_SIGNAL	LOW_SIGNAL	1546.924683	4184.047852	1546	4181	25.476723	44.615498	1555.144043	4181	1552	4178	33.486568	49.415291	100	100	-2.25813	0.350655	-6.439749	0	-0.245452	0.061678	0	697.031555
448	112ko3Gcon2R072503	NORMAL	A	1	1	18	6	LOW_SIGNAL	LOW_SIGNAL	1549.689697	4186.703613	1550	4186	27.172678	45.216465	1546.248047	4173.248047	1546	4175	28.092787	42.598579	100	100	0.945535	1.548061	0.610787	1.637233	0.12251	0.315869	207.19519	112.682854
449	112ko3Gcon2R072503	NORMAL	A	1	1	18	7	LOW_SIGNAL	LOW_SIGNAL	1550.793091	4178.634277	1551	4176	29.53574	47.910332	1545.841309	4176.888672	1548	4173	31.525837	52.367977	100	100	1.360418	0.200832	6.773922	0.147625	0.157071	0.033333	222.617676	1211.184082
450	112ko3Gcon2R072503	NORMAL	A	1	1	18	8	LOW_SIGNAL	LOW_SIGNAL	1532.213745	4160.303223	1532	4158	28.957626	43.68771	1530.400024	4145.463867	1532	4141	31.775423	50.732471	100	100	0.498289	1.707266	0.291864	3.426256	0.057079	0.292502	721.268433	173.800308
451	112ko3Gcon2R072503	NORMAL	A	1	1	18	9	LOW_SIGNAL	LOW_SIGNAL	1515.517212	4126.896484	1516	4127	30.836737	40.969112	1519.671997	4129.319824	1519	4135	31.45344	41.672611	100	100	-1.141457	-0.278805	0	0	-0.132093	-0.058152	0	0
452	112ko3Gcon2R072503	NORMAL	A	1	1	18	10	LOW_SIGNAL	LOW_SIGNAL	1511.599976	4154.986328	1511	4155	30.482098	42.025639	1525.634888	4158.222168	1524	4155	30.65436	47.049744	100	100	-3.855855	-0.372283	0	0	-0.457844	-0.068775	0	0
453	112ko3Gcon2R072503	NORMAL	A	1	1	18	11	LOW_SIGNAL	LOW_SIGNAL	1564.420654	4226.882813	1568	4228	33.825668	43.679325	1539.777832	4196.706543	1542	4197	28.767729	50.380177	100	100	6.770198	3.471776	1.950068	0.512803	0.856613	0.598971	72.203888	83.195679
454	112ko3Gcon2R072503	NORMAL	A	1	1	18	12	LOW_SIGNAL	LOW_SIGNAL	1602.59314	4309.461914	1602	4308	33.879795	40.854256	1565.599976	4273.824219	1567	4276	29.025568	48.570847	100	100	10.163245	4.100113	2.478772	0.403426	1.274503	0.733726	47.237003	73.711098
455	112ko3Gcon2R072503	NORMAL	A	1	1	18	13	LOW_SIGNAL	LOW_SIGNAL	1565.199951	4268.068848	1564	4268	31.031031	42.694107	1571.18396	4259.21582	1573	4258	27.599491	49.224236	100	100	-1.644005	1.01854	-1.61408	0	-0.216816	0.179851	0	276.738892
456	112ko3Gcon2R072503	NORMAL	A	1	1	18	14	LOW_SIGNAL	LOW_SIGNAL	1569.041382	4232.807129	1565	4235	32.698936	45.556335	1577.215942	4227.13623	1577	4224	29.286291	46.799225	100	100	-2.245822	0.652436	-3.44221	0	-0.279126	0.121175	0	188.927902
457	112ko3Gcon2R072503	NORMAL	A	1	1	18	15	LOW_SIGNAL	LOW_SIGNAL	1557	4153.013672	1558	4154	27.153114	39.67001	1562.81604	4162.576172	1561	4164	33.339741	44.241123	100	100	-1.597859	-1.100165	0	0	-0.174448	-0.216145	0	0
458	112ko3Gcon2R072503	NORMAL	A	1	1	18	16	LOW_SIGNAL	LOW_SIGNAL	1553.765503	4161.544922	1549	4163	31.922001	41.775043	1550.167969	4151.160156	1552	4150	32.110401	35.454266	100	100	0.988362	1.194766	0.827243	1.208835	0.112036	0.292906	96.54631	212.754929
459	112ko3Gcon2R072503	NORMAL	A	1	1	18	17	LOW_SIGNAL	LOW_SIGNAL	1552.765503	4164.689453	1552	4165	25.573704	47.356876	1548.76001	4158.271973	1545	4156	27.310453	46.379459	100	100	1.100441	0.73833	1.490446	0.67094	0.146665	0.138369	239.262878	149.152222
460	112ko3Gcon2R072503	NORMAL	A	1	1	18	18	LOW_SIGNAL	LOW_SIGNAL	1562.123291	4200.068359	1561	4199	27.541794	43.490902	1563.414429	4192.603516	1564	4189	28.266092	44.097683	100	100	-0.354718	0.858829	-0.413025	0	-0.045678	0.16928	0	97.660522
461	112ko3Gcon2R072503	NORMAL	A	1	1	18	19	DETECTED	DETECTED	2109.484863	5212.484863	2114	5215	83.578186	173.664078	1576.044067	4194.191406	1578	4183	34.382149	45.060577	100	100	146.553833	117.154541	1.250944	0.799396	15.515051	22.598322	14.280612	16.470329
462	112ko3Gcon2R072503	NORMAL	A	1	1	18	20	DETECTED	DETECTED	2135.948486	4884.154785	2138	4900	99.35714	112.47493	1588.875	4187.950195	1590	4192	32.043633	46.621258	100	100	150.299179	80.098259	1.876435	0.532925	17.072767	14.933201	17.191128	14.702223
463	112ko3Gcon2R072503	NORMAL	A	1	1	18	21	LOW_SIGNAL	LOW_SIGNAL	1610.576172	4198.542969	1612	4199	29.500822	40.816299	1604.206299	4184.801758	1602	4186	34.71814	46.061188	100	100	1.750015	1.580925	1.106956	0.903378	0.183474	0.298325	287.358795	155.344818
464	112ko3Gcon2R072503	NORMAL	A	1	1	18	22	LOW_SIGNAL	LOW_SIGNAL	1621.506714	4221.319824	1620	4218	30.189497	43.050037	1610.536011	4198.248047	1610	4193	35.701843	53.279781	100	100	3.014015	2.654405	1.135476	0.880688	0.307287	0.433031	173.719254	136.060394
465	112ko3Gcon2R072503	NORMAL	A	1	1	18	23	LOW_SIGNAL	LOW_SIGNAL	1631.503296	4211.583984	1627	4212	34.750191	44.892838	1613.015991	4210.912109	1609	4212	32.404945	49.085495	100	100	5.079074	0.077299	65.706734	0.015219	0.570509	0.013688	67.882889	2954.405273
466	112ko3Gcon2R072503	NORMAL	A	1	1	18	24	LOW_SIGNAL	LOW_SIGNAL	1634.671143	4196.281738	1631	4198	38.829575	46.644146	1618.47998	4193.680176	1616	4193	32.505978	50.059738	100	100	4.448247	0.299309	14.8617	0.067287	0.498098	0.051969	131.176819	698.58728
467	112ko3Gcon2R072503	NORMAL	A	1	1	18	25	LOW_SIGNAL	LOW_SIGNAL	1616.733276	4165.966797	1614	4163	44.566612	46.458107	1608.215942	4166.071777	1607	4164	33.650864	45.546711	100	100	2.339993	-0.012078	0	-0.005162	0.253109	-0.002305	343.063873	0
468	112ko3Gcon2R072503	NORMAL	A	1	1	18	26	LOW_SIGNAL	LOW_SIGNAL	1601.899292	4170.201172	1600	4172	31.195929	42.435642	1596.312012	4157.879883	1596	4163	28.424038	41.230782	100	100	1.535011	1.417563	1.082852	0.923487	0.196569	0.298837	230.082458	81.486923
469	112ko3Gcon2R072503	NORMAL	A	1	1	19	1	LOW_SIGNAL	LOW_SIGNAL	1620.033569	4308.61084	1619	4311	28.726675	44.883896	1625.896851	4311.72998	1627	4306	33.555878	42.653465	100	100	-1.610837	-0.358857	0	0	-0.174732	-0.073127	0	0
470	112ko3Gcon2R072503	NORMAL	A	1	1	19	2	LOW_SIGNAL	LOW_SIGNAL	1609.493286	4307.932617	1612	4307	29.667427	49.711643	1618.865112	4294.452148	1617	4298	39.375389	46.501884	100	100	-2.574751	1.550926	-1.660137	0	-0.238012	0.289891	0	130.361481
471	112ko3Gcon2R072503	NORMAL	A	1	1	19	3	LOW_SIGNAL	LOW_SIGNAL	1611.362427	4277.543457	1611	4275	31.389065	43.780853	1602.359985	4281.664063	1601	4284	35.059486	51.604855	100	100	2.473268	-0.474075	0	-0.19168	0.256776	-0.079849	173.476425	0
472	112ko3Gcon2R072503	NORMAL	A	1	1	19	4	LOW_SIGNAL	LOW_SIGNAL	1593.060791	4227.945801	1593	4230	31.651209	45.237823	1581.968018	4247.912109	1582	4246	27.822863	54.112926	100	100	3.047552	-2.297122	0	-0.75376	0.398693	-0.368975	136.028305	0
473	112ko3Gcon2R072503	NORMAL	A	1	1	19	5	LOW_SIGNAL	LOW_SIGNAL	1563.828735	4243.006836	1565	4240	30.76033	50.853344	1580.352051	4237.023926	1583	4246	31.3444	70.198502	100	100	-4.539501	0.688333	-6.594919	0	-0.527154	0.085228	0	808.833923
474	112ko3Gcon2R072503	NORMAL	A	1	1	19	6	LOW_SIGNAL	LOW_SIGNAL	1566.164429	4218.855957	1555	4219	75.986656	47.941059	1581.626953	4234.563477	1579	4238	36.235828	60.780582	100	100	-4.248067	-1.807148	0	0	-0.426719	-0.25843	0	0
475	112ko3Gcon2R072503	NORMAL	A	1	1	19	7	LOW_SIGNAL	LOW_SIGNAL	1587.164429	4237.780762	1587	4237	34.369999	43.667324	1585.447998	4230.952148	1582	4233	39.954304	51.000931	100	100	0.47156	0.785631	0.600231	1.666025	0.04296	0.133892	1186.926147	385.858887
476	112ko3Gcon2R072503	NORMAL	A	1	1	19	8	LOW_SIGNAL	LOW_SIGNAL	1561.958618	4204.358398	1562	4203	27.121866	44.019032	1561.671997	4195.487793	1559	4198	31.357395	49.299873	100	100	0.078744	1.020562	0.077158	12.960459	0.00914	0.179932	5490.938965	250.255203
477	112ko3Gcon2R072503	NORMAL	A	1	1	19	9	LOW_SIGNAL	LOW_SIGNAL	1533.724121	4176.993164	1535	4174	32.772884	45.540817	1538.791992	4168.655762	1538	4171	31.596582	49.897171	100	100	-1.392312	0.959217	-1.451508	0	-0.160393	0.167092	0	244.563416
478	112ko3Gcon2R072503	NORMAL	A	1	1	19	10	LOW_SIGNAL	LOW_SIGNAL	1513.268921	4138.43457	1512	4142	28.553131	43.628124	1526.647949	4145.591797	1527	4144	33.659405	46.490738	100	100	-3.675662	-0.823438	0	0	-0.397483	-0.15395	0	0
479	112ko3Gcon2R072503	NORMAL	A	1	1	19	11	LOW_SIGNAL	LOW_SIGNAL	1524.075806	4171.448242	1522	4179	28.335072	47.394897	1542.959961	4192.383789	1543	4196	29.967552	55.498154	100	100	-5.188102	-2.408632	0	0	-0.630153	-0.37723	0	0
480	112ko3Gcon2R072503	NORMAL	A	1	1	19	12	LOW_SIGNAL	LOW_SIGNAL	1566.541138	4250.212402	1562	4253	59.449093	44.954731	1604.735962	4246.839844	1565	4246	281.117218	54.508728	100	100	-10.493382	0.388012	-27.043928	0	-0.135868	0.061872	0	914.039185
481	112ko3Gcon2R072503	NORMAL	A	1	1	19	13	LOW_SIGNAL	LOW_SIGNAL	1560.055176	4233.682617	1561	4238	25.195293	44.984211	1566.944458	4241.22998	1567	4238	25.503973	48.33139	100	100	-1.892714	-0.868323	0	0	-0.270126	-0.156159	0	0
482	112ko3Gcon2R072503	NORMAL	A	1	1	19	14	LOW_SIGNAL	LOW_SIGNAL	1568.103394	4210	1567	4206	26.176939	44.557236	1575.484131	4209.428711	1574	4210	28.989309	45.650928	100	100	-2.027733	0.065727	-30.850952	0	-0.254602	0.012514	0	1738.660156
483	112ko3Gcon2R072503	NORMAL	A	1	1	19	15	LOW_SIGNAL	LOW_SIGNAL	1555.9104	4127.489746	1555	4131	29.546789	48.575127	1559.911987	4149.624023	1562	4148	29.967188	58.464859	100	100	-1.099368	-2.546546	0	0	-0.133532	-0.378591	0	0
484	112ko3Gcon2R072503	NORMAL	A	1	1	19	16	LOW_SIGNAL	LOW_SIGNAL	1559.411011	4163.123047	1558	4161	31.594122	45.052586	1559.800049	4156.151855	1561	4149	31.259058	50.988937	100	100	-0.106882	0.802035	-0.133263	0	-0.012446	0.13672	0	342.517181
485	112ko3Gcon2R072503	NORMAL	A	1	1	19	17	LOW_SIGNAL	LOW_SIGNAL	1564.917847	4205.294434	1565	4206	26.619022	50.322575	1573.384033	4194.271973	1572	4194	33.60751	51.075588	100	100	-2.325941	1.268133	-1.834146	0	-0.251914	0.215807	0	79.275322
486	112ko3Gcon2R072503	NORMAL	A	1	1	19	18	LOW_SIGNAL	LOW_SIGNAL	1583.489746	4245.129395	1584	4242	28.882702	52.476379	1579.232056	4228.071777	1581	4223	27.651674	48.806599	100	100	1.169728	1.962477	0.596047	1.67772	0.153976	0.349494	195.936798	113.023834
487	112ko3Gcon2R072503	NORMAL	A	1	1	19	19	LOW_SIGNAL	LOW_SIGNAL	1690.557861	4215.666504	1589	4217	503.480621	51.379639	1589.666626	4220.460449	1587	4222	31.835073	51.932209	100	100	27.718159	-0.551543	0	-0.019898	3.169185	-0.092312	498.034485	0
488	112ko3Gcon2R072503	NORMAL	A	1	1	19	20	LOW_SIGNAL	LOW_SIGNAL	1609.243408	4208.486816	1607	4206	26.023678	44.114391	1595.05603	4211.26416	1596	4209	24.211536	44.47438	100	100	3.897742	-0.319533	0	-0.081979	0.585976	-0.062448	67.250893	0
489	112ko3Gcon2R072503	NORMAL	A	1	1	19	21	LOW_SIGNAL	LOW_SIGNAL	1607.085571	4212.973633	1612	4215	29.330933	41.494106	1607.719971	4213.751953	1610	4211	27.437201	44.183926	100	100	-0.17429	-0.089546	0	0	-0.023122	-0.017615	0	0
490	112ko3Gcon2R072503	NORMAL	A	1	1	19	22	LOW_SIGNAL	LOW_SIGNAL	1616.060059	4235.026855	1615	4232	31.767658	49.319378	1619.255981	4238.967773	1620	4242	28.737944	47.177242	100	100	-0.878026	-0.453402	0	0	-0.111209	-0.083534	0	0
491	112ko3Gcon2R072503	NORMAL	A	1	1	19	23	LOW_SIGNAL	LOW_SIGNAL	1629.313354	4248.459961	1629	4250	28.186846	47.802959	1629.504028	4249.383789	1629	4249	29.496208	45.618118	100	100	-0.052384	-0.106286	0	0	-0.006464	-0.020251	0	0
492	112ko3Gcon2R072503	NORMAL	A	1	1	19	24	LOW_SIGNAL	LOW_SIGNAL	1620.959717	4203.154297	1618	4203	31.262594	45.111404	1626.927979	4218.711914	1625	4215	38.693207	50.521439	100	100	-1.639679	-1.789902	0	0	-0.154246	-0.307941	0	0
493	112ko3Gcon2R072503	NORMAL	A	1	1	19	25	LOW_SIGNAL	LOW_SIGNAL	1611.395996	4165.677734	1608	4165	32.944019	44.547157	1605.671997	4157.399902	1607	4160	28.76483	47.904644	100	100	1.572572	0.952364	1.65123	0.605609	0.198993	0.172798	280.556396	212.837555
494	112ko3Gcon2R072503	NORMAL	A	1	1	19	26	LOW_SIGNAL	LOW_SIGNAL	1596.973145	4136.29541	1598	4138	30.486578	42.301933	1597.936035	4138.631836	1604	4138	33.839931	40.363773	100	100	-0.264538	-0.268806	0	0	-0.028454	-0.057884	0	0
495	112ko3Gcon2R072503	NORMAL	A	1	1	20	1	DETECTED	DETECTED	3736.414063	6354.303223	3966	6458	532.221191	669.744141	1671.240479	4386.607422	1671	4384	40.047798	74.987427	100	100	567.37146	226.383179	2.506244	0.399003	51.567719	26.240343	25.698195	33.82296
496	112ko3Gcon2R072503	NORMAL	A	1	1	20	2	DETECTED	DETECTED	3670.619385	6271.566406	3860	6406	637.665527	761.130005	1635.025269	4358.228027	1641	4363	52.176224	73.198189	100	100	559.244995	220.129364	2.540529	0.393619	39.013824	26.139149	31.220728	39.595821
497	112ko3Gcon2R072503	NORMAL	A	1	1	20	3	LOW_SIGNAL	LOW_SIGNAL	1591.208008	4356.577148	1596	4358	30.881271	54.847973	1610.255981	4355.144043	1606	4355	33.589775	63.489864	100	100	-5.233108	0.164879	-31.739155	0	-0.567077	0.022572	0	2231.45459
498	112ko3Gcon2R072503	NORMAL	A	1	1	20	4	LOW_SIGNAL	LOW_SIGNAL	1585.134277	4299.724609	1586	4297	28.310457	46.977688	1594.855957	4304.21582	1596	4309	30.29178	56.675011	100	100	-2.670867	-0.516713	0	0	-0.320935	-0.079245	0	0
499	112ko3Gcon2R072503	NORMAL	A	1	1	20	5	LOW_SIGNAL	LOW_SIGNAL	1601.891846	4312.668945	1603	4315	29.733768	42.990337	1603.416016	4310.279785	1604	4315	30.419163	56.491447	100	100	-0.41874	0.274873	-1.523396	0	-0.050106	0.042292	0	1533.950317
500	112ko3Gcon2R072503	NORMAL	A	1	1	20	6	LOW_SIGNAL	LOW_SIGNAL	1609.205444	4307.842285	1610	4304	26.299839	36.320351	1607.238037	4302.865234	1606	4300	30.719229	46.904892	100	100	0.540512	0.572609	0.943946	1.059383	0.064045	0.106109	806.857727	596.336609
501	112ko3Gcon2R072503	NORMAL	A	1	1	20	7	LOW_SIGNAL	LOW_SIGNAL	1602.94519	4301.568359	1604	4299	29.412354	44.215431	1610.834717	4302.413086	1611	4302	30.486975	52.648476	100	100	-2.167514	-0.097186	0	0	-0.258784	-0.016045	0	0
502	112ko3Gcon2R072503	NORMAL	A	1	1	20	8	LOW_SIGNAL	LOW_SIGNAL	1579.931519	4254.986328	1583	4249	29.152313	48.021133	1587.536011	4263.151855	1583	4256	31.207045	60.513798	100	100	-2.089206	-0.939443	0	0	-0.243679	-0.134937	0	0
503	112ko3Gcon2R072503	NORMAL	A	1	1	20	9	LOW_SIGNAL	LOW_SIGNAL	1569.883545	4221.273926	1568	4220	29.347031	45.907482	1563.991943	4203.879883	1562	4205	29.600433	47.445152	100	100	1.618618	2.001183	0.808831	1.236353	0.199038	0.366614	65.600128	68.880219
504	112ko3Gcon2R072503	NORMAL	A	1	1	20	10	LOW_SIGNAL	LOW_SIGNAL	1543.727905	4167.415039	1546	4171	28.042177	44.725487	1547.784058	4168.208008	1547	4169	32.312881	52.21394	100	100	-1.114359	-0.091231	0	0	-0.125527	-0.015187	0	0
505	112ko3Gcon2R072503	NORMAL	A	1	1	20	11	LOW_SIGNAL	LOW_SIGNAL	1530.5	4188.691895	1528	4185	30.638325	42.148766	1542.560059	4175.39209	1540	4174	30.611357	52.311859	100	100	-3.313297	1.530141	-2.165354	0	-0.393973	0.254241	0	232.966293
506	112ko3Gcon2R072503	NORMAL	A	1	1	20	12	LOW_SIGNAL	LOW_SIGNAL	1540.427612	4205.944824	1537	4211	31.201574	47.530807	1559.072021	4207.647949	1562	4213	31.948341	50.038406	100	100	-5.122236	-0.195944	0	0	-0.58358	-0.034036	0	0
507	112ko3Gcon2R072503	NORMAL	A	1	1	20	13	LOW_SIGNAL	LOW_SIGNAL	1579	4256.53125	1578	4256	28.483425	48.493984	1566.624023	4228.439941	1567	4226	27.982904	41.825367	100	100	3.40009	3.231902	1.05204	0.950534	0.442269	0.671633	42.956203	87.364769
508	112ko3Gcon2R072503	NORMAL	A	1	1	20	14	LOW_SIGNAL	LOW_SIGNAL	1580.531006	4219.365723	1579	4226	27.2402	67.199722	1577.255981	4184.903809	1574	4186	30.031408	53.398746	100	100	0.899758	3.964839	0.226934	4.406564	0.109053	0.645369	386.056854	118.382202
509	112ko3Gcon2R072503	NORMAL	A	1	1	20	15	LOW_SIGNAL	LOW_SIGNAL	1557.606934	4127.406738	1556	4130	28.175867	41.694073	1565.166626	4128.571289	1564	4127	29.496235	52.286053	100	100	-2.076897	-0.133981	0	0	-0.256293	-0.022273	0	0
510	112ko3Gcon2R072503	NORMAL	A	1	1	20	16	LOW_SIGNAL	LOW_SIGNAL	1574.380981	4187.938965	1574	4185	29.34428	48.25037	1575.373047	4172.087402	1576	4177	28.662939	56.505726	100	100	-0.272553	1.82372	-0.149449	0	-0.034611	0.28053	0	185.517746
511	112ko3Gcon2R072503	NORMAL	A	1	1	20	17	LOW_SIGNAL	LOW_SIGNAL	1588.363037	4238.171387	1590	4239	29.484743	44.926517	1591.640015	4233.13623	1588	4230	29.453737	46.530666	100	100	-0.900294	0.579294	-1.554122	0	-0.111258	0.108212	0	240.557266
512	112ko3Gcon2R072503	NORMAL	A	1	1	20	18	LOW_SIGNAL	LOW_SIGNAL	1601.335571	4271.979492	1600	4272	37.8493	46.844204	1596.904053	4265.120117	1594	4266	28.839218	46.682285	100	100	1.217485	0.78917	1.54274	0.648197	0.153663	0.146937	553.142883	56.732166
513	112ko3Gcon2R072503	NORMAL	A	1	1	20	19	LOW_SIGNAL	LOW_SIGNAL	1611.312866	4279.700684	1608	4276	32.484303	55.417645	1612.328003	4266.344238	1611	4268	28.832037	53.562462	100	100	-0.278892	1.536657	-0.181492	0	-0.035209	0.249362	0	106.457443
514	112ko3Gcon2R072503	NORMAL	A	1	1	20	20	LOW_SIGNAL	LOW_SIGNAL	1617.605225	4242.954102	1619	4246	27.40019	46.475304	1614.671997	4247.560059	1614	4248	31.572445	49.908047	100	100	0.805855	-0.529915	0	-0.657581	0.092905	-0.092289	534.767334	0
515	112ko3Gcon2R072503	NORMAL	A	1	1	20	21	LOW_SIGNAL	LOW_SIGNAL	1648.302612	4301.545898	1646	4299	34.146748	62.606392	1622.895996	4268.775879	1620	4268	29.698988	64.071014	100	100	6.980038	3.770187	1.851377	0.540138	0.855471	0.511464	66.326912	41.565742
516	112ko3Gcon2R072503	NORMAL	A	1	1	20	22	LOW_SIGNAL	LOW_SIGNAL	1671.506714	4354.273438	1673	4361	32.676105	51.599258	1641.199951	4318.487793	1640	4325	33.592194	60.386204	100	100	8.32627	4.117134	2.022346	0.494475	0.902197	0.592613	25.708794	87.657883
517	112ko3Gcon2R072503	NORMAL	A	1	1	20	23	LOW_SIGNAL	LOW_SIGNAL	1710.073853	4326.933105	1713	4326	41.849648	53.542442	1660.359985	4318.711914	1657	4325	37.464264	56.085312	100	100	13.658043	0.945847	14.440011	0.069252	1.326968	0.146584	37.514652	203.089523
518	112ko3Gcon2R072503	NORMAL	A	1	1	20	24	LOW_SIGNAL	LOW_SIGNAL	1689.741455	4245.823242	1688	4249	61.303097	43.397282	1638.296021	4256.647949	1637	4254	34.270981	51.293633	100	100	14.133762	-1.245381	0	-0.088114	1.501137	-0.211034	98.801437	0
519	112ko3Gcon2R072503	NORMAL	A	1	1	20	25	LOW_SIGNAL	LOW_SIGNAL	1637.878418	4188.202637	1635	4185	35.385326	53.028675	1620.94397	4199.87207	1618	4204	31.36191	61.181122	100	100	4.652453	-1.342567	0	-0.288572	0.539969	-0.190736	96.770523	0
520	112ko3Gcon2R072503	NORMAL	A	1	1	20	26	LOW_SIGNAL	LOW_SIGNAL	1627.635132	4157.89209	1631	4159	29.739265	41.631699	1616.880005	4161.21582	1619	4160	31.792828	47.85656	100	100	2.954789	-0.382395	0	-0.129415	0.338288	-0.069452	104.517555	0
521	112ko3Gcon2R072503	NORMAL	A	1	1	21	1	LOW_SIGNAL	LOW_SIGNAL	1691.073364	4467.806641	1692	4467	33.014965	51.217094	1676.619019	4445.30957	1674	4443	34.077755	52.470856	100	100	3.971087	2.588285	1.534254	0.651783	0.424158	0.428754	58.420174	50.681065
522	112ko3Gcon2R072503	NORMAL	A	1	1	21	2	LOW_SIGNAL	LOW_SIGNAL	1646.691284	4412.852539	1646	4413	33.782467	47.67691	1645.079346	4411.071289	1642	4409	37.203136	48.809048	100	100	0.442853	0.204933	2.160968	0.462756	0.043328	0.036494	966.70105	586.754883
523	112ko3Gcon2R072503	NORMAL	A	1	1	21	3	LOW_SIGNAL	LOW_SIGNAL	1632.268433	4414.476563	1632	4412	29.726149	48.12355	1627.595215	4391.293457	1630	4392	29.459709	47.927956	100	100	1.283888	2.667214	0.481359	2.077451	0.158631	0.483707	84.975266	18.696537
524	112ko3Gcon2R072503	NORMAL	A	1	1	21	4	LOW_SIGNAL	LOW_SIGNAL	1613.459473	4351.662109	1615	4358	29.698345	58.344578	1618.698364	4342.214355	1616	4343	27.503096	60.50687	100	100	-1.439297	1.086963	-1.324145	0	-0.190484	0.156143	0	169.680038
525	112ko3Gcon2R072503	NORMAL	A	1	1	21	5	LOW_SIGNAL	LOW_SIGNAL	1632.711426	4374.550293	1635	4369	38.041634	57.26651	1598.206299	4310.92041	1598	4310	27.439337	45.471157	100	100	9.479699	7.320611	1.294933	0.772241	1.257506	1.399346	76.361404	54.709053
526	112ko3Gcon2R072503	NORMAL	A	1	1	21	6	LOW_SIGNAL	LOW_SIGNAL	1648.01355	4368.75	1648	4374	41.050652	62.241013	1608.244873	4315.969238	1606	4317	31.810991	45.439075	100	100	10.925771	6.072421	1.799245	0.555789	1.250155	1.161572	65.243362	80.588249
527	112ko3Gcon2R072503	NORMAL	A	1	1	21	7	DETECTED	DETECTED	5369.067383	8984.34375	5767	9328	1039.631226	1453.006836	1635.238037	4336.833496	1636	4327	31.509827	46.805733	100	100	1025.806396	534.695496	1.918487	0.521244	118.497299	99.29361	27.830772	31.247972
528	112ko3Gcon2R072503	NORMAL	A	1	1	21	8	DETECTED	DETECTED	5000.01416	8680.321289	5502	9341	1242.459717	1727.511841	1618.522705	4313.90918	1615	4307	37.9366	52.819935	100	100	929.007507	502.355194	1.849304	0.540744	89.13533	82.665985	36.725819	39.545151
529	112ko3Gcon2R072503	NORMAL	A	1	1	21	9	LOW_SIGNAL	LOW_SIGNAL	1574.337891	4235.695801	1571	4236	30.440201	48.330734	1575.400024	4235.359863	1577	4228	30.716183	51.767067	100	100	-0.291803	0.03865	-7.549974	0	-0.034579	0.006489	0	5520.791016
530	112ko3Gcon2R072503	NORMAL	A	1	1	21	10	LOW_SIGNAL	LOW_SIGNAL	1563.795898	4235.605469	1565	4233	28.85413	45.459213	1564.047974	4228.463867	1567	4221	30.577997	55.261341	100	100	-0.069253	0.82164	-0.084287	0	-0.008244	0.129233	0	439.970581
531	112ko3Gcon2R072503	NORMAL	A	1	1	21	11	LOW_SIGNAL	LOW_SIGNAL	1547.78772	4221.164551	1544	4221	27.811985	41.458588	1549.312012	4218.959961	1548	4214	30.97121	53.385593	100	100	-0.418773	0.253638	-1.651069	0	-0.049216	0.041296	0	1525.609131
532	112ko3Gcon2R072503	NORMAL	A	1	1	21	12	LOW_SIGNAL	LOW_SIGNAL	1558.541138	4243.30127	1560	4244	27.823612	46.88538	1566.887939	4233.815918	1567	4230	31.566677	51.221275	100	100	-2.293143	1.091289	-2.101316	0	-0.264418	0.185184	0	217.437927
533	112ko3Gcon2R072503	NORMAL	A	1	1	21	13	LOW_SIGNAL	LOW_SIGNAL	1582.791626	4273.840332	1582	4275	27.320135	46.208366	1581.33606	4251.456055	1577	4252	28.275417	49.603027	100	100	0.399892	2.575309	0.155279	6.440007	0.051478	0.451268	500.672577	80.568192
534	112ko3Gcon2R072503	NORMAL	A	1	1	21	14	LOW_SIGNAL	LOW_SIGNAL	1593.26709	4260.712402	1591	4262	29.750534	45.482834	1600.439941	4245.983887	1597	4245	30.046316	56.75087	100	100	-1.97062	1.694514	-1.162941	0	-0.238726	0.259529	0	230.442276
535	112ko3Gcon2R072503	NORMAL	A	1	1	21	15	LOW_SIGNAL	LOW_SIGNAL	1596.698608	4236.520508	1598	4239	29.973177	74.888527	1588.728027	4196.616211	1588	4198	28.525135	67.64373	100	100	2.189782	4.590985	0.476974	2.096549	0.279423	0.589919	115.470818	80.528572
536	112ko3Gcon2R072503	NORMAL	A	1	1	21	16	LOW_SIGNAL	LOW_SIGNAL	1589.411011	4235.383789	1586	4238	30.382994	53.634426	1583.456055	4195.26416	1582	4190	29.028212	50.675148	100	100	1.636023	4.615758	0.354443	2.821328	0.205144	0.791702	150.657318	43.79232
537	112ko3Gcon2R072503	NORMAL	A	1	1	21	17	LOW_SIGNAL	LOW_SIGNAL	1591.095947	4241.554688	1590	4242	27.418924	40.531475	1601.871948	4239.647949	1601	4239	30.957825	46.769375	100	100	-2.960524	0.21937	-13.495571	0	-0.348087	0.040769	0	1223.875977
538	112ko3Gcon2R072503	NORMAL	A	1	1	21	18	LOW_SIGNAL	LOW_SIGNAL	1606.965576	4289.510254	1606	4291	26.71023	51.510532	1605.245972	4291.42041	1605	4294	30.459068	50.111927	100	100	0.472432	-0.219763	0	-0.465174	0.056456	-0.038118	851.336365	0
539	112ko3Gcon2R072503	NORMAL	A	1	1	21	19	LOW_SIGNAL	LOW_SIGNAL	1614.380005	4308.560059	1617	4310	32.167702	56.343327	1616.895142	4296.118652	1616	4299	31.981668	54.704006	100	100	-0.690991	1.431382	-0.482744	0	-0.078643	0.227431	0	108.44677
540	112ko3Gcon2R072503	NORMAL	A	1	1	21	20	LOW_SIGNAL	LOW_SIGNAL	1603.721802	4243.583008	1604	4244	30.707254	45.653248	1619.119995	4248.704102	1619	4255	30.023266	48.301807	100	100	-4.230393	-0.589181	0	0	-0.512875	-0.106023	0	0
541	112ko3Gcon2R072503	NORMAL	A	1	1	21	21	LOW_SIGNAL	LOW_SIGNAL	1626.337769	4307.596191	1627	4305	32.960964	45.009342	1626.599976	4311.815918	1625	4314	29.299898	47.577164	100	100	-0.072037	-0.485479	0	0	-0.008949	-0.088692	0	0
542	112ko3Gcon2R072503	NORMAL	A	1	1	21	22	LOW_SIGNAL	LOW_SIGNAL	1640.214722	4340.691406	1638	4344	27.307945	44.715172	1635.904053	4345.567871	1638	4347	30.801765	45.364361	100	100	1.184283	-0.561037	0	-0.473735	0.139949	-0.107496	330.544556	0
543	112ko3Gcon2R072503	NORMAL	A	1	1	21	23	LOW_SIGNAL	LOW_SIGNAL	1640.770264	4318.993164	1637	4316	31.883099	45.194595	1647.119995	4322.903809	1642	4329	31.256639	46.242771	100	100	-1.744481	-0.449919	0	0	-0.203148	-0.084568	0	0
544	112ko3Gcon2R072503	NORMAL	A	1	1	21	24	LOW_SIGNAL	LOW_SIGNAL	1629.428589	4257.245117	1634	4255	30.788502	42.622841	1639.287964	4272.439941	1640	4274	28.065252	53.380016	100	100	-2.708696	-1.748163	0	0	-0.351302	-0.284654	0	0
545	112ko3Gcon2R072503	NORMAL	A	1	1	21	25	LOW_SIGNAL	LOW_SIGNAL	1623.210938	4230.408203	1624	4232	26.366032	44.95747	1632.400024	4235.824219	1636	4231	28.185738	45.909451	100	100	-2.524546	-0.623112	0	0	-0.326019	-0.117972	0	0
546	112ko3Gcon2R072503	NORMAL	A	1	1	21	26	LOW_SIGNAL	LOW_SIGNAL	1619.102051	4201.979492	1617	4204	28.830326	40.595142	1626.631958	4210.759766	1623	4210	31.428497	47.599361	100	100	-2.068715	-1.010169	0	0	-0.239589	-0.184462	0	0
547	112ko3Gcon2R072503	NORMAL	A	1	1	22	1	DETECTED	DETECTED	3616.765869	7032.333496	3759	7125	511.944916	869.800903	1676.470581	4431.32373	1671	4420	31.981277	58.038506	100	100	533.063293	299.24588	1.781356	0.56137	60.669724	44.815243	26.333363	33.366367
548	112ko3Gcon2R072503	NORMAL	A	1	1	22	2	DETECTED	DETECTED	3625.814209	7055.5	3738	7111	528.390991	761.46167	1656.022705	4406.38623	1655	4396	33.969543	69.807442	100	100	541.16687	304.780243	1.775597	0.563191	57.986988	37.948872	26.769224	28.622972
549	112ko3Gcon2R072503	NORMAL	A	1	1	22	3	DETECTED	DETECTED	5674.875	9668.585938	6195	10322	1225.350952	1762.852295	1622.5	4320.894531	1622	4323	31.773479	65.017563	100	100	1113.321411	615.251282	1.809539	0.552627	127.539543	82.249954	30.22768	32.942307
550	112ko3Gcon2R072503	NORMAL	A	1	1	22	4	DETECTED	DETECTED	5649.067383	9905.007813	6326	10715	1483.988403	2249.603027	1618.127686	4312.915039	1608	4295	35.595932	77.102089	100	100	1107.432373	643.369629	1.7213	0.580956	113.241585	72.528419	36.804356	40.204655
551	112ko3Gcon2R072503	NORMAL	A	1	1	22	5	DETECTED	DETECTED	2243.078857	5364.228516	2244	5365	222.51561	394.934235	1612.96875	4272.765625	1606	4261	44.869808	65.92849	100	100	173.112076	125.572678	1.378581	0.725384	14.043076	16.555254	34.588352	35.676197
552	112ko3Gcon2R072503	NORMAL	A	1	1	22	6	DETECTED	DETECTED	2335.495117	5420.821777	2369	5443	187.403717	342.859192	1606.227295	4294.348633	1606	4308	28.30047	58.083626	100	100	200.353989	129.600601	1.545934	0.646858	25.768753	19.393988	25.402809	29.99658
553	112ko3Gcon2R072503	NORMAL	A	1	1	22	7	LOW_SIGNAL	LOW_SIGNAL	1614.026978	4364.101563	1613	4365	26.818602	48.70108	1626.077637	4356.681152	1627	4354	34.32357	56.055668	100	100	-3.310714	0.853717	-3.877998	0	-0.35109	0.132376	0	374.060822
554	112ko3Gcon2R072503	NORMAL	A	1	1	22	8	LOW_SIGNAL	LOW_SIGNAL	1745.040527	4357.006836	1618	4358	1058.773926	60.897545	1610.851807	4340.407227	1611	4341	30.833834	62.560028	100	100	36.866077	1.909783	19.303802	0.051803	4.351996	0.265339	788.683899	86.305717
555	112ko3Gcon2R072503	NORMAL	A	1	1	22	9	LOW_SIGNAL	LOW_SIGNAL	1572.391846	4271.547363	1574	4273	30.774277	51.725769	1580.511963	4269.616211	1581	4269	32.144234	57.204189	100	100	-2.230865	0.222179	-10.040852	0	-0.252615	0.033759	0	1264.983398
556	112ko3Gcon2R072503	NORMAL	A	1	1	22	10	LOW_SIGNAL	LOW_SIGNAL	1560.342407	4248.19873	1559	4251	36.045269	47.515606	1551.391968	4243.791992	1548	4241	29.97846	50.54945	100	100	2.458982	0.506995	4.850113	0.206181	0.298562	0.087177	223.607239	391.414032
557	112ko3Gcon2R072503	NORMAL	A	1	1	22	11	LOW_SIGNAL	LOW_SIGNAL	1579.006836	4226.897461	1582	4229	41.469818	59.503437	1552.112061	4209.335938	1554	4207	29.311787	56.563385	100	100	7.388884	2.020451	3.657046	0.273445	0.917541	0.310475	109.074669	105.188751
558	112ko3Gcon2R072503	NORMAL	A	1	1	22	12	LOW_SIGNAL	LOW_SIGNAL	1619.191772	4317.411133	1615	4318	37.898281	49.737747	1588.680054	4271.439941	1589	4273	34.830372	59.350975	100	100	8.382578	5.28898	1.584914	0.630949	0.876009	0.774565	48.956158	70.443153
559	112ko3Gcon2R072503	NORMAL	A	1	1	22	13	LOW_SIGNAL	LOW_SIGNAL	1633.496582	4350.006836	1629	4349	35.373821	61.917122	1632.18396	4331.151855	1621	4322	51.502178	68.448715	100	100	0.360621	2.169263	0.166241	6.01536	0.025487	0.275461	2851.709473	154.762375
560	112ko3Gcon2R072503	NORMAL	A	1	1	22	14	LOW_SIGNAL	LOW_SIGNAL	1657.205444	4345.96582	1658	4344	43.387417	68.878548	1647.823975	4331.952148	1640	4331	55.862022	67.166489	100	100	2.5774	1.612271	1.598614	0.625542	0.16794	0.208641	375.065033	108.905212
561	112ko3Gcon2R072503	NORMAL	A	1	1	22	15	LOW_SIGNAL	LOW_SIGNAL	1615.703491	4259.779297	1613	4254	40.473099	69.285782	1611.488037	4262.448242	1599	4258	53.46368	76.884857	100	100	1.158125	-0.307062	0	-0.265137	0.078847	-0.034714	828.681702	0
562	112ko3Gcon2R072503	NORMAL	A	1	1	22	16	LOW_SIGNAL	LOW_SIGNAL	1586.547974	4206.178223	1593	4207	32.389248	46.703854	1586.439941	4210.664063	1584	4210	33.973282	53.133556	100	100	0.02968	-0.516095	0	-17.388643	0.00318	-0.084426	9490.527344	0
563	112ko3Gcon2R072503	NORMAL	A	1	1	22	17	LOW_SIGNAL	LOW_SIGNAL	1585.671265	4277.595703	1587	4277	27.656042	53.197678	1598.719971	4268.007813	1599	4269	27.924036	59.188816	100	100	-3.584911	1.103086	-3.249893	0	-0.467293	0.161988	0	270.637909
564	112ko3Gcon2R072503	NORMAL	A	1	1	22	18	LOW_SIGNAL	LOW_SIGNAL	1610.143799	4366.472656	1605	4368	30.893587	60.367058	1614.18396	4356.976074	1613	4343	32.774242	73.099083	100	100	-1.109966	1.092581	-1.015912	0	-0.123272	0.129914	0	434.07724
565	112ko3Gcon2R072503	NORMAL	A	1	1	22	19	LOW_SIGNAL	LOW_SIGNAL	1610.509888	4367.317871	1614	4374	33.884674	59.845406	1621.088013	4366.744141	1622	4369	32.944229	77.281937	100	100	-2.906161	0.066008	-44.027657	0	-0.321092	0.007424	0	8522.835938
566	112ko3Gcon2R072503	NORMAL	A	1	1	22	20	LOW_SIGNAL	LOW_SIGNAL	1617.05957	4303.708496	1618	4304	29.91637	64.268776	1624.976196	4317.063477	1624	4324	31.44862	75.00013	100	100	-2.174959	-1.536489	0	0	-0.251732	-0.178066	0	0
567	112ko3Gcon2R072503	NORMAL	A	1	1	22	21	LOW_SIGNAL	LOW_SIGNAL	1631.381592	4297.795898	1632	4299	28.614344	47.325615	1633.285767	4290.182617	1630	4296	31.982212	49.846397	100	100	-0.52314	0.875907	-0.597255	0	-0.059539	0.152735	0	205.573151
568	112ko3Gcon2R072503	NORMAL	A	1	1	22	22	LOW_SIGNAL	LOW_SIGNAL	1618.82666	4295.733398	1620	4295	30.887701	48.743774	1632.215942	4282.151855	1638	4278	28.791122	57.303391	100	100	-3.678478	1.562555	-2.354143	0	-0.465049	0.237011	0	221.83371
569	112ko3Gcon2R072503	NORMAL	A	1	1	22	23	LOW_SIGNAL	LOW_SIGNAL	1630.348999	4291.697754	1632	4289	28.448605	46.366009	1631.063965	4291.799805	1633	4292	29.213827	44.425911	100	100	-0.196425	-0.011741	0	0	-0.024474	-0.002297	0	0
570	112ko3Gcon2R072503	NORMAL	A	1	1	22	24	LOW_SIGNAL	LOW_SIGNAL	1630.006714	4256.074219	1631	4253	28.05352	43.982216	1631.128052	4267.224121	1632	4266	27.522421	49.743839	100	100	-0.308069	-1.282795	0	0	-0.040743	-0.224146	0	0
571	112ko3Gcon2R072503	NORMAL	A	1	1	22	25	LOW_SIGNAL	LOW_SIGNAL	1613.189209	4227.101563	1613	4222	28.853689	48.1898	1631.447998	4242.13623	1631	4237	26.691933	47.56699	100	100	-5.016293	-1.729737	0	0	-0.684056	-0.316074	0	0
572	112ko3Gcon2R072503	NORMAL	A	1	1	22	26	LOW_SIGNAL	LOW_SIGNAL	1621.810791	4279.918945	1623	4280	27.470051	52.722294	1624.599976	4275.383789	1629	4275	27.267496	58.888329	100	100	-0.766281	0.521769	-1.468621	0	-0.10229	0.077013	0	578.446838
573	112ko3Gcon2R072503	NORMAL	A	1	1	23	1	DETECTED	DETECTED	4364.03125	9293.09375	4568	9383	1033.375366	2250.413086	1652.333374	4408.805664	1649	4406	44.225395	64.207176	100	100	744.993042	561.936768	1.32576	0.754285	61.315399	76.070747	38.073143	46.055779
574	112ko3Gcon2R072503	NORMAL	A	1	1	23	2	DETECTED	DETECTED	4183.728027	8757.106445	4087	8542	604.592773	1079.450562	1638.114746	4303.868652	1632	4305	51.669819	135.604767	100	100	699.364136	512.344482	1.365027	0.732586	49.26693	32.839832	23.663485	24.047649
575	112ko3Gcon2R072503	NORMAL	A	1	1	23	3	LOW_SIGNAL	LOW_SIGNAL	1601.054077	4223.554199	1600	4222	28.416908	69.588806	1592.154541	4160.518066	1591	4156	30.137663	76.816444	100	100	2.444997	7.2523	0.337134	2.96618	0.295296	0.820607	112.790497	51.604427
576	112ko3Gcon2R072503	NORMAL	A	1	1	23	4	LOW_SIGNAL	LOW_SIGNAL	1624.702759	4191.695801	1589	4192	218.713867	59.61311	1586.672729	4165.309082	1589	4162	30.178406	65.364296	100	100	10.448107	3.035789	3.441645	0.290559	1.260174	0.403687	569.6073	101.603592
577	112ko3Gcon2R072503	NORMAL	A	1	1	23	5	LOW_SIGNAL	LOW_SIGNAL	1585.641846	4185.438965	1586	4188	27.522903	44.797691	1587.327637	4187.844727	1589	4186	34.414043	44.857769	100	100	-0.463143	-0.276783	0	0	-0.048986	-0.053631	0	0
578	112ko3Gcon2R072503	NORMAL	A	1	1	23	6	LOW_SIGNAL	LOW_SIGNAL	1600.285767	4269.782227	1601	4266	29.281115	49.723839	1604.209473	4260.342773	1607	4268	27.857355	69.551987	100	100	-1.077972	1.086008	-0.9926	0	-0.14085	0.135718	0	515.193604
579	112ko3Gcon2R072503	NORMAL	A	1	1	23	7	LOW_SIGNAL	LOW_SIGNAL	1597.358154	4352.216309	1599	4348	28.51017	43.999306	1607.192017	4330.86377	1608	4330	30.128408	56.266697	100	100	-2.701687	2.456607	-1.099764	0	-0.326398	0.379488	0	164.249268
580	112ko3Gcon2R072503	NORMAL	A	1	1	23	8	LOW_SIGNAL	LOW_SIGNAL	1606.115601	4359.217773	1603	4358	30.870813	53.257267	1602.215942	4345.647949	1603	4347	29.804901	56.587811	100	100	1.071365	1.561207	0.686242	1.457213	0.130839	0.239801	206.225159	140.952805
581	112ko3Gcon2R072503	NORMAL	A	1	1	23	9	LOW_SIGNAL	LOW_SIGNAL	1572.170044	4272.489746	1571	4270	30.793032	51.733295	1570.511963	4275.527832	1570	4279	33.076797	65.183929	100	100	0.45553	-0.349531	0	-0.767308	0.050128	-0.046608	728.396729	0
582	112ko3Gcon2R072503	NORMAL	A	1	1	23	10	LOW_SIGNAL	LOW_SIGNAL	1535.993164	4219.265137	1537	4216	30.19289	47.692268	1546.839966	4213.687988	1544	4210	31.340326	51.014614	100	100	-2.979975	0.64165	-4.644236	0	-0.346097	0.109325	0	324.701263
583	112ko3Gcon2R072503	NORMAL	A	1	1	23	11	LOW_SIGNAL	LOW_SIGNAL	1566.884399	4262.027344	1566	4265	30.902302	47.130264	1549.128052	4214.671875	1548	4214	31.685953	57.207561	100	100	4.878256	5.448241	0.895382	1.116842	0.560385	0.827783	39.44157	68.473541
584	112ko3Gcon2R072503	NORMAL	A	1	1	23	12	LOW_SIGNAL	LOW_SIGNAL	1607.918335	4347.802734	1608	4347	37.317314	57.957996	1594.445557	4313.02002	1593	4298	47.122498	90.019333	100	100	3.701418	4.001747	0.92495	1.081139	0.28591	0.386392	213.572021	198.027237
585	112ko3Gcon2R072503	NORMAL	A	1	1	23	13	DETECTED	DETECTED	8938.123047	16617.527344	10448	18589	2920.162354	4553.233398	1697.709717	4486.193359	1697	4499	55.06493	85.305496	100	100	1989.180908	1395.708618	1.425212	0.70165	131.488647	142.210464	40.324261	37.526245
586	112ko3Gcon2R072503	NORMAL	A	1	1	23	14	DETECTED	DETECTED	8927.641602	17166.708984	10562	19529	3058.809082	5061.29834	1737.1875	4507.96875	1738	4513	33.39542	64.935936	100	100	1975.455444	1456.386597	1.356409	0.737241	215.312576	194.941986	42.537323	39.979347
587	112ko3Gcon2R072503	NORMAL	A	1	1	23	15	LOW_SIGNAL	LOW_SIGNAL	1702.175659	4451.14209	1702	4451	29.655331	60.870892	1688.57605	4401.839844	1693	4404	45.047153	89.122635	100	100	3.736262	5.672218	0.658695	1.518153	0.301897	0.553196	249.336639	132.03595
588	112ko3Gcon2R072503	NORMAL	A	1	1	23	16	LOW_SIGNAL	LOW_SIGNAL	1631.054077	4365.959473	1630	4365	30.765463	59.972424	1641.791992	4368.895996	1638	4343	48.514107	156.618851	100	100	-2.95006	-0.337847	0	0	-0.221336	-0.018749	0	0
589	112ko3Gcon2R072503	NORMAL	A	1	1	23	17	LOW_SIGNAL	LOW_SIGNAL	1735.952393	4638.537598	1749	4688	71.320465	173.313034	1645.368042	4449.591797	1638	4403	62.535995	208.452377	100	100	24.886517	21.738192	1.144829	0.873493	1.448515	0.906422	37.855091	61.299633
590	112ko3Gcon2R072503	NORMAL	A	1	1	23	18	LOW_SIGNAL	LOW_SIGNAL	1771.884399	4788.231445	1788	4828	78.680603	220.060043	1654.368042	4525.383789	1648	4484	50.000568	171.403488	100	100	32.285629	30.240593	1.067626	0.936658	2.3503	1.533502	51.695053	52.506393
591	112ko3Gcon2R072503	NORMAL	A	1	1	23	19	LOW_SIGNAL	LOW_SIGNAL	1645.223633	4477.361816	1648	4468	30.892723	66.802116	1653.099121	4458.537109	1652	4429	39.443085	102.294106	100	100	-2.163657	2.16578	-0.99902	0	-0.199667	0.184025	0	411.532257
592	112ko3Gcon2R072503	NORMAL	A	1	1	23	20	LOW_SIGNAL	LOW_SIGNAL	1631.900635	4371.72168	1628	4368	34.299221	52.232956	1634.722168	4341.968262	1636	4342	29.917934	56.06324	100	100	-0.775168	3.423127	-0.22645	0	-0.094309	0.530712	0	68.451851
593	112ko3Gcon2R072503	NORMAL	A	1	1	23	21	LOW_SIGNAL	LOW_SIGNAL	1624.549683	4278.880859	1625	4273	30.511347	68.007042	1624.328003	4255.295898	1619	4249	45.55619	72.976799	100	100	0.060903	2.713447	0.022445	44.553776	0.004866	0.323184	15260.458984	112.232124
594	112ko3Gcon2R072503	NORMAL	A	1	1	23	22	LOW_SIGNAL	LOW_SIGNAL	1606.617432	4239.771973	1608	4241	35.345898	48.355125	1605.776001	4207.416016	1606	4210	29.110435	52.326088	100	100	0.231169	3.722549	0.0621	16.103163	0.028905	0.618352	2382.587158	61.797062
595	112ko3Gcon2R072503	NORMAL	A	1	1	23	23	LOW_SIGNAL	LOW_SIGNAL	1600.655396	4210.912109	1598	4214	31.834112	61.314709	1606.111084	4205.325195	1604	4198	33.713676	67.75885	100	100	-1.498858	0.642774	-2.331859	0	-0.161824	0.082453	0	516.213318
596	112ko3Gcon2R072503	NORMAL	A	1	1	23	24	LOW_SIGNAL	LOW_SIGNAL	1602.554077	4218.337891	1599	4214	29.788427	41.395489	1607.515869	4202.643066	1603	4203	33.095676	61.290058	100	100	-1.363168	1.805688	-0.75493	0	-0.149923	0.256075	0	287.982086
597	112ko3Gcon2R072503	NORMAL	A	1	1	23	25	LOW_SIGNAL	LOW_SIGNAL	1620.209473	4273.297363	1619	4272	28.369577	45.722538	1625.432007	4254.359863	1619	4258	47.999214	63.931965	100	100	-1.434803	2.178757	-0.658542	0	-0.108805	0.296213	0	235.960175
598	112ko3Gcon2R072503	NORMAL	A	1	1	23	26	LOW_SIGNAL	LOW_SIGNAL	1635.409424	4316.90625	1638	4316	29.807943	49.62146	1629.839966	4300.432129	1629	4305	28.512699	48.799675	100	100	1.530114	1.895346	0.807301	1.238696	0.195333	0.337587	156.053696	54.591026
599	112ko3Gcon2R072503	NORMAL	A	1	1	24	1	DETECTED	DETECTED	8934.436523	14281.359375	9799	15105	3097.629883	5060.891113	1654.259277	4374.777832	1657	4375	37.670219	54.764763	100	100	2000.105469	1139.751099	1.754862	0.569845	193.260818	180.893356	42.545681	51.083157
600	112ko3Gcon2R072503	NORMAL	A	1	1	24	2	DETECTED	DETECTED	9019.348633	13584.598633	10033	14720	2686.553955	3750.413086	1638.617065	4267	1635	4344	47.075584	173.582458	100	100	2027.730957	1071.988647	1.89156	0.528664	156.784698	53.678226	36.39397	40.207718
601	112ko3Gcon2R072503	NORMAL	A	1	1	24	3	LOW_SIGNAL	LOW_SIGNAL	1566.08728	3967.597412	1568	3961	30.114632	66.639091	1581.807983	4036.016113	1581	4044	30.878979	71.582901	100	100	-4.318997	-7.871563	0	0	-0.509107	-0.955797	0	0
602	112ko3Gcon2R072503	NORMAL	A	1	1	24	4	LOW_SIGNAL	LOW_SIGNAL	1570.432373	4019.317627	1568	4015	31.185669	57.050526	1589.293701	4062.904785	1587	4068	29.894232	60.356598	100	100	-5.18183	-5.014698	0	0	-0.630935	-0.722161	0	0
603	112ko3Gcon2R072503	NORMAL	A	1	1	24	5	LOW_SIGNAL	LOW_SIGNAL	1583.445923	4077.391846	1579	4078	28.05468	52.23671	1588.615967	4119.655762	1588	4120	31.336056	53.311638	100	100	-1.420382	-4.862459	0	0	-0.164987	-0.792771	0	0
604	112ko3Gcon2R072503	NORMAL	A	1	1	24	6	LOW_SIGNAL	LOW_SIGNAL	1594.743286	4171.533691	1593	4175	24.517694	52.151844	1600.208008	4194.312012	1597	4201	30.278629	65.962761	100	100	-1.50134	-2.620643	0	0	-0.180481	-0.345321	0	0
605	112ko3Gcon2R072503	NORMAL	A	1	1	24	7	LOW_SIGNAL	LOW_SIGNAL	1612.178101	4277.178223	1610	4273	23.946396	61.36322	1607.296021	4252.240234	1608	4256	29.16914	58.757744	100	100	1.341269	2.869113	0.467486	2.139103	0.167371	0.42442	341.157776	70.940071
606	112ko3Gcon2R072503	NORMAL	A	1	1	24	8	LOW_SIGNAL	LOW_SIGNAL	1621.783813	4306.493164	1621	4314	28.637909	61.464706	1605.57605	4274.704102	1604	4270	28.467377	61.101055	100	100	4.452808	3.657328	1.217503	0.821353	0.569345	0.52027	19.253872	21.001478
607	112ko3Gcon2R072503	NORMAL	A	1	1	24	9	LOW_SIGNAL	LOW_SIGNAL	1559.993286	4198.473145	1559	4192	28.431202	44.463615	1587.936035	4219.903809	1586	4214	32.555847	51.719688	100	100	-7.676797	-2.465595	0	0	-0.858302	-0.414362	0	0
608	112ko3Gcon2R072503	NORMAL	A	1	1	24	10	LOW_SIGNAL	LOW_SIGNAL	1540.604004	4198.261719	1540	4198	29.31995	42.044754	1564.511963	4194.87207	1562	4191	30.36541	50.986088	100	100	-6.568307	0.389979	-16.842735	0	-0.787342	0.066482	0	850.863586
609	112ko3Gcon2R072503	NORMAL	A	1	1	24	11	LOW_SIGNAL	LOW_SIGNAL	1543.174438	4243.670898	1544	4241	28.417669	44.989407	1553.511963	4233.080078	1555	4231	26.882244	54.108547	100	100	-2.84006	1.218473	-2.330836	0	-0.384548	0.195733	0	283.843964
610	112ko3Gcon2R072503	NORMAL	A	1	1	24	12	LOW_SIGNAL	LOW_SIGNAL	1580.48999	4317.933105	1578	4324	34.720039	67.244774	1588.410522	4312.831543	1574	4287	50.331352	90.056099	100	100	-2.176032	0.586934	-3.707455	0	-0.157368	0.056649	0	1174.187988
611	112ko3Gcon2R072503	NORMAL	A	1	1	24	13	DETECTED	DETECTED	3901.068115	13376.49707	3838	13180	1606.352295	2969.811035	1690.699951	4475.533203	1695	4489	46.308674	84.386917	100	100	607.26123	1024.05481	0.592997	1.68635	47.73119	105.478004	72.643311	33.351582
612	112ko3Gcon2R072503	NORMAL	A	1	1	24	14	DETECTED	DETECTED	3583.367676	13145.876953	3759	13238	721.627014	3690.816406	1734.54834	4485.258301	1736	4491	28.288794	54.048111	100	100	507.931793	996.403198	0.509765	1.961687	65.355186	160.239075	39.001774	42.611511
613	112ko3Gcon2R072503	NORMAL	A	1	1	24	15	LOW_SIGNAL	LOW_SIGNAL	1704.202759	4524.966309	1706	4525	29.975264	49.827106	1715.368042	4484.78418	1712	4486	28.228197	55.519466	100	100	-3.067472	4.622949	-0.663532	0	-0.395537	0.723748	0	60.942947
614	112ko3Gcon2R072503	NORMAL	A	1	1	24	16	LOW_SIGNAL	LOW_SIGNAL	1648.473022	4510.716309	1650	4507	35.136753	60.476227	1679.42395	4451.836914	1679	4447	33.987469	57.267685	100	100	-8.503243	6.774067	-1.255264	0	-0.910657	1.028143	0	33.011086
615	112ko3Gcon2R072503	NORMAL	A	1	1	24	17	DETECTED	DETECTED	10636.863281	22072.011719	12207	25243	3360.355713	7093.802734	1679.217407	4497.956543	1683	4499	34.163982	55.521065	100	100	2460.961426	2021.892944	1.217157	0.821587	262.195587	316.52951	37.51189	40.363964
616	112ko3Gcon2R072503	NORMAL	A	1	1	24	18	DETECTED	DETECTED	11230.729492	23772.486328	12626	26377	3229.966064	6801.232422	1689.666626	4576.703613	1684	4575	34.038441	108.939575	100	100	2621.245361	2208.472656	1.186904	0.842528	280.302582	176.20578	33.851437	35.426323
617	112ko3Gcon2R072503	NORMAL	A	1	1	24	19	DETECTED	DETECTED	9200.151367	19734.71875	9886	20939	1795.720093	3200.294189	1689.625	4589.0625	1684	4632	27.310343	141.965439	100	100	2063.389893	1742.505981	1.184151	0.844487	275.006653	106.685516	23.906612	21.109312
618	112ko3Gcon2R072503	NORMAL	A	1	1	24	20	DETECTED	DETECTED	8314.735352	16315.012695	9577	18316	2591.202637	4532.893555	1645.516113	4304.54834	1650	4317	35.104481	61.689457	100	100	1832.255005	1381.802612	1.325989	0.754154	189.981995	194.692337	38.849598	37.737705
619	112ko3Gcon2R072503	NORMAL	A	1	1	24	21	LOW_SIGNAL	LOW_SIGNAL	1635.060425	4115.77832	1636	4113	34.281078	60.843838	1617.952026	4150.175781	1619	4156	31.289198	78.737709	100	100	4.700243	-3.957424	0	-0.841962	0.546783	-0.436861	81.868401	0
620	112ko3Gcon2R072503	NORMAL	A	1	1	24	22	LOW_SIGNAL	LOW_SIGNAL	1619.449707	4111.302246	1619	4108	30.696745	46.27002	1601.911987	4131.111816	1600	4132	29.942957	54.214657	100	100	4.818192	-2.279089	0	-0.473017	0.585704	-0.365391	38.550495	0
621	112ko3Gcon2R072503	NORMAL	A	1	1	24	23	LOW_SIGNAL	LOW_SIGNAL	1606.344604	4130.688965	1608	4129	29.24555	45.747894	1614.095947	4164.664063	1615	4166	36.623283	53.093616	100	100	-2.12955	-3.908831	0	0	-0.211651	-0.639909	0	0
622	112ko3Gcon2R072503	NORMAL	A	1	1	24	24	LOW_SIGNAL	LOW_SIGNAL	1620.256714	4209.945801	1618	4209	33.390312	62.639103	1626.407959	4233.655762	1626	4248	32.611862	74.397148	100	100	-1.68995	-2.727828	0	0	-0.18862	-0.318694	0	0
623	112ko3Gcon2R072503	NORMAL	A	1	1	24	25	LOW_SIGNAL	LOW_SIGNAL	1670.583862	4387.510254	1672	4390	30.433163	54.04948	1649.722168	4317.928711	1649	4327	37.374569	65.369492	100	100	5.731397	8.005348	0.715946	1.396753	0.558179	1.064435	103.995316	52.840389
624	112ko3Gcon2R072503	NORMAL	A	1	1	24	26	LOW_SIGNAL	LOW_SIGNAL	1684.73645	4433.587891	1686	4454	41.94479	94.915634	1659.849243	4380.380859	1658	4382	39.287266	92.28997	100	100	6.837339	6.121463	1.116945	0.895299	0.633468	0.57652	59.037251	41.668705
625	112ko3Gcon2R072503	NORMAL	A	1	1	25	1	LOW_SIGNAL	LOW_SIGNAL	1664.032837	4300.210449	1663	4299	30.028996	57.553154	1647.078979	4289.59668	1649	4285	31.139748	61.577305	100	100	4.657785	1.221113	3.814377	0.262166	0.544444	0.172365	48.618858	206.290329
626	112ko3Gcon2R072503	NORMAL	A	1	1	25	2	LOW_SIGNAL	LOW_SIGNAL	1642.872437	4237.167969	1644	4234	32.172737	59.732998	1624.839233	4194.455566	1622	4188	35.387829	64.121483	100	100	4.954317	4.914057	1.008193	0.991874	0.509588	0.666117	81.727936	54.583221
627	112ko3Gcon2R072503	NORMAL	A	1	1	25	3	LOW_SIGNAL	LOW_SIGNAL	1616.699951	4160.120117	1614	4164	28.031559	46.408592	1613.095215	4131.198242	1615	4131	30.674665	56.847309	100	100	0.99034	3.327458	0.297627	3.359914	0.117515	0.508764	345.561951	113.515343
628	112ko3Gcon2R072503	NORMAL	A	1	1	25	4	LOW_SIGNAL	LOW_SIGNAL	1609.900024	4148.426758	1610	4151	27.187578	41.954815	1609.920654	4120.603027	1607	4125	29.390776	46.57589	100	100	-0.005668	3.201117	-0.001771	0	-0.000702	0.597385	0	72.694756
629	112ko3Gcon2R072503	NORMAL	A	1	1	25	5	LOW_SIGNAL	LOW_SIGNAL	1627.852295	4134.59082	1614	4130	148.714691	44.520863	1607.952026	4112.359863	1603	4111	35.572021	42.730854	100	100	5.467262	2.557669	2.137596	0.467815	0.559436	0.520255	725.606689	56.21553
630	112ko3Gcon2R072503	NORMAL	A	1	1	25	6	LOW_SIGNAL	LOW_SIGNAL	1590.168945	4111.087891	1591	4111	27.704559	45.483616	1597.015991	4126.255859	1600	4123	27.35548	57.777924	100	100	-1.88111	-1.745073	0	0	-0.250299	-0.262522	0	0
631	112ko3Gcon2R072503	NORMAL	A	1	1	25	7	LOW_SIGNAL	LOW_SIGNAL	1603.442139	4157.503418	1602	4155	31.661982	52.607151	1611.463989	4167.144043	1615	4166	32.241409	66.910477	100	100	-2.203868	-1.109153	0	0	-0.248806	-0.144082	0	0
632	112ko3Gcon2R072503	NORMAL	A	1	1	25	8	LOW_SIGNAL	LOW_SIGNAL	1607.208008	4167.691406	1605	4169	30.621553	48.284641	1614.384033	4173.664063	1616	4174	31.366922	58.880672	100	100	-1.971491	-0.687153	0	0	-0.228777	-0.101437	0	0
633	112ko3Gcon2R072503	NORMAL	A	1	1	25	9	LOW_SIGNAL	LOW_SIGNAL	1597.939575	4166.476563	1598	4169	30.177227	45.852562	1610.927979	4175.983887	1610	4177	31.801849	44.577587	100	100	-3.568344	-1.093817	0	0	-0.408417	-0.213276	0	0
634	112ko3Gcon2R072503	NORMAL	A	1	1	25	10	LOW_SIGNAL	LOW_SIGNAL	1590.241577	4188.885742	1588	4186	29.008774	45.563816	1591.855957	4199.600098	1592	4195	29.695419	55.288681	100	100	-0.443524	-1.232685	0	0	-0.054365	-0.193789	0	0
635	112ko3Gcon2R072503	NORMAL	A	1	1	25	11	LOW_SIGNAL	LOW_SIGNAL	1587.288574	4236.919434	1589	4234	31.004642	42.155037	1580.560059	4219.759766	1579	4218	29.223396	46.458851	100	100	1.848546	1.974218	0.936343	1.067984	0.230244	0.369352	153.936646	113.806946
636	112ko3Gcon2R072503	NORMAL	A	1	1	25	12	LOW_SIGNAL	LOW_SIGNAL	1605.973145	4266.322266	1606	4264	27.467407	46.287331	1601.512207	4271.796875	1603	4275	31.959852	60.460247	100	100	1.225567	-0.629853	0	-0.513928	0.139579	-0.090549	366.275665	0
637	112ko3Gcon2R072503	NORMAL	A	1	1	25	13	LOW_SIGNAL	LOW_SIGNAL	1674.248291	4340.496582	1676	4334	38.541119	63.608677	1659.479614	4325.336914	1659	4306	42.333298	83.077164	100	100	4.057444	1.744118	2.326358	0.429856	0.348867	0.182477	118.579178	352.509216
638	112ko3Gcon2R072503	NORMAL	A	1	1	25	14	LOW_SIGNAL	LOW_SIGNAL	1718.19043	4415.217773	1720	4412	29.459591	53.732281	1696.031616	4387.684082	1699	4408	37.647713	81.556442	100	100	6.087759	3.167748	1.921794	0.520347	0.588583	0.337603	105.786568	222.831909
639	112ko3Gcon2R072503	NORMAL	A	1	1	25	15	LOW_SIGNAL	LOW_SIGNAL	1708.70752	4468.489746	1707	4467	35.356155	61.063007	1702.144043	4451.224121	1698	4453	36.652626	64.664757	100	100	1.803204	1.986408	0.907771	1.101599	0.179072	0.267002	147.210983	123.25087
640	112ko3Gcon2R072503	NORMAL	A	1	1	25	16	LOW_SIGNAL	LOW_SIGNAL	1667.790527	4399.216309	1667	4400	28.767954	49.262802	1668.227661	4413.11377	1671	4421	31.863646	67.793594	100	100	-0.120095	-1.598901	0	0	-0.013719	-0.204997	0	0
641	112ko3Gcon2R072503	NORMAL	A	1	1	25	17	LOW_SIGNAL	LOW_SIGNAL	1662.664429	4372.416016	1649	4362	68.723656	78.009094	1680.163208	4382.622559	1656	4388	82.982262	116.763245	100	100	-4.807493	-1.174262	0	0	-0.210874	-0.087412	0	0
642	112ko3Gcon2R072503	NORMAL	A	1	1	25	18	LOW_SIGNAL	LOW_SIGNAL	1645.50647	4387.831055	1644	4379	33.472504	101.765587	1634.831909	4336.911621	1628	4297	40.166592	135.174683	100	100	2.932655	5.858275	0.5006	1.997601	0.265757	0.376694	207.993591	174.730316
643	112ko3Gcon2R072503	NORMAL	A	1	1	25	19	LOW_SIGNAL	LOW_SIGNAL	1730.143799	4538.359375	1728	4559	62.727833	135.270203	1642.226074	4336	1641	4319	35.86673	105.626205	100	100	24.153906	23.281422	1.037476	0.963878	2.451233	1.915807	58.534508	41.759972
644	112ko3Gcon2R072503	NORMAL	A	1	1	25	20	LOW_SIGNAL	LOW_SIGNAL	1757.835571	4436.592285	1716	4442	308.638458	123.411797	1631.563599	4271.082031	1632	4261	31.485991	65.507339	100	100	34.691086	19.041935	1.821826	0.5489	4.010417	2.526591	243.148361	63.193016
645	112ko3Gcon2R072503	NORMAL	A	1	1	25	21	LOW_SIGNAL	LOW_SIGNAL	1641.366699	4266.033203	1640	4270	32.763832	53.372383	1634.992065	4237.412598	1632	4237	28.042974	60.387718	100	100	1.751323	3.292797	0.531865	1.880177	0.227317	0.473947	265.785522	98.705276
646	112ko3Gcon2R072503	NORMAL	A	1	1	25	22	LOW_SIGNAL	LOW_SIGNAL	1644.382568	4261.838867	1641	4254	29.975803	57.755779	1645.507935	4251.833496	1642	4253	31.656591	72.659286	100	100	-0.309175	1.151117	-0.268587	0	-0.035549	0.137703	0	440.63092
647	112ko3Gcon2R072503	NORMAL	A	1	1	25	23	LOW_SIGNAL	LOW_SIGNAL	1650.102051	4278.80957	1647	4275	52.926514	70.508072	1649.825439	4260.682617	1647	4264	30.99086	55.286552	100	100	0.075994	2.085504	0.036439	27.442907	0.008926	0.327873	15510.694336	241.39888
648	112ko3Gcon2R072503	NORMAL	A	1	1	25	24	LOW_SIGNAL	LOW_SIGNAL	1676.871582	4379.331055	1676	4379	30.787235	43.340996	1666.841309	4341.023926	1666	4341	26.863926	62.445816	100	100	2.755648	4.407231	0.625256	1.599345	0.373373	0.613446	149.940018	117.356628
649	112ko3Gcon2R072503	NORMAL	A	1	1	25	25	LOW_SIGNAL	LOW_SIGNAL	1679.202759	4394.418945	1676	4393	26.930994	47.98653	1676.365112	4369.896973	1677	4369	30.466141	54.630802	100	100	0.779595	2.82125	0.27633	3.618865	0.093141	0.448867	501.984741	106.482613
650	112ko3Gcon2R072503	NORMAL	A	1	1	25	26	LOW_SIGNAL	LOW_SIGNAL	1745.094604	4442.837891	1698	4444	386.111145	51.584812	1683.480347	4424.251953	1684	4423	30.678272	55.409164	100	100	16.927473	2.13831	7.916286	0.126322	2.0084	0.335431	624.677551	108.83638
651	112ko3Gcon2R072503	NORMAL	B	1	2	1	1	LOW_SIGNAL	LOW_SIGNAL	1615.843506	4045.619141	1616	4042	30.141611	42.849598	1610.428589	4036.86499	1611	4039	30.566231	38.611576	100	100	1.487657	1.007164	1.477075	0.677014	0.177154	0.226723	93.762756	212.247681
652	112ko3Gcon2R072503	NORMAL	B	1	2	1	2	LOW_SIGNAL	LOW_SIGNAL	1610.006714	4029.729736	1610	4027	27.168285	42.181271	1611.66394	4022.439941	1610	4026	32.089077	38.818527	100	100	-0.455295	0.83869	-0.542864	0	-0.051645	0.187792	0	226.398499
653	112ko3Gcon2R072503	NORMAL	B	1	2	1	3	LOW_SIGNAL	LOW_SIGNAL	1618.959961	4019.699951	1617	4019	28.885992	42.37825	1627.57605	4029.144043	1618	4029	84.461029	42.126678	100	100	-2.367125	-1.086542	0	0	-0.102013	-0.224183	0	0
654	112ko3Gcon2R072503	NORMAL	B	1	2	1	4	LOW_SIGNAL	LOW_SIGNAL	1633.5	4009	1629	4007	43.91935	40.92094	1631.887939	4018.303955	1635	4019	34.433956	42.10648	100	100	0.442886	-1.070419	0	-2.416916	0.046816	-0.220963	1691.122192	0
655	112ko3Gcon2R072503	NORMAL	B	1	2	1	5	LOW_SIGNAL	LOW_SIGNAL	1675.526611	4046.23999	1678	4044	34.890564	52.112511	1652.855957	4025.600098	1653	4022	32.565994	43.875744	100	100	6.228378	2.374617	2.622898	0.381258	0.696145	0.470417	55.235634	136.232285
656	112ko3Gcon2R072503	NORMAL	B	1	2	1	6	LOW_SIGNAL	LOW_SIGNAL	1690.885132	4055.2229	1689	4053	36.504505	47.579479	1692.608032	4038.1521	1671	4035	166.099503	47.910549	100	100	-0.473338	1.963994	-0.241008	0	-0.010373	0.356306	0	32.937016
657	112ko3Gcon2R072503	NORMAL	B	1	2	1	7	LOW_SIGNAL	LOW_SIGNAL	1715.973022	4085.9729	1717	4083	32.125378	44.606354	1714.35083	4058.692871	1696	4060	166.093231	43.418755	100	100	0.44567	3.138564	0.141998	7.042352	0.009767	0.628301	10045.466797	37.479473
658	112ko3Gcon2R072503	NORMAL	B	1	2	1	8	LOW_SIGNAL	LOW_SIGNAL	1715.829956	4090.966064	1715	4090	32.814625	45.345318	1702.111084	4070.579346	1700	4071	30.655563	48.134708	100	100	3.769028	2.34549	1.606926	0.622306	0.447517	0.423535	85.329445	79.207603
659	112ko3Gcon2R072503	NORMAL	B	1	2	1	9	LOW_SIGNAL	LOW_SIGNAL	1690.405396	4085.385254	1690	4088	30.791563	45.449451	1689.456055	4079.560059	1689	4086	27.779808	41.434246	100	100	0.260815	0.670188	0.389167	2.569589	0.034174	0.140589	1399.040894	320.636169
660	112ko3Gcon2R072503	NORMAL	B	1	2	1	10	LOW_SIGNAL	LOW_SIGNAL	1687.187866	4079.583984	1685	4080	28.646107	41.922569	1681.296021	4073.687988	1682	4075	29.615826	44.834354	100	100	1.618685	0.678334	2.386266	0.419065	0.198942	0.131506	127.574516	269.571869
661	112ko3Gcon2R072503	NORMAL	B	1	2	1	11	LOW_SIGNAL	LOW_SIGNAL	1671.523804	4068.734619	1668	4067	30.351219	42.366199	1674.33606	4068.823975	1678	4069	29.438822	43.133335	100	100	-0.77262	-0.01028	0	0	-0.095529	-0.002072	0	0
662	112ko3Gcon2R072503	NORMAL	B	1	2	1	12	LOW_SIGNAL	LOW_SIGNAL	1685.602783	4062.486328	1686	4065	26.924793	41.944172	1678.079956	4068.503906	1680	4068	27.609489	42.405453	100	100	2.066769	-0.692322	0	-0.334978	0.272473	-0.141906	81.227425	0
663	112ko3Gcon2R072503	NORMAL	B	1	2	1	13	LOW_SIGNAL	LOW_SIGNAL	1690.496582	4062.193115	1691	4062	30.459244	40.282394	1685.047607	4070.722168	1684	4073	29.069805	40.113369	100	100	1.497013	-0.981266	0	-0.655483	0.187444	-0.212624	166.904968	0
664	112ko3Gcon2R072503	NORMAL	B	1	2	1	14	LOW_SIGNAL	LOW_SIGNAL	1696.302612	4070.065674	1697	4076	30.203508	43.954773	1703.44751	4061.335693	1702	4058	34.677727	40.720608	100	100	-1.96294	1.004383	-1.954373	0	-0.206037	0.214387	0	189.559891
665	112ko3Gcon2R072503	NORMAL	B	1	2	1	15	LOW_SIGNAL	LOW_SIGNAL	1728.960571	4098	1730	4101	32.246536	51.719696	1722.222168	4073.619141	1722	4071	29.599701	43.984715	100	100	1.851262	2.805015	0.659983	1.515191	0.227651	0.554303	189.872971	111.595482
666	112ko3Gcon2R072503	NORMAL	B	1	2	1	16	LOW_SIGNAL	LOW_SIGNAL	1750.138184	4108.092285	1749	4109	33.811329	46.27121	1740.984131	4083.36499	1742	4079	31.049376	46.696053	100	100	2.514921	2.844872	0.884019	1.131198	0.294822	0.529537	146.21286	25.415684
667	112ko3Gcon2R072503	NORMAL	B	1	2	1	17	LOW_SIGNAL	LOW_SIGNAL	1757.052979	4108.384277	1759	4112	36.469852	46.555183	1754.619019	4104	1752	4101	31.477705	47.987	100	100	0.668689	0.504411	1.325684	0.754327	0.077323	0.091364	756.68866	265.374207
668	112ko3Gcon2R072503	NORMAL	B	1	2	1	18	LOW_SIGNAL	LOW_SIGNAL	1749.205322	4120.814453	1749	4119	29.141113	45.685051	1756.682495	4112.555664	1761	4111	27.607725	44.957508	100	100	-2.054227	0.950173	-2.161951	0	-0.270836	0.183702	0	98.328369
669	112ko3Gcon2R072503	NORMAL	B	1	2	1	19	LOW_SIGNAL	LOW_SIGNAL	1753.268433	4121.107422	1754	4122	32.570847	38.478497	1750.666626	4114.856934	1747	4114	34.408375	40.501785	100	100	0.714802	0.719118	0.993999	1.006037	0.075616	0.154326	426.395111	202.243393
670	112ko3Gcon2R072503	NORMAL	B	1	2	1	20	LOW_SIGNAL	LOW_SIGNAL	1748.818848	4102.154297	1750	4101	30.535992	41.257565	1749.269897	4104.507813	1750	4105	30.975967	43.836765	100	100	-0.123918	-0.270772	0	0	-0.014561	-0.053688	0	0
671	112ko3Gcon2R072503	NORMAL	B	1	2	1	21	LOW_SIGNAL	LOW_SIGNAL	1793.48999	4095.369141	1771	4089	71.085083	41.391064	1830.968262	4104.396973	1787	4105	95.945236	51.710285	100	100	-10.29652	-1.038651	0	0	-0.390621	-0.174585	0	0
672	112ko3Gcon2R072503	NORMAL	B	1	2	1	22	LOW_SIGNAL	LOW_SIGNAL	1962.599976	4108.393555	1960	4109	51.863136	38.359463	1949.325439	4114.214355	1964	4112	65.75174	42.864929	100	100	3.646954	-0.669682	0	-0.183628	0.201889	-0.135794	304.46756	0
673	112ko3Gcon2R072503	NORMAL	B	1	2	1	23	LOW_SIGNAL	LOW_SIGNAL	1985.979858	4116.402832	1989	4119	42.501743	45.772045	1982.584717	4116.593262	1986	4118	45.719383	40.141685	100	100	0.932758	-0.021909	0	-0.023488	0.07426	-0.004744	496.246094	0
674	112ko3Gcon2R072503	NORMAL	B	1	2	1	24	LOW_SIGNAL	LOW_SIGNAL	1892.46936	4113.938965	1918	4117	105.882561	41.385124	1882.80957	4119.571289	1834	4115	112.458046	42.68742	100	100	2.653864	-0.647998	0	-0.244172	0.085897	-0.131943	392.25058	0
675	112ko3Gcon2R072503	NORMAL	B	1	2	1	25	LOW_SIGNAL	LOW_SIGNAL	1779.476196	4125.469238	1781	4130	28.438908	40.475479	1788.754028	4130.746094	1791	4133	31.590042	39.115204	100	100	-2.548927	-0.607102	0	0	-0.293695	-0.134905	0	0
676	112ko3Gcon2R072503	NORMAL	B	1	2	1	26	LOW_SIGNAL	LOW_SIGNAL	1793.394531	4121.80957	1791	4122	29.420568	42.434532	1800.188965	4123.236328	1806	4128	31.735201	43.059299	100	100	-1.866656	-0.164148	0	0	-0.214098	-0.033135	0	0
677	112ko3Gcon2R072503	NORMAL	B	1	2	2	1	LOW_SIGNAL	LOW_SIGNAL	1615.268433	4073.268555	1617	4069	32.510212	47.959518	1597.047607	4051.087402	1598	4048	26.083509	42.695393	100	100	5.005863	2.551939	1.961592	0.50979	0.698557	0.519521	106.500496	98.486053
678	112ko3Gcon2R072503	NORMAL	B	1	2	2	2	LOW_SIGNAL	LOW_SIGNAL	1607.369141	4041.429443	1611	4041	36.885189	41.571697	1585.088013	4032.656006	1583	4033	30.262299	43.450954	100	100	6.121363	1.009383	6.06446	0.164895	0.736267	0.201916	94.645836	144.075668
679	112ko3Gcon2R072503	NORMAL	B	1	2	2	3	LOW_SIGNAL	LOW_SIGNAL	1586.353394	4024.280029	1587	4026	32.63097	43.019279	1584.975952	4025.503906	1586	4025	29.383303	43.280918	100	100	0.378429	-0.140807	0	-0.372083	0.046878	-0.028278	1030.287476	0
680	112ko3Gcon2R072503	NORMAL	B	1	2	2	4	LOW_SIGNAL	LOW_SIGNAL	1610.02002	4011.706787	1608	4010	33.760799	40.948582	1596.199951	4017.711914	1598	4016	32.272526	42.608078	100	100	3.79683	-0.690889	0	-0.181965	0.42823	-0.140939	71.73201	0
681	112ko3Gcon2R072503	NORMAL	B	1	2	2	5	LOW_SIGNAL	LOW_SIGNAL	1631.813354	4041.15332	1627	4039	63.405628	42.80827	1626.552002	4022.031982	1619	4020	77.796516	42.765862	100	100	1.445467	2.199908	0.657058	1.521935	0.06763	0.447117	856.775513	9.962697
682	112ko3Gcon2R072503	NORMAL	B	1	2	2	6	LOW_SIGNAL	LOW_SIGNAL	1652.214722	4058.093994	1649	4058	50.008049	42.674175	1730.456055	4042.696045	1652	4038	453.984467	57.947586	100	100	-21.495481	1.771532	-12.133836	0	-0.172344	0.265722	0	254.595734
683	112ko3Gcon2R072503	NORMAL	B	1	2	2	7	DETECTED	DETECTED	6812.881836	6000.888672	7390	6204	1718.377197	730.625244	1713.227295	4071.09082	1719	4076	42.653568	55.987167	100	100	1401.043701	222.023026	6.310353	0.15847	119.559853	34.468575	33.685574	37.748875
684	112ko3Gcon2R072503	NORMAL	B	1	2	2	8	DETECTED	DETECTED	5860.543457	5665.094727	6041	5718	958.185242	432.594421	1714.578979	4077.578857	1711	4082	40.255692	48.440903	100	100	1139.033447	182.643509	6.236375	0.16035	102.990761	32.772221	23.09087	27.078388
685	112ko3Gcon2R072503	NORMAL	B	1	2	2	9	LOW_SIGNAL	LOW_SIGNAL	1705.351318	4104.993164	1707	4101	31.906292	48.145267	1686.773804	4092.94043	1686	4090	33.301594	39.545712	100	100	5.103858	1.386666	3.680669	0.27169	0.557857	0.30478	51.344788	227.839966
686	112ko3Gcon2R072503	NORMAL	B	1	2	2	10	LOW_SIGNAL	LOW_SIGNAL	1684.897949	4096.013672	1683	4097	35.064857	43.470684	1668.841309	4083.491943	1669	4084	30.045671	40.856384	100	100	4.41129	1.440623	3.06207	0.326576	0.534408	0.306482	112.586823	118.576019
687	112ko3Gcon2R072503	NORMAL	B	1	2	2	11	LOW_SIGNAL	LOW_SIGNAL	1683.308228	4097.855957	1682	4093	35.935879	43.551319	1663.512451	4082.520752	1664	4085	28.401615	40.87075	100	100	5.438554	1.764314	3.082533	0.324409	0.696995	0.375212	111.219238	98.096138
688	112ko3Gcon2R072503	NORMAL	B	1	2	2	12	LOW_SIGNAL	LOW_SIGNAL	1675.431519	4082.369873	1674	4084	32.200001	41.476044	1657.642822	4065.960205	1658	4066	29.154892	43.505661	100	100	4.887143	1.88793	2.588625	0.386306	0.610144	0.377185	76.839035	80.033173
689	112ko3Gcon2R072503	NORMAL	B	1	2	2	13	LOW_SIGNAL	LOW_SIGNAL	1730.897217	4126.411133	1741	4127	60.061771	51.42194	1671.460327	4069.841309	1667	4062	37.297646	49.343597	100	100	16.329279	6.508352	2.508973	0.398569	1.593583	1.146447	79.206062	25.58172
690	112ko3Gcon2R072503	NORMAL	B	1	2	2	14	LOW_SIGNAL	LOW_SIGNAL	1744.650635	4128.541016	1753	4130	52.039051	47.685318	1685.271973	4071.023926	1682	4069	44.200672	49.511887	100	100	16.313282	6.617334	2.465235	0.405641	1.343388	1.161682	46.255127	23.165834
691	112ko3Gcon2R072503	NORMAL	B	1	2	2	15	DETECTED	DETECTED	2058.490967	4408.5	2020	4389	213.504105	160.391418	1698.78479	4076.582275	1703	4067	29.229277	44.470566	100	100	98.823181	38.187096	2.587868	0.386418	12.306366	7.463762	58.796284	46.428112
692	112ko3Gcon2R072503	NORMAL	B	1	2	2	16	DETECTED	DETECTED	2066.421143	4424.905273	2017	4409	197.590225	156.947952	1723.630127	4093.123291	1727	4088	37.780254	42.328396	100	100	94.176025	38.171478	2.467183	0.405321	9.073285	7.838284	56.578121	45.551685
693	112ko3Gcon2R072503	NORMAL	B	1	2	2	17	LOW_SIGNAL	LOW_SIGNAL	1800.769775	4260.670898	1802	4284	45.517834	91.421295	1739.424561	4112.065918	1739	4116	34.077492	55.809242	100	100	16.853559	17.096985	0.985762	1.014444	1.800168	2.662731	49.190659	48.726376
694	112ko3Gcon2R072503	NORMAL	B	1	2	2	18	LOW_SIGNAL	LOW_SIGNAL	1802.258301	4260.927246	1802	4278	40.796322	84.566994	1747.144043	4106.895996	1747	4105	35.103241	50.289455	100	100	15.141709	17.721277	0.854437	1.170362	1.570062	3.062894	37.716324	44.13995
695	112ko3Gcon2R072503	NORMAL	B	1	2	2	19	LOW_SIGNAL	LOW_SIGNAL	1764.140015	4142.233398	1754	4138	49.995567	52.388763	1746.952026	4101.080078	1737	4102	49.417873	46.313892	100	100	4.722109	4.734685	0.997344	1.002663	0.347809	0.888574	44.090595	59.501522
696	112ko3Gcon2R072503	NORMAL	B	1	2	2	20	LOW_SIGNAL	LOW_SIGNAL	1773.182373	4141.561035	1770	4143	44.817852	48.270958	1741.991943	4086.615967	1735	4090	48.661358	40.24197	100	100	8.569042	6.321424	1.355556	0.737705	0.640969	1.365367	60.771492	48.518246
697	112ko3Gcon2R072503	NORMAL	B	1	2	2	21	LOW_SIGNAL	LOW_SIGNAL	1732.945923	4067.2771	1735	4068	31.886654	42.15889	1739.015991	4064.528076	1741	4059	29.422396	46.670879	100	100	-1.667649	0.316275	-5.272783	0	-0.206308	0.058902	0	728.257324
698	112ko3Gcon2R072503	NORMAL	B	1	2	2	22	LOW_SIGNAL	LOW_SIGNAL	1749.98645	4057.598633	1752	4056	31.395397	40.180016	1798.952393	4055.944336	1763	4058	89.586777	52.36797	100	100	-13.452563	0.190327	-70.681442	0	-0.546576	0.03159	0	2030.184204
699	112ko3Gcon2R072503	NORMAL	B	1	2	2	23	DETECTED	DETECTED	2752.142822	4645.704102	2743	4650	160.470963	103.707977	1829.411011	4077.986328	1795	4082	92.219368	49.542225	100	100	253.504944	65.315865	3.881216	0.257651	10.005836	11.45927	14.232305	16.048351
700	112ko3Gcon2R072503	NORMAL	B	1	2	2	24	DETECTED	DETECTED	2729.97583	4636.080566	2775	4667	255.334702	159.219772	1779.432861	4104.402832	1783	4098	29.772993	49.116146	100	100	261.145599	61.16946	4.269216	0.234235	31.92635	10.824907	26.678745	28.486193
701	112ko3Gcon2R072503	NORMAL	B	1	2	2	25	LOW_SIGNAL	LOW_SIGNAL	1800.863892	4118.299316	1802	4119	34.623142	41.274132	1784.768555	4124.481445	1783	4126	29.425215	43.928249	100	100	4.421921	-0.711253	0	-0.160847	0.546991	-0.140732	113.362396	0
702	112ko3Gcon2R072503	NORMAL	B	1	2	2	26	LOW_SIGNAL	LOW_SIGNAL	1824.326538	4132.632813	1828	4133	38.098309	42.532852	1797.119019	4123.801758	1796	4120	37.160545	46.564892	100	100	7.474805	1.016012	7.357006	0.135925	0.732161	0.18965	30.87709	214.626404
703	112ko3Gcon2R072503	NORMAL	B	1	2	3	1	LOW_SIGNAL	LOW_SIGNAL	1587.885864	4036.416016	1571	4038	154.376892	42.275826	1566.388916	4028.277832	1564	4022	30.111517	45.842976	100	100	5.905922	0.936297	6.307745	0.158535	0.713911	0.177523	704.340698	217.85498
704	112ko3Gcon2R072503	NORMAL	B	1	2	3	2	LOW_SIGNAL	LOW_SIGNAL	1552.046997	4020.100586	1553	4018	33.10841	40.865265	1558.984009	4006.679932	1558	4010	35.799622	47.202816	100	100	-1.905826	1.544045	-1.234308	0	-0.193773	0.284319	0	176.03392
705	112ko3Gcon2R072503	NORMAL	B	1	2	3	3	LOW_SIGNAL	LOW_SIGNAL	1622.84668	4006.120117	1565	4008	506.070648	49.469387	1556.047974	3998.159912	1556	4001	31.046755	43.786762	100	100	18.351814	0.915821	20.038654	0.049904	2.151552	0.181795	756.178406	289.193817
706	112ko3Gcon2R072503	NORMAL	B	1	2	3	4	LOW_SIGNAL	LOW_SIGNAL	1576.26001	4002.56665	1578	4004	27.432756	40.148952	1575.801636	3996.682617	1571	3994	30.129858	45.009804	100	100	0.125931	0.676957	0.186024	5.375642	0.015213	0.130728	2718.309326	345.776703
707	112ko3Gcon2R072503	NORMAL	B	1	2	3	5	LOW_SIGNAL	LOW_SIGNAL	1647.677856	4063.80542	1650	4063	40.388199	52.759357	1592.070801	4008.982422	1592	4008	34.636562	45.324043	100	100	15.277097	6.30738	2.422099	0.412865	1.605444	1.209579	37.35667	49.258896
708	112ko3Gcon2R072503	NORMAL	B	1	2	3	6	LOW_SIGNAL	LOW_SIGNAL	1671.308716	4075.798584	1674	4079	42.7551	46.910496	1640.063965	4021.543945	1619	4020	119.847733	55.530647	100	100	8.583966	6.24199	1.375197	0.727169	0.260704	0.977022	358.33847	54.771893
709	112ko3Gcon2R072503	NORMAL	B	1	2	3	7	DETECTED	DETECTED	7261.803223	9342.057617	7203	9477	1127.282227	1124.104248	1680.814819	4075.888916	1673	4080	48.905746	47.472527	100	100	1533.281982	605.872131	2.530702	0.395147	114.117226	110.930878	20.179594	21.326727
710	112ko3Gcon2R072503	NORMAL	B	1	2	3	8	DETECTED	DETECTED	6441.059082	8575.637695	6575	8838	1762.634155	1672.050049	1701.21875	4101.0625	1690	4102	41.986729	47.259701	100	100	1302.190918	514.799377	2.529511	0.395333	112.889015	94.680565	37.177074	37.352863
711	112ko3Gcon2R072503	NORMAL	B	1	2	3	9	DETECTED	DETECTED	5001.440918	7192.110352	4945	7057	720.672119	656.289185	1683.538452	4089.666748	1684	4088	28.496393	46.01392	100	100	911.537476	356.935791	2.553786	0.391576	116.432358	67.424026	21.703728	21.101887
712	112ko3Gcon2R072503	NORMAL	B	1	2	3	10	DETECTED	DETECTED	4990.477539	7268.84668	4916	7244	756.391052	557.244507	1672.625	4099.850098	1673	4096	26.826782	45.561768	100	100	911.523804	364.592682	2.500115	0.399982	123.676872	69.553856	22.783266	17.525383
713	112ko3Gcon2R072503	NORMAL	B	1	2	3	11	DETECTED	DETECTED	2306.23291	4808.602539	2260	4737	223.319489	288.460907	1664.98999	4098.680176	1652	4084	58.006706	79.23381	100	100	176.170639	81.676483	2.156932	0.463621	11.054634	8.959842	33.630684	39.069855
714	112ko3Gcon2R072503	NORMAL	B	1	2	3	12	DETECTED	DETECTED	2223.954102	4759.126465	2215	4770	198.648972	272.389099	1636.075317	4056.752686	1638	4062	32.394054	44.739986	100	100	161.509735	80.808022	1.998684	0.500329	18.147738	15.699017	33.33849	38.254517
715	112ko3Gcon2R072503	NORMAL	B	1	2	3	13	LOW_SIGNAL	LOW_SIGNAL	1643.335571	4090.061523	1642	4094	30.451836	47.453087	1641.132202	4055.818115	1641	4051	33.263577	51.262074	100	100	0.605338	3.9397	0.153651	6.508261	0.06624	0.668007	607.467041	56.626507
716	112ko3Gcon2R072503	NORMAL	B	1	2	3	14	LOW_SIGNAL	LOW_SIGNAL	1650.821899	4096.109375	1650	4094	34.36792	46.602688	1648.343994	4064.791992	1646	4066	35.22488	45.283581	100	100	0.680763	3.603061	0.18894	5.292685	0.070345	0.691584	311.657776	35.154404
717	112ko3Gcon2R072503	NORMAL	B	1	2	3	15	LOW_SIGNAL	LOW_SIGNAL	1694.659912	4251.231445	1696	4252	35.711456	116.691833	1673.603149	4089.650879	1673	4073	41.235538	77.873466	100	100	5.784989	18.589825	0.311191	3.213459	0.510646	2.074912	97.911629	53.785126
718	112ko3Gcon2R072503	NORMAL	B	1	2	3	16	LOW_SIGNAL	LOW_SIGNAL	1728.006836	4272.285645	1730	4267	39.955894	99.465065	1699.567749	4108.474609	1695	4095	43.426811	77.58091	100	100	7.813158	18.846441	0.414569	2.412142	0.654874	2.111486	59.819729	37.998352
719	112ko3Gcon2R072503	NORMAL	B	1	2	3	17	DETECTED	DETECTED	8434.865234	7833.560059	8973	8138	1883.160278	1223.715332	1738.935425	4112.967773	1734	4103	40.770855	46.854023	100	100	1839.593262	428.053711	4.297576	0.232689	164.233246	79.408173	28.117363	32.866219
720	112ko3Gcon2R072503	NORMAL	B	1	2	3	18	DETECTED	DETECTED	8355.054688	7774.773438	8779	8033	1873.11499	1140.47644	1729.853638	4081.829346	1738	4079	33.238953	44.795036	100	100	1820.161865	424.872803	4.284016	0.233426	199.320389	82.440926	28.268124	30.858751
721	112ko3Gcon2R072503	NORMAL	B	1	2	3	19	LOW_SIGNAL	LOW_SIGNAL	1743.140015	4117.633301	1738	4117	41.401943	43.90646	1710.280396	4074.411133	1711	4078	33.569923	39.718338	100	100	9.027624	4.972705	1.815435	0.550832	0.978841	1.088217	73.743462	43.298279
722	112ko3Gcon2R072503	NORMAL	B	1	2	3	20	LOW_SIGNAL	LOW_SIGNAL	1714.283813	4098.959473	1714	4101	31.382229	42.76289	1713.280029	4082.751953	1713	4085	30.266184	46.085052	100	100	0.275773	1.864673	0.147893	6.761631	0.033165	0.351687	826.345215	106.002846
723	112ko3Gcon2R072503	NORMAL	B	1	2	3	21	LOW_SIGNAL	LOW_SIGNAL	1717.170044	4069.142822	1717	4076	29.350357	46.22369	1728.728027	4069.231934	1728	4073	28.733578	44.017254	100	100	-3.17536	-0.010252	0	0	-0.402247	-0.002024	0	0
724	112ko3Gcon2R072503	NORMAL	B	1	2	3	22	LOW_SIGNAL	LOW_SIGNAL	1730.734741	4057.19043	1729	4056	32.737499	41.482849	1735.624023	4040.528076	1737	4040	30.691404	41.356167	100	100	-1.343248	1.917002	-0.700702	0	-0.159305	0.402899	0	19.441942
725	112ko3Gcon2R072503	NORMAL	B	1	2	3	23	LOW_SIGNAL	LOW_SIGNAL	1770.122437	4063.29248	1770	4063	31.889767	43.146008	1748.341309	4057.269775	1747	4055	34.718334	43.370667	100	100	5.983996	0.692912	8.636018	0.115794	0.627367	0.138866	63.018253	73.201569
726	112ko3Gcon2R072503	NORMAL	B	1	2	3	24	LOW_SIGNAL	LOW_SIGNAL	1783.278931	4089.149658	1780	4087	34.570713	49.51841	1769.283447	4085.283447	1773	4084	34.643051	46.202606	100	100	3.845022	0.444807	8.644246	0.115684	0.403991	0.083679	15.987987	460.800049
727	112ko3Gcon2R072503	NORMAL	B	1	2	3	25	DETECTED	DETECTED	2253.606445	4609.262207	2261	4613	120.222847	172.439407	1778.708374	4109.638672	1779	4113	29.347092	42.713684	100	100	130.4702	57.481628	2.269772	0.440573	16.182117	11.697037	24.549675	33.438282
728	112ko3Gcon2R072503	NORMAL	B	1	2	3	26	DETECTED	DETECTED	2289.307617	4662.336426	2286	4637	74.36293	140.814041	1776.797241	4118.581055	1777	4111	33.335972	44.979137	100	100	140.803543	62.55899	2.250732	0.4443	15.374094	12.089057	12.96993	24.539923
729	112ko3Gcon2R072503	NORMAL	B	1	2	4	1	LOW_SIGNAL	LOW_SIGNAL	1645.40271	4111.382324	1657	4118	79.291199	96.034515	1545.531738	4002.119141	1546	3999	29.977777	44.238548	100	100	27.437859	12.570717	2.182681	0.458152	3.3315	2.469864	73.50074	78.011971
730	112ko3Gcon2R072503	NORMAL	B	1	2	4	2	LOW_SIGNAL	LOW_SIGNAL	1632.31543	4109.758301	1644	4122	64.501312	73.206734	1534.199951	3991.135986	1531	3990	30.819447	39.040783	100	100	26.955566	13.647484	1.975131	0.506296	3.183558	3.03842	57.750309	52.205799
731	112ko3Gcon2R072503	NORMAL	B	1	2	4	3	LOW_SIGNAL	LOW_SIGNAL	1577.339966	4020.293213	1578	4018	39.136806	46.155937	1548.495972	3983.511963	1541	3987	74.917007	43.612961	100	100	7.924399	4.231678	1.872637	0.534006	0.385013	0.843356	221.473053	41.07785
732	112ko3Gcon2R072503	NORMAL	B	1	2	4	4	DETECTED	DETECTED	2592.157959	4065.578857	1827	4057	1737.851318	57.439167	1668.678589	4003.964355	1572	3998	654.441101	49.033642	100	100	253.710312	7.088741	35.7906	0.02794	1.411096	1.256576	174.331711	48.553303
733	112ko3Gcon2R072503	NORMAL	B	1	2	4	5	DETECTED	DETECTED	1769.622192	4035.866699	1681	4037	483.546631	41.050537	1577.473633	3994.210449	1576	3989	33.144028	41.360092	100	100	52.789562	4.792547	11.014929	0.090786	5.797381	1.00716	251.060638	12.124961
734	112ko3Gcon2R072503	NORMAL	B	1	2	4	6	LOW_SIGNAL	LOW_SIGNAL	1661.818848	4044.986572	1664	4050	42.600605	44.831512	1603.32605	4017.5979	1601	4016	53.733593	43.425087	100	100	16.069906	3.151063	5.099836	0.196085	1.08857	0.630711	55.987843	40.678131
735	112ko3Gcon2R072503	NORMAL	B	1	2	4	7	LOW_SIGNAL	LOW_SIGNAL	1628.452759	4056.094482	1628	4056	34.080799	48.299709	1624.732788	4030.913818	1624	4029	40.134415	42.976349	100	100	1.021999	2.897032	0.352774	2.834672	0.092688	0.585919	569.789429	87.53952
736	112ko3Gcon2R072503	NORMAL	B	1	2	4	8	LOW_SIGNAL	LOW_SIGNAL	1651.346924	4078.115723	1652	4076	34.381355	53.55402	1654.638672	4071.260498	1652	4066	38.154842	50.049549	100	100	-0.904352	0.788693	-1.146647	0	-0.086273	0.136969	0	277.956543
737	112ko3Gcon2R072503	NORMAL	B	1	2	4	9	LOW_SIGNAL	LOW_SIGNAL	1668.468994	4097.372559	1667	4098	42.635418	47.127777	1657.42395	4074.912109	1655	4075	44.15118	49.465847	100	100	3.034439	2.584072	1.174286	0.851582	0.250164	0.45406	103.842331	66.909019
738	112ko3Gcon2R072503	NORMAL	B	1	2	4	10	LOW_SIGNAL	LOW_SIGNAL	1635.986206	4076.0896	1634	4073	35.900707	46.42765	1632.513062	4061.886963	1631	4061	35.459232	44.577305	100	100	0.954188	1.634012	0.583954	1.712464	0.097948	0.318607	161.606079	91.367096
739	112ko3Gcon2R072503	NORMAL	B	1	2	4	11	LOW_SIGNAL	LOW_SIGNAL	1622.664429	4064.123291	1621	4064	30.721506	40.757469	1622.160034	4057.936035	1621	4059	34.690426	46.578545	100	100	0.138574	0.711843	0.194669	5.136922	0.01454	0.132835	3194.436768	364.418335
740	112ko3Gcon2R072503	NORMAL	B	1	2	4	12	LOW_SIGNAL	LOW_SIGNAL	1621.435425	4054.80957	1622	4050	29.56374	41.885574	1616.222168	4051.333252	1616	4054	28.248861	41.380966	100	100	1.432254	0.39995	3.581083	0.279245	0.184547	0.084008	167.241837	186.463058
741	112ko3Gcon2R072503	NORMAL	B	1	2	4	13	LOW_SIGNAL	LOW_SIGNAL	1606.59314	4043.344727	1604	4045	33.443466	42.296135	1614.871948	4045.12793	1613	4043	29.621258	43.221107	100	100	-2.274462	-0.205157	0	0	-0.279489	-0.041258	0	0
742	112ko3Gcon2R072503	NORMAL	B	1	2	4	14	LOW_SIGNAL	LOW_SIGNAL	1609.758667	4044.482666	1608	4044	31.850403	42.497406	1620.920044	4047.263916	1621	4048	33.584892	37.873325	100	100	-3.066399	-0.319982	0	0	-0.332333	-0.073436	0	0
743	112ko3Gcon2R072503	NORMAL	B	1	2	4	15	LOW_SIGNAL	LOW_SIGNAL	1638.5	4051.260254	1638	4051	34.712463	44.264576	1643.800049	4045.568115	1639	4043	73.5709	46.10146	100	100	-1.456099	0.65488	-2.223459	0	-0.07204	0.12347	0	226.343414
744	112ko3Gcon2R072503	NORMAL	B	1	2	4	16	LOW_SIGNAL	LOW_SIGNAL	1667.931519	4075.972656	1665	4071	30.536282	46.605022	1659.384033	4066.224121	1658	4068	36.101955	48.773319	100	100	2.348277	1.121568	2.093745	0.477613	0.23676	0.199874	225.310928	147.517975
745	112ko3Gcon2R072503	NORMAL	B	1	2	4	17	LOW_SIGNAL	LOW_SIGNAL	1695.931519	4096.253418	1695	4096	29.854515	49.031002	1688.875	4087.93335	1688	4085	38.698048	37.71582	100	100	1.938659	0.957223	2.025295	0.493755	0.182348	0.220599	348.926758	376.556915
746	112ko3Gcon2R072503	NORMAL	B	1	2	4	18	LOW_SIGNAL	LOW_SIGNAL	1694.958618	4093.062012	1694	4094	31.716379	49.482204	1701.991333	4095.715576	1703	4095	37.028194	46.159611	100	100	-1.932119	-0.305292	0	0	-0.189929	-0.057487	0	0
747	112ko3Gcon2R072503	NORMAL	B	1	2	4	19	LOW_SIGNAL	LOW_SIGNAL	1701.3125	4144.006836	1700	4144	31.860998	45.692734	1695.248047	4108.120117	1697	4110	31.015518	44.601204	100	100	1.666106	4.128763	0.403536	2.478092	0.19553	0.804613	120.227684	27.663904
748	112ko3Gcon2R072503	NORMAL	B	1	2	4	20	LOW_SIGNAL	LOW_SIGNAL	1707.860107	4158.580566	1710	4158	32.614613	46.311775	1698.552002	4128.463867	1698	4128	32.410042	41.976482	100	100	2.557244	3.464923	0.738038	1.354944	0.287198	0.717466	39.183315	64.961098
749	112ko3Gcon2R072503	NORMAL	B	1	2	4	21	LOW_SIGNAL	LOW_SIGNAL	1753.692261	4134.314453	1737	4123	134.599304	71.206444	1717.112061	4121.560059	1715	4124	30.11569	55.543278	100	100	10.04979	1.467392	6.848744	0.146012	1.214656	0.22963	358.628296	349.344086
750	112ko3Gcon2R072503	NORMAL	B	1	2	4	22	LOW_SIGNAL	LOW_SIGNAL	1757.551025	4078.16333	1738	4068	123.908783	59.707741	1727.583984	4077.927979	1724	4078	30.1486	48.82196	100	100	8.232937	0.027077	304.054565	0.003289	0.993978	0.004821	401.057465	14604.510742
751	112ko3Gcon2R072503	NORMAL	B	1	2	4	23	LOW_SIGNAL	LOW_SIGNAL	1738.326538	4084.925049	1739	4079	31.831787	50.809761	1739.359985	4067.879883	1736	4067	33.598766	47.352936	100	100	-0.283922	1.961044	-0.144781	0	-0.030758	0.35996	0	108.071388
752	112ko3Gcon2R072503	NORMAL	B	1	2	4	24	LOW_SIGNAL	LOW_SIGNAL	1753.616455	4095.054688	1755	4094	32.345398	47.93626	1758.560059	4088.976074	1765	4086	37.934887	51.90538	100	100	-1.358171	0.699344	-1.942065	0	-0.130318	0.117109	0	327.490326
753	112ko3Gcon2R072503	NORMAL	B	1	2	4	25	LOW_SIGNAL	LOW_SIGNAL	1773.191772	4133.972656	1776	4136	30.66781	46.656052	1769.714233	4131.436523	1769	4131	34.887447	51.397659	100	100	0.955395	0.291782	3.274348	0.305404	0.099679	0.049343	478.265808	850.203491
754	112ko3Gcon2R072503	NORMAL	B	1	2	4	26	LOW_SIGNAL	LOW_SIGNAL	1769.980103	4162.085938	1767	4164	31.923756	44.312172	1765.357178	4154.761719	1763	4151	32.946861	43.03754	100	100	1.27007	0.842651	1.507233	0.663468	0.140315	0.170182	176.225067	144.066116
755	112ko3Gcon2R072503	NORMAL	B	1	2	5	1	LOW_SIGNAL	LOW_SIGNAL	1531.819946	4014.159912	1530	4013	29.943361	44.656647	1530.817505	4011.444336	1528	4012	31.530912	51.015705	100	100	0.275404	0.312427	0.881499	1.134431	0.031792	0.05323	985.488586	908.296448
756	112ko3Gcon2R072503	NORMAL	B	1	2	5	2	LOW_SIGNAL	LOW_SIGNAL	1532.543579	3997.785156	1535	3995	29.418575	43.079353	1527.656006	3997.528076	1528	3997	28.70796	43.143162	100	100	1.342778	0.029577	45.399345	0.022027	0.170252	0.005959	131.49559	912.389709
757	112ko3Gcon2R072503	NORMAL	B	1	2	5	3	LOW_SIGNAL	LOW_SIGNAL	1558.275146	4041.288574	1560	4041	37.339001	50.059467	1533.063965	3993.679932	1532	3997	33.85614	43.579479	100	100	6.926345	5.477369	1.264539	0.790802	0.744656	1.092456	62.459705	51.740372
758	112ko3Gcon2R072503	NORMAL	B	1	2	5	4	LOW_SIGNAL	LOW_SIGNAL	1577.838867	4047.624268	1579	4055	36.091118	53.66909	1619.18396	4003.879883	1558	4003	410.221802	42.734661	100	100	-11.358864	5.032786	-2.256973	0	-0.100787	1.023628	0	74.220306
759	112ko3Gcon2R072503	NORMAL	B	1	2	5	5	LOW_SIGNAL	LOW_SIGNAL	1560.563721	4018.483154	1557	4019	28.19438	40.791096	1596.284424	4017.077637	1575	4018	148.74942	51.186981	100	100	-9.813659	0.161705	-60.688793	0	-0.24014	0.027458	0	2200.070557
760	112ko3Gcon2R072503	NORMAL	B	1	2	5	6	LOW_SIGNAL	LOW_SIGNAL	1577.006714	4032.711426	1576	4035	29.271679	44.46944	1582.476196	4031.80957	1579	4030	33.175098	47.163837	100	100	-1.502648	0.103758	-14.482183	0	-0.164867	0.019122	0	1742.289917
761	112ko3Gcon2R072503	NORMAL	B	1	2	5	7	DETECTED	DETECTED	3672.237061	6321.111328	3851	6578	605.0271	789.327637	1593.914307	4041.714355	1586	4052	33.776405	48.257015	100	100	570.984009	262.244354	2.177298	0.459285	61.531792	47.23452	29.065916	34.564014
762	112ko3Gcon2R072503	NORMAL	B	1	2	5	8	DETECTED	DETECTED	3778.877197	6498.315918	3869	6600	386.883331	564.33136	1589.297241	4059.729736	1578	4067	50.635334	45.416374	100	100	601.550049	280.559052	2.144112	0.466394	43.242138	53.693985	17.517307	23.066679
763	112ko3Gcon2R072503	NORMAL	B	1	2	5	9	LOW_SIGNAL	LOW_SIGNAL	1599.356201	4072.96582	1596	4073	47.949211	47.971745	1608.692261	4058.288574	1609	4060	50.190147	44.271378	100	100	-2.564924	1.688615	-1.518951	0	-0.186014	0.331529	0	125.876556
764	112ko3Gcon2R072503	NORMAL	B	1	2	5	10	LOW_SIGNAL	LOW_SIGNAL	1616.172363	4085.855225	1612	4083	39.748581	40.673832	1613.088013	4058.912109	1608	4060	37.742764	42.796768	100	100	0.847373	3.099802	0.273364	3.658132	0.08172	0.62956	404.211365	49.406879
765	112ko3Gcon2R072503	NORMAL	B	1	2	5	11	LOW_SIGNAL	LOW_SIGNAL	1596.572388	4058.682861	1597	4058	30.109465	42.939831	1602.647949	4049.60791	1601	4052	33.209805	44.560013	100	100	-1.669158	1.044072	-1.5987	0	-0.182945	0.203657	0	131.202209
766	112ko3Gcon2R072503	NORMAL	B	1	2	5	12	LOW_SIGNAL	LOW_SIGNAL	1597.144775	4053.95166	1598	4055	27.781883	45.359108	1607.008057	4049.800049	1605	4048	28.4042	44.779568	100	100	-2.709769	0.477642	-5.673218	0	-0.347247	0.092712	0	174.092804
767	112ko3Gcon2R072503	NORMAL	B	1	2	5	13	LOW_SIGNAL	LOW_SIGNAL	1602.705444	4041.322021	1602	4041	31.00526	48.228184	1605.407959	4043.1521	1603	4047	29.520382	40.812325	100	100	-0.74247	-0.21055	0	0	-0.091547	-0.044841	0	0
768	112ko3Gcon2R072503	NORMAL	B	1	2	5	14	LOW_SIGNAL	LOW_SIGNAL	1615.97937	4031.379395	1617	4028	31.218424	44.912121	1612.144043	4048.456055	1611	4047	29.411081	46.231972	100	100	1.053691	-1.964668	0	-1.864558	0.130404	-0.369369	272.935333	0
769	112ko3Gcon2R072503	NORMAL	B	1	2	5	15	LOW_SIGNAL	LOW_SIGNAL	1691.095947	4065.205566	1624	4055	564.315063	82.498566	1623.047974	4057.808105	1624	4053	34.376209	46.749802	100	100	18.695028	0.851077	21.966318	0.045524	1.979508	0.158235	827.749878	918.883362
770	112ko3Gcon2R072503	NORMAL	B	1	2	5	16	LOW_SIGNAL	LOW_SIGNAL	1634.137939	4075.95166	1633	4062	32.783085	47.482212	1627.312012	4066.951904	1626	4067	31.540915	46.087727	100	100	1.875308	1.035421	1.811155	0.552134	0.216415	0.195274	130.953033	126.92421
771	112ko3Gcon2R072503	NORMAL	B	1	2	5	17	LOW_SIGNAL	LOW_SIGNAL	1616.317261	4077.013672	1613	4072	40.22657	47.659103	1642.800049	4091.031982	1643	4088	40.256439	50.323936	100	100	-7.275698	-1.612805	0	0	-0.657852	-0.278561	0	0
772	112ko3Gcon2R072503	NORMAL	B	1	2	5	18	LOW_SIGNAL	LOW_SIGNAL	1653.220703	4079.634521	1652	4081	29.887381	48.77169	1653.719971	4087.36792	1652	4089	34.354324	46.937252	100	100	-0.137165	-0.889727	0	0	-0.014533	-0.16476	0	0
773	112ko3Gcon2R072503	NORMAL	B	1	2	5	19	LOW_SIGNAL	LOW_SIGNAL	1666.903442	4133.062012	1665	4134	32.122021	45.285999	1676.823975	4135.328125	1675	4136	32.160145	44.150562	100	100	-2.725498	-0.260716	0	0	-0.308473	-0.051327	0	0
774	112ko3Gcon2R072503	NORMAL	B	1	2	5	20	LOW_SIGNAL	LOW_SIGNAL	1696.643311	4151.993164	1695	4148	31.056381	43.027435	1695.871948	4152.21582	1695	4151	32.517235	44.983067	100	100	0.211919	-0.025617	0	-0.120879	0.023722	-0.00495	1249.348022	0
775	112ko3Gcon2R072503	NORMAL	B	1	2	5	21	LOW_SIGNAL	LOW_SIGNAL	1728.587402	4185.790039	1729	4185	34.411419	50.824734	1719.783325	4162.424805	1718	4158	29.792894	45.44101	100	100	2.418771	2.688168	0.899784	1.111377	0.295509	0.514188	195.591446	97.43325
776	112ko3Gcon2R072503	NORMAL	B	1	2	5	22	LOW_SIGNAL	LOW_SIGNAL	1748.790161	4159.279785	1747	4158	34.655827	46.144669	1736.144043	4144.87207	1736	4146	32.618198	56.574387	100	100	3.474307	1.657606	2.095979	0.477104	0.387701	0.254669	92.582512	227.178223
777	112ko3Gcon2R072503	NORMAL	B	1	2	5	23	LOW_SIGNAL	LOW_SIGNAL	1754.387329	4114.17627	1753	4114	36.506065	48.392052	1745.686401	4122.610352	1744	4123	35.636749	51.161552	100	100	2.390433	-0.97034	0	-0.405927	0.244156	-0.164852	91.016396	0
778	112ko3Gcon2R072503	NORMAL	B	1	2	5	24	LOW_SIGNAL	LOW_SIGNAL	1753.493042	4157.159668	1754	4155	33.958431	49.410748	1755.274658	4146.288574	1756	4145	34.936848	54.947243	100	100	-0.489469	1.250718	-0.39135	0	-0.050995	0.197846	0	221.109344
779	112ko3Gcon2R072503	NORMAL	B	1	2	5	25	LOW_SIGNAL	LOW_SIGNAL	1755.067627	4173.871582	1757	4172	31.536106	45.201927	1739.647827	4162.605469	1743	4159	35.739048	47.094406	100	100	4.236329	1.296165	3.268356	0.305964	0.431455	0.239224	109.049904	117.309608
780	112ko3Gcon2R072503	NORMAL	B	1	2	5	26	LOW_SIGNAL	LOW_SIGNAL	1750.15332	4177.866699	1757	4178	43.461746	48.713329	1745.261963	4170.436523	1748	4171	36.694016	47.781246	100	100	1.343818	0.854841	1.572009	0.636129	0.133301	0.155504	476.167206	127.637878
781	112ko3Gcon2R072503	NORMAL	B	1	2	6	1	LOW_SIGNAL	LOW_SIGNAL	1539.26001	4071.746582	1538	4073	32.905281	46.520866	1519	4052.746094	1517	4056	29.077827	47.165073	100	100	5.566094	2.186004	2.546242	0.392736	0.696751	0.402851	76.024231	40.887039
782	112ko3Gcon2R072503	NORMAL	B	1	2	6	2	LOW_SIGNAL	LOW_SIGNAL	1537.744995	4066.093994	1538	4068	29.850794	42.729568	1529.18396	4033.399902	1526	4033	30.496794	46.836025	100	100	2.352	3.761451	0.62529	1.599257	0.280719	0.698054	72.93232	58.659042
783	112ko3Gcon2R072503	NORMAL	B	1	2	6	3	LOW_SIGNAL	LOW_SIGNAL	1544.709473	4034.824219	1538	4033	38.373077	43.855907	1538.384033	4032.895996	1536	4034	41.984211	37.04723	100	100	1.737807	0.221842	7.833544	0.127656	0.150662	0.052048	269.304565	1217.185791
784	112ko3Gcon2R072503	NORMAL	B	1	2	6	4	LOW_SIGNAL	LOW_SIGNAL	1532.574341	4019.2771	1533	4019	34.583836	42.737579	1592.696045	4026.768066	1541	4028	476.808105	47.812668	100	100	-16.51742	-0.861835	0	0	-0.126092	-0.156673	0	0
785	112ko3Gcon2R072503	NORMAL	B	1	2	6	5	DETECTED	DETECTED	3248.198486	4941.039551	3348	5005	485.806915	282.624939	1573.592651	4037.129639	1563	4044	39.55389	60.56496	100	100	460.069611	103.994728	4.423971	0.226041	42.337322	14.924635	28.91391	30.540579
786	112ko3Gcon2R072503	NORMAL	B	1	2	6	6	DETECTED	DETECTED	3152.891357	5050.581543	3269	5152	431.739319	313.210327	1578.134644	4048.942383	1573	4047	49.358643	51.368111	100	100	432.637726	115.238472	3.754282	0.266363	31.904377	19.499241	27.236498	30.846367
787	112ko3Gcon2R072503	NORMAL	B	1	2	6	7	LOW_SIGNAL	LOW_SIGNAL	1566.972656	4093.342529	1572	4092	31.578014	50.200893	1550.104126	4055.822998	1548	4055	35.061592	45.539112	100	100	4.634343	4.316617	1.073605	0.931441	0.481111	0.823897	90.323685	56.307365
788	112ko3Gcon2R072503	NORMAL	B	1	2	6	8	LOW_SIGNAL	LOW_SIGNAL	1559.280762	4071.5	1559	4072	32.89854	46.634197	1536.730469	4039.095703	1537	4039	33.170307	46.983582	100	100	6.195311	3.728111	1.661783	0.601763	0.679834	0.689694	18.790762	17.649374
789	112ko3Gcon2R072503	NORMAL	B	1	2	6	9	LOW_SIGNAL	LOW_SIGNAL	1538.434448	4039.52417	1537	4038	31.728849	43.478924	1535.488037	4040.864014	1535	4036	42.402561	40.732872	100	100	0.809477	-0.154149	0	-0.19043	0.069487	-0.032893	954.696899	0
790	112ko3Gcon2R072503	NORMAL	B	1	2	6	10	LOW_SIGNAL	LOW_SIGNAL	1554.744873	4049.634521	1554	4051	32.40387	44.368687	1551.447998	4038.840088	1550	4032	38.251804	43.652664	100	100	0.905761	1.241898	0.729336	1.371111	0.086189	0.24728	616.555664	73.545738
791	112ko3Gcon2R072503	NORMAL	B	1	2	6	11	LOW_SIGNAL	LOW_SIGNAL	1602.151733	4081.558594	1604	4083	41.064533	50.26923	1565.023804	4045.087402	1566	4044	32.073528	44.03326	100	100	10.20027	4.196006	2.430947	0.411362	1.157588	0.828265	69.067726	66.491112
792	112ko3Gcon2R072503	NORMAL	B	1	2	6	12	LOW_SIGNAL	LOW_SIGNAL	1617.496582	4091.972412	1618	4097	38.170147	52.557892	1585.848022	4047.511963	1589	4048	27.310658	45.228199	100	100	8.694906	5.11517	1.699828	0.588295	1.158836	0.983025	84.257339	60.215405
793	112ko3Gcon2R072503	NORMAL	B	1	2	6	13	LOW_SIGNAL	LOW_SIGNAL	1606.358643	4058.289551	1603	4062	35.978714	42.256142	1596.735962	4047.271973	1597	4046	29.892862	41.206867	100	100	2.643669	1.267571	2.085618	0.479474	0.321906	0.267372	208.072021	84.938698
794	112ko3Gcon2R072503	NORMAL	B	1	2	6	14	LOW_SIGNAL	LOW_SIGNAL	1611.326416	4057.930664	1611	4054	34.350079	43.62373	1604.23999	4055.488037	1603	4059	30.452339	41.93074	100	100	1.946875	0.281024	6.927792	0.144346	0.232705	0.058254	224.27182	492.7099
795	112ko3Gcon2R072503	NORMAL	B	1	2	6	15	LOW_SIGNAL	LOW_SIGNAL	1596.289673	4060.917236	1600	4062	28.123219	46.019245	1602	4059.87207	1604	4058	28.671387	43.617653	100	100	-1.568816	0.120246	-13.046694	0	-0.199165	0.023962	0	1403.808472
796	112ko3Gcon2R072503	NORMAL	B	1	2	6	16	LOW_SIGNAL	LOW_SIGNAL	1590.924194	4076.124023	1591	4078	29.611156	47.142494	1601.744019	4072.615967	1606	4076	30.22254	46.602959	100	100	-2.972564	0.403601	-7.365095	0	-0.358005	0.075275	0	202.730438
797	112ko3Gcon2R072503	NORMAL	B	1	2	6	17	DETECTED	DETECTED	1818.232544	4322.255859	1823	4327	51.217945	48.707138	1626.824341	4087.993164	1607	4080	79.998779	63.296356	100	100	52.586163	26.951897	1.951112	0.512528	2.392639	3.701046	32.105965	17.255543
798	112ko3Gcon2R072503	NORMAL	B	1	2	6	18	DETECTED	DETECTED	1858.916626	4310.44043	1859	4312	58.999321	81.842834	1626.537231	4112.652832	1630	4112	38.318417	77.562202	100	100	63.842304	22.75544	2.805584	0.356432	6.064431	2.550051	19.305593	13.207054
799	112ko3Gcon2R072503	NORMAL	B	1	2	6	19	DETECTED	DETECTED	1880.722168	4457.361328	1879	4460	33.358326	66.080109	1682.432373	4167.648438	1671	4162	66.204193	53.491539	100	100	54.476765	33.331436	1.634396	0.611847	2.995124	5.416051	28.839514	13.391661
800	112ko3Gcon2R072503	NORMAL	B	1	2	6	20	DETECTED	DETECTED	1912.525024	4493.950195	1916	4498	50.594913	67.758232	1715.911987	4186.728027	1694	4180	77.871796	58.377575	100	100	54.016102	35.345875	1.528215	0.654358	2.52483	5.262674	30.107893	11.196527
801	112ko3Gcon2R072503	NORMAL	B	1	2	6	21	DETECTED	DETECTED	7143.581055	10589.581055	7249	10824	2053.169189	2616.143555	1727.419312	4195.774414	1727	4195	37.68092	40.991634	100	100	1487.998657	735.606689	2.022818	0.49436	143.737518	155.978333	37.90181	40.911816
802	112ko3Gcon2R072503	NORMAL	B	1	2	6	22	DETECTED	DETECTED	6785.51416	10617.091797	6902	10903	2111.227539	2800.291992	1752.199951	4195.266602	1746	4192	43.44112	43.127659	100	100	1382.817871	738.830261	1.871631	0.534293	115.865211	148.90271	41.936195	43.600685
803	112ko3Gcon2R072503	NORMAL	B	1	2	6	23	DETECTED	DETECTED	11683.605469	8814.605469	12088	8995	3354.708008	1621.001953	1779.903198	4193.258301	1775	4191	38.360878	47.706024	100	100	2720.874512	531.685425	5.117452	0.19541	258.171936	96.871353	33.871059	35.061199
804	112ko3Gcon2R072503	NORMAL	B	1	2	6	24	DETECTED	DETECTED	12647.350586	9246.230469	12728	9224	2238.556641	1091.249756	1772.636353	4211.818359	1772	4208	37.809402	51.596657	100	100	2987.643555	579.208557	5.158148	0.193868	287.619293	97.572449	20.582033	21.651571
805	112ko3Gcon2R072503	NORMAL	B	1	2	6	25	LOW_SIGNAL	LOW_SIGNAL	1779.104126	4228.590332	1776	4228	40.309246	58.607906	1730.915527	4193.774414	1732	4203	31.289318	49.047272	100	100	13.239001	4.005568	3.30515	0.302558	1.540097	0.709844	52.736267	92.147377
806	112ko3Gcon2R072503	NORMAL	B	1	2	6	26	LOW_SIGNAL	LOW_SIGNAL	1757.178101	4216.609375	1757	4216	34.686508	54.45031	1736.973022	4177.855957	1738	4174	35.889591	48.727974	100	100	5.551003	4.458576	1.245017	0.803202	0.562979	0.795301	45.605389	62.700462
807	112ko3Gcon2R072503	NORMAL	B	1	2	7	1	LOW_SIGNAL	LOW_SIGNAL	1532.127563	4077.932861	1533	4074	30.911882	42.924461	1524.849243	4074.738037	1523	4072	30.54834	43.659081	100	100	1.999595	0.367564	5.440126	0.183819	0.238256	0.073177	64.944725	249.63295
808	112ko3Gcon2R072503	NORMAL	B	1	2	7	2	LOW_SIGNAL	LOW_SIGNAL	1541.304077	4059.75	1542	4057	30.64559	40.758934	1533.784058	4060.072021	1534	4064	28.475115	47.64489	100	100	2.065998	-0.037049	0	-0.017933	0.264091	-0.006759	150.635803	0
809	112ko3Gcon2R072503	NORMAL	B	1	2	7	3	LOW_SIGNAL	LOW_SIGNAL	1559.761963	4072.326416	1555	4074	38.042217	45.776741	1537.991943	4048.063965	1535	4043	31.842989	41.586632	100	100	5.980944	2.791392	2.142638	0.466714	0.683668	0.58342	95.609848	78.857437
810	112ko3Gcon2R072503	NORMAL	B	1	2	7	4	LOW_SIGNAL	LOW_SIGNAL	1546.122437	4063.591797	1539	4066	36.226818	42.888313	1534.904053	4042.887939	1533	4039	29.694527	44.981571	100	100	3.082061	2.381976	1.293909	0.772852	0.377793	0.460274	184.976059	65.505852
811	112ko3Gcon2R072503	NORMAL	B	1	2	7	5	LOW_SIGNAL	LOW_SIGNAL	1528.285767	4031.714355	1524	4031	29.070061	42.182419	1566.264038	4036.191895	1542	4035	228.842972	42.723549	100	100	-10.433887	-0.51514	0	0	-0.165958	-0.104803	0	0
812	112ko3Gcon2R072503	NORMAL	B	1	2	7	6	LOW_SIGNAL	LOW_SIGNAL	1543.21228	4039.431396	1537	4037	33.32954	38.208488	2160.102539	4118.384766	1541	4046	4124.180176	658.746826	100	100	-169.480148	-9.083576	0	0	-0.149579	-0.119854	0	0
813	112ko3Gcon2R072503	NORMAL	B	1	2	7	7	LOW_SIGNAL	LOW_SIGNAL	1610.918335	4089.061279	1610	4088	65.441452	56.212074	1532.18396	4048.511963	1530	4048	26.155668	43.745712	100	100	21.630936	4.665194	4.636663	0.215672	3.010222	0.926932	76.189339	87.055183
814	112ko3Gcon2R072503	NORMAL	B	1	2	7	8	LOW_SIGNAL	LOW_SIGNAL	1591.897217	4081.595947	1581	4078	62.72961	51.030567	1519.119995	4037.912109	1519	4036	29.278027	43.092529	100	100	19.994308	5.02582	3.978317	0.251363	2.485729	1.013722	76.229805	62.572563
815	112ko3Gcon2R072503	NORMAL	B	1	2	7	9	LOW_SIGNAL	LOW_SIGNAL	1605.23291	4095.910889	1598	4095	73.257507	54.290516	1507.05127	4027.880371	1509	4031	29.98242	40.979	100	100	26.973743	7.826903	3.446285	0.290167	3.27464	1.660131	68.078903	52.346416
816	112ko3Gcon2R072503	NORMAL	B	1	2	7	10	LOW_SIGNAL	LOW_SIGNAL	1624.849365	4090.657471	1616	4084	82.75943	55.465233	1520.468262	4034.341309	1520	4036	30.154718	41.012814	100	100	28.676941	6.479168	4.426022	0.225937	3.461518	1.373136	73.835396	66.305794
817	112ko3Gcon2R072503	NORMAL	B	1	2	7	11	LOW_SIGNAL	LOW_SIGNAL	1647.438354	4092.506836	1653	4092	63.842476	44.073021	1542.91272	4035.833252	1543	4034	26.680935	46.184456	100	100	28.716648	6.520289	4.404198	0.227056	3.917615	1.227114	55.488693	24.358454
818	112ko3Gcon2R072503	NORMAL	B	1	2	7	12	LOW_SIGNAL	LOW_SIGNAL	1668.668945	4092.441406	1679	4095	55.494137	41.356312	1562.495972	4045.687988	1562	4049	27.330603	43.582397	100	100	29.169226	5.378975	5.422822	0.184406	3.884765	1.072759	45.489338	29.411049
819	112ko3Gcon2R072503	NORMAL	B	1	2	7	13	LOW_SIGNAL	LOW_SIGNAL	1567.213745	4059.510254	1568	4057	25.287569	44.253864	1582.656006	4062.216064	1579	4064	35.312462	44.562313	100	100	-4.2425	-0.311303	0	0	-0.437303	-0.06072	0	0
820	112ko3Gcon2R072503	NORMAL	B	1	2	7	14	LOW_SIGNAL	LOW_SIGNAL	1582.289673	4056.717285	1580	4054	28.009151	39.732903	1590.608032	4062.560059	1586	4066	28.34178	41.759377	100	100	-2.285328	-0.67221	0	0	-0.293502	-0.139915	0	0
821	112ko3Gcon2R072503	NORMAL	B	1	2	7	15	LOW_SIGNAL	LOW_SIGNAL	1617.44519	4109.383789	1603	4110	74.268295	42.631908	1591.135986	4067.87207	1585	4066	47.372467	45.537292	100	100	7.228008	4.775918	1.513428	0.660752	0.555369	0.911598	217.40741	38.555786
822	112ko3Gcon2R072503	NORMAL	B	1	2	7	16	LOW_SIGNAL	LOW_SIGNAL	1598.088989	4127.082031	1593	4125	49.233707	46.071518	1590.072021	4085.887939	1580	4087	47.914604	42.742706	100	100	2.202526	4.739376	0.464729	2.151791	0.167318	0.963769	141.203979	41.739853
823	112ko3Gcon2R072503	NORMAL	B	1	2	7	17	LOW_SIGNAL	LOW_SIGNAL	1582.458862	4088.979492	1581	4091	27.759588	46.964031	1583.920654	4086.182617	1583	4084	33.647015	46.476563	100	100	-0.401603	0.32178	-1.248065	0	-0.043445	0.060178	0	241.305862
824	112ko3Gcon2R072503	NORMAL	B	1	2	7	18	LOW_SIGNAL	LOW_SIGNAL	1596.808228	4097.637207	1591	4098	29.04463	45.268837	1608.111084	4104.380859	1605	4101	38.317875	74.678513	100	100	-3.105268	-0.775856	0	0	-0.294976	-0.090302	0	0
825	112ko3Gcon2R072503	NORMAL	B	1	2	7	19	DETECTED	DETECTED	4121.664551	18838.939453	4281	19307	782.515564	5070.44043	1633.652222	4192.260742	1630	4178	41.022842	56.686707	100	100	683.539246	1685.098633	0.405638	2.465255	60.649433	258.379425	31.408186	34.616199
826	112ko3Gcon2R072503	NORMAL	B	1	2	7	20	DETECTED	DETECTED	4228.853027	19292.328125	4249	18414	698.365234	4306.026367	1664.076904	4218.153809	1673	4218	33.266106	46.547771	100	100	704.628784	1734.281982	0.406294	2.46127	77.098778	323.843079	27.198183	28.563919
827	112ko3Gcon2R072503	NORMAL	B	1	2	7	21	LOW_SIGNAL	LOW_SIGNAL	1705.902832	4201.854004	1703	4201	36.221985	48.688095	1687.900024	4175.975098	1686	4178	42.180019	49.969601	100	100	4.945967	2.977365	1.661189	0.601978	0.426809	0.517893	120.053505	43.449009
828	112ko3Gcon2R072503	NORMAL	B	1	2	7	22	LOW_SIGNAL	LOW_SIGNAL	1722.741211	4224.167969	1724	4232	39.805649	50.498081	1710.40564	4176.622559	1706	4170	60.029961	50.101128	100	100	3.388989	5.470094	0.619549	1.614078	0.20549	0.948989	364.267456	13.291008
829	112ko3Gcon2R072503	NORMAL	B	1	2	7	23	DETECTED	DETECTED	3323.897705	5595.554688	3388	5528	664.92926	677.799866	1733.076904	4199.743652	1730	4194	40.754971	50.559353	100	100	437.051086	160.587891	2.721569	0.367435	39.033787	27.607376	41.719284	48.42429
830	112ko3Gcon2R072503	NORMAL	B	1	2	7	24	DETECTED	DETECTED	3173.135254	5504.225586	3230	5534	545.622681	474.158661	1723.194458	4210.388672	1720	4202	38.355347	43.3064	100	100	398.34668	148.855789	2.676058	0.373684	37.802834	29.876345	37.537594	36.494312
831	112ko3Gcon2R072503	NORMAL	B	1	2	7	25	DETECTED	DETECTED	4647.58252	6978.662109	4687	7119	1077.566528	1052.893555	1732.888916	4189.703613	1737	4188	33.022526	47.393452	100	100	800.762695	320.869354	2.495604	0.400705	88.263802	58.846916	36.952785	37.713951
832	112ko3Gcon2R072503	NORMAL	B	1	2	7	26	DETECTED	DETECTED	5269.880371	7282.388184	5389	7067	885.981873	1306.317383	1724.018921	4181.773438	1719	4182	40.085243	42.514542	100	100	974.165344	356.725372	2.730855	0.366186	88.458023	72.930687	24.960779	42.108597
833	112ko3Gcon2R072503	NORMAL	B	1	2	8	1	LOW_SIGNAL	LOW_SIGNAL	1575.053711	4137.61084	1576	4139	36.680279	43.123917	1526.206299	4105.222168	1525	4106	25.098629	46.250252	100	100	13.419999	3.726313	3.601415	0.277669	1.946218	0.700292	54.76004	51.609604
834	112ko3Gcon2R072503	NORMAL	B	1	2	8	2	LOW_SIGNAL	LOW_SIGNAL	1601.574341	4150.513672	1603	4149	39.035141	47.624451	1547.904053	4105.023926	1541	4103	35.223572	45.382862	100	100	14.745003	5.23359	2.817378	0.35494	1.523704	1.002355	31.346689	31.741173
835	112ko3Gcon2R072503	NORMAL	B	1	2	8	3	LOW_SIGNAL	LOW_SIGNAL	1549.82312	4095.394531	1548	4099	32.090775	44.350159	1559.47998	4087.535889	1554	4090	38.074112	48.224537	100	100	-2.653059	0.904136	-2.934358	0	-0.253633	0.162959	0	240.990341
836	112ko3Gcon2R072503	NORMAL	B	1	2	8	4	LOW_SIGNAL	LOW_SIGNAL	1538.641846	4074.594482	1541	4078	25.340405	38.048092	1543.527954	4058.360107	1540	4062	29.229509	50.296928	100	100	-1.342376	1.867763	-0.718708	0	-0.167164	0.322771	0	202.629593
837	112ko3Gcon2R072503	NORMAL	B	1	2	8	5	LOW_SIGNAL	LOW_SIGNAL	1537.709473	4058.074219	1535	4059	30.10803	39.984535	1539.375977	4056.768066	1541	4056	31.93054	46.580864	100	100	-0.457844	0.150273	-3.046753	0	-0.052192	0.028041	0	1829.487549
838	112ko3Gcon2R072503	NORMAL	B	1	2	8	6	LOW_SIGNAL	LOW_SIGNAL	1532.547241	4054.033691	1533	4054	26.297699	47.941776	1540.640015	4049.711914	1541	4055	27.40361	40.561546	100	100	-2.223352	0.49722	-4.471567	0	-0.295318	0.106549	0	591.360535
839	112ko3Gcon2R072503	NORMAL	B	1	2	8	7	LOW_SIGNAL	LOW_SIGNAL	1627.578247	4151.96582	1617	4152	65.440018	80.429527	1529.57605	4051.808105	1524	4055	32.699329	50.34473	100	100	26.924444	11.523133	2.336556	0.42798	2.997071	1.989438	57.840187	62.625362
840	112ko3Gcon2R072503	NORMAL	B	1	2	8	8	LOW_SIGNAL	LOW_SIGNAL	1610.516968	4154.251465	1607	4167	64.8815	85.936493	1515.286987	4046.191406	1512	4041	32.602539	65.145294	100	100	26.162825	12.432297	2.104424	0.475189	2.920938	1.658755	58.90509	51.865749
841	112ko3Gcon2R072503	NORMAL	B	1	2	8	9	DETECTED	DETECTED	2786.968994	5544.319824	2791	5391	353.604675	656.040771	1513.558838	4028.941162	1513	4032	29.171844	47.753376	100	100	349.84787	174.344131	2.006651	0.498343	43.652027	31.733435	27.673668	43.177357
842	112ko3Gcon2R072503	NORMAL	B	1	2	8	10	DETECTED	DETECTED	2794.227783	5394.990234	2789	5245	362.768097	606.589233	1525.541626	4038.527832	1521	4040	34.642212	41.016998	100	100	348.550049	156.060837	2.233424	0.447743	36.622551	33.07074	28.463322	44.616119
843	112ko3Gcon2R072503	NORMAL	B	1	2	8	11	LOW_SIGNAL	LOW_SIGNAL	1541	4046.164307	1540	4044	27.255877	41.271862	1539.277832	4035.991943	1538	4037	30.082731	40.348385	100	100	0.473136	1.170329	0.404276	2.473555	0.057248	0.252113	739.264343	85.347351
844	112ko3Gcon2R072503	NORMAL	B	1	2	8	12	LOW_SIGNAL	LOW_SIGNAL	1556.034424	4055.931152	1558	4054	30.765337	39.238346	1551.624023	4044.832031	1548	4047	27.704857	40.231758	100	100	1.211683	1.276953	0.948886	1.053867	0.159192	0.27588	303.308136	80.053062
845	112ko3Gcon2R072503	NORMAL	B	1	2	8	13	LOW_SIGNAL	LOW_SIGNAL	1554.806885	4065.158691	1553	4061	28.454718	37.140812	1569.047974	4062.583984	1568	4062	36.040939	40.452927	100	100	-3.912498	0.29622	-13.208094	0	-0.395136	0.063647	0	622.641724
846	112ko3Gcon2R072503	NORMAL	B	1	2	8	14	LOW_SIGNAL	LOW_SIGNAL	1573.944458	4078.402832	1576	4076	30.446968	41.999058	1583.680054	4061.095947	1579	4059	37.33622	38.662601	100	100	-2.67469	1.991155	-1.343286	0	-0.260755	0.447639	0	94.788895
847	112ko3Gcon2R072503	NORMAL	B	1	2	8	15	LOW_SIGNAL	LOW_SIGNAL	1595	4098.503418	1596	4102	28.321075	48.400253	1582.920044	4073.944092	1580	4073	39.765362	44.269028	100	100	3.318763	2.825548	1.174556	0.851386	0.303781	0.554774	231.078384	79.669273
848	112ko3Gcon2R072503	NORMAL	B	1	2	8	16	LOW_SIGNAL	LOW_SIGNAL	1595.061646	4111.178223	1596	4114	31.70537	46.057037	1581.447998	4079.976074	1580	4086	28.661392	44.824299	100	100	3.740119	3.589803	1.041873	0.95981	0.474982	0.696099	99.573822	33.922543
849	112ko3Gcon2R072503	NORMAL	B	1	2	8	17	LOW_SIGNAL	LOW_SIGNAL	1591.71228	4104.513672	1592	4111	28.803247	48.091034	1589.352051	4091.144043	1592	4091	37.889103	45.413105	100	100	0.648433	1.538174	0.42156	2.37214	0.062293	0.2944	1042.957642	118.357452
850	112ko3Gcon2R072503	NORMAL	B	1	2	8	18	LOW_SIGNAL	LOW_SIGNAL	1604.609619	4120.993164	1604	4112	28.641039	43.204014	1611.712036	4105.583984	1608	4105	37.917744	43.253983	100	100	-1.951269	1.772824	-1.100655	0	-0.187311	0.356249	0	13.488756
851	112ko3Gcon2R072503	NORMAL	B	1	2	8	19	DETECTED	DETECTED	1939.061035	4703.297852	1942	4688	67.559738	117.969139	1621.106323	4129.212891	1616	4122	34.173618	48.030319	100	100	87.352676	66.048409	1.322555	0.756112	9.304098	11.952554	18.329449	18.768791
852	112ko3Gcon2R072503	NORMAL	B	1	2	8	20	DETECTED	DETECTED	1950.254272	4732.762695	1949	4726	63.39608	124.090637	1645.358154	4163.477539	1646	4160	26.665548	54.119217	100	100	83.765045	65.496193	1.27893	0.781904	11.434084	10.519094	18.863905	19.615364
853	112ko3Gcon2R072503	NORMAL	B	1	2	8	21	LOW_SIGNAL	LOW_SIGNAL	1769.615356	4222.489746	1764	4223	80.530632	64.219574	1659.271973	4153.560059	1660	4160	30.674767	43.692364	100	100	30.314976	7.930353	3.822652	0.261599	3.597204	1.577614	67.47995	68.279984
854	112ko3Gcon2R072503	NORMAL	B	1	2	8	22	LOW_SIGNAL	LOW_SIGNAL	1787.111938	4199.706055	1787	4202	71.925346	56.023617	1682.416016	4156.848145	1682	4158	30.851398	36.49593	100	100	28.763432	4.930798	5.833424	0.171426	3.393555	1.17432	62.058449	99.177048
855	112ko3Gcon2R072503	NORMAL	B	1	2	8	23	DETECTED	DETECTED	2022.28894	4540	2023	4535	41.797466	76.746338	1715.409424	4179.483398	1701	4172	63.645878	58.02243	100	100	84.309952	41.477394	2.032672	0.491963	4.821671	6.2134	15.640535	13.933737
856	112ko3Gcon2R072503	NORMAL	B	1	2	8	24	DETECTED	DETECTED	2035.857178	4619.643066	2033	4613	42.260845	66.986023	1752.092407	4208.119629	1719	4184	93.865936	91.973663	100	100	77.959564	47.345722	1.646602	0.607311	3.023086	4.474362	29.536539	15.314806
857	112ko3Gcon2R072503	NORMAL	B	1	2	8	25	LOW_SIGNAL	LOW_SIGNAL	1830.700684	4300.986328	1827	4282	84.421265	106.525009	1699.254028	4158.968262	1696	4161	34.487549	45.193619	100	100	36.112743	16.339163	2.210196	0.452449	3.811424	3.142436	58.621162	67.923065
858	112ko3Gcon2R072503	NORMAL	B	1	2	8	26	LOW_SIGNAL	LOW_SIGNAL	1821.857178	4259.115723	1830	4257	71.872322	75.614876	1699.936035	4161.255859	1700	4163	34.487434	44.407547	100	100	33.49577	11.258766	2.975084	0.336125	3.535234	2.203676	51.719902	62.53957
859	112ko3Gcon2R072503	NORMAL	B	1	2	9	1	LOW_SIGNAL	LOW_SIGNAL	1528.560791	4118.898438	1527	4118	28.015358	41.347012	1533.333374	4118.5	1532	4121	29.416735	45.989693	100	100	-1.311186	0.04584	-28.603422	0	-0.16224	0.008664	0	5053.853027
860	112ko3Gcon2R072503	NORMAL	B	1	2	9	2	LOW_SIGNAL	LOW_SIGNAL	1538.229736	4114.351563	1534	4113	28.569069	43.717232	1543.880005	4112.775879	1539	4109	27.178503	38.497776	100	100	-1.552316	0.181282	-8.562978	0	-0.207895	0.040929	0	1314.677368
861	112ko3Gcon2R072503	NORMAL	B	1	2	9	3	LOW_SIGNAL	LOW_SIGNAL	1553.479736	4112.635254	1555	4113	28.836737	43.088131	1551.527954	4104.271973	1550	4106	29.030457	37.720398	100	100	0.536219	0.962195	0.557288	1.794406	0.067232	0.221718	171.542557	249.027542
862	112ko3Gcon2R072503	NORMAL	B	1	2	9	4	LOW_SIGNAL	LOW_SIGNAL	1554.973022	4097.168945	1554	4098	31.016769	43.555641	1560.271973	4088.39209	1559	4087	26.168304	42.426773	100	100	-1.455797	1.009776	-1.441702	0	-0.202495	0.206871	0	112.250252
863	112ko3Gcon2R072503	NORMAL	B	1	2	9	5	LOW_SIGNAL	LOW_SIGNAL	1570.865723	4112.899414	1573	4108	29.324757	47.436981	1565.472046	4076.736084	1566	4075	28.619749	45.579624	100	100	1.481821	4.160587	0.356157	2.807752	0.18846	0.79341	118.499939	36.346226
864	112ko3Gcon2R072503	NORMAL	B	1	2	9	6	LOW_SIGNAL	LOW_SIGNAL	1559.567627	4101.688965	1560	4104	28.193007	48.864368	1557.839966	4066.072021	1556	4065	30.853556	44.19297	100	100	0.474646	4.097725	0.115831	8.633231	0.055996	0.805941	725.478149	58.53857
865	112ko3Gcon2R072503	NORMAL	B	1	2	9	7	LOW_SIGNAL	LOW_SIGNAL	1559.815063	4087.328857	1558	4087	33.098396	52.626472	1540.160034	4055.199951	1539	4055	27.884089	39.586773	100	100	5.399887	3.696427	1.46084	0.684538	0.704883	0.811607	90.725037	107.928093
866	112ko3Gcon2R072503	NORMAL	B	1	2	9	8	LOW_SIGNAL	LOW_SIGNAL	1541.351685	4074.43457	1539	4075	33.035233	46.216698	1526.593262	4037.483154	1525	4036	29.294043	42.645782	100	100	4.054627	4.251256	0.953748	1.048495	0.503803	0.866473	103.469162	48.207867
867	112ko3Gcon2R072503	NORMAL	B	1	2	9	9	DETECTED	DETECTED	1699.039185	4774.745117	1692	4719	44.765373	175.816284	1524.50708	4060.281738	1523	4055	25.467554	46.493069	100	100	47.949741	82.198929	0.583338	1.714273	6.853116	15.367094	21.093525	23.732153
868	112ko3Gcon2R072503	NORMAL	B	1	2	9	10	DETECTED	DETECTED	1730.868652	4856.56543	1722	4819	59.530579	170.913803	1535.075928	4067.050537	1532	4062	31.246647	44.856728	100	100	53.790737	90.833595	0.59219	1.688648	6.266039	17.600813	25.879852	20.889082
869	112ko3Gcon2R072503	NORMAL	B	1	2	9	11	LOW_SIGNAL	LOW_SIGNAL	1547.289673	4062.0896	1546	4068	25.97887	41.777336	1542.754028	4053.19043	1541	4048	26.955275	38.171764	100	100	1.246091	1.023848	1.217066	0.821648	0.168266	0.233135	158.50528	190.785065
870	112ko3Gcon2R072503	NORMAL	B	1	2	9	12	LOW_SIGNAL	LOW_SIGNAL	1554.828735	4061.458984	1556	4062	24.630053	43.067074	1547.984009	4056.231934	1546	4053	27.975792	38.480858	100	100	1.880473	0.601372	3.126973	0.319798	0.244666	0.135835	193.823761	369.978943
871	112ko3Gcon2R072503	NORMAL	B	1	2	9	13	LOW_SIGNAL	LOW_SIGNAL	1586.517212	4079.275879	1588	4080	29.185493	41.434765	1567.312012	4069.944092	1567	4070	26.813997	40.32135	100	100	5.276304	1.073621	4.914494	0.20348	0.716238	0.231435	60.004578	102.240685
872	112ko3Gcon2R072503	NORMAL	B	1	2	9	14	LOW_SIGNAL	LOW_SIGNAL	1599.3125	4090.152832	1599	4089	28.723032	37.53735	1584.871948	4073.76001	1583	4071	29.687889	41.509502	100	100	3.967297	1.885992	2.103559	0.475385	0.486412	0.394917	51.987007	108.093994
873	112ko3Gcon2R072503	NORMAL	B	1	2	9	15	LOW_SIGNAL	LOW_SIGNAL	1577.534668	4074.541748	1575	4069	28.233521	44.174934	1585.862061	4072.689697	1586	4070	27.948679	43.419376	100	100	-2.28781	0.213078	-10.736949	0	-0.297953	0.042655	0	439.257416
874	112ko3Gcon2R072503	NORMAL	B	1	2	9	16	LOW_SIGNAL	LOW_SIGNAL	1573.424683	4086.116455	1573	4089	26.51372	46.155289	1588.031982	4076.624023	1586	4075	28.850824	42.96917	100	100	-4.013108	1.092103	-3.67466	0	-0.506304	0.220913	0	177.521957
875	112ko3Gcon2R072503	NORMAL	B	1	2	9	17	LOW_SIGNAL	LOW_SIGNAL	1601.931519	4103.03418	1600	4102	35.347664	43.606293	1599.192017	4095.800049	1598	4096	28.929474	46.122555	100	100	0.752632	0.832286	0.904295	1.105834	0.094696	0.156846	741.417725	207.710083
876	112ko3Gcon2R072503	NORMAL	B	1	2	9	18	LOW_SIGNAL	LOW_SIGNAL	1619.363037	4122.931641	1618	4118	36.393417	44.056507	1616.416016	4108.768066	1615	4109	30.077894	42.120632	100	100	0.809644	1.629518	0.496861	2.012634	0.09798	0.336262	695.245972	91.193054
877	112ko3Gcon2R072503	NORMAL	B	1	2	9	19	DETECTED	DETECTED	2148.919189	4666.010254	2126	4676	142.865326	111.940819	1635.199951	4133.306641	1636	4132	32.129803	41.390041	100	100	141.135666	61.287487	2.302846	0.434245	15.98887	12.870333	27.097588	19.524506
878	112ko3Gcon2R072503	NORMAL	B	1	2	9	20	DETECTED	DETECTED	2165.791748	4656.677246	2143	4664	149.459717	121.490158	1647.625	4154.524902	1648	4148	27.504372	45.981274	100	100	142.357544	57.772568	2.464103	0.405827	18.839432	10.920801	28.35133	22.394114
879	112ko3Gcon2R072503	NORMAL	B	1	2	9	21	LOW_SIGNAL	LOW_SIGNAL	1692.118042	4188.9375	1692	4190	33.083389	47.555042	1665.206299	4148.57959	1661	4151	30.335808	41.202389	100	100	7.393546	4.643173	1.592348	0.628004	0.887128	0.979504	49.050541	58.837097
880	112ko3Gcon2R072503	NORMAL	B	1	2	9	22	LOW_SIGNAL	LOW_SIGNAL	1704.069946	4183.839355	1704	4187	29.704096	42.116154	1684.192017	4155.448242	1682	4152	28.218533	47.139709	100	100	5.461124	3.266394	1.671912	0.598118	0.704428	0.602276	46.665783	74.58329
881	112ko3Gcon2R072503	NORMAL	B	1	2	9	23	LOW_SIGNAL	LOW_SIGNAL	1702.678345	4177.237793	1704	4167	32.29324	52.105251	1701.658691	4166.5	1696	4164	38.551819	51.037674	100	100	0.280132	1.235382	0.226758	4.409992	0.026449	0.21039	2065.095459	97.724701
882	112ko3Gcon2R072503	NORMAL	B	1	2	9	24	LOW_SIGNAL	LOW_SIGNAL	1705.35376	4157.054199	1704	4158	29.925892	46.223526	1705.439941	4175.848145	1704	4178	28.689217	53.984318	100	100	-0.023677	-2.162241	0	0	-0.003004	-0.348137	0	0
883	112ko3Gcon2R072503	NORMAL	B	1	2	9	25	LOW_SIGNAL	LOW_SIGNAL	1733.952393	4162.149902	1734	4164	41.225128	45.282135	1688.400024	4131.255859	1688	4127	28.493631	39.24527	100	100	12.514742	3.554356	3.520959	0.284014	1.598686	0.787204	65.403893	73.118919
884	112ko3Gcon2R072503	NORMAL	B	1	2	9	26	LOW_SIGNAL	LOW_SIGNAL	1717.047241	4165.878418	1714	4163	36.209019	42.597939	1691.47998	4128.616211	1689	4128	32.653503	48.810501	100	100	7.024172	4.287013	1.638477	0.610323	0.782987	0.763406	61.200993	63.952862
885	112ko3Gcon2R072503	NORMAL	B	1	2	10	1	LOW_SIGNAL	LOW_SIGNAL	1593.76355	4209.209473	1595	4209	38.155495	52.356083	1536.463989	4118.416016	1536	4121	30.042589	39.622246	100	100	15.742084	10.445777	1.507028	0.663557	1.907278	2.291477	41.05093	37.693619
886	112ko3Gcon2R072503	NORMAL	B	1	2	10	2	LOW_SIGNAL	LOW_SIGNAL	1597.48645	4211.297363	1595	4214	39.107994	67.111389	1547.375977	4116.751953	1549	4119	27.147945	38.757652	100	100	13.767004	10.877439	1.265648	0.790109	1.845829	2.4394	56.175945	57.949432
887	112ko3Gcon2R072503	NORMAL	B	1	2	10	3	LOW_SIGNAL	LOW_SIGNAL	1539.526978	4116.087891	1541	4111	28.60224	43.634197	1552.341309	4105.888672	1552	4108	25.778185	36.483921	100	100	-3.52052	1.173419	-3.000225	0	-0.4971	0.279554	0	234.671219
888	112ko3Gcon2R072503	NORMAL	B	1	2	10	4	LOW_SIGNAL	LOW_SIGNAL	1546.744995	4112.483398	1546	4114	33.013336	40.010231	1560.007935	4092.126953	1559	4087	27.383932	38.684376	100	100	-3.643768	2.342007	-1.555832	0	-0.484333	0.526219	0	50.178608
889	112ko3Gcon2R072503	NORMAL	B	1	2	10	5	TOO_SMALL	TOO_SMALL	1724.918945	4138.473145	1562	4112	609.294495	178.658859	1624.687988	4115.271973	1569	4100	389.175049	120.289871	100	100	27.536758	2.669292	10.316128	0.096936	0.257547	0.192877	467.729462	569.350281
890	112ko3Gcon2R072503	NORMAL	B	1	2	10	6	LOW_SIGNAL	LOW_SIGNAL	1594.082153	4104.116211	1564	4099	154.284698	58.151943	1643.079956	4109.720215	1568	4095	427.99704	122.508102	100	100	-13.461317	-0.64474	0	0	-0.114482	-0.045744	0	0
891	112ko3Gcon2R072503	NORMAL	B	1	2	10	7	LOW_SIGNAL	LOW_SIGNAL	1683.246582	4219.808105	1682	4223	66.865341	79.589317	1554.157837	4092.473633	1556	4088	29.617496	52.714489	100	100	35.464947	14.649817	2.420846	0.413079	4.35853	2.41555	46.439465	46.8288
892	112ko3Gcon2R072503	NORMAL	B	1	2	10	8	DETECTED	DETECTED	1730.371216	4283.431641	1727	4272	51.258427	87.443512	1547.630737	4077.723145	1547	4078	29.061663	49.272682	100	100	50.204853	23.666739	2.121325	0.471403	6.288025	4.1749	23.105862	35.117496
893	112ko3Gcon2R072503	NORMAL	B	1	2	10	9	LOW_SIGNAL	LOW_SIGNAL	1531.434448	4094.468994	1531	4098	27.721289	43.415798	1549.181763	4086.371826	1551	4083	31.063643	45.187603	100	100	-4.875774	0.931578	-5.233886	0	-0.571321	0.17919	0	154.739059
894	112ko3Gcon2R072503	NORMAL	B	1	2	10	10	LOW_SIGNAL	LOW_SIGNAL	1532.151733	4079.600098	1531	4082	28.338562	42.030151	1543.349243	4078.801514	1543	4078	30.67724	45.216465	100	100	-3.076326	0.091877	-33.483097	0	-0.36501	0.017661	0	2087.84375
895	112ko3Gcon2R072503	NORMAL	B	1	2	10	11	LOW_SIGNAL	LOW_SIGNAL	1544.165527	4053.820801	1543	4051	29.854053	43.289833	1542.767944	4056.191895	1545	4050	32.02145	42.415699	100	100	0.383962	-0.272794	0	-0.710471	0.043645	-0.055901	828.611511	0
896	112ko3Gcon2R072503	NORMAL	B	1	2	10	12	LOW_SIGNAL	LOW_SIGNAL	1553.73291	4060.773926	1554	4063	25.915066	40.630173	1545.871948	4050.704102	1545	4049	28.748344	44.239086	100	100	2.159666	1.158532	1.86414	0.53644	0.273441	0.227623	158.313248	173.796738
897	112ko3Gcon2R072503	NORMAL	B	1	2	10	13	LOW_SIGNAL	LOW_SIGNAL	1558.390381	4076.23291	1559	4077	28.761902	40.708389	1564.640015	4066.224121	1562	4069	30.623728	36.198128	100	100	-1.716981	1.15151	-1.491069	0	-0.204078	0.2765	0	186.080521
898	112ko3Gcon2R072503	NORMAL	B	1	2	10	14	LOW_SIGNAL	LOW_SIGNAL	1573.534668	4088.118164	1573	4088	28.228565	39.210491	1588.327393	4071.168213	1585	4076	28.511723	41.012169	100	100	-4.064051	1.95009	-2.084033	0	-0.51883	0.413291	0	70.928154
899	112ko3Gcon2R072503	NORMAL	B	1	2	10	15	DETECTED	DETECTED	2132.755615	4897.885254	2151	4864	125.418221	259.560059	1592.361694	4079.340332	1595	4081	29.406759	42.910561	100	100	148.464081	94.1735	1.576495	0.634318	18.37652	19.075605	22.561689	31.273603
900	112ko3Gcon2R072503	NORMAL	B	1	2	10	16	DETECTED	DETECTED	2106.529297	4786.554688	2114	4750	137.245422	219.870697	1603.8125	4072.3125	1605	4072	26.418608	46.116478	100	100	138.11293	82.173477	1.680748	0.594973	19.028891	15.487787	26.790182	30.099033
901	112ko3Gcon2R072503	NORMAL	B	1	2	10	17	DETECTED	DETECTED	1702.693848	4329.683594	1679	4302	85.440926	168.309769	1610.396606	4092.379395	1604	4084	31.508808	43.024609	100	100	25.357103	27.301821	0.92877	1.076693	2.929252	5.515546	86.046783	68.56926
902	112ko3Gcon2R072503	NORMAL	B	1	2	10	18	DETECTED	DETECTED	1730.480713	4371.509766	1726	4379	71.731567	141.611069	1631.337891	4118.094727	1629	4122	27.510023	37.921749	100	100	27.237812	29.155371	0.93423	1.070401	3.60388	6.682578	66.819397	53.840187
903	112ko3Gcon2R072503	NORMAL	B	1	2	10	19	LOW_SIGNAL	LOW_SIGNAL	1645.758667	4132.593262	1644	4134	33.148502	47.653198	1648.023682	4125.20459	1647	4118	28.645473	45.848495	100	100	-0.622274	0.850066	-0.732031	0	-0.079071	0.161154	0	175.811142
904	112ko3Gcon2R072503	NORMAL	B	1	2	10	20	LOW_SIGNAL	LOW_SIGNAL	1668.662109	4141.827637	1667	4137	38.863239	40.474335	1660.107422	4139.537109	1657	4139	31.371374	49.988659	100	100	2.350255	0.263525	8.918533	0.112126	0.272691	0.045821	268.142975	1280.82251
905	112ko3Gcon2R072503	NORMAL	B	1	2	10	21	DETECTED	DETECTED	1814.140137	4962.44873	1807	4929	49.481361	209.372055	1672.777832	4132.333496	1679	4131	32.929272	49.738987	100	100	38.836899	95.504662	0.406649	2.459122	4.292907	16.689428	26.126692	24.499994
906	112ko3Gcon2R072503	NORMAL	B	1	2	10	22	DETECTED	DETECTED	1819.226929	4966.40332	1822	4943	51.983776	174.18428	1680.403198	4144.580566	1687	4146	29.103806	46.835449	100	100	38.139469	94.550613	0.403376	2.479075	4.769951	17.547024	31.027102	20.414316
907	112ko3Gcon2R072503	NORMAL	B	1	2	10	23	LOW_SIGNAL	LOW_SIGNAL	1702.087891	4185.729492	1698	4189	40.528625	41.451973	1706.041992	4180.370605	1703	4176	31.898571	50.830109	100	100	-1.086322	0.616539	-1.761968	0	-0.123959	0.105427	0	548.962097
908	112ko3Gcon2R072503	NORMAL	B	1	2	10	24	LOW_SIGNAL	LOW_SIGNAL	1713.210938	4167.680176	1712	4164	29.555199	42.610207	1719.264038	4183.319824	1717	4180	31.018761	53.454174	100	100	-1.662987	-1.79934	0	0	-0.195143	-0.29258	0	0
909	112ko3Gcon2R072503	NORMAL	B	1	2	10	25	LOW_SIGNAL	LOW_SIGNAL	1694.183716	4129.67334	1694	4125	34.927727	49.301727	1694.767944	4139.463867	1697	4131	28.075974	43.758419	100	100	-0.160507	-1.126399	0	0	-0.020809	-0.22374	0	0
910	112ko3Gcon2R072503	NORMAL	B	1	2	10	26	LOW_SIGNAL	LOW_SIGNAL	1683.966675	4115.620117	1686	4117	33.46949	44.056343	1696.687988	4118.496094	1694	4120	34.750587	51.114456	100	100	-3.494966	-0.330881	0	0	-0.366075	-0.056265	0	0
911	112ko3Gcon2R072503	NORMAL	B	1	2	11	1	LOW_SIGNAL	LOW_SIGNAL	1583.817627	4103.14209	1577	4099	52.16288	39.960526	1547.05603	4101.184082	1544	4098	30.745651	39.022606	100	100	10.099627	0.225269	44.833714	0.022305	1.195668	0.050176	114.626984	439.577606
912	112ko3Gcon2R072503	NORMAL	B	1	2	11	2	LOW_SIGNAL	LOW_SIGNAL	1590.659912	4112.415039	1572	4120	78.493042	41.928814	1543.94397	4114.600098	1544	4112	30.828953	37.916927	100	100	12.834414	-0.251391	0	-0.019587	1.515327	-0.057628	154.519867	0
913	112ko3Gcon2R072503	NORMAL	B	1	2	11	3	LOW_SIGNAL	LOW_SIGNAL	1550.391846	4116.770508	1548	4118	32.34016	47.727692	1553.128052	4105.312012	1551	4108	28.580101	41.268284	100	100	-0.751726	1.318299	-0.570225	0	-0.095738	0.277659	0	209.244446
914	112ko3Gcon2R072503	NORMAL	B	1	2	11	4	LOW_SIGNAL	LOW_SIGNAL	1561.770264	4105.938965	1556	4105	41.109631	44.324284	1558.855957	4100.26416	1562	4097	26.077654	41.881004	100	100	0.800656	0.652886	1.226335	0.815438	0.111755	0.135498	1090.476563	255.742279
915	112ko3Gcon2R072503	NORMAL	B	1	2	11	5	LOW_SIGNAL	LOW_SIGNAL	1581.075317	4116.650879	1568	4115	144.624557	43.13916	1704.245972	4104.42041	1569	4107	1316.440796	41.468895	100	100	-33.83905	1.407114	-24.04855	0	-0.093563	0.294931	0	97.197624
916	112ko3Gcon2R072503	NORMAL	B	1	2	11	6	LOW_SIGNAL	LOW_SIGNAL	1577.547974	4127.644043	1570	4127	58.276997	45.703201	1567.341309	4116.833496	1566	4117	26.875469	41.507927	100	100	2.804108	1.243752	2.254556	0.443546	0.379776	0.260445	506.629089	176.936966
917	112ko3Gcon2R072503	NORMAL	B	1	2	11	7	LOW_SIGNAL	LOW_SIGNAL	1547.772461	4112.427734	1546	4110	27.716259	41.783112	1562.984009	4120.631836	1560	4116	27.41526	44.187019	100	100	-4.179115	-0.943881	0	0	-0.554857	-0.185668	0	0
918	112ko3Gcon2R072503	NORMAL	B	1	2	11	8	LOW_SIGNAL	LOW_SIGNAL	1550.420654	4126.427734	1551	4126	29.789225	50.543526	1570.684204	4129.473633	1571	4133	31.864012	42.753914	100	100	-5.567067	-0.35043	0	0	-0.635938	-0.071243	0	0
919	112ko3Gcon2R072503	NORMAL	B	1	2	11	9	DETECTED	DETECTED	1669.789429	4374.657715	1669	4369	36.888371	76.833664	1570.916626	4097.583496	1570	4093	30.45491	43.420799	100	100	27.163628	31.877357	0.852129	1.173531	3.246531	6.38114	21.051962	22.877647
920	112ko3Gcon2R072503	NORMAL	B	1	2	11	10	DETECTED	DETECTED	1669.919312	4389.871094	1664	4365	40.576458	109.361122	1558.934204	4076.197266	1558	4075	32.644073	38.803783	100	100	30.49128	36.088139	0.844911	1.183556	3.399855	8.083589	21.714691	32.596088
921	112ko3Gcon2R072503	NORMAL	B	1	2	11	11	LOW_SIGNAL	LOW_SIGNAL	1540.172363	4051.420654	1541	4049	29.106688	43.952892	1552.245972	4057.769775	1554	4059	29.110186	42.447926	100	100	-3.317019	-0.730466	0	0	-0.414755	-0.149574	0	0
922	112ko3Gcon2R072503	NORMAL	B	1	2	11	12	LOW_SIGNAL	LOW_SIGNAL	1542.737915	4051.172363	1543	4048	29.131889	45.368458	1556.33606	4051.112061	1555	4048	26.63249	42.142273	100	100	-3.73586	0.006938	-538.477295	0	-0.510585	0.001431	0	27863.660156
923	112ko3Gcon2R072503	NORMAL	B	1	2	11	13	LOW_SIGNAL	LOW_SIGNAL	1563.719238	4120.280762	1563	4121	30.393904	49.301987	1563.76001	4062.135986	1563	4058	29.424969	44.236599	100	100	-0.011201	6.689549	-0.001674	0	-0.001386	1.314404	0	37.436134
924	112ko3Gcon2R072503	NORMAL	B	1	2	11	14	LOW_SIGNAL	LOW_SIGNAL	1594.393066	4142.841309	1594	4144	27.558102	55.21368	1593.135986	4067.248047	1593	4068	28.111053	44.704876	100	100	0.345361	8.696996	0.03971	25.182299	0.044718	1.69094	441.354889	42.866364
925	112ko3Gcon2R072503	NORMAL	B	1	2	11	15	LOW_SIGNAL	LOW_SIGNAL	1587.180542	4069.993164	1585	4068	28.821529	44.107235	1604.039673	4067.777832	1603	4071	30.064302	44.26807	100	100	-4.631761	0.254874	-18.172768	0	-0.560769	0.050044	0	170.183441
926	112ko3Gcon2R072503	NORMAL	B	1	2	11	16	LOW_SIGNAL	LOW_SIGNAL	1594.696533	4087.834473	1593	4090	30.100138	41.934151	1610.873901	4074.041992	1608	4077	33.954994	45.347874	100	100	-4.444458	1.586823	-2.800853	0	-0.476436	0.304148	0	125.150955
927	112ko3Gcon2R072503	NORMAL	B	1	2	11	17	LOW_SIGNAL	LOW_SIGNAL	1605.801392	4120.952148	1606	4127	28.661787	50.362732	1605.404785	4084.428467	1604	4086	28.823092	48.04987	100	100	0.108961	4.202045	0.02593	38.564709	0.01376	0.76012	767.786743	41.30719
928	112ko3Gcon2R072503	NORMAL	B	1	2	11	18	LOW_SIGNAL	LOW_SIGNAL	1627.737915	4132.248047	1626	4127	35.173969	41.123203	1630.650757	4100.658691	1632	4095	31.24902	42.923962	100	100	-0.800254	3.634352	-0.220192	0	-0.093214	0.735938	0	38.944714
929	112ko3Gcon2R072503	NORMAL	B	1	2	11	19	LOW_SIGNAL	LOW_SIGNAL	1672.034424	4274.600098	1672	4279	34.871677	86.825928	1648.248047	4100.383789	1649	4103	27.436935	38.325592	100	100	6.534904	20.043566	0.326035	3.067155	0.866947	4.545691	90.485443	44.719982
930	112ko3Gcon2R072503	NORMAL	B	1	2	11	20	LOW_SIGNAL	LOW_SIGNAL	1696.310303	4277.296387	1689	4285	42.499268	96.316193	1653.215942	4102.151855	1651	4108	33.308819	44.856236	100	100	11.839446	20.150358	0.587555	1.701968	1.293782	3.904575	61.249943	48.664589
931	112ko3Gcon2R072503	NORMAL	B	1	2	11	21	LOW_SIGNAL	LOW_SIGNAL	1646.986206	4116.158691	1650	4121	30.533447	43.437958	1665.476196	4121.016113	1665	4122	31.318163	43.670589	100	100	-5.079812	-0.558846	0	0	-0.590392	-0.111229	0	0
932	112ko3Gcon2R072503	NORMAL	B	1	2	11	22	LOW_SIGNAL	LOW_SIGNAL	1662.138916	4138.465332	1657	4138	31.043983	44.338326	1676.991333	4134.120605	1682	4137	32.337219	49.475891	100	100	-4.08045	0.49986	-8.163181	0	-0.459298	0.087815	0	505.301483
933	112ko3Gcon2R072503	NORMAL	B	1	2	11	23	LOW_SIGNAL	LOW_SIGNAL	1709.201294	4221.664551	1706	4220	36.189621	48.674122	1721.521362	4215.239258	1717	4206	42.732651	72.546616	100	100	-3.38473	0.739229	-4.578729	0	-0.288306	0.088568	0	837.229248
934	112ko3Gcon2R072503	NORMAL	B	1	2	11	24	LOW_SIGNAL	LOW_SIGNAL	1723.304077	4206.648438	1721	4201	35.115097	55.780895	1742.761963	4220.444336	1746	4209	35.746544	74.560539	100	100	-5.345725	-1.587216	0	0	-0.544329	-0.185029	0	0
935	112ko3Gcon2R072503	NORMAL	B	1	2	11	25	LOW_SIGNAL	LOW_SIGNAL	1723.382568	4139.523438	1716	4134	36.885067	50.156361	1725.776001	4150.255859	1719	4152	43.993923	44.733772	100	100	-0.657555	-1.234764	0	0	-0.054404	-0.239918	0	0
936	112ko3Gcon2R072503	NORMAL	B	1	2	11	26	LOW_SIGNAL	LOW_SIGNAL	1723.939941	4118.746582	1722	4119	31.050344	41.149124	1722.088013	4133.423828	1719	4140	35.026031	49.719891	100	100	0.508786	-1.688615	0	-3.31891	0.052873	-0.295199	875.19519	0
937	112ko3Gcon2R072503	NORMAL	B	1	2	12	1	LOW_SIGNAL	LOW_SIGNAL	1544.439209	4117.479492	1543	4118	29.544443	46.310467	1555.312012	4119.184082	1556	4118	36.368946	48.078796	100	100	-2.987118	-0.196113	0	0	-0.298958	-0.035454	0	0
938	112ko3Gcon2R072503	NORMAL	B	1	2	12	2	LOW_SIGNAL	LOW_SIGNAL	1541.939575	4117.745117	1540	4119	31.200365	39.90126	1549.095947	4109.352051	1548	4103	30.454735	44.735462	100	100	-1.966092	0.965621	-2.03609	0	-0.234984	0.187616	0	241.002289
939	112ko3Gcon2R072503	NORMAL	B	1	2	12	3	LOW_SIGNAL	LOW_SIGNAL	1562.756714	4129.35791	1564	4129	29.717634	44.483738	1558.416016	4120.808105	1558	4119	28.389893	39.442627	100	100	1.192533	0.983654	1.21235	0.824844	0.152896	0.216766	202.354675	240.578125
940	112ko3Gcon2R072503	NORMAL	B	1	2	12	4	LOW_SIGNAL	LOW_SIGNAL	1580.154419	4134.040039	1579	4135	30.795477	44.417221	1571.527954	4121.936035	1572	4114	29.754799	46.0569	100	100	2.369975	1.392564	1.701878	0.587586	0.289918	0.262805	92.020226	100.626541
941	112ko3Gcon2R072503	NORMAL	B	1	2	12	5	LOW_SIGNAL	LOW_SIGNAL	1564.417847	4119.102539	1564	4120	26.211277	42.230366	1579.911987	4118.12793	1576	4116	29.205061	39.028103	100	100	-4.256753	0.112129	-37.9631	0	-0.530529	0.024972	0	1655.130371
942	112ko3Gcon2R072503	NORMAL	B	1	2	12	6	LOW_SIGNAL	LOW_SIGNAL	1576.493164	4125.212402	1573	4125	31.135796	47.973877	1582.416016	4135.023926	1582	4131	26.157755	46.28775	100	100	-1.627203	-1.128815	0	0	-0.226428	-0.211968	0	0
943	112ko3Gcon2R072503	NORMAL	B	1	2	12	7	LOW_SIGNAL	LOW_SIGNAL	1578.61377	4146.020508	1578	4145	25.666174	50.219723	1574.063965	4143.439941	1574	4144	31.448055	48.983116	100	100	1.249982	0.296894	4.210197	0.237519	0.144677	0.052683	399.405426	429.202881
944	112ko3Gcon2R072503	NORMAL	B	1	2	12	8	LOW_SIGNAL	LOW_SIGNAL	1582.565552	4152.455078	1583	4155	31.645565	46.290318	1585.777832	4140.801758	1585	4140	32.173504	48.412903	100	100	-0.88252	1.340713	-0.658246	0	-0.099842	0.240707	0	121.664871
945	112ko3Gcon2R072503	NORMAL	B	1	2	12	9	LOW_SIGNAL	LOW_SIGNAL	1576.889648	4134.192871	1575	4135	27.717861	45.299828	1584.08667	4129.889648	1585	4129	31.412519	51.086338	100	100	-1.97726	0.495085	-3.993776	0	-0.229113	0.084234	0	548.809814
946	112ko3Gcon2R072503	NORMAL	B	1	2	12	10	LOW_SIGNAL	LOW_SIGNAL	1565.420654	4105.689453	1564	4104	26.901745	47.714931	1571.563477	4109.373047	1572	4110	32.063061	47.097637	100	100	-1.687636	-0.423797	0	0	-0.191586	-0.078212	0	0
947	112ko3Gcon2R072503	NORMAL	B	1	2	12	11	LOW_SIGNAL	LOW_SIGNAL	1551.186157	4087.786133	1552	4089	31.796444	39.529209	1567.751953	4080.711914	1568	4082	30.972851	44.364471	100	100	-4.551172	0.813888	-5.591889	0	-0.534849	0.159457	0	284.705688
948	112ko3Gcon2R072503	NORMAL	B	1	2	12	12	LOW_SIGNAL	LOW_SIGNAL	1555.282715	4074.034424	1547	4069	60.179317	42.293198	1573.751953	4073.887939	1571	4074	30.953316	38.416691	100	100	-5.074111	0.016853	-301.080353	0	-0.59668	0.003813	0	12075.144531
949	112ko3Gcon2R072503	NORMAL	B	1	2	12	13	LOW_SIGNAL	LOW_SIGNAL	1568.719238	4073.897217	1568	4071	31.061399	42.038193	1573.151978	4064.568115	1576	4063	29.385933	40.035137	100	100	-1.21782	1.073312	-1.134637	0	-0.150846	0.233023	0	137.438232
950	112ko3Gcon2R072503	NORMAL	B	1	2	12	14	LOW_SIGNAL	LOW_SIGNAL	1584.772461	4087.337891	1582	4090	31.161928	41.098175	1593.631958	4075.231934	1593	4073	29.637472	47.804409	100	100	-2.433997	1.392789	-1.74757	0	-0.298929	0.253239	0	201.69606
951	112ko3Gcon2R072503	NORMAL	B	1	2	12	15	LOW_SIGNAL	LOW_SIGNAL	1626.5448	4105.924316	1627	4111	36.655106	43.37035	1612.199951	4092.12793	1612	4094	28.505796	47.113792	100	100	3.941004	1.587273	2.482878	0.402758	0.503226	0.292831	160.641586	133.400192
952	112ko3Gcon2R072503	NORMAL	B	1	2	12	16	LOW_SIGNAL	LOW_SIGNAL	1627.579346	4115.234375	1624	4112	40.299858	45.431488	1618.728027	4103.288086	1615	4101	30.865828	55.034279	100	100	2.43175	1.374419	1.769293	0.565198	0.286768	0.21707	292.735901	260.000885
953	112ko3Gcon2R072503	NORMAL	B	1	2	12	17	LOW_SIGNAL	LOW_SIGNAL	1616.3125	4120.756836	1614	4122	29.437944	50.657394	1616.031982	4102.879883	1613	4104	29.841232	49.915184	100	100	0.077067	2.056741	0.037471	26.687548	0.0094	0.358147	1743.00415	48.329216
954	112ko3Gcon2R072503	NORMAL	B	1	2	12	18	LOW_SIGNAL	LOW_SIGNAL	1635.393066	4135.586426	1632	4131	37.860363	46.680595	1620.008057	4100.86377	1621	4102	29.862997	44.332573	100	100	4.226771	3.994838	1.058058	0.945128	0.515186	0.783231	151.267273	42.10078
955	112ko3Gcon2R072503	NORMAL	B	1	2	12	19	LOW_SIGNAL	LOW_SIGNAL	1686.462036	4234.848145	1688	4233	39.70359	67.828552	1644.255981	4108.032227	1643	4113	28.91029	44.733963	100	100	11.595399	14.590157	0.794741	1.258271	1.459897	2.834891	64.477531	40.20483
956	112ko3Gcon2R072503	NORMAL	B	1	2	12	20	LOW_SIGNAL	LOW_SIGNAL	1726.205444	4279.794434	1715	4289	74.624016	75.938812	1665.94397	4110.567871	1669	4115	32.911247	49.15797	100	100	16.55582	19.469496	0.850347	1.175991	1.83103	3.442505	111.139946	34.203194
957	112ko3Gcon2R072503	NORMAL	B	1	2	12	21	LOW_SIGNAL	LOW_SIGNAL	1702.808228	4150.931641	1692	4150	110.425026	44.144711	1678.560059	4133.775879	1675	4137	31.882704	42.508045	100	100	6.661774	1.973768	3.375155	0.296283	0.760543	0.403589	436.000702	69.416245
958	112ko3Gcon2R072503	NORMAL	B	1	2	12	22	LOW_SIGNAL	LOW_SIGNAL	1704.634521	4177.51709	1698	4182	63.931793	59.294243	1684.281006	4165.859375	1684	4158	34.911125	64.414345	100	100	5.591784	1.341219	4.169181	0.239855	0.583009	0.18098	263.140106	215.886719
959	112ko3Gcon2R072503	NORMAL	B	1	2	12	23	DETECTED	DETECTED	2211.835938	5473.648438	2186	5377	210.678345	470.517609	1753.607788	4290.235352	1749	4274	58.801388	105.972565	100	100	125.890427	136.151535	0.924635	1.081508	7.792812	11.167165	44.149647	38.73782
960	112ko3Gcon2R072503	NORMAL	B	1	2	12	24	DETECTED	DETECTED	2243.353027	5331.637207	2186	5175	207.786865	480.108154	1783.857178	4300.261719	1760	4261	70.846642	129.666183	100	100	126.238701	118.65963	1.063872	0.939962	6.485782	7.954082	42.510929	44.820412
961	112ko3Gcon2R072503	NORMAL	B	1	2	12	25	LOW_SIGNAL	LOW_SIGNAL	1732.40271	4187.68457	1730	4191	35.065178	51.588024	1762.801636	4189.92041	1763	4181	35.295559	51.626289	100	100	-8.35159	-0.257233	0	0	-0.861268	-0.043308	0	0
962	112ko3Gcon2R072503	NORMAL	B	1	2	12	26	LOW_SIGNAL	LOW_SIGNAL	1752.606689	4187.166504	1752	4191	32.275013	43.04211	1759.079956	4188.78418	1763	4191	30.155405	48.827793	100	100	-1.77842	-0.186113	0	0	-0.214664	-0.03313	0	0
963	112ko3Gcon2R072503	NORMAL	B	1	2	13	1	LOW_SIGNAL	LOW_SIGNAL	1562	4164.279785	1562	4167	29.947382	41.925327	1560.192017	4148.728027	1563	4154	28.773222	43.121235	100	100	0.496713	1.789228	0.277613	3.602138	0.062836	0.360652	459.266174	64.848183
964	112ko3Gcon2R072503	NORMAL	B	1	2	13	2	LOW_SIGNAL	LOW_SIGNAL	1544.322144	4137.899414	1543	4140	29.636831	47.235008	1563.359985	4142.799805	1557	4145	45.436127	49.905716	100	100	-5.230325	-0.563789	0	0	-0.419002	-0.098193	0	0
965	112ko3Gcon2R072503	NORMAL	B	1	2	13	3	LOW_SIGNAL	LOW_SIGNAL	1581.80542	4194.248535	1580	4195	31.639584	47.59697	1569.895996	4154.711914	1570	4151	30.141567	47.656837	100	100	3.271913	4.548684	0.71931	1.390222	0.395116	0.829611	80.778435	6.040019
966	112ko3Gcon2R072503	NORMAL	B	1	2	13	4	LOW_SIGNAL	LOW_SIGNAL	1585.067139	4170.329102	1588	4168	30.379288	49.659309	1573.807983	4136.295898	1575	4135	27.720871	47.542004	100	100	3.093262	3.915516	0.790001	1.265821	0.406162	0.715855	110.381004	42.152668
967	112ko3Gcon2R072503	NORMAL	B	1	2	13	5	LOW_SIGNAL	LOW_SIGNAL	1627.108887	4272.884277	1626	4284	42.058201	75.72892	1575.640015	4136.704102	1577	4134	28.861008	45.33762	100	100	14.140201	15.667514	0.902517	1.108012	1.783336	3.00369	59.439899	44.542316
968	112ko3Gcon2R072503	NORMAL	B	1	2	13	6	LOW_SIGNAL	LOW_SIGNAL	1646.041138	4305.869629	1633	4319	79.01487	84.346916	1581.472046	4148.032227	1582	4142	26.640856	49.469921	100	100	17.739265	18.159174	0.976876	1.023671	2.423687	3.190573	115.207237	43.282764
969	112ko3Gcon2R072503	NORMAL	B	1	2	13	7	LOW_SIGNAL	LOW_SIGNAL	1599.717285	4175.675781	1599	4176	31.073099	44.392479	1576.552002	4149.78418	1574	4154	29.480032	43.631992	100	100	6.364269	2.978826	2.136503	0.468055	0.785796	0.593409	42.398232	31.600105
970	112ko3Gcon2R072503	NORMAL	B	1	2	13	8	LOW_SIGNAL	LOW_SIGNAL	1595.641357	4154.724121	1597	4154	32.844261	42.568653	1585.579346	4151.682617	1585	4152	32.215366	50.24939	100	100	2.764367	0.349925	7.899892	0.126584	0.312336	0.060528	63.571125	877.868164
971	112ko3Gcon2R072503	NORMAL	B	1	2	13	9	LOW_SIGNAL	LOW_SIGNAL	1593.296509	4289.14502	1597	4296	29.351591	69.561111	1595.647949	4189.047852	1594	4181	34.983231	63.091831	100	100	-0.646018	11.516168	-0.056097	0	-0.067216	1.586531	0	29.266085
972	112ko3Gcon2R072503	NORMAL	B	1	2	13	10	LOW_SIGNAL	LOW_SIGNAL	1604.234497	4293.413574	1606	4297	25.762815	69.595726	1602.182495	4173.936523	1604	4168	31.65575	54.204475	100	100	0.563753	13.745821	0.041013	24.382711	0.064822	2.204192	896.425598	36.535339
973	112ko3Gcon2R072503	NORMAL	B	1	2	13	11	LOW_SIGNAL	LOW_SIGNAL	1587.082764	4188.372559	1584	4184	32.540043	55.292652	1597.039673	4156.214355	1597	4150	33.171654	58.696732	100	100	-2.735492	3.699798	-0.739363	0	-0.300163	0.54787	0	61.254833
974	112ko3Gcon2R072503	NORMAL	B	1	2	13	12	LOW_SIGNAL	LOW_SIGNAL	1590.337891	4146.523926	1589	4151	30.935474	43.338154	1599.864014	4121.13623	1595	4121	31.715809	59.692276	100	100	-2.617141	2.920851	-0.89602	0	-0.300359	0.42531	0	161.686249
975	112ko3Gcon2R072503	NORMAL	B	1	2	13	13	LOW_SIGNAL	LOW_SIGNAL	1600.724121	4164.406738	1604	4164	31.683867	53.902882	1590.296021	4101.104004	1590	4099	28.725903	42.152336	100	100	2.864944	7.282972	0.393376	2.542099	0.363021	1.501761	128.187241	53.072193
976	112ko3Gcon2R072503	NORMAL	B	1	2	13	14	LOW_SIGNAL	LOW_SIGNAL	1610.510376	4205.296387	1612	4208	27.460354	56.348259	1594.776001	4110.295898	1597	4109	28.418211	40.719528	100	100	4.322753	10.929795	0.395502	2.528434	0.553672	2.333045	46.496845	40.999031
977	112ko3Gcon2R072503	NORMAL	B	1	2	13	15	LOW_SIGNAL	LOW_SIGNAL	1586.206909	4139.889648	1585	4139	26.82477	47.443851	1603.135986	4138.448242	1604	4139	34.505569	47.648479	100	100	-4.650977	0.165834	-28.046045	0	-0.490619	0.030251	0	306.034912
978	112ko3Gcon2R072503	NORMAL	B	1	2	13	16	LOW_SIGNAL	LOW_SIGNAL	1597.1875	4163.263672	1594	4165	31.49378	48.651169	1608.776001	4137.21582	1606	4134	32.137524	45.778839	100	100	-3.183744	2.996802	-1.062381	0	-0.360591	0.568993	0	63.226662
979	112ko3Gcon2R072503	NORMAL	B	1	2	13	17	LOW_SIGNAL	LOW_SIGNAL	1600.38623	4128.137695	1599	4130	30.447395	49.922527	1606	4129.720215	1609	4131	36.522861	51.66293	100	100	-1.542288	-0.182069	0	0	-0.153706	-0.030632	0	0
980	112ko3Gcon2R072503	NORMAL	B	1	2	13	18	LOW_SIGNAL	LOW_SIGNAL	1612.420654	4095.455078	1613	4096	28.332762	44.004276	1614.599976	4101.976074	1613	4105	31.332762	50.669456	100	100	-0.598732	-0.75024	0	0	-0.069554	-0.128697	0	0
981	112ko3Gcon2R072503	NORMAL	B	1	2	13	19	LOW_SIGNAL	LOW_SIGNAL	1649.369873	4173.726074	1649	4170	31.87476	45.732128	1641.911987	4109.248047	1646	4110	33.337234	42.046173	100	100	2.048928	7.41819	0.276203	3.620523	0.22371	1.533505	130.945999	27.896959
982	112ko3Gcon2R072503	NORMAL	B	1	2	13	20	LOW_SIGNAL	LOW_SIGNAL	1683.643799	4213.178223	1680	4221	29.18047	45.923874	1669.767944	4136.815918	1670	4128	34.725216	44.18425	100	100	3.812156	8.785474	0.433916	2.304595	0.39959	1.72827	135.659683	16.395727
983	112ko3Gcon2R072503	NORMAL	B	1	2	13	21	DETECTED	DETECTED	1846.048584	4594.514648	1844	4592	36.863918	59.903984	1688.050049	4159.262695	1684	4152	30.961351	48.79789	100	100	43.407421	50.075687	0.866836	1.15362	5.103089	8.919483	12.663774	7.982859
984	112ko3Gcon2R072503	NORMAL	B	1	2	13	22	DETECTED	DETECTED	1856.640991	4856.94873	1852	4858	43.156902	75.89875	1717.084473	4186.310059	1717	4182	36.33289	67.852066	100	100	38.34079	77.156898	0.49692	2.012397	3.841052	9.883836	16.688814	5.071367
985	112ko3Gcon2R072503	NORMAL	B	1	2	13	23	DETECTED	DETECTED	10849.185547	18173.511719	11444	19212	2684.20166	4496.572266	1765.75	4203.549805	1730	4148	103.126328	242.933914	100	100	2495.52002	1607.242554	1.552672	0.644051	88.080666	57.505196	29.528694	32.140423
986	112ko3Gcon2R072503	NORMAL	B	1	2	13	24	DETECTED	DETECTED	11810.832031	18754	12079	19661	1890.178223	3184.303711	1797.619019	4222.143066	1804	4239	107.671944	239.306137	100	100	2750.960693	1671.88855	1.645421	0.607747	92.997421	60.724968	18.846189	21.850605
987	112ko3Gcon2R072503	NORMAL	B	1	2	13	25	LOW_SIGNAL	LOW_SIGNAL	1776.986572	4215.114258	1775	4215	35.680828	50.549088	1779.555542	4217.230957	1779	4220	37.914028	52.382774	100	100	-0.705781	-0.243526	0	0	-0.067758	-0.040408	0	0
988	112ko3Gcon2R072503	NORMAL	B	1	2	13	26	LOW_SIGNAL	LOW_SIGNAL	1762.780029	4208.686523	1757	4207	33.081726	47.626793	1769.592041	4196.423828	1769	4199	42.307068	45.221886	100	100	-1.871485	1.410822	-1.326521	0	-0.161014	0.271167	0	121.857208
989	112ko3Gcon2R072503	NORMAL	B	1	2	14	1	LOW_SIGNAL	LOW_SIGNAL	1553.80127	4145.84082	1555	4145	28.545879	46.175465	1560.248047	4144.512207	1560	4149	29.803574	49.141109	100	100	-1.771143	0.152857	-11.586943	0	-0.216309	0.027037	0	1265.450439
990	112ko3Gcon2R072503	NORMAL	B	1	2	14	2	LOW_SIGNAL	LOW_SIGNAL	1560.033569	4133.127441	1559	4132	30.958216	42.108822	1566.23999	4134.527832	1564	4139	42.379883	50.890553	100	100	-1.705109	-0.161115	0	0	-0.146447	-0.027518	0	0
991	112ko3Gcon2R072503	NORMAL	B	1	2	14	3	LOW_SIGNAL	LOW_SIGNAL	1569.013428	4148.657715	1568	4148	30.078497	48.184166	1567.936035	4147.007813	1569	4149	28.381556	46.407471	100	100	0.295995	0.189821	1.559339	0.641298	0.037961	0.035553	924.462097	785.732361
992	112ko3Gcon2R072503	NORMAL	B	1	2	14	4	LOW_SIGNAL	LOW_SIGNAL	1578.619995	4152.939941	1579	4152	31.458216	46.527065	1572.744019	4138.815918	1572	4141	31.782503	42.867077	100	100	1.614325	1.624967	0.993451	1.006592	0.184881	0.329484	77.069664	128.06662
993	112ko3Gcon2R072503	NORMAL	B	1	2	14	5	LOW_SIGNAL	LOW_SIGNAL	1584.655396	4168.85791	1581	4172	30.940517	46.804554	1570.744019	4148.744141	1569	4150	30.091497	37.852612	100	100	3.821915	2.314087	1.651587	0.605478	0.462303	0.531371	51.744907	136.86647
994	112ko3Gcon2R072503	NORMAL	B	1	2	14	6	LOW_SIGNAL	LOW_SIGNAL	1695.431519	4159.349121	1581	4159	892.155945	48.365788	1578.400024	4142.023926	1581	4136	32.049362	44.184814	100	100	32.15242	1.993262	16.130556	0.061994	3.651601	0.392107	761.829163	113.540352
995	112ko3Gcon2R072503	NORMAL	B	1	2	14	7	LOW_SIGNAL	LOW_SIGNAL	1582.568481	4155.452148	1580	4157	35.278179	45.333107	1596.567993	4156.543945	1587	4154	48.270634	44.203255	100	100	-3.846129	-0.125611	0	0	-0.290021	-0.024699	0	0
996	112ko3Gcon2R072503	NORMAL	B	1	2	14	8	LOW_SIGNAL	LOW_SIGNAL	1584	4159.655273	1577	4161	45.279381	46.863029	1593.619019	4167.674805	1585	4173	48.088562	51.358799	100	100	-2.642663	-0.922646	0	0	-0.200027	-0.156147	0	0
997	112ko3Gcon2R072503	NORMAL	B	1	2	14	9	LOW_SIGNAL	LOW_SIGNAL	1605.903442	4225.965332	1602	4226	33.06398	49.008987	1597.447998	4196.328125	1598	4205	40.401306	50.452267	100	100	2.32299	3.409757	0.681277	1.467831	0.209286	0.587431	274.582947	40.426373
998	112ko3Gcon2R072503	NORMAL	B	1	2	14	10	LOW_SIGNAL	LOW_SIGNAL	1620.144775	4268.820801	1615	4265	30.422251	49.623528	1629.199951	4237.423828	1629	4234	28.698936	53.192768	100	100	-2.487756	3.612218	-0.688706	0	-0.315523	0.590249	0	61.014225
999	112ko3Gcon2R072503	NORMAL	B	1	2	14	11	LOW_SIGNAL	LOW_SIGNAL	1660.441406	4303.255371	1658	4307	38.459545	51.980869	1637.735962	4243.928223	1637	4246	31.151848	53.887306	100	100	6.237936	6.825582	0.913906	1.094205	0.728863	1.100948	99.334572	23.946417
1000	112ko3Gcon2R072503	NORMAL	B	1	2	14	12	LOW_SIGNAL	LOW_SIGNAL	1651.199951	4242.461914	1649	4245	32.158806	54.991043	1629.015991	4193.711914	1631	4195	30.241493	67.236206	100	100	6.094667	5.608682	1.086649	0.92026	0.73356	0.725056	49.306118	79.358177
1001	112ko3Gcon2R072503	NORMAL	B	1	2	14	13	LOW_SIGNAL	LOW_SIGNAL	1633.675903	4179.075684	1635	4177	33.002922	50.677917	1618.603149	4144.753906	1617	4150	38.03558	63.517879	100	100	4.140984	3.948716	1.048691	0.95357	0.39628	0.540348	125.444885	111.56736
1002	112ko3Gcon2R072503	NORMAL	B	1	2	14	14	LOW_SIGNAL	LOW_SIGNAL	1619.579346	4207.958496	1623	4207	32.851028	48.012127	1611.758301	4145.533203	1607	4151	32.723949	60.322517	100	100	2.1487	7.182023	0.299178	3.342497	0.239001	1.034859	36.909866	58.500427
1003	112ko3Gcon2R072503	NORMAL	B	1	2	14	15	DETECTED	DETECTED	1712.789429	4428.956055	1707	4427	36.620625	53.711678	1598.078979	4176.342285	1599	4176	29.639053	47.834583	100	100	31.514753	29.063185	1.084353	0.922209	3.870247	5.280986	18.74987	9.670663
1004	112ko3Gcon2R072503	NORMAL	B	1	2	14	16	LOW_SIGNAL	LOW_SIGNAL	1686.193115	4363.220703	1689	4381	46.37442	98.698502	1590.706299	4152.983887	1590	4154	30.065281	59.13348	100	100	26.233385	24.187721	1.084574	0.922021	3.175983	3.555292	36.976994	37.587589
1005	112ko3Gcon2R072503	NORMAL	B	1	2	14	17	LOW_SIGNAL	LOW_SIGNAL	1578.537964	4099.579102	1579	4097	28.924717	56.212841	1584.552002	4093.615967	1583	4090	29.084545	50.970234	100	100	-1.652255	0.686058	-2.408332	0	-0.206778	0.116992	0	397.522858
1006	112ko3Gcon2R072503	NORMAL	B	1	2	14	18	LOW_SIGNAL	LOW_SIGNAL	1610.606934	4073.917236	1614	4072	30.544664	53.735401	1604.42395	4079.895996	1607	4074	29.420551	51.150295	100	100	1.69867	-0.687856	0	-0.404938	0.210159	-0.116886	132.787292	0
1007	112ko3Gcon2R072503	NORMAL	B	1	2	14	19	LOW_SIGNAL	LOW_SIGNAL	1626.164429	4096.814941	1625	4096	29.852516	45.569355	1622.599976	4106.175781	1622	4109	32.259537	47.44928	100	100	0.979273	-1.076964	0	-1.099758	0.110493	-0.197281	343.032257	0
1008	112ko3Gcon2R072503	NORMAL	B	1	2	14	20	LOW_SIGNAL	LOW_SIGNAL	1652.061279	4125.952148	1654	4125	29.241137	39.397408	1652.81604	4127.928223	1652	4127	31.015703	40.245857	100	100	-0.207358	-0.227347	0	0	-0.024335	-0.0491	0	0
1009	112ko3Gcon2R072503	NORMAL	B	1	2	14	21	LOW_SIGNAL	LOW_SIGNAL	1681.551025	4168.632813	1680	4165	28.960808	44.805099	1684.634888	4145.825195	1682	4143	32.005653	42.740345	100	100	-0.847239	2.624014	-0.322879	0	-0.096354	0.533632	0	58.948277
1010	112ko3Gcon2R072503	NORMAL	B	1	2	14	22	LOW_SIGNAL	LOW_SIGNAL	1688.065796	4172.295898	1689	4173	27.545185	59.052425	1696.072021	4142.680176	1699	4143	30.37406	51.425728	100	100	-2.199575	3.407285	-0.645551	0	-0.263588	0.575893	0	98.0131
1011	112ko3Gcon2R072503	NORMAL	B	1	2	14	23	LOW_SIGNAL	LOW_SIGNAL	1654.807983	4028.072754	1655	4040	35.620537	74.746346	1660.712036	4018.927979	1664	4050	49.252441	92.428375	100	100	-1.622038	1.052105	-1.541707	0	-0.119873	0.098939	0	594.536255
1012	112ko3Gcon2R072503	NORMAL	B	1	2	14	24	LOW_SIGNAL	LOW_SIGNAL	1662.12085	4099.711426	1664	4109	39.957218	75.050026	1668.743774	4044.09082	1668	4042	55.419689	135.907257	100	100	-1.819536	6.399144	-0.284341	0	-0.119505	0.409254	0	203.712494
1013	112ko3Gcon2R072503	NORMAL	B	1	2	14	25	LOW_SIGNAL	LOW_SIGNAL	1734.127563	4180.033691	1730	4179	30.21797	41.235714	1742.33606	4181.759766	1742	4178	30.148006	54.101513	100	100	-2.255145	-0.198585	0	0	-0.272273	-0.031904	0	0
1014	112ko3Gcon2R072503	NORMAL	B	1	2	14	26	LOW_SIGNAL	LOW_SIGNAL	1753.523438	4170.771973	1754	4171	32.785469	46.370445	1759.880005	4165.775879	1756	4164	38.87212	48.080727	100	100	-1.746359	0.5748	-3.038203	0	-0.163525	0.103911	0	254.394012
1015	112ko3Gcon2R072503	NORMAL	B	1	2	15	1	LOW_SIGNAL	LOW_SIGNAL	1548.710571	4201.309082	1543	4196	28.57629	51.588688	1551.384033	4151.335938	1550	4151	27.683352	46.117271	100	100	-0.734488	5.749404	-0.12775	0	-0.096573	1.08361	0	46.267258
1016	112ko3Gcon2R072503	NORMAL	B	1	2	15	2	LOW_SIGNAL	LOW_SIGNAL	1562.146606	4207.773438	1561	4205	25.708849	46.98735	1570.76001	4161.111816	1572	4154	27.456234	52.556145	100	100	-2.366387	5.368414	-0.440798	0	-0.313714	0.887843	0	50.45768
1017	112ko3Gcon2R072503	NORMAL	B	1	2	15	3	LOW_SIGNAL	LOW_SIGNAL	1558.973145	4157.053711	1559	4158	26.340273	49.725029	1576.232056	4150.73584	1576	4151	29.16807	46.187405	100	100	-4.741593	0.72687	-6.5233	0	-0.591706	0.136788	0	291.556427
1018	112ko3Gcon2R072503	NORMAL	B	1	2	15	4	LOW_SIGNAL	LOW_SIGNAL	1559.187866	4141.933105	1560	4146	30.290121	44.65947	1576.447998	4147.655762	1575	4148	29.186956	43.230087	100	100	-4.741929	-0.658391	0	0	-0.591365	-0.132377	0	0
1019	112ko3Gcon2R072503	NORMAL	B	1	2	15	5	LOW_SIGNAL	LOW_SIGNAL	1569.577148	4154.731445	1569	4155	29.945259	47.214085	1571.76001	4146.26416	1569	4143	27.782387	47.248852	100	100	-0.599704	0.97416	-0.615611	0	-0.07857	0.179206	0	21.40353
1020	112ko3Gcon2R072503	NORMAL	B	1	2	15	6	LOW_SIGNAL	LOW_SIGNAL	1567.376709	4141.404297	1566	4144	28.406925	43.317032	1572.008057	4139.175781	1573	4136	31.600454	47.890999	100	100	-1.272384	0.25639	-4.962682	0	-0.14656	0.046533	0	916.531555
1021	112ko3Gcon2R072503	NORMAL	B	1	2	15	7	LOW_SIGNAL	LOW_SIGNAL	1563.794556	4157.746582	1563	4154	29.63686	40.150879	1584.264038	4154.335938	1579	4153	49.220898	41.170135	100	100	-5.623644	0.392394	-14.331616	0	-0.41587	0.082843	0	266.935913
1022	112ko3Gcon2R072503	NORMAL	B	1	2	15	8	LOW_SIGNAL	LOW_SIGNAL	1560.842407	4168.869629	1560	4169	27.741089	42.292137	1591.33606	4174.352051	1579	4173	54.917381	47.978191	100	100	-8.377615	-0.630752	0	0	-0.555264	-0.114269	0	0
1023	112ko3Gcon2R072503	NORMAL	B	1	2	15	9	LOW_SIGNAL	LOW_SIGNAL	1599.438354	4208.773926	1596	4207	35.165421	45.979122	1607.167969	4213.288086	1607	4220	36.573135	47.171921	100	100	-2.123581	-0.519354	0	0	-0.211347	-0.095696	0	0
1024	112ko3Gcon2R072503	NORMAL	B	1	2	15	10	LOW_SIGNAL	LOW_SIGNAL	1642.726074	4282.438477	1638	4281	31.331268	47.617882	1645.015991	4277.167969	1643	4274	34.290741	53.181171	100	100	-0.629116	0.606371	-1.037509	0	-0.066779	0.099105	0	449.305389
1025	112ko3Gcon2R072503	NORMAL	B	1	2	15	11	LOW_SIGNAL	LOW_SIGNAL	1654.958618	4320.317383	1656	4320	29.824228	50.372044	1660.807983	4294.47998	1662	4293	30.466719	48.887058	100	100	-1.607014	2.97259	-0.540611	0	-0.191992	0.528512	0	46.989113
1026	112ko3Gcon2R072503	NORMAL	B	1	2	15	12	LOW_SIGNAL	LOW_SIGNAL	1662.411011	4287.520508	1659	4290	31.963488	51.49197	1657.47998	4271.271973	1659	4272	30.353186	53.578762	100	100	1.354717	1.869392	0.724683	1.379913	0.162455	0.303264	203.15065	91.13102
1027	112ko3Gcon2R072503	NORMAL	B	1	2	15	13	LOW_SIGNAL	LOW_SIGNAL	1635.404053	4226.46582	1636	4226	27.359571	50.108875	1644.208008	4223.671875	1643	4218	34.410778	51.287117	100	100	-2.418738	0.321443	-7.524622	0	-0.255849	0.054477	0	391.209778
1028	112ko3Gcon2R072503	NORMAL	B	1	2	15	14	LOW_SIGNAL	LOW_SIGNAL	1607.082764	4195.48291	1609	4195	26.646482	42.725887	1614.959961	4196.408203	1616	4200	29.561409	45.213314	100	100	-2.164127	-0.106455	0	0	-0.266469	-0.020465	0	0
1029	112ko3Gcon2R072503	NORMAL	B	1	2	15	15	LOW_SIGNAL	LOW_SIGNAL	1582.731079	4195.751953	1583	4193	26.116262	44.379597	1600.685059	4188.015625	1604	4186	28.709188	43.870293	100	100	-4.932552	0.890064	-5.541797	0	-0.625374	0.176345	0	86.65844
1030	112ko3Gcon2R072503	NORMAL	B	1	2	15	16	LOW_SIGNAL	LOW_SIGNAL	1568.303467	4163.931152	1569	4164	30.323561	49.173389	1589.658691	4157.460449	1587	4155	28.588158	59.515327	100	100	-5.866986	0.744454	-7.880929	0	-0.746996	0.108723	0	518.133606
1031	112ko3Gcon2R072503	NORMAL	B	1	2	15	17	LOW_SIGNAL	LOW_SIGNAL	1571.506836	4068.787598	1569	4069	30.8894	44.868885	1575.439941	4078.768066	1576	4085	33.173889	44.713814	100	100	-1.080554	-1.148252	0	0	-0.11856	-0.223208	0	0
1032	112ko3Gcon2R072503	NORMAL	B	1	2	15	18	LOW_SIGNAL	LOW_SIGNAL	1593.23291	4084.150635	1594	4085	29.421324	43.255836	1591.712036	4070.216064	1591	4069	27.30261	45.938522	100	100	0.417834	1.603171	0.26063	3.836857	0.055704	0.303331	720.818726	111.009483
1033	112ko3Gcon2R072503	NORMAL	B	1	2	15	19	LOW_SIGNAL	LOW_SIGNAL	1609.376709	4092.664307	1608	4096	28.610374	41.488724	1612	4092.968018	1612	4091	27.591782	44.737579	100	100	-0.720705	-0.034942	0	0	-0.095075	-0.006789	0	0
1034	112ko3Gcon2R072503	NORMAL	B	1	2	15	20	LOW_SIGNAL	LOW_SIGNAL	1629.829956	4128.081543	1630	4130	30.314646	43.870213	1633.807983	4112.040039	1633	4113	29.563683	44.414719	100	100	-1.092896	1.845573	-0.592171	0	-0.134558	0.361175	0	43.221462
1035	112ko3Gcon2R072503	NORMAL	B	1	2	15	21	LOW_SIGNAL	LOW_SIGNAL	1661.815796	4133.368652	1662	4133	31.792454	41.904137	1650.208008	4111.583984	1649	4113	31.192257	46.855339	100	100	3.189043	2.506324	1.272399	0.785917	0.372137	0.464935	52.96817	96.230293
1036	112ko3Gcon2R072503	NORMAL	B	1	2	15	22	LOW_SIGNAL	LOW_SIGNAL	1671.789429	4139.769531	1670	4137	35.440582	47.057297	1666.57605	4113.487793	1664	4115	27.864958	49.233574	100	100	1.432288	3.023711	0.473685	2.111106	0.187094	0.533817	420.059509	55.080215
1037	112ko3Gcon2R072503	NORMAL	B	1	2	15	23	LOW_SIGNAL	LOW_SIGNAL	1647.437134	4045.483398	1647	4044	37.399925	56.739502	1648.81604	4031.384033	1648	4042	32.267624	63.975277	100	100	-0.378831	1.62213	-0.233539	0	-0.042733	0.220388	0	209.615417
1038	112ko3Gcon2R072503	NORMAL	B	1	2	15	24	LOW_SIGNAL	LOW_SIGNAL	1674.84668	4122.926758	1671	4127	36.83152	61.384918	1666.744019	4071.864014	1666	4072	47.473911	94.371552	100	100	2.226069	5.874763	0.378921	2.639075	0.170676	0.541082	369.674652	140.37439
1039	112ko3Gcon2R072503	NORMAL	B	1	2	15	25	LOW_SIGNAL	LOW_SIGNAL	1734.892578	4168.268555	1735	4163	30.810017	48.485374	1747.160034	4166.240234	1750	4165	33.971149	48.05312	100	100	-3.370276	0.233358	-14.442512	0	-0.361114	0.04221	0	318.48114
1040	112ko3Gcon2R072503	NORMAL	B	1	2	15	26	LOW_SIGNAL	LOW_SIGNAL	1738.68457	4146.442871	1738	4146	30.538858	37.907131	1752.447998	4134.416016	1752	4125	29.384951	45.902988	100	100	-3.781269	1.383688	-2.732746	0	-0.468384	0.262006	0	215.242798
1041	112ko3Gcon2R072503	NORMAL	B	1	2	16	1	LOW_SIGNAL	LOW_SIGNAL	1569.605225	4133.105469	1571	4133	29.30682	42.237446	1562.328003	4141.255859	1561	4146	29.154142	43.590073	100	100	1.999293	-0.937702	0	-0.469016	0.249612	-0.186978	41.05405	0
1042	112ko3Gcon2R072503	NORMAL	B	1	2	16	2	LOW_SIGNAL	LOW_SIGNAL	1600.553345	4173.506836	1602	4172	29.017365	42.101463	1592.871948	4174.943848	1589	4177	35.777088	47.711216	100	100	2.110334	-0.165328	0	-0.078342	0.214702	-0.030119	272.45401	0
1043	112ko3Gcon2R072503	NORMAL	B	1	2	16	3	LOW_SIGNAL	LOW_SIGNAL	1599.838867	4181.40918	1599	4176	29.029596	45.693455	1594.18396	4165.248047	1596	4168	32.715881	41.052208	100	100	1.55359	1.859336	0.835562	1.1968	0.172849	0.393673	266.791199	124.156479
1044	112ko3Gcon2R072503	NORMAL	B	1	2	16	4	LOW_SIGNAL	LOW_SIGNAL	1585.993286	4145.70459	1587	4148	27.853989	45.80061	1585.015991	4140.912109	1584	4143	31.836016	44.114754	100	100	0.268495	0.551374	0.486956	2.053572	0.030698	0.108637	1577.528809	256.901611
1045	112ko3Gcon2R072503	NORMAL	B	1	2	16	5	LOW_SIGNAL	LOW_SIGNAL	1576.798706	4135.29541	1575	4135	30.673292	41.747551	1582.296021	4137.087891	1579	4142	30.370829	45.911713	100	100	-1.510294	-0.206225	0	0	-0.181006	-0.039042	0	0
1046	112ko3Gcon2R072503	NORMAL	B	1	2	16	6	LOW_SIGNAL	LOW_SIGNAL	1579.691284	4143.288574	1577	4143	30.051958	41.341087	1583.280029	4132.200195	1582	4137	29.359728	44.523468	100	100	-0.985947	1.275717	-0.772857	0	-0.122234	0.249046	0	149.078506
1047	112ko3Gcon2R072503	NORMAL	B	1	2	16	7	LOW_SIGNAL	LOW_SIGNAL	1565.885132	4146.837891	1567	4144	28.669485	46.45047	1578.198364	4143.206543	1580	4146	29.818123	47.066475	100	100	-3.382852	0.417786	-8.097091	0	-0.412945	0.077154	0	209.0112
1048	112ko3Gcon2R072503	NORMAL	B	1	2	16	8	LOW_SIGNAL	LOW_SIGNAL	1574.755127	4169.754883	1573	4175	34.535385	42.632957	1582.52002	4172.328125	1584	4170	31.823246	50.142178	100	100	-2.133273	-0.296051	0	0	-0.244001	-0.051319	0	0
1049	112ko3Gcon2R072503	NORMAL	B	1	2	16	9	LOW_SIGNAL	LOW_SIGNAL	1617.575317	4227.239746	1616	4223	29.737434	49.111877	1617.504028	4224.383789	1618	4230	30.693493	47.173458	100	100	0.019585	0.328578	0.059607	16.776602	0.002323	0.060542	10662.25293	478.357147
1050	112ko3Gcon2R072503	NORMAL	B	1	2	16	10	LOW_SIGNAL	LOW_SIGNAL	1653.829956	4284.265137	1656	4287	28.909254	48.082455	1656.18396	4280.040039	1657	4280	32.026546	54.98671	100	100	-0.646723	0.486097	-1.33044	0	-0.073502	0.076839	0	631.373108
1051	112ko3Gcon2R072503	NORMAL	B	1	2	16	11	LOW_SIGNAL	LOW_SIGNAL	1674.346924	4328.455566	1677	4327	29.229523	42.604946	1681.832031	4333.240234	1685	4331	28.672441	43.854843	100	100	-2.056406	-0.550475	0	0	-0.261056	-0.109102	0	0
1052	112ko3Gcon2R072503	NORMAL	B	1	2	16	12	LOW_SIGNAL	LOW_SIGNAL	1686.993164	4308.571289	1687	4312	26.970951	49.051701	1674.592041	4307.616211	1672	4303	26.244226	49.384899	100	100	3.406999	0.109882	31.006083	0.032252	0.472528	0.019339	50.146629	599.639526
1053	112ko3Gcon2R072503	NORMAL	B	1	2	16	13	LOW_SIGNAL	LOW_SIGNAL	1661.59314	4247.344727	1664	4245	30.027884	44.324928	1664.416016	4255.312012	1664	4252	32.998341	47.555634	100	100	-0.775537	-0.916635	0	0	-0.085546	-0.167536	0	0
1054	112ko3Gcon2R072503	NORMAL	B	1	2	16	14	LOW_SIGNAL	LOW_SIGNAL	1636.241333	4210.944824	1640	4215	30.575562	45.539627	1639.352051	4209.768066	1637	4207	29.729216	47.01033	100	100	-0.854617	0.135386	-6.312455	0	-0.104635	0.025032	0	991.433411
1055	112ko3Gcon2R072503	NORMAL	B	1	2	16	15	LOW_SIGNAL	LOW_SIGNAL	1609.634521	4166.600098	1610	4167	31.032202	43.529114	1608.647949	4173.536133	1608	4174	31.398384	41.825405	100	100	0.271044	-0.79799	0	-2.944134	0.031421	-0.165833	484.639008	0
1056	112ko3Gcon2R072503	NORMAL	B	1	2	16	16	LOW_SIGNAL	LOW_SIGNAL	1590.726074	4123.30127	1595	4118	35.341782	42.950066	1589.640015	4129.39209	1585	4131	36.035915	53.777603	100	100	0.298376	-0.700748	0	-2.348537	0.030138	-0.113259	648.110596	0
1057	112ko3Gcon2R072503	NORMAL	B	1	2	16	17	LOW_SIGNAL	LOW_SIGNAL	1577.46936	4097.183594	1579	4096	32.561497	41.011684	1583.103149	4086.936523	1583	4085	30.650505	36.603348	100	100	-1.547788	1.178924	-1.312882	0	-0.183807	0.279949	0	180.51387
1058	112ko3Gcon2R072503	NORMAL	B	1	2	16	18	LOW_SIGNAL	LOW_SIGNAL	1593.421753	4081.088379	1592	4082	27.306715	43.159927	1592.404785	4082.825439	1589	4080	29.869894	35.988018	100	100	0.279395	-0.199849	0	-0.715291	0.034047	-0.048268	1190.396118	0
1059	112ko3Gcon2R072503	NORMAL	B	1	2	16	19	LOW_SIGNAL	LOW_SIGNAL	1594.938354	4081.684814	1591	4078	26.05332	40.036835	1601.712036	4084.656006	1605	4084	30.270506	43.630611	100	100	-1.860954	-0.341835	0	0	-0.223772	-0.068099	0	0
1060	112ko3Gcon2R072503	NORMAL	B	1	2	16	20	LOW_SIGNAL	LOW_SIGNAL	1611.760254	4090.849365	1612	4089	31.319988	45.887169	1616.624023	4087.687988	1616	4082	27.119411	45.33894	100	100	-1.336238	0.363716	-3.67385	0	-0.179346	0.069728	0	223.699448
1061	112ko3Gcon2R072503	NORMAL	B	1	2	16	21	LOW_SIGNAL	LOW_SIGNAL	1635.296021	4087.828857	1631	4088	35.119255	43.404579	1645.807983	4086.552002	1640	4086	56.666359	48.34861	100	100	-2.887984	0.146902	-19.659245	0	-0.185506	0.026409	0	1668.051514
1062	112ko3Gcon2R072503	NORMAL	B	1	2	16	22	LOW_SIGNAL	LOW_SIGNAL	1645.476807	4093.337646	1641	4092	35.435917	46.24152	1662.527954	4085.199951	1655	4084	73.500237	45.956673	100	100	-4.684514	0.936241	-5.003535	0	-0.231988	0.177073	0	62.974422
1063	112ko3Gcon2R072503	NORMAL	B	1	2	16	23	LOW_SIGNAL	LOW_SIGNAL	1652.34668	4062.166748	1649	4062	29.154526	51.850254	1654.488037	4039.951904	1655	4045	30.08499	46.351013	100	100	-0.588302	2.555815	-0.230182	0	-0.071177	0.479274	0	104.608406
1064	112ko3Gcon2R072503	NORMAL	B	1	2	16	24	LOW_SIGNAL	LOW_SIGNAL	1690.516724	4116.577148	1688	4117	38.338043	48.805206	1687.296021	4076.927979	1691	4074	43.786694	65.141678	100	100	0.884834	4.561632	0.193973	5.155356	0.073554	0.608661	656.796448	108.816872
1065	112ko3Gcon2R072503	NORMAL	B	1	2	16	25	LOW_SIGNAL	LOW_SIGNAL	1727.36731	4141.728027	1727	4141	30.978794	47.35548	1742.031982	4120.824219	1738	4118	29.215265	48.628933	100	100	-4.028871	2.404981	-1.67522	0	-0.501952	0.429864	0	52.889137
1066	112ko3Gcon2R072503	NORMAL	B	1	2	16	26	LOW_SIGNAL	LOW_SIGNAL	1734.168945	4113.581055	1733	4115	34.954853	43.210606	1746.640015	4125.52002	1747	4127	31.291916	47.030113	100	100	-3.426215	-1.373577	0	0	-0.39854	-0.253858	0	0
1067	112ko3Gcon2R072503	NORMAL	B	1	2	17	1	LOW_SIGNAL	LOW_SIGNAL	1579.263184	4166.697266	1580	4170	32.441841	42.910667	1583.151978	4162.912109	1583	4158	32.557156	47.435341	100	100	-1.06838	0.435482	-2.453329	0	-0.119445	0.079796	0	534.151367
1068	112ko3Gcon2R072503	NORMAL	B	1	2	17	2	LOW_SIGNAL	LOW_SIGNAL	1606.503296	4191.642578	1603	4187	31.864267	41.986393	1611.33606	4182.664063	1610	4186	28.558081	44.039894	100	100	-1.32772	1.032977	-1.285333	0	-0.169226	0.203872	0	148.03302
1069	112ko3Gcon2R072503	NORMAL	B	1	2	17	3	LOW_SIGNAL	LOW_SIGNAL	1607.313354	4179.973145	1607	4182	31.528227	49.014717	1617.839966	4194.759766	1622	4191	30.32762	42.971924	100	100	-2.892008	-1.701199	0	0	-0.347097	-0.3441	0	0
1070	112ko3Gcon2R072503	NORMAL	B	1	2	17	4	LOW_SIGNAL	LOW_SIGNAL	1615.476563	4178.966309	1618	4183	33.097855	44.726112	1618.063965	4186.439941	1621	4189	28.353971	46.340847	100	100	-0.710845	-0.859841	0	0	-0.091254	-0.161275	0	0
1071	112ko3Gcon2R072503	NORMAL	B	1	2	17	5	LOW_SIGNAL	LOW_SIGNAL	1631.466187	4151.331055	1613	4152	109.429153	48.9048	1609.151978	4158.487793	1612	4159	28.712437	42.143497	100	100	6.130451	-0.823382	0	-0.13431	0.777162	-0.169818	473.219299	0
1072	112ko3Gcon2R072503	NORMAL	B	1	2	17	6	LOW_SIGNAL	LOW_SIGNAL	1618.308716	4158.92627	1613	4157	45.573952	44.297836	1611.472046	4160.383789	1611	4162	27.703667	45.104851	100	100	1.878259	-0.167687	0	-0.089278	0.246779	-0.032314	529.305969	0
1073	112ko3Gcon2R072503	NORMAL	B	1	2	17	7	LOW_SIGNAL	LOW_SIGNAL	1603.181152	4173.637695	1602	4177	28.722824	41.132324	1611.111084	4159.801758	1608	4162	34.416328	48.112053	100	100	-2.178614	1.591823	-1.368629	0	-0.230412	0.287577	0	180.385284
1074	112ko3Gcon2R072503	NORMAL	B	1	2	17	8	LOW_SIGNAL	LOW_SIGNAL	1606.778564	4174.818848	1606	4178	28.467583	43.658237	1616.703979	4172.056152	1615	4172	34.110119	50.351563	100	100	-2.72684	0.317848	-8.579074	0	-0.290982	0.054868	0	907.976257
1075	112ko3Gcon2R072503	NORMAL	B	1	2	17	9	LOW_SIGNAL	LOW_SIGNAL	1750.342285	4360.97998	1737	4370	169.340164	80.71785	1623.687988	4229.240234	1624	4231	30.255209	43.303574	100	100	34.796124	15.156643	2.295767	0.435584	4.186198	3.042237	131.551376	51.707104
1076	112ko3Gcon2R072503	NORMAL	B	1	2	17	10	LOW_SIGNAL	LOW_SIGNAL	1751.567627	4410.581055	1751	4416	68.936249	91.598587	1654.536011	4268.744141	1656	4272	35.408566	53.903267	100	100	26.657793	16.318321	1.633611	0.612141	2.740343	2.631323	60.957054	52.214207
1077	112ko3Gcon2R072503	NORMAL	B	1	2	17	11	LOW_SIGNAL	LOW_SIGNAL	1678.067627	4293.473145	1677	4291	28.962713	44.569973	1976.776001	4321.21582	1686	4300	2325.125488	197.589951	100	100	-82.065071	-3.191792	0	0	-0.12847	-0.140405	0	0
1078	112ko3Gcon2R072503	NORMAL	B	1	2	17	12	LOW_SIGNAL	LOW_SIGNAL	1688.612305	4287.86377	1689	4285	29.404453	43.752991	1691.680054	4292.319824	1689	4294	27.86274	47.630219	100	100	-0.842812	-0.512669	0	0	-0.110102	-0.093555	0	0
1079	112ko3Gcon2R072503	NORMAL	B	1	2	17	13	LOW_SIGNAL	LOW_SIGNAL	1696.28772	4248.657715	1692	4251	41.460571	45.324177	1686.975952	4245.967773	1685	4242	29.465527	50.439667	100	100	2.55825	0.309477	8.266355	0.120972	0.316022	0.05333	313.236115	822.813721
1080	112ko3Gcon2R072503	NORMAL	B	1	2	17	14	LOW_SIGNAL	LOW_SIGNAL	1671.655151	4208.675781	1672	4205	30.200119	54.658012	1663.647949	4206.600098	1664	4205	28.872141	51.891796	100	100	2.199843	0.238807	9.211798	0.108556	0.277333	0.04	110.613068	827.100342
1081	112ko3Gcon2R072503	NORMAL	B	1	2	17	15	LOW_SIGNAL	LOW_SIGNAL	1644.52417	4162.48291	1643	4164	32.100124	42.094818	1642.063965	4159.888184	1644	4160	33.857803	45.518196	100	100	0.6759	0.298523	2.264146	0.441668	0.072663	0.057004	437.65506	667.452209
1082	112ko3Gcon2R072503	NORMAL	B	1	2	17	16	LOW_SIGNAL	LOW_SIGNAL	1615.737915	4116.675781	1616	4116	32.167969	38.042152	1625.112061	4111.527832	1624	4114	34.275494	51.52647	100	100	-2.575388	0.592271	-4.348327	0	-0.273494	0.099909	0	675.084534
1083	112ko3Gcon2R072503	NORMAL	B	1	2	17	17	LOW_SIGNAL	LOW_SIGNAL	1636.38623	4151.331055	1626	4151	51.307648	50.215801	1610.895996	4095.191895	1611	4088	27.743885	42.492828	100	100	7.00301	6.458804	1.084258	0.92229	0.918769	1.321144	169.318192	47.663555
1084	112ko3Gcon2R072503	NORMAL	B	1	2	17	18	LOW_SIGNAL	LOW_SIGNAL	1619.376709	4118.938477	1617	4117	39.258316	47.065498	1604.991943	4073.592041	1604	4070	31.443371	40.918701	100	100	3.951971	5.217102	0.757503	1.320127	0.457482	1.108208	163.408661	51.284206
1085	112ko3Gcon2R072503	NORMAL	B	1	2	17	19	LOW_SIGNAL	LOW_SIGNAL	1606.383545	4082.356201	1607	4083	29.319941	39.137379	1613.647949	4075.431885	1613	4074	28.857891	42.613483	100	100	-1.995772	0.796642	-2.505231	0	-0.25173	0.162491	0	243.453308
1086	112ko3Gcon2R072503	NORMAL	B	1	2	17	20	LOW_SIGNAL	LOW_SIGNAL	1609.699951	4067.820068	1610	4068	27.740345	39.735043	1614.874146	4059.335693	1613	4057	29.867046	41.67107	100	100	-1.421522	0.976126	-1.456289	0	-0.173241	0.203603	0	147.966797
1087	112ko3Gcon2R072503	NORMAL	B	1	2	17	21	LOW_SIGNAL	LOW_SIGNAL	1625.900024	4064.833252	1627	4063	30.738279	41.195454	1639.634888	4059.222168	1643	4054	30.722137	47.221836	100	100	-3.773421	0.645555	-5.84524	0	-0.447067	0.118824	0	411.386658
1088	112ko3Gcon2R072503	NORMAL	B	1	2	17	22	LOW_SIGNAL	LOW_SIGNAL	1644.549683	4084.854248	1645	4081	30.803831	46.393162	1664.296021	4068.687988	1659	4069	33.141441	41.210976	100	100	-5.424972	1.859926	-2.916767	0	-0.59582	0.39228	0	131.798141
1089	112ko3Gcon2R072503	NORMAL	B	1	2	17	23	LOW_SIGNAL	LOW_SIGNAL	1690.206665	4095.733398	1689	4102	29.78002	47.711479	1678.76001	4050.335938	1683	4054	32.040646	44.992249	100	100	3.144775	5.222972	0.602104	1.660842	0.357254	1.009006	103.276779	34.973583
1090	112ko3Gcon2R072503	NORMAL	B	1	2	17	24	LOW_SIGNAL	LOW_SIGNAL	1722.013428	4134.724609	1722	4135	33.257591	53.629089	1714.904053	4069.855957	1712	4071	38.260025	54.893108	100	100	1.95318	7.463131	0.261711	3.821015	0.185817	1.181727	266.051514	18.055151
1091	112ko3Gcon2R072503	NORMAL	B	1	2	17	25	LOW_SIGNAL	LOW_SIGNAL	1747.959717	4112.617676	1743	4109	41.236935	44.270901	1746.911987	4110.720215	1751	4107	32.183697	41.231373	100	100	0.287846	0.218303	1.318564	0.758401	0.032555	0.04602	2460.718018	849.608765
1092	112ko3Gcon2R072503	NORMAL	B	1	2	17	26	LOW_SIGNAL	LOW_SIGNAL	1748.551025	4124.537598	1734	4128	70.888885	42.514023	1745.832031	4117.791992	1746	4117	30.86018	41.257912	100	100	0.746998	0.776081	0.962525	1.038934	0.088107	0.163498	2347.160156	152.06955
1093	112ko3Gcon2R072503	NORMAL	B	1	2	18	1	LOW_SIGNAL	LOW_SIGNAL	1612.596069	4170.039551	1610	4172	32.006081	48.745712	1605.911987	4150.751953	1604	4146	34.022758	44.845364	100	100	1.836338	2.219036	0.827539	1.208403	0.196459	0.430091	172.640778	99.058281
1094	112ko3Gcon2R072503	NORMAL	B	1	2	18	2	LOW_SIGNAL	LOW_SIGNAL	1640.786621	4218.259766	1644	4219	29.082983	48.733967	1627.624023	4200.111816	1624	4200	30.095997	51.740852	100	100	3.616201	2.087919	1.731964	0.577379	0.437354	0.350747	58.823376	95.776611
1095	112ko3Gcon2R072503	NORMAL	B	1	2	18	3	LOW_SIGNAL	LOW_SIGNAL	1641.859009	4236.483398	1642	4239	29.139465	44.616474	1641.680054	4231.408203	1642	4233	47.041611	48.07338	100	100	0.049165	0.583901	0.084201	11.876377	0.003804	0.105572	20636.310547	352.701294
1096	112ko3Gcon2R072503	NORMAL	B	1	2	18	4	LOW_SIGNAL	LOW_SIGNAL	1655.544189	4248.741699	1656	4249	39.253345	43.951733	1647.495972	4233.120117	1647	4233	32.113361	47.000626	100	100	2.211112	1.797261	1.230267	0.812832	0.250619	0.33237	280.476654	106.598991
1097	112ko3Gcon2R072503	NORMAL	B	1	2	18	5	LOW_SIGNAL	LOW_SIGNAL	1636.168945	4188.209473	1638	4186	29.516829	41.209808	1643.751953	4192.903809	1642	4190	31.350437	44.082844	100	100	-2.083303	-0.540083	0	0	-0.241879	-0.106489	0	0
1098	112ko3Gcon2R072503	NORMAL	B	1	2	18	6	LOW_SIGNAL	LOW_SIGNAL	1634.533813	4184.993164	1632	4186	32.06741	43.644291	1642.245972	4186.77002	1641	4181	31.561918	42.524002	100	100	-2.118785	-0.204427	0	0	-0.24435	-0.041785	0	0
1099	112ko3Gcon2R072503	NORMAL	B	1	2	18	7	LOW_SIGNAL	LOW_SIGNAL	1640.175659	4211.087891	1642	4214	31.148037	45.498573	1642.832031	4195.383789	1640	4196	34.329693	43.349998	100	100	-0.729793	1.806755	-0.403925	0	-0.077378	0.362263	0	87.980667
1100	112ko3Gcon2R072503	NORMAL	B	1	2	18	8	LOW_SIGNAL	LOW_SIGNAL	1646.054077	4201.932617	1645	4197	29.483023	44.879681	1641.57605	4206.295898	1640	4208	28.912903	44.647541	100	100	1.230262	-0.501995	0	-0.408039	0.15488	-0.097727	128.851044	0
1101	112ko3Gcon2R072503	NORMAL	B	1	2	18	9	LOW_SIGNAL	LOW_SIGNAL	1647.425659	4243.938965	1647	4243	29.130972	50.773636	1649.495972	4254.536133	1647	4241	35.368477	81.313469	100	100	-0.568783	-1.219203	0	0	-0.058536	-0.130325	0	0
1102	112ko3Gcon2R072503	NORMAL	B	1	2	18	10	LOW_SIGNAL	LOW_SIGNAL	1666.891113	4283.925293	1666	4271	32.940617	70.075012	1667.463989	4272.73584	1666	4258	31.039917	71.453262	100	100	-0.157388	1.287345	-0.122258	0	-0.018456	0.156598	0	124.817924
1103	112ko3Gcon2R072503	NORMAL	B	1	2	18	11	LOW_SIGNAL	LOW_SIGNAL	1684.472656	4261.26709	1682	4261	39.678589	41.419189	2161.375977	4290.983887	1684	4245	2789.267334	275.11792	100	100	-131.021118	-3.418914	0	0	-0.170978	-0.108015	0	0
1104	112ko3Gcon2R072503	NORMAL	B	1	2	18	12	LOW_SIGNAL	LOW_SIGNAL	1697.650635	4245.952148	1694	4244	29.668648	45.756233	1700.751953	4249.255859	1698	4249	32.934853	48.592915	100	100	-0.852035	-0.380092	0	0	-0.094165	-0.067988	0	0
1105	112ko3Gcon2R072503	NORMAL	B	1	2	18	13	LOW_SIGNAL	LOW_SIGNAL	1696.802734	4213.067871	1696	4214	36.695999	45.274147	1705.567993	4221.328125	1706	4221	28.884178	52.615578	100	100	-2.408106	-0.950341	0	0	-0.303462	-0.156993	0	0
1106	112ko3Gcon2R072503	NORMAL	B	1	2	18	14	LOW_SIGNAL	LOW_SIGNAL	1707.19043	4196.693848	1688	4201	177.712753	43.895355	1694.927979	4185.408203	1694	4182	32.54678	40.966953	100	100	3.368901	1.298412	2.594631	0.385411	0.376764	0.275482	1424.731323	139.683929
1107	112ko3Gcon2R072503	NORMAL	B	1	2	18	15	LOW_SIGNAL	LOW_SIGNAL	1752.301392	4251.705566	1758	4250	44.258549	64.780701	1676.391968	4159.848145	1677	4163	39.8088	47.618279	100	100	20.854828	10.568186	1.973359	0.50675	1.90685	1.929037	25.479198	47.814125
1108	112ko3Gcon2R072503	NORMAL	B	1	2	18	16	LOW_SIGNAL	LOW_SIGNAL	1718	4204.712402	1723	4209	45.759041	64.47036	1651.647949	4134.848145	1650	4135	33.026188	42.812996	100	100	18.229103	8.037875	2.267901	0.440936	2.009074	1.631847	47.734341	68.994415
1109	112ko3Gcon2R072503	NORMAL	B	1	2	18	17	LOW_SIGNAL	LOW_SIGNAL	1644.21228	4100.938477	1647	4098	32.875984	48.340343	1632.687988	4103.448242	1635	4101	30.0079	45.516644	100	100	3.166104	-0.288748	0	-0.0912	0.384042	-0.05514	116.533646	0
1110	112ko3Gcon2R072503	NORMAL	B	1	2	18	18	LOW_SIGNAL	LOW_SIGNAL	1630.571411	4075.625732	1629	4078	27.915722	43.743362	1626.088013	4072.327881	1624	4075	29.359015	42.3792	100	100	1.231738	0.379417	3.246392	0.308034	0.152709	0.077818	202.792252	328.67038
1111	112ko3Gcon2R072503	NORMAL	B	1	2	18	19	LOW_SIGNAL	LOW_SIGNAL	1686.945557	4102.789063	1653	4104	267.50061	44.047039	1630.119995	4061.1521	1627	4057	28.550917	43.546238	100	100	15.611861	4.790328	3.259038	0.306839	1.990324	0.956155	468.050964	15.907028
1112	112ko3Gcon2R072503	NORMAL	B	1	2	18	20	LOW_SIGNAL	LOW_SIGNAL	1690.098633	4090.078857	1661	4090	145.426514	46.219681	1645.57605	4064.696045	1641	4066	52.88549	40.038136	100	100	12.231826	2.92029	4.188566	0.238745	0.841868	0.633966	304.271515	90.972046
1113	112ko3Gcon2R072503	NORMAL	B	1	2	18	21	LOW_SIGNAL	LOW_SIGNAL	1660.867554	4078.947021	1662	4082	35.431	43.146233	1656.887939	4062.352051	1658	4067	26.813639	42.332066	100	100	1.093332	1.909249	0.57265	1.746268	0.148418	0.392019	581.965393	50.269924
1114	112ko3Gcon2R072503	NORMAL	B	1	2	18	22	LOW_SIGNAL	LOW_SIGNAL	1683.453979	4086.763184	1684	4082	31.812954	43.668034	1677.777832	4050.738037	1675	4053	30.009037	39.383278	100	100	1.559425	4.144689	0.376247	2.657831	0.189148	0.914732	186.048462	52.363728
1115	112ko3Gcon2R072503	NORMAL	B	1	2	18	23	LOW_SIGNAL	LOW_SIGNAL	1707.293335	4056.120117	1708	4054	29.990507	42.327576	1700.182495	4053.769775	1700	4053	24.952883	40.009033	100	100	1.953583	0.270407	7.224614	0.138416	0.284971	0.058745	233.964371	587.858704
1116	112ko3Gcon2R072503	NORMAL	B	1	2	18	24	LOW_SIGNAL	LOW_SIGNAL	1734	4087.493164	1734	4083	29.929396	51.858841	1729.991943	4080.167969	1729	4078	29.891338	48.659733	100	100	1.101146	0.842763	1.30659	0.765351	0.134088	0.150539	37.645287	244.803955
1117	112ko3Gcon2R072503	NORMAL	B	1	2	18	25	LOW_SIGNAL	LOW_SIGNAL	1747.540527	4122.094727	1750	4117	30.74127	45.015842	1743.095947	4112.647949	1743	4112	32.494274	45.604408	100	100	1.221073	1.086851	1.123497	0.890078	0.13678	0.207146	236.887009	77.308334
1118	112ko3Gcon2R072503	NORMAL	B	1	2	18	26	LOW_SIGNAL	LOW_SIGNAL	1739.612305	4104.86377	1739	4104	30.089911	41.961281	1743.631958	4110.664063	1743	4107	31.168774	42.88427	100	100	-1.104332	-0.667323	0	0	-0.128964	-0.135255	0	0
1119	112ko3Gcon2R072503	NORMAL	B	1	2	19	1	LOW_SIGNAL	LOW_SIGNAL	1654.728516	4182.490234	1636	4181	170.529953	49.017262	1682.823975	4172.87207	1634	4172	384.046967	71.352821	100	100	-7.718751	1.106569	-6.975393	0	-0.073156	0.134797	0	539.095276
1120	112ko3Gcon2R072503	NORMAL	B	1	2	19	2	LOW_SIGNAL	LOW_SIGNAL	1658.006592	4234.86084	1658	4236	30.529659	46.660332	1649.687988	4203.087891	1648	4200	34.987656	46.682167	100	100	2.285395	3.655474	0.625198	1.599493	0.237758	0.680623	205.445862	4.493179
1121	112ko3Gcon2R072503	NORMAL	B	1	2	19	3	LOW_SIGNAL	LOW_SIGNAL	1654.516724	4226.738281	1655	4223	26.942286	41.010944	1669.52002	4232.647949	1661	4235	42.968025	51.682217	100	100	-4.121902	-0.679907	0	0	-0.349174	-0.114346	0	0
1122	112ko3Gcon2R072503	NORMAL	B	1	2	19	4	LOW_SIGNAL	LOW_SIGNAL	1661.945923	4234.324219	1661	4239	30.23756	43.948212	1691.744019	4244.895996	1677	4245	64.998993	48.722031	100	100	-8.186522	-1.216282	0	0	-0.458439	-0.216981	0	0
1123	112ko3Gcon2R072503	NORMAL	B	1	2	19	5	LOW_SIGNAL	LOW_SIGNAL	1653.554077	4215.723145	1652	4219	30.015478	41.241421	1661.823975	4218.175781	1658	4217	31.732264	43.006004	100	100	-2.272014	-0.282176	0	0	-0.260615	-0.05703	0	0
1124	112ko3Gcon2R072503	NORMAL	B	1	2	19	6	LOW_SIGNAL	LOW_SIGNAL	1659.506714	4219.655273	1658	4220	33.990288	42.528687	1672.420654	4197.150879	1672	4191	32.181076	44.178745	100	100	-3.547886	2.589128	-1.370302	0	-0.40129	0.509394	0	53.150871
1125	112ko3Gcon2R072503	NORMAL	B	1	2	19	7	LOW_SIGNAL	LOW_SIGNAL	1692.074341	4299.89209	1694	4306	32.258331	61.565426	1664.911987	4211.967773	1666	4208	31.733776	42.705467	100	100	7.462397	10.115683	0.737706	1.355554	0.855945	2.058854	21.330044	50.436264
1126	112ko3Gcon2R072503	NORMAL	B	1	2	19	8	LOW_SIGNAL	LOW_SIGNAL	1700.533813	4309.135254	1701	4327	36.545826	64.946198	1666.927979	4216.016113	1667	4218	31.50555	42.066387	100	100	9.232635	10.713346	0.861788	1.160378	1.066664	2.213624	55.110062	53.137936
1127	112ko3Gcon2R072503	NORMAL	B	1	2	19	9	LOW_SIGNAL	LOW_SIGNAL	1684.462524	4239.29248	1685	4242	32.114799	46.640739	1662.864014	4233.487793	1665	4235	29.662169	44.972683	100	100	5.933825	0.667829	8.885251	0.112546	0.72815	0.129071	56.99091	212.963989
1128	112ko3Gcon2R072503	NORMAL	B	1	2	19	10	LOW_SIGNAL	LOW_SIGNAL	1692.455811	4251.700684	1692	4246	32.521065	40.969814	1675.040039	4239.399902	1674	4234	28.238436	45.054626	100	100	4.784688	1.415203	3.380919	0.295778	0.61674	0.273019	92.623161	152.392731
1129	112ko3Gcon2R072503	NORMAL	B	1	2	19	11	LOW_SIGNAL	LOW_SIGNAL	1679.006836	4226.911621	1681	4228	28.818653	46.656994	1683.504028	4224.063965	1678	4226	31.975954	42.544807	100	100	-1.235527	0.327623	-3.771192	0	-0.140643	0.066933	0	672.567017
1130	112ko3Gcon2R072503	NORMAL	B	1	2	19	12	LOW_SIGNAL	LOW_SIGNAL	1687.892578	4203.087402	1687	4205	25.787104	42.866055	1692.391968	4209.13623	1694	4208	29.139791	42.23502	100	100	-1.236131	-0.695917	0	0	-0.154407	-0.143218	0	0
1131	112ko3Gcon2R072503	NORMAL	B	1	2	19	13	LOW_SIGNAL	LOW_SIGNAL	1698.297241	4211.195801	1697	4207	27.836859	40.07962	1702.696045	4191.295898	1705	4192	26.021465	41.910614	100	100	-1.208497	2.289481	-0.527847	0	-0.169045	0.474818	0	61.57061
1132	112ko3Gcon2R072503	NORMAL	B	1	2	19	14	LOW_SIGNAL	LOW_SIGNAL	1694.168945	4191.168945	1691	4189	30.627312	42.605988	1698.911987	4174.591797	1702	4176	30.912733	46.273041	100	100	-1.30307	1.907199	-0.683238	0	-0.153433	0.358246	0	108.905167
1133	112ko3Gcon2R072503	NORMAL	B	1	2	19	15	LOW_SIGNAL	LOW_SIGNAL	1678.578247	4156.374023	1680	4156	27.220789	47.707901	1690.767944	4164.52002	1690	4162	32.149384	39.760693	100	100	-3.348913	-0.937196	0	0	-0.379158	-0.204876	0	0
1134	112ko3Gcon2R072503	NORMAL	B	1	2	19	16	LOW_SIGNAL	LOW_SIGNAL	1663.48645	4144.567383	1660	4141	28.028046	40.167191	1668.151978	4134.496094	1670	4136	28.435001	46.045498	100	100	-1.281775	1.158701	-1.106217	0	-0.164077	0.218725	0	223.525314
1135	112ko3Gcon2R072503	NORMAL	B	1	2	19	17	LOW_SIGNAL	LOW_SIGNAL	1660.270264	4154.89209	1660	4155	29.71648	45.661587	1654.287964	4121.056152	1653	4123	30.651735	46.075729	100	100	1.643536	3.892821	0.422197	2.368565	0.19517	0.734355	125.603271	18.216726
1136	112ko3Gcon2R072503	NORMAL	B	1	2	19	18	LOW_SIGNAL	LOW_SIGNAL	1674.959717	4155.791992	1676	4156	28.157827	46.876972	1653.624023	4115.551758	1652	4115	33.902298	44.060696	100	100	5.86162	4.629634	1.266109	0.789822	0.629329	0.913291	88.496193	39.769402
1137	112ko3Gcon2R072503	NORMAL	B	1	2	19	19	LOW_SIGNAL	LOW_SIGNAL	1651.197266	4099.67334	1652	4101	25.576	44.403378	1653.744019	4091.343994	1654	4093	27.265097	41.933334	100	100	-0.699677	0.95829	-0.730131	0	-0.093407	0.198633	0	175.32309
1138	112ko3Gcon2R072503	NORMAL	B	1	2	19	20	LOW_SIGNAL	LOW_SIGNAL	1654.197388	4081.848633	1654	4084	28.066868	41.299702	1660.391968	4082.199951	1655	4083	53.072971	40.1455	100	100	-1.701856	-0.040419	0	0	-0.116718	-0.008751	0	0
1139	112ko3Gcon2R072503	NORMAL	B	1	2	19	21	LOW_SIGNAL	LOW_SIGNAL	1661.695313	4067.457031	1661	4070	26.364384	37.865871	1661.008057	4065.936035	1662	4068	27.875156	40.783611	100	100	0.188812	0.17499	1.078984	0.926798	0.024655	0.037294	1317.161743	995.962891
1140	112ko3Gcon2R072503	NORMAL	B	1	2	19	22	LOW_SIGNAL	LOW_SIGNAL	1678.735107	4056.178711	1679	4057	32.076515	41.139126	1681.312012	4059.144043	1681	4053	31.717857	47.608063	100	100	-0.707961	-0.341161	0	0	-0.081245	-0.062286	0	0
1141	112ko3Gcon2R072503	NORMAL	B	1	2	19	23	LOW_SIGNAL	LOW_SIGNAL	1704.342285	4077.812012	1702	4079	33.764236	43.5644	1709.176025	4069.808105	1709	4075	31.115051	40.153069	100	100	-1.327988	0.920848	-1.442135	0	-0.155351	0.199335	0	211.138763
1142	112ko3Gcon2R072503	NORMAL	B	1	2	19	24	LOW_SIGNAL	LOW_SIGNAL	1727.155396	4102.351563	1728	4102	29.372971	45.408493	1731.432007	4080.832031	1733	4082	25.480335	44.698776	100	100	-1.174927	2.47582	-0.474561	0	-0.16784	0.481434	0	37.161171
1143	112ko3Gcon2R072503	NORMAL	B	1	2	19	25	LOW_SIGNAL	LOW_SIGNAL	1729.959473	4110.297363	1734	4107	30.462839	46.61792	1733.579346	4118.936523	1732	4121	30.06988	44.717209	100	100	-0.994499	-0.993934	0	0	-0.120382	-0.193195	0	0
1144	112ko3Gcon2R072503	NORMAL	B	1	2	19	26	LOW_SIGNAL	LOW_SIGNAL	1750.216187	4117.195801	1749	4121	30.065586	39.198372	1742.365112	4115.563477	1740	4117	37.871704	46.767937	100	100	2.15695	0.187799	11.485435	0.087067	0.207307	0.034903	293.320618	1562.763428
1145	112ko3Gcon2R072503	NORMAL	B	1	2	20	1	LOW_SIGNAL	LOW_SIGNAL	1643.447388	4185.565918	1640	4177	30.563314	43.456551	1645.307007	4194.420898	1645	4194	27.650517	40.141315	100	100	-0.510899	-1.018764	0	0	-0.067254	-0.220595	0	0
1146	112ko3Gcon2R072503	NORMAL	B	1	2	20	2	LOW_SIGNAL	LOW_SIGNAL	1701.914429	4249.092285	1673	4233	105.844131	76.33374	1797.103149	4300.912598	1691	4231	204.829468	149.27951	100	100	-26.151489	-5.961921	0	0	-0.464722	-0.347136	0	0
1147	112ko3Gcon2R072503	NORMAL	B	1	2	20	3	LOW_SIGNAL	LOW_SIGNAL	2091.671143	4493.22168	2101	4495	53.800232	57.543404	2020.031982	4448.912109	2106	4500	190.098801	142.10762	100	100	19.681646	5.097811	3.860804	0.259013	0.376852	0.311803	254.507278	293.245636
1148	112ko3Gcon2R072503	NORMAL	B	1	2	20	4	LOW_SIGNAL	LOW_SIGNAL	2138.221436	4543.731445	2130	4538	60.803841	55.771683	2072.256104	4484.200195	2132	4524	157.875443	124.575096	100	100	18.122858	6.849063	2.646034	0.377924	0.417831	0.477874	220.868713	187.117401
1149	112ko3Gcon2R072503	NORMAL	B	1	2	20	5	LOW_SIGNAL	LOW_SIGNAL	1909.71814	4339.261719	1853	4294	189.269974	136.315369	1870.368042	4326.071777	1765	4263	207.647461	144.118469	100	100	10.810773	1.517501	7.124062	0.140369	0.189504	0.091522	217.043808	354.654938
1150	112ko3Gcon2R072503	NORMAL	B	1	2	20	6	LOW_SIGNAL	LOW_SIGNAL	1718.026978	4242.5	1712	4238	83.437042	49.070892	1689.072021	4211.536133	1688	4214	35.546688	48.952835	100	100	7.954884	3.562389	2.233019	0.447824	0.814561	0.632524	260.702332	10.986364
1151	112ko3Gcon2R072503	NORMAL	B	1	2	20	7	LOW_SIGNAL	LOW_SIGNAL	1706.416138	4229.161133	1705	4232	29.871145	47.917171	1695.199951	4219.47998	1700	4226	30.777294	47.306755	100	100	3.081457	1.113815	2.766578	0.361457	0.364431	0.204646	66.094337	78.751694
1152	112ko3Gcon2R072503	NORMAL	B	1	2	20	8	LOW_SIGNAL	LOW_SIGNAL	1703.251709	4229.782227	1703	4230	28.932096	44.726345	1705.135986	4241.032227	1702	4237	34.354023	50.517315	100	100	-0.517673	-1.294311	0	0	-0.054849	-0.222696	0	0
1153	112ko3Gcon2R072503	NORMAL	B	1	2	20	9	LOW_SIGNAL	LOW_SIGNAL	1689.567627	4249.114746	1692	4248	31.695004	46.510704	1697.095947	4243.368164	1696	4245	32.168262	39.483879	100	100	-2.068279	0.661144	-3.128335	0	-0.234029	0.145542	0	427.765289
1154	112ko3Gcon2R072503	NORMAL	B	1	2	20	10	LOW_SIGNAL	LOW_SIGNAL	1691.182373	4229.364746	1689	4230	28.766722	39.930923	1685.18396	4229.111816	1683	4230	29.788061	44.326355	100	100	1.647962	0.0291	56.631924	0.017658	0.20137	0.005706	128.922852	7608.599121
1155	112ko3Gcon2R072503	NORMAL	B	1	2	20	11	LOW_SIGNAL	LOW_SIGNAL	1688.355713	4217.758301	1688	4217	27.614157	45.062965	1699.927979	4219.344238	1700	4221	32.738743	45.940201	100	100	-3.179284	-0.182462	0	0	-0.353473	-0.034522	0	0
1156	112ko3Gcon2R072503	NORMAL	B	1	2	20	12	LOW_SIGNAL	LOW_SIGNAL	1687.791992	4191.120605	1686	4196	31.288403	47.807026	1703.328003	4196.527832	1704	4196	33.51667	48.379818	100	100	-4.268256	-0.622101	0	0	-0.463531	-0.111766	0	0
1157	112ko3Gcon2R072503	NORMAL	B	1	2	20	13	LOW_SIGNAL	LOW_SIGNAL	1707.979858	4183.731445	1707	4184	30.77457	43.773773	1708.57605	4182.744141	1707	4184	30.544325	44.276779	100	100	-0.163793	0.113589	-1.44198	0	-0.019519	0.022298	0	674.065063
1158	112ko3Gcon2R072503	NORMAL	B	1	2	20	14	LOW_SIGNAL	LOW_SIGNAL	1707.859009	4199.637695	1708	4203	29.916557	43.453033	1711.52002	4190.512207	1710	4188	29.608898	46.665005	100	100	-1.005801	1.049886	-0.958009	0	-0.123646	0.195553	0	186.438446
1159	112ko3Gcon2R072503	NORMAL	B	1	2	20	15	LOW_SIGNAL	LOW_SIGNAL	1701.265259	4182.415039	1702	4182	32.830261	40.887569	1698.904053	4173.151855	1698	4168	32.015221	43.140247	100	100	0.648701	1.065728	0.608693	1.642864	0.073753	0.214723	307.889954	148.525421
1160	112ko3Gcon2R072503	NORMAL	B	1	2	20	16	LOW_SIGNAL	LOW_SIGNAL	1692.98645	4169.721191	1690	4168	32.821014	51.47839	1683.359985	4172.855957	1679	4170	34.414551	48.840218	100	100	2.644708	-0.360654	0	-0.136368	0.279721	-0.064184	107.526054	0
1161	112ko3Gcon2R072503	NORMAL	B	1	2	20	17	LOW_SIGNAL	LOW_SIGNAL	1680.797241	4164.445801	1681	4166	34.38615	45.951206	1676.05603	4165.423828	1671	4161	31.5506	43.334438	100	100	1.302567	-0.112522	0	-0.086385	0.150273	-0.022569	288.398621	0
1162	112ko3Gcon2R072503	NORMAL	B	1	2	20	18	LOW_SIGNAL	LOW_SIGNAL	1688.476563	4158.053711	1689	4165	29.575499	38.99823	1681.767944	4150.855957	1686	4148	29.489511	41.107792	100	100	1.843079	0.828101	2.22567	0.449303	0.227492	0.175095	33.59309	180.605835
1163	112ko3Gcon2R072503	NORMAL	B	1	2	20	19	LOW_SIGNAL	LOW_SIGNAL	1672.831177	4124.506348	1674	4128	30.18111	44.964214	1677.063965	4133.399902	1682	4133	28.295605	50.181927	100	100	-1.162887	-1.023202	0	0	-0.149592	-0.177226	0	0
1164	112ko3Gcon2R072503	NORMAL	B	1	2	20	20	LOW_SIGNAL	LOW_SIGNAL	1678.526001	4097.04541	1675	4100	25.120674	41.067833	1676.407959	4111.359863	1672	4107	33.72113	47.34063	100	100	0.581896	-1.646876	0	-2.830189	0.062811	-0.302371	1062.109131	0
1165	112ko3Gcon2R072503	NORMAL	B	1	2	20	21	LOW_SIGNAL	LOW_SIGNAL	1689.190796	4078.197266	1692	4083	27.433661	43.887863	1683.23999	4085.048096	1679	4085	30.182343	44.784939	100	100	1.634883	-0.788187	0	-0.482106	0.197162	-0.152972	211.474548	0
1166	112ko3Gcon2R072503	NORMAL	B	1	2	20	22	LOW_SIGNAL	LOW_SIGNAL	1700.275146	4084.107422	1701	4086	30.857754	42.238224	1701.072021	4085.568115	1696	4086	35.939957	41.830563	100	100	-0.218928	-0.168053	0	0	-0.022172	-0.034919	0	0
1167	112ko3Gcon2R072503	NORMAL	B	1	2	20	23	LOW_SIGNAL	LOW_SIGNAL	1731.283813	4148.317383	1730	4148	31.213997	46.779556	1724.624023	4086.656006	1727	4089	30.734995	44.054062	100	100	1.829665	7.094134	0.257912	3.877287	0.216684	1.399675	81.794739	25.517185
1168	112ko3Gcon2R072503	NORMAL	B	1	2	20	24	LOW_SIGNAL	LOW_SIGNAL	1736.418945	4153.979492	1735	4149	29.948019	50.481701	1732.42395	4100.751953	1731	4102	33.288879	49.400543	100	100	1.097557	6.123822	0.179227	5.579501	0.12001	1.077469	363.829773	19.523264
1169	112ko3Gcon2R072503	NORMAL	B	1	2	20	25	LOW_SIGNAL	LOW_SIGNAL	1724.290527	4112.162109	1727	4114	30.089266	39.233292	1739.744019	4113.512207	1742	4112	30.245213	50.704014	100	100	-4.245585	-0.155329	0	0	-0.51094	-0.026627	0	0
1170	112ko3Gcon2R072503	NORMAL	B	1	2	20	26	LOW_SIGNAL	LOW_SIGNAL	1743.689209	4128.797363	1744	4130	31.229418	43.109726	1747.976196	4115.856934	1744	4109	40.22665	43.111889	100	100	-1.177777	1.488795	-0.791094	0	-0.106571	0.300159	0	3.337475
1171	112ko3Gcon2R072503	NORMAL	B	1	2	21	1	DETECTED	DETECTED	4062.347412	8250.55957	4374	8600	774.263245	1258.438843	1648.305542	4223.083496	1645	4223	27.118595	33.397503	100	100	663.217163	463.360657	1.43132	0.698656	89.01796	120.592133	32.053635	31.235334
1172	112ko3Gcon2R072503	NORMAL	B	1	2	21	2	DETECTED	DETECTED	4265.471191	8278.134766	4420	8628	871.40509	1403.594116	1898.541016	4385.393555	1757	4325	242.171188	163.244812	100	100	650.273987	447.859436	1.45196	0.688724	9.773789	23.846033	35.365562	35.812008
1173	112ko3Gcon2R072503	NORMAL	B	1	2	21	3	LOW_SIGNAL	LOW_SIGNAL	2180.993408	4555.986816	2178	4560	38.719414	46.367805	2179.040039	4552.895996	2183	4555	41.75222	50.953312	100	100	0.536655	0.355599	1.50916	0.66262	0.046785	0.06066	799.759583	683.476257
1174	112ko3Gcon2R072503	NORMAL	B	1	2	21	4	LOW_SIGNAL	LOW_SIGNAL	2220.331055	4569.231934	2223	4568	34.840736	45.284214	2208.895996	4572.279785	2210	4576	37.939861	56.975891	100	100	3.141589	-0.350655	0	-0.111617	0.3014	-0.053494	131.337555	0
1175	112ko3Gcon2R072503	NORMAL	B	1	2	21	5	LOW_SIGNAL	LOW_SIGNAL	2193.157959	4579.875	2200	4587	60.721725	73.124512	2036.976196	4452.071289	2138	4497	209.277512	164.733475	100	100	42.908295	14.703802	2.918177	0.34268	0.74629	0.775821	128.231796	115.500641
1176	112ko3Gcon2R072503	NORMAL	B	1	2	21	6	LOW_SIGNAL	LOW_SIGNAL	1687.060059	4253.486816	1687	4253	30.707365	45.392063	1698.855957	4226.496094	1698	4226	42.126289	44.7085	100	100	-3.240723	3.105279	-1.043617	0	-0.280013	0.603705	0	29.076275
1177	112ko3Gcon2R072503	NORMAL	B	1	2	21	7	LOW_SIGNAL	LOW_SIGNAL	1702.405396	4242.25	1701	4239	32.274509	45.964031	1711.375977	4241.368164	1711	4243	34.149498	53.751144	100	100	-2.464515	0.101455	-24.291679	0	-0.262686	0.016406	0	3159.956299
1178	112ko3Gcon2R072503	NORMAL	B	1	2	21	8	LOW_SIGNAL	LOW_SIGNAL	1716.493286	4263.479492	1718	4264	32.210506	44.332611	1725.42395	4271.567871	1727	4265	32.555481	61.159672	100	100	-2.453549	-0.930567	0	0	-0.274321	-0.13225	0	0
1179	112ko3Gcon2R072503	NORMAL	B	1	2	21	9	LOW_SIGNAL	LOW_SIGNAL	1734.108154	4328.89209	1733	4332	33.523094	45.437126	1726.047974	4296.248047	1721	4290	32.688129	59.469913	100	100	2.214398	3.755693	0.589611	1.696033	0.246578	0.548917	92.247627	117.535851
1180	112ko3Gcon2R072503	NORMAL	B	1	2	21	10	LOW_SIGNAL	LOW_SIGNAL	1740.630859	4332.670898	1741	4331	34.145805	55.801468	1722.631958	4286.728027	1724	4276	36.545269	68.874641	100	100	4.944893	5.285722	0.935519	1.068925	0.49251	0.667051	72.359123	87.874741
1181	112ko3Gcon2R072503	NORMAL	B	1	2	21	11	LOW_SIGNAL	LOW_SIGNAL	1714.12085	4257.375977	1717	4254	29.073975	49.732456	1718.936035	4263.39209	1719	4257	29.633181	58.913673	100	100	-1.322891	-0.692153	0	0	-0.162493	-0.102117	0	0
1182	112ko3Gcon2R072503	NORMAL	B	1	2	21	12	LOW_SIGNAL	LOW_SIGNAL	1722.51001	4246.161133	1722	4243	25.993923	50.369999	1724.380127	4239.239746	1722	4240	28.882881	49.733791	100	100	-0.513783	0.796305	-0.645209	0	-0.064748	0.139169	0	115.300583
1183	112ko3Gcon2R072503	NORMAL	B	1	2	21	13	DETECTED	DETECTED	1915.392822	4655.297852	1912	4654	46.486691	58.284882	1730.438599	4218.710449	1725	4216	29.757135	48.690773	100	100	50.813042	50.229328	1.011621	0.988513	6.215458	8.966533	19.309912	7.337931
1184	112ko3Gcon2R072503	NORMAL	B	1	2	21	14	DETECTED	DETECTED	1901.593018	4662.593262	1898	4657	37.190884	57.804203	1722.675049	4210.600098	1722	4215	27.899927	48.771873	100	100	49.154682	52.001762	0.94525	1.057921	6.412847	9.267496	13.744726	6.864326
1185	112ko3Gcon2R072503	NORMAL	B	1	2	21	15	DETECTED	DETECTED	1830.520386	4510.704102	1830	4515	43.13781	45.012749	1720.5	4211.727051	1720	4209	31.631498	45.837727	100	100	30.226238	34.397274	0.878739	1.137994	3.478191	6.522511	26.659781	2.895655
1186	112ko3Gcon2R072503	NORMAL	B	1	2	21	16	DETECTED	DETECTED	1852.237671	4566.900879	1853	4572	32.122936	50.307163	1714.593018	4218.953613	1708	4216	32.065514	52.557625	100	100	37.815536	40.031292	0.944649	1.058594	4.292607	6.6203	1.394804	4.37276
1187	112ko3Gcon2R072503	NORMAL	B	1	2	21	17	LOW_SIGNAL	LOW_SIGNAL	1706.797241	4218.878418	1707	4213	31.022039	45.665447	1698.151978	4200.815918	1697	4200	33.90786	52.229389	100	100	2.37514	2.078089	1.142944	0.874933	0.254963	0.34583	158.335648	140.340958
1188	112ko3Gcon2R072503	NORMAL	B	1	2	21	18	LOW_SIGNAL	LOW_SIGNAL	1694.148682	4175.675781	1696	4173	28.438587	45.370308	1697.864014	4185.12793	1700	4184	32.704281	47.770279	100	100	-1.020725	-1.087469	0	0	-0.113604	-0.197867	0	0
1189	112ko3Gcon2R072503	NORMAL	B	1	2	21	19	LOW_SIGNAL	LOW_SIGNAL	1685.738525	4155.156738	1683	4157	29.028746	46.45882	1696.895996	4162.080078	1694	4157	32.960594	50.42186	100	100	-3.065326	-0.796529	0	0	-0.338509	-0.137308	0	0
1190	112ko3Gcon2R072503	NORMAL	B	1	2	21	20	LOW_SIGNAL	LOW_SIGNAL	1696.359497	4138.013184	1695	4141	29.674913	44.18219	1709.927979	4146.344238	1708	4149	35.984131	45.977219	100	100	-3.72771	-0.958487	0	0	-0.377068	-0.1812	0	0
1191	112ko3Gcon2R072503	NORMAL	B	1	2	21	21	LOW_SIGNAL	LOW_SIGNAL	1715.171021	4146.006348	1714	4145	35.895866	56.522102	1728.488037	4158.463867	1727	4171	38.380859	67.593254	100	100	-3.658625	-1.433236	0	0	-0.34697	-0.184301	0	0
1192	112ko3Gcon2R072503	NORMAL	B	1	2	21	22	LOW_SIGNAL	LOW_SIGNAL	1743.546021	4163.026367	1743	4160	35.50988	54.672531	1743.472046	4169.12793	1739	4167	37.464947	65.850761	100	100	0.020323	-0.701984	0	-34.540897	0.001975	-0.092657	16146.731445	0
1193	112ko3Gcon2R072503	NORMAL	B	1	2	21	23	LOW_SIGNAL	LOW_SIGNAL	1786.202759	4203.554199	1787	4203	34.858894	55.925034	1754.047974	4153.096191	1752	4157	31.602333	56.457291	100	100	8.833982	5.805188	1.521739	0.657143	1.017481	0.893738	45.75285	15.327808
1194	112ko3Gcon2R072503	NORMAL	B	1	2	21	24	LOW_SIGNAL	LOW_SIGNAL	1801.945923	4195.851563	1797	4196	84.829941	52.451481	1764.328003	4156.680176	1763	4159	37.543049	50.400894	100	100	10.334887	4.506663	2.293246	0.436063	1.001994	0.777196	202.217331	37.074669
1195	112ko3Gcon2R072503	NORMAL	B	1	2	21	25	LOW_SIGNAL	LOW_SIGNAL	1753.101318	4166.533691	1752	4171	31.283598	46.811882	1763.656006	4172.080078	1763	4171	31.165043	49.187523	100	100	-2.899722	-0.638111	0	0	-0.338671	-0.11276	0	0
1196	112ko3Gcon2R072503	NORMAL	B	1	2	21	26	LOW_SIGNAL	LOW_SIGNAL	1748.587891	4148.445801	1752	4151	31.116835	44.547962	1757.41272	4153.253906	1757	4151	30.939236	51.275887	100	100	-2.424472	-0.553172	0	0	-0.285231	-0.093769	0	0
1197	112ko3Gcon2R072503	NORMAL	B	1	2	22	1	LOW_SIGNAL	LOW_SIGNAL	1678.305176	4269.805176	1677	4268	35.141041	46.503368	1664.472046	4252.312012	1666	4249	30.540184	53.904247	100	100	3.800418	2.012587	1.888325	0.52957	0.452948	0.324523	125.666496	155.832001
1198	112ko3Gcon2R072503	NORMAL	B	1	2	22	2	LOW_SIGNAL	LOW_SIGNAL	1906.901978	4442.32666	1867	4452	205.294403	141.013184	1920.952026	4447.815918	2001	4519	243.186813	163.139832	100	100	-3.860013	-0.631538	0	0	-0.057775	-0.033648	0	0
1199	112ko3Gcon2R072503	NORMAL	B	1	2	22	3	LOW_SIGNAL	LOW_SIGNAL	2215.384033	4668.589355	2220	4670	37.878735	60.895119	2193.103271	4610.587402	2196	4611	47.521091	53.688919	100	100	6.121262	6.673118	0.917302	1.090154	0.46886	1.080334	128.792343	49.541897
1200	112ko3Gcon2R072503	NORMAL	B	1	2	22	4	LOW_SIGNAL	LOW_SIGNAL	2246.854248	4697.27832	2243	4698	53.520638	56.707096	2221.412598	4636.992188	2220	4635	52.437283	52.186523	100	100	6.989663	6.935913	1.00775	0.99231	0.485182	1.155205	42.112091	36.802769
1201	112ko3Gcon2R072503	NORMAL	B	1	2	22	5	LOW_SIGNAL	LOW_SIGNAL	2201.960205	4737.178711	2223	4779	109.266907	135.374084	2015.539673	4505.166504	2148	4587	237.519577	177.394302	100	100	51.215885	26.692978	1.918703	0.521186	0.784864	1.30789	113.128113	49.411694
1202	112ko3Gcon2R072503	NORMAL	B	1	2	22	6	LOW_SIGNAL	LOW_SIGNAL	1753.807983	4414.509766	1739	4407	127.79409	124.57827	1705.52478	4291.376465	1702	4287	44.864151	56.440746	100	100	13.264993	14.166471	0.936365	1.067959	1.076209	2.181638	247.829636	90.194435
1203	112ko3Gcon2R072503	NORMAL	B	1	2	22	7	DETECTED	DETECTED	7000.926758	12100.633789	7498	13011	1447.217651	2325.114746	1731.9375	4317.875	1733	4323	36.302437	70.890533	100	100	1447.565552	895.405518	1.616659	0.61856	145.141479	109.785583	27.458059	29.861309
1204	112ko3Gcon2R072503	NORMAL	B	1	2	22	8	DETECTED	DETECTED	6470.068359	11385.68457	7370	12708	1907.389526	3037.559082	1732.363647	4328.788086	1730	4333	33.891205	68.647987	100	100	1301.604126	811.895142	1.603168	0.623765	139.791565	102.798302	40.253426	43.032845
1205	112ko3Gcon2R072503	NORMAL	B	1	2	22	9	LOW_SIGNAL	LOW_SIGNAL	1727.516724	4345.09375	1734	4346	38.972717	46.845875	1736.927979	4339.600098	1735	4335	32.719772	50.193493	100	100	-2.585583	0.632044	-4.090827	0	-0.287632	0.109449	0	328.080811
1206	112ko3Gcon2R072503	NORMAL	B	1	2	22	10	LOW_SIGNAL	LOW_SIGNAL	1755.657715	4387.31543	1755	4386	32.006908	44.491425	1748.416016	4358.759766	1752	4359	30.710447	43.737	100	100	1.989534	3.285326	0.605582	1.651304	0.235806	0.652895	124.518234	28.570627
1207	112ko3Gcon2R072503	NORMAL	B	1	2	22	11	LOW_SIGNAL	LOW_SIGNAL	1752.166626	4335.453125	1753	4334	31.894835	53.339203	1745.319946	4310.463867	1745	4307	34.516846	50.001221	100	100	1.881009	2.875011	0.654262	1.528441	0.198358	0.499773	192.734512	74.32309
1208	112ko3Gcon2R072503	NORMAL	B	1	2	22	12	LOW_SIGNAL	LOW_SIGNAL	1741.780029	4276.186523	1743	4276	28.808998	46.189621	1741.248047	4280.304199	1743	4282	31.052679	50.428516	100	100	0.146153	-0.473738	0	-3.241381	0.017132	-0.081654	2178.500488	0
1209	112ko3Gcon2R072503	NORMAL	B	1	2	22	13	LOW_SIGNAL	LOW_SIGNAL	1740.839966	4294.953125	1739	4293	30.936842	44.667179	1743.452393	4269.023926	1743	4277	30.853882	57.099426	100	100	-0.71772	2.983151	-0.240591	0	-0.084671	0.454106	0	137.17923
1210	112ko3Gcon2R072503	NORMAL	B	1	2	22	14	LOW_SIGNAL	LOW_SIGNAL	1740.43335	4272.973145	1743	4269	32.416424	53.141949	1733.916626	4265.316895	1731	4261	33.356136	60.825684	100	100	1.790359	0.880851	2.032535	0.491997	0.195368	0.125872	120.639748	386.510071
1211	112ko3Gcon2R072503	NORMAL	B	1	2	22	15	LOW_SIGNAL	LOW_SIGNAL	1721.770264	4264.432617	1719	4266	32.730835	47.577667	1719.398315	4257.906738	1718	4268	31.143763	58.532616	100	100	0.651653	0.750802	0.867943	1.15215	0.076161	0.111491	424.480133	522.450195
1212	112ko3Gcon2R072503	NORMAL	B	1	2	22	16	LOW_SIGNAL	LOW_SIGNAL	1720.385132	4284.587891	1722	4287	30.221069	45.393654	1716.704346	4258.495605	1715	4269	31.588917	52.804901	100	100	1.011234	3.001914	0.336863	2.968566	0.116521	0.494126	249.808716	103.391808
1213	112ko3Gcon2R072503	NORMAL	B	1	2	22	17	LOW_SIGNAL	LOW_SIGNAL	1700.331055	4247.905273	1700	4242	37.340397	48.287312	1715.927979	4244.456055	1719	4249	32.669949	44.915058	100	100	-4.284991	0.396832	-10.797991	0	-0.477409	0.076794	0	513.987915
1214	112ko3Gcon2R072503	NORMAL	B	1	2	22	18	LOW_SIGNAL	LOW_SIGNAL	1722.960571	4238.848633	1721	4236	29.475748	51.861992	1728.549316	4243.647949	1727	4252	31.155193	60.381199	100	100	-1.535413	-0.552161	0	0	-0.179384	-0.079484	0	0
1215	112ko3Gcon2R072503	NORMAL	B	1	2	22	19	LOW_SIGNAL	LOW_SIGNAL	1749.267944	4236.856445	1740	4237	72.534927	53.327	1740.771973	4230.5	1737	4229	43.784077	57.790627	100	100	2.334124	0.731308	3.19171	0.313312	0.194043	0.109991	680.671631	350.365356
1216	112ko3Gcon2R072503	NORMAL	B	1	2	22	20	LOW_SIGNAL	LOW_SIGNAL	1743.966919	4243.231934	1744	4236	33.35194	60.320198	1756.675171	4248.239258	1760	4249	41.764084	67.071327	100	100	-3.491377	-0.576092	0	0	-0.304287	-0.074657	0	0
1217	112ko3Gcon2R072503	NORMAL	B	1	2	22	21	LOW_SIGNAL	LOW_SIGNAL	1771.529785	4270.397461	1769	4268	34.112133	46.908718	1783.640015	4262.096191	1782	4267	41.256939	56.964825	100	100	-3.32708	0.95506	-3.483635	0	-0.293532	0.145726	0	389.334503
1218	112ko3Gcon2R072503	NORMAL	B	1	2	22	22	LOW_SIGNAL	LOW_SIGNAL	1802.503296	4290.953613	1802	4288	35.840919	50.592663	1809.696045	4287.120117	1815	4290	42.466541	62.042213	100	100	-1.976086	0.441043	-4.480481	0	-0.169374	0.061789	0	936.775757
1219	112ko3Gcon2R072503	NORMAL	B	1	2	22	23	LOW_SIGNAL	LOW_SIGNAL	1806.880005	4243.02002	1808	4244	32.819191	51.274952	1810.855957	4252.120117	1809	4257	42.11729	66.547295	100	100	-1.092326	-1.046965	0	0	-0.094402	-0.136746	0	0
1220	112ko3Gcon2R072503	NORMAL	B	1	2	22	24	LOW_SIGNAL	LOW_SIGNAL	1793.880005	4221.353516	1792	4221	34.585159	52.139076	1806.104004	4230.344238	1809	4225	37.516205	60.66568	100	100	-3.358337	-1.034382	0	0	-0.325833	-0.148201	0	0
1221	112ko3Gcon2R072503	NORMAL	B	1	2	22	25	LOW_SIGNAL	LOW_SIGNAL	1779.520264	4218.547363	1778	4217	35.321934	51.939045	1784.624023	4218	1786	4214	32.94146	49.790852	100	100	-1.402172	0.062974	-22.265852	0	-0.154934	0.010993	0	2700.755371
1222	112ko3Gcon2R072503	NORMAL	B	1	2	22	26	LOW_SIGNAL	LOW_SIGNAL	1774.154419	4193.61084	1777	4191	42.018131	52.88306	1778.111084	4212.238281	1780	4208	31.868284	52.433502	100	100	-1.087027	-2.143085	0	0	-0.124157	-0.355258	0	0
1223	112ko3Gcon2R072503	NORMAL	B	1	2	23	1	LOW_SIGNAL	LOW_SIGNAL	1655.416138	4301.335449	1655	4299	31.624083	46.095322	1665.238037	4307.452148	1665	4310	30.698654	52.136826	100	100	-2.6984	-0.703726	0	0	-0.319946	-0.11732	0	0
1224	112ko3Gcon2R072503	NORMAL	B	1	2	23	2	LOW_SIGNAL	LOW_SIGNAL	1647.891113	4277.748535	1639	4282	37.605404	46.91494	1721.624023	4317.583984	1666	4290	149.326614	110.869316	100	100	-20.256868	-4.583064	0	0	-0.493769	-0.359301	0	0
1225	112ko3Gcon2R072503	NORMAL	B	1	2	23	3	DETECTED	DETECTED	3273.638916	7084.152832	3313	7072	219.553345	227.766861	1934.625854	4475.755371	2053	4517	234.546783	151.725601	100	100	367.871155	300.095825	1.225846	0.815763	5.708938	17.191545	6.162283	6.512571
1226	112ko3Gcon2R072503	NORMAL	B	1	2	23	4	DETECTED	DETECTED	3312.422119	6989.333496	3301	7018	146.457626	209.384598	2002.259277	4533.179199	2144	4584	223.428131	147.655777	100	100	359.945068	282.580261	1.27378	0.785065	5.863912	16.634325	12.878661	6.044314
1227	112ko3Gcon2R072503	NORMAL	B	1	2	23	5	LOW_SIGNAL	LOW_SIGNAL	1760.139038	4421.284668	1700	4397	148.574371	92.178108	1841.647949	4451.551758	1721	4403	218.934448	141.773239	100	100	-22.393192	-3.482225	0	0	-0.372298	-0.213489	0	0
1228	112ko3Gcon2R072503	NORMAL	B	1	2	23	6	LOW_SIGNAL	LOW_SIGNAL	1707.690796	4417.079102	1705	4413	36.555721	52.601028	1707.557739	4380.327148	1708	4388	34.69138	52.473648	100	100	0.036555	4.228308	0.008645	115.669563	0.003835	0.700389	8661.833984	9.954535
1229	112ko3Gcon2R072503	NORMAL	B	1	2	23	7	DETECTED	DETECTED	5193.537598	10086.899414	5480	10499	1172.459961	2016.538208	1729.979614	4391.367188	1734	4393	27.516273	49.663738	100	100	951.553955	655.270325	1.452155	0.688632	125.873077	114.681908	33.841991	35.394875
1230	112ko3Gcon2R072503	NORMAL	B	1	2	23	8	DETECTED	DETECTED	5225.241699	10169.966797	5565	10706	1208.423828	2116.248779	1745.195068	4370.731934	1735	4360	33.185249	51.169827	100	100	956.083862	667.201294	1.432977	0.697848	104.867271	113.333099	34.711258	36.481194
1231	112ko3Gcon2R072503	NORMAL	B	1	2	23	9	LOW_SIGNAL	LOW_SIGNAL	1769.946289	4453.650879	1768	4464	37.125393	64.856697	1738.151978	4365.016113	1741	4364	32.779583	53.310413	100	100	8.734949	10.197419	0.856584	1.167427	0.969943	1.662616	54.820114	41.674007
1232	112ko3Gcon2R072503	NORMAL	B	1	2	23	10	LOW_SIGNAL	LOW_SIGNAL	1786.832275	4488.046875	1784	4497	37.0457	72.817368	1753.192017	4387.775879	1755	4382	27.529959	51.254414	100	100	9.242091	11.536166	0.801141	1.24822	1.221951	1.956339	73.687943	51.584038
1233	112ko3Gcon2R072503	NORMAL	B	1	2	23	11	LOW_SIGNAL	LOW_SIGNAL	1763.697998	4388.838867	1767	4390	32.47945	47.357616	1762.52002	4367.21582	1765	4371	28.157553	54.583248	100	100	0.32363	2.487729	0.13009	7.686963	0.041835	0.396148	1374.259399	125.51487
1234	112ko3Gcon2R072503	NORMAL	B	1	2	23	12	LOW_SIGNAL	LOW_SIGNAL	1757.23999	4347.939941	1757	4348	28.257362	47.299877	1756.807983	4351.631836	1760	4346	29.360853	60.650047	100	100	0.118687	-0.424752	0	-3.578771	0.014714	-0.060872	1845.753296	0
1235	112ko3Gcon2R072503	NORMAL	B	1	2	23	13	LOW_SIGNAL	LOW_SIGNAL	1780.053345	4380.693359	1780	4376	33.403137	51.780392	1765.784058	4351.104004	1762	4348	30.788456	47.540279	100	100	3.920245	3.404252	1.151573	0.868377	0.463462	0.622406	90.791695	69.35424
1236	112ko3Gcon2R072503	NORMAL	B	1	2	23	14	LOW_SIGNAL	LOW_SIGNAL	1775.133301	4370.286621	1774	4376	29.077003	50.479359	1760.439941	4336.184082	1761	4339	28.945839	47.130112	100	100	4.036752	3.923493	1.028867	0.971943	0.507616	0.723583	18.775282	53.01918
1237	112ko3Gcon2R072503	NORMAL	B	1	2	23	15	LOW_SIGNAL	LOW_SIGNAL	1736.557007	4328.745117	1734	4327	28.97888	45.974319	1738.33606	4315.255859	1732	4312	30.616236	53.736038	100	100	-0.488765	1.551938	-0.314938	0	-0.058108	0.251028	0	206.234375
1238	112ko3Gcon2R072503	NORMAL	B	1	2	23	16	LOW_SIGNAL	LOW_SIGNAL	1725.905396	4312.344727	1724	4308	27.549911	48.341282	1733.880005	4303.775879	1731	4301	28.681953	46.973194	100	100	-2.190889	0.985845	-2.222346	0	-0.278036	0.18242	0	133.264404
1239	112ko3Gcon2R072503	NORMAL	B	1	2	23	17	LOW_SIGNAL	LOW_SIGNAL	1735.98645	4305.108887	1733	4304	35.802544	48.747204	1731.296021	4274.815918	1730	4277	34.651962	52.275539	100	100	1.288616	3.485203	0.369739	2.704609	0.135358	0.579486	191.955383	62.32362
1240	112ko3Gcon2R072503	NORMAL	B	1	2	23	18	LOW_SIGNAL	LOW_SIGNAL	1751.934692	4309.862793	1752	4311	31.385902	45.296833	1747.486938	4291.365234	1748	4288	29.999233	43.95499	100	100	1.221945	2.128142	0.574184	1.741602	0.148262	0.42083	207.43277	59.162266
1241	112ko3Gcon2R072503	NORMAL	B	1	2	23	19	DETECTED	DETECTED	8206.039063	15874.708984	9171	17850	2060.464355	3870.237305	1780.789429	4290.579102	1778	4286	39.570774	54.591667	100	100	1765.228516	1332.752808	1.324498	0.755003	162.373611	212.195938	32.062328	33.406498
1242	112ko3Gcon2R072503	NORMAL	B	1	2	23	20	DETECTED	DETECTED	7839.977539	15394.62207	8995	17776	2383.105957	4470.061523	1836.5	4472.305664	1810	4358	82.032921	692.249817	100	100	1649.35376	1256.611206	1.312541	0.761881	73.183762	15.777998	39.671902	40.432213
1243	112ko3Gcon2R072503	NORMAL	B	1	2	23	21	LOW_SIGNAL	LOW_SIGNAL	1817.847656	4343.880859	1819	4342	29.5844	41.474636	1828.271973	4336.359863	1831	4336	32.44384	47.872047	100	100	-2.863904	0.86529	-3.309764	0	-0.321303	0.157106	0	317.88205
1244	112ko3Gcon2R072503	NORMAL	B	1	2	23	22	LOW_SIGNAL	LOW_SIGNAL	1845.019897	4377.238281	1844	4379	32.580875	47.939384	1861.696045	4365.160156	1861	4363	35.381611	51.941879	100	100	-4.581489	1.389587	-3.297015	0	-0.471322	0.232532	0	165.54187
1245	112ko3Gcon2R072503	NORMAL	B	1	2	23	23	LOW_SIGNAL	LOW_SIGNAL	1874.993408	4373.622559	1871	4375	36.219425	61.471474	1878.716797	4357.849609	1877	4359	49.096569	68.209785	100	100	-1.022938	1.814676	-0.563703	0	-0.075838	0.231242	0	187.413635
1246	112ko3Gcon2R072503	NORMAL	B	1	2	23	24	LOW_SIGNAL	LOW_SIGNAL	1860.706665	4334.759766	1861	4329	32.019199	57.86615	1867.284424	4328.681152	1864	4319	48.239761	74.840309	100	100	-1.807128	0.699344	-2.584034	0	-0.136356	0.081221	0	780.79248
1247	112ko3Gcon2R072503	NORMAL	B	1	2	23	25	LOW_SIGNAL	LOW_SIGNAL	1831.342285	4313.006836	1831	4313	32.432625	50.409348	1835.095947	4306.959961	1836	4299	42.95504	63.482071	100	100	-1.031255	0.695692	-1.482344	0	-0.087386	0.095253	0	638.112915
1248	112ko3Gcon2R072503	NORMAL	B	1	2	23	26	LOW_SIGNAL	LOW_SIGNAL	1819.866699	4311.573242	1820	4310	31.620588	47.015118	1819.452393	4298.198242	1814	4300	34.729031	60.835918	100	100	0.113824	1.538792	0.07397	13.519081	0.01193	0.219854	3466.320557	288.658905
1249	112ko3Gcon2R072503	NORMAL	B	1	2	24	1	LOW_SIGNAL	LOW_SIGNAL	1674.127563	4347.537109	1675	4352	31.540257	49.472546	1673.269897	4340.5	1673	4334	30.942894	57.377312	100	100	0.235629	0.809619	0.291037	3.435986	0.027718	0.122646	712.331482	412.987793
1250	112ko3Gcon2R072503	NORMAL	B	1	2	24	2	LOW_SIGNAL	LOW_SIGNAL	1670.374146	4329.462402	1667	4321	31.062954	67.289215	1669.384033	4338.591797	1673	4330	32.843422	68.078941	100	100	0.272017	-1.050336	0	-3.861293	0.030146	-0.1341	1077.344482	0
1251	112ko3Gcon2R072503	NORMAL	B	1	2	24	3	LOW_SIGNAL	LOW_SIGNAL	1712.404053	4406.383789	1709	4404	31.176155	52.263031	1685.583984	4350.47998	1684	4345	34.371365	53.091915	100	100	7.36836	6.431726	1.145627	0.872884	0.780303	1.052963	53.959507	16.716034
1252	112ko3Gcon2R072503	NORMAL	B	1	2	24	4	LOW_SIGNAL	LOW_SIGNAL	1719.041382	4380.634277	1715	4379	40.152817	51.451939	1709.261963	4359.936523	1707	4357	33.167496	48.706436	100	100	2.68673	2.381274	1.128274	0.88631	0.294849	0.424949	231.415405	80.118233
1253	112ko3Gcon2R072503	NORMAL	B	1	2	24	5	LOW_SIGNAL	LOW_SIGNAL	1711.052612	4424.335449	1712	4428	26.967676	42.254513	1702.633789	4398.337891	1701	4401	29.055452	50.456913	100	100	2.312929	2.991016	0.773292	1.293172	0.28975	0.515243	128.461868	106.072929
1254	112ko3Gcon2R072503	NORMAL	B	1	2	24	6	LOW_SIGNAL	LOW_SIGNAL	1720.585571	4412.835449	1719	4411	31.035435	50.344559	1717.167969	4407.383789	1715	4405	27.500357	44.093517	100	100	0.938928	0.627213	1.496985	0.668009	0.124275	0.123639	420.909454	445.677826
1255	112ko3Gcon2R072503	NORMAL	B	1	2	24	7	LOW_SIGNAL	LOW_SIGNAL	1718.118408	4403.598633	1716	4400	31.250729	52.746716	1724.957275	4408.812012	1721	4412	31.971807	47.836815	100	100	-1.878863	-0.599799	0	0	-0.213903	-0.108983	0	0
1256	112ko3Gcon2R072503	NORMAL	B	1	2	24	8	LOW_SIGNAL	LOW_SIGNAL	1728.185425	4356.576172	1729	4355	31.270939	51.693497	1728.576904	4368.836426	1722	4371	34.774918	51.514183	100	100	-0.107552	-1.410541	0	0	-0.011258	-0.237998	0	0
1257	112ko3Gcon2R072503	NORMAL	B	1	2	24	9	LOW_SIGNAL	LOW_SIGNAL	1719.560059	4394.799805	1722	4391	32.388062	49.839874	1726	4377.312012	1726	4383	33.314243	53.408401	100	100	-1.769265	2.011969	-0.87937	0	-0.193309	0.327435	0	109.761688
1258	112ko3Gcon2R072503	NORMAL	B	1	2	24	10	LOW_SIGNAL	LOW_SIGNAL	1748.228149	4437.912598	1748	4442	27.95801	48.293846	1736.857178	4409.80957	1741	4408	33.795319	48.426807	100	100	3.123982	3.23325	0.966205	1.034977	0.336466	0.58032	166.970184	12.760544
1259	112ko3Gcon2R072503	NORMAL	B	1	2	24	11	DETECTED	DETECTED	5604.123047	11714.18457	5890	12353	978.796753	2030.616211	1765.270874	4406.729004	1768	4400	30.765924	46.939415	100	100	1054.659546	840.721924	1.254469	0.79715	124.7761	155.678452	25.484522	27.780855
1260	112ko3Gcon2R072503	NORMAL	B	1	2	24	12	DETECTED	DETECTED	5457.439941	11450.007813	5752	12274	1063.966797	2219.754395	1777.693848	4411.938965	1780	4403	33.266094	46.555256	100	100	1010.947937	809.729004	1.248502	0.80096	110.615517	151.176682	28.900002	31.532316
1261	112ko3Gcon2R072503	NORMAL	B	1	2	24	13	DETECTED	DETECTED	2728	6383.869629	2758	6372	215.076401	411.584351	1773.199951	4391.945313	1771	4390	31.212767	51.286919	100	100	262.315155	229.170654	1.144628	0.873646	30.590048	38.838837	22.287334	20.501604
1262	112ko3Gcon2R072503	NORMAL	B	1	2	24	14	DETECTED	DETECTED	2664.737549	6223.333496	2672	6276	327.704102	677.668884	1770.09436	4376.188477	1765	4373	27.422804	46.11235	100	100	245.788071	212.513824	1.156574	0.864622	32.624058	40.057491	36.50111	36.602333
1263	112ko3Gcon2R072503	NORMAL	B	1	2	24	15	LOW_SIGNAL	LOW_SIGNAL	1801.904785	4394.231445	1775	4394	290.759247	48.703331	1750.176025	4359.720215	1750	4358	28.149393	56.805649	100	100	14.211601	3.970513	3.579286	0.279385	1.837651	0.607532	559.443909	84.720581
1264	112ko3Gcon2R072503	NORMAL	B	1	2	24	16	LOW_SIGNAL	LOW_SIGNAL	1757.074829	4369.183594	1759	4370	34.382835	44.871059	1739.237305	4342.855957	1741	4344	30.746178	46.589733	100	100	4.900558	3.028991	1.617884	0.618091	0.580154	0.565095	86.278748	47.621422
1265	112ko3Gcon2R072503	NORMAL	B	1	2	24	17	DETECTED	DETECTED	1887.96228	4685.679199	1889	4685	45.053394	66.261757	1757.703003	4333.208008	1758	4333	35.260052	47.435287	100	100	35.78653	40.551769	0.88249	1.133157	3.694245	7.430569	21.530342	13.126091
1266	112ko3Gcon2R072503	NORMAL	B	1	2	24	18	LOW_SIGNAL	LOW_SIGNAL	1882.761597	4598.477051	1889	4625	56.573696	130.291107	1768.215942	4326.408203	1769	4328	29.38855	45.373909	100	100	31.469479	31.301489	1.005367	0.994662	3.897629	5.996152	42.202782	44.891247
1267	112ko3Gcon2R072503	NORMAL	B	1	2	24	19	LOW_SIGNAL	LOW_SIGNAL	1780.019653	4315.856445	1783	4311	30.48284	44.528881	1789.095947	4326.21582	1792	4325	30.735977	48.211319	100	100	-2.493558	-1.191845	0	0	-0.295299	-0.214874	0	0
1268	112ko3Gcon2R072503	NORMAL	B	1	2	24	20	LOW_SIGNAL	LOW_SIGNAL	1804.105225	4365.342285	1802	4366	30.740559	45.233913	1822.338867	4393.652832	1818	4361	53.226021	380.667145	100	100	-5.009385	-3.257125	0	0	-0.34257	-0.074371	0	0
1269	112ko3Gcon2R072503	NORMAL	B	1	2	24	21	LOW_SIGNAL	LOW_SIGNAL	1847.105225	4410.670898	1843	4410	33.135109	50.898258	1848.384644	4389.990234	1843	4386	35.940163	52.347534	100	100	-0.351499	2.379308	-0.147731	0	-0.035599	0.395065	0	59.149017
1270	112ko3Gcon2R072503	NORMAL	B	1	2	24	22	LOW_SIGNAL	LOW_SIGNAL	1888.888916	4464.810547	1886	4461	36.296577	49.595047	1884.988281	4418.341309	1887	4416	33.188313	52.08202	100	100	1.071633	5.346281	0.200445	4.988908	0.11753	0.892232	376.76355	34.220119
1271	112ko3Gcon2R072503	NORMAL	B	1	2	24	23	DETECTED	DETECTED	13560.770508	26376.3125	14497	28536	3401.795654	6781.378418	1926.560059	4447.319824	1924	4452	31.09137	47.56287	100	100	3196.30249	2522.927979	1.266902	0.789327	374.194214	461.052765	29.238369	30.923498
1272	112ko3Gcon2R072503	NORMAL	B	1	2	24	24	DETECTED	DETECTED	13715.326172	27096.947266	14518	29080	2742.983398	5400.902832	1930.619019	4437.619141	1929	4439	32.228058	54.593472	100	100	3237.648682	2606.953125	1.241928	0.8052	365.666077	415.055634	23.274181	23.834011
1273	112ko3Gcon2R072503	NORMAL	B	1	2	24	25	LOW_SIGNAL	LOW_SIGNAL	1904.753296	4454.15332	1908	4453	34.701012	61.072056	1890.457642	4389.779785	1890	4386	38.182121	48.656853	100	100	3.927489	7.406168	0.5303	1.885726	0.374407	1.323011	111.421341	57.336357
1274	112ko3Gcon2R072503	NORMAL	B	1	2	24	26	LOW_SIGNAL	LOW_SIGNAL	1884.297241	4393.662109	1885	4397	38.008858	59.720963	1867.629883	4333.716309	1868	4338	39.864822	53.493198	100	100	4.579074	6.896758	0.663946	1.506147	0.418097	1.120625	72.129601	44.2953
1275	112ko3Gcon2R072503	NORMAL	B	1	2	25	1	LOW_SIGNAL	LOW_SIGNAL	1673.205444	4315.342285	1669	4314	37.785957	51.56628	1670.960571	4328.503906	1667	4325	32.683281	56.537518	100	100	0.616741	-1.514243	0	-2.455234	0.068686	-0.232794	844.70874	0
1276	112ko3Gcon2R072503	NORMAL	B	1	2	25	2	LOW_SIGNAL	LOW_SIGNAL	1696.376709	4379.294434	1696	4379	27.900837	53.363838	1689.817505	4374.571289	1691	4370	27.650503	45.148903	100	100	1.80203	0.543397	3.31623	0.301547	0.237218	0.104613	56.853313	602.305786
1277	112ko3Gcon2R072503	NORMAL	B	1	2	25	3	LOW_SIGNAL	LOW_SIGNAL	1703.23291	4361.493164	1700	4357	28.499979	46.179138	1734.388916	4367.063477	1700	4363	251.762192	50.944645	100	100	-8.559585	-0.640864	0	0	-0.123752	-0.10934	0	0
1278	112ko3Gcon2R072503	NORMAL	B	1	2	25	4	LOW_SIGNAL	LOW_SIGNAL	1735.171265	4394.020508	1717	4385	170.989304	50.341522	1706.712036	4361.144043	1702	4363	33.201679	49.668537	100	100	7.818691	3.782434	2.067106	0.483768	0.857162	0.661917	589.386597	24.953939
1279	112ko3Gcon2R072503	NORMAL	B	1	2	25	5	LOW_SIGNAL	LOW_SIGNAL	1723.210938	4388.86377	1726	4387	30.138571	57.353699	1730.232056	4391.111816	1714	4392	110.103325	72.74704	100	100	-1.928933	-0.258638	0	0	-0.063768	-0.030902	0	0
1280	112ko3Gcon2R072503	NORMAL	B	1	2	25	6	LOW_SIGNAL	LOW_SIGNAL	1729.414917	4395.795898	1728	4400	30.288532	43.930195	1733.248047	4389.967773	1732	4387	28.835938	50.270065	100	100	-1.053087	0.670525	-1.570542	0	-0.132929	0.115936	0	419.312042
1281	112ko3Gcon2R072503	NORMAL	B	1	2	25	7	LOW_SIGNAL	LOW_SIGNAL	1728.061279	4401.714355	1725	4396	37.710178	51.476822	1729.81604	4398.040039	1730	4391	32.749146	58.84745	100	100	-0.482091	0.42273	-1.140423	0	-0.053582	0.062438	0	776.08844
1282	112ko3Gcon2R072503	NORMAL	B	1	2	25	8	LOW_SIGNAL	LOW_SIGNAL	1722.013184	4382.954102	1720	4378	32.138157	53.594425	1725.208008	4381.399902	1724	4382	33.075016	58.335651	100	100	-0.877724	0.17881	-4.908684	0	-0.096593	0.026642	0	1482.21814
1283	112ko3Gcon2R072503	NORMAL	B	1	2	25	9	LOW_SIGNAL	LOW_SIGNAL	1740.125854	4338.536621	1740	4339	34.580597	47.493538	1717.52002	4341.496094	1718	4345	26.051926	46.376213	100	100	6.21057	-0.340487	0	-0.054824	0.867722	-0.063814	100.5942	0
1284	112ko3Gcon2R072503	NORMAL	B	1	2	25	10	LOW_SIGNAL	LOW_SIGNAL	1757.300049	4376.399902	1757	4378	38.415039	50.351246	1725.66394	4365.487793	1722	4365	32.824055	42.888	100	100	8.691485	1.255437	6.923076	0.144444	0.963809	0.254433	63.084152	241.743347
1285	112ko3Gcon2R072503	NORMAL	B	1	2	25	11	LOW_SIGNAL	LOW_SIGNAL	1741.290527	4346.743164	1742	4346	29.639389	42.925354	1743.717896	4354.085449	1747	4353	32.241772	52.083416	100	100	-0.666878	-0.844729	0	0	-0.075286	-0.140972	0	0
1286	112ko3Gcon2R072503	NORMAL	B	1	2	25	12	LOW_SIGNAL	LOW_SIGNAL	1754.244873	4363.70752	1751	4361	31.426712	50.820553	1761.780762	4372.079102	1762	4370	31.122017	57.251842	100	100	-2.070358	-0.96315	0	0	-0.24214	-0.146224	0	0
1287	112ko3Gcon2R072503	NORMAL	B	1	2	25	13	LOW_SIGNAL	LOW_SIGNAL	1795.918335	4499.319824	1799	4497	30.972042	57.811569	1774.888916	4388.712891	1770	4384	32.385628	47.4972	100	100	5.777477	12.725315	0.454014	2.202573	0.649344	2.328704	45.002155	29.796909
1288	112ko3Gcon2R072503	NORMAL	B	1	2	25	14	LOW_SIGNAL	LOW_SIGNAL	1803.918945	4490.932617	1807	4496	29.831161	62.879723	1788.774536	4386.706055	1785	4388	33.284229	47.976192	100	100	4.16067	11.991254	0.346975	2.882049	0.455003	2.172464	97.48053	38.998291
1289	112ko3Gcon2R072503	NORMAL	B	1	2	25	15	LOW_SIGNAL	LOW_SIGNAL	1779.319702	4368.911621	1777	4371	30.867584	46.311165	1777.232056	4369.319824	1778	4365	33.898365	53.261467	100	100	0.573546	-0.046964	0	-0.081883	0.061585	-0.007664	671.109924	0
1290	112ko3Gcon2R072503	NORMAL	B	1	2	25	16	LOW_SIGNAL	LOW_SIGNAL	1772.36731	4341	1772	4342	28.820671	43.15836	1765.959961	4348.344238	1767	4345	36.078625	50.319798	100	100	1.760311	-0.844954	0	-0.480003	0.177594	-0.145951	338.726135	0
1291	112ko3Gcon2R072503	NORMAL	B	1	2	25	17	LOW_SIGNAL	LOW_SIGNAL	1783.927124	4327.80127	1780	4329	30.94664	43.592358	1787.119019	4332.777832	1789	4331	35.129612	49.668159	100	100	-0.876919	-0.572553	0	0	-0.090861	-0.100196	0	0
1292	112ko3Gcon2R072503	NORMAL	B	1	2	25	18	LOW_SIGNAL	LOW_SIGNAL	1798.158936	4344.715332	1798	4339	35.596081	43.421707	1801.254028	4346.126953	1801	4350	30.670881	47.333714	100	100	-0.850324	-0.162407	0	0	-0.100913	-0.029823	0	0
1293	112ko3Gcon2R072503	NORMAL	B	1	2	25	19	LOW_SIGNAL	LOW_SIGNAL	1852.546021	4398.407715	1849	4403	30.487396	56.211445	1831.666626	4345.587402	1826	4339	35.049683	46.431755	100	100	5.73626	6.076971	0.943934	1.059396	0.595709	1.13759	82.816498	59.982788
1294	112ko3Gcon2R072503	NORMAL	B	1	2	25	20	LOW_SIGNAL	LOW_SIGNAL	1860.823486	4392.862793	1859	4394	29.173512	49.937607	1842.577637	4360.146484	1841	4364	34.700745	45.112465	100	100	5.012738	3.764008	1.331756	0.750889	0.525806	0.725217	102.97998	65.458641
1295	112ko3Gcon2R072503	NORMAL	B	1	2	25	21	DETECTED	DETECTED	6766.899902	17390.007813	7457	18775	1694.907227	5281.227051	1876.977783	4393.088867	1879	4385	33.313587	43.706059	100	100	1343.423218	1495.294067	0.898434	1.113048	146.784607	297.371094	34.654537	40.633064
1296	112ko3Gcon2R072503	NORMAL	B	1	2	25	22	DETECTED	DETECTED	6926.460938	18199.625	7473	19537	1588.416138	5191.780762	1893.780029	4395.759766	1891	4390	29.089794	66.373566	100	100	1382.643799	1588.133057	0.87061	1.14862	173.005035	207.972336	31.556736	37.60799
1297	112ko3Gcon2R072503	NORMAL	B	1	2	25	23	DETECTED	DETECTED	2052.824951	5174.3125	2049	5153	44.898979	136.886612	1902.360352	4360.42334	1903	4357	33.903553	66.112511	100	100	41.337601	93.637856	0.441462	2.265198	4.438019	12.310668	19.563284	14.72716
1298	112ko3Gcon2R072503	NORMAL	B	1	2	25	24	DETECTED	DETECTED	2076.554443	5208.945801	2069	5193	46.185802	157.255981	1916.185547	4367.443359	1918	4360	34.088226	75.290695	100	100	44.05864	96.814758	0.455082	2.197407	4.704525	11.176712	19.431959	16.40645
1299	112ko3Gcon2R072503	NORMAL	B	1	2	25	25	DETECTED	DETECTED	2122.12207	4870.073242	2117	4875	36.456276	92.618401	1917.80249	4373.809082	1914	4368	45.826374	90.241486	100	100	56.133347	57.095135	0.983155	1.017134	4.458559	5.49929	13.589899	4.201003
1300	112ko3Gcon2R072503	NORMAL	B	1	2	25	26	DETECTED	DETECTED	2142.387695	4888.204102	2140	4890	60.280521	96.451622	1915.906982	4336.023438	1915	4329	37.858959	76.329582	100	100	62.221741	63.52832	0.979433	1.020999	5.982223	7.234163	20.712074	10.678322
1301	112ko3Gcon2R072503	NORMAL	C	1	3	1	1	LOW_SIGNAL	LOW_SIGNAL	1828.576172	4110.132324	1830	4112	30.348719	45.283646	1829.58728	4118.531738	1826	4112	28.209013	42.01099	100	100	-0.277785	-0.966352	0	0	-0.035843	-0.199934	0	0
1302	112ko3Gcon2R072503	NORMAL	C	1	3	1	2	LOW_SIGNAL	LOW_SIGNAL	1845.93335	4116.433105	1847	4116	32.579216	40.89378	1836.296021	4114.047852	1835	4110	36.354664	45.663719	100	100	2.647693	0.274423	9.648211	0.103646	0.265092	0.052235	167.395584	851.871643
1303	112ko3Gcon2R072503	NORMAL	C	1	3	1	3	DETECTED	DETECTED	9901.962891	9468.27832	10462	9687	3244.344971	2245.841797	1888.342163	4142.368652	1889	4130	33.76651	42.877842	100	100	2201.606445	612.7453	3.59302	0.278317	237.324509	124.211235	40.483189	42.160542
1304	112ko3Gcon2R072503	NORMAL	C	1	3	1	4	DETECTED	DETECTED	9671.615234	9497.237305	10410	9973	3098.125	2054.939209	1907.74353	4141.641113	1912	4140	33.312489	45.106003	100	100	2132.992188	616.160706	3.461746	0.288872	233.06189	118.733559	39.902077	38.360699
1305	112ko3Gcon2R072503	NORMAL	C	1	3	1	5	LOW_SIGNAL	LOW_SIGNAL	1919.51001	4149.080566	1919	4145	35.994484	47.632538	1910.311768	4133.795898	1912	4130	33.572433	44.868065	100	100	2.527061	1.758499	1.437056	0.695867	0.273982	0.340658	141.119873	104.621864
1306	112ko3Gcon2R072503	NORMAL	C	1	3	1	6	LOW_SIGNAL	LOW_SIGNAL	1935.100708	4169.288574	1936	4166	41.83054	43.89719	1915.104004	4137.224121	1914	4134	35.635441	50.177242	100	100	5.493756	3.689012	1.489222	0.671492	0.561147	0.639024	109.552231	75.80426
1307	112ko3Gcon2R072503	NORMAL	C	1	3	1	7	LOW_SIGNAL	LOW_SIGNAL	1961.741455	4173.455566	1965	4178	41.356796	45.183826	1948.215942	4163.791992	1948	4158	41.87262	47.375702	100	100	3.715906	1.111793	3.342264	0.299198	0.323016	0.203977	48.443443	147.394287
1308	112ko3Gcon2R072503	NORMAL	C	1	3	1	8	LOW_SIGNAL	LOW_SIGNAL	1996.883545	4182.712402	1994	4181	42.044884	45.66111	1980.079956	4168.408203	1980	4169	30.783222	40.60849	100	100	4.616501	1.645696	2.805196	0.356481	0.545868	0.352247	170.43103	145.956589
1309	112ko3Gcon2R072503	NORMAL	C	1	3	1	9	LOW_SIGNAL	LOW_SIGNAL	2011.71228	4167.945313	2011	4165	31.542627	42.889854	2009.94397	4171.255859	2008	4173	31.364992	42.460392	100	100	0.485813	-0.380878	0	-0.784001	0.056378	-0.077968	189.04129	0
1310	112ko3Gcon2R072503	NORMAL	C	1	3	1	10	LOW_SIGNAL	LOW_SIGNAL	2030.883545	4184.73291	2027	4181	33.228466	43.695545	2021.791992	4171.191895	2020	4171	33.376961	39.862808	100	100	2.49775	1.557892	1.603288	0.623718	0.27239	0.33969	34.591637	132.159439
1311	112ko3Gcon2R072503	NORMAL	C	1	3	1	11	LOW_SIGNAL	LOW_SIGNAL	2031.263916	4183.25	2037	4184	38.823792	40.816235	2025.495972	4180.399902	2029	4184	37.331474	40.717949	100	100	1.584645	0.327903	4.832658	0.206925	0.154506	0.069996	184.824493	99.323669
1312	112ko3Gcon2R072503	NORMAL	C	1	3	1	12	LOW_SIGNAL	LOW_SIGNAL	2016.641357	4193.807129	2016	4200	36.625107	44.104885	2017.128052	4183.344238	2018	4181	35.367649	45.878006	100	100	-0.133711	1.203754	-0.111078	0	-0.013761	0.228059	0	120.725113
1313	112ko3Gcon2R072503	NORMAL	C	1	3	1	13	LOW_SIGNAL	LOW_SIGNAL	1999.869019	4203.841309	2002	4205	33.163166	44.971848	2009.071411	4191.587402	2012	4197	33.720779	40.808289	100	100	-2.528202	1.409811	-1.793292	0	-0.2729	0.30028	0	154.223724
1314	112ko3Gcon2R072503	NORMAL	C	1	3	1	14	LOW_SIGNAL	LOW_SIGNAL	1981.342407	4216.321777	1986	4219	34.882946	46.080135	1994.611084	4200.158691	1995	4199	35.959747	40.224247	100	100	-3.645344	1.859561	-1.960325	0	-0.368987	0.401824	0	139.087646
1315	112ko3Gcon2R072503	NORMAL	C	1	3	1	15	LOW_SIGNAL	LOW_SIGNAL	1965.158569	4210.14502	1967	4207	34.667404	45.993206	1969.055542	4196.865234	1970	4197	38.068214	45.217049	100	100	-1.070627	1.527838	-0.700747	0	-0.102368	0.29369	0	63.358593
1316	112ko3Gcon2R072503	NORMAL	C	1	3	1	16	LOW_SIGNAL	LOW_SIGNAL	1937.903442	4213.289551	1939	4213	31.25552	43.158924	1942.865112	4200.904785	1939	4198	32.742718	42.822506	100	100	-1.363135	1.424866	-0.956676	0	-0.151535	0.289212	0	43.426491
1317	112ko3Gcon2R072503	NORMAL	C	1	3	1	17	LOW_SIGNAL	LOW_SIGNAL	1930.820679	4189.758789	1930	4186	34.517643	46.361832	1924.126953	4194.698242	1925	4195	29.996262	44.995869	100	100	1.838988	-0.568283	0	-0.30902	0.223152	-0.109776	255.149261	0
1318	112ko3Gcon2R072503	NORMAL	C	1	3	1	18	LOW_SIGNAL	LOW_SIGNAL	1934.675903	4195.972656	1935	4195	30.495874	44.865093	1933.19043	4190.80957	1931	4190	30.189196	40.918011	100	100	0.408109	0.594012	0.687037	1.455525	0.049205	0.126181	290.414337	356.393402
1319	112ko3Gcon2R072503	NORMAL	C	1	3	1	19	LOW_SIGNAL	LOW_SIGNAL	1959.034424	4195.993164	1955	4197	30.270403	41.854004	1944.722168	4194.483887	1942	4196	31.474354	45.156746	100	100	3.93205	0.173642	22.644554	0.044161	0.454728	0.033423	60.241573	1123.193848
1320	112ko3Gcon2R072503	NORMAL	C	1	3	1	20	LOW_SIGNAL	LOW_SIGNAL	1966.496582	4215.413574	1967	4212	33.137363	39.597034	1962.611084	4204.611328	1960	4202	31.482809	45.926716	100	100	1.067475	1.242797	0.858929	1.16424	0.123416	0.235206	266.120239	215.38736
1321	112ko3Gcon2R072503	NORMAL	C	1	3	1	21	LOW_SIGNAL	LOW_SIGNAL	1980.770874	4219.298828	1977	4218	35.101601	44.109375	1985.166626	4222.42041	1980	4219	54.562222	42.347954	100	100	-1.207658	-0.359138	0	0	-0.080564	-0.073713	0	0
1322	112ko3Gcon2R072503	NORMAL	C	1	3	1	22	LOW_SIGNAL	LOW_SIGNAL	1994.363647	4244.419434	1992	4241	36.350513	43.6796	2008.658691	4244.103027	2004	4241	48.620846	43.801697	100	100	-3.927321	0.036403	-107.886024	0	-0.294011	0.007224	0	1032.913574
1323	112ko3Gcon2R072503	NORMAL	C	1	3	1	23	LOW_SIGNAL	LOW_SIGNAL	2020.720337	4278.601563	2016	4276	36.781116	50.922905	2013.555542	4263.976074	2015	4264	31.890955	44.201801	100	100	1.968406	1.682661	1.169818	0.854834	0.224665	0.33088	255.769012	172.884735
1324	112ko3Gcon2R072503	NORMAL	C	1	3	1	24	LOW_SIGNAL	LOW_SIGNAL	2033.832153	4308.755371	2030	4307	38.698364	47.724598	2023.126953	4297.150879	2026	4295	31.909384	53.028912	100	100	2.941072	1.335096	2.202893	0.453949	0.335488	0.218833	204.518982	199.213409
1325	112ko3Gcon2R072503	NORMAL	C	1	3	1	25	LOW_SIGNAL	LOW_SIGNAL	2020.199951	4300.271484	2015	4300	35.719563	40.299915	2024.595215	4309.373047	2025	4309	35.973141	42.903748	100	100	-1.207524	-1.047134	0	0	-0.122182	-0.212139	0	0
1326	112ko3Gcon2R072503	NORMAL	C	1	3	1	26	LOW_SIGNAL	LOW_SIGNAL	2015.194458	4303.520996	2012	4302	36.493176	38.820896	2030.762207	4293.237793	2028	4297	32.244434	49.146366	100	100	-4.276976	1.183081	-3.615116	0	-0.482804	0.209236	0	293.080566
1327	112ko3Gcon2R072503	NORMAL	C	1	3	2	1	LOW_SIGNAL	LOW_SIGNAL	1821.447388	4095.598633	1819	4095	35.931831	44.485176	1809.777832	4094.523926	1807	4096	34.160065	40.820534	100	100	3.206013	0.123645	25.929192	0.038567	0.341614	0.026328	95.495506	1645.185303
1328	112ko3Gcon2R072503	NORMAL	C	1	3	2	2	LOW_SIGNAL	LOW_SIGNAL	1838.657715	4120.100586	1839	4117	36.392708	48.195797	1814.599976	4100.304199	1814	4101	33.150677	41.037392	100	100	6.609457	2.277572	2.901975	0.344593	0.725709	0.482399	62.413952	127.669006
1329	112ko3Gcon2R072503	NORMAL	C	1	3	2	3	LOW_SIGNAL	LOW_SIGNAL	1904.945923	4165.304199	1902	4165	68.230278	47.787468	1845.959961	4127.432129	1841	4126	49.064701	47.043278	100	100	16.205395	4.357177	3.719242	0.268872	1.202208	0.805047	80.380737	22.181824
1330	112ko3Gcon2R072503	NORMAL	C	1	3	2	4	LOW_SIGNAL	LOW_SIGNAL	1912.761963	4154.666504	1910	4154	50.775406	45.739777	1873.167969	4134.928223	1869	4139	48.723522	46.094086	100	100	10.877779	2.270887	4.790102	0.208764	0.812626	0.428217	36.087448	28.899038
1331	112ko3Gcon2R072503	NORMAL	C	1	3	2	5	LOW_SIGNAL	LOW_SIGNAL	1894.594604	4132.405273	1889	4129	60.736286	43.306519	1891.608032	4133.768066	1892	4137	31.045727	42.075996	100	100	0.82051	-0.156789	0	-0.191087	0.096199	-0.032389	1747.893555	0
1332	112ko3Gcon2R072503	NORMAL	C	1	3	2	6	LOW_SIGNAL	LOW_SIGNAL	1919.244873	4150.945801	1917	4151	35.507973	43.447147	1905.208008	4145.047852	1902	4143	34.013359	43.938904	100	100	3.856391	0.678558	5.683212	0.175957	0.412687	0.134231	72.619545	111.146317
1333	112ko3Gcon2R072503	NORMAL	C	1	3	2	7	LOW_SIGNAL	LOW_SIGNAL	1955.945557	4168.449219	1955	4167	43.402195	42.677536	1925.232056	4154.240234	1919	4157	42.513023	43.057415	100	100	8.438014	1.634742	5.161679	0.193735	0.722449	0.330001	28.457605	40.164188
1334	112ko3Gcon2R072503	NORMAL	C	1	3	2	8	LOW_SIGNAL	LOW_SIGNAL	1977.05481	4161.609375	1978	4165	40.951073	39.468124	1958.776001	4155.056152	1960	4158	41.450687	39.924995	100	100	5.021793	0.753947	6.660667	0.150135	0.440977	0.164138	35.10252	91.903824
1335	112ko3Gcon2R072503	NORMAL	C	1	3	2	9	LOW_SIGNAL	LOW_SIGNAL	1979.917847	4157.294434	1983	4155	39.027752	45.774284	1975.791992	4147.928223	1975	4150	39.207127	40.971901	100	100	1.133509	1.077582	1.051901	0.95066	0.105232	0.228601	90.795929	217.91629
1336	112ko3Gcon2R072503	NORMAL	C	1	3	2	10	LOW_SIGNAL	LOW_SIGNAL	1991.758667	4168.703613	1993	4169	36.914745	39.651974	1978.303955	4155.056152	1978	4154	36.492432	42.020794	100	100	3.696454	1.570139	2.354221	0.424769	0.368699	0.324779	41.382092	101.918427
1337	112ko3Gcon2R072503	NORMAL	C	1	3	2	11	LOW_SIGNAL	LOW_SIGNAL	1995.241333	4182.544922	1998	4184	43.531315	41.711494	1983.456055	4161.591797	1979	4159	38.888699	44.161003	100	100	3.237806	2.410655	1.343123	0.744533	0.303052	0.474471	165.980789	69.217796
1338	112ko3Gcon2R072503	NORMAL	C	1	3	2	12	LOW_SIGNAL	LOW_SIGNAL	2001.013794	4193.351563	1999	4193	41.178474	45.566433	1984.833374	4178.968262	1989	4181	37.83305	46.528786	100	100	4.445296	1.654797	2.686309	0.372258	0.42768	0.309127	100.480339	65.452667
1339	112ko3Gcon2R072503	NORMAL	C	1	3	2	13	LOW_SIGNAL	LOW_SIGNAL	1972.206909	4189.282715	1971	4188	34.131878	44.409496	1975.248047	4187	1978	4189	33.44775	44.072155	100	100	-0.835501	0.262626	-3.181333	0	-0.090922	0.051795	0	239.336899
1340	112ko3Gcon2R072503	NORMAL	C	1	3	2	14	LOW_SIGNAL	LOW_SIGNAL	1965.263916	4196.479004	1965	4195	31.18095	48.177254	1970.416016	4194.983887	1970	4192	34.654327	43.988453	100	100	-1.415452	0.172013	-8.228748	0	-0.148671	0.033989	0	1314.178467
1341	112ko3Gcon2R072503	NORMAL	C	1	3	2	15	LOW_SIGNAL	LOW_SIGNAL	2005.069458	4266.902832	2005	4266	53.815231	70.660156	1977.972534	4212.990723	1972	4212	45.278656	52.59885	100	100	7.444421	6.202582	1.200213	0.833185	0.598448	1.024967	107.335968	87.518044
1342	112ko3Gcon2R072503	NORMAL	C	1	3	2	16	LOW_SIGNAL	LOW_SIGNAL	2005.263916	4261.270996	2010	4268	50.967693	66.253296	1971.540527	4205.062988	1963	4205	53.644588	45.91777	100	100	9.26493	6.466725	1.432708	0.697979	0.628645	1.224101	49.622177	84.97084
1343	112ko3Gcon2R072503	NORMAL	C	1	3	2	17	LOW_SIGNAL	LOW_SIGNAL	1931.689697	4194.331055	1933	4198	33.795654	51.351208	1938.488037	4198.527832	1933	4202	42.591003	45.668613	100	100	-1.867729	-0.482839	0	0	-0.159619	-0.091896	0	0
1344	112ko3Gcon2R072503	NORMAL	C	1	3	2	18	LOW_SIGNAL	LOW_SIGNAL	1929.179321	4205.786133	1929	4204	38.445786	58.67947	1931.248047	4202.695801	1922	4199	67.940277	49.898159	100	100	-0.568347	0.355542	-1.598536	0	-0.030449	0.061933	0	999.182312
1345	112ko3Gcon2R072503	NORMAL	C	1	3	2	19	LOW_SIGNAL	LOW_SIGNAL	1933.61377	4204.813965	1931	4203	30.678026	42.656567	1947.776001	4206.063965	1936	4200	75.06781	53.894276	100	100	-3.890833	-0.143812	0	0	-0.188659	-0.023194	0	0
1346	112ko3Gcon2R072503	NORMAL	C	1	3	2	20	LOW_SIGNAL	LOW_SIGNAL	1939.875854	4226.399902	1938	4225	33.269493	46.990891	1944.703979	4209.60791	1946	4212	31.974789	48.159828	100	100	-1.326446	1.931917	-0.686596	0	-0.150998	0.348672	0	62.805786
1347	112ko3Gcon2R072503	NORMAL	C	1	3	2	21	LOW_SIGNAL	LOW_SIGNAL	1964.565552	4236.889648	1964	4234	39.052643	49.474197	1954.312012	4217.432129	1958	4219	35.37846	49.005985	100	100	2.816987	2.238585	1.258378	0.794674	0.289824	0.397044	161.281219	34.898621
1348	112ko3Gcon2R072503	NORMAL	C	1	3	2	22	LOW_SIGNAL	LOW_SIGNAL	1983.825195	4250.713379	1982	4250	35.212891	43.613319	1982.047974	4235.664063	1980	4238	34.078152	41.220444	100	100	0.488262	1.731422	0.282	3.546095	0.052151	0.365093	498.935944	94.673317
1349	112ko3Gcon2R072503	NORMAL	C	1	3	2	23	LOW_SIGNAL	LOW_SIGNAL	2027.895142	4259.573242	2025	4258	35.145119	50.230526	2011.079956	4251.279785	2016	4256	39.988831	40.903633	100	100	4.619688	0.954161	4.841621	0.206542	0.420497	0.202756	113.450294	351.538971
1350	112ko3Gcon2R072503	NORMAL	C	1	3	2	24	LOW_SIGNAL	LOW_SIGNAL	2030.922485	4280.82373	2029	4280	37.966965	50.620304	2023.135986	4270.200195	2024	4273	34.209824	44.84687	100	100	2.139209	1.222237	1.750241	0.57135	0.22761	0.236885	211.487762	220.991257
1351	112ko3Gcon2R072503	NORMAL	C	1	3	2	25	LOW_SIGNAL	LOW_SIGNAL	2024.709229	4290.141602	2026	4293	31.153666	43.335999	2022.015991	4284.383789	2018	4281	32.903568	47.432434	100	100	0.739921	0.662436	1.116971	0.895279	0.081852	0.12139	393.11203	334.898254
1352	112ko3Gcon2R072503	NORMAL	C	1	3	2	26	LOW_SIGNAL	LOW_SIGNAL	2028.506958	4279.743164	2030	4281	33.068481	44.08918	2025.911987	4278.496094	2027	4280	35.443729	46.118999	100	100	0.712924	0.143475	4.968969	0.201249	0.073214	0.02704	491.593414	1085.077393
1353	112ko3Gcon2R072503	NORMAL	C	1	3	3	1	LOW_SIGNAL	LOW_SIGNAL	1786.77478	4087.384033	1783	4085	35.626053	51.196209	1772.19043	4080.746094	1768	4083	34.74403	52.18705	100	100	4.006804	0.763694	5.246607	0.190599	0.419766	0.127195	54.019081	152.473419
1354	112ko3Gcon2R072503	NORMAL	C	1	3	3	2	LOW_SIGNAL	LOW_SIGNAL	1806.060425	4126.812012	1807	4127	33.135719	47.987377	1793.895996	4093.687988	1795	4093	30.870657	46.806297	100	100	3.341971	3.810915	0.876947	1.14032	0.394045	0.707683	98.982887	31.943787
1355	112ko3Gcon2R072503	NORMAL	C	1	3	3	3	LOW_SIGNAL	LOW_SIGNAL	1846.189209	4143.526855	1843	4142	38.826904	46.373299	1822.328003	4133.416016	1822	4134	34.928905	44.923805	100	100	6.555462	1.163251	5.635467	0.177448	0.683136	0.225066	71.060219	113.775688
1356	112ko3Gcon2R072503	NORMAL	C	1	3	3	4	LOW_SIGNAL	LOW_SIGNAL	1918.869873	4083.712402	1888	4140	225.411774	303.720703	1856.592041	4134.335938	1849	4132	41.049164	49.405949	100	100	17.109779	-5.824232	0	-0.340404	1.517152	-1.024644	355.893219	0
1357	112ko3Gcon2R072503	NORMAL	C	1	3	3	5	TOO_SMALL	TOO_SMALL	2200.803955	4175.243164	1900	4151	1647.175903	242.623917	1929.504028	4157.463867	1893	4150	243.37178	92.925621	100	100	74.535057	2.045506	36.438446	0.027444	1.114755	0.191328	600.478455	1260.585083
1358	112ko3Gcon2R072503	NORMAL	C	1	3	3	6	LOW_SIGNAL	LOW_SIGNAL	1913.851318	4169.898438	1918	4172	31.217991	50.165024	1907.536011	4159.903809	1903	4166	36.332809	46.52565	100	100	1.735024	1.149881	1.508873	0.662746	0.173818	0.21482	294.330902	187.689011
1359	112ko3Gcon2R072503	NORMAL	C	1	3	3	7	LOW_SIGNAL	LOW_SIGNAL	1910.439209	4161.162109	1911	4158	29.640991	48.502052	1912.719971	4152.399902	1910	4154	35.151657	46.83429	100	100	-0.626601	1.008091	-0.621572	0	-0.064883	0.18709	0	143.907257
1360	112ko3Gcon2R072503	NORMAL	C	1	3	3	8	LOW_SIGNAL	LOW_SIGNAL	1903.648682	4135.473145	1901	4134	32.743874	43.44508	1909.615967	4140.120117	1910	4138	35.64584	42.601982	100	100	-1.63941	-0.534634	0	0	-0.167405	-0.109079	0	0
1361	112ko3Gcon2R072503	NORMAL	C	1	3	3	9	LOW_SIGNAL	LOW_SIGNAL	1922.17688	4143.972656	1923	4149	35.879311	43.878117	1919.199951	4128.695801	1922	4124	42.331066	46.358047	100	100	0.817861	1.7576	0.465328	2.149022	0.070325	0.329541	754.5755	97.921089
1362	112ko3Gcon2R072503	NORMAL	C	1	3	3	10	LOW_SIGNAL	LOW_SIGNAL	1943.034302	4153.814941	1945	4151	36.085609	38.52684	1941.719971	4138.383789	1941	4135	33.82703	37.99062	100	100	0.36109	1.775352	0.203391	4.916645	0.038854	0.406183	956.072571	41.510044
1363	112ko3Gcon2R072503	NORMAL	C	1	3	3	11	LOW_SIGNAL	LOW_SIGNAL	1932.513672	4169.582031	1929	4168	27.996628	47.907356	1939.310669	4155.805664	1939	4154	36.173607	38.916473	100	100	-1.86736	1.584969	-1.178168	0	-0.187899	0.353998	0	202.808395
1364	112ko3Gcon2R072503	NORMAL	C	1	3	3	12	LOW_SIGNAL	LOW_SIGNAL	1938.513672	4185.137207	1935	4185	31.707335	47.5098	1955.816528	4180.109863	1956	4184	36.597702	42.396137	100	100	-4.753667	0.578395	-8.218717	0	-0.472785	0.11858	0	426.502563
1365	112ko3Gcon2R072503	NORMAL	C	1	3	3	13	LOW_SIGNAL	LOW_SIGNAL	1966.765503	4221.48291	1964	4227	44.175636	52.616951	1954.879028	4204.935547	1953	4207	41.809589	48.005394	100	100	3.265608	1.903772	1.715335	0.582976	0.2843	0.344698	119.99704	130.179367
1366	112ko3Gcon2R072503	NORMAL	C	1	3	3	14	LOW_SIGNAL	LOW_SIGNAL	1987.082764	4239.834473	1992	4237	44.502415	52.238644	1971.991943	4218.472168	1974	4217	41.386356	48.292728	100	100	4.145947	2.457731	1.686901	0.592803	0.364633	0.44235	108.407219	93.234512
1367	112ko3Gcon2R072503	NORMAL	C	1	3	3	15	DETECTED	DETECTED	7162.522949	8207.84082	7078	7991	1720.967285	1757.432617	1985.068237	4240.477051	1983	4235	40.697636	45.329025	100	100	1422.417969	456.444733	3.116298	0.320894	127.217575	87.523697	33.230347	44.282505
1368	112ko3Gcon2R072503	NORMAL	C	1	3	3	16	DETECTED	DETECTED	7505.5	9187.136719	7759	8876	1520.307495	2064.890381	1949.674438	4215.930176	1949	4212	39.743656	48.127502	100	100	1526.369019	571.936707	2.668773	0.374704	139.791504	103.292427	27.354853	41.525726
1369	112ko3Gcon2R072503	NORMAL	C	1	3	3	17	LOW_SIGNAL	LOW_SIGNAL	1924.773926	4180.335449	1922	4180	37.59655	44.377419	1907.802246	4175.67041	1905	4180	34.656487	48.673531	100	100	4.662682	0.536712	8.687489	0.115108	0.489711	0.095843	85.877945	428.590881
1370	112ko3Gcon2R072503	NORMAL	C	1	3	3	18	LOW_SIGNAL	LOW_SIGNAL	1904.993164	4164.952148	1905	4168	32.781532	37.182751	1900.015991	4170.071777	1902	4176	33.101505	41.332668	100	100	1.367394	-0.589013	0	-0.430756	0.150361	-0.123864	92.248573	0
1371	112ko3Gcon2R072503	NORMAL	C	1	3	3	19	LOW_SIGNAL	LOW_SIGNAL	1898.465698	4187.335449	1898	4186	33.01915	41.520794	1896.215942	4184.583984	1897	4185	28.086447	40.950443	100	100	0.618082	0.316556	1.952523	0.512158	0.080101	0.06719	771.698425	249.263138
1372	112ko3Gcon2R072503	NORMAL	C	1	3	3	20	LOW_SIGNAL	LOW_SIGNAL	1915.404053	4202.144043	1914	4201	34.184807	40.072346	1915.927979	4200.78418	1915	4208	31.742456	46.553398	100	100	-0.14394	0.156452	-0.920024	0	-0.016506	0.029211	0	1742.412842
1373	112ko3Gcon2R072503	NORMAL	C	1	3	3	21	LOW_SIGNAL	LOW_SIGNAL	1934.239746	4212.958984	1933	4210	38.059166	44.885281	1931.959961	4206.496094	1931	4211	31.799105	46.267391	100	100	0.626332	0.743555	0.842349	1.187157	0.071693	0.139686	917.285034	173.671768
1374	112ko3Gcon2R072503	NORMAL	C	1	3	3	22	LOW_SIGNAL	LOW_SIGNAL	1967.416626	4229.5625	1966	4232	37.897633	44.39547	1962.015991	4227.631836	1960	4225	38.710255	41.882042	100	100	1.483733	0.222123	6.67979	0.149705	0.139514	0.046098	146.0952	762.737854
1375	112ko3Gcon2R072503	NORMAL	C	1	3	3	23	LOW_SIGNAL	LOW_SIGNAL	2002	4233.832031	1999	4233	33.988605	46.02372	1991.192017	4234.368164	1992	4233	38.297802	46.558243	100	100	2.969311	-0.061682	0	-0.020773	0.282209	-0.011515	163.298355	0
1376	112ko3Gcon2R072503	NORMAL	C	1	3	3	24	LOW_SIGNAL	LOW_SIGNAL	2026.440552	4248.265625	2029	4254	39.53294	45.984737	2011.368042	4231.671875	2012	4229	34.785408	49.520737	100	100	4.140917	1.909109	2.169031	0.461035	0.4333	0.335087	124.622482	110.745392
1377	112ko3Gcon2R072503	NORMAL	C	1	3	3	25	LOW_SIGNAL	LOW_SIGNAL	2056.852051	4293.168945	2056	4289	45.744423	72.214203	2039.599976	4252.895996	2035	4246	87.857742	53.673126	100	100	4.739716	4.633398	1.022946	0.977569	0.196364	0.750337	434.785583	119.962372
1378	112ko3Gcon2R072503	NORMAL	C	1	3	3	26	LOW_SIGNAL	LOW_SIGNAL	2053.442139	4307.584961	2051	4311	42.055759	67.058441	2042.920044	4262.224121	2030	4258	89.624901	55.541016	100	100	2.890767	5.21876	0.553918	1.80532	0.117401	0.816709	752.179443	82.840149
1379	112ko3Gcon2R072503	NORMAL	C	1	3	4	1	LOW_SIGNAL	LOW_SIGNAL	1763.243408	4081.789551	1763	4078	30.448088	48.174984	1761.553345	4101.475586	1757	4096	31.321465	62.453247	100	100	0.464316	-2.264876	0	-4.877873	0.053959	-0.315212	434.595184	0
1380	112ko3Gcon2R072503	NORMAL	C	1	3	4	2	LOW_SIGNAL	LOW_SIGNAL	1786.140991	4119.382324	1790	4115	31.157837	53.406849	1782.019653	4105	1779	4099	32.22599	55.092182	100	100	1.132268	1.654685	0.68428	1.46139	0.127889	0.261059	199.649261	94.021385
1381	112ko3Gcon2R072503	NORMAL	C	1	3	4	3	LOW_SIGNAL	LOW_SIGNAL	1860.675659	4203.175781	1853	4202	55.322334	53.811394	1816.354858	4172.193359	1818	4168	38.500809	47.110264	100	100	12.17639	3.564524	3.415993	0.292741	1.151165	0.657658	89.635513	83.936493
1382	112ko3Gcon2R072503	NORMAL	C	1	3	4	4	LOW_SIGNAL	LOW_SIGNAL	1888.877563	4219.258301	1889	4221	49.773994	65.108986	1855.088013	4179.664063	1849	4176	34.264393	52.007729	100	100	9.283107	4.555313	2.037864	0.49071	0.986142	0.761315	106.845627	98.931351
1383	112ko3Gcon2R072503	NORMAL	C	1	3	4	5	LOW_SIGNAL	LOW_SIGNAL	1883.101318	4202.364746	1883	4197	30.676889	47.952946	1881.47998	4185.78418	1882	4177	35.127316	49.325706	100	100	0.445435	1.907592	0.233506	4.282537	0.046156	0.336145	1055.48999	69.695831
1384	112ko3Gcon2R072503	NORMAL	C	1	3	4	6	LOW_SIGNAL	LOW_SIGNAL	1901.776978	4222.263672	1904	4222	35.203354	51.297882	1906.024048	4201.600098	1909	4202	39.714397	50.989403	100	100	-1.166811	2.377342	-0.490805	0	-0.10694	0.405252	0	27.184296
1385	112ko3Gcon2R072503	NORMAL	C	1	3	4	7	LOW_SIGNAL	LOW_SIGNAL	1937.554077	4201.432617	1934	4202	40.590755	47.305355	1914.57605	4180.344238	1916	4182	42.387852	52.184555	100	100	6.312824	2.426216	2.601922	0.384331	0.54209	0.404112	53.144226	104.47699
1386	112ko3Gcon2R072503	NORMAL	C	1	3	4	8	LOW_SIGNAL	LOW_SIGNAL	1912.653076	4161.489746	1912	4159	38.478718	45.857483	1898.407959	4147.487793	1898	4152	39.251484	47.91333	100	100	3.913605	1.610923	2.429418	0.411621	0.362919	0.292235	54.406761	99.160965
1387	112ko3Gcon2R072503	NORMAL	C	1	3	4	9	LOW_SIGNAL	LOW_SIGNAL	1870.544189	4135.163086	1873	4134	32.746899	45.083191	1879.671997	4130.751953	1882	4129	39.366924	43.305855	100	100	-2.507711	0.5075	-4.941299	0	-0.231865	0.10186	0	284.140991
1388	112ko3Gcon2R072503	NORMAL	C	1	3	4	10	LOW_SIGNAL	LOW_SIGNAL	1883.172363	4132.248047	1881	4133	36.963451	42.239475	1878.647949	4133.12793	1879	4130	41.611534	45.652786	100	100	1.243006	-0.10123	0	-0.08144	0.10873	-0.019273	422.393036	0
1389	112ko3Gcon2R072503	NORMAL	C	1	3	4	11	DETECTED	DETECTED	3581.227783	5118.009766	3661	5170	435.990143	259.551483	1906.014648	4159.558594	1905	4152	31.002409	37.454208	100	100	460.23645	110.269699	4.173735	0.239594	54.034935	25.589947	25.960068	26.796865
1390	112ko3Gcon2R072503	NORMAL	C	1	3	4	12	DETECTED	DETECTED	3505.707275	5063.577148	3670	5177	505.215332	306.289948	1917.518555	4183.462891	1917	4187	32.278709	38.984619	100	100	436.327972	101.257042	4.309113	0.232066	49.202362	22.575935	31.745792	34.518112
1391	112ko3Gcon2R072503	NORMAL	C	1	3	4	13	LOW_SIGNAL	LOW_SIGNAL	1925.575317	4194.445313	1926	4197	33.975414	42.308113	1922.989502	4187.884277	1917	4184	31.973225	42.724712	100	100	0.710409	0.754846	0.941131	1.062552	0.080874	0.153565	444.383453	90.715164
1392	112ko3Gcon2R072503	NORMAL	C	1	3	4	14	LOW_SIGNAL	LOW_SIGNAL	1932.641357	4198.544922	1934	4195	32.501846	42.014397	1929.248047	4197.335938	1925	4197	38.534367	44.636845	100	100	0.932255	0.139094	6.702358	0.149201	0.088059	0.027085	610.050415	1246.867065
1393	112ko3Gcon2R072503	NORMAL	C	1	3	4	15	LOW_SIGNAL	LOW_SIGNAL	1946.770874	4210.881836	1947	4207	36.122116	46.761044	1946.103149	4204.968262	1943	4204	42.04528	55.962265	100	100	0.183446	0.680356	0.269632	3.708753	0.015881	0.105671	3222.496094	519.884888
1394	112ko3Gcon2R072503	NORMAL	C	1	3	4	16	LOW_SIGNAL	LOW_SIGNAL	1916.193115	4185.103516	1917	4182	34.039257	44.190826	1928.047607	4206.801758	1923	4209	44.950439	50.1521	100	100	-3.256821	-2.49638	0	0	-0.263724	-0.432649	0	0
1395	112ko3Gcon2R072503	NORMAL	C	1	3	4	17	LOW_SIGNAL	LOW_SIGNAL	1910.739746	4182.595703	1912	4179	38.326557	45.739822	1900.079956	4176.600098	1898	4176	39.250359	45.573048	100	100	2.928597	0.689794	4.245613	0.235537	0.271585	0.13156	79.415855	65.087746
1396	112ko3Gcon2R072503	NORMAL	C	1	3	4	18	LOW_SIGNAL	LOW_SIGNAL	1903.726074	4185.027344	1905	4176	37.743694	49.116623	1891.255981	4170.952148	1884	4168	40.49411	44.882263	100	100	3.425947	1.61935	2.115631	0.472672	0.307948	0.313603	117.635345	141.742722
1397	112ko3Gcon2R072503	NORMAL	C	1	3	4	19	LOW_SIGNAL	LOW_SIGNAL	1898.356201	4181.616211	1894	4182	32.638187	44.521244	1892.319946	4175.768066	1887	4171	29.344893	42.294125	100	100	1.658359	0.672828	2.464757	0.405719	0.2057	0.138273	236.692352	237.767181
1398	112ko3Gcon2R072503	NORMAL	C	1	3	4	20	LOW_SIGNAL	LOW_SIGNAL	1906.897217	4196.952148	1906	4197	37.845184	46.572807	1905.280029	4183.943848	1909	4183	31.822493	46.805077	100	100	0.444295	1.496603	0.296869	3.368491	0.050819	0.277925	1266.632324	35.801102
1399	112ko3Gcon2R072503	NORMAL	C	1	3	4	21	LOW_SIGNAL	LOW_SIGNAL	2001.095947	4280.547852	2008	4285	73.568382	81.737602	1943.33606	4210.640137	1932	4211	56.197369	54.676826	100	100	15.868551	8.042874	1.972995	0.506844	1.027804	1.278562	82.198944	86.911087
1400	112ko3Gcon2R072503	NORMAL	C	1	3	4	22	LOW_SIGNAL	LOW_SIGNAL	2048.013916	4284.388672	2053	4285	71.757263	65.241043	1982.343994	4218.52002	1972	4217	57.890343	52.696873	100	100	18.041698	7.578181	2.380743	0.420037	1.134385	1.249954	64.566284	58.394085
1401	112ko3Gcon2R072503	NORMAL	C	1	3	4	23	LOW_SIGNAL	LOW_SIGNAL	1974.734253	4237.335449	1975	4240	37.818123	44.477551	1983.57605	4223.551758	1975	4220	43.182899	40.134331	100	100	-2.429134	1.585812	-1.531792	0	-0.204752	0.343439	0	139.077209
1402	112ko3Gcon2R072503	NORMAL	C	1	3	4	24	LOW_SIGNAL	LOW_SIGNAL	2013.95105	4238.328613	2014	4232	35.659447	48.167068	2002.287964	4218.808105	2003	4214	41.648067	47.856087	100	100	3.204235	2.245832	1.426747	0.700895	0.280039	0.4079	184.484863	27.993902
1403	112ko3Gcon2R072503	NORMAL	C	1	3	4	25	LOW_SIGNAL	LOW_SIGNAL	2073.578125	4243.149902	2061	4239	80.789093	64.700935	2017.024048	4220.144043	2014	4219	59.265999	48.569157	100	100	15.537275	2.646821	5.870163	0.170353	0.954242	0.473672	97.08181	185.806244
1404	112ko3Gcon2R072503	NORMAL	C	1	3	4	26	LOW_SIGNAL	LOW_SIGNAL	2079.088379	4265.652832	2081	4269	77.733276	55.907291	2022.839966	4226.591797	2015	4227	59.131676	45.396294	100	100	15.453299	4.493968	3.438676	0.29081	0.95124	0.860445	89.703835	83.539268
1405	112ko3Gcon2R072503	NORMAL	C	1	3	5	1	DETECTED	DETECTED	4437.304199	5936.848145	4524	5940	1063.444214	884.419678	1799.483887	4207.209473	1794	4212	39.143593	76.618515	100	100	724.696472	198.99472	3.641788	0.27459	67.388306	22.574682	40.287945	50.940968
1406	112ko3Gcon2R072503	NORMAL	C	1	3	5	2	DETECTED	DETECTED	4375.445313	5652.515625	4310	5642	1000.827393	649.160095	1833.941162	4224.274414	1842	4239	40.592815	63.53175	100	100	698.235229	164.318985	4.249267	0.235335	62.609703	22.480747	39.346928	45.233521
1407	112ko3Gcon2R072503	NORMAL	C	1	3	5	3	LOW_SIGNAL	LOW_SIGNAL	1887.371582	4241.878418	1883	4241	40.367744	46.856113	1851.36084	4225.165039	1848	4224	35.199787	48.472637	100	100	9.893342	1.922872	5.145085	0.19436	1.023039	0.3448	54.877586	74.2743
1408	112ko3Gcon2R072503	NORMAL	C	1	3	5	4	LOW_SIGNAL	LOW_SIGNAL	1908.141846	4299.256836	1911	4300	38.280209	55.957115	1879.671997	4250.952148	1880	4251	35.406353	54.05014	100	100	7.821609	5.557449	1.40741	0.710525	0.804089	0.893701	51.114185	29.984293
1409	112ko3Gcon2R072503	NORMAL	C	1	3	5	5	LOW_SIGNAL	LOW_SIGNAL	1912.817627	4315.182617	1912	4318	35.799339	58.039055	1904.286987	4277.982422	1905	4278	37.744938	63.866367	100	100	2.343649	4.279878	0.547597	1.82616	0.226008	0.582469	140.223068	71.647392
1410	112ko3Gcon2R072503	NORMAL	C	1	3	5	6	LOW_SIGNAL	LOW_SIGNAL	1917.664429	4312.254883	1916	4316	36.599483	56.82312	1908	4265.808105	1909	4259	32.510296	50.084389	100	100	2.655138	5.343696	0.496873	2.012587	0.297273	0.92737	173.945068	57.787987
1411	112ko3Gcon2R072503	NORMAL	C	1	3	5	7	LOW_SIGNAL	LOW_SIGNAL	1869.932007	4210.503418	1876	4201	47.615421	52.865345	1892.52832	4220.443359	1892	4218	34.600349	52.403404	100	100	-6.207954	-1.143589	0	0	-0.653066	-0.189681	0	0
1412	112ko3Gcon2R072503	NORMAL	C	1	3	5	8	LOW_SIGNAL	LOW_SIGNAL	1878.280762	4205.088867	1879	4200	36.722214	49.936092	1887.858398	4175.681641	1893	4174	37.95295	47.021877	100	100	-2.631294	3.383298	-0.77773	0	-0.252356	0.625395	0	57.160828
1413	112ko3Gcon2R072503	NORMAL	C	1	3	5	9	LOW_SIGNAL	LOW_SIGNAL	1864.924194	4170.207031	1863	4173	31.61643	43.207161	1872.277344	4161.856934	1875	4163	27.403137	51.94656	100	100	-2.020153	0.960678	-2.102842	0	-0.268332	0.160744	0	345.352112
1414	112ko3Gcon2R072503	NORMAL	C	1	3	5	10	LOW_SIGNAL	LOW_SIGNAL	1853	4184.993164	1853	4185	32.865044	42.249847	1859.523804	4162.753906	1860	4164	32.233078	52.285618	100	100	-1.792305	2.558624	-0.700495	0	-0.202395	0.425342	0	138.500854
1415	112ko3Gcon2R072503	NORMAL	C	1	3	5	11	LOW_SIGNAL	LOW_SIGNAL	1854.924194	4175.006836	1855	4177	39.160477	41.140102	1864.801636	4166.746094	1862	4171	37.704323	45.045933	100	100	-2.71366	0.950397	-2.855289	0	-0.261971	0.183385	0	222.103836
1416	112ko3Gcon2R072503	NORMAL	C	1	3	5	12	LOW_SIGNAL	LOW_SIGNAL	1883.310303	4168.758789	1885	4171	33.49596	47.151379	1882.063477	4180.722168	1881	4178	30.702906	45.885712	100	100	0.342544	-1.376385	0	-4.018123	0.040609	-0.260721	1073.983276	0
1417	112ko3Gcon2R072503	NORMAL	C	1	3	5	13	LOW_SIGNAL	LOW_SIGNAL	1920.924683	4191.191895	1922	4194	33.918991	48.589378	1907.047974	4183.808105	1908	4193	38.781822	52.821774	100	100	3.812391	0.849504	4.487784	0.222827	0.357815	0.139787	135.496414	280.579926
1418	112ko3Gcon2R072503	NORMAL	C	1	3	5	14	LOW_SIGNAL	LOW_SIGNAL	1898.602783	4177.328613	1900	4178	32.471207	46.675713	1906.287964	4198.512207	1909	4197	38.022446	49.595398	100	100	-2.111373	-2.43717	0	0	-0.202122	-0.427128	0	0
1419	112ko3Gcon2R072503	NORMAL	C	1	3	5	15	LOW_SIGNAL	LOW_SIGNAL	1847.5	4159.409668	1843	4162	40.459942	46.729904	1887.975952	4176.711914	1892	4180	52.137299	51.489719	100	100	-11.120083	-1.990621	0	0	-0.776334	-0.336033	0	0
1420	112ko3Gcon2R072503	NORMAL	C	1	3	5	16	LOW_SIGNAL	LOW_SIGNAL	1877.055542	4155.951172	1877	4153	32.113815	47.895027	1861.095947	4152.208008	1855	4146	37.31588	52.053375	100	100	4.384628	0.430651	10.181405	0.098218	0.427689	0.07191	119.079948	544.640015
1421	112ko3Gcon2R072503	NORMAL	C	1	3	5	17	LOW_SIGNAL	LOW_SIGNAL	1876.376709	4160.828613	1875	4159	30.2222	46.442158	1868.57605	4158.551758	1870	4161	35.533325	45.853802	100	100	2.143099	0.261952	8.181268	0.12223	0.219531	0.049655	239.567581	323.650543
1422	112ko3Gcon2R072503	NORMAL	C	1	3	5	18	LOW_SIGNAL	LOW_SIGNAL	1865.116455	4160.794434	1865	4162	30.517712	41.696095	1873.144043	4153.543945	1873	4154	32.376995	45.403481	100	100	-2.205444	0.834168	-2.643885	0	-0.247941	0.15969	0	247.841873
1423	112ko3Gcon2R072503	NORMAL	C	1	3	5	19	LOW_SIGNAL	LOW_SIGNAL	1867.698608	4188.616211	1868	4187	33.137203	47.238972	1882.248047	4171.167969	1884	4168	33.651588	48.549232	100	100	-3.997212	2.007418	-1.99122	0	-0.432355	0.359393	0	64.20713
1424	112ko3Gcon2R072503	NORMAL	C	1	3	5	20	LOW_SIGNAL	LOW_SIGNAL	1880.993164	4179.150879	1879	4183	35.4258	45.676128	1886.472046	4186.78418	1887	4189	30.313303	46.81459	100	100	-1.50523	-0.87821	0	0	-0.180742	-0.163054	0	0
1425	112ko3Gcon2R072503	NORMAL	C	1	3	5	21	LOW_SIGNAL	LOW_SIGNAL	1911.675903	4217.765625	1911	4220	25.907383	47.707932	1908.615967	4205.87207	1911	4204	34.949226	42.645954	100	100	0.840666	1.368352	0.614364	1.6277	0.087554	0.278891	766.601929	179.813293
1426	112ko3Gcon2R072503	NORMAL	C	1	3	5	22	LOW_SIGNAL	LOW_SIGNAL	1934.130981	4230.606934	1934	4232	31.37171	45.974831	1934.255981	4225.319824	1931	4221	32.966969	49.350548	100	100	-0.034342	0.608281	-0.056457	0	-0.003792	0.107134	0	339.288361
1427	112ko3Gcon2R072503	NORMAL	C	1	3	5	23	LOW_SIGNAL	LOW_SIGNAL	1957.923096	4227.111816	1956	4226	32.81662	42.257603	1956.312012	4225.52002	1958	4229	35.182339	46.408527	100	100	0.442618	0.183136	2.416881	0.413756	0.045792	0.0343	787.253479	1205.212646
1428	112ko3Gcon2R072503	NORMAL	C	1	3	5	24	LOW_SIGNAL	LOW_SIGNAL	1943.230713	4209.63623	1946	4210	45.978977	48.966293	1958.871948	4214.144043	1959	4218	40.816265	52.716942	100	100	-4.297164	-0.518623	0	0	-0.383211	-0.08551	0	0
1429	112ko3Gcon2R072503	NORMAL	C	1	3	5	25	LOW_SIGNAL	LOW_SIGNAL	1987.714233	4239.095215	1988	4244	34.951042	50.797256	1983.991943	4224.087891	1980	4227	42.825325	48.16452	100	100	1.022636	1.726591	0.592286	1.688373	0.086918	0.311585	664.843018	107.555885
1430	112ko3Gcon2R072503	NORMAL	C	1	3	5	26	LOW_SIGNAL	LOW_SIGNAL	1998.925171	4246.245117	2002	4251	31.635786	52.636463	1989.463989	4239.616211	1986	4237	30.658245	49.236561	100	100	2.599299	0.762655	3.408225	0.293408	0.308602	0.134634	82.479362	280.750702
1431	112ko3Gcon2R072503	NORMAL	C	1	3	6	1	LOW_SIGNAL	LOW_SIGNAL	1767.26355	4264.783691	1766	4263	32.603027	57.605225	1773.751953	4236.936035	1774	4240	40.041634	62.730835	100	100	-1.782579	3.20387	-0.556383	0	-0.162041	0.443923	0	89.183006
1432	112ko3Gcon2R072503	NORMAL	C	1	3	6	2	LOW_SIGNAL	LOW_SIGNAL	1811.932861	4277.865723	1809	4275	31.314808	46.565804	1823.624023	4275.191895	1826	4272	36.647781	51.147903	100	100	-3.211949	0.307624	-10.441165	0	-0.319014	0.052276	0	791.36438
1433	112ko3Gcon2R072503	NORMAL	C	1	3	6	3	LOW_SIGNAL	LOW_SIGNAL	1862.276978	4273.324219	1863	4276	31.536787	42.069935	1851.735962	4255.304199	1855	4255	37.125145	46.318012	100	100	2.895966	2.073201	1.396857	0.715893	0.283932	0.38905	185.83078	107.531921
1434	112ko3Gcon2R072503	NORMAL	C	1	3	6	4	LOW_SIGNAL	LOW_SIGNAL	1886.677856	4294.234863	1889	4289	34.429379	47.740349	1882.634888	4279.817383	1885	4282	34.430595	49.05024	100	100	1.110737	1.658729	0.669631	1.493359	0.117424	0.293933	7.162803	78.098885
1435	112ko3Gcon2R072503	NORMAL	C	1	3	6	5	DETECTED	DETECTED	3826.203857	5319.310547	3922	5362	417.194	247.18927	1900.150635	4298.931641	1900	4304	35.159824	50.68705	100	100	529.150513	117.394478	4.507457	0.221855	54.779945	20.130959	21.583504	23.710474
1436	112ko3Gcon2R072503	NORMAL	C	1	3	6	6	DETECTED	DETECTED	3620.22583	5236.612793	3794	5252	583.378723	479.942719	1893.887451	4271.975098	1891	4271	42.049091	53.170605	100	100	474.282227	110.981453	4.273527	0.233999	41.055309	18.142311	33.704941	49.447411
1437	112ko3Gcon2R072503	NORMAL	C	1	3	6	7	DETECTED	DETECTED	5791.57373	6829.541016	6103	6949	1146.112549	862.575989	1888.199951	4237.200195	1890	4241	39.444202	51.281578	100	100	1072.385864	298.248505	3.595612	0.278117	98.959381	50.551113	29.344707	33.215164
1438	112ko3Gcon2R072503	NORMAL	C	1	3	6	8	DETECTED	DETECTED	5769.390137	7048.52832	5973	6868	1186.55896	1402.219971	1872.069824	4231.046387	1868	4235	33.80151	54.106133	100	100	1070.722778	324.15097	3.303161	0.30274	115.300186	52.073246	30.433151	49.731491
1439	112ko3Gcon2R072503	NORMAL	C	1	3	6	9	DETECTED	DETECTED	4767.388672	5945.652832	4895	5755	977.48053	946.952087	1868.313721	4202.21582	1872	4202	37.970772	45.917881	100	100	796.471741	200.58223	3.970799	0.251838	76.350174	37.968586	33.691532	54.25135
1440	112ko3Gcon2R072503	NORMAL	C	1	3	6	10	DETECTED	DETECTED	4680.476074	5995.960449	4661	5669	1001.166687	1254.070435	1855.571411	4193.571289	1862	4190	34.57299	43.557442	100	100	776.094727	207.36467	3.742656	0.26719	81.708427	41.379593	35.419586	69.536247
1441	112ko3Gcon2R072503	NORMAL	C	1	3	6	11	LOW_SIGNAL	LOW_SIGNAL	1861.158569	4185.910156	1855	4187	57.069607	43.966537	1847.924683	4182.053711	1848	4184	30.969912	40.709831	100	100	3.635786	0.443684	8.194548	0.122032	0.427314	0.09473	362.217255	430.60907
1442	112ko3Gcon2R072503	NORMAL	C	1	3	6	12	LOW_SIGNAL	LOW_SIGNAL	1861.144775	4186.751953	1862	4189	35.101437	42.495174	1859.063965	4172.912109	1856	4173	33.088284	42.275772	100	100	0.571667	1.592272	0.359026	2.785312	0.062887	0.327371	563.073792	31.161057
1443	112ko3Gcon2R072503	NORMAL	C	1	3	6	13	LOW_SIGNAL	LOW_SIGNAL	1879.317261	4183.461914	1876	4182	36.736244	43.014053	1875.631958	4178.144043	1876	4177	35.839821	43.008385	100	100	1.012475	0.61182	1.654856	0.604282	0.102827	0.123647	218.866837	13.130198
1444	112ko3Gcon2R072503	NORMAL	C	1	3	6	14	LOW_SIGNAL	LOW_SIGNAL	1852.760254	4178.568359	1852	4180	32.42717	43.547501	1871.776001	4191.208008	1866	4195	47.750671	49.799812	100	100	-5.224255	-1.45419	0	0	-0.39823	-0.253809	0	0
1445	112ko3Gcon2R072503	NORMAL	C	1	3	6	15	LOW_SIGNAL	LOW_SIGNAL	1823.958618	4158.055176	1820	4158	43.496948	47.802368	1842.807983	4161.175781	1829	4164	60.4659	49.524174	100	100	-5.178544	-0.359025	0	0	-0.311735	-0.063012	0	0
1446	112ko3Gcon2R072503	NORMAL	C	1	3	6	16	LOW_SIGNAL	LOW_SIGNAL	1828.319458	4124.159668	1830	4125	31.949184	42.725452	1833.296021	4133.12793	1833	4135	31.858309	45.674515	100	100	-1.367226	-1.031797	0	0	-0.156209	-0.196352	0	0
1447	112ko3Gcon2R072503	NORMAL	C	1	3	6	17	LOW_SIGNAL	LOW_SIGNAL	1851.675903	4145.358398	1853	4144	28.738739	40.237251	1852.47998	4158.52002	1851	4159	31.389482	53.252228	100	100	-0.220907	-1.514243	0	0	-0.025616	-0.247156	0	0
1448	112ko3Gcon2R072503	NORMAL	C	1	3	6	18	LOW_SIGNAL	LOW_SIGNAL	1861.760254	4183.116211	1862	4182	32.107422	52.531166	1864.199951	4182.728027	1862	4184	30.539236	50.515625	100	100	-0.670265	0.04466	-15.008023	0	-0.079887	0.007684	0	3712.580811
1449	112ko3Gcon2R072503	NORMAL	C	1	3	6	19	LOW_SIGNAL	LOW_SIGNAL	1909.486328	4261.890625	1911	4255	42.475502	71.255348	1873.255981	4201.288086	1871	4200	35.544582	49.703129	100	100	9.953674	6.972315	1.4276	0.700476	1.019293	1.21929	64.183907	84.250664
1450	112ko3Gcon2R072503	NORMAL	C	1	3	6	20	LOW_SIGNAL	LOW_SIGNAL	1926.565552	4276.986328	1925	4270	42.048229	70.277328	1889.784058	4211.26416	1887	4211	34.675591	48.314186	100	100	10.105093	7.561328	1.336418	0.748269	1.060732	1.360308	64.661713	77.653702
1451	112ko3Gcon2R072503	NORMAL	C	1	3	6	21	LOW_SIGNAL	LOW_SIGNAL	1943.655151	4231.827637	1941	4234	38.348621	42.958527	1922.447998	4211.560059	1919	4211	37.316105	41.13126	100	100	5.826306	2.331783	2.498649	0.400216	0.568311	0.492754	41.678585	61.160477
1452	112ko3Gcon2R072503	NORMAL	C	1	3	6	22	LOW_SIGNAL	LOW_SIGNAL	1972.5448	4249.813965	1976	4245	43.909786	50.57571	1950.215942	4239.687988	1949	4240	35.222012	44.692581	100	100	6.134476	1.164992	5.265678	0.189909	0.633946	0.22657	117.425735	233.798386
1453	112ko3Gcon2R072503	NORMAL	C	1	3	6	23	LOW_SIGNAL	LOW_SIGNAL	1950.965332	4250.472168	1955	4251	32.850681	48.885761	1950.543945	4233.047852	1951	4237	30.951185	43.101326	100	100	0.115769	2.004666	0.05775	17.316103	0.013615	0.404264	2612.491943	132.384827
1454	112ko3Gcon2R072503	NORMAL	C	1	3	6	24	LOW_SIGNAL	LOW_SIGNAL	1931.040527	4253.756836	1930	4253	32.567024	50.724098	1935.725342	4233.253418	1934	4226	32.388187	54.206123	100	100	-1.287073	2.358916	-0.545621	0	-0.144646	0.378249	0	93.226624
1455	112ko3Gcon2R072503	NORMAL	C	1	3	6	25	LOW_SIGNAL	LOW_SIGNAL	1962.374146	4262.041016	1959	4260	33.545353	48.864494	1958.599976	4269.695801	1957	4273	35.221413	47.419746	100	100	1.036889	-0.880682	0	-0.84935	0.107156	-0.161426	284.454346	0
1456	112ko3Gcon2R072503	NORMAL	C	1	3	6	26	LOW_SIGNAL	LOW_SIGNAL	1973.351318	4262.783691	1973	4261	37.830418	48.712753	1969.984009	4270.976074	1967	4275	36.054165	50.432713	100	100	0.925111	-0.942533	0	-1.018832	0.093396	-0.162442	340.20932	0
1457	112ko3Gcon2R072503	NORMAL	C	1	3	7	1	LOW_SIGNAL	LOW_SIGNAL	1750.563721	4244.154297	1750	4244	33.702061	51.879902	1748.495972	4262.527832	1752	4241	35.825207	124.05304	100	100	0.568079	-2.113873	0	-3.72109	0.057718	-0.14811	587.58374	0
1458	112ko3Gcon2R072503	NORMAL	C	1	3	7	2	LOW_SIGNAL	LOW_SIGNAL	1862.973022	4955.364746	1825	4369	108.463852	1118.657593	1937.024048	5774.408203	1842	4432	172.228546	1784.873169	100	100	-20.344265	-94.230858	0	0	-0.429958	-0.45888	0	0
1459	112ko3Gcon2R072503	NORMAL	C	1	3	7	3	TOO_SMALL	TOO_SMALL	1979.743286	5392.486328	1907	4462	149.360825	1485.969116	2010.18396	6104.200195	1946	4774	183.929718	1968.130981	100	100	-8.36306	-81.882599	0	0	-0.165502	-0.361619	0	0
1460	112ko3Gcon2R072503	NORMAL	C	1	3	7	4	LOW_SIGNAL	LOW_SIGNAL	1894.459473	4305.533691	1884	4307	74.66555	46.490349	1894.439941	4603.952148	1866	4285	86.8424	852.305237	100	100	0.005366	-34.333008	0	-6398.392578	0.000225	-0.350131	227056.734375	0
1461	112ko3Gcon2R072503	NORMAL	C	1	3	7	5	LOW_SIGNAL	LOW_SIGNAL	1874.08728	4280.933105	1874	4288	33.525291	44.184757	1869.407349	4263.092773	1869	4265	34.684704	46.489582	100	100	1.285732	2.052528	0.626414	1.596389	0.134928	0.383749	190.02179	81.032318
1462	112ko3Gcon2R072503	NORMAL	C	1	3	7	6	LOW_SIGNAL	LOW_SIGNAL	1875.244873	4249.80957	1875	4251	41.673481	46.765862	1868.508423	4262.95752	1866	4267	30.955368	45.242435	100	100	1.850726	-1.51267	0	-0.817339	0.217618	-0.290611	414.173828	0
1463	112ko3Gcon2R072503	NORMAL	C	1	3	7	7	LOW_SIGNAL	LOW_SIGNAL	1852.952026	4261.219238	1851	4261	35.067688	48.255283	1850.960327	4237.460449	1850	4238	32.747128	44.047737	100	100	0.547186	2.733446	0.200182	4.995463	0.060821	0.539387	629.846924	82.946495
1464	112ko3Gcon2R072503	NORMAL	C	1	3	7	8	LOW_SIGNAL	LOW_SIGNAL	1856.855225	4236.207031	1854	4238	40.456585	45.124504	1839.539673	4214.968262	1836	4209	34.022968	47.638805	100	100	4.757154	2.443518	1.946847	0.513651	0.508937	0.445829	126.418243	71.906395
1465	112ko3Gcon2R072503	NORMAL	C	1	3	7	9	LOW_SIGNAL	LOW_SIGNAL	1844.358643	4209.234375	1838	4209	48.961109	45.601597	1833.663818	4206.327637	1833	4203	37.446762	44.203629	100	100	2.938222	0.33442	8.786026	0.113817	0.285601	0.065758	294.932495	385.472534
1466	112ko3Gcon2R072503	NORMAL	C	1	3	7	10	LOW_SIGNAL	LOW_SIGNAL	1822.220703	4198.186035	1820	4206	29.965815	46.839706	1821.720337	4197.229004	1814	4195	33.035309	49.91111	100	100	0.137467	0.110106	1.248494	0.800965	0.015146	0.019175	2779.19873	1801.2323
1467	112ko3Gcon2R072503	NORMAL	C	1	3	7	11	LOW_SIGNAL	LOW_SIGNAL	1817.248291	4183.372559	1818	4181	30.37875	41.078003	1827.599976	4179.992188	1824	4178	30.844824	39.015816	100	100	-2.84395	0.388911	-7.312593	0	-0.335605	0.086641	0	380.18869
1468	112ko3Gcon2R072503	NORMAL	C	1	3	7	12	LOW_SIGNAL	LOW_SIGNAL	1847.317261	4180.055176	1846	4177	33.224346	51.686661	1843.807983	4183.13623	1844	4184	30.356405	41.279217	100	100	0.964115	-0.354475	0	-0.367669	0.115603	-0.074639	384.795715	0
1469	112ko3Gcon2R072503	NORMAL	C	1	3	7	13	LOW_SIGNAL	LOW_SIGNAL	1855.365479	4174.792969	1855	4172	30.966116	41.669289	1848.595947	4174.333496	1852	4179	32.464397	43.424801	100	100	1.859814	0.052862	35.182255	0.028423	0.208522	0.010581	144.008224	2660.063965
1470	112ko3Gcon2R072503	NORMAL	C	1	3	7	14	LOW_SIGNAL	LOW_SIGNAL	1821.952026	4182.69873	1821	4178	29.230438	45.379974	1827.194458	4173.462891	1831	4168	31.92528	52.994339	100	100	-1.440269	1.062582	-1.355443	0	-0.164209	0.17428	0	296.333862
1471	112ko3Gcon2R072503	NORMAL	C	1	3	7	15	LOW_SIGNAL	LOW_SIGNAL	1879.310303	4234.427734	1890	4240	57.247829	69.368858	1815.047974	4163.848145	1814	4166	41.398705	52.73856	100	100	17.654987	8.120173	2.174213	0.459937	1.552279	1.338292	61.530025	63.84721
1472	112ko3Gcon2R072503	NORMAL	C	1	3	7	16	LOW_SIGNAL	LOW_SIGNAL	1914.59314	4257.90332	1917	4273	69.206154	77.021584	1853.319946	4166.175781	1845	4159	57.259399	53.142826	100	100	16.833773	10.553243	1.595128	0.626909	1.070098	1.726057	63.436695	60.778816
1473	112ko3Gcon2R072503	NORMAL	C	1	3	7	17	LOW_SIGNAL	LOW_SIGNAL	1885.354126	4231.493164	1886	4234	41.191261	60.285107	1869.911987	4193.456055	1859	4198	41.169792	52.482021	100	100	4.242466	4.376165	0.969448	1.031514	0.375084	0.724765	8.611065	77.986053
1474	112ko3Gcon2R072503	NORMAL	C	1	3	7	18	LOW_SIGNAL	LOW_SIGNAL	1900.848267	4266.117188	1905	4266	37.455963	49.994514	1875.303955	4222.47998	1871	4218	34.990601	45.69545	100	100	7.017867	5.020455	1.397855	0.715382	0.730034	0.954957	52.318478	46.479687
1475	112ko3Gcon2R072503	NORMAL	C	1	3	7	19	LOW_SIGNAL	LOW_SIGNAL	1871.151733	4237.186035	1872	4235	32.729176	43.474766	1877.031982	4227.655762	1878	4228	31.502932	48.118324	100	100	-1.615499	1.096457	-1.473381	0	-0.186657	0.198059	0	216.397079
1476	112ko3Gcon2R072503	NORMAL	C	1	3	7	20	LOW_SIGNAL	LOW_SIGNAL	1892.048218	4220.924316	1895	4215	31.09201	40.484913	1886.488037	4234.839844	1886	4237	33.939137	41.489098	100	100	1.527565	-1.60098	0	-1.04806	0.163828	-0.335402	244.72319	0
1477	112ko3Gcon2R072503	NORMAL	C	1	3	7	21	LOW_SIGNAL	LOW_SIGNAL	1937.93103	4250.579102	1938	4245	34.534733	40.152939	1924.592041	4238.023926	1922	4240	35.218922	44.286541	100	100	3.664661	1.444471	2.537026	0.394162	0.378745	0.283499	51.790279	148.803894
1478	112ko3Gcon2R072503	NORMAL	C	1	3	7	22	LOW_SIGNAL	LOW_SIGNAL	1972.324097	4265.331055	1973	4268	36.637844	48.987965	2240.832031	4313.472168	1957	4245	1947.072876	482.092896	100	100	-73.768005	-5.53863	0	0	-0.137903	-0.099859	0	0
1479	112ko3Gcon2R072503	NORMAL	C	1	3	7	23	LOW_SIGNAL	LOW_SIGNAL	1970.944824	4265.220703	1975	4267	41.926651	47.784893	4225.695801	4416.13623	1972	4257	9580.661133	707.063965	100	100	-619.454651	-17.362814	0	0	-0.235344	-0.21344	0	0
1480	112ko3Gcon2R072503	NORMAL	C	1	3	7	24	LOW_SIGNAL	LOW_SIGNAL	1943.167725	4287.375977	1940	4289	36.403408	44.115253	1954.176025	4274.848145	1951	4272	37.927792	51.686714	100	100	-3.024344	1.441326	-2.098307	0	-0.290244	0.24238	0	214.981506
1481	112ko3Gcon2R072503	NORMAL	C	1	3	7	25	LOW_SIGNAL	LOW_SIGNAL	1993.369141	4355.838867	1990	4351	48.338921	66.620964	1966.457886	4303.616699	1963	4304	44.409386	57.559753	100	100	7.393412	6.008154	1.230563	0.812636	0.605981	0.907269	70.939743	64.234055
1482	112ko3Gcon2R072503	NORMAL	C	1	3	7	26	LOW_SIGNAL	LOW_SIGNAL	2019.28186	4390.731445	2020	4397	46.382816	67.24295	1985.247803	4346.136719	1987	4335	36.451405	65.479263	100	100	9.350281	5.130618	1.822447	0.548713	0.933683	0.681051	84.274597	34.3083
1483	112ko3Gcon2R072503	NORMAL	C	1	3	8	1	TOO_LARGE	TOO_LARGE	1836.119995	5369.040039	1774	4464	144.410919	1497.91626	1825.431763	5229.29541	1745	4265	171.067886	1624.530884	100	100	2.936411	16.077602	0.18264	5.475256	0.062479	0.086022	857.99469	449.939758
1484	112ko3Gcon2R072503	NORMAL	C	1	3	8	2	LOW_SIGNAL	LOW_SIGNAL	2215.266602	8831.433594	2213	8848	37.06636	200.677612	2186.833252	8590.305664	2215	8789	94.035439	844.589355	100	100	7.811581	27.741741	0.281582	3.551361	0.302368	0.285497	303.945618	340.235229
1485	112ko3Gcon2R072503	NORMAL	C	1	3	8	3	LOW_SIGNAL	LOW_SIGNAL	2251.993164	9031.236328	2251	9039	37.073845	200.431198	2253.303955	8967.912109	2251	9033	40.368908	346.571869	100	100	-0.360118	7.285444	-0.04943	0	-0.03247	0.182716	0	446.488831
1486	112ko3Gcon2R072503	NORMAL	C	1	3	8	4	LOW_SIGNAL	LOW_SIGNAL	2124.724854	7174.329102	2195	8053	154.648621	1793.584229	2084.182617	6782.817383	2178	7533	186.156998	2105.033203	100	100	11.138293	45.043377	0.247279	4.044011	0.217785	0.185988	255.598755	281.451782
1487	112ko3Gcon2R072503	NORMAL	C	1	3	8	5	DETECTED	DETECTED	7929.467773	12608.036133	8295	11990	1531.452759	3100.85083	1863.969727	4266.727051	1865	4279	45.849941	57.93924	100	100	1666.392822	959.666565	1.736429	0.575895	132.290207	143.966476	25.237272	37.168144
1488	112ko3Gcon2R072503	NORMAL	C	1	3	8	6	DETECTED	DETECTED	7853.595703	11611	8271	11026	1735.450684	3644.683594	1855.800049	4248.433105	1852	4246	38.687428	41.709743	100	100	1647.792847	847.062439	1.945303	0.514059	155.032166	176.519119	28.927616	49.499649
1489	112ko3Gcon2R072503	NORMAL	C	1	3	8	7	LOW_SIGNAL	LOW_SIGNAL	1909.73291	4361.273926	1907	4359	57.740364	77.975548	1830.296021	4218.439941	1834	4219	33.147514	46.616558	100	100	21.82394	16.433033	1.328053	0.752982	2.396466	3.064018	59.516197	43.761757
1490	112ko3Gcon2R072503	NORMAL	C	1	3	8	8	LOW_SIGNAL	LOW_SIGNAL	1912.172363	4381.993164	1917	4388	45.407467	93.704582	1822.634888	4203.285645	1826	4203	28.18017	45.560314	100	100	24.598906	20.56028	1.196429	0.835821	3.177322	3.922438	39.765472	45.819492
1491	112ko3Gcon2R072503	NORMAL	C	1	3	8	9	DETECTED	DETECTED	1904.916626	4426.75	1905	4416	36.045223	54.401646	1815.358521	4203.349121	1818	4207	33.667904	47.338501	100	100	24.604572	25.702246	0.957293	1.044613	2.660044	4.719222	14.374617	11.999424
1492	112ko3Gcon2R072503	NORMAL	C	1	3	8	10	DETECTED	DETECTED	1890.724976	4431.975098	1892	4423	37.800598	63.702827	1813.883545	4185.805664	1814	4186	28.049778	49.40152	100	100	21.110882	28.321764	0.745394	1.341572	2.739467	4.983034	32.976479	16.337793
1493	112ko3Gcon2R072503	NORMAL	C	1	3	8	11	LOW_SIGNAL	LOW_SIGNAL	1841.124146	4189.344727	1840	4193	31.152151	41.932537	1819.023804	4169.936523	1817	4167	30.429054	40.508919	100	100	6.071695	2.232912	2.719183	0.367758	0.726291	0.479109	30.194187	55.819275
1494	112ko3Gcon2R072503	NORMAL	C	1	3	8	12	LOW_SIGNAL	LOW_SIGNAL	1861.813843	4194.255371	1863	4194	36.288193	46.930904	1844.439941	4176.751953	1844	4173	31.465401	58.621475	100	100	4.773185	2.013766	2.370278	0.421892	0.552159	0.298584	104.04425	200.691498
1495	112ko3Gcon2R072503	NORMAL	C	1	3	8	13	DETECTED	DETECTED	4997.320801	4998.679199	2003	4308	3916.786377	900.374573	1830.714233	4215.571289	1836	4225	28.033991	47.119904	100	100	869.971497	90.096474	9.655999	0.103563	112.955963	16.619473	123.687172	114.816963
1496	112ko3Gcon2R072503	NORMAL	C	1	3	8	14	DETECTED+OVERLAP	DETECTED+OVERLAP	3602.889648	4600	1863	4247	3471.73877	766.352051	1819.117676	4178.956055	1816	4172	35.923027	41.608841	100	100	490.061157	48.441055	10.116649	0.098847	49.655392	10.119098	194.618652	181.743881
1497	112ko3Gcon2R072503	NORMAL	C	1	3	8	15	DETECTED	DETECTED	2030.886108	4779.696289	2028	4768	41.597576	82.499008	1815.078613	4162.921387	1817	4166	38.023087	44.872356	100	100	59.289455	70.959877	0.835535	1.196838	5.675696	13.745097	7.81724	11.224241
1498	112ko3Gcon2R072503	NORMAL	C	1	3	8	16	DETECTED	DETECTED	2060.340088	4746.660156	2064	4710	50.167435	147.226151	1848.764648	4146.91748	1840	4147	47.085194	45.819317	100	100	58.12677	69.000328	0.842413	1.187066	4.49346	13.089297	8.183117	23.329124
1499	112ko3Gcon2R072503	NORMAL	C	1	3	8	17	LOW_SIGNAL	LOW_SIGNAL	1922.493042	4333.159668	1925	4325	40.313625	91.809601	1869.095215	4184.563477	1867	4180	33.053276	45.422375	100	100	14.670149	17.095974	0.858105	1.165358	1.615508	3.271432	43.222038	53.693188
1500	112ko3Gcon2R072503	NORMAL	C	1	3	8	18	LOW_SIGNAL	LOW_SIGNAL	1941.104126	4368.208496	1941	4350	41.9758	90.809181	1879.656006	4205.73584	1880	4205	31.724392	44.69632	100	100	16.88183	18.692461	0.903136	1.107253	1.936936	3.635034	44.731915	48.652958
1501	112ko3Gcon2R072503	NORMAL	C	1	3	8	19	DETECTED	DETECTED	2190.322266	4787.099121	2203	4761	72.595245	191.312729	1888.289795	4231.768066	1888	4232	30.502216	46.658066	100	100	82.97831	63.890774	1.298753	0.76997	9.901984	11.902144	21.810993	33.409969
1502	112ko3Gcon2R072503	NORMAL	C	1	3	8	20	DETECTED	DETECTED	2232.215576	4777.327637	2238	4720	80.524681	238.245972	1903.525391	4251.406738	1906	4245	33.002281	60.634327	100	100	90.302063	60.507137	1.49242	0.670053	9.95962	8.67365	22.346624	43.809059
1503	112ko3Gcon2R072503	NORMAL	C	1	3	8	21	LOW_SIGNAL	LOW_SIGNAL	1934.452026	4275.26709	1933	4276	36.229164	40.333317	1934.906006	4254.863281	1935	4251	34.592949	53.040619	100	100	-0.124723	2.347456	-0.053131	0	-0.013123	0.384683	0	168.821701
1504	112ko3Gcon2R072503	NORMAL	C	1	3	8	22	LOW_SIGNAL	LOW_SIGNAL	1967.493164	4283.773926	1966	4285	36.642216	44.098133	2358.968018	4369.016113	1974	4250	2312.103271	648.404968	100	100	-107.551086	-9.807104	0	0	-0.169315	-0.131464	0	0
1505	112ko3Gcon2R072503	NORMAL	C	1	3	8	23	DETECTED	DETECTED	2056.615479	4335.769043	2068	4339	48.90733	55.858124	4758.519531	4530.508301	1986	4285	11773.879883	1293.856445	100	100	-742.302368	-22.40473	0	0	-0.229483	-0.150511	0	0
1506	112ko3Gcon2R072503	NORMAL	C	1	3	8	24	LOW_SIGNAL	LOW_SIGNAL	2024.807983	4345.125977	2022	4347	58.123177	49.754784	1975.492065	4310.007813	1975	4301	35.82708	49.831959	100	100	13.548714	4.040341	3.353359	0.298208	1.376498	0.704732	92.806053	7.894154
1507	112ko3Gcon2R072503	NORMAL	C	1	3	8	25	DETECTED	DETECTED	11166.428711	16615.099609	11807	17011	3490.521729	5834.163086	1999.974365	4343.743652	1995	4354	40.954075	55.007519	100	100	2518.328125	1411.817993	1.783748	0.560617	223.822754	223.085052	38.076679	47.540825
1508	112ko3Gcon2R072503	NORMAL	C	1	3	8	26	DETECTED	DETECTED	12997.550781	20087.650391	13330	19090	3237.539307	7408.916016	2004.951172	4356.975586	2005	4364	36.433468	39.962791	100	100	3020.030518	1809.812256	1.668698	0.59927	301.717072	393.633026	29.450125	47.097839
1509	112ko3Gcon2R072503	NORMAL	C	1	3	9	1	DETECTED	DETECTED	2138.028809	8325.913086	2159	8490	90.101494	644.260071	1813.107178	5075.428711	1738	4259	192.113266	1827.780396	100	100	89.266716	373.967834	0.238702	4.189331	1.691302	1.778378	52.219944	52.622025
1510	112ko3Gcon2R072503	NORMAL	C	1	3	9	2	LOW_SIGNAL	LOW_SIGNAL	2259.040039	9210.366211	2260	9193	37.517578	164.083099	2262.21167	9266.058594	2266	9304	34.86132	209.425705	100	100	-0.871352	-6.407402	0	0	-0.090979	-0.265929	0	0
1511	112ko3Gcon2R072503	NORMAL	C	1	3	9	3	LOW_SIGNAL	LOW_SIGNAL	2279.51001	9470.610352	2280	9481	34.03389	106.897415	2285.447998	9349.624023	2286	9355	36.921555	127.34185	100	100	-1.631362	13.919463	-0.1172	0	-0.160827	0.950091	0	57.198036
1512	112ko3Gcon2R072503	NORMAL	C	1	3	9	4	LOW_SIGNAL	LOW_SIGNAL	2243.159912	8581.953125	2253	8913	58.246307	819.650757	2122.052246	7113.539063	2202	7690	170.33017	2064.402344	100	100	33.272282	168.940872	0.196946	5.077526	0.711017	0.711302	132.164764	129.031113
1513	112ko3Gcon2R072503	NORMAL	C	1	3	9	5	LOW_SIGNAL	LOW_SIGNAL	1826.859009	4244.241699	1826	4247	33.728046	47.985588	1832.640015	4257.319824	1832	4238	35.624245	95.537071	100	100	-1.588233	-1.504637	0	0	-0.162277	-0.136891	0	0
1514	112ko3Gcon2R072503	NORMAL	C	1	3	9	6	LOW_SIGNAL	LOW_SIGNAL	1827.810791	4217.581055	1828	4217	32.444687	46.686085	1825.413818	4193.48291	1820	4193	32.676292	43.97044	100	100	0.658528	2.772489	0.237522	4.210133	0.073355	0.548053	162.021301	65.110725
1515	112ko3Gcon2R072503	NORMAL	C	1	3	9	7	LOW_SIGNAL	LOW_SIGNAL	1809.680298	4184.619141	1808	4185	32.10321	42.116993	1814.592041	4183.912109	1814	4179	30.318762	46.755009	100	100	-1.349418	0.081344	-16.589062	0	-0.162003	0.015122	0	2871.507568
1516	112ko3Gcon2R072503	NORMAL	C	1	3	9	8	LOW_SIGNAL	LOW_SIGNAL	1824.400024	4195.351563	1812	4195	145.86882	42.514477	1816.767944	4188.096191	1817	4184	28.367725	42.632797	100	100	2.096785	0.83473	2.511933	0.3981	0.269041	0.170183	1874.768433	43.747837
1517	112ko3Gcon2R072503	NORMAL	C	1	3	9	9	LOW_SIGNAL	LOW_SIGNAL	1814.434448	4184.717285	1814	4186	30.026108	43.113655	1817.650757	4184.77002	1821	4180	27.811743	46.001595	100	100	-0.883626	-0.006067	0	0	-0.115646	-0.001146	0	0
1518	112ko3Gcon2R072503	NORMAL	C	1	3	9	10	LOW_SIGNAL	LOW_SIGNAL	1820.055176	4176.675781	1819	4179	29.362867	41.295975	1825.325439	4173.023926	1823	4171	29.219671	42.55941	100	100	-1.447916	0.420146	-3.446224	0	-0.180367	0.085806	0	281.856659
1519	112ko3Gcon2R072503	NORMAL	C	1	3	9	11	LOW_SIGNAL	LOW_SIGNAL	1830.965576	4144.730957	1831	4145	30.9797	42.678265	1833.008057	4158.848145	1831	4161	29.052097	39.448215	100	100	-0.561137	-1.624181	0	0	-0.070304	-0.357866	0	0
1520	112ko3Gcon2R072503	NORMAL	C	1	3	9	12	LOW_SIGNAL	LOW_SIGNAL	1849.841431	4129.538086	1852	4131	27.759798	45.675194	1856.460327	4147.753906	1857	4146	33.018932	60.418491	100	100	-1.81843	-2.095728	0	0	-0.200458	-0.301494	0	0
1521	112ko3Gcon2R072503	NORMAL	C	1	3	9	13	LOW_SIGNAL	LOW_SIGNAL	1880.965576	4171.399902	1882	4178	32.294743	47.531918	1870.459961	4148.029785	1868	4146	32.827812	45.878281	100	100	2.88624	2.688729	1.073459	0.931568	0.320022	0.509394	56.083633	53.180981
1522	112ko3Gcon2R072503	NORMAL	C	1	3	9	14	LOW_SIGNAL	LOW_SIGNAL	1887.234497	4149.220703	1885	4149	30.200031	45.056057	1865.400024	4141.59082	1863	4143	31.681963	47.93388	100	100	5.998652	0.877817	6.8336	0.146336	0.689177	0.159175	43.858479	214.40361
1523	112ko3Gcon2R072503	NORMAL	C	1	3	9	15	DETECTED	DETECTED	3161.747559	4860.292969	3184	4910	362.956238	195.475937	1855.666626	4150.701172	1852	4155	34.232338	46.39769	100	100	358.823608	81.638451	4.395277	0.227517	38.153423	15.293688	27.665844	26.760412
1524	112ko3Gcon2R072503	NORMAL	C	1	3	9	16	DETECTED	DETECTED	3080.300049	4889.388672	3059	4913	308.526398	186.703842	1851.714233	4164.297852	1848	4166	31.280148	49.122856	100	100	337.533142	83.421616	4.046111	0.247151	39.276855	14.760762	24.98292	24.841812
1525	112ko3Gcon2R072503	NORMAL	C	1	3	9	17	LOW_SIGNAL	LOW_SIGNAL	1892.40686	4242.14502	1879	4240	142.612122	45.657692	1860.317505	4200.80957	1865	4200	34.795311	48.039604	100	100	8.816007	4.755639	1.853801	0.539432	0.922232	0.860445	430.990936	36.141296
1526	112ko3Gcon2R072503	NORMAL	C	1	3	9	18	LOW_SIGNAL	LOW_SIGNAL	1899.537964	4253.896484	1897	4258	34.159145	46.066025	1879.095947	4217.86377	1880	4215	28.914335	48.08802	100	100	5.616098	4.14556	1.354726	0.738157	0.706986	0.749308	88.974289	38.292412
1527	112ko3Gcon2R072503	NORMAL	C	1	3	9	19	LOW_SIGNAL	LOW_SIGNAL	1902.082764	4263.020508	1902	4263	31.935375	44.124908	1893.373047	4229.841309	1895	4230	31.642937	44.072735	100	100	2.392847	3.817263	0.626849	1.595281	0.27525	0.752828	49.507084	6.465272
1528	112ko3Gcon2R072503	NORMAL	C	1	3	9	20	LOW_SIGNAL	LOW_SIGNAL	1924.76709	4280.972656	1925	4279	30.356962	43.874599	1915.916626	4251.908203	1913	4250	32.224941	49.137615	100	100	2.431515	3.343862	0.727158	1.375218	0.274646	0.591491	122.164345	76.124619
1529	112ko3Gcon2R072503	NORMAL	C	1	3	9	21	LOW_SIGNAL	LOW_SIGNAL	1975.191772	4308.390625	1977	4313	43.546932	47.788849	1928.81604	4256.631836	1927	4259	31.363731	52.511219	100	100	12.740947	5.954843	2.139594	0.467378	1.478642	0.985671	65.142097	42.048115
1530	112ko3Gcon2R072503	NORMAL	C	1	3	9	22	LOW_SIGNAL	LOW_SIGNAL	1989.020386	4307.265137	1987	4302	46.919991	49.321461	1945.52002	4264.087891	1945	4267	35.233459	45.491032	100	100	11.950989	4.967537	2.405818	0.415659	1.234632	0.949138	71.22998	44.13686
1531	112ko3Gcon2R072503	NORMAL	C	1	3	9	23	LOW_SIGNAL	LOW_SIGNAL	1955.532837	4286.164551	1953	4288	32.739368	42.818485	1957.511963	4274.983887	1956	4279	29.712221	47.865742	100	100	-0.543731	1.286334	-0.422698	0	-0.06661	0.233584	0	191.348862
1532	112ko3Gcon2R072503	NORMAL	C	1	3	9	24	LOW_SIGNAL	LOW_SIGNAL	1962.841064	4304.430664	1962	4303	31.370708	47.867523	1956.384033	4296.151855	1956	4298	33.824692	43.987183	100	100	1.77396	0.952476	1.862472	0.536921	0.190897	0.18821	195.889587	228.043564
1533	112ko3Gcon2R072503	NORMAL	C	1	3	9	25	LOW_SIGNAL	LOW_SIGNAL	1978.389282	4326.516602	1977	4322	32.93169	43.904781	1973.400024	4315.312012	1975	4311	32.509552	54.26033	100	100	1.370714	1.289087	1.063322	0.940449	0.153471	0.206497	105.345779	284.556915
1534	112ko3Gcon2R072503	NORMAL	C	1	3	9	26	LOW_SIGNAL	LOW_SIGNAL	1974.449707	4321.570313	1974	4319	30.427462	47.106453	1968.33606	4313.983887	1970	4309	36.497002	51.791454	100	100	1.679621	0.872817	1.924367	0.519651	0.167511	0.14648	329.662781	283.733917
1535	112ko3Gcon2R072503	NORMAL	C	1	3	10	1	LOW_SIGNAL	LOW_SIGNAL	1803.473633	4478.105469	1788	4234	72.906258	637.389038	1813.868408	4820.486816	1761	4186	149.959854	1411.820313	100	100	-2.855788	-39.390934	0	0	-0.069317	-0.242511	0	0
1536	112ko3Gcon2R072503	NORMAL	C	1	3	10	2	LOW_SIGNAL	LOW_SIGNAL	2227.421143	8530.223633	2250	8723	83.932602	671.986023	2131.842773	7795.371582	2243	8925	202.917618	2025.012939	100	100	26.258539	84.54464	0.310588	3.219701	0.471021	0.362888	193.292099	259.952332
1537	112ko3Gcon2R072503	NORMAL	C	1	3	10	3	LOW_SIGNAL	LOW_SIGNAL	2734.838867	9824.335938	2824	10002	262.895477	556.851868	2226.379883	8212.540039	2252	8932	167.543533	1424.731323	100	100	139.690491	185.436935	0.753305	1.327484	3.034787	1.131298	39.844158	81.362793
1538	112ko3Gcon2R072503	NORMAL	C	1	3	10	4	DETECTED	DETECTED	2918	9743.75	2883	9883	152.176651	532.657532	2306.180664	7075.097168	2307	6214	176.563049	1856.636719	100	100	168.087006	307.028198	0.547464	1.826603	3.465161	1.437359	14.63446	66.647415
1539	112ko3Gcon2R072503	NORMAL	C	1	3	10	5	LOW_SIGNAL	LOW_SIGNAL	1832.040039	4226.986816	1830	4224	36.898342	45.662609	1815.751953	4204.111816	1813	4204	28.386076	46.57983	100	100	4.474876	2.631766	1.700332	0.58812	0.573805	0.491092	144.729584	40.210667
1540	112ko3Gcon2R072503	NORMAL	C	1	3	10	6	LOW_SIGNAL	LOW_SIGNAL	1835.255005	4231.127441	1832	4232	31.344669	47.119785	1828.33606	4200.73584	1824	4198	34.877651	44.431744	100	100	1.900863	3.49655	0.54364	1.839454	0.198378	0.684007	221.07164	51.617535
1541	112ko3Gcon2R072503	NORMAL	C	1	3	10	7	LOW_SIGNAL	LOW_SIGNAL	1809.246582	4192.821777	1811	4188	31.70175	47.711884	1823.47998	4188.959961	1825	4193	31.225657	51.206631	100	100	-3.910385	0.444302	-8.801197	0	-0.455824	0.075416	0	481.454376
1542	112ko3Gcon2R072503	NORMAL	C	1	3	10	8	LOW_SIGNAL	LOW_SIGNAL	1818.664429	4203.53418	1816	4205	29.816515	42.154594	1820.095947	4185.616211	1816	4195	31.642767	47.754047	100	100	-0.393285	2.06146	-0.19078	0	-0.04524	0.375214	0	125.223167
1543	112ko3Gcon2R072503	NORMAL	C	1	3	10	9	LOW_SIGNAL	LOW_SIGNAL	1819.123291	4183.486328	1821	4179	27.151405	39.288719	1816.555542	4185.753906	1817	4188	25.666962	44.167259	100	100	0.705446	-0.260885	0	-0.369815	0.100041	-0.051341	344.843262	0
1544	112ko3Gcon2R072503	NORMAL	C	1	3	10	10	LOW_SIGNAL	LOW_SIGNAL	1816.903442	4178.862305	1816	4177	28.74416	46.143284	1829.895996	4177.624023	1828	4182	30.090143	44.820007	100	100	-3.569484	0.142464	-25.055321	0	-0.431788	0.027628	0	886.011108
1545	112ko3Gcon2R072503	NORMAL	C	1	3	10	11	LOW_SIGNAL	LOW_SIGNAL	1830.751709	4179.207031	1831	4180	31.818829	43.156982	1837.255981	4166.711914	1836	4170	32.662476	37.37513	100	100	-1.786939	1.437562	-1.243034	0	-0.199136	0.334316	0	172.694199
1546	112ko3Gcon2R072503	NORMAL	C	1	3	10	12	LOW_SIGNAL	LOW_SIGNAL	1855.172363	4160.04834	1855	4160	30.737091	45.458675	1864.624023	4151.47998	1864	4146	32.90472	46.988262	100	100	-2.596684	0.985789	-2.634118	0	-0.287243	0.182351	0	138.782761
1547	112ko3Gcon2R072503	NORMAL	C	1	3	10	13	LOW_SIGNAL	LOW_SIGNAL	1904.751709	4195.165527	1906	4194	33.569687	43.269672	1886.823975	4169.855957	1887	4177	31.203566	42.293465	100	100	4.925342	2.911863	1.691474	0.5912	0.574541	0.598427	69.054329	36.110172
1548	112ko3Gcon2R072503	NORMAL	C	1	3	10	14	LOW_SIGNAL	LOW_SIGNAL	1896.172363	4172.179199	1892	4167	32.760777	42.138931	1881.823975	4145.12793	1885	4150	32.485001	51.297199	100	100	3.941977	3.112245	1.266602	0.789514	0.441693	0.527344	29.563147	108.137527
1549	112ko3Gcon2R072503	NORMAL	C	1	3	10	15	LOW_SIGNAL	LOW_SIGNAL	1957.693848	4212.70752	1965	4221	61.652645	62.744122	1886.842529	4158.118164	1882	4154	45.13039	48.350349	100	100	19.4652	6.280499	3.099308	0.322653	1.569925	1.129037	59.284046	73.253021
1550	112ko3Gcon2R072503	NORMAL	C	1	3	10	16	LOW_SIGNAL	LOW_SIGNAL	1976.662109	4255.744629	1971	4252	111.879478	56.13324	1865.448853	4186.157715	1864	4182	29.062256	43.62965	100	100	30.553959	8.005966	3.816399	0.262027	3.826725	1.594946	97.145699	50.754471
1551	112ko3Gcon2R072503	NORMAL	C	1	3	10	17	LOW_SIGNAL	LOW_SIGNAL	1873.041382	4218.572266	1871	4221	32.696178	42.177639	1872.287964	4208.912109	1870	4206	31.654589	47.837917	100	100	0.206989	1.1114	0.186242	5.369371	0.023801	0.201935	1086.648315	233.664902
1552	112ko3Gcon2R072503	NORMAL	C	1	3	10	18	LOW_SIGNAL	LOW_SIGNAL	1893.130127	4231.273926	1891	4227	31.826742	43.301109	1887.895996	4216.312012	1889	4217	31.791878	42.589073	100	100	1.437989	1.721367	0.835376	1.197065	0.164637	0.351309	28.453646	52.267998
1553	112ko3Gcon2R072503	NORMAL	C	1	3	10	19	LOW_SIGNAL	LOW_SIGNAL	1914.4552	4230.207031	1914	4231	32.922462	39.196388	1907.407959	4216.992188	1908	4215	33.011013	48.873699	100	100	1.93611	1.520366	1.27345	0.785268	0.213482	0.270388	34.286804	220.917206
1554	112ko3Gcon2R072503	NORMAL	C	1	3	10	20	LOW_SIGNAL	LOW_SIGNAL	1918.006836	4239.075195	1917	4239	32.80592	40.640053	1919.776001	4226.26416	1924	4224	32.667892	46.322876	100	100	-0.486048	1.473908	-0.329768	0	-0.054156	0.27656	0	173.526138
1555	112ko3Gcon2R072503	NORMAL	C	1	3	10	21	LOW_SIGNAL	LOW_SIGNAL	1933.64624	4253.408203	1931	4251	40.048737	44.497459	1930.303955	4245.983887	1928	4244	32.41695	49.886475	100	100	0.918236	0.854167	1.075008	0.930225	0.103103	0.148824	703.61615	303.771698
1556	112ko3Gcon2R072503	NORMAL	C	1	3	10	22	LOW_SIGNAL	LOW_SIGNAL	1943.231323	4267.84375	1944	4269	30.870043	47.725689	1938.712036	4268.496094	1939	4269	32.282978	44.546593	100	100	1.241598	-0.075052	0	-0.060448	0.13999	-0.014644	209.020203	0
1557	112ko3Gcon2R072503	NORMAL	C	1	3	10	23	LOW_SIGNAL	LOW_SIGNAL	1955.559204	4287.454102	1952	4287	35.502766	46.830093	1956.472046	4281.007813	1956	4280	32.752388	45.066349	100	100	-0.250788	0.741645	-0.338151	0	-0.027871	0.14304	0	197.49556
1558	112ko3Gcon2R072503	NORMAL	C	1	3	10	24	LOW_SIGNAL	LOW_SIGNAL	1953.437134	4292.397461	1952	4292	31.318279	44.770229	1954.063965	4292.13623	1957	4296	30.782736	44.696354	100	100	-0.172211	0.030055	-5.729958	0	-0.020363	0.005845	0	984.138794
1559	112ko3Gcon2R072503	NORMAL	C	1	3	10	25	LOW_SIGNAL	LOW_SIGNAL	1951.853394	4309.786621	1950	4308	28.388577	47.541515	1963.444458	4306.088867	1963	4306	30.495577	45.312321	100	100	-3.184449	0.425426	-7.485315	0	-0.38009	0.081606	0	389.077545
1560	112ko3Gcon2R072503	NORMAL	C	1	3	10	26	LOW_SIGNAL	LOW_SIGNAL	1945.302002	4286.61084	1944	4290	27.487511	44.032352	1946.147339	4293.326172	1946	4291	32.096584	43.978592	100	100	-0.232242	-0.772598	0	0	-0.026337	-0.152695	0	0
1561	112ko3Gcon2R072503	NORMAL	C	1	3	11	1	DETECTED	DETECTED	3158.374023	5134.170898	2739	4768	1080.883057	770.327576	1771.857178	4171.119141	1770	4174	34.87159	56.561298	100	100	380.922028	110.798996	3.437956	0.290871	39.760643	17.026691	77.91613	79.77227
1562	112ko3Gcon2R072503	NORMAL	C	1	3	11	2	DETECTED	DETECTED	3127.574219	5327.14209	2609	4903	1228.88208	1043.228882	1798.652222	4251.391113	1805	4210	29.902277	122.390862	100	100	365.098816	123.765022	2.949935	0.33899	44.442169	8.789472	92.444717	96.307106
1563	112ko3Gcon2R072503	NORMAL	C	1	3	11	3	LOW_SIGNAL	LOW_SIGNAL	1792.835571	4212.210449	1789	4195	33.707436	93.225754	1824.21814	4440.772949	1803	4198	84.532875	694.60083	100	100	-8.621829	-26.296089	0	0	-0.371247	-0.329056	0	0
1564	112ko3Gcon2R072503	NORMAL	C	1	3	11	4	LOW_SIGNAL	LOW_SIGNAL	1803.026855	4199.711426	1804	4204	30.680332	41.092068	1805.063965	4209.616211	1806	4206	33.536633	56.606426	100	100	-0.559661	-1.139544	0	0	-0.060743	-0.174976	0	0
1565	112ko3Gcon2R072503	NORMAL	C	1	3	11	5	LOW_SIGNAL	LOW_SIGNAL	1829.106689	4203.893555	1830	4203	32.718269	42.54554	1837.264038	4206	1840	4206	31.9776	41.867687	100	100	-2.241093	-0.242346	0	0	-0.255096	-0.050312	0	0
1566	112ko3Gcon2R072503	NORMAL	C	1	3	11	6	LOW_SIGNAL	LOW_SIGNAL	1850.553345	4224.526855	1850	4223	30.785805	44.953323	1853.76001	4211.992188	1848	4209	47.844913	52.060837	100	100	-0.880977	1.442112	-0.610893	0	-0.067022	0.24077	0	209.490143
1567	112ko3Gcon2R072503	NORMAL	C	1	3	11	7	LOW_SIGNAL	LOW_SIGNAL	2150.671143	4209.845703	1833	4206	2889.250488	103.707153	1844.287964	4202.167969	1841	4209	31.076859	38.926281	100	100	84.173592	0.883322	95.292038	0.010494	9.858885	0.197238	942.96405	1251.990356
1568	112ko3Gcon2R072503	NORMAL	C	1	3	11	8	LOW_SIGNAL	LOW_SIGNAL	1811.773926	4194.664551	1813	4193	28.767263	39.746841	1823.024048	4192.624023	1822	4191	31.461056	41.517132	100	100	-3.09078	0.234762	-13.165567	0	-0.357589	0.049149	0	587.799072
1569	112ko3Gcon2R072503	NORMAL	C	1	3	11	9	LOW_SIGNAL	LOW_SIGNAL	1814.191772	4177.157715	1814	4175	32.695953	42.315834	1814.791992	4174.023926	1812	4175	31.54217	45.423363	100	100	-0.1649	0.360542	-0.457367	0	-0.019029	0.068991	0	526.907959
1570	112ko3Gcon2R072503	NORMAL	C	1	3	11	10	LOW_SIGNAL	LOW_SIGNAL	1822.691772	4187.719238	1825	4190	32.867256	42.147644	1828.855957	4177.39209	1828	4179	32.653786	40.988178	100	100	-1.693505	1.188137	-1.425345	0	-0.188774	0.251954	0	95.069839
1571	112ko3Gcon2R072503	NORMAL	C	1	3	11	11	LOW_SIGNAL	LOW_SIGNAL	1845.520508	4172.575195	1845	4174	29.374912	46.716732	1844.631958	4173.487793	1843	4177	30.749123	40.150852	100	100	0.244114	-0.104994	0	-0.430103	0.028897	-0.022729	1022.983948	0
1572	112ko3Gcon2R072503	NORMAL	C	1	3	11	12	LOW_SIGNAL	LOW_SIGNAL	1886.224487	4196.557617	1888	4200	35.282387	45.840275	1877.511963	4182.895996	1878	4184	37.652615	50.601841	100	100	2.393619	1.571768	1.522883	0.656649	0.231392	0.269983	150.910355	156.857773
1573	112ko3Gcon2R072503	NORMAL	C	1	3	11	13	LOW_SIGNAL	LOW_SIGNAL	1928.609619	4244.013672	1932	4246	32.785271	50.275814	1907.112061	4205.768066	1902	4204	39.434963	49.324009	100	100	5.90609	4.400153	1.342247	0.74502	0.54514	0.775395	101.939163	25.457844
1574	112ko3Gcon2R072503	NORMAL	C	1	3	11	14	LOW_SIGNAL	LOW_SIGNAL	1920.582153	4215.69873	1923	4216	33.997112	45.367966	1902.232056	4191.879883	1903	4187	32.235062	48.435627	100	100	5.041378	2.740356	1.83968	0.543573	0.569259	0.491763	58.871506	71.218506
1575	112ko3Gcon2R072503	NORMAL	C	1	3	11	15	LOW_SIGNAL	LOW_SIGNAL	1905.186157	4207.848145	1908	4211	35.403229	46.741802	1887.407959	4176.032227	1889	4172	32.886681	45.758118	100	100	4.884259	3.660418	1.334345	0.749432	0.54059	0.695307	73.738281	29.981552
1576	112ko3Gcon2R072503	NORMAL	C	1	3	11	16	LOW_SIGNAL	LOW_SIGNAL	1894.393066	4187.186035	1898	4190	33.884464	48.265759	1874.81604	4181.895996	1876	4182	30.692644	44.958019	100	100	5.378457	0.608618	8.837157	0.113159	0.637841	0.117666	73.335075	331.948059
1577	112ko3Gcon2R072503	NORMAL	C	1	3	11	17	LOW_SIGNAL	LOW_SIGNAL	1870.862061	4229.655273	1867	4237	33.17202	47.834404	1879.436523	4203.087402	1877	4200	30.933601	39.56625	100	100	-2.355689	3.05663	-0.770682	0	-0.277189	0.671478	0	101.182365
1578	112ko3Gcon2R072503	NORMAL	C	1	3	11	18	LOW_SIGNAL	LOW_SIGNAL	1901.253418	4248.958984	1895	4249	35.927086	46.73061	1897.285767	4208.166504	1892	4210	33.524639	41.038082	100	100	1.090045	4.69317	0.232262	4.305483	0.11835	0.994015	325.562836	54.795177
1579	112ko3Gcon2R072503	NORMAL	C	1	3	11	19	LOW_SIGNAL	LOW_SIGNAL	1913.278931	4234.652832	1912	4233	33.105843	49.780704	1917.384033	4210.655762	1918	4209	34.856571	46.238529	100	100	-1.127807	2.76086	-0.408499	0	-0.117771	0.518984	0	76.852158
1580	112ko3Gcon2R072503	NORMAL	C	1	3	11	20	LOW_SIGNAL	LOW_SIGNAL	1916.383545	4222.588867	1913	4221	34.52121	50.322365	1916.81604	4205.824219	1918	4204	30.197836	46.003319	100	100	-0.118821	1.928771	-0.061604	0	-0.014322	0.364423	0	121.666344
1581	112ko3Gcon2R072503	NORMAL	C	1	3	11	21	LOW_SIGNAL	LOW_SIGNAL	1910.794556	4244.068359	1910	4238	33.302773	43.699238	1923.232056	4228.087891	1924	4229	33.139767	49.805092	100	100	-3.416992	1.838551	-1.858525	0	-0.375304	0.32086	0	149.520081
1582	112ko3Gcon2R072503	NORMAL	C	1	3	11	22	LOW_SIGNAL	LOW_SIGNAL	1928.177612	4260.756348	1929	4261	32.608879	49.134499	1937.788696	4241.133789	1938	4240	29.481531	49.654442	100	100	-2.640483	2.257573	-1.169611	0	-0.326004	0.395182	0	36.523796
1583	112ko3Gcon2R072503	NORMAL	C	1	3	11	23	LOW_SIGNAL	LOW_SIGNAL	1964.802612	4291.795898	1962	4291	40.66061	48.124611	1948.552002	4281.175781	1948	4278	34.08374	49.854118	100	100	4.46458	1.221843	3.653971	0.273675	0.476785	0.213024	136.436066	122.573807
1584	112ko3Gcon2R072503	NORMAL	C	1	3	11	24	LOW_SIGNAL	LOW_SIGNAL	1961.046387	4314.516602	1965	4312	37.576298	46.461864	1955.072021	4293.151855	1953	4290	32.882038	49.31189	100	100	1.641356	2.458012	0.667757	1.49755	0.181691	0.433257	304.409363	77.330315
1585	112ko3Gcon2R072503	NORMAL	C	1	3	11	25	DETECTED	DETECTED	8015.503418	22679.072266	8414	22770	1447.717896	4321.074707	1967.800049	4333.120117	1966	4330	39.139706	36.534595	100	100	1661.504028	2110.699707	0.787182	1.270355	154.515808	502.152893	23.92956	23.552444
1586	112ko3Gcon2R072503	NORMAL	C	1	3	11	26	DETECTED	DETECTED	7638.115234	20391.466797	8114	20254	1774.34729	5398.174805	1930	4314.25	1938	4311	33.901817	47.010342	100	100	1568.208008	1849.681885	0.847826	1.179488	168.371948	341.993195	31.078968	33.575279
1587	112ko3Gcon2R072503	NORMAL	C	1	3	12	1	LOW_SIGNAL	LOW_SIGNAL	1778.355225	4194.309082	1776	4195	29.729559	41.526695	1784.839966	4191.240234	1782	4193	33.539433	39.69487	100	100	-1.781573	0.353071	-5.04594	0	-0.193347	0.077311	0	397.46814
1588	112ko3Gcon2R072503	NORMAL	C	1	3	12	2	LOW_SIGNAL	LOW_SIGNAL	1793.078979	4211.795898	1792	4213	29.453865	46.535934	1795.640015	4203.344238	1793	4202	31.952436	43.688992	100	100	-0.703601	0.972363	-0.7236	0	-0.080151	0.193451	0	189.631561
1589	112ko3Gcon2R072503	NORMAL	C	1	3	12	3	LOW_SIGNAL	LOW_SIGNAL	1821.642334	4228.788086	1817	4227	38.790947	43.546844	1803.368042	4198.13623	1802	4200	29.790272	43.713215	100	100	5.020552	3.526492	1.423667	0.702411	0.613432	0.701203	135.956375	12.43055
1590	112ko3Gcon2R072503	NORMAL	C	1	3	12	4	LOW_SIGNAL	LOW_SIGNAL	1851.174438	4226.865723	1848	4229	41.720715	47.717304	1822.432007	4199.815918	1824	4198	30.064541	47.497437	100	100	7.896496	3.112077	2.537372	0.394109	0.956024	0.5695	100.64035	16.914841
1591	112ko3Gcon2R072503	NORMAL	C	1	3	12	5	LOW_SIGNAL	LOW_SIGNAL	2056.208008	4233.22168	1871	4225	1318.894409	88.075432	1846.407959	4223.600098	1847	4219	35.08839	48.546452	100	100	57.639011	1.106962	52.069557	0.019205	5.979187	0.198193	628.421021	763.785583
1592	112ko3Gcon2R072503	NORMAL	C	1	3	12	6	LOW_SIGNAL	LOW_SIGNAL	1887.966187	4236.121582	1885	4235	38.060535	49.945812	1862.264038	4234.536133	1862	4232	34.762127	50.92366	100	100	7.06123	0.182406	38.711662	0.025832	0.739372	0.031134	60.299824	626.416504
1593	112ko3Gcon2R072503	NORMAL	C	1	3	12	7	LOW_SIGNAL	LOW_SIGNAL	1854.697998	4243.973145	1853	4243	52.575516	44.878502	1856.687988	4233.503906	1852	4231	31.782885	45.640366	100	100	-0.546716	1.204485	-0.4539	0	-0.062612	0.229386	0	79.321892
1594	112ko3Gcon2R072503	NORMAL	C	1	3	12	8	LOW_SIGNAL	LOW_SIGNAL	1831.439209	4199.716309	1834	4202	31.713911	43.594151	1831.039673	4203.460449	1829	4203	33.422962	39.083637	100	100	0.109766	-0.430763	0	-3.924382	0.011954	-0.095798	2640.795898	0
1595	112ko3Gcon2R072503	NORMAL	C	1	3	12	9	LOW_SIGNAL	LOW_SIGNAL	1825.121582	4199.061035	1824	4198	29.30764	49.872105	1822.744019	4189.12793	1826	4192	32.978954	45.95018	100	100	0.653195	1.142803	0.571573	1.749557	0.072093	0.216171	636.027649	195.163193
1596	112ko3Gcon2R072503	NORMAL	C	1	3	12	10	LOW_SIGNAL	LOW_SIGNAL	1837.087891	4186.885254	1839	4188	31.864897	48.066216	1836.088013	4176.312012	1835	4176	29.309811	41.738895	100	100	0.2747	1.21645	0.225821	4.428294	0.034114	0.253319	1250.37915	225.45105
1597	112ko3Gcon2R072503	NORMAL	C	1	3	12	11	LOW_SIGNAL	LOW_SIGNAL	1863.729736	4202.567383	1865	4202	31.393614	44.731567	1860.024048	4179.832031	1863	4179	34.288975	47.066135	100	100	1.018075	2.6157	0.389217	2.56926	0.108072	0.483051	372.141052	64.389885
1598	112ko3Gcon2R072503	NORMAL	C	1	3	12	12	LOW_SIGNAL	LOW_SIGNAL	1897.687134	4233.197266	1897	4226	30.264084	47.082489	1889.144043	4202.040039	1889	4202	37.246937	44.951653	100	100	2.34707	3.584635	0.654758	1.527281	0.229364	0.693128	254.149216	44.945961
1599	112ko3Gcon2R072503	NORMAL	C	1	3	12	13	LOW_SIGNAL	LOW_SIGNAL	1919.602783	4303.438477	1917	4306	34.886311	54.417793	1917.621582	4253.044922	1914	4253	30.284727	52.929699	100	100	0.544301	5.797772	0.093881	10.651768	0.065419	0.952085	874.08252	25.080498
1600	112ko3Gcon2R072503	NORMAL	C	1	3	12	14	LOW_SIGNAL	LOW_SIGNAL	1903.164429	4252.685059	1902	4254	36.921543	50.199154	1906.666626	4238.358887	1906	4235	31.902063	55.449642	100	100	-0.962169	1.648224	-0.583761	0	-0.10978	0.258364	0	164.400055
1601	112ko3Gcon2R072503	NORMAL	C	1	3	12	15	LOW_SIGNAL	LOW_SIGNAL	1903.427612	4319.662109	1901	4323	41.755527	66.320168	1883.615967	4192.359863	1886	4192	32.703159	49.86731	100	100	5.442914	14.646109	0.371629	2.690858	0.605802	2.55282	131.044327	34.345062
1602	112ko3Gcon2R072503	NORMAL	C	1	3	12	16	LOW_SIGNAL	LOW_SIGNAL	1893.40686	4296.848145	1895	4300	36.66885	66.297646	1866.008057	4187.240234	1863	4187	30.319134	48.999405	100	100	7.527358	12.610377	0.596918	1.675273	0.90368	2.236923	75.273834	40.744423
1603	112ko3Gcon2R072503	NORMAL	C	1	3	12	17	LOW_SIGNAL	LOW_SIGNAL	1891.684937	4252.958984	1884	4250	56.548271	41.291878	1879.223999	4211.591797	1880	4212	33.155025	43.846703	100	100	3.423432	4.75929	0.719316	1.39021	0.375839	0.94345	367.619659	35.652317
1604	112ko3Gcon2R072503	NORMAL	C	1	3	12	18	LOW_SIGNAL	LOW_SIGNAL	1900.006836	4198.246582	1898	4196	36.729309	42.652821	1899.864014	4187.959961	1898	4189	33.280415	41.335831	100	100	0.039238	1.183475	0.033155	30.16144	0.004291	0.248855	10879.858398	102.241859
1605	112ko3Gcon2R072503	NORMAL	C	1	3	12	19	LOW_SIGNAL	LOW_SIGNAL	1916.619019	4254.754883	1916	4257	34.993412	53.267296	1908.767944	4191.432129	1906	4195	31.56308	48.408936	100	100	2.15695	7.285275	0.29607	3.377582	0.248742	1.30808	192.457245	35.099003
1606	112ko3Gcon2R072503	NORMAL	C	1	3	12	20	LOW_SIGNAL	LOW_SIGNAL	1915.773926	4239.109375	1906	4242	118.16153	50.20031	1904.285767	4188.746094	1904	4188	27.824839	42.245937	100	100	3.156177	5.79429	0.544705	1.835857	0.412874	1.192145	999.626587	53.843533
1607	112ko3Gcon2R072503	NORMAL	C	1	3	12	21	LOW_SIGNAL	LOW_SIGNAL	1900.220703	4200.931152	1899	4204	36.425621	44.94698	1902.357178	4205.246094	1900	4203	32.606865	48.628334	100	100	-0.58696	-0.496433	0	0	-0.065522	-0.088733	0	0
1608	112ko3Gcon2R072503	NORMAL	C	1	3	12	22	LOW_SIGNAL	LOW_SIGNAL	1913.139038	4224.225098	1912	4228	32.940159	45.888435	1909.807983	4224.224121	1908	4221	38.081127	49.993195	100	100	0.915151	0.000112	8145.288574	0.000123	0.087473	0.00002	573.634094	2031475.25
1609	112ko3Gcon2R072503	NORMAL	C	1	3	12	23	LOW_SIGNAL	LOW_SIGNAL	1914.94043	4261.284668	1916	4258	33.138939	45.805435	1920.608032	4253.680176	1918	4255	37.821926	45.336483	100	100	-1.557078	0.874896	-1.779729	0	-0.14985	0.167735	0	85.971245
1610	112ko3Gcon2R072503	NORMAL	C	1	3	12	24	LOW_SIGNAL	LOW_SIGNAL	1903.34436	4255.238281	1903	4256	36.898788	52.148479	1923.839966	4250.855957	1924	4251	36.355862	47.10622	100	100	-5.630821	0.504186	-11.168143	0	-0.56375	0.093031	0	510.485687
1611	112ko3Gcon2R072503	NORMAL	C	1	3	12	25	LOW_SIGNAL	LOW_SIGNAL	1926.033569	4260.288574	1923	4261	44.806705	47.522293	1933.328003	4257.335938	1929	4263	36.092796	43.970627	100	100	-2.004022	0.339701	-5.899379	0	-0.202102	0.06715	0	610.519958
1612	112ko3Gcon2R072503	NORMAL	C	1	3	12	26	LOW_SIGNAL	LOW_SIGNAL	1964.743286	4275.5	1962	4278	55.534279	42.032787	1942.952026	4249.671875	1941	4248	38.696266	41.793629	100	100	5.98678	2.971523	2.014718	0.496347	0.563136	0.617992	182.79274	17.335686
[truncated: 29,588 more rows]
