# Supplementary material for: CARMA: A platform for analyzing microarray datasets that incorporate replicate measures
Source: BMC Bioinformatics. 2006 Mar 17;7:149. doi: 10.1186/1471-2105-7-149 (PMC1450302; doi:10.1186/1471-2105-7-149)
Supplement: Additional File 8 — Data4.zip Comma separated value data files containing the microarray experimental data. [file 1471-2105-7-149-S8.zip]

Archive with 4 entries (4 files):
- Slide108rescan.csv
- 126ko1Gko3R073003.csv
- Readme.txt
- 113ko3Gcon1R072503.csv
