# Supplementary material for: CARMA: A platform for analyzing microarray datasets that incorporate replicate measures
Source: BMC Bioinformatics. 2006 Mar 17;7:149. doi: 10.1186/1471-2105-7-149 (PMC1450302; doi:10.1186/1471-2105-7-149)
Supplement: Additional File 8 — Data4.zip Comma separated value data files containing the microarray experimental data. [file 1471-2105-7-149-S8.zip › Slide108rescan.csv]

Number	Array/Plate	Flagged As	Set	Set Row	Set Column	Row	Column	Detection Status (w595)	Detection Status (w685)	Spot Mean Intensity (w595)	Spot Mean Intensity (w685)	Spot Median Intensity (w595)	Spot Median Intensity (w685)	Spot Standard Deviation (w595)	Spot Standard Deviation (w685)	Background Mean Intensity (w595)	Background Mean Intensity (w685)	Background Median Intensity (w595)	Background Median Intensity (w685)	Background Standard Deviation (w595)	Background Standard Deviation (w685)	Spot Confidence (w595)	Spot Confidence (w685)	Spot Normalized Intensity (w595)	Spot Normalized Intensity (w685)	Spot Ratio (w595)	Spot Ratio (w685)	Spot SNR (w595)	Spot SNR (w685)	Spot CV (%) (w595)	Spot CV (%) (w685)
1	Slide108rescan	NORMAL	A	1	1	1	1	LOW_SIGNAL	LOW_SIGNAL	2199.664307	8232.486328	2208	8229	53.268253	60.67144	2151.904785	8226.467773	2155	8235	55.036781	63.476204	100	100	15.729341	3.105863	5.064403	0.197457	0.867775	0.094816	28.978132	310.045319
2	Slide108rescan	NORMAL	A	1	1	1	2	LOW_SIGNAL	LOW_SIGNAL	2153.714355	8244.911133	2153	8244	40.065701	65.366623	2098.976074	8254.959961	2102	8251	46.631401	64.980659	100	100	18.027758	-5.185678	0	-0.28765	1.17385	-0.154643	43.586468	0
3	Slide108rescan	NORMAL	A	1	1	1	3	LOW_SIGNAL	LOW_SIGNAL	2101.479736	8255.851563	2095	8255	50.43248	67.382484	2048.730225	8231.801758	2047	8229	45.380249	64.399513	100	100	17.372766	12.410854	1.399804	0.714386	1.162389	0.373447	41.709484	82.44059
4	Slide108rescan	NORMAL	A	1	1	1	4	LOW_SIGNAL	LOW_SIGNAL	2089.637695	8210.966797	2090	8207	58.329365	62.527992	2038.333374	8182.595215	2036	8177	47.452038	74.788994	100	100	16.896801	14.641099	1.154066	0.866501	1.081183	0.379355	66.116791	144.624405
5	Slide108rescan	NORMAL	A	1	1	1	5	LOW_SIGNAL	LOW_SIGNAL	2037.84668	8095.120117	2032	8095	44.093678	58.482594	2026.611084	8107.246094	2025	8107	32.806332	67.009201	100	100	3.700383	-6.257586	0	-1.691065	0.342483	-0.18096	262.218323	0
6	Slide108rescan	NORMAL	A	1	1	1	6	LOW_SIGNAL	LOW_SIGNAL	2019.966431	8026.09375	2024	8024	34.98753	56.931622	2023.071411	8035.968262	2024	8038	35.322777	65.894089	100	100	-1.022609	-5.095722	0	0	-0.087903	-0.149854	0	0
7	Slide108rescan	NORMAL	A	1	1	1	7	LOW_SIGNAL	LOW_SIGNAL	2243.758301	7972.838867	2287	7970	149.942719	61.188911	2012.280029	7970.456055	1999	7969	61.145462	74.377571	100	100	76.236122	1.229646	61.998451	0.016129	3.785698	0.032037	59.145473	1774.543457
8	Slide108rescan	NORMAL	A	1	1	1	8	LOW_SIGNAL	LOW_SIGNAL	2186.593262	7959.766602	2226	7959	153.249695	67.061363	2006.719971	7945.359863	1979	7945	97.925385	71.385521	100	100	59.240295	7.434569	7.968222	0.125499	1.83684	0.201816	65.53595	169.834793
9	Slide108rescan	NORMAL	A	1	1	1	9	LOW_SIGNAL	LOW_SIGNAL	1950.244995	7892.953613	1950	7890	35.984245	63.857059	1937.319946	7886.304199	1937	7885	41.113857	67.207092	100	100	4.256795	3.431417	1.240536	0.806103	0.314372	0.098939	153.862167	315.125244
10	Slide108rescan	NORMAL	A	1	1	1	10	LOW_SIGNAL	LOW_SIGNAL	1936.601318	7827.039063	1935	7829	38.636524	56.63723	1924.447998	7826.328125	1923	7826	42.047302	62.588203	100	100	4.00263	0.366878	10.90998	0.091659	0.289039	0.011359	136.497589	3746.683594
11	Slide108rescan	NORMAL	A	1	1	1	11	LOW_SIGNAL	LOW_SIGNAL	1945.110352	7775.162109	1942	7775	38.859997	62.087997	1909.640015	7756.992188	1913	7752	38.309517	66.268486	100	100	11.681964	9.376552	1.24587	0.802652	0.925888	0.274186	18.375031	127.488014
12	Slide108rescan	NORMAL	A	1	1	1	12	LOW_SIGNAL	LOW_SIGNAL	1940.453979	7739.440918	1940	7742	35.183495	57.902386	1916.199951	7717.200195	1916	7716	33.101257	64.27787	100	100	7.987933	11.477281	0.695978	1.436827	0.732722	0.346009	49.163536	125.489738
13	Slide108rescan	NORMAL	A	1	1	1	13	LOW_SIGNAL	LOW_SIGNAL	2175.040771	7704.469238	2208	7703	124.36573	61.651505	1923.523804	7695.261719	1925	7695	37.633331	72.666595	100	100	82.835754	4.751522	17.433519	0.057361	6.683356	0.126709	47.128067	417.752106
14	Slide108rescan	NORMAL	A	1	1	1	14	LOW_SIGNAL	LOW_SIGNAL	2137.621582	7677.337891	2180	7677	126.923798	55.988533	1922	7660.047852	1906	7658	59.418919	63.516537	100	100	71.013802	8.92249	7.958967	0.125644	3.628837	0.272213	52.015358	173.475067
15	Slide108rescan	NORMAL	A	1	1	1	15	LOW_SIGNAL	LOW_SIGNAL	1913.234863	7637.066895	1912	7634	32.923828	61.814095	1901.992065	7634.246094	1896	7640	35.875668	58.057983	100	100	3.702755	1.455669	2.543679	0.393131	0.313382	0.048586	126.754814	752.238831
16	Slide108rescan	NORMAL	A	1	1	1	16	LOW_SIGNAL	LOW_SIGNAL	1895.724854	7626.557129	1901	7627	37.250591	59.455685	1900.269897	7625.968262	1899	7627	36.787476	69.407669	100	100	-1.496886	0.303884	-4.92585	0	-0.123549	0.008484	0	6081.380371
17	Slide108rescan	NORMAL	A	1	1	1	17	LOW_SIGNAL	LOW_SIGNAL	1924.387695	7625.823242	1922	7621	34.729366	63.389381	1906.023804	7630.444336	1906	7629	43.623383	62.577644	100	100	6.048048	-2.384706	0	-0.394294	0.420964	-0.073846	143.75116	0
18	Slide108rescan	NORMAL	A	1	1	1	18	LOW_SIGNAL	LOW_SIGNAL	1938.689209	7617.851563	1933	7625	36.56638	61.316769	1910.531738	7619.007813	1913	7617	37.601414	60.253281	100	100	9.273511	-0.596681	0	-0.064342	0.748841	-0.01919	31.116552	0
19	Slide108rescan	NORMAL	A	1	1	1	19	LOW_SIGNAL	LOW_SIGNAL	1926.412109	7605.148438	1928	7607	37.164627	58.795876	1912.039673	7603.047852	1914	7605	38.354435	64.403343	100	100	4.733484	1.084003	4.36667	0.229007	0.374727	0.032616	65.953255	1251.257935
20	Slide108rescan	NORMAL	A	1	1	1	20	LOW_SIGNAL	LOW_SIGNAL	1927.806641	7598.233398	1923	7595	45.382294	58.187897	1915.023804	7598.643066	1913	7599	37.890255	59.059765	100	100	4.209959	-0.211408	0	-0.050216	0.337365	-0.006936	195.399597	0
21	Slide108rescan	NORMAL	A	1	1	1	21	LOW_SIGNAL	LOW_SIGNAL	1934.76355	7590.85791	1937	7593	31.575066	57.765892	1916.920654	7581.69043	1914	7573	33.42588	56.715508	100	100	5.876462	4.73086	1.242155	0.805053	0.533805	0.16164	61.471802	119.616653
22	Slide108rescan	NORMAL	A	1	1	1	22	LOW_SIGNAL	LOW_SIGNAL	1934.906006	7560.234863	1930	7557	32.326118	56.844067	1929.523804	7564.087402	1932	7556	31.663408	55.529163	100	100	1.772599	-1.988095	0	-1.121571	0.169982	-0.069379	120.991867	0
23	Slide108rescan	NORMAL	A	1	1	1	23	LOW_SIGNAL	LOW_SIGNAL	1996.40271	7561.92627	1926	7553	413.943146	66.389923	1925.911987	7582.808105	1925	7586	41.193295	57.616879	100	100	23.215738	-10.77603	0	-0.464169	1.711218	-0.362426	584.315735	0
24	Slide108rescan	NORMAL	A	1	1	1	24	LOW_SIGNAL	LOW_SIGNAL	1964.712402	7572.758301	1962	7574	38.5452	59.471478	1935.352051	7573.983887	1936	7578	50.117954	59.164345	100	100	9.669673	-0.632461	0	-0.065407	0.585825	-0.020715	109.100998	0
25	Slide108rescan	NORMAL	A	1	1	1	25	LOW_SIGNAL	LOW_SIGNAL	1899.039429	7573.592285	1900	7577	31.211287	59.895416	1908.451416	7577.576172	1908	7576	38.700184	61.687737	100	100	-3.099787	-2.055877	0	0	-0.243203	-0.064582	0	0
26	Slide108rescan	NORMAL	A	1	1	1	26	LOW_SIGNAL	LOW_SIGNAL	1901.891113	7578.830078	1902	7579	35.765629	61.388435	1909.456665	7584.968262	1914	7579	37.743443	57.307987	100	100	-2.491674	-3.167598	0	0	-0.200447	-0.107109	0	0
27	Slide108rescan	NORMAL	A	1	1	2	1	LOW_SIGNAL	LOW_SIGNAL	2116.346924	8190.850098	2114	8192	51.368351	64.14521	2085.528076	8190.12793	2081	8196	52.678669	74.58725	100	100	10.150021	0.372673	27.235704	0.036717	0.585035	0.009682	37.886703	5270.398926
28	Slide108rescan	NORMAL	A	1	1	2	2	LOW_SIGNAL	LOW_SIGNAL	2078.380859	8226	2077	8221	42.537563	66.369347	2043.647949	8216.984375	2037	8212	49.633209	59.125069	100	100	11.439096	4.652495	2.458701	0.406719	0.699792	0.152484	73.629425	334.436676
29	Slide108rescan	NORMAL	A	1	1	2	3	LOW_SIGNAL	LOW_SIGNAL	2004.493286	8200.660156	2008	8201	35.822788	65.270599	1988.160034	8184.271973	1991	8182	36.23053	65.310951	100	100	5.379268	8.457089	0.636066	1.572164	0.450815	0.250926	33.185322	14.007324
30	Slide108rescan	NORMAL	A	1	1	2	4	LOW_SIGNAL	LOW_SIGNAL	1998.093384	8160.246582	1998	8163	32.839931	58.690067	1999.880005	8168.271973	1994	8166	49.782688	67.435555	100	100	-0.588414	-4.141487	0	0	-0.035888	-0.119008	0	0
31	Slide108rescan	NORMAL	A	1	1	2	5	LOW_SIGNAL	LOW_SIGNAL	1995.182373	8087.628418	1995	8089	33.712482	61.613586	1989.416016	8089.936035	1987	8087	39.224789	73.695297	100	100	1.899119	-1.190841	0	-0.627049	0.147008	-0.031313	347.72818	0
32	Slide108rescan	NORMAL	A	1	1	2	6	LOW_SIGNAL	LOW_SIGNAL	1968.863892	8028.360352	1969	8030	32.882862	64.5662	1965.312012	8038.952148	1964	8040	42.276436	71.868378	100	100	1.169792	-5.465876	0	-4.672518	0.084016	-0.147378	748.080811	0
33	Slide108rescan	NORMAL	A	1	1	2	7	LOW_SIGNAL	LOW_SIGNAL	1931.594604	7964.378418	1935	7961	35.691391	60.244102	1938.142822	7950.825195	1937	7953	46.144943	78.912933	100	100	-2.15662	6.994113	-0.308348	0	-0.141905	0.171749	0	376.069885
34	Slide108rescan	NORMAL	A	1	1	2	8	LOW_SIGNAL	LOW_SIGNAL	1893.724854	7891.308594	1895	7896	34.049816	65.91909	1913.66394	7880.399902	1903	7886	74.319054	73.114578	100	100	-6.566831	5.629408	-1.166522	0	-0.26829	0.1492	0	289.946228
35	Slide108rescan	NORMAL	A	1	1	2	9	LOW_SIGNAL	LOW_SIGNAL	1872.513306	7817.946777	1870	7812	40.652355	60.890232	1868.199951	7818.248047	1871	7830	44.185268	68.590134	100	100	1.42058	-0.15547	0	-0.109441	0.09762	-0.004392	401.370544	0
36	Slide108rescan	NORMAL	A	1	1	2	10	LOW_SIGNAL	LOW_SIGNAL	1853.888184	7751.967285	1853	7749	29.969862	65.184441	1852.199951	7755.056152	1848	7752	41.826828	70.508331	100	100	0.55601	-1.594004	0	-2.86686	0.040362	-0.043809	1728.250732	0
37	Slide108rescan	NORMAL	A	1	1	2	11	LOW_SIGNAL	LOW_SIGNAL	1868.058838	7698.908691	1870	7699	32.889809	60.963139	1846.608032	7693.359863	1847	7696	36.49036	56.083233	100	100	7.064707	2.863462	2.467191	0.405319	0.587849	0.098939	73.681526	430.708405
38	Slide108rescan	NORMAL	A	1	1	2	12	LOW_SIGNAL	LOW_SIGNAL	1854.317871	7676.351074	1855	7679	33.739471	60.407528	1849.031738	7659.761719	1846	7660	39.275635	60.986221	100	100	1.740959	8.560904	0.203362	4.917348	0.134591	0.272018	380.340637	50.523438
39	Slide108rescan	NORMAL	A	1	1	2	13	LOW_SIGNAL	LOW_SIGNAL	1887.571411	7623.162109	1888	7625	52.1982	57.493889	1842.309814	7627.479004	1835	7626	53.857071	62.82597	100	100	14.906663	-2.227725	0	-0.149445	0.840402	-0.068712	29.305044	0
40	Slide108rescan	NORMAL	A	1	1	2	14	LOW_SIGNAL	LOW_SIGNAL	1872.168945	7605.945801	1873	7604	39.403782	56.627056	1851.208008	7611.695801	1835	7614	77.173698	63.645721	100	100	6.903372	-2.967276	0	-0.42983	0.271607	-0.090344	316.569946	0
41	Slide108rescan	NORMAL	A	1	1	2	15	LOW_SIGNAL	LOW_SIGNAL	1841.034058	7612.802734	1841	7612	37.470795	62.197063	1825.839966	7603.848145	1824	7601	45.541615	62.507172	100	100	5.004092	4.620998	1.082903	0.923444	0.333631	0.143257	170.35527	69.446747
42	Slide108rescan	NORMAL	A	1	1	2	16	LOW_SIGNAL	LOW_SIGNAL	1832.578247	7595.353516	1832	7595	35.996559	57.512321	1824.319946	7591.687988	1826	7596	46.305714	64.216423	100	100	2.719827	1.891588	1.437854	0.695481	0.178343	0.057081	352.717316	779.34613
43	Slide108rescan	NORMAL	A	1	1	2	17	LOW_SIGNAL	LOW_SIGNAL	1869.636963	7580.726074	1874	7580	37.019444	54.135017	1835.18396	7577.200195	1834	7577	48.276489	57.092453	100	100	11.34691	1.819523	6.236201	0.160354	0.71366	0.061757	89.939255	514.394348
44	Slide108rescan	NORMAL	A	1	1	2	18	LOW_SIGNAL	LOW_SIGNAL	1878.280762	7565.157715	1874	7567	38.623508	54.480324	1846.511963	7562.680176	1843	7565	44.207283	56.516285	100	100	10.462882	1.278529	8.18353	0.122197	0.718633	0.043838	67.695374	606.763123
45	Slide108rescan	NORMAL	A	1	1	2	19	LOW_SIGNAL	LOW_SIGNAL	2163.876709	7575.588867	2195	7572	178.733536	53.74469	1850.874023	7560.944824	1851	7561	37.181034	54.480564	100	100	103.085747	7.557029	13.641041	0.073308	8.418343	0.268794	55.853664	60.940357
46	Slide108rescan	NORMAL	A	1	1	2	20	DETECTED	DETECTED	2313.730713	7586.846191	2309	7583	56.562695	52.267555	1849.331177	7555.337891	1853	7560	38.567497	59.131989	100	100	152.947479	16.259796	9.406482	0.10631	12.041215	0.532847	8.909344	87.764542
47	Slide108rescan	NORMAL	A	1	1	2	21	DETECTED	DETECTED	3525.19043	7703.143066	3587	7707	296.962494	71.727547	1847.5	7556.3125	1852	7558	45.304962	55.949459	100	100	552.538269	75.771622	7.292153	0.137134	37.031052	2.624343	17.493469	30.567999
48	Slide108rescan	NORMAL	A	1	1	2	22	DETECTED	DETECTED	3580.983398	7702.191895	3609	7707	277.791931	67.546959	1851.724121	7555.862305	1857	7565	40.319241	65.147194	100	100	569.522217	75.513092	7.542033	0.13259	42.889183	2.246138	15.894108	12.194901
49	Slide108rescan	NORMAL	A	1	1	2	23	LOW_SIGNAL	LOW_SIGNAL	1843.776978	7549.425781	1844	7544	37.979374	57.895653	1850.232056	7554.26416	1850	7559	42.061428	61.44249	100	100	-2.125945	-2.496836	0	0	-0.153468	-0.078746	0	0
50	Slide108rescan	NORMAL	A	1	1	2	24	LOW_SIGNAL	LOW_SIGNAL	1870.717163	7545.940918	1874	7541	34.841061	59.007378	1860.785767	7545.182617	1867	7553	45.402672	65.485085	100	100	3.270852	0.39132	8.358518	0.119638	0.21874	0.01158	293.130035	3744.904053
51	Slide108rescan	NORMAL	A	1	1	2	25	DETECTED	DETECTED	2696.333252	7619.916504	2686	7617	73.985039	60.845543	1864.40271	7545.751465	1858	7548	56.724308	58.101261	100	100	273.991821	38.27272	7.158933	0.139686	14.666208	1.276479	5.70947	24.360798
52	Slide108rescan	NORMAL	A	1	1	2	26	DETECTED	DETECTED	2678.743896	7638.780273	2672	7630	77.725349	64.446747	1857.732178	7543.758789	1858	7534	37.679535	59.198277	100	100	270.395782	49.035648	5.514269	0.181348	21.789328	1.605139	8.28021	26.809141
53	Slide108rescan	NORMAL	A	1	1	3	1	LOW_SIGNAL	LOW_SIGNAL	2038.306152	8197.857422	2038	8188	35.906002	69.776657	2042.791992	8172.319824	2042	8173	42.387482	69.771111	100	100	-1.477387	13.178627	-0.112105	0	-0.105829	0.36602	0	3.444844
54	Slide108rescan	NORMAL	A	1	1	3	2	LOW_SIGNAL	LOW_SIGNAL	1993.409424	8228.845703	1991	8232	35.897194	52.511627	1990.855957	8195.080078	1990	8193	44.426403	57.605526	100	100	0.840971	17.424685	0.048263	20.719732	0.057476	0.586153	1025.051636	70.14196
55	Slide108rescan	NORMAL	A	1	1	3	3	LOW_SIGNAL	LOW_SIGNAL	1997.637573	8199.919922	2000	8204	50.112473	60.799236	1948.255981	8187.631836	1948	8185	34.343822	58.963161	100	100	16.263561	6.341242	2.564728	0.389905	1.43786	0.208403	73.900642	120.676109
56	Slide108rescan	NORMAL	A	1	1	3	4	LOW_SIGNAL	LOW_SIGNAL	1999.369141	8184.161133	2004	8189	44.330185	60.292877	1994.57605	8172.456055	1951	8169	285.930481	73.067421	100	100	1.578579	6.040382	0.261338	3.826469	0.016763	0.160196	5893.340332	352.623871
57	Slide108rescan	NORMAL	A	1	1	3	5	LOW_SIGNAL	LOW_SIGNAL	1945.53064	8097.074707	1946	8099	37.331051	70.525925	1942.416016	8095.720215	1942	8098	32.747372	72.884087	100	100	1.025785	0.698983	1.467539	0.681413	0.095111	0.018584	575.431396	1357.687256
58	Slide108rescan	NORMAL	A	1	1	3	6	LOW_SIGNAL	LOW_SIGNAL	1919.520264	8041.776855	1917	8036	35.933701	61.101761	1920.33606	8038.655762	1918	8037	36.569633	63.454861	100	100	-0.268678	1.610634	-0.166815	0	-0.022308	0.049186	0	548.525269
59	Slide108rescan	NORMAL	A	1	1	3	7	LOW_SIGNAL	LOW_SIGNAL	2020.405396	7969.351563	2033	7970	69.352982	64.727638	1898.595215	7944.611328	1900	7943	37.452087	85.983437	100	100	40.117527	12.767149	3.142246	0.318244	3.252427	0.287733	47.919662	228.774429
60	Slide108rescan	NORMAL	A	1	1	3	8	LOW_SIGNAL	LOW_SIGNAL	1985.322144	7853.416016	1993	7851	71.624687	67.91729	1859.560059	7827.26416	1856	7823	48.986732	68.72094	100	100	41.419064	13.495613	3.069076	0.325831	2.567268	0.380551	41.54924	40.069748
61	Slide108rescan	NORMAL	A	1	1	3	9	LOW_SIGNAL	LOW_SIGNAL	1886.054077	7763.033691	1889	7756	48.75494	70.682732	1815.05603	7749.271973	1816	7751	44.007935	68.950241	100	100	23.382824	7.101707	3.292564	0.303715	1.613301	0.199589	29.556334	113.020325
62	Slide108rescan	NORMAL	A	1	1	3	10	LOW_SIGNAL	LOW_SIGNAL	1866.496704	7703.617676	1867	7699	44.416439	59.028801	1800.42395	7690.319824	1802	7695	34.515137	59.219471	100	100	21.760704	6.86233	3.171037	0.315354	1.914312	0.224552	42.310596	35.707298
63	Slide108rescan	NORMAL	A	1	1	3	11	LOW_SIGNAL	LOW_SIGNAL	1991.51001	7744.436035	1959	7704	127.862282	128.97345	1821.457886	7692.879395	1805	7693	68.970177	79.504005	100	100	56.005749	26.605701	2.105028	0.475053	2.465589	0.648479	63.313282	196.976059
64	Slide108rescan	NORMAL	A	1	1	3	12	DETECTED	DETECTED	2064.885742	7798.549805	2056	7779	103.304688	117.140968	1825.103394	7674.48291	1826	7690	39.968155	64.953072	100	100	78.971024	64.024475	1.233451	0.810734	5.999335	1.9101	39.727558	78.573639
65	Slide108rescan	NORMAL	A	1	1	3	13	LOW_SIGNAL	LOW_SIGNAL	1780.389648	7608.746582	1780	7606	34.288342	62.789364	1776.984009	7612.096191	1779	7612	41.652943	67.610298	100	100	1.121629	-1.728559	0	-1.541115	0.081762	-0.049543	694.408325	0
66	Slide108rescan	NORMAL	A	1	1	3	14	LOW_SIGNAL	LOW_SIGNAL	1758.074829	7594.639648	1757	7597	29.74943	71.361595	1769.495972	7606.983887	1773	7606	35.674515	56.127743	100	100	-3.761492	-6.37022	0	0	-0.320148	-0.219931	0	0
67	Slide108rescan	NORMAL	A	1	1	3	15	LOW_SIGNAL	LOW_SIGNAL	1782.834473	7588.61377	1778	7589	45.023609	68.76432	1760.33606	7580.496094	1758	7582	38.733364	58.535854	100	100	7.409731	4.18911	1.768808	0.565353	0.580854	0.138679	102.02166	444.516632
68	Slide108rescan	NORMAL	A	1	1	3	16	LOW_SIGNAL	LOW_SIGNAL	1762.8125	7528.416504	1763	7530	32.338848	67.846855	1754.192017	7556.432129	1755	7551	41.410751	60.30064	100	100	2.83911	-14.457408	0	-5.092233	0.20817	-0.464599	300.052612	0
69	Slide108rescan	NORMAL	A	1	1	3	17	LOW_SIGNAL	LOW_SIGNAL	1754.856201	7556.027344	1754	7553	35.39024	52.975735	1762.855957	7551.423828	1759	7545	42.969551	57.813126	100	100	-2.634676	2.375635	-1.109041	0	-0.186173	0.079628	0	502.879547
70	Slide108rescan	NORMAL	A	1	1	3	18	LOW_SIGNAL	LOW_SIGNAL	1762.993164	7540.207031	1763	7534	28.369719	72.306152	1772.223999	7539.080078	1772	7542	44.655472	54.143414	100	100	-3.040126	0.581562	-5.227519	0	-0.206712	0.020814	0	4252.491699
71	Slide108rescan	NORMAL	A	1	1	3	19	LOW_SIGNAL	LOW_SIGNAL	1787.048218	7530.034668	1787	7532	36.619915	51.527153	1779.560059	7538.456055	1778	7542	37.066723	52.208099	100	100	2.466185	-4.34584	0	-1.762171	0.202018	-0.161304	76.626556	0
72	Slide108rescan	NORMAL	A	1	1	3	20	LOW_SIGNAL	LOW_SIGNAL	1804.668945	7541.85498	1806	7541	32.605831	59.231419	1781.706299	7542.063477	1783	7540	38.839375	56.585487	100	100	7.562624	-0.107594	0	-0.014227	0.591221	-0.003685	91.903519	0
73	Slide108rescan	NORMAL	A	1	1	3	21	LOW_SIGNAL	LOW_SIGNAL	1833.363037	7555.390625	1838	7553	39.397507	59.710518	1785.108887	7546.633789	1786	7551	40.63937	57.060799	100	100	15.892244	4.518948	3.516802	0.284349	1.187374	0.153465	20.660799	200.87262
74	Slide108rescan	NORMAL	A	1	1	3	22	LOW_SIGNAL	LOW_SIGNAL	1874.744995	7547.711426	1852	7548	80.249283	73.119057	1785.528809	7543.086426	1785	7541	35.911964	69.020203	100	100	29.38287	2.386722	12.310972	0.081228	2.484303	0.067009	80.439926	521.886963
75	Slide108rescan	NORMAL	A	1	1	3	23	LOW_SIGNAL	LOW_SIGNAL	1792.662109	7550.040527	1788	7545	35.581017	59.679054	1802.095215	7561.22998	1800	7561	35.320347	56.880112	100	100	-3.106742	-5.774295	0	0	-0.267073	-0.19672	0	0
76	Slide108rescan	NORMAL	A	1	1	3	24	LOW_SIGNAL	LOW_SIGNAL	1818.838867	7553.046875	1819	7555	37.346279	66.557663	1801.277832	7551.833496	1801	7550	46.475739	57.369366	100	100	5.783632	0.626162	9.236643	0.108264	0.377854	0.02115	157.525742	2781.019531
77	Slide108rescan	NORMAL	A	1	1	3	25	LOW_SIGNAL	LOW_SIGNAL	1780.736816	7519.013184	1782	7517	31.997253	57.402847	1796.81604	7533.879883	1799	7542	43.162369	65.34864	100	100	-5.295606	-7.671931	0	0	-0.372529	-0.227498	0	0
78	Slide108rescan	NORMAL	A	1	1	3	26	LOW_SIGNAL	LOW_SIGNAL	1789.789063	7522.067871	1791	7517	33.853104	69.979515	1799.960449	7526.307129	1804	7528	37.332268	58.159557	100	100	-3.349891	-2.187661	0	0	-0.272456	-0.07289	0	0
79	Slide108rescan	NORMAL	A	1	1	4	1	LOW_SIGNAL	LOW_SIGNAL	2004.045776	8201.791016	2003	8193	38.073223	65.036301	2001.439941	8200.055664	1999	8200	55.411282	63.643456	100	100	0.858218	0.895525	0.958341	1.04347	0.047027	0.027267	1544.980957	771.469482
80	Slide108rescan	NORMAL	A	1	1	4	2	LOW_SIGNAL	LOW_SIGNAL	1960.405396	8231.763672	1961	8234	38.30167	64.197876	1956.264038	8216.799805	1953	8216	37.258064	62.547913	100	100	1.363934	7.722074	0.176628	5.66162	0.111153	0.239238	214.422745	96.640656
81	Slide108rescan	NORMAL	A	1	1	4	3	LOW_SIGNAL	LOW_SIGNAL	2138.210938	8201.564453	2171	8203	121.806496	71.340797	1916.42395	8187.775879	1918	8185	39.544025	60.479248	100	100	73.04435	7.115566	10.26543	0.097414	5.608609	0.227989	51.945747	274.420929
82	Slide108rescan	NORMAL	A	1	1	4	4	LOW_SIGNAL	LOW_SIGNAL	2132.197266	8193.054688	2163	8193	104.614326	63.779263	1914.968018	8168.080078	1918	8166	38.928795	64.522766	100	100	71.543282	12.888098	5.551113	0.180144	5.580169	0.387067	44.700024	39.107468
83	Slide108rescan	NORMAL	A	1	1	4	5	LOW_SIGNAL	LOW_SIGNAL	1925.541138	8141.794434	1925	8138	32.901974	65.58268	1919.760742	8132.598145	1927	8133	36.359474	72.809395	100	100	1.903742	4.745727	0.401149	2.492841	0.158979	0.126306	267.712921	343.885193
84	Slide108rescan	NORMAL	A	1	1	4	6	LOW_SIGNAL	LOW_SIGNAL	1894.326538	8111.006836	1893	8108	37.547989	61.605751	1889.008057	8102.439941	1885	8099	37.183826	62.70623	100	100	1.751613	4.420929	0.396209	2.523919	0.143032	0.13662	98.087204	136.528702
85	Slide108rescan	NORMAL	A	1	1	4	7	LOW_SIGNAL	LOW_SIGNAL	1893.883545	8078.424805	1896	8083	44.790627	82.923042	1872.223999	8039.472168	1872	8036	38.743546	100.648254	100	100	7.133454	20.101431	0.354873	2.81791	0.559049	0.387018	103.766121	146.440521
86	Slide108rescan	NORMAL	A	1	1	4	8	LOW_SIGNAL	LOW_SIGNAL	1840.321899	7809.013672	1838	7808	47.128124	100.105064	1822.560059	7827.919922	1819	7809	46.511612	143.197296	100	100	5.849766	-9.756533	0	-1.66785	0.38188	-0.132029	42.777237	0
87	Slide108rescan	NORMAL	A	1	1	4	9	LOW_SIGNAL	LOW_SIGNAL	1774.100708	7661.141113	1775	7664	33.077049	65.956985	1782.359985	7673.87207	1780	7673	37.505566	75.428764	100	100	-2.720148	-6.569785	0	0	-0.220215	-0.168781	0	0
88	Slide108rescan	NORMAL	A	1	1	4	10	LOW_SIGNAL	LOW_SIGNAL	1766.601318	7659.526855	1765	7658	31.507631	54.454926	1769.832031	7665.472168	1767	7662	35.864178	61.977959	100	100	-1.064018	-3.068067	0	0	-0.090082	-0.095926	0	0
89	Slide108rescan	NORMAL	A	1	1	4	11	LOW_SIGNAL	LOW_SIGNAL	1822.723022	7689.864746	1792	7666	103.625488	111.09478	1797.516357	7688.032715	1774	7672	92.674957	105.569847	100	100	8.301679	0.945416	8.780979	0.113883	0.27199	0.017354	183.934387	1888.533447
90	Slide108rescan	NORMAL	A	1	1	4	12	LOW_SIGNAL	LOW_SIGNAL	1827.193359	7745.613281	1781	7699	129.255997	160.72374	1812.046265	7691	1783	7664	99.889709	109.884392	100	100	4.988614	28.183075	0.177007	5.64948	0.151638	0.497007	541.565613	214.769272
91	Slide108rescan	NORMAL	A	1	1	4	13	LOW_SIGNAL	LOW_SIGNAL	1769.456909	7632.185547	1758	7627	61.750336	62.287857	1752.728027	7640.616211	1738	7636	76.759186	77.49118	100	100	5.509567	-4.350627	0	-0.78965	0.21794	-0.108795	272.550262	0
92	Slide108rescan	NORMAL	A	1	1	4	14	LOW_SIGNAL	LOW_SIGNAL	1736.411011	7617.862793	1736	7616	32.658245	61.928509	1724.738037	7620.380859	1728	7625	35.315758	60.937859	100	100	3.844431	-1.299443	0	-0.338007	0.330532	-0.041322	115.140381	0
93	Slide108rescan	NORMAL	A	1	1	4	15	LOW_SIGNAL	LOW_SIGNAL	1833.585083	7743.19043	1835	7743	66.116737	109.194649	1722.198364	7607.483887	1725	7607	36.196365	67.129929	100	100	36.684616	70.03109	0.523833	1.909004	3.07729	2.02155	49.672466	63.462128
94	Slide108rescan	NORMAL	A	1	1	4	16	LOW_SIGNAL	LOW_SIGNAL	1838.144775	7711.117188	1833	7696	80.589584	119.188652	1718.407959	7579.383789	1714	7576	33.648827	74.916176	100	100	39.434673	67.980759	0.580086	1.723883	3.558425	1.758411	61.15802	70.370262
95	Slide108rescan	NORMAL	A	1	1	4	17	LOW_SIGNAL	LOW_SIGNAL	2003.356201	7577.314941	2043	7580	142.343628	67.815956	1721.543945	7536.175781	1716	7528	46.883434	62.579613	100	100	92.813347	21.229782	4.371846	0.228736	6.010913	0.657389	47.691711	63.517006
96	Slide108rescan	NORMAL	A	1	1	4	18	LOW_SIGNAL	LOW_SIGNAL	2039.193115	7575.117188	2059	7577	117.454102	64.127602	1732.560059	7528.879883	1730	7531	41.830956	58.831852	100	100	100.987938	23.86067	4.232401	0.236272	7.33029	0.785923	35.79282	55.18895
97	Slide108rescan	NORMAL	A	1	1	4	19	LOW_SIGNAL	LOW_SIGNAL	1808.806885	7548.91748	1815	7548	66.298073	61.628067	1727.104004	7535.047852	1728	7535	35.870701	60.542824	100	100	26.908403	7.157394	3.759525	0.265991	2.277705	0.229088	68.242348	83.019913
98	Slide108rescan	NORMAL	A	1	1	4	20	LOW_SIGNAL	LOW_SIGNAL	1837.648315	7578.841309	1840	7571	59.833157	59.241348	1734.796631	7546.254395	1736	7543	43.022873	71.624519	100	100	33.873646	16.816412	2.014321	0.496445	2.390628	0.454969	40.428814	123.533829
99	Slide108rescan	NORMAL	A	1	1	4	21	DETECTED	DETECTED	2539.934326	8474.975586	2544	8504	207.6259	308.377106	1728.784302	7548.431152	1726	7547	34.386806	54.112572	100	100	267.147888	478.141418	0.558721	1.789801	23.588989	17.122536	25.242992	32.766079
100	Slide108rescan	NORMAL	A	1	1	4	22	DETECTED	DETECTED	2624.992676	8571.462891	2654	8611	351.141693	428.770447	1754.619995	7560.47998	1723	7553	129.534943	63.671101	100	100	286.652557	521.715698	0.549442	1.820028	6.719212	15.878207	37.498402	41.941025
101	Slide108rescan	NORMAL	A	1	1	4	23	DETECTED	DETECTED	2150.823486	8090.867676	2165	8107	106.963638	134.856354	1764.849976	7560.828613	1755	7557	91.176628	70.563805	100	100	127.118294	273.525604	0.46474	2.151741	4.233251	7.511487	14.490347	21.681732
102	Slide108rescan	NORMAL	A	1	1	4	24	DETECTED	DETECTED	2160	8125.208984	2175	8151	91.391434	165.942352	1763.570435	7559.373047	1762	7555	46.974018	60.313553	100	100	130.561935	291.998505	0.447132	2.236475	8.439337	9.381572	19.775364	27.321255
103	Slide108rescan	NORMAL	A	1	1	4	25	LOW_SIGNAL	LOW_SIGNAL	1755.211914	7534.19873	1754	7531	33.768143	60.851402	1767.428589	7548.182617	1764	7554	43.058365	62.483593	100	100	-4.023496	-7.216357	0	0	-0.283724	-0.223801	0	0
104	Slide108rescan	NORMAL	A	1	1	4	26	LOW_SIGNAL	LOW_SIGNAL	1763.924683	7549.472656	1762	7551	36.814182	67.348312	1765.680054	7534.007813	1763	7534	39.75116	67.768562	100	100	-0.578122	7.980602	-0.072441	0	-0.044159	0.228201	0	48.7262
105	Slide108rescan	NORMAL	A	1	1	5	1	LOW_SIGNAL	LOW_SIGNAL	1924.53894	8223.902344	1917	8225	73.225952	64.254082	1899.447998	8181.352051	1890	8181	76.272278	62.657181	100	100	8.263566	21.957994	0.376335	2.657206	0.328965	0.679097	85.052933	33.456947
106	Slide108rescan	NORMAL	A	1	1	5	2	LOW_SIGNAL	LOW_SIGNAL	1873.966431	8244.597656	1869	8240	64.728592	61.129883	1860.400024	8200.688477	1852	8199	76.370178	59.505539	100	100	4.468023	22.659245	0.197183	5.071425	0.17764	0.737901	298.746552	31.880201
107	Slide108rescan	NORMAL	A	1	1	5	3	LOW_SIGNAL	LOW_SIGNAL	1789.458862	8226.383789	1783	8216	47.297169	99.852531	1818.407959	8207.832031	1826	8208	68.913231	63.173809	100	100	-9.534228	9.573598	-0.995888	0	-0.42008	0.293662	0	416.822266
108	Slide108rescan	NORMAL	A	1	1	5	4	LOW_SIGNAL	LOW_SIGNAL	1796.604126	8212.319336	1794	8215	43.509537	60.747288	1819.391357	8199.686523	1826	8202	67.528244	70.336578	100	100	-7.504852	6.519138	-1.151203	0	-0.337447	0.179605	0	280.651794
109	Slide108rescan	NORMAL	A	1	1	5	5	DETECTED	DETECTED	2193.553467	8497.009766	2177	8497	124.140083	124.103966	1837.318848	8212.275391	1841	8203	62.918839	64.781044	100	100	117.323952	146.936615	0.798466	1.252401	5.661812	4.395335	30.040293	37.17664
110	Slide108rescan	NORMAL	A	1	1	5	6	DETECTED	DETECTED	2209.875	8537.989258	2177	8529	155.414597	172.250946	1799.574951	8156	1793	8161	65.079254	70.612686	100	100	135.130112	197.124802	0.685505	1.458778	6.304621	5.409641	34.397392	41.130001
111	Slide108rescan	NORMAL	A	1	1	5	7	LOW_SIGNAL	LOW_SIGNAL	1833.5448	8084.931152	1831	8081	59.410297	79.930855	1896.322021	8087.177734	1823	8065	746.289063	175.915527	100	100	-20.675339	-1.159344	0	0	-0.084119	-0.012771	0	0
112	Slide108rescan	NORMAL	A	1	1	5	8	LOW_SIGNAL	LOW_SIGNAL	1811.634521	7914.186035	1788	7914	169.803314	92.759918	1771.857178	7877.5	1765	7874	49.819145	128.701248	100	100	13.100453	18.931755	0.691983	1.445122	0.798435	0.285048	408.098083	243.189667
113	Slide108rescan	NORMAL	A	1	1	5	9	LOW_SIGNAL	LOW_SIGNAL	1890.588989	7777.739746	1907	7779	112.771767	68.047546	1730.420654	7720.634766	1730	7721	47.890606	89.655937	100	100	52.750576	29.468912	1.790042	0.558646	3.344462	0.636935	63.744061	102.225174
114	Slide108rescan	NORMAL	A	1	1	5	10	LOW_SIGNAL	LOW_SIGNAL	1823.939575	7708.22168	1819	7706	98.224785	68.157204	1695.238037	7682.523926	1694	7681	46.459522	63.100777	100	100	42.387157	13.261275	3.196311	0.312861	2.770186	0.407249	67.242859	100.25119
115	Slide108rescan	NORMAL	A	1	1	5	11	LOW_SIGNAL	LOW_SIGNAL	1670.648682	7691.486328	1667	7693	36.085091	56.023613	1690.227783	7679.67334	1695	7675	49.781906	106.986557	100	100	-6.448271	6.096069	-1.057775	0	-0.393298	0.110416	0	771.569092
116	Slide108rescan	NORMAL	A	1	1	5	12	LOW_SIGNAL	LOW_SIGNAL	1670.593384	7684.473145	1651	7680	75.020996	61.514198	1681.563599	7676.145508	1669	7668	65.007339	101.513748	100	100	-3.612981	4.297461	-0.840725	0	-0.168753	0.082035	0	969.698669
117	Slide108rescan	NORMAL	A	1	1	5	13	LOW_SIGNAL	LOW_SIGNAL	1710.755005	7705.085938	1708	7713	54.090042	60.794621	1657.592041	7677.888184	1651	7677	51.778236	59.161091	100	100	17.508936	14.035347	1.247489	0.801611	1.026743	0.459724	29.427227	51.468426
118	Slide108rescan	NORMAL	A	1	1	5	14	LOW_SIGNAL	LOW_SIGNAL	1703.544189	7683.700684	1700	7679	48.281593	63.380493	1667.095947	7663.319824	1672	7662	52.360485	63.903221	100	100	12.004032	10.517502	1.141339	0.876164	0.696102	0.318933	55.588409	40.022251
119	Slide108rescan	NORMAL	A	1	1	5	15	LOW_SIGNAL	LOW_SIGNAL	1644.213745	7654.620605	1645	7648	44.559914	64.793694	1675.615967	7656.536133	1657	7655	208.174164	63.097538	100	100	-10.342153	-0.988504	0	0	-0.150846	-0.030358	0	0
120	Slide108rescan	NORMAL	A	1	1	5	16	LOW_SIGNAL	LOW_SIGNAL	1656.347168	7618.208496	1654	7617	45.427162	65.369514	1654.439941	7619.416016	1662	7621	52.009674	63.495529	100	100	0.628135	-0.623138	0	-0.992045	0.036671	-0.019017	1327.868652	0
121	Slide108rescan	NORMAL	A	1	1	5	17	LOW_SIGNAL	LOW_SIGNAL	1638.772461	7549.027344	1638	7548	36.215546	58.275467	1650.687988	7548.023926	1645	7547	57.263741	59.919228	100	100	-3.924314	0.517812	-7.57865	0	-0.208082	0.016746	0	1389.108887
122	Slide108rescan	NORMAL	A	1	1	5	18	LOW_SIGNAL	LOW_SIGNAL	1620.05481	7529.047852	1614	7528	46.887363	56.623055	1648.680054	7530.616211	1654	7523	82.255165	60.75119	100	100	-9.427569	-0.809349	0	0	-0.348005	-0.025816	0	0
123	Slide108rescan	NORMAL	A	1	1	5	19	LOW_SIGNAL	LOW_SIGNAL	1614.662109	7536.620605	1609	7542	47.549725	65.671852	1645.880005	7513.344238	1634	7516	106.356956	61.895218	100	100	-10.281446	12.011724	-0.855951	0	-0.29352	0.376061	0	94.298859
124	Slide108rescan	NORMAL	A	1	1	5	20	LOW_SIGNAL	LOW_SIGNAL	1601.655151	7532.662109	1593	7530	46.646629	91.738625	1679.599976	7527.704102	1598	7514	338.274872	90.31192	100	100	-25.670708	2.55857	-10.033224	0	-0.230419	0.054899	0	325.054291
125	Slide108rescan	NORMAL	A	1	1	5	21	LOW_SIGNAL	LOW_SIGNAL	1616.319702	7537	1613	7535	45.237881	63.698132	1619.192017	7530.543945	1605	7529	69.418045	61.956604	100	100	-0.945981	3.331634	-0.283939	0	-0.041377	0.104203	0	229.132797
126	Slide108rescan	NORMAL	A	1	1	5	22	LOW_SIGNAL	LOW_SIGNAL	1628.564575	7553.496582	1625	7555	48.989803	58.169018	1617.522095	7542.76123	1605	7537	56.546291	50.541229	100	100	3.636781	5.539957	0.656464	1.523313	0.195282	0.212408	255.737198	268.236755
127	Slide108rescan	NORMAL	A	1	1	5	23	LOW_SIGNAL	LOW_SIGNAL	1643.664429	7573.29541	1643	7573	47.004112	57.025658	1630.063965	7542.288086	1626	7537	58.500324	57.40192	100	100	4.479239	16.001268	0.27993	3.572318	0.232485	0.540179	256.07019	21.161533
128	Slide108rescan	NORMAL	A	1	1	5	24	LOW_SIGNAL	LOW_SIGNAL	1682.255005	7555.302246	1679	7555	51.355698	68.017464	1666.223999	7533.167969	1670	7535	69.887337	60.189713	100	100	5.279725	11.42235	0.462228	2.163436	0.229384	0.367742	295.681763	143.122971
129	Slide108rescan	NORMAL	A	1	1	5	25	LOW_SIGNAL	LOW_SIGNAL	1811.288574	7573.933105	1818	7576	81.878502	62.332546	1693.567993	7553.759766	1688	7550	67.745529	64.057724	100	100	38.770638	10.410412	3.724217	0.268513	1.737688	0.314924	39.06295	73.197441
130	Slide108rescan	NORMAL	A	1	1	5	26	LOW_SIGNAL	LOW_SIGNAL	1793.854126	7544.868164	1798	7545	59.862896	61.090122	1687.719971	7531.928223	1692	7534	61.244949	67.459572	100	100	34.954712	6.677631	5.234598	0.191037	1.732945	0.191818	12.189708	221.133347
131	Slide108rescan	NORMAL	A	1	1	6	1	LOW_SIGNAL	LOW_SIGNAL	2018.688721	8160.576172	2045	8159	108.333023	72.019012	1823.751953	8143.952148	1818	8142	61.158649	71.575569	100	100	64.20137	8.578794	7.483729	0.133623	3.187395	0.232258	45.870502	48.001263
132	Slide108rescan	NORMAL	A	1	1	6	2	LOW_SIGNAL	LOW_SIGNAL	1981.630127	8199.116211	1995	8197	93.347939	67.706017	1786.76001	8179.912109	1778	8175	64.826614	71.742462	100	100	64.17942	9.910238	6.476072	0.154415	3.00602	0.267681	34.467354	123.541405
133	Slide108rescan	NORMAL	A	1	1	6	3	LOW_SIGNAL	LOW_SIGNAL	2049.16333	8187.836914	2097	8183	158.273056	70.071388	1731.857178	8176.444336	1728	8175	34.152294	78.018211	100	100	104.503067	5.879117	17.775299	0.056258	9.290917	0.146025	48.705151	301.118195
134	Slide108rescan	NORMAL	A	1	1	6	4	DETECTED	DETECTED	2583.759033	8274.963867	2139	8179	1966.264771	460.4758	1719.640503	8130.314453	1719	8118	33.762291	69.154907	100	100	284.592773	74.646042	3.812563	0.262291	25.594191	2.091672	227.512177	314.72876
135	Slide108rescan	NORMAL	A	1	1	6	5	LOW_SIGNAL	LOW_SIGNAL	1712.020508	8108.883789	1706	8112	37.631336	71.225464	1720.77417	8132.258301	1723	8145	44.104614	76.952713	100	100	-2.882971	-12.06237	0	0	-0.198475	-0.303752	0	0
136	Slide108rescan	NORMAL	A	1	1	6	6	LOW_SIGNAL	LOW_SIGNAL	1693.268921	8036.420898	1698	8038	35.803917	66.216667	1696.421997	8062.963379	1699	8065	59.460724	92.60379	100	100	-1.038449	-13.697194	0	0	-0.053028	-0.286624	0	0
137	Slide108rescan	NORMAL	A	1	1	6	7	DETECTED	DETECTED	3225.192383	9104.788086	3249	9139	376.073883	381.181244	1705.109619	7957.178223	1723	7942	63.7444	91.806458	100	100	500.631042	592.221802	0.845344	1.182951	23.846531	12.500318	24.382368	32.237473
138	Slide108rescan	NORMAL	A	1	1	6	8	DETECTED	DETECTED	3434.885742	9320.428711	3521	9390	642.818604	530.176941	1991.79248	8069.395996	1751	7937	510.522339	326.507111	100	100	475.274963	645.592957	0.736184	1.358357	2.826699	3.831563	27.068129	33.389122
139	Slide108rescan	NORMAL	A	1	1	6	9	LOW_SIGNAL	LOW_SIGNAL	1743.431519	7818.123047	1713	7815	244.167892	84.772621	1709.398193	7813.333496	1712	7811	61.902679	89.136787	100	100	11.208692	2.471638	4.534924	0.220511	0.549788	0.053733	693.998169	575.197937
140	Slide108rescan	NORMAL	A	1	1	6	10	LOW_SIGNAL	LOW_SIGNAL	1659.297241	7721.763672	1664	7726	83.401543	65.360168	1655.75647	7712.600098	1655	7711	35.55983	64.364883	100	100	1.166134	4.728844	0.2466	4.055147	0.099572	0.142369	2130.63208	123.99968
141	Slide108rescan	NORMAL	A	1	1	6	11	DETECTED	DETECTED	12480.295898	10262.947266	14171	10478	5054.477051	1239.407471	1655.866699	7694.133301	1651	7687	30.40387	70.228065	100	100	3564.967529	1325.631348	2.68926	0.371849	356.021454	36.578167	46.694244	48.170723
142	Slide108rescan	NORMAL	A	1	1	6	12	DETECTED	DETECTED	12700.115234	10228.324219	14172	10527	4164.791992	986.749695	1651.727295	7662.13623	1648	7661	42.324352	54.538147	100	100	3638.726807	1324.276245	2.74771	0.363939	261.040924	47.053085	37.693977	38.393185
143	Slide108rescan	NORMAL	A	1	1	6	13	LOW_SIGNAL	LOW_SIGNAL	1718.582764	7688.569336	1736	7692	84.202713	66.008438	1606.912231	7651.780762	1607	7650	36.455227	62.053761	100	100	36.778088	18.984671	1.937252	0.516195	3.063224	0.59285	67.969589	61.172047
144	Slide108rescan	NORMAL	A	1	1	6	14	LOW_SIGNAL	LOW_SIGNAL	1717.040771	7662.782227	1732	7663	69.163673	61.890263	1589.608032	7632.848145	1587	7638	34.579247	64.3619	100	100	41.969284	15.447424	2.716912	0.368065	3.685238	0.46509	47.004398	59.012749
145	Slide108rescan	NORMAL	A	1	1	6	15	LOW_SIGNAL	LOW_SIGNAL	1566.952026	7591.554688	1567	7587	29.459812	65.97364	1674.377197	7614.192871	1579	7600	623.232544	96.43531	100	100	-35.379902	-11.682389	0	0	-0.172368	-0.23475	0	0
146	Slide108rescan	NORMAL	A	1	1	6	16	LOW_SIGNAL	LOW_SIGNAL	1562.041138	7556.03418	1558	7555	41.412785	59.272881	1573.800049	7572.271973	1570	7570	38.377369	65.817726	100	100	-3.872734	-8.37948	0	0	-0.306402	-0.246709	0	0
147	Slide108rescan	NORMAL	A	1	1	6	17	LOW_SIGNAL	LOW_SIGNAL	1559.260254	7541.513672	1558	7536	32.405846	60.556637	1573.839966	7545.680176	1571	7544	33.963783	65.468353	100	100	-4.801749	-2.150116	0	0	-0.429272	-0.063641	0	0
148	Slide108rescan	NORMAL	A	1	1	6	18	LOW_SIGNAL	LOW_SIGNAL	1538.048584	7494.340332	1536	7495	29.209234	48.535637	1558.176025	7510.200195	1557	7512	30.287352	56.947063	100	100	-6.628864	-8.184451	0	0	-0.664549	-0.278502	0	0
149	Slide108rescan	NORMAL	A	1	1	6	19	LOW_SIGNAL	LOW_SIGNAL	1541.400024	7481.172363	1539	7478	39.232819	54.948498	1543.880005	7483	1545	7469	32.541935	59.584312	100	100	-0.816768	-0.943148	0	0	-0.076209	-0.030673	0	0
150	Slide108rescan	NORMAL	A	1	1	6	20	LOW_SIGNAL	LOW_SIGNAL	1522	7478.51709	1519	7488	29.243233	64.236229	1559.555542	7486.365234	1530	7483	200.078171	65.737122	100	100	-12.368715	-4.050019	0	0	-0.187704	-0.119387	0	0
151	Slide108rescan	NORMAL	A	1	1	6	21	LOW_SIGNAL	LOW_SIGNAL	1529.349365	7479.191895	1529	7480	27.697023	55.277145	1530.800049	7469.720215	1534	7474	35.92757	66.048935	100	100	-0.477775	4.887842	-0.097748	0	-0.040378	0.143404	0	381.675293
152	Slide108rescan	NORMAL	A	1	1	6	22	LOW_SIGNAL	LOW_SIGNAL	1534.466187	7485.331055	1536	7485	32.68597	61.843052	1530.728027	7492.631836	1529	7487	38.057972	57.27615	100	100	1.231143	-3.767554	0	-3.060209	0.098223	-0.127466	521.50061	0
153	Slide108rescan	NORMAL	A	1	1	6	23	LOW_SIGNAL	LOW_SIGNAL	1603.154419	7500.382324	1612	7499	42.177029	60.110435	1536.456055	7482.104004	1538	7477	38.200764	54.520473	100	100	21.966745	9.432491	2.328838	0.429399	1.745996	0.335256	26.803438	138.490189
154	Slide108rescan	NORMAL	A	1	1	6	24	LOW_SIGNAL	LOW_SIGNAL	1628.133301	7487.899902	1628	7485	39.160774	57.883911	1565.119995	7487.463867	1557	7484	45.766518	66.439827	100	100	20.753092	0.225015	92.229782	0.010842	1.376843	0.006563	37.588261	7479.77832
155	Slide108rescan	NORMAL	A	1	1	6	25	LOW_SIGNAL	LOW_SIGNAL	1592.608154	7510.817383	1589	7516	38.516476	62.770519	1594.135986	7495.383789	1589	7496	49.278393	66.173988	100	100	-0.503183	7.964476	-0.063178	0	-0.031004	0.233227	0	135.736038
156	Slide108rescan	NORMAL	A	1	1	6	26	LOW_SIGNAL	LOW_SIGNAL	1574.331055	7489.081055	1574	7483	37.021309	61.349407	1565.73938	7508.204102	1566	7502	45.453529	83.465172	100	100	2.829622	-9.86841	0	-3.487537	0.189021	-0.229114	306.940308	0
157	Slide108rescan	NORMAL	A	1	1	7	1	LOW_SIGNAL	LOW_SIGNAL	1869.854248	8106.490234	1876	8110	63.003849	61.85466	1786.396851	8095.388672	1787	8093	43.647514	60.372971	100	100	27.486242	5.728939	4.797789	0.208429	1.912077	0.183883	54.441483	121.221413
158	Slide108rescan	NORMAL	A	1	1	7	2	LOW_SIGNAL	LOW_SIGNAL	1828.979614	8129.088379	1834	8127	50.128532	63.697468	1756.343994	8134.976074	1749	8134	60.878929	77.501038	100	100	23.92215	-3.038333	0	-0.127009	1.193116	-0.075969	47.55965	0
159	Slide108rescan	NORMAL	A	1	1	7	3	LOW_SIGNAL	LOW_SIGNAL	1957.227539	8138.765625	2000	8138	132.424026	63.675442	1710.81604	8112.375977	1710	8118	38.711578	68.697166	100	100	81.154297	13.618325	5.959198	0.167808	6.365318	0.384145	51.393459	97.699417
160	Slide108rescan	NORMAL	A	1	1	7	4	LOW_SIGNAL	LOW_SIGNAL	1948.234497	8109.696777	1989	8105	121.088524	62.610718	1691.622437	8070.918457	1686	8082	42.289749	65.827591	100	100	84.513794	20.011475	4.223267	0.236784	6.067949	0.589089	44.216038	52.417385
161	Slide108rescan	NORMAL	A	1	1	7	5	LOW_SIGNAL	LOW_SIGNAL	1670.365479	8042.730957	1669	8040	32.729698	58.704922	1668.090942	8041.710938	1665	8044	34.954967	65.203857	100	100	0.749106	0.526379	1.423131	0.702676	0.06507	0.015644	539.564697	2782.041992
162	Slide108rescan	NORMAL	A	1	1	7	6	LOW_SIGNAL	LOW_SIGNAL	1676.794556	7974.479492	1677	7968	37.482849	65.724838	1653.687988	7978.600098	1662	7976	48.77142	75.53849	100	100	7.610023	-2.12643	0	-0.279425	0.473773	-0.05455	135.043701	0
163	Slide108rescan	NORMAL	A	1	1	7	7	LOW_SIGNAL	LOW_SIGNAL	1648.303467	7892.85498	1645	7887	34.743172	58.75029	1649.531738	7906.912598	1650	7910	49.559128	78.282051	100	100	-0.404525	-7.254405	0	0	-0.024784	-0.179577	0	0
164	Slide108rescan	NORMAL	A	1	1	7	8	LOW_SIGNAL	LOW_SIGNAL	1628.4552	7834.558594	1627	7840	39.022785	60.8568	1660.350464	7861.358887	1642	7850	84.214462	101.673119	100	100	-10.504533	-13.830238	0	0	-0.378739	-0.263593	0	0
165	Slide108rescan	NORMAL	A	1	1	7	9	DETECTED	DETECTED	2516.564209	8312.837891	2528	8316	141.137878	129.388824	1637.169434	7785.288086	1634	7773	50.098576	73.783005	100	100	289.623932	272.241028	1.063851	0.939981	17.553289	7.150018	15.004306	20.147837
166	Slide108rescan	NORMAL	A	1	1	7	10	DETECTED	DETECTED	2466.036377	8234.890625	2455	8241	139.354736	119.920654	1625.099976	7700.959961	1628	7692	32.700397	63.229073	100	100	276.957855	275.533844	1.005168	0.994858	25.716396	8.444386	16.108679	19.084358
167	Slide108rescan	NORMAL	A	1	1	7	11	DETECTED	DETECTED	3533.104736	8298.5	3556	8324	277.895844	168.83139	1625.106323	7651.510742	1627	7653	32.369629	64.497681	100	100	628.388977	333.877533	1.882094	0.531323	58.944092	10.031202	14.46564	24.11569
168	Slide108rescan	NORMAL	A	1	1	7	12	DETECTED	DETECTED	3427.734863	8178.538086	3501	8220	296.557434	151.488541	1597.317017	7604.609863	1592	7597	34.971729	61.607979	100	100	602.838257	296.17453	2.035416	0.4913	52.339928	9.31581	16.088577	24.11368
169	Slide108rescan	NORMAL	A	1	1	7	13	LOW_SIGNAL	LOW_SIGNAL	1561.342285	7592.90625	1561	7593	29.46797	52.640995	1567.710571	7596.59668	1568	7595	34.981594	64.297661	100	100	-2.097361	-1.904439	0	0	-0.182047	-0.057396	0	0
170	Slide108rescan	NORMAL	A	1	1	7	14	LOW_SIGNAL	LOW_SIGNAL	1548.255127	7567.43457	1545	7567	29.715733	49.992054	1550.704346	7585.965332	1549	7584	42.695164	62.175751	100	100	-0.806637	-9.562763	0	0	-0.057365	-0.298038	0	0
171	Slide108rescan	NORMAL	A	1	1	7	15	DETECTED	DETECTED	6248.575195	8192.568359	6755	8263	1377.937134	262.40921	1540.344849	7524.413574	1540	7511	31.913137	83.683296	100	100	1550.630249	344.799957	4.497188	0.222361	147.532669	7.984327	29.258711	37.223118
172	Slide108rescan	NORMAL	A	1	1	7	16	DETECTED	DETECTED	6411.350098	8129.966797	6586	8166	719.645752	156.00322	1543.884644	7497.422852	1537	7514	32.543297	62.473145	100	100	1603.073364	326.423035	4.91103	0.203623	149.568909	10.125053	14.769691	22.598892
173	Slide108rescan	NORMAL	A	1	1	7	17	LOW_SIGNAL	LOW_SIGNAL	1571.671265	7484.609375	1552	7486	122.181213	64.25869	1560.061401	7485.692871	1559	7490	36.259464	58.352924	100	100	3.823646	-0.559136	0	-0.146231	0.320188	-0.018568	1004.980835	0
174	Slide108rescan	NORMAL	A	1	1	7	18	LOW_SIGNAL	LOW_SIGNAL	1534.986328	7468.691895	1532	7472	43.589001	55.011421	1536.439941	7469.512207	1538	7472	30.035036	56.889336	100	100	-0.47874	-0.423321	0	0	-0.048397	-0.014419	0	0
175	Slide108rescan	NORMAL	A	1	1	7	19	LOW_SIGNAL	LOW_SIGNAL	1544.868042	7443.888672	1546	7439	35.813084	57.423004	1521.072021	7461.448242	1519	7461	27.875061	58.81208	100	100	7.837091	-9.061582	0	-1.156243	0.853667	-0.298571	94.488968	0
176	Slide108rescan	NORMAL	A	1	1	7	20	LOW_SIGNAL	LOW_SIGNAL	1537.082764	7433.827637	1536	7436	35.608891	55.813343	1506.230103	7439.849121	1505	7439	28.006903	58.936996	100	100	10.161158	-3.107375	0	-0.305809	1.101609	-0.102168	71.277657	0
177	Slide108rescan	NORMAL	A	1	1	7	21	LOW_SIGNAL	LOW_SIGNAL	1584.558594	7431.130859	1587	7429	40.537666	53.956425	1504.063965	7422.448242	1507	7414	29.604591	58.842251	100	100	26.510471	4.480648	5.916661	0.169014	2.718991	0.147558	34.402824	270.37738
178	Slide108rescan	NORMAL	A	1	1	7	22	LOW_SIGNAL	LOW_SIGNAL	1587.775513	7438.802734	1590	7445	37.230087	49.438698	1503.592041	7439.408203	1503	7436	32.304768	58.742882	100	100	27.725372	-0.312451	0	-0.011269	2.605915	-0.010307	21.983234	0
179	Slide108rescan	NORMAL	A	1	1	7	23	LOW_SIGNAL	LOW_SIGNAL	1634.114868	7449.533691	1644	7446	66.951546	57.828796	1509.671997	7424.86377	1512	7423	30.759674	58.276379	100	100	40.984589	12.730865	3.219309	0.310626	4.04565	0.423326	47.786774	29.22094
180	Slide108rescan	NORMAL	A	1	1	7	24	LOW_SIGNAL	LOW_SIGNAL	1661.382568	7426.489746	1660	7427	82.506073	63.32634	1521.567993	7427.919922	1518	7417	34.61198	63.185669	100	100	46.047176	-0.738039	0	-0.016028	4.039485	-0.022634	53.567387	0
181	Slide108rescan	NORMAL	A	1	1	7	25	LOW_SIGNAL	LOW_SIGNAL	1535.276978	7434.445801	1536	7429	39.412491	59.460419	1535.336182	7445.042969	1533	7452	43.519299	63.317627	100	100	-0.019499	-5.468647	0	0	-0.00136	-0.167365	0	0
182	Slide108rescan	NORMAL	A	1	1	7	26	LOW_SIGNAL	LOW_SIGNAL	1505.636963	7427.821777	1502	7429	34.214912	56.060028	1511.619019	7443.976074	1510	7436	34.668228	80.050827	100	100	-1.970158	-8.336392	0	0	-0.172552	-0.2018	0	0
183	Slide108rescan	NORMAL	A	1	1	8	1	LOW_SIGNAL	LOW_SIGNAL	1899.066284	8094.596191	1934	8093	87.46389	63.952393	1766.674561	8050.706543	1766	8049	40.875183	60.110973	100	100	43.602501	22.649166	1.925126	0.519446	3.238927	0.730144	58.4062	49.739971
184	Slide108rescan	NORMAL	A	1	1	8	2	LOW_SIGNAL	LOW_SIGNAL	1870.346924	8114.380859	1883	8114	69.631279	61.698376	1729.959961	8081.687988	1732	8088	39.888226	51.81097	100	100	46.235687	16.871092	2.740527	0.364893	3.519509	0.631003	40.654793	102.47168
185	Slide108rescan	NORMAL	A	1	1	8	3	LOW_SIGNAL	LOW_SIGNAL	1666.061646	8056.890625	1664	8056	29.354252	58.93668	1675.447998	8051.063965	1681	8048	37.392315	53.189518	100	100	-3.091345	3.006836	-1.028105	0	-0.251024	0.109545	0	435.672943
186	Slide108rescan	NORMAL	A	1	1	8	4	LOW_SIGNAL	LOW_SIGNAL	1629.765503	8001.248047	1630	8003	27.567345	61.459846	1651.439941	8025.344238	1647	8029	39.734482	59.291943	100	100	-7.138359	-12.434792	0	0	-0.545482	-0.406399	0	0
187	Slide108rescan	NORMAL	A	1	1	8	5	LOW_SIGNAL	LOW_SIGNAL	1624.124146	7956.937988	1623	7959	29.241066	59.918602	1636.81604	7969.359863	1635	7974	31.232836	62.57478	100	100	-4.180007	-6.410284	0	0	-0.406364	-0.198512	0	0
188	Slide108rescan	NORMAL	A	1	1	8	6	LOW_SIGNAL	LOW_SIGNAL	1619.458374	7882.201172	1614	7885	27.956226	54.773487	1639.407959	7906.328125	1638	7915	31.977081	72.410477	100	100	-6.570288	-12.450666	0	0	-0.623871	-0.333197	0	0
189	Slide108rescan	NORMAL	A	1	1	8	7	LOW_SIGNAL	LOW_SIGNAL	1646.52417	7828.834473	1645	7830	39.157108	58.314289	1622.432007	7846.928223	1621	7845	34.562088	74.930214	100	100	7.934624	-9.337244	0	-1.176772	0.697069	-0.241475	76.393822	0
190	Slide108rescan	NORMAL	A	1	1	8	8	LOW_SIGNAL	LOW_SIGNAL	1629.074829	7800.163086	1631	7801	35.935646	63.11079	1596.91272	7796.285645	1597	7794	32.11829	67.829659	100	100	10.592417	2.000946	5.293705	0.188904	1.001364	0.057164	50.114494	641.077637
191	Slide108rescan	NORMAL	A	1	1	8	9	LOW_SIGNAL	LOW_SIGNAL	1585.413818	7746.289551	1581	7752	26.596413	60.625778	1627.232056	7748.304199	1601	7751	183.679291	69.329773	100	100	-13.772611	-1.039655	0	0	-0.22767	-0.029059	0	0
192	Slide108rescan	NORMAL	A	1	1	8	10	LOW_SIGNAL	LOW_SIGNAL	1582.98645	7673.312988	1585	7677	29.520363	58.262737	1581.690918	7684.13623	1580	7689	31.068949	53.329597	100	100	0.426677	-5.585313	0	-13.090274	0.041699	-0.20295	747.682922	0
193	Slide108rescan	NORMAL	A	1	1	8	11	LOW_SIGNAL	LOW_SIGNAL	1571.31543	7628.362305	1567	7624	36.498802	62.402489	1671.126221	7648.262207	1580	7649	551.672974	72.248207	100	100	-32.872147	-10.269305	0	0	-0.180924	-0.275438	0	0
194	Slide108rescan	NORMAL	A	1	1	8	12	LOW_SIGNAL	LOW_SIGNAL	1565.466675	7573.646484	1568	7576	28.079147	57.77903	1646.70874	7589.922363	1575	7580	536.763977	79.108467	100	100	-26.756636	-8.399135	0	0	-0.151355	-0.205741	0	0
195	Slide108rescan	NORMAL	A	1	1	8	13	LOW_SIGNAL	LOW_SIGNAL	1569.825562	7566.02002	1572	7571	30.572626	53.548843	1555.072021	7553.664063	1554	7556	29.798563	53.851181	100	100	4.858999	6.376267	0.762044	1.312259	0.495109	0.229446	46.334766	46.11824
196	Slide108rescan	NORMAL	A	1	1	8	14	DETECTED	DETECTED	10846.529297	21089.839844	11708	22407	3320.499268	3997.144775	1550.300049	7584.600098	1545	7566	46.461575	69.500122	100	100	3061.663086	6969.352539	0.439304	2.276329	200.084259	194.319656	35.715275	29.592518
197	Slide108rescan	NORMAL	A	1	1	8	15	DETECTED	DETECTED	4116.094238	8838.575195	3360	7977	2137.787354	2542.405762	1536.34375	7492.15625	1536	7484	34.668568	51.291134	100	100	849.626892	694.816833	1.222807	0.817791	74.411797	26.250521	82.857094	188.788818
198	Slide108rescan	NORMAL	A	1	1	8	16	DETECTED	DETECTED	3307.344727	7832.396484	3276	7844	317.923218	96.823547	1529.348877	7481.255859	1529	7483	32.551708	73.202942	100	100	585.573303	181.205429	3.231544	0.30945	54.620663	4.79681	17.787012	18.047737
199	Slide108rescan	NORMAL	A	1	1	8	17	LOW_SIGNAL	LOW_SIGNAL	1492.779297	7457.931152	1489	7462	26.971279	54.596962	1519.578491	7457.413086	1518	7452	40.49995	55.733845	100	100	-8.82617	0.267347	-33.013893	0	-0.661709	0.009295	0	2161.825439
200	Slide108rescan	NORMAL	A	1	1	8	18	LOW_SIGNAL	LOW_SIGNAL	1478.006836	7445.43457	1480	7440	29.22769	58.744717	1498.880005	7450.175781	1500	7454	32.024837	49.451172	100	100	-6.874465	-2.446692	0	0	-0.651781	-0.095877	0	0
201	Slide108rescan	NORMAL	A	1	1	8	19	LOW_SIGNAL	LOW_SIGNAL	1476.260254	7421.849121	1476	7420	30.6763	55.618824	1492.215942	7435.600098	1491	7438	34.967403	58.018764	100	100	-5.25492	-7.096164	0	0	-0.456302	-0.237009	0	0
202	Slide108rescan	NORMAL	A	1	1	8	20	LOW_SIGNAL	LOW_SIGNAL	1473.680298	7408.775391	1473	7406	31.3067	52.891296	1483.255981	7414.624023	1480	7410	33.026608	52.926861	100	100	-3.1537	-3.018175	0	0	-0.289938	-0.110504	0	0
203	Slide108rescan	NORMAL	A	1	1	8	21	LOW_SIGNAL	LOW_SIGNAL	1469.458862	7392.890625	1467	7395	28.886013	59.378815	1485.518555	7399.685059	1481	7395	30.230106	54.726959	100	100	-5.289173	-3.506254	0	0	-0.531248	-0.124151	0	0
204	Slide108rescan	NORMAL	A	1	1	8	22	LOW_SIGNAL	LOW_SIGNAL	1470.479736	7396.061035	1471	7402	28.966898	58.348839	1484.440674	7409.711914	1485	7410	33.379593	59.205433	100	100	-4.59796	-7.044509	0	0	-0.418248	-0.230568	0	0
205	Slide108rescan	NORMAL	A	1	1	8	23	LOW_SIGNAL	LOW_SIGNAL	1558.387695	7396.041016	1570	7390	63.355316	61.814552	1479.615967	7386.383789	1482	7386	33.799889	60.065529	100	100	25.943043	4.983593	5.205691	0.192097	2.330532	0.160778	68.026993	151.186081
206	Slide108rescan	NORMAL	A	1	1	8	24	LOW_SIGNAL	LOW_SIGNAL	1566.70752	7393.802734	1569	7398	51.422005	63.672367	1480.823975	7384.78418	1485	7388	35.033638	58.314014	100	100	28.285282	4.654007	6.077619	0.164538	2.451459	0.154655	43.828293	283.487823
207	Slide108rescan	NORMAL	A	1	1	8	25	DETECTED	DETECTED	2523.202637	7650.228027	2545	7652	148.411545	72.258797	1497.669434	7406.186523	1498	7408	35.596748	68.571121	100	100	337.753815	125.937134	2.681924	0.372867	28.809744	3.558954	14.049213	9.338134
208	Slide108rescan	NORMAL	A	1	1	8	26	DETECTED	DETECTED	2479.919434	7625.275879	2500	7624	153.049866	70.866348	1486.871582	7409.458496	1485	7411	27.143333	61.197392	100	100	327.054962	111.372131	2.936596	0.34053	36.585331	3.526578	15.167819	16.557516
209	Slide108rescan	NORMAL	A	1	1	9	1	LOW_SIGNAL	LOW_SIGNAL	1798.181152	8026.046875	1743	8018	453.255493	92.108871	1757.579346	8014.603027	1759	8015	41.102863	60.385708	100	100	13.371985	5.905575	2.264299	0.441638	0.98781	0.189513	1111.74353	607.775757
210	Slide108rescan	NORMAL	A	1	1	9	2	LOW_SIGNAL	LOW_SIGNAL	1710.400024	8029.453125	1712	8030	26.171604	59.882893	1713.683105	8037.943848	1713	8035	32.008495	50.767696	100	100	-1.081265	-4.38162	0	0	-0.102569	-0.167247	0	0
211	Slide108rescan	NORMAL	A	1	1	9	3	LOW_SIGNAL	LOW_SIGNAL	1797.344849	8022.730957	1816	8026	72.257858	60.684212	1665.119995	8019.240234	1668	8023	36.136528	62.093365	100	100	43.547543	1.801381	24.174538	0.041366	3.659036	0.056217	47.32299	376.810791
212	Slide108rescan	NORMAL	A	1	1	9	4	LOW_SIGNAL	LOW_SIGNAL	1746.698608	7986.328613	1758	7986	55.746277	58.969902	1635.05603	7995.73584	1638	7995	32.189281	65.074036	100	100	36.768879	-4.85458	0	-0.13203	3.468315	-0.144562	40.767342	0
213	Slide108rescan	NORMAL	A	1	1	9	5	LOW_SIGNAL	LOW_SIGNAL	1612.253418	7937.794434	1611	7944	30.711294	61.684505	1621.680054	7943.839844	1621	7941	33.578892	65.578873	100	100	-3.104612	-3.119722	0	0	-0.280731	-0.092185	0	0
214	Slide108rescan	NORMAL	A	1	1	9	6	LOW_SIGNAL	LOW_SIGNAL	1606.095947	7885.109375	1604	7884	26.669447	58.497997	1618.991943	7877.240234	1618	7878	28.227621	66.726006	100	100	-4.247227	4.060854	-1.045895	0	-0.456857	0.117932	0	407.909546
215	Slide108rescan	NORMAL	A	1	1	9	7	LOW_SIGNAL	LOW_SIGNAL	1591.305542	7810.076172	1591	7808	30.473255	59.726421	1602.296021	7816.47998	1602	7809	33.522263	66.232063	100	100	-3.619655	-3.304673	0	0	-0.327856	-0.096687	0	0
216	Slide108rescan	NORMAL	A	1	1	9	8	LOW_SIGNAL	LOW_SIGNAL	1574.924194	7763.262207	1574	7762	29.717205	57.857704	1581.214233	7773.285645	1583	7780	31.539841	64.087547	100	100	-2.07159	-5.172575	0	0	-0.199432	-0.156402	0	0
217	Slide108rescan	NORMAL	A	1	1	9	9	LOW_SIGNAL	LOW_SIGNAL	1569.534302	7726.191895	1567	7726	28.907503	54.788414	1586.832031	7724.567871	1567	7717	167.555557	70.753242	100	100	-5.696914	0.838074	-6.797626	0	-0.103236	0.022953	0	2756.663574
218	Slide108rescan	NORMAL	A	1	1	9	10	LOW_SIGNAL	LOW_SIGNAL	1564.578247	7670.224609	1563	7675	27.409613	53.708458	1557.191284	7664.852051	1556	7662	28.473101	57.859512	100	100	2.432856	2.772498	0.877496	1.139606	0.259437	0.092855	104.361221	400.560242
219	Slide108rescan	NORMAL	A	1	1	9	11	DETECTED	DETECTED	2983.443604	9099.262695	3063	9131	426.942078	487.96463	1563.378418	7613	1565	7619	28.278725	57.453846	100	100	467.690796	766.98291	0.60978	1.639936	50.216732	25.868811	29.998941	32.603287
220	Slide108rescan	NORMAL	A	1	1	9	12	DETECTED	DETECTED	3055.958008	9346.025391	3024	9375	390.905975	550.933594	1552.47998	7551.700195	1549	7546	26.829948	52.524929	100	100	495.162384	925.957947	0.534757	1.870009	56.037308	34.1614	25.938801	30.564363
221	Slide108rescan	NORMAL	A	1	1	9	13	LOW_SIGNAL	LOW_SIGNAL	1603.128418	7535.756836	1606	7538	42.387146	52.899815	1544.523804	7529.976074	1542	7527	36.36475	63.004574	100	100	19.301113	2.983151	6.470043	0.154558	1.611578	0.091751	37.160656	592.008423
222	Slide108rescan	NORMAL	A	1	1	9	14	LOW_SIGNAL	LOW_SIGNAL	1641.959229	7641.571289	1610	7537	183.445923	439.019897	1545.274536	7525.78418	1536	7514	65.13765	133.831253	100	100	31.842581	59.751709	0.532915	1.876472	1.484313	0.865172	177.372406	361.114471
223	Slide108rescan	NORMAL	A	1	1	9	15	LOW_SIGNAL	LOW_SIGNAL	1514.349609	7487.901855	1506	7485	53.01545	68.555855	1537.422241	7508.411133	1515	7479	101.573349	182.608307	100	100	-7.598847	-10.583772	0	0	-0.227152	-0.112313	0	0
224	Slide108rescan	NORMAL	A	1	1	9	16	LOW_SIGNAL	LOW_SIGNAL	1503.650391	7469.566406	1485	7460	122.236107	61.419796	1495.594116	7461.108887	1495	7461	28.479177	61.428165	100	100	2.653291	4.364486	0.607927	1.644933	0.282883	0.137681	1475.523315	11.988632
225	Slide108rescan	NORMAL	A	1	1	9	17	LOW_SIGNAL	LOW_SIGNAL	1484.833374	7446.409668	1483	7448	26.916082	62.916344	1484.432007	7449.624023	1483	7450	34.018337	56.850506	100	100	0.132188	-1.658762	0	-12.548494	0.011799	-0.05654	5183.07666	0
226	Slide108rescan	NORMAL	A	1	1	9	18	LOW_SIGNAL	LOW_SIGNAL	1461.143799	7437.849121	1455	7437	43.711128	62.317917	1478.784058	7433.312012	1473	7436	88.1418	54.106888	100	100	-5.809724	2.341366	-2.481339	0	-0.200135	0.083855	0	681.462952
227	Slide108rescan	NORMAL	A	1	1	9	19	LOW_SIGNAL	LOW_SIGNAL	1462.19043	7415.761719	1463	7411	27.763762	53.188145	1463.447998	7417.78418	1463	7415	26.595375	53.270088	100	100	-0.414173	-1.043687	0	0	-0.047285	-0.037966	0	0
228	Slide108rescan	NORMAL	A	1	1	9	20	LOW_SIGNAL	LOW_SIGNAL	1457.828735	7392.69873	1458	7389	25.452692	57.9571	1455.456177	7399.868652	1456	7400	28.80147	54.788651	100	100	0.781389	-3.700024	0	-4.735186	0.082376	-0.130865	568.123474	0
229	Slide108rescan	NORMAL	A	1	1	9	21	DETECTED	DETECTED	2640.763916	9603.520508	2745	9850	332.340454	672.391357	1468.212158	7415.90918	1470	7404	28.860397	50.308651	100	100	386.173584	1128.912476	0.342076	2.923329	40.628399	43.483799	28.236277	30.650173
230	Slide108rescan	NORMAL	A	1	1	9	22	DETECTED	DETECTED	2695.333252	9706.960938	2759	9857	288.064636	613.348267	1462.034424	7363.551758	1462	7371	26.164972	68.717628	100	100	406.180298	1209.311646	0.335877	2.977278	47.13549	34.102009	23.260696	26.008545
231	Slide108rescan	NORMAL	A	1	1	9	23	LOW_SIGNAL	LOW_SIGNAL	1574.372559	7395.588379	1593	7395	73.634392	55.748791	1458.024048	7365.536133	1459	7371	28.63859	61.735474	100	100	38.318752	15.508402	2.470838	0.404721	4.062648	0.486791	58.304974	88.248238
232	Slide108rescan	NORMAL	A	1	1	9	24	LOW_SIGNAL	LOW_SIGNAL	1584.263184	7390.052734	1594	7387	52.335098	58.40414	1454.599976	7370.832031	1457	7372	30.807936	57.769672	100	100	42.703876	9.918806	4.305345	0.232269	4.20876	0.332713	32.627934	44.667355
233	Slide108rescan	NORMAL	A	1	1	9	25	LOW_SIGNAL	LOW_SIGNAL	1765.735107	7451.794922	1847	7458	180.63475	67.849266	1488.047607	7386.30957	1486	7387	45.915024	61.006824	100	100	91.45488	33.793587	2.706279	0.369511	6.047857	1.07341	62.913101	45.34338
234	Slide108rescan	NORMAL	A	1	1	9	26	DETECTED	DETECTED	1888.090942	7472.95459	1881	7476	41.518379	51.936779	1481.176025	7391.47168	1482	7389	32.307323	59.119865	100	100	134.015228	42.049095	3.187113	0.313764	12.595129	1.378266	6.408478	34.662613
235	Slide108rescan	NORMAL	A	1	1	10	1	LOW_SIGNAL	LOW_SIGNAL	1705.91272	7978.657715	1701	7980	49.71648	59.933151	1713.976196	7978.349121	1717	7975	48.500797	61.952007	100	100	-2.655663	0.159249	-16.676146	0	-0.166255	0.004981	0	5083.244141
236	Slide108rescan	NORMAL	A	1	1	10	2	LOW_SIGNAL	LOW_SIGNAL	1660.560791	7999.743164	1657	7998	38.016148	60.490299	1669.560059	7995.231934	1669	7996	38.206444	56.537762	100	100	-2.96386	2.328012	-1.27313	0	-0.235543	0.079791	0	476.74704
237	Slide108rescan	NORMAL	A	1	1	10	3	LOW_SIGNAL	LOW_SIGNAL	1644.111938	7999.943848	1641	8000	35.389206	53.750832	1648.800049	8000.416016	1647	8001	37.459442	58.490173	100	100	-1.544004	-0.243661	0	0	-0.125152	-0.008073	0	0
238	Slide108rescan	NORMAL	A	1	1	10	4	LOW_SIGNAL	LOW_SIGNAL	1603.21228	7946.013672	1601	7943	29.249039	61.814861	1642.615967	7987.21582	1612	7975	257.48053	126.527412	100	100	-12.977391	-21.262287	0	0	-0.153036	-0.325638	0	0
239	Slide108rescan	NORMAL	A	1	1	10	5	LOW_SIGNAL	LOW_SIGNAL	1606.698608	7916.185059	1607	7920	37.510529	55.80904	1853.208008	7973.583984	1601	7930	965.077942	232.644913	100	100	-81.186539	-29.620602	0	0	-0.25543	-0.246723	0	0
240	Slide108rescan	NORMAL	A	1	1	10	6	LOW_SIGNAL	LOW_SIGNAL	1599.668945	7833.51709	1602	7833	42.607395	62.281628	1588.52002	7865.839844	1595	7860	37.553741	70.696358	100	100	3.671839	-16.680094	0	-4.542709	0.296879	-0.457205	180.53096	0
241	Slide108rescan	NORMAL	A	1	1	10	7	LOW_SIGNAL	LOW_SIGNAL	1549.890381	7763.568359	1549	7762	36.599442	64.976479	1572.904053	7791.359863	1572	7789	39.670296	61.793404	100	100	-7.579429	-14.34175	0	0	-0.580124	-0.449749	0	0
242	Slide108rescan	NORMAL	A	1	1	10	8	LOW_SIGNAL	LOW_SIGNAL	1523.102051	7724.646484	1519	7729	32.433647	62.517357	1547.680054	7739.271973	1545	7744	36.947132	62.754303	100	100	-8.094632	-7.547454	0	0	-0.665221	-0.23306	0	0
243	Slide108rescan	NORMAL	A	1	1	10	9	LOW_SIGNAL	LOW_SIGNAL	1804.075317	7732.185059	1815	7729	89.812073	71.504807	1526.769897	7687.960449	1526	7685	30.559097	57.6213	100	100	91.329041	22.822021	4.001794	0.249888	9.074398	0.767505	30.454954	95.73983
244	Slide108rescan	NORMAL	A	1	1	10	10	LOW_SIGNAL	LOW_SIGNAL	1807.114868	7671.938965	1810	7676	59.836227	58.796917	1542.603149	7642.603027	1527	7643	66.321159	63.628063	100	100	87.115509	15.138752	5.754471	0.173778	3.988346	0.461053	10.813446	82.901077
245	Slide108rescan	NORMAL	A	1	1	10	11	LOW_SIGNAL	LOW_SIGNAL	1543.428589	7582.469238	1553	7588	40.241219	58.998768	1521.33606	7580.78418	1519	7584	40.899944	57.575275	100	100	7.276055	0.869571	8.367407	0.119511	0.54016	0.029267	33.092319	764.475098
246	Slide108rescan	NORMAL	A	1	1	10	12	LOW_SIGNAL	LOW_SIGNAL	1563.175659	7545.425781	1563	7547	38.131477	58.465897	1515.684204	7532.842285	1511	7530	33.281132	58.870583	100	100	15.641054	6.493688	2.408655	0.415169	1.426978	0.213748	39.188465	54.761475
247	Slide108rescan	NORMAL	A	1	1	10	13	LOW_SIGNAL	LOW_SIGNAL	1510.462524	7501.952148	1511	7500	33.002754	52.300426	1496.439941	7506.903809	1491	7511	44.461002	60.779274	100	100	4.618262	-2.555294	0	-0.553302	0.315391	-0.08147	212.461578	0
248	Slide108rescan	NORMAL	A	1	1	10	14	LOW_SIGNAL	LOW_SIGNAL	1492.840332	7482.625	1489	7480	31.614967	49.715378	1489.104004	7487.399902	1489	7489	41.060307	58.870419	100	100	1.230539	-2.464079	0	-2.002438	0.090996	-0.081109	701.224487	0
249	Slide108rescan	NORMAL	A	1	1	10	15	LOW_SIGNAL	LOW_SIGNAL	1463.25	7471.628418	1457	7469	33.976109	56.240276	1492.463989	7475.352051	1478	7478	91.036201	57.411953	100	100	-9.621469	-1.921573	0	0	-0.320905	-0.064858	0	0
250	Slide108rescan	NORMAL	A	1	1	10	16	LOW_SIGNAL	LOW_SIGNAL	1448.829956	7443.360352	1449	7451	32.298775	57.733089	1467.312012	7445.144043	1464	7447	40.673248	65.595505	100	100	-6.086965	-0.92047	0	0	-0.454403	-0.027192	0	0
251	Slide108rescan	NORMAL	A	1	1	10	17	LOW_SIGNAL	LOW_SIGNAL	1453.26355	7417.688965	1437	7417	168.299683	64.914055	1451.33606	7417.664063	1449	7409	33.905457	58.667301	100	100	0.634808	0.012851	49.398342	0.020244	0.056849	0.000424	8552.522461	111574.101563
252	Slide108rescan	NORMAL	A	1	1	10	18	LOW_SIGNAL	LOW_SIGNAL	1433.668823	7403.463379	1428	7398	40.865585	58.582901	1475.848022	7403.375977	1447	7409	215.35289	60.145752	100	100	-13.891492	0.045104	-307.989349	0	-0.195861	0.001453	0	15585.239258
253	Slide108rescan	NORMAL	A	1	1	10	19	LOW_SIGNAL	LOW_SIGNAL	1430.94043	7392.251465	1427	7394	33.180958	51.636837	1443.887939	7387.240234	1446	7388	33.19595	54.002441	100	100	-4.264193	2.586035	-1.64893	0	-0.390033	0.092796	0	315.45636
254	Slide108rescan	NORMAL	A	1	1	10	20	LOW_SIGNAL	LOW_SIGNAL	1432.649048	7373.152344	1436	7376	31.534359	54.217159	1442.135986	7377.224121	1443	7377	32.19305	53.953064	100	100	-3.124472	-2.101233	0	0	-0.294689	-0.075469	0	0
255	Slide108rescan	NORMAL	A	1	1	10	21	LOW_SIGNAL	LOW_SIGNAL	1438.523193	7366.337891	1433	7368	31.671406	58.342316	1439.373901	7366.460938	1440	7366	31.040855	59.981926	100	100	-0.280176	-0.063498	0	0	-0.027406	-0.002051	0	0
256	Slide108rescan	NORMAL	A	1	1	10	22	LOW_SIGNAL	LOW_SIGNAL	1429.407837	7354.868652	1427	7350	31.192495	60.485088	1436	7355.842773	1439	7355	34.012917	61.016788	100	100	-2.171093	-0.502693	0	0	-0.193814	-0.015965	0	0
257	Slide108rescan	NORMAL	A	1	1	10	23	LOW_SIGNAL	LOW_SIGNAL	1422.463623	7354.914063	1420	7355	30.999311	50.863682	1431.94397	7359.848145	1429	7359	37.745174	51.285099	100	100	-3.122301	-2.546223	0	0	-0.251167	-0.096209	0	0
258	Slide108rescan	NORMAL	A	1	1	10	24	LOW_SIGNAL	LOW_SIGNAL	1418.627441	7353.895508	1417	7354	34.710438	58.727638	1415.839966	7357.375977	1414	7358	37.708218	57.952251	100	100	0.91804	-1.796089	0	-1.956439	0.073922	-0.060058	528.584045	0
259	Slide108rescan	NORMAL	A	1	1	10	25	LOW_SIGNAL	LOW_SIGNAL	1430.896118	7356.643066	1426	7360	36.006023	61.03965	1443.57605	7360.368164	1439	7358	46.955242	55.404022	100	100	-4.176067	-1.922329	0	0	-0.270043	-0.067235	0	0
260	Slide108rescan	NORMAL	A	1	1	10	26	LOW_SIGNAL	LOW_SIGNAL	1438.960205	7357.390625	1436	7353	29.585106	60.724316	1444.658691	7361.404785	1440	7362	33.467636	60.26955	100	100	-1.876766	-2.071499	0	0	-0.170269	-0.066603	0	0
261	Slide108rescan	NORMAL	A	1	1	11	1	LOW_SIGNAL	LOW_SIGNAL	1665.783813	7957.675781	1665	7953	45.240334	59.334545	1666.761963	7963.452148	1657	7968	92.8433	62.198723	100	100	-0.322148	-2.980883	0	0	-0.010535	-0.09287	0	0
262	Slide108rescan	NORMAL	A	1	1	11	2	DETECTED+OVERLAP	DETECTED+OVERLAP	1850.047607	8115.387695	1682	8051	279.995636	173.69783	1698.791992	8040.144043	1630	8001	200.010239	139.70076	100	100	49.81522	38.829338	1.282927	0.779467	0.756239	0.538606	129.543945	137.182709
263	Slide108rescan	NORMAL	A	1	1	11	3	LOW_SIGNAL	LOW_SIGNAL	1666.230713	8006.664551	1624	7989	168.784927	111.430519	1717.66394	8064.52002	1619	8022	238.704147	146.855957	100	100	-16.939257	-29.856199	0	0	-0.215469	-0.393961	0	0
264	Slide108rescan	NORMAL	A	1	1	11	4	LOW_SIGNAL	LOW_SIGNAL	1570.377563	7940.538574	1566	7943	34.316216	61.01186	1568.66394	7965.487793	1573	7967	34.748165	65.043854	100	100	0.564372	-12.874995	0	-22.812939	0.049315	-0.383575	318.733643	0
265	Slide108rescan	NORMAL	A	1	1	11	5	LOW_SIGNAL	LOW_SIGNAL	1522.02063	7934.627441	1521	7933	30.293119	57.329945	1549.343994	7950.200195	1550	7947	31.84947	57.382278	100	100	-8.998802	-8.036288	0	0	-0.857891	-0.271386	0	0
266	Slide108rescan	NORMAL	A	1	1	11	6	LOW_SIGNAL	LOW_SIGNAL	1512.779297	7883.937988	1511	7886	28.825964	57.281006	1545.072021	7899.73584	1542	7901	32.486019	74.635475	100	100	-10.635434	-8.15245	0	0	-0.99405	-0.211667	0	0
267	Slide108rescan	NORMAL	A	1	1	11	7	LOW_SIGNAL	LOW_SIGNAL	1493.625854	7787.169922	1495	7792	27.89221	66.78511	1524.447998	7801.711914	1529	7793	31.227436	75.36779	100	100	-10.151107	-7.504366	0	0	-0.987021	-0.192947	0	0
268	Slide108rescan	NORMAL	A	1	1	11	8	LOW_SIGNAL	LOW_SIGNAL	1472.041138	7689.705566	1476	7696	32.391747	60.392303	1497.791992	7695.288086	1504	7695	34.548779	73.020523	100	100	-8.480905	-2.880848	0	0	-0.745348	-0.076451	0	0
269	Slide108rescan	NORMAL	A	1	1	11	9	DETECTED	DETECTED	1998.25	8264.597656	1972	8257	90.669922	146.933975	1486.112061	7634.304199	1483	7643	35.309963	72.376274	100	100	168.669861	325.261688	0.518567	1.928392	14.504064	8.708565	16.30653	20.287704
270	Slide108rescan	NORMAL	A	1	1	11	10	DETECTED	DETECTED	2017.908081	8192.333008	2002	8148	111.811264	173.131714	1476.857178	7577.846191	1475	7579	32.800598	55.882008	100	100	178.1922	317.104706	0.561935	1.779566	16.495153	10.996148	19.75635	26.666994
271	Slide108rescan	NORMAL	A	1	1	11	11	LOW_SIGNAL	LOW_SIGNAL	1462.555542	7523.973633	1466	7525	26.696119	56.277969	1467.047974	7521.359863	1467	7516	30.24733	58.516529	100	100	-1.479558	1.348831	-1.096919	0	-0.148523	0.044667	0	613.30658
272	Slide108rescan	NORMAL	A	1	1	11	12	LOW_SIGNAL	LOW_SIGNAL	1465.144775	7498.118652	1466	7494	31.018127	50.612011	1468.984009	7503.848145	1468	7502	33.681374	52.264072	100	100	-1.264431	-2.956693	0	0	-0.113987	-0.109626	0	0
273	Slide108rescan	NORMAL	A	1	1	11	13	LOW_SIGNAL	LOW_SIGNAL	1447.152344	7487.84082	1444	7489	30.401701	59.370255	1452.991943	7488.144043	1452	7491	34.382462	57.537045	100	100	-1.923241	-0.156477	0	0	-0.169842	-0.00527	0	0
274	Slide108rescan	NORMAL	A	1	1	11	14	LOW_SIGNAL	LOW_SIGNAL	1440.813354	7482.67334	1439	7478	31.579323	57.382797	1441.560059	7490.240234	1439	7492	31.053913	53.303658	100	100	-0.245923	-3.904881	0	0	-0.024045	-0.141958	0	0
275	Slide108rescan	NORMAL	A	1	1	11	15	LOW_SIGNAL	LOW_SIGNAL	1486.904785	7486.183594	1490	7482	38.123692	57.420361	1435.624023	7482.439941	1436	7489	31.356604	63.768028	100	100	16.889042	1.931904	8.742173	0.114388	1.635406	0.058707	42.284119	740.870056
276	Slide108rescan	NORMAL	A	1	1	11	16	LOW_SIGNAL	LOW_SIGNAL	1465.067993	7447.904785	1469	7450	32.624191	68.155586	1416.359985	7442.815918	1416	7444	36.028309	65.280098	100	100	16.041719	2.6261	6.108572	0.163704	1.351937	0.077954	31.385574	384.920227
277	Slide108rescan	NORMAL	A	1	1	11	17	LOW_SIGNAL	LOW_SIGNAL	1379.845581	7380.201172	1381	7380	34.499649	57.49078	1408.488037	7396.120117	1411	7398	35.095867	61.658867	100	100	-9.433238	-8.21494	0	0	-0.816121	-0.258178	0	0
278	Slide108rescan	NORMAL	A	1	1	11	18	LOW_SIGNAL	LOW_SIGNAL	1374.946289	7386.147461	1374	7385	25.876726	52.550671	1411.855957	7387.848145	1411	7390	44.37191	55.435375	100	100	-12.156	-0.877634	0	0	-0.831825	-0.030679	0	0
279	Slide108rescan	NORMAL	A	1	1	11	19	LOW_SIGNAL	LOW_SIGNAL	1442.308716	7390.416016	1443	7392	43.380299	56.819199	1410.583984	7379.576172	1410	7376	35.031372	57.465019	100	100	10.448369	5.59388	1.867822	0.535383	0.905609	0.188634	80.65062	79.254898
280	Slide108rescan	NORMAL	A	1	1	11	20	LOW_SIGNAL	LOW_SIGNAL	1437.905396	7377.398438	1439	7379	28.055418	58.526672	1412.808716	7372.061035	1409	7372	27.796217	53.852665	100	100	8.265456	2.754356	3.000867	0.333237	0.902881	0.099111	15.16073	429.395935
281	Slide108rescan	NORMAL	A	1	1	11	21	DETECTED	DETECTED	2325.222168	7519.111328	2336	7515	84.248718	61.960644	1407.034912	7376.37207	1404	7382	23.38549	55.993694	100	100	302.400024	73.660309	4.105332	0.243586	39.263119	2.549202	8.814981	18.586163
282	Slide108rescan	NORMAL	A	1	1	11	22	DETECTED	DETECTED	2342.176514	7523.17627	2344	7533	64.393539	70.109802	1407.533325	7366.244629	1407	7369	30.672316	64.030426	100	100	307.819702	80.984261	3.800982	0.26309	30.471882	2.450892	6.057844	18.196945
283	Slide108rescan	NORMAL	A	1	1	11	23	LOW_SIGNAL	LOW_SIGNAL	1388.139038	7369.092773	1388	7367	26.273445	63.761253	1392.592041	7366.983887	1396	7361	30.465761	55.444687	100	100	-1.466573	1.088287	-1.347597	0	-0.146164	0.038036	0	1493.027222
284	Slide108rescan	NORMAL	A	1	1	11	24	LOW_SIGNAL	LOW_SIGNAL	1381.585571	7368.111816	1383	7371	27.211325	60.983604	1382.703979	7365.967773	1387	7358	29.608469	57.219154	100	100	-0.368342	1.106429	-0.33291	0	-0.037773	0.037471	0	983.854858
285	Slide108rescan	NORMAL	A	1	1	11	25	LOW_SIGNAL	LOW_SIGNAL	1385.065308	7334.875977	1382	7327	28.728922	59.571083	1398.416016	7358.824219	1398	7363	34.904064	62.580639	100	100	-4.396984	-12.358443	0	0	-0.382497	-0.382678	0	0
286	Slide108rescan	NORMAL	A	1	1	11	26	LOW_SIGNAL	LOW_SIGNAL	1414.565796	7339.210449	1415	7337	28.924587	54.747299	1405	7352.603027	1404	7345	30.433928	60.7654	100	100	3.150443	-6.911213	0	-2.193727	0.314314	-0.220398	98.94957	0
287	Slide108rescan	NORMAL	A	1	1	12	1	LOW_SIGNAL	LOW_SIGNAL	1624.340088	7977.312988	1619	7985	62.689106	66.656021	1692.349243	7997.388672	1637	7972	340.857483	130.948959	100	100	-22.398449	-10.360017	0	0	-0.199524	-0.153309	0	0
288	Slide108rescan	NORMAL	A	1	1	12	2	LOW_SIGNAL	LOW_SIGNAL	1610.411011	8019.362793	1608	8016	34.433876	67.625015	1590.312012	8014.191895	1589	8021	30.244539	61.951038	100	100	6.619497	2.668432	2.480669	0.403117	0.66455	0.083468	81.898857	524.372742
289	Slide108rescan	NORMAL	A	1	1	12	3	LOW_SIGNAL	LOW_SIGNAL	1594.014282	8052.364258	1597	8050	32.196114	59.938354	1582.088013	8021.496094	1586	8021	33.374226	57.315434	100	100	3.927852	15.929455	0.246578	4.055512	0.35735	0.538566	73.69577	56.812691
290	Slide108rescan	NORMAL	A	1	1	12	4	LOW_SIGNAL	LOW_SIGNAL	1530.734253	7992.069824	1529	7992	29.811132	59.046604	1538.400024	7990.640137	1536	7993	31.763746	63.592247	100	100	-2.52468	0.737787	-3.421962	0	-0.241337	0.022482	0	1651.469482
291	Slide108rescan	NORMAL	A	1	1	12	5	LOW_SIGNAL	LOW_SIGNAL	1506.121582	7972.837891	1504	7963	28.476732	67.44178	1561.211304	7992.48584	1526	7984	230.809464	78.868927	100	100	-18.143503	-10.139285	0	0	-0.238681	-0.249122	0	0
292	Slide108rescan	NORMAL	A	1	1	12	6	LOW_SIGNAL	LOW_SIGNAL	1510.006592	7919.602539	1510	7914	26.547691	63.952175	1515.631958	7938.808105	1514	7937	34.921692	59.73053	100	100	-1.852684	-9.910995	0	0	-0.161085	-0.321537	0	0
293	Slide108rescan	NORMAL	A	1	1	12	7	LOW_SIGNAL	LOW_SIGNAL	1491.151367	7846.282715	1490	7855	28.765488	79.810654	1494.728027	7823.543945	1492	7807	35.79565	105.271118	100	100	-1.177954	11.734297	-0.100386	0	-0.099919	0.216002	0	301.889526
294	Slide108rescan	NORMAL	A	1	1	12	8	LOW_SIGNAL	LOW_SIGNAL	1431.642334	7653.914063	1434	7654	32.037758	70.035881	1457.791992	7664.335938	1455	7658	32.904392	87.190018	100	100	-8.612248	-5.378188	0	0	-0.794716	-0.119531	0	0
295	Slide108rescan	NORMAL	A	1	1	12	9	LOW_SIGNAL	LOW_SIGNAL	1442.456909	7565.311035	1439	7558	42.837799	72.821358	1440.647949	7569.744141	1442	7568	32.753532	58.4333	100	100	0.595771	-2.287695	0	-3.839889	0.055229	-0.075866	1526.262329	0
296	Slide108rescan	NORMAL	A	1	1	12	10	LOW_SIGNAL	LOW_SIGNAL	1437.947388	7531.625	1440	7540	29.590315	62.721809	1437.398315	7540.203613	1437	7538	28.298815	55.370789	100	100	0.180834	-4.426976	0	-24.480886	0.019403	-0.15493	1574.766357	0
297	Slide108rescan	NORMAL	A	1	1	12	11	LOW_SIGNAL	LOW_SIGNAL	1433.28479	7512.364258	1432	7506	26.290781	55.663204	1443.719971	7512.728027	1444	7508	30.391689	59.359127	100	100	-3.43677	-0.187723	0	0	-0.343356	-0.006128	0	0
298	Slide108rescan	NORMAL	A	1	1	12	12	LOW_SIGNAL	LOW_SIGNAL	1433.868408	7485.190918	1433	7490	30.656109	63.473816	1434.18396	7489.463867	1435	7493	32.386623	55.053879	100	100	-0.103925	-2.205047	0	0	-0.009743	-0.077614	0	0
299	Slide108rescan	NORMAL	A	1	1	12	13	LOW_SIGNAL	LOW_SIGNAL	1412.207764	7475.09082	1414	7478	29.656126	61.49387	1424.640015	7482.655762	1427	7490	33.581482	55.92984	100	100	-4.094495	-3.903873	0	0	-0.370212	-0.135258	0	0
300	Slide108rescan	NORMAL	A	1	1	12	14	LOW_SIGNAL	LOW_SIGNAL	1398.960205	7486.615723	1400	7492	26.904745	62.291462	1412.368042	7490.888184	1410	7492	30.946243	55.946434	100	100	-4.415799	-2.204795	0	0	-0.433262	-0.076367	0	0
301	Slide108rescan	NORMAL	A	1	1	12	15	LOW_SIGNAL	LOW_SIGNAL	1405.380981	7493.081543	1409	7496	29.024399	66.038948	1408.640015	7487.111816	1406	7488	34.169029	65.299843	100	100	-1.073345	3.080666	-0.348413	0	-0.09538	0.09142	0	165.042328
302	Slide108rescan	NORMAL	A	1	1	12	16	LOW_SIGNAL	LOW_SIGNAL	1386.48645	7435.770508	1387	7441	32.585106	69.482826	1381.319946	7443.023926	1377	7445	39.245636	73.558678	100	100	1.70156	-3.743112	0	-2.199812	0.131645	-0.098607	423.362885	0
303	Slide108rescan	NORMAL	A	1	1	12	17	LOW_SIGNAL	LOW_SIGNAL	1442.266724	7444.52002	1444	7447	49.806156	68.876671	1365.975952	7396.408203	1368	7394	29.111982	57.941296	100	100	25.125954	24.828007	1.012	0.988142	2.620597	0.830355	52.971279	77.40258
304	Slide108rescan	NORMAL	A	1	1	12	18	LOW_SIGNAL	LOW_SIGNAL	1458.557007	7452.066895	1453	7450	44.513798	64.965652	1376.719971	7397.959961	1377	7394	25.656729	61.932636	100	100	26.952585	27.921776	0.965289	1.035959	3.189691	0.873642	44.449265	36.258717
305	Slide108rescan	NORMAL	A	1	1	12	19	LOW_SIGNAL	LOW_SIGNAL	1503.682373	7416.567383	1511	7419	58.591053	56.540524	1388.296021	7397.167969	1386	7394	32.688171	56.024433	100	100	38.001873	10.011029	3.796001	0.263435	3.529912	0.346267	42.141068	39.289463
306	Slide108rescan	NORMAL	A	1	1	12	20	LOW_SIGNAL	LOW_SIGNAL	1519.979736	7409.648438	1523	7412	46.718502	58.965778	1392.416016	7393.86377	1392	7395	28.347542	59.407608	100	100	42.012424	8.145646	5.157654	0.193887	4.499992	0.265701	29.111227	45.816154
307	Slide108rescan	NORMAL	A	1	1	12	21	LOW_SIGNAL	LOW_SIGNAL	1392.162109	7386.89209	1391	7383	28.713472	59.349087	1394.269897	7397.22998	1396	7393	27.243912	56.446953	100	100	-0.694189	-5.334848	0	0	-0.077367	-0.183143	0	0
308	Slide108rescan	NORMAL	A	1	1	12	22	LOW_SIGNAL	LOW_SIGNAL	1376.526978	7381.729492	1375	7384	23.930582	64.592026	1387.437012	7395.344727	1390	7394	28.891863	56.933105	100	100	-3.593161	-7.026114	0	0	-0.377616	-0.239144	0	0
309	Slide108rescan	NORMAL	A	1	1	12	23	LOW_SIGNAL	LOW_SIGNAL	1372.590576	7397.335449	1373	7397	29.889212	59.326122	1375.719971	7394.87207	1379	7394	27.890223	61.568077	100	100	-1.030649	1.271222	-0.810755	0	-0.112204	0.040011	0	668.32074
310	Slide108rescan	NORMAL	A	1	1	12	24	LOW_SIGNAL	LOW_SIGNAL	1354.756592	7370.118652	1357	7372	31.643711	61.135937	1359.543945	7377.047852	1361	7379	29.360529	71.984077	100	100	-1.576689	-3.575799	0	0	-0.163054	-0.09626	0	0
311	Slide108rescan	NORMAL	A	1	1	12	25	LOW_SIGNAL	LOW_SIGNAL	1372.211914	7351.72168	1371	7351	31.175537	59.171856	1374.975952	7354.120117	1375	7354	37.002064	61.450165	100	100	-0.910321	-1.237709	0	0	-0.0747	-0.039031	0	0
312	Slide108rescan	NORMAL	A	1	1	12	26	LOW_SIGNAL	LOW_SIGNAL	1429.615845	7357.225098	1427	7357	33.294815	65.800117	1403.611084	7357.119141	1403	7350	31.523952	60.71883	100	100	8.564528	0.054679	156.633087	0.006384	0.824921	0.001745	41.199303	23929.564453
313	Slide108rescan	NORMAL	A	1	1	13	1	LOW_SIGNAL	LOW_SIGNAL	1588.43042	7990.317871	1589	7990	35.113247	66.50267	1602.832031	8011.175781	1579	7992	202.002853	98.188576	100	100	-4.743093	-10.763683	0	0	-0.071294	-0.212427	0	0
314	Slide108rescan	NORMAL	A	1	1	13	2	LOW_SIGNAL	LOW_SIGNAL	1547.526611	8029.080078	1546	8026	32.404469	65.343742	1525.243652	8042.293945	1525	8044	51.416538	63.756874	100	100	7.338772	-6.81899	0	-0.929173	0.433381	-0.207254	179.150604	0
315	Slide108rescan	NORMAL	A	1	1	13	3	DETECTED	DETECTED	2965.13916	8763.898438	3047	8777	258.025848	122.480919	1528.289185	8069.469727	1521	8065	82.670448	70.023918	100	100	473.218781	358.358551	1.320518	0.757279	17.380455	9.917022	17.011078	14.470878
316	Slide108rescan	NORMAL	A	1	1	13	4	LOW_SIGNAL	LOW_SIGNAL	1557.224487	8060.754883	1555	8060	36.873318	61.257446	1497.984009	8047.26416	1506	8040	40.83128	72.797905	100	100	19.510532	6.961861	2.802488	0.356826	1.45086	0.185317	29.603329	291.553619
317	Slide108rescan	NORMAL	A	1	1	13	5	LOW_SIGNAL	LOW_SIGNAL	1493.641846	8040.385254	1496	8035	29.264221	68.820732	1513.864014	8047.423828	1490	8043	219.545624	83.591866	100	100	-6.660062	-3.632242	0	0	-0.092109	-0.084202	0	0
318	Slide108rescan	NORMAL	A	1	1	13	6	LOW_SIGNAL	LOW_SIGNAL	1502.369141	8017.026855	1502	8013	32.585701	72.276482	1489.807983	8012.288086	1490	8000	36.343719	71.321152	100	100	4.13695	2.445433	1.691705	0.59112	0.345621	0.066443	128.130386	247.163727
319	Slide108rescan	NORMAL	A	1	1	13	7	LOW_SIGNAL	LOW_SIGNAL	1556.422852	7975.127441	1562	7980	48.029144	68.150909	1493.776001	7946.423828	1494	7948	44.516373	85.321983	100	100	20.632402	14.812443	1.39291	0.717921	1.407277	0.336415	28.780832	178.84549
320	Slide108rescan	NORMAL	A	1	1	13	8	LOW_SIGNAL	LOW_SIGNAL	1517.852295	7679.456543	1518	7669	53.582378	139.507889	1445.712036	7705.967773	1442	7696	40.337456	156.904892	100	100	23.759005	-13.681067	0	-0.575827	1.788419	-0.168964	48.890633	0
321	Slide108rescan	NORMAL	A	1	1	13	9	LOW_SIGNAL	LOW_SIGNAL	1475.006714	7540.120605	1432	7533	329.043274	80.936729	1417.071411	7561.928711	1414	7561	49.975861	74.671471	100	100	19.080679	-11.254029	0	-0.589813	1.159266	-0.292054	561.360474	0
322	Slide108rescan	NORMAL	A	1	1	13	10	LOW_SIGNAL	LOW_SIGNAL	1412.48645	7511.040527	1411	7506	29.855091	52.626377	1399.57605	7531.576172	1400	7528	39.762249	58.371201	100	100	4.251971	-10.597379	0	-2.492345	0.32469	-0.351811	203.419952	0
323	Slide108rescan	NORMAL	A	1	1	13	11	LOW_SIGNAL	LOW_SIGNAL	1400.093384	7515.919922	1403	7512	29.929296	56.472183	1402.922363	7527.129395	1410	7526	44.566738	57.457966	100	100	-0.931709	-5.784626	0	0	-0.063477	-0.19509	0	0
324	Slide108rescan	NORMAL	A	1	1	13	12	LOW_SIGNAL	LOW_SIGNAL	1393.307129	7515.692871	1393	7513	28.951698	65.538284	1392.007935	7538.103027	1394	7536	46.609951	67.4673	100	100	0.427883	-11.564716	0	-27.027777	0.027874	-0.332163	2811.580078	0
325	Slide108rescan	NORMAL	A	1	1	13	13	LOW_SIGNAL	LOW_SIGNAL	1393.552002	7512.168945	1394	7508	27.361546	61.30986	1390.375977	7514.744141	1385	7516	35.487537	64.420601	100	100	1.046007	-1.328924	0	-1.270474	0.089497	-0.039975	711.547241	0
326	Slide108rescan	NORMAL	A	1	1	13	14	LOW_SIGNAL	LOW_SIGNAL	1378.640503	7496.621094	1378	7499	29.774069	64.166016	1375.199951	7512.903809	1376	7516	33.313026	71.033768	100	100	1.133127	-8.402662	0	-7.415463	0.103279	-0.229225	434.289978	0
327	Slide108rescan	NORMAL	A	1	1	13	15	LOW_SIGNAL	LOW_SIGNAL	1365.763184	7507.927734	1365	7507	28.611055	68.370361	1369.612671	7503.133789	1372	7502	31.338205	61.759117	100	100	-1.267808	2.473906	-0.512472	0	-0.122837	0.077623	0	611.837891
328	Slide108rescan	NORMAL	A	1	1	13	16	LOW_SIGNAL	LOW_SIGNAL	1367.439209	7475.398438	1366	7471	40.877827	62.120239	1368.751953	7469.751953	1368	7470	30.502687	80.870132	100	100	-0.432345	2.913857	-0.148376	0	-0.043037	0.069822	0	917.011292
329	Slide108rescan	NORMAL	A	1	1	13	17	LOW_SIGNAL	LOW_SIGNAL	1389.255005	7414.738281	1391	7413	31.2862	62.260284	1358.303955	7418.775879	1361	7401	30.384161	70.109695	100	100	10.193562	-2.083594	0	-0.204403	1.018657	-0.05759	24.097687	0
330	Slide108rescan	NORMAL	A	1	1	13	18	LOW_SIGNAL	LOW_SIGNAL	1393.68457	7413.630859	1396	7418	30.322376	54.024178	1357.592041	7416.408203	1361	7416	29.952671	61.16016	100	100	11.88688	-1.433243	0	-0.120573	1.204985	-0.045411	13.079142	0
331	Slide108rescan	NORMAL	A	1	1	13	19	LOW_SIGNAL	LOW_SIGNAL	1358.938721	7410.265137	1360	7405	28.890018	56.193203	1357.552002	7424.744141	1360	7426	36.640244	54.788872	100	100	0.456708	-7.471861	0	-16.360247	0.037847	-0.264269	1625.135986	0
332	Slide108rescan	NORMAL	A	1	1	13	20	LOW_SIGNAL	LOW_SIGNAL	1361.496704	7422.120605	1361	7424	31.196764	61.250141	1366.880005	7431.383789	1368	7427	42.876152	58.961544	100	100	-1.772961	-4.780248	0	0	-0.125555	-0.157106	0	0
333	Slide108rescan	NORMAL	A	1	1	13	21	LOW_SIGNAL	LOW_SIGNAL	1351.445923	7432.35791	1354	7435	31.268921	59.311108	1370.801636	7426.325195	1372	7421	35.426094	56.683521	100	100	-6.3747	3.113171	-2.047655	0	-0.546369	0.106428	0	289.390747
334	Slide108rescan	NORMAL	A	1	1	13	22	LOW_SIGNAL	LOW_SIGNAL	1346.918945	7423.966309	1347	7429	31.460701	59.074314	1358.640015	7432.888184	1360	7434	36.748577	59.934666	100	100	-3.860271	-4.604116	0	0	-0.318953	-0.14886	0	0
335	Slide108rescan	NORMAL	A	1	1	13	23	LOW_SIGNAL	LOW_SIGNAL	1439.506714	7439.453125	1447	7437	50.31802	64.231453	1351.215942	7433.040039	1353	7434	33.227852	64.351654	100	100	29.078089	3.30946	8.786354	0.113813	2.657131	0.099657	42.797691	61.302109
336	Slide108rescan	NORMAL	A	1	1	13	24	LOW_SIGNAL	LOW_SIGNAL	1450.409424	7429.90625	1454	7424	42.797768	68.767418	1358.887939	7420.879883	1356	7427	34.036083	68.268517	100	100	30.142107	4.658039	6.470986	0.154536	2.688955	0.132219	28.349607	91.603569
337	Slide108rescan	NORMAL	A	1	1	13	25	LOW_SIGNAL	LOW_SIGNAL	1373.682373	7389.39209	1374	7391	35.764542	72.825737	1380.160034	7400.832031	1381	7403	40.03857	74.097443	100	100	-2.133383	-5.903559	0	0	-0.161786	-0.15439	0	0
338	Slide108rescan	NORMAL	A	1	1	13	26	LOW_SIGNAL	LOW_SIGNAL	1458.19873	7390.973633	1426	7389	267.799835	72.142082	1503.134888	7399.92041	1407	7398	868.475464	69.943825	100	100	-14.79948	-4.616967	0	0	-0.051741	-0.127914	0	0
339	Slide108rescan	NORMAL	A	1	1	14	1	LOW_SIGNAL	LOW_SIGNAL	1497.796021	8015.967285	1501	8021	34.997883	61.245625	1519.599976	8033.375977	1516	8035	45.691109	68.490959	100	100	-7.181015	-8.983721	0	0	-0.477203	-0.254175	0	0
340	Slide108rescan	NORMAL	A	1	1	14	2	LOW_SIGNAL	LOW_SIGNAL	1444.794678	8025.72168	1445	8031	25.43969	62.281204	1460.232056	8051.87207	1462	8050	33.473179	68.557251	100	100	-5.084217	-13.494857	0	0	-0.461186	-0.381439	0	0
341	Slide108rescan	NORMAL	A	1	1	14	3	LOW_SIGNAL	LOW_SIGNAL	1399.36731	8006.29248	1397	8007	29.760244	63.881119	1416.611694	8047.397949	1418	8037	37.777271	75.238754	100	100	-5.679345	-21.212395	0	0	-0.456475	-0.546334	0	0
342	Slide108rescan	NORMAL	A	1	1	14	4	LOW_SIGNAL	LOW_SIGNAL	1398.204102	8046.598633	1400	8048	29.81081	65.341217	1409.463989	8060.184082	1406	8067	41.291161	77.390137	100	100	-3.708383	-7.010744	0	0	-0.272695	-0.175545	0	0
343	Slide108rescan	NORMAL	A	1	1	14	5	LOW_SIGNAL	LOW_SIGNAL	1376.386719	8034.919922	1376	8035	28.178658	73.122269	1403.040039	8044.992188	1399	8053	39.248459	73.572968	100	100	-8.778127	-5.197773	0	0	-0.679092	-0.136902	0	0
344	Slide108rescan	NORMAL	A	1	1	14	6	LOW_SIGNAL	LOW_SIGNAL	1384.466675	7997.759766	1381	8002	30.17325	66.709785	1420.208008	8003.080078	1417	7997	49.079647	83.192787	100	100	-11.771215	-2.745537	0	0	-0.728231	-0.063952	0	0
345	Slide108rescan	NORMAL	A	1	1	14	7	LOW_SIGNAL	LOW_SIGNAL	1563.073853	7922.503418	1587	7923	78.790962	73.279327	1421.192017	7920.711914	1413	7926	48.931602	86.434753	100	100	46.728016	0.924502	50.543983	0.019785	2.899595	0.020727	43.525852	2558.623047
346	Slide108rescan	NORMAL	A	1	1	14	8	LOW_SIGNAL	LOW_SIGNAL	1678.05481	7814.355957	1586	7785	751.347046	174.011124	1418.208008	7766.943848	1423	7751	43.952747	92.105423	100	100	85.57914	24.466925	3.497748	0.285898	5.911958	0.514759	288.654846	311.389313
347	Slide108rescan	NORMAL	A	1	1	14	9	LOW_SIGNAL	LOW_SIGNAL	1372.912109	7614.168945	1372	7607	41.535301	68.248283	1386.158691	7625.936523	1367	7615	114.103561	77.55368	100	100	-4.36269	-6.072635	0	0	-0.116093	-0.151735	0	0
348	Slide108rescan	NORMAL	A	1	1	14	10	LOW_SIGNAL	LOW_SIGNAL	1333.229736	7533.574219	1331	7542	28.789667	62.510212	1341.422363	7552.448242	1338	7556	30.047827	69.243141	100	100	-2.698197	-9.739902	0	0	-0.272653	-0.272576	0	0
349	Slide108rescan	NORMAL	A	1	1	14	11	DETECTED	DETECTED	2341.310791	7719.369141	2346	7718	172.568832	73.191658	1343.538452	7536.128418	1342	7525	28.630512	118.838028	100	100	328.610931	94.561012	3.475121	0.28776	34.849964	1.541937	17.055719	51.09346
350	Slide108rescan	NORMAL	A	1	1	14	12	DETECTED	DETECTED	2341.864014	7725.524414	2333	7738	167.754623	75.908073	1317.205444	7530.506836	1319	7523	31.798391	63.816597	100	100	337.465759	100.638435	3.353249	0.298218	32.223598	3.055907	16.074947	21.076693
351	Slide108rescan	NORMAL	A	1	1	14	13	LOW_SIGNAL	LOW_SIGNAL	1350.666626	7530.679688	1349	7538	36.758282	59.187664	1314.47998	7514.191895	1312	7513	35.782398	57.184998	100	100	11.917876	8.508492	1.400704	0.713927	1.011297	0.288324	23.250994	92.590691
352	Slide108rescan	NORMAL	A	1	1	14	14	LOW_SIGNAL	LOW_SIGNAL	1346	7522.615723	1347	7521	30.163996	56.027241	1316.880005	7512.12793	1320	7509	42.428802	61.26226	100	100	9.590513	5.412205	1.772016	0.564329	0.686326	0.171195	102.467422	236.267822
353	Slide108rescan	NORMAL	A	1	1	14	15	LOW_SIGNAL	LOW_SIGNAL	1308.823486	7494.32666	1308	7498	26.322422	54.411545	1317.582642	7497.251953	1319	7503	33.560883	64.623322	100	100	-2.88478	-1.509592	0	0	-0.260993	-0.045267	0	0
354	Slide108rescan	NORMAL	A	1	1	14	16	LOW_SIGNAL	LOW_SIGNAL	1310.979736	7489.709473	1309	7490	36.644913	59.934357	1327.248047	7482.600098	1326	7486	36.592262	66.4496	100	100	-5.35788	3.668779	-1.460399	0	-0.444583	0.106989	0	403.626678
355	Slide108rescan	NORMAL	A	1	1	14	17	LOW_SIGNAL	LOW_SIGNAL	1305.006836	7428.169922	1305	7426	29.772781	57.172581	1322.058838	7444.092285	1325	7443	40.469559	63.21714	100	100	-5.615985	-8.216704	0	0	-0.421354	-0.251868	0	0
356	Slide108rescan	NORMAL	A	1	1	14	18	LOW_SIGNAL	LOW_SIGNAL	1281.932007	7391.693848	1282	7388	26.404564	61.033295	1294.328003	7406.775879	1288	7406	36.162445	63.271542	100	100	-4.082554	-7.783052	0	0	-0.342786	-0.23837	0	0
357	Slide108rescan	NORMAL	A	1	1	14	19	LOW_SIGNAL	LOW_SIGNAL	1280.773926	7404.075195	1280	7404	26.748066	51.294144	1284.18396	7411.248047	1282	7410	28.71843	60.934746	100	100	-1.123076	-3.701536	0	0	-0.11874	-0.117714	0	0
358	Slide108rescan	NORMAL	A	1	1	14	20	LOW_SIGNAL	LOW_SIGNAL	1273.438354	7423.493164	1272	7417	25.339621	89.635452	1281.135986	7434.832031	1281	7436	34.922569	65.963547	100	100	-2.535173	-5.8514	0	0	-0.22042	-0.171896	0	0
359	Slide108rescan	NORMAL	A	1	1	14	21	LOW_SIGNAL	LOW_SIGNAL	1347.328735	7448.96582	1352	7446	39.306419	61.861408	1290.94397	7432.47998	1292	7430	36.476528	64.958359	100	100	18.570019	8.507485	2.182786	0.45813	1.545782	0.253791	25.972208	120.212494
360	Slide108rescan	NORMAL	A	1	1	14	22	LOW_SIGNAL	LOW_SIGNAL	1362.565552	7449.110352	1365	7451	38.42305	59.467335	1292.33606	7432.104004	1289	7430	35.204231	60.58263	100	100	23.129704	8.776092	2.635536	0.379429	1.994916	0.280713	21.920383	68.040077
361	Slide108rescan	NORMAL	A	1	1	14	23	LOW_SIGNAL	LOW_SIGNAL	1272.678101	7440.020508	1276	7449	29.355591	57.948071	1290.319946	7442.879883	1290	7449	34.437557	59.166748	100	100	-5.810246	-1.475575	0	0	-0.512285	-0.048327	0	0
362	Slide108rescan	NORMAL	A	1	1	14	24	LOW_SIGNAL	LOW_SIGNAL	1294.418945	7427.864746	1294	7421	28.735706	58.725307	1306.719971	7434.080078	1302	7437	38.666599	67.638458	100	100	-4.051276	-3.20741	0	0	-0.318131	-0.091891	0	0
363	Slide108rescan	NORMAL	A	1	1	14	25	LOW_SIGNAL	LOW_SIGNAL	1502.959473	7464.276855	1533	7457	90.716202	66.961845	1333.823975	7430.60791	1331	7425	52.983574	65.220337	100	100	55.703861	17.374792	3.206016	0.311914	3.192225	0.516234	43.536331	45.062954
364	Slide108rescan	NORMAL	A	1	1	14	26	LOW_SIGNAL	LOW_SIGNAL	1550.046387	7456.185547	1560	7449	77.37307	64.680275	1360.793701	7416.301758	1359	7415	45.937405	65.37722	100	100	62.32935	20.581949	3.02835	0.330213	4.119795	0.610056	32.897984	23.871016
365	Slide108rescan	NORMAL	A	1	1	15	1	LOW_SIGNAL	LOW_SIGNAL	1469.149292	7985.064941	1466	7983	31.671263	64.09304	1481.511963	8025.543945	1482	8029	45.288792	61.885757	100	100	-4.071579	-20.889109	0	0	-0.272974	-0.654092	0	0
366	Slide108rescan	NORMAL	A	1	1	15	2	LOW_SIGNAL	LOW_SIGNAL	1442.738525	8018.706055	1441	8018	26.053789	60.890636	1454.296021	8016	1452	8025	41.889645	70.299362	100	100	-3.806399	1.396454	-2.72576	0	-0.275903	0.038493	0	1298.3125
367	Slide108rescan	NORMAL	A	1	1	15	3	LOW_SIGNAL	LOW_SIGNAL	1490.842163	8010.592285	1488	8009	85.846474	61.271656	1407.839966	7983.352051	1402	7974	43.341923	62.060875	100	100	27.336325	14.057269	1.94464	0.514234	1.915056	0.438928	89.277061	36.218197
368	Slide108rescan	NORMAL	A	1	1	15	4	LOW_SIGNAL	LOW_SIGNAL	1477.248291	8011.087402	1478	8011	49.504147	58.843113	1385.696045	7987.744141	1382	7993	34.534519	60.050217	100	100	30.152239	12.046244	2.503041	0.399514	2.651036	0.388729	38.74147	51.320339
369	Slide108rescan	NORMAL	A	1	1	15	5	LOW_SIGNAL	LOW_SIGNAL	1348.871582	7939.513672	1349	7936	23.999504	64.831078	1361.42395	7959.768066	1363	7960	26.669506	61.075199	100	100	-4.134055	-10.45224	0	0	-0.470664	-0.33163	0	0
370	Slide108rescan	NORMAL	A	1	1	15	6	LOW_SIGNAL	LOW_SIGNAL	1339.919434	7872.818848	1341	7873	26.935989	63.489727	1369.968018	7897.78418	1365	7903	54.112633	71.881805	100	100	-9.896338	-12.88331	0	0	-0.555297	-0.347311	0	0
371	Slide108rescan	NORMAL	A	1	1	15	7	LOW_SIGNAL	LOW_SIGNAL	1361.251709	7794.816406	1363	7792	28.996885	56.904648	1366.343994	7820.576172	1362	7820	30.652346	71.957329	100	100	-1.677117	-13.293276	0	0	-0.16613	-0.357987	0	0
372	Slide108rescan	NORMAL	A	1	1	15	8	LOW_SIGNAL	LOW_SIGNAL	1362.608154	7744.418945	1362	7751	28.960363	70.351204	1370.94397	7750.687988	1367	7746	31.182165	65.512665	100	100	-2.745356	-3.235127	0	0	-0.267326	-0.095692	0	0
373	Slide108rescan	NORMAL	A	1	1	15	9	LOW_SIGNAL	LOW_SIGNAL	1339.5	7659	1340	7657	23.162102	67.317703	1348.839966	7663.335938	1347	7664	30.948811	70.264603	100	100	-3.076067	-2.237552	0	0	-0.301788	-0.061709	0	0
374	Slide108rescan	NORMAL	A	1	1	15	10	LOW_SIGNAL	LOW_SIGNAL	1326.127563	7572.449707	1326	7577	24.378294	57.94598	1329	7569.226074	1330	7567	28.359842	68.75013	100	100	-0.946021	1.663549	-0.568677	0	-0.101285	0.046889	0	1147.708008
375	Slide108rescan	NORMAL	A	1	1	15	11	DETECTED	DETECTED	1939.703003	7618.366211	1934	7614	152.409348	58.371693	1322.529419	7518.970703	1320	7519	27.035343	71.149414	100	100	203.262787	51.292854	3.96279	0.252347	22.828398	1.396997	24.303102	40.928917
376	Slide108rescan	NORMAL	A	1	1	15	12	DETECTED	DETECTED	1941.098022	7584.362793	1944	7584	163.013733	67.086288	1309.169189	7493.323242	1305	7489	25.739422	51.20977	100	100	208.122345	46.980778	4.429947	0.225736	24.551012	1.777777	25.472616	47.602821
377	Slide108rescan	NORMAL	A	1	1	15	13	LOW_SIGNAL	LOW_SIGNAL	1453.463135	7484.537109	1479	7487	104.702942	62.186775	1296.031982	7476.21582	1293	7481	29.382339	54.277897	100	100	51.849098	4.294185	12.074259	0.082821	5.35802	0.153309	63.83469	364.723663
378	Slide108rescan	NORMAL	A	1	1	15	14	LOW_SIGNAL	LOW_SIGNAL	1447.5	7461.177734	1456	7455	85.204781	66.751114	1291.434814	7451.365234	1292	7452	27.430979	61.444374	100	100	51.399227	5.063721	10.150485	0.098517	5.689377	0.159697	51.688934	265.809601
379	Slide108rescan	NORMAL	A	1	1	15	15	DETECTED	DETECTED	1931.217773	7519.108887	1937	7518	72.244949	73.689735	1291.235962	7427.202148	1290	7426	32.30748	61.256939	100	100	210.774551	47.428291	4.444068	0.225019	19.809092	1.500348	10.096938	44.56749
380	Slide108rescan	NORMAL	A	1	1	15	16	DETECTED	DETECTED	1915.108643	7480.260742	1918	7472	74.836746	61.438942	1284.373169	7420.686523	1284	7424	25.977751	66.803696	100	100	207.729324	30.743156	6.756929	0.147996	24.279835	0.89178	11.127215	44.028389
381	Slide108rescan	NORMAL	A	1	1	15	17	DETECTED	DETECTED	2627.93335	7807.591797	2677	7820	213.668396	97.584129	1281.28125	7406.71875	1281	7409	30.986141	66.990997	100	100	443.512604	206.869736	2.143922	0.466435	43.45982	5.983984	15.698906	17.700567
382	Slide108rescan	NORMAL	A	1	1	15	18	DETECTED	DETECTED	2585.881348	7762.288086	2655	7778	267.483887	111.172775	1270.707642	7393.261719	1266	7398	26.163385	53.031925	100	100	433.145355	190.435318	2.274501	0.439657	50.267719	6.95857	20.240768	26.477446
383	Slide108rescan	NORMAL	A	1	1	15	19	LOW_SIGNAL	LOW_SIGNAL	1247.136963	7375.931641	1248	7375	26.285603	59.441864	1265.647949	7370.78418	1264	7367	25.570028	56.010738	100	100	-6.096493	2.656337	-2.295075	0	-0.723933	0.091901	0	386.658051
384	Slide108rescan	NORMAL	A	1	1	15	20	LOW_SIGNAL	LOW_SIGNAL	1253.703491	7364.110352	1254	7360	25.57373	56.655777	1258.296021	7375.744141	1256	7372	25.636736	60.732342	100	100	-1.512525	-6.003594	0	0	-0.179139	-0.191558	0	0
385	Slide108rescan	NORMAL	A	1	1	15	21	LOW_SIGNAL	LOW_SIGNAL	1284.744873	7375.08252	1286	7374	29.295855	59.501225	1262.174561	7380.777832	1263	7381	27.2714	60.595295	100	100	7.433411	-2.939055	0	-0.395384	0.827618	-0.093989	47.413155	0
386	Slide108rescan	NORMAL	A	1	1	15	22	LOW_SIGNAL	LOW_SIGNAL	1280.627563	7376.724121	1280	7376	28.554516	64.535141	1259.158691	7370.476074	1260	7363	26.509289	59.923656	100	100	7.070657	3.224292	2.192933	0.45601	0.809862	0.104267	49.430458	383.432434
387	Slide108rescan	NORMAL	A	1	1	15	23	LOW_SIGNAL	LOW_SIGNAL	1253.397217	7374.705566	1250	7367	29.398453	52.995274	1261.624023	7385.056152	1259	7387	26.776459	65.142807	100	100	-2.709454	-5.341399	0	0	-0.30724	-0.158891	0	0
388	Slide108rescan	NORMAL	A	1	1	15	24	LOW_SIGNAL	LOW_SIGNAL	1274.335571	7368.818848	1265	7365	70.572044	65.292076	1272.135986	7367.832031	1272	7368	27.471783	66.235619	100	100	0.724421	0.509245	1.422541	0.702967	0.080067	0.014899	2955.353027	1128.893921
389	Slide108rescan	NORMAL	A	1	1	15	25	LOW_SIGNAL	LOW_SIGNAL	1273.189209	7381.905273	1272	7382	29.660061	55.104401	1290.112061	7376.087891	1285	7374	34.98645	68.99929	100	100	-5.57345	3.002049	-1.856549	0	-0.483697	0.084311	0	713.825806
390	Slide108rescan	NORMAL	A	1	1	15	26	LOW_SIGNAL	LOW_SIGNAL	1272.221436	7375.29541	1270	7372	26.592993	59.165878	1297.248047	7380.919922	1298	7378	37.055672	61.866737	100	100	-8.242379	-2.902518	0	0	-0.675379	-0.090913	0	0
391	Slide108rescan	NORMAL	A	1	1	16	1	LOW_SIGNAL	LOW_SIGNAL	1446.394775	7979.125	1444	7986	27.963829	63.693214	1457.400024	7972.73584	1455	7972	41.096855	70.772141	100	100	-3.624519	3.297113	-1.099301	0	-0.267788	0.090278	0	482.886505
392	Slide108rescan	NORMAL	A	1	1	16	2	LOW_SIGNAL	LOW_SIGNAL	1441.735107	8010.761719	1442	8008	24.812283	53.489166	1453.703979	7988.576172	1447	7984	41.963696	68.411133	100	100	-3.941883	11.448808	-0.344305	0	-0.28522	0.324297	0	192.240662
393	Slide108rescan	NORMAL	A	1	1	16	3	LOW_SIGNAL	LOW_SIGNAL	1420.594727	7960.882324	1422	7965	32.54137	61.997879	1411.280029	7973.655762	1410	7972	33.397316	57.018124	100	100	3.067745	-6.591707	0	-2.148714	0.278906	-0.224024	80.65374	0
394	Slide108rescan	NORMAL	A	1	1	16	4	LOW_SIGNAL	LOW_SIGNAL	1400.858154	7961.425781	1404	7962	31.238174	62.538395	1462.47998	7976.383789	1394	7961	383.540558	91.019745	100	100	-20.294815	-7.71905	0	0	-0.160666	-0.164338	0	0
395	Slide108rescan	NORMAL	A	1	1	16	5	LOW_SIGNAL	LOW_SIGNAL	1365.700684	7903.278809	1359	7908	65.231247	57.575058	1362.063965	7913.744141	1361	7917	23.875607	66.344749	100	100	1.197734	-5.400614	0	-4.509027	0.152319	-0.157742	1669.218628	0
396	Slide108rescan	NORMAL	A	1	1	16	6	LOW_SIGNAL	LOW_SIGNAL	1342.142822	7839.856934	1341	7841	25.393072	62.568317	1351.543945	7844.248047	1351	7845	27.604786	68.044876	100	100	-3.096209	-2.266025	0	0	-0.340561	-0.064533	0	0
397	Slide108rescan	NORMAL	A	1	1	16	7	LOW_SIGNAL	LOW_SIGNAL	1341.636963	7747.458984	1342	7745	40.363327	62.214195	1349.167969	7775.759766	1348	7777	38.685814	63.753605	100	100	-2.480296	-14.604562	0	0	-0.194671	-0.443909	0	0
398	Slide108rescan	NORMAL	A	1	1	16	8	LOW_SIGNAL	LOW_SIGNAL	1326.272095	7711.625977	1327	7712	26.529015	62.140057	1335.776001	7725.359863	1338	7727	28.68541	58.932911	100	100	-3.13006	-7.087345	0	0	-0.331315	-0.233043	0	0
399	Slide108rescan	NORMAL	A	1	1	16	9	LOW_SIGNAL	LOW_SIGNAL	1310.486328	7649.609375	1309	7651	25.116371	55.559052	1325.176025	7661.640137	1325	7659	25.621956	62.534306	100	100	-4.837973	-6.208451	0	0	-0.573325	-0.192387	0	0
400	Slide108rescan	NORMAL	A	1	1	16	10	LOW_SIGNAL	LOW_SIGNAL	1298.342407	7575	1296	7569	26.38376	59.787556	1313.984009	7576.664063	1314	7575	24.986443	66.273758	100	100	-5.151477	-0.858736	0	0	-0.626004	-0.025109	0	0
401	Slide108rescan	NORMAL	A	1	1	16	11	LOW_SIGNAL	LOW_SIGNAL	1303.226074	7517.760254	1303	7517	23.995625	56.712139	1312.952026	7521.359863	1314	7516	24.059019	56.33289	100	100	-3.20319	-1.857571	0	0	-0.404254	-0.063899	0	0
402	Slide108rescan	NORMAL	A	1	1	16	12	LOW_SIGNAL	LOW_SIGNAL	1306.162109	7478.567383	1305	7472	28.0842	54.560974	1302.463623	7482.727051	1305	7480	22.974932	58.150536	100	100	1.218076	-2.146588	0	-1.762277	0.160979	-0.071533	436.708893	0
403	Slide108rescan	NORMAL	A	1	1	16	13	LOW_SIGNAL	LOW_SIGNAL	1284.695923	7452.135254	1283	7454	26.743086	56.293526	1291	7446.063965	1294	7445	24.227751	53.585449	100	100	-2.076214	3.133077	-0.662676	0	-0.260201	0.113301	0	284.12323
404	Slide108rescan	NORMAL	A	1	1	16	14	LOW_SIGNAL	LOW_SIGNAL	1273.713379	7411.553223	1273	7412	25.485712	54.890316	1280.23999	7414.839844	1280	7414	25.818031	53.020767	100	100	-2.149504	-1.696054	0	0	-0.252793	-0.061987	0	0
405	Slide108rescan	NORMAL	A	1	1	16	15	LOW_SIGNAL	LOW_SIGNAL	1300.788086	7387.78125	1302	7383	30.450077	52.699654	1280.368042	7386.808105	1278	7392	27.713839	58.284576	100	100	6.725231	0.502189	13.391826	0.074672	0.736818	0.016696	61.7799	2558.361328
406	Slide108rescan	NORMAL	A	1	1	16	16	LOW_SIGNAL	LOW_SIGNAL	1295.786255	7390.986328	1296	7394	29.490389	54.749187	1265.886841	7372.009277	1267	7366	25.41103	61.85952	100	100	9.847211	9.79307	1.005528	0.994502	1.176631	0.306777	50.052418	151.733566
407	Slide108rescan	NORMAL	A	1	1	16	17	LOW_SIGNAL	LOW_SIGNAL	1250.755127	7383.245117	1250	7383	27.792425	57.697433	1255.680298	7393.893555	1257	7393	23.91523	61.798225	100	100	-1.622078	-5.495105	0	0	-0.205943	-0.17231	0	0
408	Slide108rescan	NORMAL	A	1	1	16	18	LOW_SIGNAL	LOW_SIGNAL	1246.848267	7356.737793	1250	7360	26.526541	53.617989	1300.580933	7380.818848	1261	7376	233.213913	97.486565	100	100	-17.696564	-12.42698	0	0	-0.230401	-0.247019	0	0
409	Slide108rescan	NORMAL	A	1	1	16	19	LOW_SIGNAL	LOW_SIGNAL	1243.627563	7342.834473	1241	7343	24.911215	51.922222	1253.975952	7351.456055	1253	7345	25.634041	58.311119	100	100	-3.408186	-4.44915	0	0	-0.403697	-0.147855	0	0
410	Slide108rescan	NORMAL	A	1	1	16	20	LOW_SIGNAL	LOW_SIGNAL	1245.558594	7337.172363	1245	7334	26.311939	50.927135	1253.735962	7339.104004	1254	7340	26.857492	55.550167	100	100	-2.693172	-0.996819	0	0	-0.304473	-0.034773	0	0
411	Slide108rescan	NORMAL	A	1	1	16	21	LOW_SIGNAL	LOW_SIGNAL	1251.696533	7329.420898	1247	7328	27.789965	50.672379	1250.264038	7336.73584	1249	7337	27.353466	61.465187	100	100	0.471785	-3.774861	0	-8.00124	0.05237	-0.11901	342.488129	0
412	Slide108rescan	NORMAL	A	1	1	16	22	LOW_SIGNAL	LOW_SIGNAL	1236.331055	7320.420898	1235	7327	24.644156	55.854298	1249.624023	7333.60791	1247	7331	25.567644	58.666759	100	100	-4.377967	-6.805131	0	0	-0.519914	-0.224778	0	0
413	Slide108rescan	NORMAL	A	1	1	16	23	LOW_SIGNAL	LOW_SIGNAL	1244.136963	7317.088867	1245	7311	25.427824	61.80101	1250.352051	7341.271973	1249	7341	27.216051	59.370399	100	100	-2.046906	-12.479644	0	0	-0.228361	-0.407326	0	0
414	Slide108rescan	NORMAL	A	1	1	16	24	LOW_SIGNAL	LOW_SIGNAL	1245.108154	7322.013672	1242	7317	26.056482	54.973972	1251.656006	7323.888184	1252	7322	26.525734	55.133736	100	100	-2.1565	-0.967338	0	0	-0.246849	-0.033999	0	0
415	Slide108rescan	NORMAL	A	1	1	16	25	LOW_SIGNAL	LOW_SIGNAL	1255.344604	7337.506836	1257	7342	30.458565	57.430183	1259.255981	7344.144043	1260	7346	30.544495	63.48732	100	100	-1.288191	-3.425117	0	0	-0.128055	-0.104544	0	0
416	Slide108rescan	NORMAL	A	1	1	16	26	LOW_SIGNAL	LOW_SIGNAL	1257.073853	7336.953125	1255	7336	28.58938	58.03019	1268.728027	7345.624023	1267	7344	26.989349	59.705414	100	100	-3.838239	-4.4746	0	0	-0.431806	-0.145228	0	0
417	Slide108rescan	NORMAL	A	1	1	17	1	LOW_SIGNAL	LOW_SIGNAL	1472.513306	7946.459961	1472	7948	30.756842	59.574627	1468.18396	7949.640137	1462	7946	54.605236	70.789719	100	100	1.425847	-1.641123	0	-1.150982	0.079284	-0.044924	1042.172852	0
418	Slide108rescan	NORMAL	A	1	1	17	2	LOW_SIGNAL	LOW_SIGNAL	1459.618408	7973.736816	1460	7972	29.462719	55.263935	1436.791992	7955.799805	1437	7949	28.827719	64.924652	100	100	7.517757	9.256359	0.812172	1.231266	0.791822	0.276274	26.653118	189.97052
419	Slide108rescan	NORMAL	A	1	1	17	3	LOW_SIGNAL	LOW_SIGNAL	1385.688354	7935.655762	1384	7939	26.746822	51.582966	1409.832031	7949.527832	1409	7946	29.720396	58.699554	100	100	-7.95159	-7.158654	0	0	-0.812361	-0.236323	0	0
420	Slide108rescan	NORMAL	A	1	1	17	4	LOW_SIGNAL	LOW_SIGNAL	1368.776978	7925.331055	1370	7924	28.711988	52.386246	1377.975952	7925.383789	1381	7932	31.115673	62.015453	100	100	-3.029633	-0.027213	0	0	-0.295638	-0.00085	0	0
421	Slide108rescan	NORMAL	A	1	1	17	5	LOW_SIGNAL	LOW_SIGNAL	1352.420654	7879.006836	1349	7878	28.461393	59.582878	1356.432007	7874.231934	1356	7879	24.781418	63.004375	100	100	-1.321117	2.464079	-0.536151	0	-0.161869	0.075787	0	428.910034
422	Slide108rescan	NORMAL	A	1	1	17	6	LOW_SIGNAL	LOW_SIGNAL	1331.97937	7798.04834	1329	7803	28.323397	63.637794	1339.871948	7810.184082	1342	7802	30.038685	70.135284	100	100	-2.599378	-6.262626	0	0	-0.262747	-0.173033	0	0
423	Slide108rescan	NORMAL	A	1	1	17	7	LOW_SIGNAL	LOW_SIGNAL	1322.199951	7734.165527	1321	7733	29.058989	62.096149	1332.864014	7735.39209	1328	7731	41.863518	64.932709	100	100	-3.512151	-0.632965	0	0	-0.254734	-0.01889	0	0
424	Slide108rescan	NORMAL	A	1	1	17	8	LOW_SIGNAL	LOW_SIGNAL	1353.393066	7711.358398	1330	7702	144.613342	66.743675	1323.303955	7709.087891	1320	7708	27.546215	60.493519	100	100	9.909686	1.171691	8.457593	0.118237	1.092314	0.037533	471.817108	1242.022583
425	Slide108rescan	NORMAL	A	1	1	17	9	LOW_SIGNAL	LOW_SIGNAL	1311.751709	7655.772461	1314	7655	28.700211	56.23941	1351.088013	7659.751953	1318	7658	201.412476	66.275032	100	100	-12.955199	-2.053609	0	0	-0.195302	-0.060045	0	0
426	Slide108rescan	NORMAL	A	1	1	17	10	LOW_SIGNAL	LOW_SIGNAL	1304.744873	7586.90332	1306	7586	26.93041	56.867447	1308.523804	7594.404785	1310	7593	26.431406	57.004311	100	100	-1.24457	-3.871116	0	0	-0.142971	-0.131595	0	0
427	Slide108rescan	NORMAL	A	1	1	17	11	LOW_SIGNAL	LOW_SIGNAL	1295.595947	7523.746582	1297	7523	26.123203	54.629887	1314.626953	7531.055664	1312	7532	35.139668	57.328144	100	100	-6.267759	-3.771837	0	0	-0.541582	-0.127496	0	0
428	Slide108rescan	NORMAL	A	1	1	17	12	LOW_SIGNAL	LOW_SIGNAL	1298.844604	7469.236328	1297	7472	31.083099	53.54245	1298.927979	7487.496094	1301	7492	26.675821	56.658375	100	100	-0.027459	-9.422915	0	0	-0.003125	-0.322278	0	0
429	Slide108rescan	NORMAL	A	1	1	17	13	LOW_SIGNAL	LOW_SIGNAL	1370.033813	7451.655273	1373	7450	40.381241	57.436462	1291.343994	7448.080078	1291	7445	21.805264	56.284634	100	100	25.916067	1.844972	14.046858	0.07119	3.608753	0.06352	43.192207	320.12149
430	Slide108rescan	NORMAL	A	1	1	17	14	LOW_SIGNAL	LOW_SIGNAL	1365.738281	7417.349121	1363	7417	36.320908	53.033382	1287.472046	7407.040039	1287	7408	29.123091	60.437035	100	100	25.776562	5.319981	4.845236	0.206388	2.687429	0.170576	27.730703	281.154083
431	Slide108rescan	NORMAL	A	1	1	17	15	LOW_SIGNAL	LOW_SIGNAL	1391.735107	7418.423828	1269	7386	659.305725	197.38269	1272.543945	7380.255859	1273	7380	22.653585	56.664524	100	100	39.254967	19.696505	1.992992	0.501758	5.26147	0.673578	552.823242	495.374054
432	Slide108rescan	NORMAL	A	1	1	17	16	LOW_SIGNAL	LOW_SIGNAL	1250.761963	7369.245117	1250	7367	25.642794	63.26965	1270.343994	7368.016113	1268	7368	24.720083	61.283321	100	100	-6.449236	0.634225	-10.168688	0	-0.792151	0.020054	0	1279.821167
433	Slide108rescan	NORMAL	A	1	1	17	17	LOW_SIGNAL	LOW_SIGNAL	1260.465698	7371.664551	1259	7369	40.111771	50.902519	1261.384033	7376.056152	1262	7370	27.390778	62.68499	100	100	-0.302449	-2.266277	0	0	-0.033527	-0.070058	0	0
434	Slide108rescan	NORMAL	A	1	1	17	18	LOW_SIGNAL	LOW_SIGNAL	1248.8125	7357.131836	1250	7354	26.667309	58.126842	1272.767944	7367.104004	1254	7359	138.031631	80.551407	100	100	-7.889596	-5.146118	0	0	-0.17355	-0.123799	0	0
435	Slide108rescan	NORMAL	A	1	1	17	19	LOW_SIGNAL	LOW_SIGNAL	1277.006958	7346.173828	1276	7341	30.622107	50.405663	1253.871948	7345.104004	1255	7344	24.435558	55.442772	100	100	7.61939	0.552081	13.801227	0.072457	0.946776	0.019296	79.774384	2158.343018
436	Slide108rescan	NORMAL	A	1	1	17	20	LOW_SIGNAL	LOW_SIGNAL	1293.23291	7343.417969	1295	7344	33.575863	54.185478	1253.255981	7318.496094	1251	7322	27.84285	54.554001	100	100	13.166185	12.860884	1.023739	0.976812	1.435806	0.456829	46.938847	25.400595
437	Slide108rescan	NORMAL	A	1	1	17	21	LOW_SIGNAL	LOW_SIGNAL	1355.041138	7360.116211	1368	7359	60.453556	56.587849	1248.472046	7334.631836	1250	7336	27.2854	50.558907	100	100	35.097954	13.151161	2.66881	0.374699	3.905719	0.504053	50.620403	99.732346
438	Slide108rescan	NORMAL	A	1	1	17	22	LOW_SIGNAL	LOW_SIGNAL	1346.882813	7396.220703	1359	7403	51.217468	70.86319	1253.555542	7322.825195	1252	7318	32.211937	58.20118	100	100	30.736832	37.875607	0.811521	1.232255	2.897288	1.261066	42.666893	55.078873
439	Slide108rescan	NORMAL	A	1	1	17	23	LOW_SIGNAL	LOW_SIGNAL	1250.448975	7307.442383	1249	7311	28.606007	54.035278	1245.791992	7320.096191	1245	7320	28.566936	49.87928	100	100	1.533752	-6.529973	0	-4.257516	0.16302	-0.253689	32.092842	0
440	Slide108rescan	NORMAL	A	1	1	17	24	LOW_SIGNAL	LOW_SIGNAL	1255.904053	7311.952148	1254	7317	38.504871	58.450962	1240.128052	7313.631836	1239	7314	27.470797	55.80201	100	100	5.195741	-0.866799	0	-0.166829	0.574283	-0.030101	171.026321	0
441	Slide108rescan	NORMAL	A	1	1	17	25	LOW_SIGNAL	LOW_SIGNAL	1249.080566	7309.516602	1251	7306	32.447571	60.049046	1252.647949	7314.664063	1249	7316	34.346489	55.67733	100	100	-1.174898	-2.656337	0	0	-0.103865	-0.092452	0	0
442	Slide108rescan	NORMAL	A	1	1	17	26	LOW_SIGNAL	LOW_SIGNAL	1253.640015	7317.246582	1251	7317	28.183548	56.74054	1265.199951	7324.751953	1264	7323	27.341328	58.606056	100	100	-3.807203	-3.873132	0	0	-0.422801	-0.128065	0	0
443	Slide108rescan	NORMAL	A	1	1	18	1	LOW_SIGNAL	LOW_SIGNAL	1464.98645	7929.496582	1465	7936	30.811842	60.919365	1459.18396	7905.631836	1458	7908	29.770458	63.609261	100	100	1.911019	12.315355	0.155174	6.444392	0.194908	0.375177	136.887512	76.691193
444	Slide108rescan	NORMAL	A	1	1	18	2	LOW_SIGNAL	LOW_SIGNAL	1433.135132	7961.405273	1431	7957	25.196545	55.819187	1430.776001	7949.063965	1429	7945	30.807375	58.31295	100	100	0.776967	6.368708	0.121998	8.196883	0.076577	0.211639	751.399292	136.700562
445	Slide108rescan	NORMAL	A	1	1	18	3	LOW_SIGNAL	LOW_SIGNAL	1410.357666	7934.92041	1405	7933	59.414852	58.800629	1402.94397	7933.567871	1403	7935	30.896891	54.023499	100	100	2.441661	0.697975	3.498206	0.285861	0.23995	0.025036	684.536438	1716.464111
446	Slide108rescan	NORMAL	A	1	1	18	4	LOW_SIGNAL	LOW_SIGNAL	1380.05481	7911.041016	1378	7911	27.249748	57.182575	1373	7920.52002	1374	7922	29.705816	54.606739	100	100	2.323463	-4.891621	0	-2.105314	0.237489	-0.173587	167.649811	0
447	Slide108rescan	NORMAL	A	1	1	18	5	LOW_SIGNAL	LOW_SIGNAL	1382.98645	7864.435547	1366	7870	109.063446	53.563438	1360.666626	7871.103027	1362	7878	26.940823	70.94931	100	100	7.350914	-3.44074	0	-0.46807	0.828476	-0.093975	473.496643	0
448	Slide108rescan	NORMAL	A	1	1	18	6	LOW_SIGNAL	LOW_SIGNAL	1347.413818	7795.110352	1347	7794	28.637964	54.734612	1336.936523	7810.682617	1337	7799	30.249043	67.774635	100	100	3.45064	-8.036036	0	-2.328854	0.346368	-0.229765	92.964882	0
449	Slide108rescan	NORMAL	A	1	1	18	7	LOW_SIGNAL	LOW_SIGNAL	1328.275879	7724.337891	1328	7726	28.775339	58.10041	1321.33606	7728.832031	1322	7728	33.834026	65.206093	100	100	2.285592	-2.319192	0	-1.014701	0.205114	-0.068922	256.442749	0
450	Slide108rescan	NORMAL	A	1	1	18	8	LOW_SIGNAL	LOW_SIGNAL	1320.965576	7687.807129	1322	7689	28.890699	62.000034	1322.024048	7686.056152	1321	7685	27.350021	66.242622	100	100	-0.348602	0.903588	-0.385797	0	-0.038701	0.026433	0	1332.144653
451	Slide108rescan	NORMAL	A	1	1	18	9	LOW_SIGNAL	LOW_SIGNAL	1336.813843	7642.820801	1339	7644	29.429523	57.964146	1318.192017	7644.240234	1316	7643	30.440767	61.413635	100	100	6.132998	-0.732496	0	-0.119435	0.61174	-0.023113	41.784126	0
452	Slide108rescan	NORMAL	A	1	1	18	10	LOW_SIGNAL	LOW_SIGNAL	1327.420654	7573.441406	1329	7572	27.163004	58.884266	1312.174561	7592.404785	1313	7588	28.350117	64.50515	100	100	5.021219	-9.786014	0	-1.948932	0.537779	-0.293982	53.245781	0
453	Slide108rescan	NORMAL	A	1	1	18	11	LOW_SIGNAL	LOW_SIGNAL	1406.808228	7527.828613	1415	7536	46.614235	55.820457	1307.42395	7525.567871	1305	7526	30.467398	62.66518	100	100	32.731674	1.166651	28.056086	0.035643	3.261988	0.036077	35.497807	1259.678467
454	Slide108rescan	NORMAL	A	1	1	18	12	LOW_SIGNAL	LOW_SIGNAL	1446.369141	7500.617676	1441	7492	83.226105	67.803833	1313.47998	7477.808105	1305	7477	45.023037	60.952213	100	100	43.766327	11.770833	3.718201	0.268947	2.951581	0.374221	52.672848	130.215698
455	Slide108rescan	NORMAL	A	1	1	18	13	LOW_SIGNAL	LOW_SIGNAL	1289.775513	7416.088379	1289	7412	25.751921	59.606461	1297.296021	7432.047852	1298	7431	23.727627	62.170277	100	100	-2.476839	-8.235854	0	0	-0.316952	-0.256706	0	0
456	Slide108rescan	NORMAL	A	1	1	18	14	LOW_SIGNAL	LOW_SIGNAL	1298.939575	7403.194824	1282	7395	203.334808	91.776588	1293.328003	7400.888184	1288	7399	54.566883	54.709679	100	100	1.848141	1.190337	1.55262	0.644073	0.102838	0.042161	3490.57666	3194.564941
457	Slide108rescan	NORMAL	A	1	1	18	15	LOW_SIGNAL	LOW_SIGNAL	1285.146606	7381.506836	1288	7383	31.635592	57.901649	1285.312012	7376.912109	1285	7378	24.458792	57.909401	100	100	-0.054475	2.371099	-0.022975	0	-0.006763	0.079343	0	20.620878
458	Slide108rescan	NORMAL	A	1	1	18	16	LOW_SIGNAL	LOW_SIGNAL	1277.163208	7367.238281	1278	7367	29.224693	61.060547	1277.784058	7376.560059	1277	7382	26.260048	50.903511	100	100	-0.204473	-4.810485	0	0	-0.023642	-0.183126	0	0
459	Slide108rescan	NORMAL	A	1	1	18	17	LOW_SIGNAL	LOW_SIGNAL	1278.143799	7380.842285	1278	7384	28.57971	56.42202	1269.744019	7378.120117	1267	7375	30.950769	59.110699	100	100	2.766422	1.404769	1.969307	0.507793	0.271392	0.046052	141.440247	647.451172
460	Slide108rescan	NORMAL	A	1	1	18	18	LOW_SIGNAL	LOW_SIGNAL	1262.689697	7352.227539	1263	7354	28.454039	58.085632	1251.66394	7354.096191	1249	7354	27.009537	60.364677	100	100	3.631274	-0.964314	0	-0.265558	0.408217	-0.030956	81.181038	0
461	Slide108rescan	NORMAL	A	1	1	18	19	LOW_SIGNAL	LOW_SIGNAL	1336.424683	7423.554688	1340	7426	40.237713	75.256874	1250.583984	7340.78418	1250	7347	26.114561	58.395973	100	100	28.27117	42.713554	0.661878	1.510852	3.287082	1.417401	35.661572	57.352703
462	Slide108rescan	NORMAL	A	1	1	18	20	LOW_SIGNAL	LOW_SIGNAL	1335.444458	7439.805664	1336	7445	40.759357	79.025475	1252.703979	7325.687988	1254	7323	24.978703	54.400299	100	100	27.25013	58.890202	0.462728	2.161098	3.312441	2.09774	38.927177	50.229237
463	Slide108rescan	NORMAL	A	1	1	18	21	LOW_SIGNAL	LOW_SIGNAL	1260.186157	7300.993164	1261	7298	27.835825	51.251369	1257.160034	7320.640137	1256	7318	31.826494	53.137585	100	100	0.996637	-10.138782	0	-10.172991	0.095082	-0.369738	509.901581	0
464	Slide108rescan	NORMAL	A	1	1	18	22	LOW_SIGNAL	LOW_SIGNAL	1249.303467	7307.765625	1251	7303	25.703791	55.782249	1253.69043	7315.103027	1255	7314	25.720182	55.121075	100	100	-1.444823	-3.786452	0	0	-0.170565	-0.133114	0	0
465	Slide108rescan	NORMAL	A	1	1	18	23	LOW_SIGNAL	LOW_SIGNAL	1263.234497	7306.586426	1263	7305	35.249905	58.645672	1244.624023	7297.848145	1241	7298	27.661743	56.566971	100	100	6.129259	4.509373	1.359227	0.735713	0.672787	0.154477	117.402245	177.100632
466	Slide108rescan	NORMAL	A	1	1	18	24	LOW_SIGNAL	LOW_SIGNAL	1258.312866	7295.693848	1257	7294	34.364044	58.211178	1243.680054	7307.200195	1245	7306	30.512184	57.622097	100	100	4.819238	-5.937828	0	-1.232109	0.479573	-0.199686	108.031464	0
467	Slide108rescan	NORMAL	A	1	1	18	25	LOW_SIGNAL	LOW_SIGNAL	1287.248291	7304.510254	1288	7306	35.960922	53.434933	1251.823975	7302.408203	1254	7301	33.32225	51.88512	100	100	11.666807	1.084759	10.755205	0.092978	1.063083	0.040514	38.168514	607.787659
468	Slide108rescan	NORMAL	A	1	1	18	26	LOW_SIGNAL	LOW_SIGNAL	1272.319946	7310.5	1270	7310	32.399216	54.371178	1257.024048	7306.312012	1258	7310	28.062851	53.862797	100	100	5.037621	2.161203	2.330934	0.429013	0.545059	0.077753	105.859398	177.121109
469	Slide108rescan	NORMAL	A	1	1	19	1	LOW_SIGNAL	LOW_SIGNAL	1433.168945	7941.371582	1433	7940	26.962652	54.552765	1436.119019	7909.365234	1436	7912	33.766876	66.450424	100	100	-0.971591	16.516811	-0.058824	0	-0.087366	0.481658	0	118.547668
470	Slide108rescan	NORMAL	A	1	1	19	2	LOW_SIGNAL	LOW_SIGNAL	1418.187866	7958.650879	1419	7959	28.153383	58.867805	1438.08728	7972.119141	1420	7973	97.474518	67.13443	100	100	-6.553764	-6.95027	0	0	-0.20415	-0.200616	0	0
471	Slide108rescan	NORMAL	A	1	1	19	3	LOW_SIGNAL	LOW_SIGNAL	1376.860962	7932.887207	1376	7933	29.182194	57.728283	1397.936035	7949.824219	1387	7946	89.704063	60.494316	100	100	-6.940961	-8.740312	0	0	-0.23494	-0.279977	0	0
472	Slide108rescan	NORMAL	A	1	1	19	4	LOW_SIGNAL	LOW_SIGNAL	1347.564575	7908.48291	1347	7912	27.71678	57.410843	1360.047974	7912.791992	1360	7909	36.993214	54.919487	100	100	-4.11134	-2.223693	0	0	-0.337451	-0.078462	0	0
473	Slide108rescan	NORMAL	A	1	1	19	5	LOW_SIGNAL	LOW_SIGNAL	1320.324097	7875.172363	1322	7879	28.262877	58.496727	1358.248047	7888.895996	1354	7895	31.811865	66.108162	100	100	-12.490048	-7.082054	0	0	-1.192132	-0.207594	0	0
474	Slide108rescan	NORMAL	A	1	1	19	6	LOW_SIGNAL	LOW_SIGNAL	1305.579346	7815.179199	1303	7818	31.013588	66.745026	1345.66394	7835.640137	1342	7836	39.780025	72.065758	100	100	-13.201645	-10.558826	0	0	-1.007656	-0.28392	0	0
475	Slide108rescan	NORMAL	A	1	1	19	7	LOW_SIGNAL	LOW_SIGNAL	1300.427612	7720.620605	1301	7722	23.75621	61.398521	1315.015991	7741.895996	1313	7745	34.535397	75.791512	100	100	-4.804604	-10.979123	0	0	-0.422418	-0.280709	0	0
476	Slide108rescan	NORMAL	A	1	1	19	8	LOW_SIGNAL	LOW_SIGNAL	1299.794556	7661.678223	1296	7656	57.391689	63.818916	1298.615967	7662.919922	1295	7661	32.504539	68.828049	100	100	0.388162	-0.640776	0	-1.650797	0.036259	-0.018041	4013.247559	0
477	Slide108rescan	NORMAL	A	1	1	19	9	LOW_SIGNAL	LOW_SIGNAL	1285.650635	7609.46582	1283	7613	43.737392	63.606907	1282.095947	7607.855957	1281	7607	28.06542	59.409142	100	100	1.170717	0.830767	1.409201	0.709622	0.126657	0.027098	943.693848	1411.56543
478	Slide108rescan	NORMAL	A	1	1	19	10	LOW_SIGNAL	LOW_SIGNAL	1271.848267	7533.269043	1270	7535	25.648624	56.373547	1277.817505	7546.253906	1276	7553	28.519022	67.363144	100	100	-1.965936	-6.700813	0	0	-0.209307	-0.192759	0	0
479	Slide108rescan	NORMAL	A	1	1	19	11	LOW_SIGNAL	LOW_SIGNAL	1267.815063	7476.691895	1264	7473	40.222317	55.795269	1272.264038	7482.791992	1274	7479	24.112684	63.816311	100	100	-1.465246	-3.147943	0	0	-0.184508	-0.095588	0	0
480	Slide108rescan	NORMAL	A	1	1	19	12	LOW_SIGNAL	LOW_SIGNAL	1265.952026	7449.595703	1266	7447	25.648912	55.973572	1270.66394	7449.208008	1269	7453	30.589357	58.212395	100	100	-1.551843	0.200069	-7.756526	0	-0.154038	0.00666	0	4124.066406
481	Slide108rescan	NORMAL	A	1	1	19	13	LOW_SIGNAL	LOW_SIGNAL	1253.268433	7416.657715	1251	7413	27.006413	58.495983	1267.608032	7423.600098	1265	7413	28.753933	62.832466	100	100	-4.72267	-3.582603	0	0	-0.4987	-0.11049	0	0
482	Slide108rescan	NORMAL	A	1	1	19	14	LOW_SIGNAL	LOW_SIGNAL	1254.046631	7400.186523	1257	7398	29.406054	60.005974	1260.407959	7398.583984	1264	7392	31.042137	51.922432	100	100	-2.095069	0.826987	-2.533376	0	-0.204926	0.030864	0	1876.991699
483	Slide108rescan	NORMAL	A	1	1	19	15	LOW_SIGNAL	LOW_SIGNAL	1271.59729	7390.885742	1270	7386	28.43483	64.871956	1257.735962	7389.976074	1254	7391	45.167278	60.500923	100	100	4.565154	0.469432	9.724838	0.102829	0.306889	0.015036	253.17453	2573.421143
484	Slide108rescan	NORMAL	A	1	1	19	16	LOW_SIGNAL	LOW_SIGNAL	1268.106689	7371.946777	1267	7369	30.000031	58.561134	1249.391968	7366.775879	1251	7368	31.072985	68.999397	100	100	6.163592	2.668432	2.309818	0.432934	0.602283	0.074941	43.254566	705.677551
485	Slide108rescan	NORMAL	A	1	1	19	17	LOW_SIGNAL	LOW_SIGNAL	1240.572388	7342.772461	1244	7348	27.531738	56.499107	1245.407959	7356.527832	1247	7360	26.449001	63.838966	100	100	-1.592569	-7.098432	0	0	-0.182826	-0.21547	0	0
486	Slide108rescan	NORMAL	A	1	1	19	18	LOW_SIGNAL	LOW_SIGNAL	1223.506836	7336.588867	1225	7331	24.83025	49.682678	1235.832031	7341.959961	1235	7334	28.274494	56.770809	100	100	-4.059237	-2.771742	0	0	-0.435912	-0.09461	0	0
487	Slide108rescan	NORMAL	A	1	1	19	19	LOW_SIGNAL	LOW_SIGNAL	1237.904053	7310.664551	1238	7306	25.395447	50.529652	1234.832031	7324.080078	1236	7320	22.622316	51.047028	100	100	1.011754	-6.923056	0	-6.84263	0.135796	-0.262807	375.631378	0
488	Slide108rescan	NORMAL	A	1	1	19	20	LOW_SIGNAL	LOW_SIGNAL	1237.184937	7297.438477	1235	7298	25.189217	54.43655	1234.728027	7311.551758	1231	7317	24.071589	57.37278	100	100	0.80917	-7.283131	0	-9.000745	0.102067	-0.245993	302.002441	0
489	Slide108rescan	NORMAL	A	1	1	19	21	LOW_SIGNAL	LOW_SIGNAL	1223.3125	7294.229004	1222	7295	25.309387	55.852669	1238.66394	7301.208008	1236	7305	31.035864	52.033852	100	100	-5.055914	-3.601501	0	0	-0.494636	-0.134124	0	0
490	Slide108rescan	NORMAL	A	1	1	19	22	LOW_SIGNAL	LOW_SIGNAL	1460.59314	7335.523926	1233	7300	1539.49939	221.286819	1237.088013	7300.728027	1236	7300	23.666708	51.466923	100	100	73.610207	17.956354	4.099396	0.243938	9.443862	0.676083	688.716797	618.516907
491	Slide108rescan	NORMAL	A	1	1	19	23	LOW_SIGNAL	LOW_SIGNAL	1258.986206	7309.538086	1261	7311	34.325439	63.658054	1230.887939	7305.21582	1230	7307	29.847786	58.724155	100	100	9.254012	2.230497	4.148857	0.24103	0.941385	0.073603	60.328522	568.516235
492	Slide108rescan	NORMAL	A	1	1	19	24	LOW_SIGNAL	LOW_SIGNAL	1259.850342	7315.312988	1263	7316	31.291025	59.116074	1219.104004	7297.39209	1217	7293	27.686565	62.154324	100	100	13.419586	9.248044	1.451073	0.689145	1.471701	0.288329	35.782856	107.109825
493	Slide108rescan	NORMAL	A	1	1	19	25	LOW_SIGNAL	LOW_SIGNAL	1270.418945	7307.601563	1257	7302	69.180328	61.354755	1231.823975	7289.503906	1226	7291	35.614441	60.670532	100	100	12.711045	9.339259	1.361034	0.734736	1.083689	0.298294	153.669678	50.489521
494	Slide108rescan	NORMAL	A	1	1	19	26	LOW_SIGNAL	LOW_SIGNAL	1229.939575	7290.852539	1227	7289	27.985327	53.338093	1234.119995	7294.768066	1231	7298	26.059359	54.567535	100	100	-1.376799	-2.0206	0	0	-0.160419	-0.071756	0	0
495	Slide108rescan	NORMAL	A	1	1	20	1	LOW_SIGNAL	LOW_SIGNAL	2206.939209	8527.858398	2162	8546	519.508972	355.611572	2098.06665	8128.047852	1608	8035	715.432434	243.810974	100	100	35.85659	206.321442	0.17379	5.754073	0.152177	1.639838	451.801819	64.749199
496	Slide108rescan	NORMAL	A	1	1	20	2	DETECTED	DETECTED	2528.796631	8778.195313	2651	8701	396.751709	348.472809	1825.823486	8087.764648	1438	7981	767.447998	238.906738	100	100	231.520416	356.29538	0.649799	1.538937	0.915988	2.889959	93.451042	36.743233
497	Slide108rescan	NORMAL	A	1	1	20	3	LOW_SIGNAL	LOW_SIGNAL	1701.160034	8012.306641	1441	7960	2321.616211	472.073822	1647.243042	8093.616699	1413	7986	1083.143555	677.762939	100	100	17.757271	-41.959896	0	-2.36297	0.049778	-0.119968	3808.559814	0
498	Slide108rescan	NORMAL	A	1	1	20	4	LOW_SIGNAL	LOW_SIGNAL	1411.263184	7956.980469	1363	7954	148.287338	69.209419	1634.75354	8019.45752	1378	7979	410.257507	140.749237	100	100	-73.605339	-32.241158	0	0	-0.544756	-0.443889	0	0
499	Slide108rescan	NORMAL	A	1	1	20	5	LOW_SIGNAL	LOW_SIGNAL	1738.390381	8035.335449	1783	8037	216.945343	104.195381	1675.128052	8019.799805	1471	7984	331.04422	121.986588	100	100	20.835106	8.017138	2.598821	0.38479	0.191099	0.127355	395.258881	408.321625
500	Slide108rescan	NORMAL	A	1	1	20	6	LOW_SIGNAL	LOW_SIGNAL	1727.027588	8000.979492	1726	7993	126.418823	90.699791	1668.160034	7984.936035	1598	7974	237.107193	138.518478	100	100	19.387711	8.279194	2.341739	0.427033	0.248274	0.115822	340.755402	652.567566
501	Slide108rescan	NORMAL	A	1	1	20	7	LOW_SIGNAL	LOW_SIGNAL	1451.047974	7796.280762	1450	7784	124.426201	100.989914	1471.072021	7824.368164	1418	7813	192.647278	137.056229	100	100	-6.594812	-14.494449	0	0	-0.103942	-0.204933	0	0
502	Slide108rescan	NORMAL	A	1	1	20	8	LOW_SIGNAL	LOW_SIGNAL	1279.291626	7656.381836	1282	7656	28.403406	62.425674	1277.328003	7650.016113	1278	7653	25.624071	68.878693	100	100	0.646709	3.285018	0.196866	5.079596	0.076632	0.092419	624.050415	457.27066
503	Slide108rescan	NORMAL	A	1	1	20	9	LOW_SIGNAL	LOW_SIGNAL	1264.468994	7577.476074	1262	7579	27.326235	74.715309	1266.567993	7578.631836	1267	7580	28.642214	68.723785	100	100	-0.691294	-0.596429	0	0	-0.073283	-0.016817	0	0
504	Slide108rescan	NORMAL	A	1	1	20	10	LOW_SIGNAL	LOW_SIGNAL	1248.38623	7506.682617	1249	7507	25.719688	60.137184	1255.144043	7520.383789	1252	7515	25.336039	70.408806	100	100	-2.225649	-7.070463	0	0	-0.266727	-0.194595	0	0
505	Slide108rescan	NORMAL	A	1	1	20	11	LOW_SIGNAL	LOW_SIGNAL	1249.972412	7456.075684	1248	7452	25.148989	54.93671	1258.024048	7468.671875	1257	7468	26.105082	61.196495	100	100	-2.651763	-6.500239	0	0	-0.308432	-0.205832	0	0
506	Slide108rescan	NORMAL	A	1	1	20	12	LOW_SIGNAL	LOW_SIGNAL	1242.619019	7434.129395	1245	7438	26.260376	58.693687	1254.463989	7437.359863	1255	7438	26.34037	56.989452	100	100	-3.901077	-1.667077	0	0	-0.449689	-0.056685	0	0
507	Slide108rescan	NORMAL	A	1	1	20	13	LOW_SIGNAL	LOW_SIGNAL	1331.543579	7449.462891	1338	7455	42.811264	54.161476	1253.744019	7432.52002	1255	7433	30.585918	66.178711	100	100	25.622866	8.743335	2.93056	0.341232	2.54364	0.256017	38.502872	224.4505
508	Slide108rescan	NORMAL	A	1	1	20	14	LOW_SIGNAL	LOW_SIGNAL	1321.746704	7439.680176	1323	7446	40.178158	73.031136	1248.615967	7423.60791	1245	7426	39.935192	59.897346	100	100	24.085213	8.294061	2.903911	0.344363	1.831235	0.26833	6.032892	259.972229
509	Slide108rescan	NORMAL	A	1	1	20	15	LOW_SIGNAL	LOW_SIGNAL	1223.536865	7392.436035	1223	7395	27.313873	62.531425	1223.952026	7405.151855	1225	7403	27.240227	69.300316	100	100	-0.136731	-6.561974	0	0	-0.015241	-0.183489	0	0
510	Slide108rescan	NORMAL	A	1	1	20	16	LOW_SIGNAL	LOW_SIGNAL	1208.408203	7333.891113	1212	7342	28.529188	62.237415	1214.319946	7361.200195	1214	7362	29.303911	67.589485	100	100	-1.947001	-14.092797	0	0	-0.201739	-0.404043	0	0
511	Slide108rescan	NORMAL	A	1	1	20	17	LOW_SIGNAL	LOW_SIGNAL	1226.377563	7331.356445	1227	7337	24.583515	54.445404	1228.800049	7342.671875	1231	7343	23.569727	52.184177	100	100	-0.797832	-5.839305	0	0	-0.10278	-0.216836	0	0
512	Slide108rescan	NORMAL	A	1	1	20	18	LOW_SIGNAL	LOW_SIGNAL	1223.253418	7328.226074	1223	7332	24.667946	57.200642	1227.375977	7340.368164	1230	7333	23.636587	62.290241	100	100	-1.357742	-6.265902	0	0	-0.174414	-0.194928	0	0
513	Slide108rescan	NORMAL	A	1	1	20	19	LOW_SIGNAL	LOW_SIGNAL	1221.075806	7313.006836	1222	7306	22.257671	55.522842	1226.744019	7310.87207	1227	7310	24.900417	58.196144	100	100	-1.866795	1.101642	-1.694558	0	-0.227635	0.036682	0	816.752136
514	Slide108rescan	NORMAL	A	1	1	20	20	LOW_SIGNAL	LOW_SIGNAL	1224.048218	7307.020508	1222	7304	26.715668	54.895035	1225.024048	7313.680176	1225	7316	25.585238	65.393181	100	100	-0.321384	-3.436708	0	0	-0.03814	-0.10184	0	0
515	Slide108rescan	NORMAL	A	1	1	20	21	LOW_SIGNAL	LOW_SIGNAL	1322.178101	7321.041016	1328	7323	48.955807	58.688293	1220.352051	7317.791992	1219	7321	22.835398	62.543583	100	100	33.535858	1.676652	20.00168	0.049996	4.459132	0.051948	42.527191	665.401978
516	Slide108rescan	NORMAL	A	1	1	20	22	LOW_SIGNAL	LOW_SIGNAL	1319.157593	7339.130371	1327	7340	51.955776	62.341362	1217.47998	7318.551758	1219	7310	27.643637	71.433418	100	100	33.486973	10.619553	3.153332	0.317125	3.678156	0.288081	43.265446	169.473618
517	Slide108rescan	NORMAL	A	1	1	20	23	LOW_SIGNAL	LOW_SIGNAL	1245.034302	7326.411133	1242	7327	27.722618	55.37043	1212.823975	7332.824219	1217	7336	27.86722	63.525311	100	100	10.608297	-3.30946	0	-0.311969	1.15585	-0.100953	8.802163	0
518	Slide108rescan	NORMAL	A	1	1	20	24	LOW_SIGNAL	LOW_SIGNAL	1231.439209	7315.938965	1229	7323	30.826317	64.917557	1205	7304.695801	1201	7307	30.289997	64.718147	100	100	8.707611	5.802012	1.500792	0.666315	0.872869	0.173725	21.654175	45.221676
519	Slide108rescan	NORMAL	A	1	1	20	25	LOW_SIGNAL	LOW_SIGNAL	1244.060791	7297.270508	1241	7293	34.215652	60.582954	1216.94397	7292.016113	1215	7296	29.564663	63.444794	100	100	8.930779	2.71152	3.293643	0.303615	0.917204	0.082818	63.515137	358.557953
520	Slide108rescan	NORMAL	A	1	1	20	26	LOW_SIGNAL	LOW_SIGNAL	1232.102051	7292.204102	1235	7286	27.107025	67.79612	1219.223999	7298.687988	1219	7291	27.363695	59.547131	100	100	4.241317	-3.345997	0	-0.788905	0.470625	-0.108887	29.034763	0
521	Slide108rescan	NORMAL	A	1	1	21	1	LOW_SIGNAL	LOW_SIGNAL	3687.689209	8636.844727	3743	8637	263.970612	95.332832	3823.672607	8651.300781	4002	8686	438.21344	146.403961	100	100	-44.785397	-7.460018	0	0	-0.310313	-0.098741	0	0
522	Slide108rescan	NORMAL	A	1	1	21	2	LOW_SIGNAL	LOW_SIGNAL	3625.422852	8648.59082	3670	8648	309.351471	110.838631	3888.21167	8722.258789	3959	8740	276.497437	98.757172	100	100	-86.54808	-38.016209	0	0	-0.95042	-0.745951	0	0
523	Slide108rescan	NORMAL	A	1	1	21	3	LOW_SIGNAL	LOW_SIGNAL	3332.322266	8532.604492	3358	8543	332.261719	122.479347	3285.990723	8539.761719	3504	8604	631.279175	210.321716	100	100	15.259044	-3.693473	0	-0.242051	0.073393	-0.03403	1158.528198	0
524	Slide108rescan	NORMAL	A	1	1	21	4	LOW_SIGNAL	LOW_SIGNAL	2943.800049	8437.573242	2969	8435	274.954254	103.927849	2849.785645	8411.722656	2921	8410	465.975464	166.06189	100	100	30.963137	13.340143	2.32105	0.43084	0.201758	0.155668	400.161133	501.034973
525	Slide108rescan	NORMAL	A	1	1	21	5	LOW_SIGNAL	LOW_SIGNAL	3367.365479	8482.689453	3401	8480	334.841766	102.04203	2453.384033	8312.183594	2394	8312	277.000305	120.159996	100	100	301.014862	87.989212	3.421043	0.292309	3.299568	1.41899	20.58268	37.212551
526	Slide108rescan	NORMAL	A	1	1	21	6	LOW_SIGNAL	LOW_SIGNAL	2905.482666	8371.655273	3001	8387	345.854279	110.879768	2239.159912	8234.064453	2126	8217	380.801819	118.910286	100	100	219.449799	71.003471	3.090691	0.323552	1.749789	1.157098	23.915981	31.221081
527	Slide108rescan	NORMAL	A	1	1	21	7	LOW_SIGNAL	LOW_SIGNAL	2317.636963	8858.191406	2431	9047	306.531647	483.931122	1803.375977	8075.711914	1818	8082	225.683075	224.23671	100	100	169.36908	403.796997	0.419441	2.384125	2.278687	3.489525	40.336296	54.80579
528	Slide108rescan	NORMAL	A	1	1	21	8	DETECTED	DETECTED	1847.411133	8539.533203	1834	8555	128.941833	190.172897	1344.952881	7664.376465	1264	7593	139.883453	178.622452	100	100	165.481918	451.622894	0.366416	2.729137	3.591978	4.899478	10.793839	7.457723
529	Slide108rescan	NORMAL	A	1	1	21	9	LOW_SIGNAL	LOW_SIGNAL	1277.729126	7523.854004	1277	7518	42.942177	63.521595	1250.801636	7508.253906	1246	7508	31.360874	67.538437	100	100	8.868423	8.0504	1.101613	0.90776	0.858633	0.230981	108.93969	147.078857
530	Slide108rescan	NORMAL	A	1	1	21	10	LOW_SIGNAL	LOW_SIGNAL	1262.696533	7492.620605	1265	7493	28.315762	51.00478	1244.784058	7479.583984	1244	7476	25.830278	69.125549	100	100	5.899377	6.727522	0.876902	1.140378	0.693468	0.188593	64.763916	357.890045
531	Slide108rescan	NORMAL	A	1	1	21	11	LOW_SIGNAL	LOW_SIGNAL	1259.342407	7458.705566	1257	7459	30.461834	55.86636	1247.536011	7475.808105	1247	7478	20.456701	64.276581	100	100	3.888373	-8.825731	0	-2.269775	0.577141	-0.266077	191.175415	0
532	Slide108rescan	NORMAL	A	1	1	21	12	LOW_SIGNAL	LOW_SIGNAL	1251.333374	7453.095215	1249	7452	26.379564	61.124115	1244.823975	7461.576172	1245	7463	26.815096	64.203957	100	100	2.143836	-4.376581	0	-2.041472	0.242751	-0.132094	73.944023	0
533	Slide108rescan	NORMAL	A	1	1	21	13	LOW_SIGNAL	LOW_SIGNAL	1259.265259	7448.748535	1262	7448	26.413555	62.282158	1250.23999	7456.536133	1253	7453	28.413534	61.466694	100	100	2.972424	-4.018775	0	-1.352019	0.31764	-0.126696	116.02462	0
534	Slide108rescan	NORMAL	A	1	1	21	14	LOW_SIGNAL	LOW_SIGNAL	1249.731567	7451.181152	1247	7453	25.446188	61.462578	1244.839966	7449.551758	1243	7446	27.568214	67.438812	100	100	1.611023	0.840846	1.915955	0.521933	0.177436	0.024161	216.830948	1703.398682
535	Slide108rescan	NORMAL	A	1	1	21	15	LOW_SIGNAL	LOW_SIGNAL	1404.135132	7462.438965	1420	7472	74.357994	67.719025	1226.936035	7431.408203	1231	7433	29.151094	60.755863	100	100	58.359566	16.013363	3.644429	0.274391	6.078643	0.510745	38.603806	96.387321
536	Slide108rescan	NORMAL	A	1	1	21	16	LOW_SIGNAL	LOW_SIGNAL	1369.231323	7409	1383	7419	83.539993	82.372528	1232.400024	7394.879883	1217	7400	65.630684	86.188789	100	100	45.064648	7.286658	6.184543	0.161693	2.084868	0.163828	37.774239	179.622055
537	Slide108rescan	NORMAL	A	1	1	21	17	LOW_SIGNAL	LOW_SIGNAL	1223.034912	7340.776367	1211	7339	61.917526	62.963146	1223.375977	7340.655762	1219	7342	33.75473	60.13615	100	100	-0.112328	0.062238	-1.804803	0	-0.010104	0.002006	0	15467.611328
538	Slide108rescan	NORMAL	A	1	1	21	18	LOW_SIGNAL	LOW_SIGNAL	1225.279663	7339.111816	1228	7337	26.590374	53.488197	1227.248047	7354.240234	1225	7351	28.006529	55.681171	100	100	-0.648277	-7.80699	0	0	-0.070283	-0.271697	0	0
539	Slide108rescan	NORMAL	A	1	1	21	19	LOW_SIGNAL	LOW_SIGNAL	1220.743042	7348.208496	1220	7342	26.898863	62.196159	1226.560059	7336.200195	1224	7337	26.546797	59.559402	100	100	-1.915803	6.19686	-0.309157	0	-0.219123	0.201619	0	149.209976
540	Slide108rescan	NORMAL	A	1	1	21	20	LOW_SIGNAL	LOW_SIGNAL	1251.938354	7357.335449	1223	7356	276.286011	70.689835	1241.072021	7350.063965	1230	7353	147.488602	61.200066	100	100	3.578768	3.752435	0.953719	1.048527	0.073676	0.118815	2149.997803	486.531006
541	Slide108rescan	NORMAL	A	1	1	21	21	LOW_SIGNAL	LOW_SIGNAL	1214.673462	7344.782227	1214	7335	24.350235	60.034649	1214.680054	7355.824219	1212	7358	21.938183	55.847851	100	100	-0.002171	-5.698198	0	0	-0.0003	-0.197716	0	0
542	Slide108rescan	NORMAL	A	1	1	21	22	LOW_SIGNAL	LOW_SIGNAL	1206.748291	7357.210938	1207	7357	27.804317	58.037918	1206.975952	7351.855957	1205	7356	25.498722	63.475513	100	100	-0.074979	2.763427	-0.027133	0	-0.008928	0.084363	0	480.018219
543	Slide108rescan	NORMAL	A	1	1	21	23	LOW_SIGNAL	LOW_SIGNAL	1193.748291	7357.053223	1193	7354	29.489027	55.276489	1201.488037	7359.439941	1203	7358	28.187622	63.709194	100	100	-2.549044	-1.231661	0	0	-0.27458	-0.037463	0	0
544	Slide108rescan	NORMAL	A	1	1	21	24	LOW_SIGNAL	LOW_SIGNAL	1187.026001	7340.448242	1186	7345	30.31683	64.083069	1194.94397	7343.184082	1197	7343	29.361565	69.162781	100	100	-2.60774	-1.411825	0	0	-0.269671	-0.039557	0	0
545	Slide108rescan	NORMAL	A	1	1	21	25	LOW_SIGNAL	LOW_SIGNAL	1219.477173	7303.522949	1218	7303	31.48205	61.47049	1212.687988	7319.503906	1213	7322	32.346764	68.25576	100	100	2.235981	-8.246942	0	-3.688287	0.209888	-0.234133	109.427635	0
546	Slide108rescan	NORMAL	A	1	1	21	26	LOW_SIGNAL	LOW_SIGNAL	1238.440796	7329.098633	1230	7332	47.806278	71.106262	1241.825439	7313.150879	1231	7307	49.236099	66.702805	100	100	-1.114714	8.229807	-0.135448	0	-0.068743	0.239087	0	154.467209
547	Slide108rescan	NORMAL	A	1	1	22	1	LOW_SIGNAL	LOW_SIGNAL	4406.375977	9133.543945	4419	9159	129.349182	167.573364	4141.912598	8836.642578	4154	8831	151.204285	88.257561	100	100	87.099586	153.215363	0.568478	1.759083	1.749047	3.364033	29.608656	47.978226
548	Slide108rescan	NORMAL	A	1	1	22	2	LOW_SIGNAL	LOW_SIGNAL	4355.100098	9161.413086	4362	9211	185.556335	180.953842	4118.600098	8912.248047	4106	8875	167.587555	158.288544	100	100	77.889999	128.581131	0.605765	1.650804	1.411203	1.574119	33.682472	35.192383
549	Slide108rescan	NORMAL	A	1	1	22	3	DETECTED	DETECTED	4584.358398	9758.05957	4577	9749	97.629425	164.215652	3796.174561	8764.413086	3778	8760	152.665787	91.252197	100	100	259.584076	512.769287	0.50624	1.97535	5.162806	10.889014	14.89099	13.740068
550	Slide108rescan	NORMAL	A	1	1	22	4	DETECTED	DETECTED	4466.255371	10380.467773	4494	10382	157.617111	426.725708	3465.110352	8717.933594	3521	8690	225.731369	179.02066	100	100	329.72171	857.947449	0.384315	2.602035	4.435117	9.286829	16.140572	23.299267
551	Slide108rescan	NORMAL	A	1	1	22	5	LOW_SIGNAL	LOW_SIGNAL	2796.44751	8523.510742	2803	8528	121.307755	85.88829	2768.19043	8458.467773	2810	8457	213.867264	90.760666	100	100	9.306316	33.565296	0.27726	3.606722	0.132124	0.716643	623.331482	45.105083
552	Slide108rescan	NORMAL	A	1	1	22	6	LOW_SIGNAL	LOW_SIGNAL	2391.739746	8370.924805	2403	8366	98.473053	87.072624	2436.696045	8334	2451	8343	294.977142	105.777763	100	100	-14.806114	19.054972	-0.777021	0	-0.152406	0.349079	0	162.656921
553	Slide108rescan	NORMAL	A	1	1	22	7	LOW_SIGNAL	LOW_SIGNAL	2002.150635	8128.041016	1992	8125	135.858261	91.083817	1953.208008	8118.496094	2007	8133	189.354065	114.090988	100	100	16.11899	4.925638	3.272467	0.30558	0.258471	0.083661	269.498352	719.815674
554	Slide108rescan	NORMAL	A	1	1	22	8	LOW_SIGNAL	LOW_SIGNAL	1286.503418	7756.04834	1241	7755	106.306938	100.686897	1400.823486	7783.637207	1346	7803	202.800461	168.927765	100	100	-37.650696	-14.23718	0	0	-0.563707	-0.163318	0	0
555	Slide108rescan	NORMAL	A	1	1	22	9	LOW_SIGNAL	LOW_SIGNAL	1201.698608	7551.23291	1201	7555	32.342003	71.60775	1215.176025	7544.808105	1214	7535	44.695942	96.390396	100	100	-4.438715	3.315508	-1.338774	0	-0.301536	0.066654	0	1004.306213
556	Slide108rescan	NORMAL	A	1	1	22	10	LOW_SIGNAL	LOW_SIGNAL	1198.116455	7528.924805	1192	7532	35.905529	64.161766	1263.271973	7572.744141	1234	7531	165.938065	190.815521	100	100	-21.458618	-22.612881	0	0	-0.39265	-0.229642	0	0
557	Slide108rescan	NORMAL	A	1	1	22	11	LOW_SIGNAL	LOW_SIGNAL	1482.28772	7601.280762	1520	7568	158.275162	144.549271	1344.624023	7748.144043	1256	7591	156.319534	313.834625	100	100	45.338795	-75.788506	0	-1.671604	0.880656	-0.467964	18.017706	0
558	Slide108rescan	NORMAL	A	1	1	22	12	LOW_SIGNAL	LOW_SIGNAL	1449.810791	7525.871582	1504	7523	154.586121	70.154274	1262.088013	7532.808105	1231	7516	97.125374	111.88752	100	100	61.825485	-3.579579	0	-0.057898	1.932788	-0.061996	64.064903	0
559	Slide108rescan	NORMAL	A	1	1	22	13	LOW_SIGNAL	LOW_SIGNAL	1270.020264	7498.466309	1273	7499	42.206882	60.988728	1216.769897	7484.555664	1211	7485	40.527359	61.46526	100	100	17.53772	7.17856	2.443069	0.409321	1.313936	0.226317	22.136709	54.914173
560	Slide108rescan	NORMAL	A	1	1	22	14	LOW_SIGNAL	LOW_SIGNAL	1269.114868	7500.918945	1275	7499	39.843834	66.844879	1235.849243	7485.325195	1232	7495	44.638474	68.504463	100	100	10.955854	8.047124	1.361462	0.734504	0.745223	0.227631	60.501362	96.111877
561	Slide108rescan	NORMAL	A	1	1	22	15	LOW_SIGNAL	LOW_SIGNAL	1211.897949	7484.306152	1211	7483	32.642673	57.139294	1211.936035	7478.063965	1208	7473	33.103642	63.79134	100	100	-0.012543	3.221268	-0.003894	0	-0.001151	0.097853	0	454.369263
562	Slide108rescan	NORMAL	A	1	1	22	16	LOW_SIGNAL	LOW_SIGNAL	1223.363037	7453.760254	1219	7444	28.582819	57.900421	1217.848022	7458.040039	1211	7458	35.081715	62.761375	100	100	1.81634	-2.208575	0	-1.215948	0.157205	-0.068191	368.826294	0
563	Slide108rescan	NORMAL	A	1	1	22	17	LOW_SIGNAL	LOW_SIGNAL	1211.861084	7398.694336	1208	7395	27.101885	62.482357	1273.274658	7399.683105	1221	7383	295.748566	124.303024	100	100	-20.226229	-0.510253	0	0	-0.207655	-0.007955	0	0
564	Slide108rescan	NORMAL	A	1	1	22	18	LOW_SIGNAL	LOW_SIGNAL	1193.897949	7364.795898	1193	7365	31.973387	67.855713	1211.647949	7350.60791	1211	7355	47.193535	61.340652	100	100	-5.845867	7.321683	-0.798432	0	-0.376111	0.231298	0	204.486023
565	Slide108rescan	NORMAL	A	1	1	22	19	LOW_SIGNAL	LOW_SIGNAL	1189.265259	7388.415039	1188	7389	40.709522	61.961205	1194.504028	7368.456055	1197	7374	40.258568	60.45639	100	100	-1.725361	10.299794	-0.167514	0	-0.130128	0.330139	0	68.002525
566	Slide108rescan	NORMAL	A	1	1	22	20	LOW_SIGNAL	LOW_SIGNAL	1175.459961	7400.359863	1172	7397	31.0154	86.119102	1193.095947	7385.952148	1194	7387	41.694244	58.798996	100	100	-5.808317	7.435072	-0.781205	0	-0.422984	0.245033	0	436.724365
567	Slide108rescan	NORMAL	A	1	1	22	21	LOW_SIGNAL	LOW_SIGNAL	1181.748291	7401.662109	1184	7405	30.956573	54.381493	1191.303955	7387.439941	1192	7390	41.900269	64.719421	100	100	-3.147106	7.339322	-0.428801	0	-0.228057	0.219751	0	246.722351
568	Slide108rescan	NORMAL	A	1	1	22	22	LOW_SIGNAL	LOW_SIGNAL	1178.013306	7385.887207	1178	7382	32.70229	64.9198	1185.128052	7384.080078	1184	7379	36.944595	60.017811	100	100	-2.343203	0.932565	-2.512643	0	-0.192579	0.03011	0	1369.442017
569	Slide108rescan	NORMAL	A	1	1	22	23	LOW_SIGNAL	LOW_SIGNAL	1164.328979	7384.309082	1162	7389	28.830807	61.890984	1174.527954	7388.576172	1170	7387	36.905411	55.423321	100	100	-3.358977	-2.202023	0	0	-0.276354	-0.076991	0	0
570	Slide108rescan	NORMAL	A	1	1	22	24	LOW_SIGNAL	LOW_SIGNAL	1178.377441	7389.238281	1176	7382	25.062515	65.791977	1179.784058	7389.583984	1183	7387	32.173573	61.789474	100	100	-0.463261	-0.178399	0	0	-0.04372	-0.005595	0	0
571	Slide108rescan	NORMAL	A	1	1	22	25	LOW_SIGNAL	LOW_SIGNAL	1236.682129	7392.172363	1241	7403	37.653755	69.810204	1208.447998	7373.26416	1204	7370	32.22163	65.751755	100	100	9.298759	9.757541	0.952982	1.049338	0.876248	0.28757	69.003738	124.050514
572	Slide108rescan	NORMAL	A	1	1	22	26	LOW_SIGNAL	LOW_SIGNAL	1226.776367	7364.381348	1222	7360	47.851891	63.641361	1218.230103	7354.412598	1210	7350	49.165871	49.294907	100	100	2.814666	5.144354	0.547137	1.827696	0.173825	0.202227	132.112473	403.783264
573	Slide108rescan	NORMAL	A	1	1	23	1	LOW_SIGNAL	LOW_SIGNAL	3917.081543	8823.720703	3936	8824	286.646362	101.665825	3237.070801	8601.779297	3189	8584	557.479248	173.291061	100	100	223.95787	114.532425	1.95541	0.511402	1.219796	1.280743	70.313461	63.230553
574	Slide108rescan	NORMAL	A	1	1	23	2	LOW_SIGNAL	LOW_SIGNAL	3938.666748	8863.033203	3907	8858	226.758682	102.158928	3483.452393	8725.936523	3543	8716	436.07785	171.779984	100	100	149.922394	70.748466	2.11909	0.471901	1.043883	0.798095	81.82608	100.732643
575	Slide108rescan	NORMAL	A	1	1	23	3	LOW_SIGNAL	LOW_SIGNAL	3557.5	8655.918945	3558	8658	216.517639	88.283051	3296.815918	8634.543945	3287	8606	380.962891	148.713165	100	100	85.854897	11.030526	7.783391	0.128479	0.684277	0.143733	120.2425	559.875244
576	Slide108rescan	NORMAL	A	1	1	23	4	LOW_SIGNAL	LOW_SIGNAL	3153.360596	8543.768555	3191	8542	164.808655	75.198013	2974.487305	8520.680664	2974	8517	304.32016	116.498207	100	100	58.910954	11.91446	4.944492	0.202245	0.58778	0.198182	143.022888	385.388336
577	Slide108rescan	NORMAL	A	1	1	23	5	LOW_SIGNAL	LOW_SIGNAL	2626.209717	8395.265625	2636	8401	120.742111	75.998878	2592.488037	8412	2555	8416	225.432266	112.168007	100	100	11.106053	-8.635741	0	-0.777571	0.149587	-0.14919	564.5354	0
578	Slide108rescan	NORMAL	A	1	1	23	6	LOW_SIGNAL	LOW_SIGNAL	2263.412598	8219.154297	2268	8230	112.308022	85.598579	2230.095947	8239.503906	2232	8267	205.33287	131.764008	100	100	10.972659	-10.501375	0	-0.957049	0.162257	-0.15444	515.948486	0
579	Slide108rescan	NORMAL	A	1	1	23	7	LOW_SIGNAL	LOW_SIGNAL	1745.486084	7963.625	1766	7957	208.729202	108.361664	1731.767944	7994.903809	1791	7993	306.411713	143.371429	100	100	4.517995	-16.141367	0	-3.572683	0.04477	-0.218166	1635.220093	0
580	Slide108rescan	NORMAL	A	1	1	23	8	LOW_SIGNAL	LOW_SIGNAL	1261.703491	7767.172363	1267	7770	42.771053	64.969254	1249.871948	7772.720215	1229	7762	80.993729	87.530418	100	100	3.896655	-2.862958	0	-0.734722	0.14608	-0.063382	581.323242	0
581	Slide108rescan	NORMAL	A	1	1	23	9	LOW_SIGNAL	LOW_SIGNAL	1186.006836	7644.047852	1186	7646	27.448221	66.703232	1238.52002	7717.583984	1199	7691	152.036743	185.872589	100	100	-17.294933	-37.948174	0	0	-0.345398	-0.395627	0	0
582	Slide108rescan	NORMAL	A	1	1	23	10	LOW_SIGNAL	LOW_SIGNAL	1550.897949	8238.50293	1561	8258	61.060127	121.318962	1418.151978	8022.52002	1522	8218	179.596191	337.883759	100	100	43.71917	111.45755	0.39225	2.549398	0.739136	0.639223	127.233803	146.008041
583	Slide108rescan	NORMAL	A	1	1	23	11	LOW_SIGNAL	LOW_SIGNAL	1723.372437	8271.144531	1746	8265	85.092598	69.625786	1564.81604	8253.040039	1565	8250	33.077477	74.592369	100	100	52.219692	9.342787	5.589306	0.178913	4.793485	0.242712	49.446415	147.826569
584	Slide108rescan	NORMAL	A	1	1	23	12	LOW_SIGNAL	LOW_SIGNAL	1585.097412	7956.818359	1668	8085	191.937637	284.558777	1441.138916	7891.564941	1511	8034	178.510208	312.084167	100	100	47.411953	33.673897	1.407973	0.710241	0.806444	0.209089	48.991707	196.390656
585	Slide108rescan	NORMAL	A	1	1	23	13	DETECTED	DETECTED	2275.446533	8116.81543	2293	8126	142.568695	132.684708	1206.350708	7495.779297	1201	7494	40.80724	64.005478	100	100	352.100952	320.484467	1.098652	0.910206	26.198681	9.702859	12.777508	18.714886
586	Slide108rescan	NORMAL	A	1	1	23	14	DETECTED	DETECTED	2354.268066	8228.010742	2330	8220	163.947174	203.11618	1220.338257	7464.808594	1211	7469	46.659969	66.68734	100	100	373.453674	393.848938	0.948216	1.054613	24.301983	11.444484	13.860397	25.138382
587	Slide108rescan	NORMAL	A	1	1	23	15	LOW_SIGNAL	LOW_SIGNAL	1246.218506	7449.708496	1248	7451	32.013725	55.046482	1209.712036	7450.543945	1207	7442	36.64032	72.814896	100	100	12.023209	-0.431132	0	-0.035858	0.996347	-0.011474	48.819565	0
588	Slide108rescan	NORMAL	A	1	1	23	16	LOW_SIGNAL	LOW_SIGNAL	1243	7433.560059	1247	7433	31.376261	67.898315	1207.125	7435.259766	1209	7434	31.551064	67.382553	100	100	11.815238	-0.87713	0	-0.074237	1.137046	-0.025225	9.244896	0
589	Slide108rescan	NORMAL	A	1	1	23	17	DETECTED	DETECTED	2670.008301	7583.291504	2692	7587	212.967773	74.493965	1202.054565	7411.36377	1200	7409	21.651638	66.084221	100	100	483.462646	88.722969	5.449126	0.183516	67.798737	2.601646	14.432628	19.998827
590	Slide108rescan	NORMAL	A	1	1	23	18	DETECTED	DETECTED	2651.522949	7535.431152	2626	7539	162.544785	66.914177	1194.294067	7370.235352	1198	7367	29.893343	59.460102	100	100	479.93045	85.248962	5.629751	0.177628	48.747604	2.778263	10.96412	18.579206
591	Slide108rescan	NORMAL	A	1	1	23	19	LOW_SIGNAL	LOW_SIGNAL	1186.161133	7366.254883	1183	7361	43.688099	110.06443	1170.680054	7352.720215	1171	7346	27.22179	54.010098	100	100	5.09861	6.984539	0.729985	1.369891	0.568702	0.250595	220.72438	708.561523
592	Slide108rescan	NORMAL	A	1	1	23	20	LOW_SIGNAL	LOW_SIGNAL	1171.463135	7359.275391	1172	7351	22.814034	60.898659	1158.680054	7361.768066	1156	7362	28.390022	55.475666	100	100	4.210039	-1.28634	0	-0.305541	0.450267	-0.044933	132.183594	0
593	Slide108rescan	NORMAL	A	1	1	23	21	LOW_SIGNAL	LOW_SIGNAL	1157.147705	7361.812012	1154	7366	24.767395	63.346043	1152.160034	7362.647949	1153	7366	25.775524	60.891792	100	100	1.642663	-0.431384	0	-0.262613	0.193504	-0.013728	143.11676	0
594	Slide108rescan	NORMAL	A	1	1	23	22	LOW_SIGNAL	LOW_SIGNAL	1142.358154	7353.797363	1142	7343	22.716833	62.467182	1143.52002	7359.151855	1141	7365	25.631878	56.864452	100	100	-0.382654	-2.763175	0	0	-0.045329	-0.094162	0	0
595	Slide108rescan	NORMAL	A	1	1	23	23	LOW_SIGNAL	LOW_SIGNAL	1132.621582	7356.128418	1130	7351	25.42627	63.384937	1145.142822	7349.404785	1147	7349	26.824078	57.885422	100	100	-4.123803	3.469717	-1.188513	0	-0.466791	0.116154	0	384.092255
596	Slide108rescan	NORMAL	A	1	1	23	24	LOW_SIGNAL	LOW_SIGNAL	1153.594604	7348.811035	1150	7343	24.772392	58.88549	1154.911987	7355.567871	1155	7356	26.641592	69.916359	100	100	-0.433873	-3.486852	0	0	-0.049448	-0.096642	0	0
597	Slide108rescan	NORMAL	A	1	1	23	25	LOW_SIGNAL	LOW_SIGNAL	1275.417236	7374.973633	1280	7374	45.141907	57.690552	1180.730103	7362.468262	1175	7361	35.753696	62.855476	100	100	31.184696	6.453372	4.83231	0.20694	2.648317	0.198954	29.104685	199.531662
598	Slide108rescan	NORMAL	A	1	1	23	26	LOW_SIGNAL	LOW_SIGNAL	1250.217163	7337.611816	1253	7336	37.312164	56.256397	1185.08667	7335.929199	1176	7338	39.687874	59.101768	100	100	21.450377	0.868311	24.703556	0.04048	1.641068	0.02847	20.766233	1076.733765
599	Slide108rescan	NORMAL	A	1	1	24	1	DETECTED	DETECTED	2698.240479	9209.211914	2732	9210	234.806122	252.165833	1646.211792	8090.91748	1356	8027	438.806458	169.188843	100	100	346.47998	577.093628	0.600388	1.66559	2.397478	6.609741	35.236515	16.720396
600	Slide108rescan	NORMAL	A	1	1	24	2	DETECTED	DETECTED	2876.714355	9307.428711	2912	9353	374.451691	255.568054	2402.358643	8567.015625	2533	8491	660.038757	420.388397	100	100	156.226486	382.088715	0.408875	2.445736	0.718679	1.76126	114.585159	45.080704
601	Slide108rescan	NORMAL	A	1	1	24	3	LOW_SIGNAL	LOW_SIGNAL	1998.061279	8198.605469	2079	8197	446.755096	145.425201	1920.682495	8194.365234	1637	8129	639.954468	211.040359	100	100	25.484285	2.188164	11.646421	0.085863	0.120913	0.020092	592.158142	3606.791504
602	Slide108rescan	NORMAL	A	1	1	24	4	LOW_SIGNAL	LOW_SIGNAL	2069.210938	8221.911133	2083	8222	232.889282	88.77021	1995.215942	8182.224121	1902	8141	500.581665	175.709839	100	100	24.369852	20.480404	1.189911	0.840399	0.147818	0.225867	598.834961	382.082306
603	Slide108rescan	NORMAL	A	1	1	24	5	LOW_SIGNAL	LOW_SIGNAL	1949.607178	8137.828613	1943	8138	168.912201	80.471184	1990.008057	8163.600098	2083	8166	344.967529	145.853851	100	100	-13.305811	-13.299323	0	0	-0.117115	-0.176694	0	0
604	Slide108rescan	NORMAL	A	1	1	24	6	LOW_SIGNAL	LOW_SIGNAL	1615.219238	7968.773926	1630	7977	213.959122	96.746284	1660.288696	7999.267578	1706	7999	338.576965	141.901016	100	100	-14.843383	-15.736189	0	0	-0.133114	-0.214894	0	0
605	Slide108rescan	NORMAL	A	1	1	24	7	LOW_SIGNAL	LOW_SIGNAL	1566.945923	7800.155273	1611	7797	151.163574	72.359612	1318.567993	7817.551758	1244	7814	166.252167	88.118729	100	100	81.801933	-8.977421	0	-0.109746	1.493983	-0.197421	27.862856	0
606	Slide108rescan	NORMAL	A	1	1	24	8	LOW_SIGNAL	LOW_SIGNAL	1523.416138	7757.718262	1575	7751	141.463898	59.646606	1249.400024	7748.240234	1215	7741	124.603752	68.365753	100	100	90.245728	4.891117	18.450945	0.054198	2.1991	0.138637	24.442783	352.488495
607	Slide108rescan	NORMAL	A	1	1	24	9	LOW_SIGNAL	LOW_SIGNAL	1248.443726	7777.748535	1206	7695	113.118965	210.995819	1347.095947	7923.087891	1253	7758	163.132858	267.543518	100	100	-32.490578	-75.002083	0	0	-0.604735	-0.543236	0	0
608	Slide108rescan	NORMAL	A	1	1	24	10	LOW_SIGNAL	LOW_SIGNAL	1590.263184	8289.19043	1558	8278	129.633759	83.383781	1559.791992	8275.351563	1561	8274	38.419437	69.605339	100	100	10.035522	7.14152	1.405236	0.711624	0.793119	0.198819	406.317444	331.764404
609	Slide108rescan	NORMAL	A	1	1	24	11	LOW_SIGNAL	LOW_SIGNAL	1587.006592	8253.223633	1589	8255	30.757439	70.090958	1569.626953	8220.365234	1568	8213	31.967672	86.92321	100	100	5.72389	16.956511	0.337563	2.96241	0.543663	0.378016	50.131954	156.456696
610	Slide108rescan	NORMAL	A	1	1	24	12	LOW_SIGNAL	LOW_SIGNAL	1534.814575	8051.105957	1535	8047	32.448811	70.706085	1523.861694	8046.702148	1540	8068	62.035297	164.843613	100	100	3.607272	2.272577	1.587305	0.629999	0.176559	0.026715	482.722717	3381.38208
611	Slide108rescan	NORMAL	A	1	1	24	13	DETECTED	DETECTED	13177.623047	8495.402344	14325	8605	3715.695557	400.735809	1365	7617.541504	1285	7536	121.889114	217.363251	100	100	3890.423584	453.018341	8.587784	0.116444	96.912865	4.038681	31.438368	38.350456
612	Slide108rescan	NORMAL	A	1	1	24	14	DETECTED	DETECTED	14011.881836	8545.256836	14601	8620	3069.751953	358.048004	1240.318237	7433.318359	1240	7414	19.156961	65.447456	100	100	4206.245605	573.81366	7.330334	0.136419	666.679993	16.98979	24.035366	31.657833
613	Slide108rescan	NORMAL	A	1	1	24	15	LOW_SIGNAL	LOW_SIGNAL	1213.973999	7402.772949	1214	7400	25.816586	54.921143	1216.095947	7405.839844	1215	7409	37.043873	67.00042	100	100	-0.698852	-1.582665	0	0	-0.057282	-0.045774	0	0
614	Slide108rescan	NORMAL	A	1	1	24	16	LOW_SIGNAL	LOW_SIGNAL	1207.562866	7380.946777	1206	7383	37.891872	61.23864	1197.862793	7398.117676	1196	7397	29.529665	63.146736	100	100	3.194667	-8.861008	0	-2.773688	0.328486	-0.271921	244.784973	0
615	Slide108rescan	NORMAL	A	1	1	24	17	DETECTED	DETECTED	9028.058594	8839.102539	9539	8918	1902.411011	487.577271	1207.560059	7385.040039	1204	7366	21.2428	67.658134	100	100	2575.638916	750.366089	3.43251	0.291332	368.148193	21.491318	24.32444	33.207664
616	Slide108rescan	NORMAL	A	1	1	24	18	DETECTED	DETECTED	8956.822266	8829.595703	9335	8921	1600.358765	438.917297	1206.315796	7355.315918	1204	7359	29.024994	34.4594	100	100	2552.587402	760.799133	3.35514	0.29805	267.028687	42.783096	20.645046	29.679747
617	Slide108rescan	NORMAL	A	1	1	24	19	DETECTED	DETECTED	2245.936035	7999.352051	2295	8023	208.382431	187.723236	1182.5	7358.739258	1183	7351	24.458355	57.705158	100	100	350.236908	330.586945	1.05944	0.943895	43.479458	11.101482	19.459759	27.884872
618	Slide108rescan	NORMAL	A	1	1	24	20	DETECTED	DETECTED	2458.815918	8199.192383	2487	8244	213.473267	215.467758	1179	7316.085938	1179	7311	22.619617	50.970219	100	100	421.500458	455.725342	0.9249	1.081198	56.57991	17.32593	16.586096	23.70635
619	Slide108rescan	NORMAL	A	1	1	24	21	LOW_SIGNAL	LOW_SIGNAL	1305.48999	7344.355469	1322	7344	63.61367	49.614895	1159.719971	7329.191895	1158	7328	30.208307	53.307491	100	100	48.008568	7.825132	6.135177	0.162995	4.825494	0.284455	38.405388	128.563995
620	Slide108rescan	NORMAL	A	1	1	24	22	LOW_SIGNAL	LOW_SIGNAL	1282.709473	7321.993164	1301	7337	68.840775	61.307022	1166.192017	7313.695801	1149	7319	63.018398	60.411915	100	100	38.374393	4.281838	8.962132	0.111581	1.848943	0.137346	23.780132	125.798889
621	Slide108rescan	NORMAL	A	1	1	24	23	LOW_SIGNAL	LOW_SIGNAL	1155.547241	7302.398438	1160	7308	25.569788	52.587555	1155.817505	7307.380859	1155	7305	22.718237	58.19278	100	100	-0.08901	-2.571169	0	0	-0.011896	-0.085619	0	0
622	Slide108rescan	NORMAL	A	1	1	24	24	LOW_SIGNAL	LOW_SIGNAL	1170.655396	7308.243164	1169	7306	26.696514	56.127731	1160.916626	7314.591797	1163	7313	24.023655	57.283527	100	100	3.207411	-3.276199	0	-1.021447	0.405383	-0.110828	119.556808	0
623	Slide108rescan	NORMAL	A	1	1	24	25	DETECTED	DETECTED	1650.242065	7362.937012	1653	7367	60.189198	55.961582	1162.219482	7324.487793	1163	7317	26.780785	60.820965	100	100	160.7276	19.841642	8.100519	0.123449	18.222864	0.63217	11.045177	61.957226
624	Slide108rescan	NORMAL	A	1	1	24	26	DETECTED	DETECTED	1672.478271	7361.543457	1664	7359	87.716888	57.005184	1185.880005	7321.279785	1182	7310	30.650583	56.567722	100	100	160.258514	20.777988	7.712898	0.129653	15.875661	0.711778	16.890228	17.506294
625	Slide108rescan	NORMAL	A	1	1	25	1	LOW_SIGNAL	LOW_SIGNAL	1295.331177	7953.110352	1295	7951	25.399565	64.228615	1303.965576	7962.465332	1298	7965	46.365643	73.619164	100	100	-2.843693	-4.827619	0	0	-0.186224	-0.127073	0	0
626	Slide108rescan	NORMAL	A	1	1	25	2	LOW_SIGNAL	LOW_SIGNAL	1320.738525	8015.692871	1322	8009	27.503298	58.216621	1388.317505	8075.016113	1316	8015	236.302109	272.475525	100	100	-22.256771	-30.613642	0	0	-0.285985	-0.21772	0	0
627	Slide108rescan	NORMAL	A	1	1	25	3	LOW_SIGNAL	LOW_SIGNAL	1285.006592	7973.536621	1286	7974	25.461216	58.188408	1282.349243	7976.825195	1280	7974	30.551027	61.440849	100	100	0.875183	-1.697062	0	-1.939093	0.086981	-0.053524	635.39502	0
628	Slide108rescan	NORMAL	A	1	1	25	4	LOW_SIGNAL	LOW_SIGNAL	1249.013306	7942.529785	1248	7943	30.466152	64.215973	1272.5	7935.333496	1250	7928	82.711906	62.762917	100	100	-7.735216	3.713631	-2.082926	0	-0.283958	0.114658	0	188.755142
629	Slide108rescan	NORMAL	A	1	1	25	5	LOW_SIGNAL	LOW_SIGNAL	1209.897217	7886.493164	1209	7891	25.700861	65.49527	1278.135986	7912.21582	1235	7903	110.03492	82.631088	100	100	-22.47407	-13.274126	0	0	-0.620156	-0.311295	0	0
630	Slide108rescan	NORMAL	A	1	1	25	6	LOW_SIGNAL	LOW_SIGNAL	1204.540527	7809.223145	1201	7811	24.702972	60.838894	1218.703979	7826.824219	1216	7827	32.074265	67.548897	100	100	-4.664657	-9.082999	0	0	-0.441583	-0.260568	0	0
631	Slide108rescan	NORMAL	A	1	1	25	7	LOW_SIGNAL	LOW_SIGNAL	1204.912109	7755.945801	1205	7747	27.28307	68.47641	1204.656006	7764.056152	1205	7757	26.931545	62.892815	100	100	0.084346	-4.185331	0	-49.620796	0.009509	-0.128955	1704.593628	0
632	Slide108rescan	NORMAL	A	1	1	25	8	LOW_SIGNAL	LOW_SIGNAL	1195.268433	7704.275391	1196	7694	26.623409	64.183533	1229.296021	7718.463867	1201	7716	106.682228	61.00246	100	100	-11.206802	-7.321935	0	0	-0.318962	-0.232589	0	0
633	Slide108rescan	NORMAL	A	1	1	25	9	LOW_SIGNAL	LOW_SIGNAL	1194.033569	7656.832031	1195	7657	25.156651	62.285027	1227.975952	7746.640137	1201	7689	93.659943	175.172089	100	100	-11.178741	-46.345295	0	0	-0.3624	-0.512685	0	0
634	Slide108rescan	NORMAL	A	1	1	25	10	LOW_SIGNAL	LOW_SIGNAL	1469.791992	8105.053711	1502	8149	105.539864	169.665039	1437.543945	8041.13623	1498	8145	142.466125	253.337967	100	100	10.62072	32.984489	0.321991	3.105674	0.226356	0.252301	296.753174	294.336792
635	Slide108rescan	NORMAL	A	1	1	25	11	LOW_SIGNAL	LOW_SIGNAL	1529.351318	8087.229492	1531	8092	41.774555	74.715698	1505.793701	8082.888672	1513	8083	57.246597	120.265266	100	100	7.758574	2.240072	3.463538	0.288722	0.411511	0.036094	166.152328	2171.033203
636	Slide108rescan	NORMAL	A	1	1	25	12	LOW_SIGNAL	LOW_SIGNAL	1393.98645	7763.567383	1462	7825	129.772522	236.369965	1727.920044	7838.687988	1317	7604	2170.10498	862.740112	100	100	-109.979225	-38.765839	0	0	-0.153879	-0.087072	0	0
637	Slide108rescan	NORMAL	A	1	1	25	13	LOW_SIGNAL	LOW_SIGNAL	1266.58667	7447.873535	1271	7447	40.753002	60.871456	1208.844604	7439.369141	1205	7437	36.339836	55.237808	100	100	19.017038	4.388676	4.333207	0.230776	1.588947	0.15396	31.944033	300.735596
638	Slide108rescan	NORMAL	A	1	1	25	14	LOW_SIGNAL	LOW_SIGNAL	1267.072388	7410.657715	1267	7404	32.634663	53.016689	1210.252563	7401.312988	1209	7407	30.738976	55.55814	100	100	18.713303	4.822328	3.880554	0.257695	1.848462	0.168197	19.290245	177.761932
639	Slide108rescan	NORMAL	A	1	1	25	15	LOW_SIGNAL	LOW_SIGNAL	1214.392212	7375.614258	1214	7377	30.958851	64.989296	1190.619019	7379.055664	1190	7384	28.832165	57.327728	100	100	7.829573	-1.775931	0	-0.226823	0.824537	-0.06003	47.43317	0
640	Slide108rescan	NORMAL	A	1	1	25	16	LOW_SIGNAL	LOW_SIGNAL	1192.638184	7374.065918	1195	7376	29.59564	60.732567	1183.30957	7372.706543	1183	7368	26.49332	52.133846	100	100	3.072328	0.701503	4.379638	0.228329	0.352112	0.026075	141.405029	2291.71167
641	Slide108rescan	NORMAL	A	1	1	25	17	LOW_SIGNAL	LOW_SIGNAL	1186.777832	7368.758301	1186	7366	26.166777	58.246746	1177.144165	7363.125977	1180	7359	27.05209	54.012989	100	100	3.172796	2.90655	1.091602	0.916085	0.356115	0.104277	71.250778	387.067993
642	Slide108rescan	NORMAL	A	1	1	25	18	LOW_SIGNAL	LOW_SIGNAL	1182.526978	7350.885254	1182	7350	27.823898	55.962517	1170.341187	7351.211914	1173	7347	25.600662	48.559013	100	100	4.013324	-0.168572	0	-0.042003	0.475995	-0.006727	89.435417	0
643	Slide108rescan	NORMAL	A	1	1	25	19	LOW_SIGNAL	LOW_SIGNAL	1205.290527	7344.398438	1204	7337	30.920187	58.143826	1164.029419	7328.421387	1164	7331	23.085058	47.871819	100	100	13.589124	8.244925	1.64818	0.60673	1.787351	0.333746	49.854019	206.545639
644	Slide108rescan	NORMAL	A	1	1	25	20	LOW_SIGNAL	LOW_SIGNAL	1202.375854	7323.060547	1201	7329	33.760178	56.596615	1179.932617	7311.831543	1174	7314	45.91489	52.311623	100	100	7.391559	5.794705	1.275571	0.783963	0.488801	0.214656	138.659012	192.381866
645	Slide108rescan	NORMAL	A	1	1	25	21	LOW_SIGNAL	LOW_SIGNAL	1266.775513	7325.571289	1282	7320	53.828857	53.337906	1172.343994	7304.200195	1170	7302	30.082979	56.908249	100	100	31.100512	11.02851	2.82001	0.354609	3.139035	0.375536	47.270344	92.834625
646	Slide108rescan	NORMAL	A	1	1	25	22	LOW_SIGNAL	LOW_SIGNAL	1269.496704	7313.966309	1270	7314	67.051277	55.114796	1204.94397	7302.616211	1184	7299	64.3302	56.612122	100	100	21.260094	5.857195	3.62974	0.275502	1.003459	0.200489	29.29023	113.956116
647	Slide108rescan	NORMAL	A	1	1	25	23	LOW_SIGNAL	LOW_SIGNAL	1202.216187	7292.121582	1194	7287	44.15118	60.116768	1198.728027	7299.080078	1193	7295	42.278904	57.774807	100	100	1.148806	-3.590918	0	-3.125782	0.082504	-0.120442	364.687622	0
648	Slide108rescan	NORMAL	A	1	1	25	24	LOW_SIGNAL	LOW_SIGNAL	1240.136108	7307.347168	1241	7304	35.542881	66.947609	1216.515869	7300.388672	1211	7294	56.104717	65.564613	100	100	7.779198	3.590918	2.166353	0.461605	0.421003	0.106132	183.783798	194.546234
649	Slide108rescan	NORMAL	A	1	1	25	25	LOW_SIGNAL	LOW_SIGNAL	1241.371582	7323.14209	1241	7326	32.62888	55.883259	1208.890747	7298.916016	1213	7306	35.342102	63.199371	100	100	10.697388	12.501818	0.855667	1.168679	0.919041	0.383328	41.809727	121.837601
650	Slide108rescan	NORMAL	A	1	1	25	26	LOW_SIGNAL	LOW_SIGNAL	1255.288574	7324.181152	1253	7325	26.252491	56.268311	1311.605469	7320.91748	1228	7318	686.864197	62.108936	100	100	-18.547665	1.684211	-11.012671	0	-0.081991	0.052548	0	805.670227
651	Slide108rescan	NORMAL	B	1	2	1	1	LOW_SIGNAL	LOW_SIGNAL	1945.02063	7614.248047	1947	7615	32.912449	48.205647	1957.007935	7623.314941	1956	7615	30.811382	65.430161	100	100	-3.947954	-4.678953	0	0	-0.389054	-0.138574	0	0
652	Slide108rescan	NORMAL	B	1	2	1	2	LOW_SIGNAL	LOW_SIGNAL	1940.213745	7603.979492	1937	7603	35.6371	53.780228	1966.380981	7615.166504	1963	7615	32.929222	67.568718	100	100	-8.618038	-5.773035	0	0	-0.794651	-0.165565	0	0
653	Slide108rescan	NORMAL	B	1	2	1	3	LOW_SIGNAL	LOW_SIGNAL	1955.027588	7604.420898	1958	7599	32.933636	64.680168	1968.611084	7603.023926	1967	7602	33.277252	59.85495	100	100	-4.473651	0.720905	-6.205605	0	-0.408192	0.023339	0	1754.754761
654	Slide108rescan	NORMAL	B	1	2	1	4	LOW_SIGNAL	LOW_SIGNAL	1964.63269	7607.782227	1961	7608	34.995316	58.217422	1968.658691	7600.317383	1968	7608	31.964527	55.361164	100	100	-1.325942	3.852218	-0.344202	0	-0.125952	0.134839	0	241.282791
655	Slide108rescan	NORMAL	B	1	2	1	5	LOW_SIGNAL	LOW_SIGNAL	2068.966064	7617.700684	2075	7618	48.858673	54.652626	1982.871948	7606.240234	1987	7608	35.102383	57.128231	100	100	28.354631	5.914142	4.794378	0.208578	2.452657	0.200609	39.474457	145.151932
656	Slide108rescan	NORMAL	B	1	2	1	6	LOW_SIGNAL	LOW_SIGNAL	2059.9729	7618.479492	2062	7619	54.665089	58.871758	1983.640015	7620.248047	1984	7621	38.685337	58.135357	100	100	25.139824	-0.912659	0	-0.036303	1.973174	-0.030421	50.597786	0
657	Slide108rescan	NORMAL	B	1	2	1	7	LOW_SIGNAL	LOW_SIGNAL	2143.824219	7639.905273	2163	7648	84.708984	60.712715	1981.747925	7619.159668	1981	7627	29.931623	56.187489	100	100	53.378952	10.705729	4.986018	0.200561	5.414885	0.369221	48.893406	110.866829
658	Slide108rescan	NORMAL	B	1	2	1	8	LOW_SIGNAL	LOW_SIGNAL	2140.891113	7638.129395	2174	7639	92.956917	61.783459	1996.69043	7618.174805	1988	7615	47.850693	58.586021	100	100	47.491718	10.297526	4.611954	0.216828	3.013555	0.340603	55.266754	98.314224
659	Slide108rescan	NORMAL	B	1	2	1	9	LOW_SIGNAL	LOW_SIGNAL	2011.374146	7620.408203	2015	7619	33.628555	59.13726	1992.400024	7607.791992	1991	7607	33.247604	58.473915	100	100	6.249024	6.510571	0.959827	1.041854	0.570691	0.215758	26.601662	70.010834
660	Slide108rescan	NORMAL	B	1	2	1	10	LOW_SIGNAL	LOW_SIGNAL	2019.743042	7608.652832	2019	7609	34.014755	58.108681	1992.314697	7614.153809	1989	7613	30.616302	54.749924	100	100	9.033378	-2.838768	0	-0.314253	0.895874	-0.100475	54.033318	0
661	Slide108rescan	NORMAL	B	1	2	1	11	LOW_SIGNAL	LOW_SIGNAL	1987.095947	7579.493164	1985	7572	33.511566	60.636879	2005.261963	7596.92041	2004	7591	35.821602	65.319466	100	100	-5.982879	-8.993296	0	0	-0.507125	-0.2668	0	0
662	Slide108rescan	NORMAL	B	1	2	1	12	LOW_SIGNAL	LOW_SIGNAL	2008.82312	7576.231445	1999	7577	88.592628	52.520714	2005.230103	7574.404785	2004	7566	34.660908	62.136517	100	100	1.183341	0.942644	1.255342	0.796596	0.103662	0.029398	2269.14624	1817.756836
663	Slide108rescan	NORMAL	B	1	2	1	13	LOW_SIGNAL	LOW_SIGNAL	1983.776978	7565.459473	1982	7560	36.129173	58.75563	1992.865112	7561.126953	1993	7560	34.093136	63.199245	100	100	-2.993128	2.235788	-1.338735	0	-0.266568	0.068553	0	537.312866
664	Slide108rescan	NORMAL	B	1	2	1	14	LOW_SIGNAL	LOW_SIGNAL	1981.71521	7559	1979	7562	38.612156	57.89761	1990.904785	7566.833496	1988	7556	36.916866	60.964611	100	100	-3.026537	-4.04246	0	0	-0.248926	-0.128493	0	0
665	Slide108rescan	NORMAL	B	1	2	1	15	LOW_SIGNAL	LOW_SIGNAL	2038.611816	7582.875	2038	7578	50.764366	58.395302	1989.666626	7574.174805	1988	7569	36.897705	57.491016	100	100	16.119835	4.489718	3.590389	0.278521	1.32651	0.151331	71.233086	117.66291
666	Slide108rescan	NORMAL	B	1	2	1	16	LOW_SIGNAL	LOW_SIGNAL	2038.671021	7582.065918	2039	7581	35.717949	55.158855	1993.222168	7578.777832	1995	7584	34.303089	54.112904	100	100	14.968334	1.69681	8.821454	0.11336	1.32492	0.060763	21.900196	325.137146
667	Slide108rescan	NORMAL	B	1	2	1	17	LOW_SIGNAL	LOW_SIGNAL	2000.800049	7573.919922	2002	7576	29.240038	59.314594	2000.182495	7562.055664	2003	7569	32.231018	64.127403	100	100	0.203388	6.122527	0.03322	30.102697	0.01916	0.185011	2195.671631	205.442413
668	Slide108rescan	NORMAL	B	1	2	1	18	LOW_SIGNAL	LOW_SIGNAL	1999.236816	7559.802734	2001	7561	33.381348	55.424309	2012.126953	7557.492188	2011	7560	31.285521	61.649208	100	100	-4.245297	1.192353	-3.560436	0	-0.412016	0.037479	0	1168.370728
669	Slide108rescan	NORMAL	B	1	2	1	19	LOW_SIGNAL	LOW_SIGNAL	2019.184204	7549.236816	2020	7548	32.319679	54.358482	2028	7542.160156	2030	7542	31.028343	63.275696	100	100	-2.903435	3.651896	-0.795048	0	-0.284121	0.111839	0	457.670563
670	Slide108rescan	NORMAL	B	1	2	1	20	LOW_SIGNAL	LOW_SIGNAL	2036.344116	7536.779297	2034	7539	32.493011	63.815434	2041.776001	7527.408203	2041	7520	35.347103	57.103905	100	100	-1.788962	4.835934	-0.369931	0	-0.153673	0.164106	0	303.996338
671	Slide108rescan	NORMAL	B	1	2	1	21	LOW_SIGNAL	LOW_SIGNAL	2035.776367	7522.967285	2038	7524	33.669643	58.067486	2040.671997	7525.016113	2039	7524	33.681091	64.669502	100	100	-1.612349	-1.057294	0	0	-0.145352	-0.031682	0	0
672	Slide108rescan	NORMAL	B	1	2	1	22	LOW_SIGNAL	LOW_SIGNAL	2035.536377	7514.112793	2034	7514	33.328823	56.747814	2037.904053	7520.016113	2039	7522	33.732677	65.637573	100	100	-0.779781	-3.046397	0	0	-0.070189	-0.089938	0	0
673	Slide108rescan	NORMAL	B	1	2	1	23	LOW_SIGNAL	LOW_SIGNAL	2029.979614	7528.625977	2028	7534	32.931122	63.754581	2022.80957	7531.016113	2018	7534	30.299494	59.94931	100	100	2.361415	-1.233425	0	-0.522325	0.236639	-0.039869	179.909485	0
674	Slide108rescan	NORMAL	B	1	2	1	24	LOW_SIGNAL	LOW_SIGNAL	2041.766724	7548.386719	2044	7551	37.828186	60.92992	2018	7548.722168	2017	7543	29.324665	53.230911	100	100	7.827442	-0.173108	0	-0.022116	0.810469	-0.006302	100.545425	0
675	Slide108rescan	NORMAL	B	1	2	1	25	LOW_SIGNAL	LOW_SIGNAL	2007.986572	7562.973145	2005	7561	36.662632	53.599991	2022.722168	7554.325195	2023	7553	32.642464	64.466278	100	100	-4.853089	4.462757	-1.087464	0	-0.451424	0.134147	0	414.181213
676	Slide108rescan	NORMAL	B	1	2	1	26	LOW_SIGNAL	LOW_SIGNAL	2010.496704	7544.939453	2009	7547	31.070675	58.77478	2025.393677	7558.645508	2025	7558	31.940956	60.161758	100	100	-4.906238	-7.072982	0	0	-0.466391	-0.22782	0	0
677	Slide108rescan	NORMAL	B	1	2	2	1	LOW_SIGNAL	LOW_SIGNAL	1913.606934	7570.634277	1913	7570	37.581264	56.529823	1905.420654	7565.873047	1901	7568	43.386517	55.231743	100	100	2.696107	2.457024	1.097306	0.911323	0.188683	0.086205	264.83786	252.975082
678	Slide108rescan	NORMAL	B	1	2	2	2	LOW_SIGNAL	LOW_SIGNAL	1918.705444	7555.726074	1918	7556	38.17675	57.181919	1914.488037	7572.600098	1913	7570	48.469574	61.140503	100	100	1.38898	-8.707807	0	-6.269208	0.087011	-0.275988	708.103577	0
679	Slide108rescan	NORMAL	B	1	2	2	3	LOW_SIGNAL	LOW_SIGNAL	1910.925171	7542.449219	1909	7542	33.238876	56.026047	1922.024048	7559.144043	1920	7557	45.496094	59.55368	100	100	-3.655355	-8.615331	0	0	-0.243952	-0.280332	0	0
680	Slide108rescan	NORMAL	B	1	2	2	4	LOW_SIGNAL	LOW_SIGNAL	1907.793091	7576.200195	1905	7574	43.253918	63.01968	1919.833374	7568.873047	1922	7573	49.3302	53.289707	100	100	-3.965402	3.78116	-1.048726	0	-0.244075	0.137497	0	459.12207
681	Slide108rescan	NORMAL	B	1	2	2	5	LOW_SIGNAL	LOW_SIGNAL	1994.638184	7567.815918	1997	7568	41.580143	65.884048	1924.936646	7572.711426	1924	7571	45.872349	64.605583	100	100	22.955826	-2.526317	0	-0.110051	1.519467	-0.075775	27.796112	0
682	Slide108rescan	NORMAL	B	1	2	2	6	LOW_SIGNAL	LOW_SIGNAL	1996.357178	7588.837891	1992	7587	39.995209	58.122074	1931.841309	7594.865234	1926	7588	43.975887	62.516731	100	100	21.247953	-3.110399	0	-0.146386	1.467074	-0.096412	28.338505	0
683	Slide108rescan	NORMAL	B	1	2	2	7	DETECTED	DETECTED	2683.22876	8535.03418	2722	8590	164.748367	200.848175	1953.516724	7588.783203	1958	7587	43.409943	58.590546	100	100	240.326721	488.310944	0.492159	2.031863	16.80979	16.150232	21.779331	20.302469
684	Slide108rescan	NORMAL	B	1	2	2	8	DETECTED	DETECTED	2656.109131	8461.739258	2677	8500	151.224365	210.702408	1942.878052	7574.048828	1945	7574	40.374619	53.989338	100	100	234.898804	458.090881	0.512778	1.950163	17.665333	16.441957	20.433073	22.943584
685	Slide108rescan	NORMAL	B	1	2	2	9	LOW_SIGNAL	LOW_SIGNAL	1995.384155	7591.688965	2001	7592	49.90255	47.878765	1947.414185	7577.707031	1947	7577	41.086525	53.246662	100	100	15.798651	7.215349	2.189589	0.456707	1.167535	0.262588	59.042068	166.634521
686	Slide108rescan	NORMAL	B	1	2	2	10	LOW_SIGNAL	LOW_SIGNAL	2000.721802	7576.132324	2000	7571	36.846745	56.113537	1950.69043	7563.30957	1952	7567	45.451603	55.376602	100	100	16.477562	6.617157	2.490127	0.401586	1.100761	0.231555	53.189384	70.688904
687	Slide108rescan	NORMAL	B	1	2	2	11	LOW_SIGNAL	LOW_SIGNAL	2104.204102	7563.952148	2136	7565	100.703949	47.750988	1959.527954	7537.791992	1960	7545	50.566559	58.103264	100	100	47.648308	13.499897	3.529531	0.283324	2.861103	0.450236	60.195091	126.541153
688	Slide108rescan	NORMAL	B	1	2	2	12	LOW_SIGNAL	LOW_SIGNAL	2107.081055	7568.256836	2127	7571	91.568298	58.405811	1955.296021	7545.567871	1957	7552	43.439434	55.379688	100	100	49.989582	11.708595	4.269477	0.234221	3.494176	0.409698	53.10717	81.784698
689	Slide108rescan	NORMAL	B	1	2	2	13	LOW_SIGNAL	LOW_SIGNAL	2044.771851	7553.933105	2050	7565	69.296089	56.630459	1950.151978	7529.720215	1961	7536	53.299068	61.245758	100	100	31.162544	12.495014	2.493998	0.400963	1.775263	0.39534	46.803013	96.331085
690	Slide108rescan	NORMAL	B	1	2	2	14	LOW_SIGNAL	LOW_SIGNAL	2043.449707	7549.342285	2046	7546	53.508076	63.410263	1940.495972	7523.231934	1942	7524	53.034473	60.856277	100	100	33.907257	13.474195	2.516459	0.397384	1.941261	0.429049	6.899652	68.229729
691	Slide108rescan	NORMAL	B	1	2	2	15	LOW_SIGNAL	LOW_SIGNAL	2172.201416	7562.09375	2217	7562	142.594452	66.627029	1948.47998	7527.631836	1946	7521	47.755688	62.296696	100	100	73.68145	17.784002	4.143131	0.241363	4.684708	0.55319	60.056767	68.562668
692	Slide108rescan	NORMAL	B	1	2	2	16	LOW_SIGNAL	LOW_SIGNAL	2204.973145	7561.442871	2220	7560	158.015945	55.615028	1958.404785	7515.516113	1959	7515	41.372681	54.948952	100	100	81.205956	23.700413	3.426352	0.291856	5.95969	0.835808	61.850422	18.685457
693	Slide108rescan	NORMAL	B	1	2	2	17	DETECTED	DETECTED	2442.1521	7584.869629	2435	7578	58.783585	48.384388	2025.23291	7527.212402	1987	7524	136.152954	59.990601	100	100	137.310089	29.753897	4.614861	0.216691	3.062138	0.961104	29.456373	61.511459
694	Slide108rescan	NORMAL	B	1	2	2	18	DETECTED	DETECTED	2458.517334	7588.26416	2461	7589	59.521519	56.634789	1971.702393	7528.321289	1973	7526	40.18325	58.061691	100	100	160.32988	30.933399	5.183067	0.192936	12.114872	1.0324	9.019923	21.341974
695	Slide108rescan	NORMAL	B	1	2	2	19	LOW_SIGNAL	LOW_SIGNAL	2010.717163	7517.394531	2011	7519	37.4062	52.190681	1989.294067	7506	1993	7506	43.884548	57.150856	100	100	7.055581	5.880125	1.199903	0.833401	0.488169	0.199376	107.119965	204.38295
696	Slide108rescan	NORMAL	B	1	2	2	20	LOW_SIGNAL	LOW_SIGNAL	2029.539429	7501.795898	2023	7502	40.913223	54.48912	1989.647949	7503.352051	1987	7506	42.112411	56.131218	100	100	13.138043	-0.803049	0	-0.061124	0.947262	-0.027723	25.01322	0
697	Slide108rescan	NORMAL	B	1	2	2	21	LOW_SIGNAL	LOW_SIGNAL	1991.506592	7487.611816	1993	7480	43.025326	57.960712	1994.880005	7494	1987	7493	56.268734	58.6665	100	100	-1.111015	-3.296609	0	0	-0.059952	-0.10889	0	0
698	Slide108rescan	NORMAL	B	1	2	2	22	LOW_SIGNAL	LOW_SIGNAL	1971.137207	7492.901855	1970	7490	42.835075	59.901649	1981.887939	7484.671875	1978	7483	48.854492	56.23951	100	100	-3.540696	4.247065	-0.833681	0	-0.220056	0.146338	0	250.588852
699	Slide108rescan	NORMAL	B	1	2	2	23	LOW_SIGNAL	LOW_SIGNAL	2131.394531	7650.312988	2137	7663	87.551735	100.455673	1997.23999	7504.39209	1997	7510	41.302464	59.164467	100	100	44.183075	75.302193	0.586744	1.704322	3.2481	2.46636	57.543514	55.635899
700	Slide108rescan	NORMAL	B	1	2	2	24	LOW_SIGNAL	LOW_SIGNAL	2139.993164	7674.836914	2144	7689	78.668335	89.492081	1998.504028	7516.912109	2001	7514	39.237419	55.40131	100	100	46.598682	81.49678	0.571786	1.748907	3.605975	2.850561	48.190655	44.503311
701	Slide108rescan	NORMAL	B	1	2	2	25	LOW_SIGNAL	LOW_SIGNAL	2044.878418	7546.675781	2047	7543	39.192863	61.707039	2001.958374	7518.291504	2001	7521	40.186203	59.439178	100	100	14.135485	14.64765	0.965034	1.036233	1.068029	0.477535	20.6891	58.396282
702	Slide108rescan	NORMAL	B	1	2	2	26	LOW_SIGNAL	LOW_SIGNAL	2041.664429	7536.445313	2044	7533	37.888817	48.947994	2004.071411	7510.785645	2000	7507	40.269325	62.601555	100	100	12.381058	13.241621	0.935011	1.069506	0.93354	0.409889	36.283962	152.091812
703	Slide108rescan	NORMAL	B	1	2	3	1	LOW_SIGNAL	LOW_SIGNAL	1832.738281	7541.637695	1831	7538	31.88101	52.589855	1844.294067	7551.041992	1847	7548	34.561504	52.18924	100	100	-3.805836	-4.853069	0	0	-0.334354	-0.180196	0	0
704	Slide108rescan	NORMAL	B	1	2	3	2	LOW_SIGNAL	LOW_SIGNAL	1829.721802	7560.265137	1831	7559	32.394688	53.160465	1841.608032	7540.551758	1841	7540	37.885418	62.004868	100	100	-3.914666	10.17305	-0.384807	0	-0.313742	0.317933	0	161.895218
705	Slide108rescan	NORMAL	B	1	2	3	3	LOW_SIGNAL	LOW_SIGNAL	1835.802612	7546.302734	1832	7545	31.935583	66.974159	1847.631958	7548.992188	1848	7553	37.963169	68.83651	100	100	-3.895931	-1.387887	0	0	-0.311601	-0.03907	0	0
706	Slide108rescan	NORMAL	B	1	2	3	4	LOW_SIGNAL	LOW_SIGNAL	1838.708618	7561.953613	1838	7565	33.891113	57.55975	1852.703979	7560.312012	1855	7553	39.223927	62.430275	100	100	-4.609297	0.847145	-5.440976	0	-0.356807	0.026295	0	1472.626953
707	Slide108rescan	NORMAL	B	1	2	3	5	LOW_SIGNAL	LOW_SIGNAL	2012.397339	7583.331055	2040	7584	98.736504	54.019474	1857.696045	7561.111816	1854	7562	42.890377	63.288784	100	100	50.950035	11.466194	4.4435	0.225048	3.6069	0.351077	57.487766	148.408524
708	Slide108rescan	NORMAL	B	1	2	3	6	LOW_SIGNAL	LOW_SIGNAL	2033.210571	7570.809082	2046	7577	76.004417	62.060619	1868.245972	7560.880859	1870	7561	39.715931	58.76482	100	100	54.3302	5.12344	10.604243	0.094302	4.153613	0.168948	39.282448	200.996277
709	Slide108rescan	NORMAL	B	1	2	3	7	DETECTED	DETECTED	3211.241699	8351.341797	3199	8310	370.269409	267.224548	1886.431396	7557.137207	1886	7545	33.446827	57.09922	100	100	436.319122	409.847687	1.064588	0.93933	39.609447	13.909202	27.834602	32.869736
710	Slide108rescan	NORMAL	B	1	2	3	8	DETECTED	DETECTED	3203.175537	8355.420898	3150	8343	352.758545	313.570587	1889.599976	7543.580078	1886	7537	38.378883	60.337868	100	100	432.619019	418.948853	1.03263	0.968401	34.226517	13.454914	26.695425	37.902832
711	Slide108rescan	NORMAL	B	1	2	3	9	DETECTED	DETECTED	2436.565674	8013.121094	2442	7999	176.863205	154.18689	1895.381592	7562.605469	1892	7559	40.954601	56.26368	100	100	178.236053	232.487686	0.766647	1.304381	13.214244	8.007219	31.792534	31.864567
712	Slide108rescan	NORMAL	B	1	2	3	10	DETECTED	DETECTED	2472.075684	7995.941406	2468	8018	224.186279	167.808426	1881.168701	7539.541992	1883	7544	38.799618	52.912567	100	100	194.61203	235.524017	0.826294	1.210223	15.229712	8.625539	37.366837	34.892246
713	Slide108rescan	NORMAL	B	1	2	3	11	LOW_SIGNAL	LOW_SIGNAL	2035	7588.251465	2062	7586	95.508591	69.220802	1888.407959	7535.007813	1891	7539	34.103046	56.613083	100	100	48.279297	27.47628	1.757126	0.569111	4.298503	0.940483	60.857681	74.808205
714	Slide108rescan	NORMAL	B	1	2	3	12	LOW_SIGNAL	LOW_SIGNAL	2052.659912	7602.899902	2069	7600	76.223335	68.723923	1881.375977	7551.799805	1887	7553	42.644573	59.149754	100	100	56.411438	26.370104	2.13922	0.46746	4.016547	0.863911	36.884853	68.473007
715	Slide108rescan	NORMAL	B	1	2	3	13	LOW_SIGNAL	LOW_SIGNAL	1863	7542.286621	1862	7543	52.18771	65.19577	1865.687988	7545.344238	1867	7540	44.046059	64.86203	100	100	-0.885274	-1.577877	0	0	-0.061027	-0.04714	0	0
716	Slide108rescan	NORMAL	B	1	2	3	14	LOW_SIGNAL	LOW_SIGNAL	1846.093994	7501.791992	1845	7505	37.064289	70.40686	1857.927979	7519.416016	1856	7523	42.639938	58.32061	100	100	-3.897459	-9.094842	0	0	-0.277533	-0.302192	0	0
717	Slide108rescan	NORMAL	B	1	2	3	15	LOW_SIGNAL	LOW_SIGNAL	1907.668945	7489.229492	1915	7494	53.748405	54.617531	1883.303955	7503.600098	1875	7511	62.487446	63.013058	100	100	8.024478	-7.415923	0	-0.924163	0.389918	-0.228058	130.808411	0
718	Slide108rescan	NORMAL	B	1	2	3	16	LOW_SIGNAL	LOW_SIGNAL	1939.837891	7496.594727	1940	7496	48.196026	55.725262	1891.174561	7487.031738	1894	7493	46.975746	57.224468	100	100	16.027004	4.934961	3.247645	0.307915	1.035925	0.167114	22.145325	136.075424
719	Slide108rescan	NORMAL	B	1	2	3	17	DETECTED	DETECTED	3155.75	9358.508789	3191	9429	249.279892	388.360931	1895.450928	7494.960938	1890	7503	39.296471	54.133144	100	100	415.072693	961.680176	0.431612	2.316896	32.07156	34.425266	19.532114	20.636425
720	Slide108rescan	NORMAL	B	1	2	3	18	DETECTED	DETECTED	3171.898926	9398.374023	3148	9378	204.360809	354.995026	1917.754395	7507.035156	1920	7505	44.445103	60.184532	100	100	413.045715	976.021667	0.423193	2.362987	28.217834	31.425663	15.904803	18.497801
721	Slide108rescan	NORMAL	B	1	2	3	19	LOW_SIGNAL	LOW_SIGNAL	1932.046631	7502.833496	1934	7496	28.981209	57.70108	1932.923096	7499.905762	1934	7492	32.754612	59.939766	100	100	-0.288659	1.510852	-0.191057	0	-0.026759	0.048845	0	554.299011
722	Slide108rescan	NORMAL	B	1	2	3	20	LOW_SIGNAL	LOW_SIGNAL	1924.582764	7487.702148	1923	7486	35.238686	53.465481	1940.319946	7484.375977	1941	7489	39.474499	77.147301	100	100	-5.182956	1.716464	-3.019554	0	-0.398667	0.043115	0	1672.074829
723	Slide108rescan	NORMAL	B	1	2	3	21	LOW_SIGNAL	LOW_SIGNAL	1926.178833	7502.529785	1924	7497	35.506069	62.33392	1927.296021	7487.775879	1925	7485	41.464523	64.497925	100	100	-0.36794	7.613724	-0.048326	0	-0.026943	0.22875	0	112.288773
724	Slide108rescan	NORMAL	B	1	2	3	22	LOW_SIGNAL	LOW_SIGNAL	1905.45752	7496.058594	1905	7488	33.419785	61.709549	1921.608032	7478.184082	1920	7476	39.265213	60.746212	100	100	-5.319084	9.224106	-0.57665	0	-0.411319	0.294249	0	60.763721
725	Slide108rescan	NORMAL	B	1	2	3	23	LOW_SIGNAL	LOW_SIGNAL	1957.006714	7488.97998	1957	7486	39.964592	61.943672	1932.543945	7484.208008	1933	7488	41.097347	57.975433	100	100	8.056681	2.462567	3.271659	0.305655	0.59524	0.08231	39.17157	457.135742
726	Slide108rescan	NORMAL	B	1	2	3	24	LOW_SIGNAL	LOW_SIGNAL	1976.621582	7486.283691	1976	7483	40.571323	54.759338	1938.745972	7488.047852	1933	7488	46.455128	57.50547	100	100	12.474128	-0.910391	0	-0.072982	0.815316	-0.030678	59.74411	0
727	Slide108rescan	NORMAL	B	1	2	3	25	DETECTED	DETECTED	4038.852295	7777.121582	4123	7800	369.503387	101.497826	1942.305542	7487.5	1942	7485	41.968338	56.904171	100	100	690.486389	149.458649	4.619916	0.216454	49.955441	5.089637	17.510328	29.019232
728	Slide108rescan	NORMAL	B	1	2	3	26	DETECTED	DETECTED	4152.422852	7797.701172	4175	7796	173.39267	68.082832	1942.859131	7468.873047	1942	7473	40.209202	61.99815	100	100	727.707886	169.691101	4.288427	0.233186	54.951694	5.303838	7.633455	8.555727
729	Slide108rescan	NORMAL	B	1	2	4	1	DETECTED	DETECTED	2692.938232	7655.030762	2708	7660	124.0429	61.28883	1794.626343	7563.834961	1794	7559	37.744946	55.131607	100	100	295.854156	47.061413	6.286555	0.15907	23.799528	1.654147	13.153643	29.358385
730	Slide108rescan	NORMAL	B	1	2	4	2	DETECTED	DETECTED	2726.024902	7649.962402	2704	7643	82.833817	56.961109	1792.471191	7572.490234	1791	7579	30.607111	61.05862	100	100	307.460876	39.979359	7.69049	0.130031	30.501204	1.268816	8.245023	28.385181
731	Slide108rescan	NORMAL	B	1	2	4	3	LOW_SIGNAL	LOW_SIGNAL	1963.373291	7601.926758	2002	7598	105.347023	62.886925	1810.76001	7568.567871	1801	7566	52.271523	66.194046	100	100	50.26236	17.214787	2.91972	0.342499	2.919626	0.503956	59.931946	61.936214
732	Slide108rescan	NORMAL	B	1	2	4	4	LOW_SIGNAL	LOW_SIGNAL	2013.382568	7600.751465	2027	7600	71.774948	55.616199	1801.303955	7578.21582	1800	7572	34.873096	64.276695	100	100	69.846947	11.629475	6.006028	0.166499	6.081439	0.350604	29.580374	142.987518
733	Slide108rescan	NORMAL	B	1	2	4	5	LOW_SIGNAL	LOW_SIGNAL	1831.59729	7597.234863	1835	7601	38.612057	61.240379	1808.079956	7578.007813	1806	7581	37.200115	67.418869	100	100	7.745307	9.922081	0.780613	1.281044	0.632184	0.285188	43.993626	146.638824
734	Slide108rescan	NORMAL	B	1	2	4	6	LOW_SIGNAL	LOW_SIGNAL	1857.798706	7587.724609	1851	7565	47.436153	113.36982	1856.407959	7668.328125	1846	7619	60.281071	155.647095	100	100	0.458035	-41.595284	0	-90.812447	0.023071	-0.517861	2674.607422	0
735	Slide108rescan	NORMAL	B	1	2	4	7	LOW_SIGNAL	LOW_SIGNAL	1884.920532	7688.933594	1871	7612	60.696682	182.419678	1897.693115	7685.782227	1900	7595	56.81245	190.778412	100	100	-4.206581	1.626257	-2.586665	0	-0.22482	0.016518	0	1772.315552
736	Slide108rescan	NORMAL	B	1	2	4	8	LOW_SIGNAL	LOW_SIGNAL	1850.532837	7548.690918	1847	7546	28.655964	64.675995	1882.803467	7630.675293	1867	7590	57.500263	153.510742	100	100	-10.628158	-42.307873	0	0	-0.561226	-0.534063	0	0
737	Slide108rescan	NORMAL	B	1	2	4	9	LOW_SIGNAL	LOW_SIGNAL	1833.256592	7553.769531	1835	7552	29.628714	54.309799	1847.432007	7579.751953	1851	7577	36.832733	64.664841	100	100	-4.668596	-13.408177	0	0	-0.384859	-0.401801	0	0
738	Slide108rescan	NORMAL	B	1	2	4	10	LOW_SIGNAL	LOW_SIGNAL	1829.248413	7559.548828	1829	7566	33.395805	59.497128	1837.959961	7544.664063	1833	7545	34.485706	54.57296	100	100	-2.869101	7.681254	-0.37352	0	-0.252613	0.27275	0	159.22464
739	Slide108rescan	NORMAL	B	1	2	4	11	LOW_SIGNAL	LOW_SIGNAL	1834.326538	7537.204102	1835	7535	39.263279	57.698433	1829.255981	7543.759766	1831	7545	37.976837	52.069332	100	100	1.66996	-3.383037	0	-2.025819	0.133517	-0.125903	196.589828	0
740	Slide108rescan	NORMAL	B	1	2	4	12	LOW_SIGNAL	LOW_SIGNAL	1831.081055	7559.114746	1827	7554	33.826393	60.276299	1821.416016	7558.983887	1824	7553	39.340168	57.41993	100	100	3.183128	0.06753	47.1367	0.021215	0.245679	0.002279	207.81517	14011.466797
741	Slide108rescan	NORMAL	B	1	2	4	13	LOW_SIGNAL	LOW_SIGNAL	1808.523438	7567.711426	1808	7570	33.75481	57.648312	1814.352051	7559.080078	1812	7559	39.534843	57.218674	100	100	-1.919622	4.45419	-0.43097	0	-0.14743	0.150848	0	81.389946
742	Slide108rescan	NORMAL	B	1	2	4	14	LOW_SIGNAL	LOW_SIGNAL	1790.256714	7516.945801	1786	7516	35.786228	74.072754	1796.583984	7501.448242	1801	7494	39.713531	71.201378	100	100	-2.083852	7.997484	-0.260563	0	-0.159323	0.217658	0	131.788025
743	Slide108rescan	NORMAL	B	1	2	4	15	LOW_SIGNAL	LOW_SIGNAL	1786.387695	7466.721191	1786	7468	32.567822	58.232742	1803.57605	7478.231934	1806	7480	40.991203	58.795052	100	100	-5.660892	-5.940095	0	0	-0.419318	-0.195777	0	0
744	Slide108rescan	NORMAL	B	1	2	4	16	LOW_SIGNAL	LOW_SIGNAL	1808.046997	7470.066895	1807	7469	31.02622	55.522175	1813.456055	7465.952148	1815	7456	36.450481	72.875374	100	100	-1.781444	2.123407	-0.838956	0	-0.148395	0.056463	0	1147.162964
745	Slide108rescan	NORMAL	B	1	2	4	17	LOW_SIGNAL	LOW_SIGNAL	1845.435425	7490.428711	1843	7491	34.59156	58.407532	1844.776001	7493.304199	1842	7496	39.760956	56.480972	100	100	0.217178	-1.48389	0	-6.832609	0.016585	-0.050911	2973.055908	0
746	Slide108rescan	NORMAL	B	1	2	4	18	LOW_SIGNAL	LOW_SIGNAL	1880.342285	7511.228027	1881	7513	31.115683	62.889454	1874.719971	7509.624023	1873	7508	34.119236	58.593548	100	100	1.851679	0.827743	2.237021	0.447023	0.164784	0.027375	248.967484	1424.22876
747	Slide108rescan	NORMAL	B	1	2	4	19	LOW_SIGNAL	LOW_SIGNAL	1963.677856	7507.275391	1979	7506	61.204163	66.119347	1890.088013	7501.496094	1888	7496	36.440411	57.283062	100	100	24.236418	2.982395	8.126495	0.123054	2.019457	0.10089	66.82122	571.37561
748	Slide108rescan	NORMAL	B	1	2	4	20	LOW_SIGNAL	LOW_SIGNAL	1972.155396	7517.054199	1979	7513	57.98872	63.201103	1891.839966	7503.104004	1892	7502	34.045132	57.854641	100	100	26.451452	7.198971	3.674338	0.272158	2.359087	0.241125	58.447968	182.366745
749	Slide108rescan	NORMAL	B	1	2	4	21	LOW_SIGNAL	LOW_SIGNAL	1919.08728	7514.489746	1912	7513	56.760281	61.099564	1883.271973	7508.120117	1884	7511	35.858227	65.385284	100	100	11.795578	3.287034	3.588517	0.278667	0.998803	0.097417	122.849869	365.524933
750	Slide108rescan	NORMAL	B	1	2	4	22	LOW_SIGNAL	LOW_SIGNAL	1900.763184	7516.842285	1896	7521	56.868584	70.066666	1869.47998	7499.231934	1873	7500	38.331654	71.136635	100	100	10.302954	9.087787	1.133714	0.882056	0.816119	0.247557	134.284744	69.7976
751	Slide108rescan	NORMAL	B	1	2	4	23	LOW_SIGNAL	LOW_SIGNAL	1857.761963	7470.748535	1856	7465	30.670218	61.567184	1867.57605	7474.104004	1872	7477	40.985104	70.046844	100	100	-3.232217	-1.731583	0	0	-0.239455	-0.047903	0	0
752	Slide108rescan	NORMAL	B	1	2	4	24	LOW_SIGNAL	LOW_SIGNAL	1865.541138	7466.355957	1863	7465	31.886683	60.180511	1874.536011	7469.359863	1877	7469	39.45343	53.328766	100	100	-2.962413	-1.55016	0	0	-0.227987	-0.056328	0	0
753	Slide108rescan	NORMAL	B	1	2	4	25	LOW_SIGNAL	LOW_SIGNAL	1884.055176	7481.682617	1881	7489	38.451954	62.252926	1878.698364	7468.928711	1876	7470	41.779282	50.931355	100	100	1.764237	6.581628	0.268055	3.730581	0.128217	0.250414	305.009399	280.674652
754	Slide108rescan	NORMAL	B	1	2	4	26	LOW_SIGNAL	LOW_SIGNAL	1895.73291	7470.657715	1895	7467	32.842846	64.099754	1884.312988	7472.486816	1884	7473	36.546867	57.829201	100	100	3.76109	-0.943904	0	-0.250966	0.312473	-0.031629	140.385117	0
755	Slide108rescan	NORMAL	B	1	2	5	1	LOW_SIGNAL	LOW_SIGNAL	1714.02002	7552.833496	1716	7551	45.193176	60.58411	1715.063477	7564.603027	1733	7565	70.626091	60.580532	100	100	-0.343657	-6.073643	0	0	-0.014774	-0.194279	0	0
756	Slide108rescan	NORMAL	B	1	2	5	2	LOW_SIGNAL	LOW_SIGNAL	1720.577148	7556.745117	1717	7560	47.974964	63.166573	1726.317505	7573.746094	1737	7576	65.446114	62.330612	100	100	-1.890555	-8.77332	0	0	-0.087711	-0.272755	0	0
757	Slide108rescan	NORMAL	B	1	2	5	3	LOW_SIGNAL	LOW_SIGNAL	1873.202759	7589.013672	1920	7589	127.763054	69.682587	1727.42395	7569.335938	1745	7576	74.152336	60.933186	100	100	48.011463	10.154655	4.728025	0.211505	1.965937	0.32294	71.370071	171.795563
758	Slide108rescan	NORMAL	B	1	2	5	4	LOW_SIGNAL	LOW_SIGNAL	1890.115601	7600.48291	1923	7602	117.084358	67.990044	1734.18396	7574.671875	1740	7580	64.316185	67.576256	100	100	51.355244	13.319734	3.855576	0.259365	2.424454	0.381954	62.743835	29.017458
759	Slide108rescan	NORMAL	B	1	2	5	5	LOW_SIGNAL	LOW_SIGNAL	1759.885132	7604.851563	1757	7580	55.553925	118.42897	1785.855957	7686.007813	1784	7622	76.643051	182.485748	100	100	-8.553351	-41.88052	0	0	-0.338854	-0.444726	0	0
760	Slide108rescan	NORMAL	B	1	2	5	6	LOW_SIGNAL	LOW_SIGNAL	1913.51001	8003.161133	1913	8008	40.265266	96.031479	1889.881836	7967.220703	1884	8011	62.762169	174.058319	100	100	7.781811	18.546988	0.419573	2.383377	0.376472	0.206485	203.754715	403.917664
761	Slide108rescan	NORMAL	B	1	2	5	7	DETECTED	DETECTED	8129.616211	8869.686523	8456	8856	1004.472595	148.364731	1927.137939	8026.655273	1920	8033	49.630009	106.213219	100	100	2042.752808	435.044617	4.695502	0.21297	124.974358	7.93716	16.174917	12.287777
762	Slide108rescan	NORMAL	B	1	2	5	8	DETECTED	DETECTED	8295.75	8744.120117	8483	8789	914.385864	232.632584	1874.779419	7842.25	1863	7887	68.673096	225.953552	100	100	2114.711914	465.408295	4.543778	0.220081	93.500526	3.991396	14.200398	6.136534
763	Slide108rescan	NORMAL	B	1	2	5	9	LOW_SIGNAL	LOW_SIGNAL	1810.112549	7595.80127	1825	7602	63.115192	63.064205	1769.312988	7614.817383	1785	7602	74.196198	126.925842	100	100	13.437115	-9.813228	0	-0.730308	0.549887	-0.149821	95.606491	0
764	Slide108rescan	NORMAL	B	1	2	5	10	LOW_SIGNAL	LOW_SIGNAL	1797.215698	7607.045898	1803	7605	52.463001	66.006119	1745.015991	7589.824219	1743	7585	65.99205	101.559525	100	100	17.191692	8.887214	1.93443	0.516948	0.791	0.169572	76.690643	448.185303
765	Slide108rescan	NORMAL	B	1	2	5	11	LOW_SIGNAL	LOW_SIGNAL	1766.174438	7605.436035	1758	7608	63.520351	65.643211	1755.223999	7570.512207	1769	7566	62.790985	71.235252	100	100	3.606468	18.022371	0.200111	4.997236	0.174395	0.49026	87.652115	79.219292
766	Slide108rescan	NORMAL	B	1	2	5	12	LOW_SIGNAL	LOW_SIGNAL	1751.216187	7586.5	1752	7581	41.819912	62.192318	1748.680054	7578.631836	1765	7578	57.337513	59.841396	100	100	0.835262	4.06035	0.205712	4.861172	0.044232	0.131484	1546.688599	215.271072
767	Slide108rescan	NORMAL	B	1	2	5	13	LOW_SIGNAL	LOW_SIGNAL	1762.458862	7587.26709	1761	7585	44.925552	65.601646	1763.680054	7577.616211	1762	7571	80.508217	70.703712	100	100	-0.402193	4.980317	-0.080756	0	-0.015169	0.136497	0	273.251556
768	Slide108rescan	NORMAL	B	1	2	5	14	LOW_SIGNAL	LOW_SIGNAL	1777.648315	7555.889648	1778	7560	40.623013	72.785751	1743.631958	7538.120117	1744	7535	40.678226	72.818443	100	100	11.203104	9.169931	1.221722	0.818517	0.83623	0.244025	6.22856	12.278324
769	Slide108rescan	NORMAL	B	1	2	5	15	LOW_SIGNAL	LOW_SIGNAL	1758.17688	7476.163086	1757	7477	36.996243	59.554638	1762.128052	7490.304199	1762	7495	47.088799	71.676826	100	100	-1.301297	-7.297493	0	0	-0.083909	-0.19729	0	0
770	Slide108rescan	NORMAL	B	1	2	5	16	LOW_SIGNAL	LOW_SIGNAL	1781.061646	7471.513672	1780	7474	40.433723	58.506138	1765.560059	7467.791992	1774	7474	55.072445	61.479519	100	100	5.105364	1.920565	2.658261	0.376186	0.281476	0.060535	241.207672	507.517365
771	Slide108rescan	NORMAL	B	1	2	5	17	LOW_SIGNAL	LOW_SIGNAL	1783.034424	7487.399902	1781	7487	41.046452	61.778324	1777.817383	7494.251953	1782	7499	62.468193	65.89743	100	100	1.718204	-3.535987	0	-2.057955	0.083515	-0.103981	902.618103	0
772	Slide108rescan	NORMAL	B	1	2	5	18	LOW_SIGNAL	LOW_SIGNAL	1804.842407	7492.314941	1806	7488	47.019688	58.795464	1783.992065	7504.856934	1782	7504	70.577217	62.697716	100	100	6.866948	-6.47227	0	-0.942525	0.295426	-0.200039	252.435043	0
773	Slide108rescan	NORMAL	B	1	2	5	19	LOW_SIGNAL	LOW_SIGNAL	1809.702759	7513.621582	1813	7520	50.633324	61.632706	1800.827637	7507.818848	1809	7517	71.311226	58.130981	100	100	2.922974	2.99449	0.976117	1.024467	0.124456	0.099822	565.796326	352.915588
774	Slide108rescan	NORMAL	B	1	2	5	20	LOW_SIGNAL	LOW_SIGNAL	1824.770264	7518.918945	1820	7518	37.195763	70.471451	1810.888916	7518.595215	1809	7516	63.736485	54.492737	100	100	4.571747	0.16706	27.365822	0.036542	0.217793	0.005941	372.854767	13803.211914
775	Slide108rescan	NORMAL	B	1	2	5	21	LOW_SIGNAL	LOW_SIGNAL	1858.655396	7513.290527	1855	7520	61.423767	55.653481	1832.846924	7506.958984	1835	7504	58.374432	57.928665	100	100	8.499881	3.26738	2.601436	0.384403	0.442119	0.109299	74.056892	253.894836
776	Slide108rescan	NORMAL	B	1	2	5	22	LOW_SIGNAL	LOW_SIGNAL	1865.644775	7509.552734	1863	7511	52.786266	60.383537	1820.843506	7513.617188	1823	7515	43.436504	56.494274	100	100	14.755056	-2.097453	0	-0.142151	1.03142	-0.071945	66.949738	0
777	Slide108rescan	NORMAL	B	1	2	5	23	LOW_SIGNAL	LOW_SIGNAL	1826.053345	7493.286621	1829	7489	34.45039	66.534271	1825.9375	7485.321289	1827	7482	40.192127	64.734268	100	100	0.038153	4.110494	0.009282	107.737564	0.002882	0.123047	17870.576172	192.980301
778	Slide108rescan	NORMAL	B	1	2	5	24	LOW_SIGNAL	LOW_SIGNAL	1823.739746	7473.753418	1823	7475	47.853954	61.216137	1815.368042	7471.936035	1819	7474	54.135365	59.63068	100	100	2.757175	0.937857	2.939868	0.340151	0.154644	0.030477	302.337524	761.637634
779	Slide108rescan	NORMAL	B	1	2	5	25	LOW_SIGNAL	LOW_SIGNAL	1913.904053	7464.787598	1917	7456	105.290283	61.054893	1803.264038	7456.583984	1812	7459	53.31406	60.994473	100	100	36.43869	4.233459	8.60731	0.11618	2.07525	0.134498	82.063057	33.102001
780	Slide108rescan	NORMAL	B	1	2	5	26	LOW_SIGNAL	LOW_SIGNAL	1907.420654	7508.413574	1917	7479	94.999573	382.818939	1801.647949	7469.487793	1816	7469	63.6418	62.765526	100	100	34.83567	20.087572	1.73419	0.576638	1.662001	0.620178	66.681786	970.150085
781	Slide108rescan	NORMAL	B	1	2	6	1	LOW_SIGNAL	LOW_SIGNAL	1752.456421	7532.335449	1768	7530	117.102249	64.50798	1596.303955	7508.304199	1590	7520	58.054928	65.272278	100	100	51.427971	12.401278	4.146989	0.241139	2.689737	0.368169	65.127625	41.443802
782	Slide108rescan	NORMAL	B	1	2	6	2	LOW_SIGNAL	LOW_SIGNAL	1764.610718	7541.31543	1779	7543	61.641586	58.610947	1591.088013	7522.879883	1592	7520	42.066387	62.212391	100	100	57.148766	9.513627	6.007043	0.166471	4.124973	0.296332	25.965868	113.150818
783	Slide108rescan	NORMAL	B	1	2	6	3	LOW_SIGNAL	LOW_SIGNAL	1577.251709	7516.911621	1576	7517	33.94392	60.024403	1592.647949	7521.808105	1594	7520	46.484001	63.443611	100	100	-5.070669	-2.526821	0	0	-0.331216	-0.077179	0	0
784	Slide108rescan	NORMAL	B	1	2	6	4	LOW_SIGNAL	LOW_SIGNAL	1585.335571	7518.731445	1586	7524	33.36623	66.381233	1607.488037	7537.248047	1610	7534	48.192596	65.703835	100	100	-7.295795	-9.555455	0	0	-0.459665	-0.281819	0	0
785	Slide108rescan	NORMAL	B	1	2	6	5	LOW_SIGNAL	LOW_SIGNAL	1869.533813	8048.743164	1917	8086	184.689209	340.128143	1696.62207	7750.496094	1682	7656	112.253105	239.962173	100	100	56.947548	153.909805	0.370006	2.702659	1.540374	1.242892	84.818207	80.822395
786	Slide108rescan	NORMAL	B	1	2	6	6	DETECTED	DETECTED	2111.414551	8614.573242	2112	8612	64.149498	113.855011	1807.324585	8038.561523	1802	8048	63.205307	82.180359	100	100	100.150391	297.249695	0.336923	2.968033	4.811146	7.009117	3.606082	13.680182
787	Slide108rescan	NORMAL	B	1	2	6	7	LOW_SIGNAL	LOW_SIGNAL	1977.785278	8122.825684	2026	8121	144.52861	75.344147	1812.504028	8077.184082	1811	8075	69.396317	73.374016	100	100	54.434486	23.553257	2.311124	0.43269	2.381701	0.62204	76.70443	37.503223
788	Slide108rescan	NORMAL	B	1	2	6	8	LOW_SIGNAL	LOW_SIGNAL	1947.919434	8070.449707	1977	8071	102.648476	79.925339	1784.800049	8017.255859	1780	8019	56.206417	78.910515	100	100	53.722488	27.450579	1.957062	0.51097	2.902149	0.674103	52.656315	23.867571
789	Slide108rescan	NORMAL	B	1	2	6	9	LOW_SIGNAL	LOW_SIGNAL	1652.68457	7573.100586	1649	7568	41.411583	87.042625	1667.359985	7667.304199	1660	7601	74.107414	192.603683	100	100	-4.833269	-48.613586	0	0	-0.198029	-0.489106	0	0
790	Slide108rescan	NORMAL	B	1	2	6	10	LOW_SIGNAL	LOW_SIGNAL	1630.157837	7565.473633	1630	7568	41.270721	61.724972	1622.343994	7566.704102	1619	7554	51.181068	109.429825	100	100	2.573447	-0.634981	0	-0.246743	0.152671	-0.011244	387.380188	0
791	Slide108rescan	NORMAL	B	1	2	6	11	LOW_SIGNAL	LOW_SIGNAL	1681.585083	7587.768555	1696	7588	71.344704	69.989342	1632.067749	7578.466309	1632	7576	53.311012	71.388985	100	100	16.308266	4.800406	3.397268	0.294354	0.928839	0.130304	95.750526	151.22113
792	Slide108rescan	NORMAL	B	1	2	6	12	LOW_SIGNAL	LOW_SIGNAL	1701.986328	7596.726074	1705	7591	59.019478	78.090523	1630.23999	7563.439941	1630	7564	44.680656	65.669312	100	100	23.629269	17.177242	1.375615	0.726948	1.605758	0.506875	53.746063	126.951385
793	Slide108rescan	NORMAL	B	1	2	6	13	LOW_SIGNAL	LOW_SIGNAL	1701.178101	7557.835449	1696	7554	96.665779	70.679962	1660.232056	7553.919922	1648	7550	86.305641	75.252754	100	100	13.485359	2.0206	6.673938	0.149837	0.474431	0.052032	106.331612	659.745972
794	Slide108rescan	NORMAL	B	1	2	6	14	LOW_SIGNAL	LOW_SIGNAL	1710.145874	7538.993164	1719	7543	68.522469	63.964649	1656.47998	7532.775879	1663	7531	55.566669	58.42984	100	100	17.674572	3.208418	5.508813	0.181527	0.965793	0.106406	74.713768	418.631104
795	Slide108rescan	NORMAL	B	1	2	6	15	LOW_SIGNAL	LOW_SIGNAL	1645.558594	7491.027344	1648	7491	38.962563	60.631649	1661.432007	7510.855957	1662	7510	52.100452	66.140091	100	100	-5.227823	-10.232516	0	0	-0.304669	-0.299797	0	0
796	Slide108rescan	NORMAL	B	1	2	6	16	LOW_SIGNAL	LOW_SIGNAL	1655.193115	7458.834473	1643	7459	108.976006	54.388908	1659.873047	7463.19043	1657	7465	48.297749	60.390694	100	100	-1.54131	-2.247883	0	0	-0.096898	-0.07213	0	0
797	Slide108rescan	NORMAL	B	1	2	6	17	DETECTED	DETECTED	2375.373047	7933.791016	2354	7954	148.81601	117.065208	1668.710571	7471.052734	1668	7479	44.991589	65.187248	100	100	232.735474	238.795166	0.974624	1.026037	15.706547	7.098601	20.073502	21.013226
798	Slide108rescan	NORMAL	B	1	2	6	18	DETECTED	DETECTED	2348	7862.411621	2363	7855	145.18576	105.243294	1681.130493	7475.226074	1679	7476	36.866886	62.009354	100	100	219.629868	199.806335	1.099214	0.909741	18.088577	6.243986	21.05764	21.9624
799	Slide108rescan	NORMAL	B	1	2	6	19	DETECTED	DETECTED	2302.763916	7852.569336	2297	7856	59.332554	72.977676	1694.764648	7500.697266	1690	7498	40.615967	55.186359	100	100	200.241272	181.582886	1.102754	0.90682	14.969464	6.37607	7.113748	13.570704
800	Slide108rescan	NORMAL	B	1	2	6	20	DETECTED	DETECTED	2363.887207	7838.380371	2369	7837	57.620571	75.22316	1723.975952	7517.167969	1715	7519	78.674248	77.045403	100	100	210.751312	165.761017	1.271417	0.786524	8.133681	4.169131	8.371126	5.185801
801	Slide108rescan	NORMAL	B	1	2	6	21	DETECTED	DETECTED	2925	8583.052734	2990	8541	362.628021	342.629669	1741.911743	7496.132324	1743	7506	80.832558	68.710487	100	100	389.643738	560.903137	0.694672	1.439528	14.636284	15.818843	29.879778	30.882614
802	Slide108rescan	NORMAL	B	1	2	6	22	DETECTED	DETECTED	2964.196289	8580.121094	2961	8543	307.916016	314.195068	1731.68335	7494.083496	1732	7509	50.200108	71.285599	100	100	405.921478	560.447571	0.724281	1.38068	24.551998	15.235021	24.648533	28.175955
803	Slide108rescan	NORMAL	B	1	2	6	23	DETECTED	DETECTED	3838.77124	10724.288086	3714	10667	643.315674	974.32074	1740.977295	7495.477051	1750	7508	53.945492	63.971836	100	100	690.897095	1666.221558	0.414649	2.411678	38.887291	50.472382	30.558285	30.110722
804	Slide108rescan	NORMAL	B	1	2	6	24	DETECTED	DETECTED	3914.676514	10729.842773	3796	10525	549.220032	838.113037	1693.655151	7466.879395	1681	7475	64.536285	71.164017	100	100	731.481445	1683.845825	0.434411	2.301967	34.415081	45.851311	24.556952	25.59288
805	Slide108rescan	NORMAL	B	1	2	6	25	LOW_SIGNAL	LOW_SIGNAL	1698.109619	7426.219238	1694	7427	42.96191	65.727707	1699.361694	7433.436035	1698	7430	57.048901	59.161083	100	100	-0.412364	-3.724214	0	0	-0.021947	-0.121986	0	0
806	Slide108rescan	NORMAL	B	1	2	6	26	LOW_SIGNAL	LOW_SIGNAL	1671.331055	7437.289551	1668	7437	32.283916	57.285213	1669.567993	7439.399902	1661	7441	46.563404	63.413395	100	100	0.580655	-1.089043	0	-1.875543	0.037864	-0.033279	1903.190796	0
807	Slide108rescan	NORMAL	B	1	2	7	1	LOW_SIGNAL	LOW_SIGNAL	1528.605469	7435.435547	1528	7436	25.973009	56.882843	1531.196533	7443.042969	1526	7444	30.965565	54.060703	100	100	-0.853353	-3.925795	0	0	-0.083676	-0.14072	0	0
808	Slide108rescan	NORMAL	B	1	2	7	2	LOW_SIGNAL	LOW_SIGNAL	1527.321899	7431.678223	1528	7433	28.153749	52.17503	1530.776001	7448.231934	1528	7455	31.324751	60.012798	100	100	-1.13759	-8.54251	0	0	-0.110267	-0.275836	0	0
809	Slide108rescan	NORMAL	B	1	2	7	3	LOW_SIGNAL	LOW_SIGNAL	1535.095215	7441.306152	1532	7436	37.571186	60.318287	1527.904053	7456.936035	1528	7465	43.99659	66.56646	100	100	2.36837	-8.06577	0	-3.40562	0.163448	-0.234801	318.354095	0
810	Slide108rescan	NORMAL	B	1	2	7	4	LOW_SIGNAL	LOW_SIGNAL	1558.164429	7434.80127	1545	7438	87.124565	56.698677	1537	7449.86377	1534	7452	33.426376	72.427979	100	100	6.97039	-7.772973	0	-1.115142	0.633166	-0.207965	380.153137	0
811	Slide108rescan	NORMAL	B	1	2	7	5	LOW_SIGNAL	LOW_SIGNAL	1547.219238	7449.897461	1546	7450	32.457191	61.248692	1581.317505	7541.039551	1563	7469	68.204239	187.93927	100	100	-11.23008	-47.033695	0	0	-0.499944	-0.484955	0	0
812	Slide108rescan	NORMAL	B	1	2	7	6	LOW_SIGNAL	LOW_SIGNAL	1697.0896	7920.869141	1707	7955	54.89801	139.113159	1667.375977	7822.111816	1693	7919	82.729927	250.47821	100	100	9.786021	50.96352	0.19202	5.207788	0.359164	0.394275	208.29039	210.916138
813	Slide108rescan	NORMAL	B	1	2	7	7	LOW_SIGNAL	LOW_SIGNAL	1722.844604	7996.290527	1719	8003	42.614826	66.050316	1710.199951	7967.600098	1707	7972	39.399929	89.987366	100	100	4.164448	14.805639	0.281274	3.555246	0.320931	0.318827	128.417053	213.016388
814	Slide108rescan	NORMAL	B	1	2	7	8	LOW_SIGNAL	LOW_SIGNAL	1693.371582	7852.763672	1706	7916	60.149723	171.231522	1651.368042	7750.056152	1668	7830	77.031052	219.748932	100	100	13.833639	53.00201	0.261002	3.831386	0.545281	0.467386	114.568184	134.098557
815	Slide108rescan	NORMAL	B	1	2	7	9	LOW_SIGNAL	LOW_SIGNAL	1758.540527	7513.364746	1752	7519	152.015656	67.24118	1591.941162	7505.269043	1588	7484	44.414131	103.094215	100	100	54.868603	4.177772	13.133462	0.076141	3.751044	0.078527	87.264893	965.296692
816	Slide108rescan	NORMAL	B	1	2	7	10	LOW_SIGNAL	LOW_SIGNAL	1768.453979	7524.480469	1749	7520	150.407883	58.716961	1573.566895	7485.299316	1573	7479	29.601219	62.045723	100	100	64.185013	20.219357	3.174434	0.315017	6.583752	0.631488	75.667542	51.171783
817	Slide108rescan	NORMAL	B	1	2	7	11	DETECTED	DETECTED	1879.651123	7588.988281	1880	7592	41.556988	54.679947	1563.333374	7493.959473	1565	7494	25.978802	66.02549	100	100	104.177544	49.039429	2.124363	0.470729	12.175995	1.439275	10.254203	38.942226
818	Slide108rescan	NORMAL	B	1	2	7	12	LOW_SIGNAL	LOW_SIGNAL	1858.527344	7643.342285	1885	7652	101.341492	94.984818	1568.385986	7474.438477	1569	7467	32.655216	65.561699	100	100	95.556488	87.162476	1.096303	0.912157	8.884993	2.576257	33.065296	40.691654
819	Slide108rescan	NORMAL	B	1	2	7	13	LOW_SIGNAL	LOW_SIGNAL	1570.417847	7463.260254	1569	7466	31.405857	62.593945	1576.176025	7475.680176	1577	7468	34.943054	59.424202	100	100	-1.896425	-6.409276	0	0	-0.164788	-0.209004	0	0
820	Slide108rescan	NORMAL	B	1	2	7	14	LOW_SIGNAL	LOW_SIGNAL	1569.02063	7446.924316	1569	7452	34.541126	63.322273	1574.904053	7463.631836	1579	7465	32.818764	68.66568	100	100	-1.937674	-8.621882	0	0	-0.17927	-0.243317	0	0
821	Slide108rescan	NORMAL	B	1	2	7	15	LOW_SIGNAL	LOW_SIGNAL	1584.273926	7444.144043	1576	7441	62.546799	60.161278	1589.015991	7448.928223	1584	7450	43.981487	57.360382	100	100	-1.561774	-2.468866	0	0	-0.10782	-0.083406	0	0
822	Slide108rescan	NORMAL	B	1	2	7	16	LOW_SIGNAL	LOW_SIGNAL	1611.59314	7428.91748	1597	7426	101.18998	60.822422	1593.76001	7431.543945	1595	7439	37.74007	60.023991	100	100	5.873245	-1.355382	0	-0.230772	0.472525	-0.043757	526.485046	0
823	Slide108rescan	NORMAL	B	1	2	7	17	LOW_SIGNAL	LOW_SIGNAL	1606.944824	7417.275879	1606	7419	36.35947	60.468243	1605.222168	7420.80957	1608	7431	30.263083	66.417191	100	100	0.567348	-1.823554	0	-3.214175	0.056923	-0.053204	1169.898804	0
824	Slide108rescan	NORMAL	B	1	2	7	18	LOW_SIGNAL	LOW_SIGNAL	1622.634521	7396.496582	1618	7397	36.589088	53.489761	1628.624023	7409.551758	1623	7405	39.287544	60.75671	100	100	-1.97261	-6.737098	0	0	-0.152453	-0.214876	0	0
825	Slide108rescan	NORMAL	B	1	2	7	19	DETECTED	DETECTED	17758.726563	11983.835938	18249	12306	5354.034668	1787.192261	1703.346191	7471.346191	1705	7465	62.845802	49.809189	100	100	5287.75293	2328.661377	2.270726	0.440388	255.47261	90.595528	33.344994	39.590073
826	Slide108rescan	NORMAL	B	1	2	7	20	DETECTED	DETECTED	18529.861328	12226.646484	18639	12483	4958.285156	1482.789185	1668.117676	7433.646973	1674	7432	38.84528	57.776413	100	100	5553.324219	2473.417969	2.245203	0.445394	434.074463	82.957718	29.404627	30.913065
827	Slide108rescan	NORMAL	B	1	2	7	21	LOW_SIGNAL	LOW_SIGNAL	1902.23645	7455.594727	1986	7459	176.372391	61.293739	1641.255127	7418.316406	1635	7415	46.433044	66.084526	100	100	85.952789	19.237404	4.468004	0.223814	5.620595	0.564101	65.196426	66.266617
828	Slide108rescan	NORMAL	B	1	2	7	22	LOW_SIGNAL	LOW_SIGNAL	1959.187866	7448.617676	2019	7451	159.651474	67.358429	1635.255981	7414.063965	1637	7415	41.221451	62.90696	100	100	106.685219	17.831373	5.983006	0.16714	7.858333	0.549283	47.614357	69.690147
829	Slide108rescan	NORMAL	B	1	2	7	23	LOW_SIGNAL	LOW_SIGNAL	1803.013306	7569.477051	1821	7566	134.338409	135.210846	1658.890015	7431.47998	1647	7431	70.576828	71.908539	100	100	47.466228	71.213112	0.666538	1.50029	2.042077	1.919064	79.310829	82.975571
830	Slide108rescan	NORMAL	B	1	2	7	24	LOW_SIGNAL	LOW_SIGNAL	1843.164429	7615.753418	1829	7612	134.15863	131.177979	1628.769897	7413.373047	1630	7417	38.445633	64.107742	100	100	70.60968	104.437988	0.676092	1.479089	5.576564	3.156879	59.951149	56.549889
831	Slide108rescan	NORMAL	B	1	2	7	25	DETECTED	DETECTED	2139.982178	7881.106934	2115	7853	144.993347	143.875031	1668.099121	7423.08252	1633	7406	106.231537	94.106979	100	100	155.41214	236.362595	0.657516	1.520876	4.442024	4.867061	20.912163	23.760674
832	Slide108rescan	NORMAL	B	1	2	7	26	DETECTED	DETECTED	2113.659912	7878.439941	2107	7864	67.612831	105.866524	1667.54248	7406.026367	1635	7388	114.824188	108.042862	100	100	146.926361	243.788086	0.602681	1.659254	3.885222	4.372465	20.803217	4.56726
833	Slide108rescan	NORMAL	B	1	2	8	1	DETECTED	DETECTED	1944.397827	7484.204102	1944	7491	58.071945	63.607765	1497.168213	7408	1495	7412	29.889887	52.597439	100	100	147.292664	39.324974	3.745525	0.266985	14.962573	1.448818	11.132762	46.939075
834	Slide108rescan	NORMAL	B	1	2	8	2	DETECTED	DETECTED	1979	7489.030273	1975	7479	56.160122	59.626629	1502.841064	7403.588867	1505	7403	30.693293	56.674335	100	100	156.820374	44.091869	3.556673	0.281162	15.513453	1.507586	9.877089	21.687181
835	Slide108rescan	NORMAL	B	1	2	8	3	LOW_SIGNAL	LOW_SIGNAL	1502.143799	7403.938477	1502	7396	31.418425	59.420322	1500.975952	7403.591797	1494	7402	28.151224	57.148659	100	100	0.384624	0.178903	2.149898	0.465138	0.041485	0.006066	1194.578369	4693.913086
836	Slide108rescan	NORMAL	B	1	2	8	4	LOW_SIGNAL	LOW_SIGNAL	1511.724121	7412.786133	1512	7414	30.034807	61.309124	1504.984009	7401.952148	1502	7402	29.116283	57.942665	100	100	2.21982	5.590856	0.397045	2.518608	0.231489	0.186978	109.360275	184.939972
837	Slide108rescan	NORMAL	B	1	2	8	5	LOW_SIGNAL	LOW_SIGNAL	1514.958618	7402.551758	1516	7402	30.001593	57.496243	1518.761963	7410.738281	1520	7408	32.263031	61.532696	100	100	-1.252611	-4.224639	0	0	-0.117886	-0.133043	0	0
838	Slide108rescan	NORMAL	B	1	2	8	6	LOW_SIGNAL	LOW_SIGNAL	1519.662109	7436.137695	1521	7440	35.077755	61.108116	1535.69043	7479.460449	1525	7447	49.076187	136.557495	100	100	-5.278841	-22.356621	0	0	-0.326601	-0.317249	0	0
839	Slide108rescan	NORMAL	B	1	2	8	7	LOW_SIGNAL	LOW_SIGNAL	1778.869873	7551.685059	1595	7507	1649.696167	276.664368	1570.768555	7582.305664	1545	7483	72.685806	206.932892	100	100	68.537048	-15.801702	0	-0.230557	2.863025	-0.147974	791.967163	0
840	Slide108rescan	NORMAL	B	1	2	8	8	LOW_SIGNAL	LOW_SIGNAL	1614.108154	7518.297363	1608	7523	72.931816	55.584515	1546.373047	7482.293457	1540	7473	39.791405	89.98703	100	100	22.308191	18.579744	1.200673	0.832866	1.702255	0.400101	90.234337	196.55484
841	Slide108rescan	NORMAL	B	1	2	8	9	DETECTED	DETECTED	1777.434814	7726.42041	1781	7718	54.020279	121.375626	1558.575806	7452.030273	1556	7449	36.768955	59.621189	100	100	72.080032	141.59848	0.509045	1.964462	5.952277	4.602225	18.082727	38.530182
842	Slide108rescan	NORMAL	B	1	2	8	10	DETECTED	DETECTED	1765.878052	7794.609863	1757	7789	58.408607	105.369392	1551.042725	7445.060059	1549	7438	29.594498	55.828293	100	100	70.754852	180.384476	0.392245	2.549429	7.2593	6.261159	23.439369	25.565434
843	Slide108rescan	NORMAL	B	1	2	8	11	LOW_SIGNAL	LOW_SIGNAL	1548.730225	7450.875	1546	7449	30.859859	52.624763	1540.079346	7441.658691	1540	7441	29.072483	56.967384	100	100	2.84912	4.756058	0.599051	1.669308	0.297562	0.161782	119.640541	236.705688
844	Slide108rescan	NORMAL	B	1	2	8	12	LOW_SIGNAL	LOW_SIGNAL	1567.346924	7424.476074	1566	7424	30.982241	54.704609	1541.167969	7432.111816	1541	7438	30.140196	57.063511	100	100	8.621898	-3.94041	0	-0.457023	0.868573	-0.133811	27.404106	0
845	Slide108rescan	NORMAL	B	1	2	8	13	LOW_SIGNAL	LOW_SIGNAL	1553.186157	7406.758789	1552	7408	31.921341	55.22068	1549.416016	7418.647949	1549	7417	29.614233	53.748852	100	100	1.241676	-6.135377	0	-4.941207	0.127308	-0.221198	316.038055	0
846	Slide108rescan	NORMAL	B	1	2	8	14	LOW_SIGNAL	LOW_SIGNAL	1552.558594	7408.744629	1555	7406	29.524214	61.20977	1548.495972	7406.687988	1546	7408	33.54261	61.581753	100	100	1.338003	1.061325	1.26069	0.793216	0.121118	0.033397	391.850525	328.614624
847	Slide108rescan	NORMAL	B	1	2	8	15	LOW_SIGNAL	LOW_SIGNAL	1661.840332	7492.756836	1690	7503	78.760384	67.632721	1551.463989	7412.936035	1550	7416	50.146973	63.305935	100	100	36.351852	41.191364	0.882511	1.13313	2.201057	1.260874	55.023434	29.819519
848	Slide108rescan	NORMAL	B	1	2	8	16	LOW_SIGNAL	LOW_SIGNAL	1692.911011	7495.862793	1702	7496	61.488194	66.352409	1551.439941	7404.631836	1554	7404	33.603813	66.241196	100	100	46.592731	47.079556	0.98966	1.010448	4.209971	1.377254	36.398617	4.209168
849	Slide108rescan	NORMAL	B	1	2	8	17	LOW_SIGNAL	LOW_SIGNAL	1568.758667	7395.489746	1567	7394	29.399609	59.699726	1566.952026	7393.720215	1566	7398	32.427303	58.65435	100	100	0.595007	0.913163	0.651589	1.534709	0.055714	0.030169	757.30896	628.593384
850	Slide108rescan	NORMAL	B	1	2	8	18	LOW_SIGNAL	LOW_SIGNAL	1583.308228	7389.239746	1585	7387	29.586243	53.468296	1583.447998	7382.775879	1582	7383	29.803787	57.865784	100	100	-0.046033	3.335666	-0.0138	0	-0.00469	0.111704	0	342.313477
851	Slide108rescan	NORMAL	B	1	2	8	19	DETECTED	DETECTED	3589.295898	8607.041016	3581	8618	118.923195	134.91333	1617.148926	7397.297852	1605	7396	68.798058	58.141476	100	100	649.51593	624.285583	1.040415	0.961155	28.665737	20.806889	4.918642	10.063479
852	Slide108rescan	NORMAL	B	1	2	8	20	DETECTED	DETECTED	3536.62085	8423.395508	3561	8446	351.243347	211.193924	1616.674438	7377.581543	1618	7377	43.034718	68.8218	100	100	632.323975	539.690247	1.171642	0.853503	44.613895	15.19597	18.156603	19.091904
853	Slide108rescan	NORMAL	B	1	2	8	21	LOW_SIGNAL	LOW_SIGNAL	1635.302002	7378.550293	1631	7383	49.387424	60.594746	1602.5	7365.263184	1603	7361	34.882927	65.017624	100	100	10.803163	6.856786	1.575543	0.634702	0.940345	0.204362	106.583115	177.393723
854	Slide108rescan	NORMAL	B	1	2	8	22	LOW_SIGNAL	LOW_SIGNAL	1630.899292	7376.114258	1625	7376	50.176414	57.393204	1590.072021	7371.21582	1588	7363	28.856754	60.659088	100	100	13.446241	2.527829	5.319284	0.187995	1.414825	0.080754	100.541298	400.848297
855	Slide108rescan	NORMAL	B	1	2	8	23	DETECTED	DETECTED	2720.5	7751.240234	2731	7736	149.44278	122.013885	1584.855469	7380.566406	1588	7384	37.371933	62.553646	100	100	374.018402	191.285492	1.955289	0.511433	30.387632	5.925695	12.741174	28.261749
856	Slide108rescan	NORMAL	B	1	2	8	24	DETECTED	DETECTED	2648.290039	7629.890137	2653	7623	157.610916	74.905853	1571.621094	7365.494629	1574	7366	27.252254	50.30267	100	100	354.595093	136.440781	2.598894	0.384779	39.507519	5.256093	14.418263	20.992228
857	Slide108rescan	NORMAL	B	1	2	8	25	LOW_SIGNAL	LOW_SIGNAL	1638.248291	7382.503418	1647	7388	55.380444	61.49358	1596.017212	7354.508789	1586	7351	48.353764	58.573105	100	100	13.908578	14.446572	0.96276	1.038681	0.873377	0.477943	63.92989	66.890335
858	Slide108rescan	NORMAL	B	1	2	8	26	LOW_SIGNAL	LOW_SIGNAL	1659.684937	7378.157715	1670	7372	51.084209	61.22797	1583.269897	7342.07959	1583	7340	34.456558	54.296608	100	100	25.16688	18.618044	1.351747	0.739784	2.217721	0.664464	49.354095	78.43367
859	Slide108rescan	NORMAL	B	1	2	9	1	LOW_SIGNAL	LOW_SIGNAL	1454.568481	7376.650879	1451	7380	28.825731	57.368332	1466.141724	7376.960449	1466	7377	27.319891	54.240852	100	100	-3.811585	-0.159753	0	0	-0.42362	-0.005707	0	0
860	Slide108rescan	NORMAL	B	1	2	9	2	LOW_SIGNAL	LOW_SIGNAL	1470.220703	7373.61377	1468	7369	37.462273	51.533859	1477.611084	7384.80957	1477	7385	32.931923	59.077267	100	100	-2.433982	-5.777571	0	0	-0.224414	-0.189511	0	0
861	Slide108rescan	NORMAL	B	1	2	9	3	LOW_SIGNAL	LOW_SIGNAL	1481.541138	7376.842285	1482	7371	28.297218	55.38974	1489.864014	7383.344238	1492	7385	31.101116	59.457771	100	100	-2.741094	-3.35532	0	0	-0.267607	-0.109354	0	0
862	Slide108rescan	NORMAL	B	1	2	9	4	LOW_SIGNAL	LOW_SIGNAL	1476.572388	7386.055176	1475	7390	26.309519	59.396481	1477.687988	7388.295898	1480	7386	29.85297	55.739452	100	100	-0.367417	-1.15632	0	0	-0.03737	-0.0402	0	0
863	Slide108rescan	NORMAL	B	1	2	9	5	LOW_SIGNAL	LOW_SIGNAL	1533.103394	7411.013672	1533	7410	47.786949	61.030739	1484.895996	7390.903809	1482	7384	31.910873	60.432373	100	100	15.876846	10.377655	1.529907	0.653635	1.510689	0.332766	73.787216	42.393173
864	Slide108rescan	NORMAL	B	1	2	9	6	LOW_SIGNAL	LOW_SIGNAL	1541.096558	7436.075684	1539	7430	37.194744	63.89043	1498.176025	7401.567871	1497	7403	29.603035	59.781361	100	100	14.135646	17.807688	0.793795	1.259772	1.449869	0.577234	52.466934	65.326546
865	Slide108rescan	NORMAL	B	1	2	9	7	DETECTED	DETECTED	1852.211548	7648.615234	1845	7650	54.53825	58.592758	1516.637451	7428.924805	1517	7428	31.865324	56.586166	100	100	110.519516	113.370811	0.97485	1.025799	10.531012	3.882405	13.189587	6.919982
866	Slide108rescan	NORMAL	B	1	2	9	8	DETECTED	DETECTED	1849.019775	7668.485352	1848	7671	50.086117	70.411873	1520.683594	7440.455566	1523	7440	33.569519	50.119804	100	100	108.13575	117.674316	0.918941	1.088209	9.780783	4.549694	11.321115	21.688135
867	Slide108rescan	NORMAL	B	1	2	9	9	DETECTED	DETECTED	2957.055664	8363.851563	2986	8382	273.826874	161.514084	1532.033325	7429.649902	1527	7432	26.493979	56.653515	100	100	469.323425	482.092926	0.973512	1.027208	53.786648	16.489738	19.125465	16.190512
868	Slide108rescan	NORMAL	B	1	2	9	10	DETECTED	DETECTED	3038.590088	8412.262695	3080	8411	368.427826	249.645325	1528.666626	7410.183105	1525	7415	25.230238	53.013439	100	100	497.285126	517.121155	0.961641	1.039889	59.845787	18.902369	24.343149	24.34453
869	Slide108rescan	NORMAL	B	1	2	9	11	LOW_SIGNAL	LOW_SIGNAL	1515.635742	7410.662109	1515	7409	30.284307	53.443928	1515.365234	7409.312988	1519	7417	28.629923	57.425831	100	100	0.08909	0.696211	0.127964	7.814671	0.009448	0.023493	3649.627441	1557.402954
870	Slide108rescan	NORMAL	B	1	2	9	12	LOW_SIGNAL	LOW_SIGNAL	1523.904053	7397.664551	1522	7393	28.384626	58.842552	1519.319946	7399.976074	1517	7397	27.171972	56.100208	100	100	1.509751	-1.192857	0	-0.790102	0.168707	-0.041203	179.052963	0
871	Slide108rescan	NORMAL	B	1	2	9	13	LOW_SIGNAL	LOW_SIGNAL	1534.813843	7415.593262	1535	7413	32.260654	52.981449	1523.823975	7397.279785	1523	7396	29.15588	56.452892	100	100	3.619454	9.450633	0.382985	2.611066	0.376935	0.324403	125.650818	106.429253
872	Slide108rescan	NORMAL	B	1	2	9	14	LOW_SIGNAL	LOW_SIGNAL	1520.411011	7401.205566	1519	7402	32.351234	57.47298	1521.047974	7393.655762	1518	7387	29.575449	57.217903	100	100	-0.20978	3.896062	-0.053844	0	-0.021537	0.131948	0	71.641602
873	Slide108rescan	NORMAL	B	1	2	9	15	LOW_SIGNAL	LOW_SIGNAL	1513.904053	7363.383789	1514	7359	29.445292	53.140965	1523.666626	7382.847656	1527	7379	28.661039	54.812904	100	100	-3.215251	-10.04429	0	0	-0.340622	-0.355096	0	0
874	Slide108rescan	NORMAL	B	1	2	9	16	LOW_SIGNAL	LOW_SIGNAL	1514.569458	7369.305664	1515	7368	27.944414	54.511723	1526.561401	7381.70166	1526	7388	31.301004	51.373856	100	100	-3.949482	-6.396929	0	0	-0.383117	-0.24129	0	0
875	Slide108rescan	NORMAL	B	1	2	9	17	LOW_SIGNAL	LOW_SIGNAL	1543.351685	7368.586426	1534	7374	61.485836	51.761829	1540.400024	7373.295898	1538	7373	28.769665	58.760174	100	100	0.972113	-2.430314	0	-2.500032	0.102596	-0.080147	1840.991211	0
876	Slide108rescan	NORMAL	B	1	2	9	18	LOW_SIGNAL	LOW_SIGNAL	1544.413818	7343.055176	1544	7341	27.327641	58.408138	1555.072021	7359.695801	1555	7357	30.070927	60.170479	100	100	-3.510222	-8.587361	0	0	-0.354435	-0.276558	0	0
877	Slide108rescan	NORMAL	B	1	2	9	19	LOW_SIGNAL	LOW_SIGNAL	1596.869873	7421.342285	1601	7418	44.364986	73.293213	1551.375977	7346.616211	1556	7347	30.823032	63.535458	100	100	14.98317	38.562241	0.388545	2.573704	1.475971	1.176132	70.139366	48.898029
878	Slide108rescan	NORMAL	B	1	2	9	20	LOW_SIGNAL	LOW_SIGNAL	1619.101318	7423.033691	1618	7423	44.912418	66.522507	1566.536011	7347.416016	1566	7348	30.445496	55.126137	100	100	17.312099	39.02235	0.443646	2.254051	1.726538	1.371721	62.813549	49.239498
879	Slide108rescan	NORMAL	B	1	2	9	21	LOW_SIGNAL	LOW_SIGNAL	1705.530151	7378.194824	1705	7374	135.183731	62.242836	1578.219971	7344.959961	1576	7349	38.259239	50.623363	100	100	41.928921	17.150785	2.444723	0.409044	3.327567	0.656512	101.843178	108.963562
880	Slide108rescan	NORMAL	B	1	2	9	22	LOW_SIGNAL	LOW_SIGNAL	1682.233276	7382.040039	1687	7383	57.536961	65.353943	1564.075684	7345.101074	1565	7345	33.924931	53.156059	100	100	38.914566	19.062279	2.041444	0.489849	3.482913	0.694915	39.330109	102.928345
881	Slide108rescan	NORMAL	B	1	2	9	23	LOW_SIGNAL	LOW_SIGNAL	1524.802734	7338.095215	1526	7337	29.977064	61.434258	1546.128052	7342.664063	1549	7336	43.230247	65.433907	100	100	-7.023378	-2.357745	0	0	-0.493296	-0.069824	0	0
882	Slide108rescan	NORMAL	B	1	2	9	24	LOW_SIGNAL	LOW_SIGNAL	1529.608398	7339.762207	1528	7351	28.797504	53.326775	1540.571411	7332.158691	1539	7325	34.998611	54.267986	100	100	-3.610609	3.923779	-0.920187	0	-0.313241	0.140111	0	132.350311
883	Slide108rescan	NORMAL	B	1	2	9	25	LOW_SIGNAL	LOW_SIGNAL	1646.826416	7355.680664	1672	7357	85.107033	63.12532	1563.215942	7331.063965	1546	7332	67.737343	51.55529	100	100	27.536657	12.703399	2.167661	0.461327	1.234334	0.477482	61.625443	147.972977
884	Slide108rescan	NORMAL	B	1	2	9	26	LOW_SIGNAL	LOW_SIGNAL	1696.241333	7349.662109	1713	7347	75.940971	56.425133	1550.968018	7332.815918	1550	7336	30.912189	57.270065	100	100	47.844982	8.693443	5.503571	0.1817	4.699548	0.294154	47.747753	58.180866
885	Slide108rescan	NORMAL	B	1	2	10	1	LOW_SIGNAL	LOW_SIGNAL	1461.462036	7361.241211	1458	7362	28.642683	57.263432	1451.285767	7363.253906	1453	7361	28.516062	55.479301	100	100	3.351499	-1.038647	0	-0.309905	0.356861	-0.036278	26.436693	0
886	Slide108rescan	NORMAL	B	1	2	10	2	LOW_SIGNAL	LOW_SIGNAL	1472.694458	7352.6875	1473	7354	33.205292	58.259033	1464.927979	7363.616211	1466	7369	31.498896	53.596127	100	100	2.557848	-5.63974	0	-2.204877	0.246564	-0.203909	135.295074	0
887	Slide108rescan	NORMAL	B	1	2	10	3	LOW_SIGNAL	LOW_SIGNAL	1462.255127	7351.544922	1463	7353	28.344067	56.570766	1474.167969	7353.071777	1476	7350	30.431246	52.639553	100	100	-3.92343	-0.787931	0	0	-0.391467	-0.029006	0	0
888	Slide108rescan	NORMAL	B	1	2	10	4	LOW_SIGNAL	LOW_SIGNAL	1453.575317	7345.308105	1453	7344	26.236279	60.013165	1466.848022	7367.839844	1467	7371	30.891083	52.302387	100	100	-4.371294	-11.627459	0	0	-0.429661	-0.430798	0	0
889	Slide108rescan	NORMAL	B	1	2	10	5	LOW_SIGNAL	LOW_SIGNAL	1467.9104	7378.303223	1469	7371	28.4175	58.696175	1463.615967	7372.695801	1467	7375	32.267982	61.789474	100	100	1.414348	2.893699	0.488768	2.045959	0.133087	0.09075	355.954163	344.282867
890	Slide108rescan	NORMAL	B	1	2	10	6	LOW_SIGNAL	LOW_SIGNAL	1462.951782	7389.792969	1461	7395	32.864697	54.86459	1477.560059	7388.39209	1477	7393	37.559719	63.136292	100	100	-4.811157	0.722921	-6.655165	0	-0.388935	0.022188	0	2230.177734
891	Slide108rescan	NORMAL	B	1	2	10	7	LOW_SIGNAL	LOW_SIGNAL	1677.568481	7483.383789	1710	7479	115.469826	86.343529	1499.871948	7417.383789	1501	7416	39.792603	60.519897	100	100	58.523396	34.05917	1.718286	0.581975	4.465567	1.09055	61.00098	93.308578
892	Slide108rescan	NORMAL	B	1	2	10	8	LOW_SIGNAL	LOW_SIGNAL	1739.959229	7492.721191	1754	7488	83.131508	59.319515	1490.208008	7405.399902	1488	7404	33.264175	53.189552	100	100	82.254219	45.061977	1.825358	0.547838	7.508114	1.6417	30.504848	30.074787
893	Slide108rescan	NORMAL	B	1	2	10	9	LOW_SIGNAL	LOW_SIGNAL	1522.429565	7403.90625	1520	7403	42.421345	52.951603	1508.619019	7401.314453	1508	7405	29.718351	59.963989	100	100	4.548429	1.337492	3.400716	0.294056	0.464714	0.043223	219.194321	1085.697632
894	Slide108rescan	NORMAL	B	1	2	10	10	LOW_SIGNAL	LOW_SIGNAL	1518.604004	7381.530273	1519	7379	33.959797	59.775978	1505.008423	7384.347656	1506	7381	28.922089	52.68718	100	100	4.477631	-1.453905	0	-0.324704	0.470076	-0.053474	130.912628	0
895	Slide108rescan	NORMAL	B	1	2	10	11	LOW_SIGNAL	LOW_SIGNAL	1503.248291	7374.90625	1504	7376	29.30637	56.677525	1494.647949	7376.839844	1496	7376	29.315371	48.720142	100	100	2.832476	-0.997827	0	-0.352281	0.293373	-0.039688	8.446112	0
896	Slide108rescan	NORMAL	B	1	2	10	12	DETECTED+OVERLAP	DETECTED+OVERLAP	1764.875	7602.180664	1524	7398	459.748474	384.357422	1747.280029	7567.21582	1508	7390	529.375183	420.212921	100	100	5.794808	18.043539	0.321157	3.113742	0.033237	0.083207	1491.505005	485.767426
897	Slide108rescan	NORMAL	B	1	2	10	13	LOW_SIGNAL	LOW_SIGNAL	1579.206909	7417.172363	1498	7376	339.198822	223.201248	1824.063965	7627.408203	1512	7407	629.281738	495.960052	100	100	-80.642349	-108.491791	0	0	-0.389106	-0.423897	0	0
898	Slide108rescan	NORMAL	B	1	2	10	14	LOW_SIGNAL	LOW_SIGNAL	1541.143799	7365.314941	1484	7362	306.050262	63.779667	1497.472046	7374.120117	1496	7374	36.745762	71.557739	100	100	14.383056	-4.543893	0	-0.31592	1.188484	-0.12305	695.727356	0
899	Slide108rescan	NORMAL	B	1	2	10	15	DETECTED	DETECTED	3517.90625	8261.148438	3654	8308	582.099426	255.257736	1512.5625	7364.083496	1514	7367	38.36327	61.252125	100	100	660.449158	462.928589	1.426676	0.70093	52.272491	14.645451	28.964304	27.623384
900	Slide108rescan	NORMAL	B	1	2	10	16	DETECTED	DETECTED	3613.736816	8313.563477	3730	8342	578.514465	250.528824	1498.692261	7365.820313	1496	7369	26.961136	51.031391	100	100	696.578491	489.080963	1.42426	0.702119	78.447899	18.571768	27.322634	25.880045
901	Slide108rescan	NORMAL	B	1	2	10	17	LOW_SIGNAL	LOW_SIGNAL	1558.351685	7374.792969	1562	7375	39.529964	61.393864	1527.959961	7356.660156	1522	7357	35.770565	56.915695	100	100	10.00935	9.357402	1.069672	0.934866	0.849629	0.318591	55.360863	126.938988
902	Slide108rescan	NORMAL	B	1	2	10	18	LOW_SIGNAL	LOW_SIGNAL	1572.671265	7361.520508	1574	7361	36.677738	54.731728	1531.476196	7335.301758	1530	7332	32.530037	60.183094	100	100	13.567373	13.530134	1.002752	0.997255	1.26637	0.43565	41.12785	95.461609
903	Slide108rescan	NORMAL	B	1	2	10	19	LOW_SIGNAL	LOW_SIGNAL	1558.780762	7323.239746	1557	7322	35.237816	55.104576	1541.559692	7324.789063	1540	7322	34.689213	52.408859	100	100	5.671666	-0.799522	0	-0.140968	0.496439	-0.029562	35.96595	0
904	Slide108rescan	NORMAL	B	1	2	10	20	LOW_SIGNAL	LOW_SIGNAL	1555.428589	7320.081543	1551	7319	37.585331	62.737823	1550.722168	7332.158691	1550	7330	29.417456	53.30566	100	100	1.550034	-6.232388	0	-4.020807	0.159987	-0.226564	497.061584	0
905	Slide108rescan	NORMAL	B	1	2	10	21	DETECTED	DETECTED	2313.950439	7790.416016	2277	7796	175.998581	109.001862	1560.828125	7337.34375	1558	7341	31.841158	56.744274	100	100	248.036774	233.807037	1.060861	0.942631	23.652479	7.984458	22.983559	20.541348
906	Slide108rescan	NORMAL	B	1	2	10	22	DETECTED	DETECTED	2311.053955	7766.765625	2277	7751	171.693024	109.863876	1530.24585	7327.705078	1536	7331	45.306236	55.535988	100	100	257.154938	226.576324	1.134959	0.881089	17.234009	7.905874	21.209755	21.590096
907	Slide108rescan	NORMAL	B	1	2	10	23	LOW_SIGNAL	LOW_SIGNAL	1518.680298	7317.496582	1516	7315	46.202202	52.521538	1507.392578	7313.308594	1509	7313	35.3974	60.23484	100	100	3.71755	2.161203	1.72013	0.581352	0.318886	0.069528	263.05481	704.182617
908	Slide108rescan	NORMAL	B	1	2	10	24	LOW_SIGNAL	LOW_SIGNAL	1515.577515	7317.140625	1512	7318	32.452328	53.455429	1515.671997	7314.279785	1512	7315	32.275475	54.75983	100	100	-0.031117	1.476331	-0.021077	0	-0.002927	0.052243	0	415.294434
909	Slide108rescan	NORMAL	B	1	2	10	25	LOW_SIGNAL	LOW_SIGNAL	1515.650391	7309.265625	1517	7307	30.258343	54.732536	1516.719971	7307.12793	1517	7307	32.50127	50.183365	100	100	-0.35226	1.103153	-0.319321	0	-0.032909	0.042598	0	1021.976807
910	Slide108rescan	NORMAL	B	1	2	10	26	LOW_SIGNAL	LOW_SIGNAL	1536.426514	7297.776367	1535	7302	31.418009	56.474899	1535.208008	7306.959961	1536	7304	30.723621	55.184059	100	100	0.401308	-4.739175	0	-11.809312	0.03966	-0.166418	539.093933	0
911	Slide108rescan	NORMAL	B	1	2	11	1	LOW_SIGNAL	LOW_SIGNAL	1442.241333	7348.889648	1441	7347	38.758739	45.823814	1410.825439	7348.777832	1412	7344	30.426327	51.081402	100	100	10.346655	0.057703	179.309921	0.005577	1.032523	0.002189	76.426178	20186.509766
912	Slide108rescan	NORMAL	B	1	2	11	2	LOW_SIGNAL	LOW_SIGNAL	1468.794556	7357.952148	1465	7358	50.973953	50.93327	1426.887939	7349.200195	1427	7344	30.249023	58.482277	100	100	13.801718	4.516428	3.055892	0.327237	1.385387	0.149651	97.904671	328.38208
913	Slide108rescan	NORMAL	B	1	2	11	3	LOW_SIGNAL	LOW_SIGNAL	1430.44519	7338.260254	1427	7337	29.768768	53.828732	1431.42395	7353.248047	1431	7348	30.235971	62.003849	100	100	-0.322349	-7.734421	0	0	-0.032371	-0.241724	0	0
914	Slide108rescan	NORMAL	B	1	2	11	4	LOW_SIGNAL	LOW_SIGNAL	1424.847168	7363.388672	1426	7361	30.598528	59.625065	1424.560059	7368.487793	1423	7371	30.935526	54.850327	100	100	0.094558	-2.631391	0	-27.828352	0.009281	-0.092964	1586.077148	0
915	Slide108rescan	NORMAL	B	1	2	11	5	LOW_SIGNAL	LOW_SIGNAL	1467.413818	7403.489746	1468	7399	45.065014	64.728615	1425.656006	7374.759766	1422	7371	34.22744	65.866722	100	100	13.75271	14.82605	0.927604	1.078046	1.22001	0.436184	70.201149	42.434647
916	Slide108rescan	NORMAL	B	1	2	11	6	LOW_SIGNAL	LOW_SIGNAL	1470.855225	7387.648438	1471	7391	29.233967	61.352489	1422.952026	7384.815918	1424	7387	31.889141	56.574867	100	100	15.77666	1.461716	10.793245	0.092651	1.502179	0.050067	26.594063	837.992798
917	Slide108rescan	NORMAL	B	1	2	11	7	LOW_SIGNAL	LOW_SIGNAL	1448.52417	7365.965332	1449	7365	28.987085	58.859116	1447.447998	7373.704102	1447	7371	30.000122	54.600456	100	100	0.354431	-3.993577	0	-11.267559	0.035872	-0.141735	718.306763	0
918	Slide108rescan	NORMAL	B	1	2	11	8	LOW_SIGNAL	LOW_SIGNAL	1452.054077	7383.844727	1453	7377	29.544336	51.846416	1460.047974	7377.527832	1460	7368	31.306717	58.821026	100	100	-2.632747	3.259821	-0.807635	0	-0.255341	0.107392	0	439.811188
919	Slide108rescan	NORMAL	B	1	2	11	9	DETECTED	DETECTED	1891.362549	7463.0625	1891	7458	41.299538	53.784672	1474.29895	7382.268066	1474	7386	23.782946	56.125694	100	100	137.357651	41.693806	3.294438	0.303542	17.536247	1.439527	8.095703	19.853659
920	Slide108rescan	NORMAL	B	1	2	11	10	DETECTED	DETECTED	1886.45166	7457.946289	1888	7461	38.188744	52.308319	1468.224487	7375.877441	1470	7368	31.443466	53.445663	100	100	137.74086	42.351467	3.252328	0.307472	13.300924	1.535557	5.181944	13.363378
921	Slide108rescan	NORMAL	B	1	2	11	11	LOW_SIGNAL	LOW_SIGNAL	1449.027222	7364.013672	1448	7367	28.104004	53.776955	1460.423706	7374.135742	1460	7370	31.906219	53.744709	100	100	-3.753371	-5.223475	0	0	-0.357187	-0.188336	0	0
922	Slide108rescan	NORMAL	B	1	2	11	12	LOW_SIGNAL	LOW_SIGNAL	1450.181763	7361.601563	1452	7362	28.096825	53.954754	1613.296021	7503.751953	1467	7382	453.172363	375.670532	100	100	-53.720798	-73.35643	0	0	-0.359939	-0.378391	0	0
923	Slide108rescan	NORMAL	B	1	2	11	13	LOW_SIGNAL	LOW_SIGNAL	1602.9021	7408.10498	1633	7408	94.012535	59.782917	1562.135986	7429.879883	1468	7368	379.928253	303.229828	100	100	13.426099	-11.236896	0	-0.836944	0.1073	-0.07181	902.987549	0
924	Slide108rescan	NORMAL	B	1	2	11	14	LOW_SIGNAL	LOW_SIGNAL	1622.541138	7400.828613	1637	7402	76.656609	58.502743	1456.767944	7366	1460	7370	33.355892	71.703133	100	100	54.596508	17.973236	3.037656	0.329201	4.969832	0.485734	41.634586	119.034409
925	Slide108rescan	NORMAL	B	1	2	11	15	LOW_SIGNAL	LOW_SIGNAL	1460.462036	7511.972656	1461	7527	29.926769	110.790108	1473.80957	7453.944336	1474	7417	29.093699	122.621185	100	100	-4.395938	29.9454	-0.146798	0	-0.458777	0.473232	0	90.559303
926	Slide108rescan	NORMAL	B	1	2	11	16	LOW_SIGNAL	LOW_SIGNAL	1476.794556	7587.116211	1478	7584	28.241302	70.751381	1487.920654	7506.873047	1485	7536	32.972858	125.626122	100	100	-3.66432	41.409325	-0.08849	0	-0.337432	0.638746	0	129.367172
927	Slide108rescan	NORMAL	B	1	2	11	17	LOW_SIGNAL	LOW_SIGNAL	1594.639404	7444.748535	1607	7425	70.464897	99.11747	1507.552002	7432.512207	1503	7392	41.286263	123.206337	100	100	28.681767	6.314533	4.542183	0.220158	2.109355	0.099316	65.569695	598.067322
928	Slide108rescan	NORMAL	B	1	2	11	18	LOW_SIGNAL	LOW_SIGNAL	1619.061279	7369.258301	1628	7369	59.665646	55.902199	1501.976196	7337.317383	1503	7343	25.433353	57.909401	100	100	38.56134	16.483047	2.339455	0.42745	4.603604	0.551567	46.097633	47.319637
929	Slide108rescan	NORMAL	B	1	2	11	19	DETECTED	DETECTED	1984.491211	7480.964844	1986	7479	88.18647	66.960571	1506.636353	7321.51123	1508	7321	26.588034	51.676929	100	100	157.378922	82.285721	1.912591	0.522851	17.972553	3.085586	17.595903	26.704845
930	Slide108rescan	NORMAL	B	1	2	11	20	DETECTED	DETECTED	2019.766724	7486.855469	2010	7481	82.365723	69.534981	1511.729126	7320.770996	1512	7317	34.657261	52.127468	100	100	167.319443	85.707565	1.952213	0.512239	14.658908	3.186122	14.707452	27.708794
931	Slide108rescan	NORMAL	B	1	2	11	21	LOW_SIGNAL	LOW_SIGNAL	1506.544189	7324.394531	1506	7326	28.002014	52.999664	1514.254395	7327.376953	1512	7328	32.664783	54.297348	100	100	-2.539315	-1.539073	0	0	-0.23604	-0.054928	0	0
932	Slide108rescan	NORMAL	B	1	2	11	22	LOW_SIGNAL	LOW_SIGNAL	1482.346924	7315.877441	1481	7313	42.297646	57.107319	1508.208008	7326.744141	1500	7330	93.241127	53.043015	100	100	-8.517208	-5.607738	0	0	-0.277357	-0.204866	0	0
933	Slide108rescan	NORMAL	B	1	2	11	23	LOW_SIGNAL	LOW_SIGNAL	1492.446655	7311.540039	1481	7310	86.677177	65.281494	1483.388916	7312.805664	1481	7313	32.257965	57.360065	100	100	2.983118	-0.653123	0	-0.21894	0.280791	-0.022065	888.201294	0
934	Slide108rescan	NORMAL	B	1	2	11	24	LOW_SIGNAL	LOW_SIGNAL	1499.378418	7312.952637	1496	7310	28.951374	57.279762	1475.80957	7310.466797	1477	7305	31.128483	61.353798	100	100	7.762273	1.282813	6.050979	0.165263	0.757147	0.040516	48.525063	884.388428
935	Slide108rescan	NORMAL	B	1	2	11	25	LOW_SIGNAL	LOW_SIGNAL	1484.231323	7293.027344	1485	7295	28.630636	56.711617	1485.744019	7295.86377	1489	7296	28.435808	60.47678	100	100	-0.498198	-1.463732	0	0	-0.053197	-0.046901	0	0
936	Slide108rescan	NORMAL	B	1	2	11	26	LOW_SIGNAL	LOW_SIGNAL	1495.122437	7298.619141	1494	7297	30.711847	61.117172	1497.865112	7294.023926	1498	7294	32.358086	57.683891	100	100	-0.903285	2.371351	-0.380916	0	-0.08476	0.079662	0	439.500153
937	Slide108rescan	NORMAL	B	1	2	12	1	LOW_SIGNAL	LOW_SIGNAL	1381.393066	7353.579102	1381	7356	25.45266	56.211369	1383.611084	7355.134766	1382	7361	27.639961	57.280411	100	100	-0.730492	-0.802797	0	0	-0.080247	-0.027159	0	0
938	Slide108rescan	NORMAL	B	1	2	12	2	LOW_SIGNAL	LOW_SIGNAL	1382.801392	7361.273926	1382	7361	27.671377	60.104912	1388.352051	7365.328125	1387	7362	28.487469	62.004379	100	100	-1.82808	-2.092161	0	0	-0.194846	-0.065386	0	0
939	Slide108rescan	NORMAL	B	1	2	12	3	LOW_SIGNAL	LOW_SIGNAL	1442.883545	7376.630371	1446	7379	42.761642	74.00605	1399.310303	7362.724121	1403	7357	27.391022	61.42065	100	100	14.350612	7.176293	1.999725	0.500069	1.590786	0.22641	75.361221	296.876373
940	Slide108rescan	NORMAL	B	1	2	12	4	LOW_SIGNAL	LOW_SIGNAL	1459.842407	7408.185059	1465	7415	36.68594	59.460213	1395.368042	7397.335938	1397	7398	28.829456	63.600826	100	100	21.234283	5.598668	3.792739	0.263662	2.236406	0.170581	35.188332	208.064575
941	Slide108rescan	NORMAL	B	1	2	12	5	LOW_SIGNAL	LOW_SIGNAL	1384.599976	7373.089844	1383	7377	28.758429	68.519272	1387.589722	7394.820313	1386	7395	25.888075	61.837204	100	100	-0.984657	-11.213965	0	0	-0.115487	-0.351414	0	0
942	Slide108rescan	NORMAL	B	1	2	12	6	LOW_SIGNAL	LOW_SIGNAL	1385.282715	7361.751953	1388	7365	27.277552	60.561878	1388.539673	7368.69043	1388	7374	29.342024	52.961945	100	100	-1.072662	-3.580587	0	0	-0.111	-0.131009	0	0
943	Slide108rescan	NORMAL	B	1	2	12	7	LOW_SIGNAL	LOW_SIGNAL	1490.586182	7415.807129	1503	7417	59.124348	67.563889	1420.303955	7380.512207	1423	7378	34.452217	63.116203	100	100	23.147072	18.213875	1.270848	0.786876	2.039991	0.559205	68.366188	68.306099
944	Slide108rescan	NORMAL	B	1	2	12	8	LOW_SIGNAL	LOW_SIGNAL	1522.006836	7425.312988	1530	7425	48.02462	59.355072	1444.703979	7403.304199	1443	7398	31.423742	63.411896	100	100	25.459278	11.357592	2.241609	0.446108	2.460014	0.347077	46.979939	101.39994
945	Slide108rescan	NORMAL	B	1	2	12	9	LOW_SIGNAL	LOW_SIGNAL	1439.594604	7393.811035	1438	7392	27.601599	60.967419	1444.105713	7393.480957	1443	7387	26.322826	52.523312	100	100	-1.485709	0.170336	-8.722219	0	-0.171376	0.006284	0	9378.649414
946	Slide108rescan	NORMAL	B	1	2	12	10	LOW_SIGNAL	LOW_SIGNAL	1430.791992	7390.275391	1430	7394	29.938301	66.849449	1440.880005	7391.503906	1440	7397	28.939478	59.973206	100	100	-3.322433	-0.633973	0	0	-0.34859	-0.020484	0	0
947	Slide108rescan	NORMAL	B	1	2	12	11	LOW_SIGNAL	LOW_SIGNAL	1417.067627	7386.587891	1415	7383	26.687065	53.894695	1434.839966	7396.456055	1434	7394	27.143103	59.300423	100	100	-5.853224	-5.092446	0	0	-0.654764	-0.16641	0	0
948	Slide108rescan	NORMAL	B	1	2	12	12	LOW_SIGNAL	LOW_SIGNAL	1412.363037	7382.185059	1412	7384	29.703791	70.006905	1433.401367	7403.556152	1435	7397	25.930635	65.643623	100	100	-6.92886	-11.02851	0	0	-0.811331	-0.325562	0	0
949	Slide108rescan	NORMAL	B	1	2	12	13	LOW_SIGNAL	LOW_SIGNAL	1419.04895	7399.244629	1417	7400	30.144796	61.927521	1427.911987	7394.208008	1426	7389	29.626442	63.0369	100	100	-2.918993	2.599138	-1.123062	0	-0.29916	0.0799	0	233.772659
950	Slide108rescan	NORMAL	B	1	2	12	14	LOW_SIGNAL	LOW_SIGNAL	1446.062988	7443.720215	1412	7425	287.729492	99.488792	1425.911987	7441.344238	1424	7422	29.995167	106.88205	100	100	6.636623	1.226118	5.412712	0.18475	0.671808	0.02223	1420.087036	1643.99292
951	Slide108rescan	NORMAL	B	1	2	12	15	LOW_SIGNAL	LOW_SIGNAL	1445.423584	7592.208496	1446	7592	37.437607	60.127354	1449.391968	7592.759766	1440	7592	55.793674	57.860554	100	100	-1.306966	-0.284482	0	0	-0.071126	-0.009528	0	0
952	Slide108rescan	NORMAL	B	1	2	12	16	LOW_SIGNAL	LOW_SIGNAL	1469.376709	7603.630371	1459	7607	63.758072	66.34507	1455.343994	7604	1455	7599	37.711582	57.229446	100	100	4.621599	-0.190746	0	-0.041273	0.372106	-0.006459	366.354065	0
953	Slide108rescan	NORMAL	B	1	2	12	17	LOW_SIGNAL	LOW_SIGNAL	1496.850342	7584.265137	1498	7578	43.763268	60.628704	1467.800049	7552.023926	1467	7564	32.989487	94.306862	100	100	9.567557	16.638012	0.575042	1.739003	0.880592	0.341876	98.987541	224.0466
954	Slide108rescan	NORMAL	B	1	2	12	18	LOW_SIGNAL	LOW_SIGNAL	1505.73999	7343.82666	1509	7346	45.538605	56.962578	1468.76001	7342.832031	1469	7344	31.930466	66.274818	100	100	12.179157	0.513276	23.728268	0.042144	1.158141	0.015008	87.800468	3405.942139
955	Slide108rescan	NORMAL	B	1	2	12	19	LOW_SIGNAL	LOW_SIGNAL	1650.947388	7397.940918	1674	7397	118.976028	67.726097	1501.167969	7345.279785	1479	7344	128.532516	64.807236	100	100	49.329044	27.175673	1.815191	0.550906	1.165304	0.812581	32.470737	37.348999
956	Slide108rescan	NORMAL	B	1	2	12	20	LOW_SIGNAL	LOW_SIGNAL	1694.267944	7414.745117	1705	7422	89.013893	73.63472	1475.079956	7344.711914	1478	7343	33.448956	55.360233	100	100	72.188377	36.140495	1.997437	0.500641	6.55291	1.265045	37.634472	69.327408
957	Slide108rescan	NORMAL	B	1	2	12	21	LOW_SIGNAL	LOW_SIGNAL	1491.132446	7364.357422	1489	7361	47.540955	59.976803	1487.242432	7360.959473	1485	7357	33.687065	55.148945	100	100	1.281155	1.753505	0.730625	1.36869	0.115475	0.061614	862.35791	693.819641
958	Slide108rescan	NORMAL	B	1	2	12	22	LOW_SIGNAL	LOW_SIGNAL	1484.184204	7350.690918	1483	7357	37.190647	60.421394	1466.925659	7350.388672	1465	7359	34.615784	68.123215	100	100	5.684009	0.155973	36.442146	0.027441	0.498574	0.004437	78.787025	10410.292969
959	Slide108rescan	NORMAL	B	1	2	12	23	DETECTED	DETECTED	3629.133789	7962.456543	3728	7949	803.091797	235.660507	1468.416626	7299.5	1470	7290	26.1931	59.017429	100	100	711.620544	342.117401	2.080048	0.480758	82.491852	11.233233	37.14806	34.41415
960	Slide108rescan	NORMAL	B	1	2	12	24	DETECTED	DETECTED	3710.636475	7981.75	3743	7986	867.325562	251.043274	1462.785767	7304.5	1463	7312	32.66275	62.55661	100	100	740.317444	349.49353	2.118258	0.472086	68.82	10.826194	38.557293	35.898743
961	Slide108rescan	NORMAL	B	1	2	12	25	LOW_SIGNAL	LOW_SIGNAL	1454.46936	7293.523926	1449	7295	43.538094	57.993191	1468.357178	7304.026855	1466	7301	26.867329	56.130234	100	100	-4.573878	-5.420016	0	0	-0.516904	-0.187117	0	0
962	Slide108rescan	NORMAL	B	1	2	12	26	LOW_SIGNAL	LOW_SIGNAL	1458.686646	7290.073242	1456	7289	32.591667	62.898663	1474.555542	7308.380859	1474	7307	26.371365	58.548294	100	100	-5.226336	-9.44761	0	0	-0.601747	-0.312693	0	0
963	Slide108rescan	NORMAL	B	1	2	13	1	LOW_SIGNAL	LOW_SIGNAL	1364.874146	7400.300781	1367	7395	29.275011	55.348572	1376.079346	7382.658691	1379	7392	30.318996	61.732613	100	100	-3.690372	9.104165	-0.40535	0	-0.369577	0.285782	0	154.967773
964	Slide108rescan	NORMAL	B	1	2	13	2	LOW_SIGNAL	LOW_SIGNAL	1367.226074	7401.814941	1365	7404	30.591814	64.632866	1375.463989	7391.695801	1375	7399	27.1681	60.062092	100	100	-2.713113	5.221962	-0.519558	0	-0.30322	0.168478	0	235.925934
965	Slide108rescan	NORMAL	B	1	2	13	3	DETECTED	DETECTED	1659.722168	7585.799805	1663	7588	47.993454	65.724686	1379.784302	7399.745117	1383	7398	28.108217	63.363121	100	100	92.196022	96.013153	0.960244	1.041402	9.95929	2.936325	13.896353	9.384303
966	Slide108rescan	NORMAL	B	1	2	13	4	LOW_SIGNAL	LOW_SIGNAL	1639.130981	7537.255371	1651	7542	91.530762	82.073196	1381.247925	7402.669434	1380	7402	26.188189	58.692757	100	100	84.932396	69.452805	1.222879	0.817742	9.847304	2.293059	34.009361	42.626087
967	Slide108rescan	NORMAL	B	1	2	13	5	DETECTED	DETECTED	1896.411743	7582.60791	1896	7580	52.518055	75.069618	1383.819946	7411.189941	1384	7407	29.394695	62.518467	100	100	168.819336	88.4599	1.908428	0.523992	17.438242	2.741877	8.490428	24.242414
968	Slide108rescan	NORMAL	B	1	2	13	6	DETECTED	DETECTED	1887.835327	7591.623535	1891	7585	96.403511	76.146317	1422.670166	7430.053223	1403	7428	102.975143	84.216362	100	100	153.199631	83.378036	1.83741	0.544244	4.517257	1.918514	7.781598	22.265274
969	Slide108rescan	NORMAL	B	1	2	13	7	LOW_SIGNAL	LOW_SIGNAL	1465.55481	7453.46582	1463	7455	35.75182	72.090385	1410.982666	7421.956543	1411	7413	37.975975	62.241238	100	100	17.973042	16.2603	1.105333	0.904705	1.437018	0.506244	23.465357	115.438316
970	Slide108rescan	NORMAL	B	1	2	13	8	LOW_SIGNAL	LOW_SIGNAL	1510.054077	7479.973145	1510	7481	47.012192	66.617287	1438.248047	7440.848145	1442	7434	38.615059	59.671692	100	100	23.648928	20.190378	1.171297	0.853754	1.859534	0.655671	37.343121	75.697777
971	Slide108rescan	NORMAL	B	1	2	13	9	DETECTED	DETECTED	1764	7590.706543	1766	7591	39.393478	65.808502	1434.697876	7443.010254	1432	7437	31.40134	59.428242	100	100	108.453873	76.218376	1.422936	0.702772	10.486881	2.485288	7.223334	19.138834
972	Slide108rescan	NORMAL	B	1	2	13	10	LOW_SIGNAL	LOW_SIGNAL	1728.136108	7572.13623	1758	7575	104.879295	69.027664	1429.891724	7443.058105	1428	7445	30.845182	68.344688	100	100	98.225174	66.610512	1.47462	0.678141	9.669075	1.888634	33.610329	7.504109
973	Slide108rescan	NORMAL	B	1	2	13	11	LOW_SIGNAL	LOW_SIGNAL	1428.53064	7452.374023	1428	7454	31.175667	56.191845	1422.328003	7452.151855	1420	7456	37.162197	61.925167	100	100	2.042805	0.114649	17.817852	0.056123	0.166907	0.003588	326.093384	11713.264648
974	Slide108rescan	NORMAL	B	1	2	13	12	LOW_SIGNAL	LOW_SIGNAL	1434.601318	7441.344727	1437	7443	30.535519	60.986954	1415.281738	7443.633789	1414	7439	29.517006	67.856171	100	100	6.362799	-1.181266	0	-0.185652	0.654524	-0.033734	40.480991	0
975	Slide108rescan	NORMAL	B	1	2	13	13	LOW_SIGNAL	LOW_SIGNAL	1574.246582	7503.102539	1605	7499	100.78495	68.670502	1440.543945	7451.439941	1427	7446	57.675743	68.962067	100	100	44.034241	26.660381	1.651673	0.605447	2.318178	0.749145	61.8167	12.261749
976	Slide108rescan	NORMAL	B	1	2	13	14	LOW_SIGNAL	LOW_SIGNAL	1639.496582	7561.925293	1644	7551	87.430321	105.897079	1417.952026	7511.824219	1413	7508	29.224068	119.93869	100	100	72.9645	25.854559	2.822114	0.354344	7.580894	0.417722	37.194122	112.397789
977	Slide108rescan	NORMAL	B	1	2	13	15	LOW_SIGNAL	LOW_SIGNAL	1418.614868	7610.438965	1415	7606	41.499859	68.789658	1422.824585	7597.815918	1423	7595	27.722151	73.161552	100	100	-1.386448	6.514098	-0.212838	0	-0.151854	0.172537	0	197.351395
978	Slide108rescan	NORMAL	B	1	2	13	16	LOW_SIGNAL	LOW_SIGNAL	1421.15332	7600.379883	1417	7597	30.133432	60.63773	1441.66394	7599.040039	1440	7597	29.464012	63.659931	100	100	-6.755062	0.691424	-9.769787	0	-0.696124	0.021047	0	1446.568604
979	Slide108rescan	NORMAL	B	1	2	13	17	LOW_SIGNAL	LOW_SIGNAL	1431.125854	7579.085938	1431	7589	30.527647	85.835968	1442.208008	7523.248047	1441	7531	27.50523	116.645569	100	100	-3.649847	28.815033	-0.126665	0	-0.402911	0.478697	0	141.451233
980	Slide108rescan	NORMAL	B	1	2	13	18	LOW_SIGNAL	LOW_SIGNAL	1434.34436	7370.576172	1436	7373	26.392687	55.323448	1440.543945	7377.352051	1439	7376	30.426405	63.83374	100	100	-2.0418	-3.496679	0	0	-0.203757	-0.106149	0	0
981	Slide108rescan	NORMAL	B	1	2	13	19	LOW_SIGNAL	LOW_SIGNAL	1607.613281	7419.279785	1657	7417	125.727989	71.911407	1462	7379.375977	1443	7375	67.513557	70.15049	100	100	47.956947	20.592281	2.32888	0.429391	2.156801	0.568832	72.839104	39.636372
982	Slide108rescan	NORMAL	B	1	2	13	20	LOW_SIGNAL	LOW_SIGNAL	1661	7437.157715	1683	7435	97.76387	62.135841	1453.222168	7383.5	1454	7384	41.141685	64.159019	100	100	68.430504	27.689957	2.471311	0.404643	5.0503	0.836324	42.682899	29.790501
983	Slide108rescan	NORMAL	B	1	2	13	21	DETECTED	DETECTED	2816.927246	7809.45459	2814	7806	143.87822	70.000618	1465.925903	7393.222168	1463	7390	27.695004	69.554558	100	100	444.945007	214.795914	2.071478	0.482747	48.78141	5.984258	10.450586	1.895544
984	Slide108rescan	NORMAL	B	1	2	13	22	DETECTED	DETECTED	2830.832031	7803.520996	2835	7811	196.440826	96.71106	1438.056641	7391.698242	1439	7390	34.57235	66.542809	100	100	458.703064	212.520309	2.158396	0.463307	40.28582	6.188839	13.884123	17.041054
985	Slide108rescan	NORMAL	B	1	2	13	23	DETECTED	DETECTED	2805.849609	9412.083008	2882	9495	349.429443	616.332947	1444.365845	7373.926758	1444	7371	34.886784	78.531326	100	100	448.397339	1051.786499	0.42632	2.345657	39.025776	25.953417	25.537107	29.993254
986	Slide108rescan	NORMAL	B	1	2	13	24	DETECTED	DETECTED	3078.800049	9759.450195	3115	9895	334.438232	511.049591	1465	7339.625	1465	7338	31.865644	54.921497	100	100	531.496338	1248.745972	0.425624	2.349491	50.643887	44.059708	20.629364	20.996965
987	Slide108rescan	NORMAL	B	1	2	13	25	LOW_SIGNAL	LOW_SIGNAL	1454.489746	7334.115723	1454	7329	43.99025	56.876766	1459.09729	7328.469238	1459	7326	27.824053	59.141933	100	100	-1.51747	2.913857	-0.520777	0	-0.165596	0.095473	0	287.101837
988	Slide108rescan	NORMAL	B	1	2	13	26	LOW_SIGNAL	LOW_SIGNAL	1457.563721	7349.644531	1457	7351	27.882545	58.837185	1466.896851	7344.356934	1464	7343	29.981279	60.062168	100	100	-3.073816	2.728654	-1.126495	0	-0.311299	0.088035	0	228.242599
989	Slide108rescan	NORMAL	B	1	2	14	1	LOW_SIGNAL	LOW_SIGNAL	1298.965088	7415.943848	1298	7411	30.169104	85.687347	1330.007935	7405.301758	1325	7408	53.549004	55.7598	100	100	-10.223794	5.491829	-1.861637	0	-0.579709	0.190856	0	611.372253
990	Slide108rescan	NORMAL	B	1	2	14	2	LOW_SIGNAL	LOW_SIGNAL	1300.804199	7418.741211	1297	7417	35.769661	55.098721	1330.76001	7406.695801	1337	7406	52.055553	56.853542	100	100	-9.865785	6.21601	-1.587157	0	-0.575459	0.211867	0	116.362053
991	Slide108rescan	NORMAL	B	1	2	14	3	LOW_SIGNAL	LOW_SIGNAL	1403.652832	7445.388672	1423	7449	72.297691	64.559952	1332.015869	7415.92041	1332	7417	48.326218	61.359734	100	100	23.593246	15.207038	1.551469	0.64455	1.482362	0.480254	75.063164	68.121162
992	Slide108rescan	NORMAL	B	1	2	14	4	LOW_SIGNAL	LOW_SIGNAL	1411.849365	7454.164551	1416	7449	53.815063	67.784042	1331.088013	7423.919922	1336	7428	43.823692	60.838436	100	100	26.598316	15.60768	1.704181	0.586792	1.84287	0.49713	38.674088	98.824631
993	Slide108rescan	NORMAL	B	1	2	14	5	LOW_SIGNAL	LOW_SIGNAL	1338.224487	7450.29248	1336	7448	33.391979	63.920673	1347.436523	7436.603027	1349	7432	40.496426	62.395531	100	100	-3.033934	7.064415	-0.429467	0	-0.227478	0.219398	0	101.390869
994	Slide108rescan	NORMAL	B	1	2	14	6	LOW_SIGNAL	LOW_SIGNAL	1371.048218	7467.055176	1366	7468	41.873375	59.710972	1363.974609	7456	1357	7453	46.939587	58.307613	100	100	2.329655	5.705001	0.408353	2.448861	0.150696	0.189601	299.873993	116.410934
995	Slide108rescan	NORMAL	B	1	2	14	7	LOW_SIGNAL	LOW_SIGNAL	1353.888184	7440.815918	1353	7446	32.668621	60.630066	1361.81604	7436.023926	1358	7430	40.240688	53.495319	100	100	-2.610997	2.472898	-1.055845	0	-0.197011	0.089578	0	595.476013
996	Slide108rescan	NORMAL	B	1	2	14	8	LOW_SIGNAL	LOW_SIGNAL	1351.577881	7438.655762	1348	7443	29.73473	59.204899	1355.640015	7441.832031	1352	7443	40.737244	59.868229	100	100	-1.337842	-1.639108	0	0	-0.099715	-0.053054	0	0
997	Slide108rescan	NORMAL	B	1	2	14	9	LOW_SIGNAL	LOW_SIGNAL	1366.516357	7474.313965	1368	7481	44.551582	63.289703	1350.104004	7464.080078	1334	7460	49.546951	90.387741	100	100	5.40532	5.281177	1.023507	0.977033	0.331248	0.113222	132.100464	630.570129
998	Slide108rescan	NORMAL	B	1	2	14	10	LOW_SIGNAL	LOW_SIGNAL	1379.322388	7506.039551	1379	7508	41.523403	56.876869	1344.927979	7470.664063	1338	7467	50.492771	55.603855	100	100	11.327613	18.255451	0.620506	1.611589	0.681175	0.636206	83.526672	33.826191
999	Slide108rescan	NORMAL	B	1	2	14	11	LOW_SIGNAL	LOW_SIGNAL	1460.65564	7530.337891	1491	7531	91.162354	65.775078	1354.560059	7484.808105	1346	7490	58.971348	65.560455	100	100	34.942005	23.495556	1.487175	0.672416	1.799104	0.69447	65.525307	11.660916
1000	Slide108rescan	NORMAL	B	1	2	14	12	LOW_SIGNAL	LOW_SIGNAL	1491.894043	7565.86084	1509	7564	78.642303	61.320576	1355.024048	7479.687988	1349	7481	45.08316	66.234848	100	100	45.077393	44.46933	1.013674	0.986511	3.035945	1.30102	47.078945	29.054184
1001	Slide108rescan	NORMAL	B	1	2	14	13	LOW_SIGNAL	LOW_SIGNAL	1462.081665	7507.714355	1476	7501	72.278046	69.116638	1383.319946	7481.399902	1385	7470	45.96941	66.697563	100	100	25.939747	13.579521	1.910211	0.523502	1.713351	0.394534	70.81575	68.881569
1002	Slide108rescan	NORMAL	B	1	2	14	14	LOW_SIGNAL	LOW_SIGNAL	1492.418945	7487.344727	1504	7483	59.793388	60.065228	1390.698364	7483.246094	1394	7480	41.304764	88.552773	100	100	33.501125	2.115091	15.839091	0.063135	2.462684	0.046285	42.502556	1587.53833
1003	Slide108rescan	NORMAL	B	1	2	14	15	DETECTED	DETECTED	2054.313721	7851.627441	2036	7858	92.375481	87.210449	1382.637329	7504.98877	1376	7489	43.157471	118.086533	100	100	221.212997	178.882202	1.236641	0.808642	15.563386	2.935463	12.159743	22.968115
1004	Slide108rescan	NORMAL	B	1	2	14	16	DETECTED	DETECTED	2114.989746	7792.82666	2131	7793	139.321381	88.24263	1384.487549	7491.962402	1378	7511	54.846161	134.470505	100	100	240.58696	155.260406	1.549571	0.64534	13.319113	2.2374	17.532	33.725178
1005	Slide108rescan	NORMAL	B	1	2	14	17	LOW_SIGNAL	LOW_SIGNAL	1340.857178	7396.544434	1334	7386	36.09272	84.815453	1375.849976	7418.458496	1379	7407	55.291981	113.572922	100	100	-11.524689	-11.308708	0	0	-0.632873	-0.192951	0	0
1006	Slide108rescan	NORMAL	B	1	2	14	18	LOW_SIGNAL	LOW_SIGNAL	1346.449707	7389.241699	1346	7380	34.002083	87.917015	1377.088013	7377.352051	1383	7376	53.597515	60.178944	100	100	-10.090561	6.13563	-1.644584	0	-0.571637	0.197572	0	539.064514
1007	Slide108rescan	NORMAL	B	1	2	14	19	LOW_SIGNAL	LOW_SIGNAL	1364.560791	7412.533691	1360	7408	37.674809	61.180389	1375.615967	7408.824219	1374	7411	53.495071	65.683739	100	100	-3.640962	1.914266	-1.902015	0	-0.206658	0.056475	0	644.354797
1008	Slide108rescan	NORMAL	B	1	2	14	20	LOW_SIGNAL	LOW_SIGNAL	1370.101318	7413.304199	1367	7412	38.496712	60.017307	1368.887939	7404.191895	1365	7409	55.581268	64.040657	100	100	0.39962	4.702387	0.084982	11.767152	0.021831	0.142289	3304.071289	245.17598
1009	Slide108rescan	NORMAL	B	1	2	14	21	LOW_SIGNAL	LOW_SIGNAL	1375.119263	7401.946777	1378	7407	33.077667	59.040413	1379.57605	7397.711914	1371	7397	44.036137	67.482475	100	100	-1.467819	2.185393	-0.67165	0	-0.101207	0.062755	0	771.737183
1010	Slide108rescan	NORMAL	B	1	2	14	22	LOW_SIGNAL	LOW_SIGNAL	1393.743408	7406.032715	1393	7401	32.891647	62.863396	1398.088013	7407.591797	1393	7407	44.292465	65.85701	100	100	-1.430872	-0.804561	0	0	-0.098089	-0.023674	0	0
1011	Slide108rescan	NORMAL	B	1	2	14	23	LOW_SIGNAL	LOW_SIGNAL	1423.671021	7411.644531	1421	7409	41.894821	60.842384	1405.112061	7381.023926	1402	7383	44.773125	66.239365	100	100	6.112293	15.801702	0.386812	2.585233	0.414511	0.462272	85.102814	85.527
1012	Slide108rescan	NORMAL	B	1	2	14	24	LOW_SIGNAL	LOW_SIGNAL	1409.638184	7342.940918	1405	7345	42.430714	58.639912	1402.199951	7347.512207	1394	7338	53.562744	63.490742	100	100	2.449742	-2.359005	0	-0.962961	0.13887	-0.071999	439.479126	0
1013	Slide108rescan	NORMAL	B	1	2	14	25	LOW_SIGNAL	LOW_SIGNAL	1374.331055	7349.64209	1373	7352	38.874371	59.210468	1399.312012	7345.087891	1401	7347	49.804035	60.049431	100	100	-8.227344	2.350185	-3.500721	0	-0.501585	0.075841	0	219.637329
1014	Slide108rescan	NORMAL	B	1	2	14	26	LOW_SIGNAL	LOW_SIGNAL	1370.993164	7356.979492	1371	7361	40.048012	52.181908	1398.714233	7361.57959	1401	7353	52.518616	99.538559	100	100	-9.129785	-2.373871	0	0	-0.527833	-0.046214	0	0
1015	Slide108rescan	NORMAL	B	1	2	15	1	LOW_SIGNAL	LOW_SIGNAL	1393.917236	7402.041504	1406	7403	62.540047	58.055866	1284.020996	7371.258789	1279	7371	34.875328	56.798355	100	100	36.193733	15.885359	2.278434	0.438898	3.151117	0.541965	47.238277	39.041134
1016	Slide108rescan	NORMAL	B	1	2	15	2	LOW_SIGNAL	LOW_SIGNAL	1399.544189	7424.680176	1406	7425	49.53458	59.417145	1276.072021	7380.023926	1276	7371	25.935144	57.883007	100	100	40.66489	23.044769	1.764604	0.566699	4.760805	0.771492	34.179691	30.03993
1017	Slide108rescan	NORMAL	B	1	2	15	3	LOW_SIGNAL	LOW_SIGNAL	1259.959229	7381.619141	1262	7381	26.560318	57.113251	1273.94397	7388.848145	1276	7384	27.097879	57.74136	100	100	-4.605799	-3.730513	0	0	-0.516082	-0.125196	0	0
1018	Slide108rescan	NORMAL	B	1	2	15	4	LOW_SIGNAL	LOW_SIGNAL	1257.013306	7405.271484	1256	7402	23.562962	63.373158	1279.895996	7403.312012	1280	7406	31.004904	62.031128	100	100	-7.536291	1.011182	-7.452952	0	-0.738035	0.031589	0	662.060791
1019	Slide108rescan	NORMAL	B	1	2	15	5	LOW_SIGNAL	LOW_SIGNAL	1281.894043	7418.894043	1283	7425	26.765934	61.625557	1295.33606	7420.983887	1296	7415	31.788092	63.390366	100	100	-4.427055	-1.07846	0	0	-0.422863	-0.032968	0	0
1020	Slide108rescan	NORMAL	B	1	2	15	6	LOW_SIGNAL	LOW_SIGNAL	1289.350952	7406.311035	1290	7407	26.80154	61.691727	1306.647949	7421.936035	1306	7415	32.571323	62.139114	100	100	-5.696672	-8.063251	0	0	-0.53105	-0.251452	0	0
1021	Slide108rescan	NORMAL	B	1	2	15	7	LOW_SIGNAL	LOW_SIGNAL	1291.324463	7396.27832	1295	7394	27.088385	62.116463	1300.407959	7397.063965	1297	7399	34.40065	61.726212	100	100	-2.9916	-0.40543	0	0	-0.26405	-0.012728	0	0
1022	Slide108rescan	NORMAL	B	1	2	15	8	LOW_SIGNAL	LOW_SIGNAL	1303.677612	7395.980469	1300	7393	29.332663	54.067497	1308.871948	7406.255859	1307	7399	29.29273	63.910831	100	100	-1.710726	-5.302595	0	0	-0.177325	-0.160777	0	0
1023	Slide108rescan	NORMAL	B	1	2	15	9	LOW_SIGNAL	LOW_SIGNAL	1305.609253	7398.754883	1305	7403	28.308769	53.893215	1306.984009	7410.399902	1311	7412	29.71233	61.4939	100	100	-0.452768	-6.009389	0	0	-0.046269	-0.189369	0	0
1024	Slide108rescan	NORMAL	B	1	2	15	10	LOW_SIGNAL	LOW_SIGNAL	1297.759766	7423.155762	1297	7420	23.10253	52.511829	1302.05603	7424.624023	1302	7418	25.862944	62.365814	100	100	-1.414952	-0.757694	0	0	-0.166117	-0.023543	0	0
1025	Slide108rescan	NORMAL	B	1	2	15	11	LOW_SIGNAL	LOW_SIGNAL	1286.090942	7417.519531	1287	7416	24.090342	61.419079	1297.911987	7427.040039	1302	7430	27.197607	60.636848	100	100	-3.893197	-4.913039	0	0	-0.434635	-0.157009	0	0
1026	Slide108rescan	NORMAL	B	1	2	15	12	LOW_SIGNAL	LOW_SIGNAL	1289.463623	7432.450195	1291	7433	26.918348	58.992725	1302.832031	7416.231934	1302	7413	27.452221	67.050919	100	100	-4.402813	8.369402	-0.526061	0	-0.48697	0.24188	0	196.50563
1027	Slide108rescan	NORMAL	B	1	2	15	13	LOW_SIGNAL	LOW_SIGNAL	1299.741455	7418.911621	1296	7422	25.665941	68.475464	1317.368042	7430.304199	1317	7424	29.069586	69.445297	100	100	-5.805221	-5.879117	0	0	-0.606358	-0.164051	0	0
1028	Slide108rescan	NORMAL	B	1	2	15	14	LOW_SIGNAL	LOW_SIGNAL	1307.214722	7404.90625	1309	7409	28.298254	59.528812	1321.343994	7422.912109	1322	7423	33.26582	61.864429	100	100	-4.653399	-9.291888	0	0	-0.424738	-0.291054	0	0
1029	Slide108rescan	NORMAL	B	1	2	15	15	LOW_SIGNAL	LOW_SIGNAL	1304.503296	7372.187988	1303	7369	24.317333	62.212513	1322.468262	7383.571289	1320	7377	33.047771	60.159718	100	100	-5.916665	-5.87433	0	0	-0.543606	-0.189218	0	0
1030	Slide108rescan	NORMAL	B	1	2	15	16	LOW_SIGNAL	LOW_SIGNAL	1293.979858	7344.637695	1292	7345	25.418781	57.293964	1313.984131	7349.611328	1313	7348	28.863813	58.901947	100	100	-6.588299	-2.566633	0	0	-0.693057	-0.084439	0	0
1031	Slide108rescan	NORMAL	B	1	2	15	17	LOW_SIGNAL	LOW_SIGNAL	1300.25	7321.39209	1297	7320	31.003155	51.747116	1306.511963	7331.231934	1307	7327	27.231861	59.217499	100	100	-2.062344	-5.077832	0	0	-0.22995	-0.166164	0	0
1032	Slide108rescan	NORMAL	B	1	2	15	18	LOW_SIGNAL	LOW_SIGNAL	1300.087891	7337.020508	1297	7330	25.802206	61.61969	1308.536011	7346.423828	1310	7333	26.294098	62.611984	100	100	-2.782343	-4.852565	0	0	-0.321293	-0.150184	0	0
1033	Slide108rescan	NORMAL	B	1	2	15	19	LOW_SIGNAL	LOW_SIGNAL	1305.641846	7355.668945	1308	7361	28.312878	64.615067	1313.624023	7367.21582	1314	7366	27.278042	61.406696	100	100	-2.628887	-5.958742	0	0	-0.292623	-0.188039	0	0
1034	Slide108rescan	NORMAL	B	1	2	15	20	LOW_SIGNAL	LOW_SIGNAL	1297.080566	7359.234863	1298	7359	25.477999	57.881561	1304.728027	7358.832031	1303	7361	27.970423	66.291359	100	100	-2.51865	0.207881	-12.115845	0	-0.273412	0.006077	0	8021.992188
1035	Slide108rescan	NORMAL	B	1	2	15	21	LOW_SIGNAL	LOW_SIGNAL	1315.758423	7360.919434	1314	7362	30.431282	59.578758	1327.031982	7353.328125	1321	7348	64.270592	61.195816	100	100	-3.712886	3.91748	-0.947774	0	-0.175408	0.124049	0	184.091614
1036	Slide108rescan	NORMAL	B	1	2	15	22	LOW_SIGNAL	LOW_SIGNAL	1327.523193	7367.900879	1329	7367	31.350666	70.494423	1338.416016	7370.120117	1337	7366	33.911224	71.03154	100	100	-3.587492	-1.145234	0	0	-0.321216	-0.031243	0	0
1037	Slide108rescan	NORMAL	B	1	2	15	23	LOW_SIGNAL	LOW_SIGNAL	1332.933716	7371.94043	1328	7372	26.419857	59.349606	1342.536011	7362.543945	1343	7361	33.179024	63.5457	100	100	-3.162464	4.849037	-0.652184	0	-0.289409	0.14787	0	241.671173
1038	Slide108rescan	NORMAL	B	1	2	15	24	LOW_SIGNAL	LOW_SIGNAL	1336.38562	7342.575195	1336	7341	28.948259	57.119297	1345.728027	7337.047852	1344	7334	48.333752	54.282249	100	100	-3.076871	2.852375	-1.078705	0	-0.19329	0.101826	0	321.634369
1039	Slide108rescan	NORMAL	B	1	2	15	25	LOW_SIGNAL	LOW_SIGNAL	1319.973145	7318.59082	1318	7323	25.266134	61.173988	1341.647949	7327.967773	1337	7329	44.716171	55.087753	100	100	-7.13848	-4.838958	0	0	-0.48472	-0.170218	0	0
1040	Slide108rescan	NORMAL	B	1	2	15	26	LOW_SIGNAL	LOW_SIGNAL	1328.614868	7319.182617	1323	7320	96.441414	58.486713	1336.357178	7317.555664	1337	7318	29.478531	52.940971	100	100	-2.549888	0.839586	-3.037078	0	-0.262642	0.030731	0	1527.922607
1041	Slide108rescan	NORMAL	B	1	2	16	1	LOW_SIGNAL	LOW_SIGNAL	1270.462524	7322.530762	1269	7315	23.923761	49.181564	1271.05603	7341.200195	1272	7341	22.783094	59.160797	100	100	-0.195468	-9.634324	0	0	-0.02605	-0.315571	0	0
1042	Slide108rescan	NORMAL	B	1	2	16	2	LOW_SIGNAL	LOW_SIGNAL	1266.655396	7334.378418	1262	7333	29.565956	56.942085	1265.287964	7337.144043	1268	7334	27.060211	59.685699	100	100	0.450356	-1.427195	0	-3.169037	0.050533	-0.046336	871.106812	0
1043	Slide108rescan	NORMAL	B	1	2	16	3	LOW_SIGNAL	LOW_SIGNAL	1258.530151	7335.818848	1259	7340	25.135189	56.045956	1270.920044	7345.888184	1271	7342	25.732054	59.277264	100	100	-4.080544	-5.196261	0	0	-0.481496	-0.169868	0	0
1044	Slide108rescan	NORMAL	B	1	2	16	4	LOW_SIGNAL	LOW_SIGNAL	1264.295288	7339.657715	1261	7338	32.15976	54.408211	1271.456055	7351.704102	1271	7350	27.572336	62.696014	100	100	-2.35836	-6.216514	0	0	-0.259708	-0.19214	0	0
1045	Slide108rescan	NORMAL	B	1	2	16	5	LOW_SIGNAL	LOW_SIGNAL	1272.140991	7344.697754	1274	7343	29.770073	64.638245	1276.33606	7361.12793	1278	7354	26.463594	64.441521	100	100	-1.381623	-8.47876	0	0	-0.158522	-0.254963	0	0
1046	Slide108rescan	NORMAL	B	1	2	16	6	LOW_SIGNAL	LOW_SIGNAL	1260.825562	7365.382324	1260	7365	29.241245	62.099266	1276.176025	7379.240234	1277	7380	31.14743	57.723515	100	100	-5.055593	-7.151347	0	0	-0.492832	-0.240074	0	0
1047	Slide108rescan	NORMAL	B	1	2	16	7	LOW_SIGNAL	LOW_SIGNAL	1255.216187	7358.128418	1250	7358	26.864882	52.113201	1269.527954	7368.087891	1271	7375	25.916296	56.227345	100	100	-4.713503	-5.139566	0	0	-0.55223	-0.177129	0	0
1048	Slide108rescan	NORMAL	B	1	2	16	8	LOW_SIGNAL	LOW_SIGNAL	1276.51355	7355.033691	1275	7357	28.652378	54.801987	1286.751953	7366.399902	1287	7368	24.615984	54.615955	100	100	-3.371963	-5.86551	0	0	-0.415925	-0.208112	0	0
1049	Slide108rescan	NORMAL	B	1	2	16	9	LOW_SIGNAL	LOW_SIGNAL	1296.22522	7359.655762	1292	7363	39.453968	57.184849	1291.66394	7373.184082	1291	7376	27.927599	61.363857	100	100	1.502233	-6.981263	0	-4.647258	0.163325	-0.220461	610.984436	0
1050	Slide108rescan	NORMAL	B	1	2	16	10	LOW_SIGNAL	LOW_SIGNAL	1293.980225	7372.585449	1294	7373	23.384907	54.331131	1301.128052	7372.463867	1303	7370	27.513922	63.231865	100	100	-2.354098	0.062742	-37.520195	0	-0.259789	0.001923	0	26605.955078
1051	Slide108rescan	NORMAL	B	1	2	16	11	LOW_SIGNAL	LOW_SIGNAL	1278.326782	7362.777832	1275	7358	25.655571	57.023911	1286.784058	7370.631836	1288	7363	25.26683	62.298779	100	100	-2.785358	-4.053043	0	0	-0.334718	-0.12607	0	0
1052	Slide108rescan	NORMAL	B	1	2	16	12	LOW_SIGNAL	LOW_SIGNAL	1275.585571	7354.519531	1272	7355	25.658337	65.144775	1282.088013	7362.959961	1283	7365	23.03994	60.70665	100	100	-2.141544	-4.355667	0	0	-0.282225	-0.139036	0	0
1053	Slide108rescan	NORMAL	B	1	2	16	13	LOW_SIGNAL	LOW_SIGNAL	1285.346924	7359.333496	1285	7360	25.646873	58.707691	1294.215942	7361.983887	1294	7366	25.155514	62.19598	100	100	-2.920963	-1.367729	0	0	-0.352568	-0.042614	0	0
1054	Slide108rescan	NORMAL	B	1	2	16	14	LOW_SIGNAL	LOW_SIGNAL	1291.761963	7350.19043	1290	7351	37.156162	58.183262	1297.407959	7361.952148	1298	7360	26.882988	65.440681	100	100	-1.859478	-6.069612	0	0	-0.210021	-0.179731	0	0
1055	Slide108rescan	NORMAL	B	1	2	16	15	LOW_SIGNAL	LOW_SIGNAL	1279.371582	7331.412109	1279	7339	36.691818	62.968727	1292.488037	7348.47998	1294	7352	32.452347	58.38065	100	100	-4.319834	-8.807841	0	0	-0.404176	-0.292355	0	0
1056	Slide108rescan	NORMAL	B	1	2	16	16	LOW_SIGNAL	LOW_SIGNAL	1278.993164	7310.830078	1277	7314	31.782772	56.216122	1289.280029	7329.888184	1289	7329	32.412312	54.88039	100	100	-3.387923	-9.834897	0	0	-0.317375	-0.347266	0	0
1057	Slide108rescan	NORMAL	B	1	2	16	17	LOW_SIGNAL	LOW_SIGNAL	1283.911011	7299.945313	1284	7294	24.344631	53.511539	1292.192017	7307.583984	1289	7304	26.093412	58.546124	100	100	-2.727304	-3.941921	0	0	-0.31736	-0.130473	0	0
1058	Slide108rescan	NORMAL	B	1	2	16	18	LOW_SIGNAL	LOW_SIGNAL	1292.668945	7301.918945	1293	7303	24.257526	55.070824	1295.008057	7309.616211	1290	7312	25.627451	58.127609	100	100	-0.770374	-3.972159	0	0	-0.091274	-0.13242	0	0
1059	Slide108rescan	NORMAL	B	1	2	16	19	LOW_SIGNAL	LOW_SIGNAL	1293.301392	7311.644043	1292	7318	24.209826	56.794449	1298.444458	7317.468262	1296	7320	25.264225	53.920193	100	100	-1.693841	-3.005577	0	0	-0.203571	-0.108016	0	0
1060	Slide108rescan	NORMAL	B	1	2	16	20	LOW_SIGNAL	LOW_SIGNAL	1291.047241	7303.912109	1294	7303	27.404341	53.118889	1297.895996	7305.943848	1299	7303	26.390625	57.571457	100	100	-2.2556	-1.048475	0	0	-0.259515	-0.035291	0	0
1061	Slide108rescan	NORMAL	B	1	2	16	21	LOW_SIGNAL	LOW_SIGNAL	1300.013428	7282.537109	1302	7282	26.927578	60.539745	1311.407959	7304.007813	1310	7300	31.634529	57.063858	100	100	-3.752727	-11.079914	0	0	-0.360193	-0.376257	0	0
1062	Slide108rescan	NORMAL	B	1	2	16	22	LOW_SIGNAL	LOW_SIGNAL	1297.530151	7295.261719	1295	7296	29.706347	58.798008	1315.66394	7306.824219	1316	7303	31.351788	63.468925	100	100	-5.972266	-5.966805	0	0	-0.578397	-0.182176	0	0
1063	Slide108rescan	NORMAL	B	1	2	16	23	LOW_SIGNAL	LOW_SIGNAL	1304.121582	7320.087891	1301	7323	26.706757	57.496029	1310.280029	7316.967773	1306	7317	31.924204	62.741779	100	100	-2.028251	1.61013	-1.259682	0	-0.192908	0.049729	0	804.921204
1064	Slide108rescan	NORMAL	B	1	2	16	24	LOW_SIGNAL	LOW_SIGNAL	1296.450317	7311.033203	1293	7312	29.147831	61.949059	1307.160034	7327.992188	1307	7321	27.839228	56.975601	100	100	-3.527187	-8.75165	0	0	-0.384699	-0.297653	0	0
1065	Slide108rescan	NORMAL	B	1	2	16	25	LOW_SIGNAL	LOW_SIGNAL	1303.302612	7295.394531	1301	7295	30.295904	56.66832	1317.704224	7305.816895	1315	7300	31.686359	56.608601	100	100	-4.743093	-5.37844	0	0	-0.454505	-0.184113	0	0
1066	Slide108rescan	NORMAL	B	1	2	16	26	LOW_SIGNAL	LOW_SIGNAL	1318.527344	7285.726074	1316	7283	26.507046	59.686943	1331.626953	7302.404785	1329	7302	31.016323	57.955597	100	100	-4.314286	-8.607016	0	0	-0.422346	-0.287784	0	0
1067	Slide108rescan	NORMAL	B	1	2	17	1	LOW_SIGNAL	LOW_SIGNAL	1261.17688	7310.945801	1260	7310	32.931168	54.447132	1262.42395	7318.936035	1263	7313	28.642757	53.065048	100	100	-0.410716	-4.123344	0	0	-0.043539	-0.150574	0	0
1068	Slide108rescan	NORMAL	B	1	2	17	2	LOW_SIGNAL	LOW_SIGNAL	1248.872437	7309.066895	1248	7306	24.967623	48.112152	1265.880005	7312.647949	1268	7312	25.401798	52.102135	100	100	-5.601351	-1.847996	0	0	-0.669542	-0.068731	0	0
1069	Slide108rescan	NORMAL	B	1	2	17	3	LOW_SIGNAL	LOW_SIGNAL	1290.660034	7331.15332	1291	7329	33.246048	53.055473	1265.119995	7320.751953	1267	7327	27.310225	52.883709	100	100	8.411474	5.367605	1.567082	0.638129	0.935182	0.196684	74.233246	41.011333
1070	Slide108rescan	NORMAL	B	1	2	17	4	LOW_SIGNAL	LOW_SIGNAL	1300.832275	7339.59082	1301	7336	30.588684	54.350094	1267.640015	7330.600098	1266	7328	27.208101	54.943958	100	100	10.931692	4.639645	2.356148	0.424421	1.21994	0.163634	42.11248	89.608215
1071	Slide108rescan	NORMAL	B	1	2	17	5	LOW_SIGNAL	LOW_SIGNAL	1259.432373	7331.067383	1255	7335	29.645103	52.005188	1267.264038	7345.496094	1267	7338	27.313635	60.361366	100	100	-2.579317	-7.445908	0	0	-0.286731	-0.239039	0	0
1072	Slide108rescan	NORMAL	B	1	2	17	6	LOW_SIGNAL	LOW_SIGNAL	1258.25	7334.466309	1254	7332	48.231285	61.534168	1262.744019	7343.976074	1262	7345	28.20401	59.634708	100	100	-1.480081	-4.907495	0	0	-0.15934	-0.159467	0	0
1073	Slide108rescan	NORMAL	B	1	2	17	7	LOW_SIGNAL	LOW_SIGNAL	1257.729736	7338.033691	1256	7340	25.702002	55.106255	1262.111084	7350.07959	1264	7354	24.457386	56.28138	100	100	-1.442973	-6.216262	0	0	-0.179142	-0.21403	0	0
1074	Slide108rescan	NORMAL	B	1	2	17	8	LOW_SIGNAL	LOW_SIGNAL	1275.19458	7336.97998	1274	7339	28.115276	61.103966	1271.615967	7340.551758	1273	7347	24.817331	55.013695	100	100	1.178597	-1.843209	0	-1.563901	0.144198	-0.064925	369.205811	0
1075	Slide108rescan	NORMAL	B	1	2	17	9	LOW_SIGNAL	LOW_SIGNAL	1318.919434	7364.362305	1308	7366	90.226028	54.3102	1280.128052	7345.992188	1278	7341	24.800488	56.245949	100	100	12.775732	9.479862	1.347671	0.742021	1.564138	0.326603	223.633774	79.634979
1076	Slide108rescan	NORMAL	B	1	2	17	10	LOW_SIGNAL	LOW_SIGNAL	1327.309204	7371.782715	1320	7373	51.328735	54.252289	1290.687988	7351	1292	7353	25.947346	53.879944	100	100	12.061	10.724878	1.124581	0.88922	1.411367	0.385723	120.933746	30.531479
1077	Slide108rescan	NORMAL	B	1	2	17	11	LOW_SIGNAL	LOW_SIGNAL	1283.821167	7330.973633	1284	7322	29.59033	57.802647	1289.008057	7337.799805	1292	7338	26.216068	52.675976	100	100	-1.708274	-3.522632	0	0	-0.197852	-0.129588	0	0
1078	Slide108rescan	NORMAL	B	1	2	17	12	LOW_SIGNAL	LOW_SIGNAL	1272.828979	7341.717285	1274	7340	26.887985	56.0569	1283.807983	7328.096191	1285	7329	25.207752	60.252216	100	100	-3.615876	7.029139	-0.514412	0	-0.435541	0.226068	0	162.172531
1079	Slide108rescan	NORMAL	B	1	2	17	13	LOW_SIGNAL	LOW_SIGNAL	1294.04541	7332.448242	1293	7327	28.538328	50.5322	1284.866211	7331.415527	1283	7334	28.393456	64.400475	100	100	3.02312	0.53293	5.672635	0.176285	0.323286	0.016036	31.287146	3865.917236
1080	Slide108rescan	NORMAL	B	1	2	17	14	LOW_SIGNAL	LOW_SIGNAL	1292.776978	7339.216309	1290	7332	27.081591	67.947014	1279.735962	7329.295898	1278	7332	30.301744	57.651482	100	100	4.294988	5.119408	0.838962	1.191949	0.430372	0.172076	104.236504	362.482452
1081	Slide108rescan	NORMAL	B	1	2	17	15	LOW_SIGNAL	LOW_SIGNAL	1269.828735	7317.253418	1272	7316	24.624453	59.263042	1272.936035	7321.248047	1270	7324	22.84794	54.737438	100	100	-1.023372	-2.06142	0	0	-0.135999	-0.072978	0	0
1082	Slide108rescan	NORMAL	B	1	2	17	16	LOW_SIGNAL	LOW_SIGNAL	1273.779297	7297.841309	1272	7301	25.98782	55.200726	1283.167969	7320.751953	1284	7322	26.557821	53.351788	100	100	-3.092108	-11.822992	0	0	-0.353518	-0.429426	0	0
1083	Slide108rescan	NORMAL	B	1	2	17	17	LOW_SIGNAL	LOW_SIGNAL	1411.421753	7336.347168	1422	7333	112.382889	52.88974	1292.343994	7307.647949	1286	7307	32.021946	50.458424	100	100	39.217617	14.810175	2.648019	0.377641	3.71863	0.56877	90.465446	55.233448
1084	Slide108rescan	NORMAL	B	1	2	17	18	LOW_SIGNAL	LOW_SIGNAL	1433.496582	7330.662109	1444	7332	72.652725	60.075218	1301.832031	7301.704102	1296	7306	39.181694	56.449955	100	100	43.36301	14.943723	2.901754	0.344619	3.360359	0.512985	46.467941	70.975899
1085	Slide108rescan	NORMAL	B	1	2	17	19	LOW_SIGNAL	LOW_SIGNAL	1292.400024	7294.792969	1291	7286	27.372534	55.445908	1309.245972	7294.896973	1307	7295	28.881739	55.888721	100	100	-5.548122	-0.053671	0	0	-0.583273	-0.001861	0	0
1086	Slide108rescan	NORMAL	B	1	2	17	20	LOW_SIGNAL	LOW_SIGNAL	1295.234497	7283.034668	1296	7284	28.405306	55.554962	1304.904053	7285.080078	1305	7288	28.375765	54.680229	100	100	-3.184616	-1.05553	0	0	-0.340768	-0.037407	0	0
1087	Slide108rescan	NORMAL	B	1	2	17	21	LOW_SIGNAL	LOW_SIGNAL	1302.911621	7276.782227	1302	7279	33.941105	57.359077	1307.671997	7280.032227	1307	7280	27.377228	57.502449	100	100	-1.567804	-1.677156	0	0	-0.173881	-0.056519	0	0
1088	Slide108rescan	NORMAL	B	1	2	17	22	LOW_SIGNAL	LOW_SIGNAL	1295.459473	7280.905273	1290	7283	42.497601	54.443172	1301.144043	7282.040039	1299	7288	27.352161	63.011307	100	100	-1.872182	-0.585594	0	0	-0.207829	-0.018009	0	0
1089	Slide108rescan	NORMAL	B	1	2	17	23	LOW_SIGNAL	LOW_SIGNAL	1352.594604	7304.817383	1356	7306	40.236858	58.018898	1315.238037	7297.047852	1308	7295	48.264843	54.235462	100	100	12.303184	4.009451	3.068545	0.325887	0.773991	0.143256	71.352982	265.246735
1090	Slide108rescan	NORMAL	B	1	2	17	24	LOW_SIGNAL	LOW_SIGNAL	1401.822388	7314.427734	1400	7313	43.427048	56.976292	1320	7302.039551	1318	7304	33.428371	52.889076	100	100	26.947762	6.392898	4.215266	0.237233	2.447693	0.23423	33.879448	171.055298
1091	Slide108rescan	NORMAL	B	1	2	17	25	LOW_SIGNAL	LOW_SIGNAL	1356.768188	7293.609375	1356	7292	29.273296	57.90662	1339.880005	7291.791992	1341	7291	28.791691	52.480606	100	100	5.562032	0.937857	5.930577	0.168618	0.586564	0.03463	31.312658	1346.645996
1092	Slide108rescan	NORMAL	B	1	2	17	26	LOW_SIGNAL	LOW_SIGNAL	1382.047974	7283.082031	1377	7281	51.883869	54.348469	1357.927979	7284.655762	1355	7287	28.594542	51.102383	100	100	7.94379	-0.81212	0	-0.102233	0.843517	-0.030796	179.490295	0
1093	Slide108rescan	NORMAL	B	1	2	18	1	LOW_SIGNAL	LOW_SIGNAL	1296.506714	7312.290527	1294	7311	39.470383	57.734005	1258.33606	7295.231934	1255	7289	29.255812	55.441353	100	100	12.571299	8.803054	1.428061	0.70025	1.30472	0.307687	69.413132	94.428207
1094	Slide108rescan	NORMAL	B	1	2	18	2	LOW_SIGNAL	LOW_SIGNAL	1293.783813	7299.39209	1294	7299	33.590069	54.331512	1305	7305.448242	1254	7300	430.390778	65.201355	100	100	-3.69399	-3.125265	0	0	-0.02606	-0.092884	0	0
1095	Slide108rescan	NORMAL	B	1	2	18	3	LOW_SIGNAL	LOW_SIGNAL	1252.838867	7300.650879	1253	7304	26.714476	55.982723	1252.680054	7296.936035	1250	7304	28.045933	53.512245	100	100	0.052304	1.917038	0.027284	36.651585	0.005663	0.06942	5376.622559	442.73822
1096	Slide108rescan	NORMAL	B	1	2	18	4	LOW_SIGNAL	LOW_SIGNAL	1243.885864	7311.90625	1246	7309	27.202076	55.633888	1255.57605	7304.728027	1257	7303	24.10671	65.047905	100	100	-3.8501	3.704308	-1.039357	0	-0.484935	0.110353	0	469.560364
1097	Slide108rescan	NORMAL	B	1	2	18	5	LOW_SIGNAL	LOW_SIGNAL	1249.836792	7319.306152	1249	7318	25.953871	65.983864	1259.447998	7328.375977	1258	7331	23.815308	66.160439	100	100	-3.165399	-4.680465	0	0	-0.403573	-0.137088	0	0
1098	Slide108rescan	NORMAL	B	1	2	18	6	LOW_SIGNAL	LOW_SIGNAL	1254.114136	7320.201172	1252	7313	24.864643	56.272377	1256.160034	7326.399902	1254	7327	24.770689	57.168392	100	100	-0.673806	-3.198843	0	0	-0.082594	-0.108429	0	0
1099	Slide108rescan	NORMAL	B	1	2	18	7	LOW_SIGNAL	LOW_SIGNAL	1249.270264	7326.526855	1250	7328	23.050842	54.87159	1260.706299	7321.150879	1261	7321	22.28616	56.559357	100	100	-3.766397	2.774262	-1.357621	0	-0.513145	0.09505	0	255.094971
1100	Slide108rescan	NORMAL	B	1	2	18	8	LOW_SIGNAL	LOW_SIGNAL	1272.473022	7323.114746	1272	7325	24.470011	54.622696	1274.144043	7317.328125	1274	7311	27.105742	52.240246	100	100	-0.550342	2.986174	-0.184297	0	-0.061648	0.110769	0	275.740448
1101	Slide108rescan	NORMAL	B	1	2	18	9	LOW_SIGNAL	LOW_SIGNAL	1286.993286	7323.281738	1286	7323	30.204601	53.660606	1287.015991	7326.208008	1284	7328	26.80304	56.124199	100	100	-0.007478	-1.510096	0	0	-0.000847	-0.052139	0	0
1102	Slide108rescan	NORMAL	B	1	2	18	10	LOW_SIGNAL	LOW_SIGNAL	1282.716187	7330.743164	1283	7332	24.600491	58.875416	1294.735962	7330.664063	1296	7337	26.68639	54.34787	100	100	-3.958648	0.04082	-96.977669	0	-0.450408	0.001455	0	28622.945313
1103	Slide108rescan	NORMAL	B	1	2	18	11	LOW_SIGNAL	LOW_SIGNAL	1277.770264	7309.337891	1277	7304	25.160198	53.737034	1297.088013	7321.616211	1295	7323	24.97806	53.31356	100	100	-6.362196	-6.336203	0	0	-0.773389	-0.230304	0	0
1104	Slide108rescan	NORMAL	B	1	2	18	12	LOW_SIGNAL	LOW_SIGNAL	1276.832275	7305.442871	1278	7300	28.648237	54.95826	1290.42395	7312.895996	1290	7318	25.588959	57.18177	100	100	-4.476345	-3.84617	0	0	-0.531154	-0.130341	0	0
1105	Slide108rescan	NORMAL	B	1	2	18	13	LOW_SIGNAL	LOW_SIGNAL	1290.769775	7299.236816	1274	7300	139.238998	56.697025	1288.640015	7308.26416	1285	7315	24.714626	57.948551	100	100	0.701425	-4.658543	0	-6.641539	0.086174	-0.155782	6433.964355	0
1106	Slide108rescan	NORMAL	B	1	2	18	14	LOW_SIGNAL	LOW_SIGNAL	1292.828735	7309.547852	1271	7306	119.548302	59.812244	1279.976196	7320.452148	1279	7321	27.048836	62.513435	100	100	4.232914	-5.627141	0	-1.329377	0.475161	-0.174431	906.031799	0
1107	Slide108rescan	NORMAL	B	1	2	18	15	DETECTED	DETECTED	1705.636353	7461.484863	1702	7458	41.574638	70.721382	1281.240601	7320.646484	1282	7325	28.87936	56.403183	100	100	139.772446	72.679367	1.923138	0.519984	14.695469	2.496994	7.046978	30.292694
1108	Slide108rescan	NORMAL	B	1	2	18	16	DETECTED	DETECTED	1704.791626	7424.25	1700	7434	42.267075	69.108353	1288.121948	7318.658691	1284	7313	29.431662	56.815907	100	100	137.227905	54.490185	2.518397	0.397078	14.157192	1.858481	7.280627	37.260242
1109	Slide108rescan	NORMAL	B	1	2	18	17	LOW_SIGNAL	LOW_SIGNAL	1288.565552	7298.399902	1288	7299	24.38859	59.587292	1289.976196	7301.619141	1287	7303	30.202374	53.355553	100	100	-0.464588	-1.661281	0	0	-0.046706	-0.060336	0	0
1110	Slide108rescan	NORMAL	B	1	2	18	18	LOW_SIGNAL	LOW_SIGNAL	1293.751709	7290.744629	1294	7293	26.699865	57.107689	1294.801636	7299.936523	1295	7298	26.84594	49.644951	100	100	-0.345788	-4.743459	0	0	-0.039109	-0.185153	0	0
1111	Slide108rescan	NORMAL	B	1	2	18	19	LOW_SIGNAL	LOW_SIGNAL	1506.924194	7284.813965	1528	7286	128.628357	50.958038	1331.543945	7278.512207	1311	7278	76.466354	57.313595	100	100	57.760536	3.25201	17.76149	0.056302	2.293561	0.109952	58.975777	416.267426
1112	Slide108rescan	NORMAL	B	1	2	18	20	LOW_SIGNAL	LOW_SIGNAL	1559.337891	7277.489746	1564	7281	139.580093	57.214153	1321	7269.959961	1322	7274	31.350258	55.597248	100	100	78.4953	3.885731	20.200911	0.049503	7.602422	0.135434	57.067654	179.364349
1113	Slide108rescan	NORMAL	B	1	2	18	21	LOW_SIGNAL	LOW_SIGNAL	1419.075317	7302.979492	1397	7300	155.670044	65.108994	1331.776001	7274.21582	1329	7276	41.504147	55.525425	100	100	28.751558	14.843435	1.936988	0.516265	2.103388	0.518027	171.862991	118.210205
1114	Slide108rescan	NORMAL	B	1	2	18	22	LOW_SIGNAL	LOW_SIGNAL	1430.973022	7316.648438	1435	7317	46.240414	61.552879	1331.456055	7292.720215	1330	7291	35.401047	58.321224	100	100	32.775375	12.348112	2.654282	0.37675	2.811131	0.410283	29.892359	82.255447
1115	Slide108rescan	NORMAL	B	1	2	18	23	LOW_SIGNAL	LOW_SIGNAL	1356.644287	7289.22168	1353	7279	32.622963	58.766132	1359.527954	7295.87207	1344	7295	131.55072	53.955624	100	100	-0.94972	-3.431921	0	0	-0.021921	-0.123257	0	0
1116	Slide108rescan	NORMAL	B	1	2	18	24	LOW_SIGNAL	LOW_SIGNAL	1357.583862	7292.261719	1357	7301	32.044754	58.783768	1351.18396	7291.319824	1348	7288	29.785898	55.120926	100	100	2.107773	0.486063	4.336422	0.230605	0.214863	0.017088	184.659973	2168.59082
1117	Slide108rescan	NORMAL	B	1	2	18	25	LOW_SIGNAL	LOW_SIGNAL	1362.782837	7287.039551	1361	7284	28.757473	54.023159	1358.880005	7287.063965	1357	7287	27.097376	54.879307	100	100	1.285377	-0.012599	0	-0.009802	0.14403	-0.000445	246.727386	0
1118	Slide108rescan	NORMAL	B	1	2	18	26	LOW_SIGNAL	LOW_SIGNAL	1364.578247	7280.802734	1359	7284	36.163616	53.795341	1362.94397	7260.52002	1362	7265	26.180916	53.690212	100	100	0.53824	10.466855	0.051423	19.44643	0.062422	0.377773	1526.502197	16.573315
1119	Slide108rescan	NORMAL	B	1	2	19	1	LOW_SIGNAL	LOW_SIGNAL	1293.331177	7290.740234	1296	7290	35.256489	54.228748	1250.767944	7289.512207	1251	7290	27.395006	49.798241	100	100	14.017971	0.633721	22.120096	0.045208	1.553686	0.02466	52.141476	1748.202393
1120	Slide108rescan	NORMAL	B	1	2	19	2	LOW_SIGNAL	LOW_SIGNAL	1299.391846	7284.087891	1299	7283	31.091404	53.05751	1252.040039	7287.104004	1254	7287	29.188589	54.236607	100	100	15.595062	-1.556459	0	-0.099805	1.622271	-0.05561	22.617693	0
1121	Slide108rescan	NORMAL	B	1	2	19	3	LOW_SIGNAL	LOW_SIGNAL	1245.326538	7275.714355	1243	7267	27.068193	57.303566	1248.712036	7287.408203	1249	7294	28.995497	52.491024	100	100	-1.114995	-6.034587	0	0	-0.116759	-0.222778	0	0
1122	Slide108rescan	NORMAL	B	1	2	19	4	LOW_SIGNAL	LOW_SIGNAL	1243.095947	7301.486328	1243	7292	28.681679	60.233368	1246.031982	7312.087891	1245	7310	26.509871	62.024826	100	100	-0.966967	-5.470915	0	0	-0.110753	-0.170924	0	0
1123	Slide108rescan	NORMAL	B	1	2	19	5	LOW_SIGNAL	LOW_SIGNAL	1237.630127	7302.431641	1237	7295	29.698488	60.313889	1239.504028	7315.895996	1238	7317	26.485125	60.191601	100	100	-0.617159	-6.948254	0	0	-0.070753	-0.223692	0	0
1124	Slide108rescan	NORMAL	B	1	2	19	6	LOW_SIGNAL	LOW_SIGNAL	1240.869873	7311.164551	1241	7314	29.445511	57.338318	1243.072021	7316.087891	1248	7319	31.491976	61.894669	100	100	-0.725266	-2.54068	0	0	-0.069927	-0.079544	0	0
1125	Slide108rescan	NORMAL	B	1	2	19	7	LOW_SIGNAL	LOW_SIGNAL	1430.696533	7361.813965	1453	7358	82.146828	54.205761	1262.624023	7315.288086	1257	7317	35.717236	56.984116	100	100	55.353775	24.009588	2.305486	0.433748	4.705642	0.816471	44.014065	37.777393
1126	Slide108rescan	NORMAL	B	1	2	19	8	LOW_SIGNAL	LOW_SIGNAL	1442.882813	7355.91748	1455	7359	57.012196	54.978214	1279.687988	7315.200195	1272	7323	48.362785	56.915756	100	100	53.747334	21.012074	2.557926	0.390942	3.374388	0.715396	18.499313	36.161808
1127	Slide108rescan	NORMAL	B	1	2	19	9	LOW_SIGNAL	LOW_SIGNAL	1430.390381	7350.986328	1454	7348	93.585686	55.388435	1275.656006	7320.695801	1273	7314	36.800045	52.452156	100	100	50.96093	15.631367	3.260171	0.306732	4.204733	0.577489	55.609306	58.746613
1128	Slide108rescan	NORMAL	B	1	2	19	10	LOW_SIGNAL	LOW_SIGNAL	1446.182373	7347.364746	1456	7346	82.84066	53.439545	1283.807983	7329.087891	1284	7331	32.074692	51.139423	100	100	53.477127	9.431735	5.669914	0.17637	5.062384	0.357393	47.038975	84.85862
1129	Slide108rescan	NORMAL	B	1	2	19	11	LOW_SIGNAL	LOW_SIGNAL	1274.641846	7303.148438	1273	7304	27.474173	60.037323	1280.040039	7305.888184	1280	7309	26.283924	57.632481	100	100	-1.777866	-1.413841	0	0	-0.20538	-0.047538	0	0
1130	Slide108rescan	NORMAL	B	1	2	19	12	LOW_SIGNAL	LOW_SIGNAL	1278.078979	7305.381348	1279	7306	31.014099	50.827831	1275.341309	7302.587402	1274	7310	26.985973	60.546223	100	100	0.901637	1.44181	0.625351	1.599102	0.101448	0.046146	558.321777	1177.528076
1131	Slide108rescan	NORMAL	B	1	2	19	13	LOW_SIGNAL	LOW_SIGNAL	1257.219971	7317.606445	1257	7318	26.478273	63.090202	1268.341309	7302.650879	1267	7301	32.470341	51.150963	100	100	-3.662753	7.71779	-0.474586	0	-0.342508	0.292381	0	246.943024
1132	Slide108rescan	NORMAL	B	1	2	19	14	LOW_SIGNAL	LOW_SIGNAL	1254.308228	7298.486328	1254	7305	28.49382	63.295616	1263.511963	7305.208008	1262	7301	32.487862	60.129734	100	100	-3.031201	-3.468709	0	0	-0.283298	-0.111786	0	0
1133	Slide108rescan	NORMAL	B	1	2	19	15	LOW_SIGNAL	LOW_SIGNAL	1259.130127	7305.239746	1259	7308	24.859955	57.834274	1270.920654	7298.380859	1269	7294	30.596363	60.803158	100	100	-3.883147	3.539515	-1.097084	0	-0.385357	0.112805	0	273.623749
1134	Slide108rescan	NORMAL	B	1	2	19	16	LOW_SIGNAL	LOW_SIGNAL	1283.289673	7289.751953	1272	7286	94.278755	63.920998	1286.476196	7307.674805	1285	7306	29.289099	61.622711	100	100	-1.049464	-9.249052	0	0	-0.108796	-0.290848	0	0
1135	Slide108rescan	NORMAL	B	1	2	19	17	LOW_SIGNAL	LOW_SIGNAL	1417.158569	7307.765625	1434	7308	72.21608	55.024792	1308.488037	7298.080078	1305	7295	34.9711	52.277573	100	100	35.790054	4.998207	7.160579	0.139654	3.107438	0.185272	58.142471	177.266739
1136	Slide108rescan	NORMAL	B	1	2	19	18	LOW_SIGNAL	LOW_SIGNAL	1479.179321	7323.510254	1491	7318	71.960503	57.734325	1320.76001	7292.416016	1324	7295	33.967823	55.494144	100	100	52.174545	16.04612	3.251537	0.307547	4.663805	0.560316	40.044964	51.219994
1137	Slide108rescan	NORMAL	B	1	2	19	19	LOW_SIGNAL	LOW_SIGNAL	1351.344849	7290.186035	1350	7292	26.621937	59.191196	1341.18396	7288.616211	1340	7288	31.533234	56.593166	100	100	3.346434	0.810105	4.130866	0.24208	0.322228	0.027739	166.326172	1104.831421
1138	Slide108rescan	NORMAL	B	1	2	19	20	LOW_SIGNAL	LOW_SIGNAL	1352.731079	7284.427734	1353	7281	27.716387	62.537949	1348.751953	7273.671875	1348	7271	31.296883	61.344021	100	100	1.310504	5.55054	0.236104	4.235425	0.127141	0.175337	365.307617	113.070198
1139	Slide108rescan	NORMAL	B	1	2	19	21	LOW_SIGNAL	LOW_SIGNAL	1334.516968	7280.816406	1334	7286	30.277115	55.352932	1337.57605	7286.671875	1336	7289	37.233624	57.825199	100	100	-1.007492	-3.021703	0	0	-0.082159	-0.101262	0	0
1140	Slide108rescan	NORMAL	B	1	2	19	22	LOW_SIGNAL	LOW_SIGNAL	1310.265259	7259.278809	1308	7260	32.834229	62.88921	1322.112061	7283.295898	1321	7280	32.770023	54.584354	100	100	-3.90168	-12.393971	0	0	-0.361513	-0.44	0	0
1141	Slide108rescan	NORMAL	B	1	2	19	23	LOW_SIGNAL	LOW_SIGNAL	1341.858154	7289.526855	1340	7283	34.657516	58.221306	1328.495972	7269.704102	1330	7269	32.248188	58.045036	100	100	4.400763	10.229493	0.430203	2.324482	0.414355	0.341506	95.017174	22.83762
1142	Slide108rescan	NORMAL	B	1	2	19	24	LOW_SIGNAL	LOW_SIGNAL	1355.308716	7284.785156	1351	7277	32.37281	55.032963	1337.800049	7272.711914	1336	7275	32.514511	52.322483	100	100	5.766385	6.230372	0.925528	1.080464	0.538488	0.230747	17.318604	141.289902
1143	Slide108rescan	NORMAL	B	1	2	19	25	LOW_SIGNAL	LOW_SIGNAL	1343.496704	7272.768066	1344	7277	27.763977	48.9674	1343.280029	7266.191895	1340	7263	26.808943	59.23473	100	100	0.071361	3.39362	0.021028	47.555889	0.008082	0.111019	3331.882813	506.843079
1144	Slide108rescan	NORMAL	B	1	2	19	26	LOW_SIGNAL	LOW_SIGNAL	1353.691772	7252.808105	1352	7252	27.691296	54.919281	1362.832031	7252.791992	1361	7253	35.354141	54.896572	100	100	-3.010295	0.008315	-362.021973	0	-0.258534	0.000294	0	9800.657227
1145	Slide108rescan	NORMAL	B	1	2	20	1	LOW_SIGNAL	LOW_SIGNAL	1227.763184	7286.013184	1228	7280	26.348843	55.537834	1233.887939	7289.368164	1233	7285	25.583265	59.362007	100	100	-2.017155	-1.731331	0	0	-0.239405	-0.056517	0	0
1146	Slide108rescan	NORMAL	B	1	2	20	2	LOW_SIGNAL	LOW_SIGNAL	1224.01355	7293.231445	1225	7291	26.590755	50.062706	1234.144043	7294.976074	1234	7294	29.705465	58.955349	100	100	-3.336423	-0.900312	0	0	-0.341031	-0.029592	0	0
1147	Slide108rescan	NORMAL	B	1	2	20	3	LOW_SIGNAL	LOW_SIGNAL	1230.675903	7301.296387	1231	7302	26.617113	67.480568	1227.784058	7296.231934	1229	7299	25.088423	56.16798	100	100	0.952414	2.613501	0.364421	2.744081	0.115266	0.090166	307.434906	738.487122
1148	Slide108rescan	NORMAL	B	1	2	20	4	LOW_SIGNAL	LOW_SIGNAL	1230.179321	7319.558594	1229	7318	25.321726	52.346298	1229.839966	7317.304199	1230	7318	23.998116	61.465862	100	100	0.111765	1.163376	0.096069	10.409135	0.014141	0.036677	2380.872559	1429.063232
1149	Slide108rescan	NORMAL	B	1	2	20	5	LOW_SIGNAL	LOW_SIGNAL	1238.753418	7330.054688	1239	7333	32.365284	63.488033	1235.05603	7319.408203	1234	7319	25.768288	62.461617	100	100	1.217715	5.494097	0.221641	4.51181	0.143486	0.170448	529.653259	106.795799
1150	Slide108rescan	NORMAL	B	1	2	20	6	LOW_SIGNAL	LOW_SIGNAL	1224.124146	7307.255371	1222	7312	26.093287	57.608204	1227.126953	7311.206543	1226	7308	29.207115	57.224239	100	100	-0.988958	-2.038994	0	0	-0.102811	-0.069047	0	0
1151	Slide108rescan	NORMAL	B	1	2	20	7	LOW_SIGNAL	LOW_SIGNAL	1229.634521	7317.46875	1227	7319	26.002886	58.170128	1236.817505	7321.047852	1236	7325	27.827007	55.785873	100	100	-2.365677	-1.846988	0	0	-0.25813	-0.064158	0	0
1152	Slide108rescan	NORMAL	B	1	2	20	8	LOW_SIGNAL	LOW_SIGNAL	1238.220703	7308.372559	1239	7303	22.645641	54.202545	1241.18396	7309.208008	1240	7312	23.950682	61.281128	100	100	-0.975933	-0.431132	0	0	-0.123723	-0.013633	0	0
1153	Slide108rescan	NORMAL	B	1	2	20	9	LOW_SIGNAL	LOW_SIGNAL	1257.5	7331.027344	1257	7334	27.369818	55.926205	1253.008057	7324.432129	1252	7327	28.040728	53.372753	100	100	1.479397	3.403448	0.434676	2.300564	0.160194	0.123569	135.735672	253.304474
1154	Slide108rescan	NORMAL	B	1	2	20	10	LOW_SIGNAL	LOW_SIGNAL	1263.288574	7330.281738	1263	7332	27.239258	53.095921	1266.735962	7329.775879	1266	7330	28.54994	59.651661	100	100	-1.135378	0.261048	-4.349314	0	-0.120749	0.00848	0	5374.458008
1155	Slide108rescan	NORMAL	B	1	2	20	11	LOW_SIGNAL	LOW_SIGNAL	1252.912109	7319.013672	1248	7312	26.417608	59.994797	1264.656006	7322.304199	1264	7328	25.826063	68.347572	100	100	-3.867789	-1.69807	0	0	-0.45473	-0.048144	0	0
1156	Slide108rescan	NORMAL	B	1	2	20	12	LOW_SIGNAL	LOW_SIGNAL	1248.375854	7312.986816	1245	7324	28.833044	65.959953	1263.079956	7324.815918	1261	7326	23.445066	50.633785	100	100	-4.842716	-6.104384	0	0	-0.627173	-0.233621	0	0
1157	Slide108rescan	NORMAL	B	1	2	20	13	LOW_SIGNAL	LOW_SIGNAL	1259.835571	7329.282715	1260	7328	26.262665	60.397408	1266.5	7330.90332	1267	7334	29.501837	58.294025	100	100	-2.194894	-0.83631	0	0	-0.225899	-0.027801	0	0
1158	Slide108rescan	NORMAL	B	1	2	20	14	LOW_SIGNAL	LOW_SIGNAL	1264.877563	7310.163086	1267	7306	27.931152	58.509926	1270.751953	7321.919922	1272	7329	33.319962	59.438034	100	100	-1.934698	-6.067092	0	0	-0.176302	-0.1978	0	0
1159	Slide108rescan	NORMAL	B	1	2	20	15	LOW_SIGNAL	LOW_SIGNAL	1299.726074	7315.294434	1299	7311	31.227198	56.628635	1289.343994	7316.056152	1290	7309	32.021946	57.079498	100	100	3.419282	-0.393083	0	-0.114961	0.324218	-0.013345	68.2901	0
1160	Slide108rescan	NORMAL	B	1	2	20	16	LOW_SIGNAL	LOW_SIGNAL	1318.944458	7306.083496	1319	7310	25.372414	57.079441	1305.255981	7318.616211	1302	7313	30.231073	56.538139	100	100	4.508226	-6.467483	0	-1.434596	0.452795	-0.221668	120.075417	0
1161	Slide108rescan	NORMAL	B	1	2	20	17	LOW_SIGNAL	LOW_SIGNAL	1328.465332	7307.965332	1329	7299	28.29512	59.240936	1326.368042	7307.359863	1322	7301	30.759348	57.584919	100	100	0.690731	0.312451	2.210687	0.452348	0.068184	0.010514	575.186035	2297.259766
1162	Slide108rescan	NORMAL	B	1	2	20	18	LOW_SIGNAL	LOW_SIGNAL	1331.465698	7309.157715	1325	7305	64.534744	59.256405	1328.728027	7307.583984	1328	7305	32.069572	64.250923	100	100	0.901637	0.81212	1.110226	0.900718	0.085367	0.024494	2045.62439	1578.202759
1163	Slide108rescan	NORMAL	B	1	2	20	19	LOW_SIGNAL	LOW_SIGNAL	1317.534302	7294.630371	1318	7295	25.798199	56.498032	1330.456055	7296.13623	1329	7294	31.233641	58.57782	100	100	-4.25571	-0.777096	0	0	-0.413713	-0.025707	0	0
1164	Slide108rescan	NORMAL	B	1	2	20	20	LOW_SIGNAL	LOW_SIGNAL	1322.972656	7288.855957	1322	7289	29.852257	58.444195	1324.176025	7296.503906	1322	7301	26.972826	74.558121	100	100	-0.396323	-3.946709	0	0	-0.044614	-0.102577	0	0
1165	Slide108rescan	NORMAL	B	1	2	20	21	LOW_SIGNAL	LOW_SIGNAL	1309.088989	7303.260254	1309	7305	29.051897	56.345867	1308.280029	7309.839844	1309	7310	31.233412	56.848339	100	100	0.266427	-3.395384	0	-12.744164	0.0259	-0.115739	1417.613403	0
1166	Slide108rescan	NORMAL	B	1	2	20	22	LOW_SIGNAL	LOW_SIGNAL	1299.741455	7287.884277	1298	7282	28.758577	61.507153	1303.920044	7289.111816	1304	7289	29.732302	56.280148	100	100	-1.376196	-0.633469	0	0	-0.14054	-0.021811	0	0
1167	Slide108rescan	NORMAL	B	1	2	20	23	LOW_SIGNAL	LOW_SIGNAL	1407.073853	7299.516602	1419	7306	62.033142	62.999527	1307.05603	7276.472168	1306	7274	30.892191	59.371384	100	100	32.940331	11.892035	2.769949	0.361017	3.237641	0.38814	53.784309	91.435593
1168	Slide108rescan	NORMAL	B	1	2	20	24	LOW_SIGNAL	LOW_SIGNAL	1428.422852	7316.456543	1440	7328	56.385269	59.032234	1318.634888	7278.166504	1315	7277	35.060539	54.738468	100	100	36.158073	19.759499	1.829908	0.546475	3.131383	0.699509	40.222488	57.722965
1169	Slide108rescan	NORMAL	B	1	2	20	25	LOW_SIGNAL	LOW_SIGNAL	1336.986572	7267.711426	1335	7267	31.793245	54.509277	1327.05603	7263.560059	1325	7266	31.101889	47.643234	100	100	3.27057	2.142305	1.52666	0.655025	0.319291	0.087134	66.40284	637.950012
1170	Slide108rescan	NORMAL	B	1	2	20	26	LOW_SIGNAL	LOW_SIGNAL	1344.524536	7253.300781	1343	7259	27.929699	56.929279	1337.57605	7247.487793	1339	7246	25.896282	58.218246	100	100	2.288446	2.999781	0.762871	1.310837	0.26832	0.099848	150.563232	209.579498
1171	Slide108rescan	NORMAL	B	1	2	21	1	LOW_SIGNAL	LOW_SIGNAL	1363.773315	7410.086426	1376	7410	72.375336	82.139091	1226.603149	7321.206543	1228	7316	25.243164	62.460262	100	100	45.176254	45.866287	0.984956	1.015274	5.433953	1.422983	49.449867	60.0177
1172	Slide108rescan	NORMAL	B	1	2	21	2	LOW_SIGNAL	LOW_SIGNAL	1362.623291	7431.623047	1382	7430	72.546593	86.909485	1226.142822	7325.516113	1225	7321	30.162146	58.757217	100	100	44.949104	54.756271	0.820894	1.218184	4.524893	1.805854	48.343319	60.352196
1173	Slide108rescan	NORMAL	B	1	2	21	3	LOW_SIGNAL	LOW_SIGNAL	1220.074829	7326.347168	1218	7325	23.655659	58.091171	1219.024048	7316.720215	1220	7316	26.542561	52.64621	100	100	0.346069	4.96797	0.06966	14.355427	0.039589	0.182861	1145.639038	255.067856
1174	Slide108rescan	NORMAL	B	1	2	21	4	LOW_SIGNAL	LOW_SIGNAL	1224.675903	7351.124023	1223	7349	29.921629	57.652908	1221.511963	7344.720215	1221	7341	25.585915	60.295998	100	100	1.042027	3.304673	0.315319	3.17139	0.123659	0.106206	490.318207	275.717621
1175	Slide108rescan	NORMAL	B	1	2	21	5	LOW_SIGNAL	LOW_SIGNAL	1259.137939	7349.455078	1263	7344	33.761959	62.801735	1222.744019	7327.680176	1222	7326	26.203272	67.624985	100	100	11.986141	11.236896	1.066677	0.937491	1.388908	0.321995	58.498417	115.185287
1176	Slide108rescan	NORMAL	B	1	2	21	6	LOW_SIGNAL	LOW_SIGNAL	1238.510376	7328.958496	1234	7320	36.202579	59.106525	1221.800049	7321.016113	1218	7327	27.335426	57.431034	100	100	5.503456	4.098651	1.342748	0.744741	0.611307	0.138294	142.044327	175.935349
1177	Slide108rescan	NORMAL	B	1	2	21	7	LOW_SIGNAL	LOW_SIGNAL	1239.379272	7355.055176	1237	7344	23.30834	63.779221	1235.063965	7337.512207	1234	7336	26.491251	62.373302	100	100	1.421223	9.053014	0.156989	6.369874	0.162896	0.281258	291.751709	75.914528
1178	Slide108rescan	NORMAL	B	1	2	21	8	LOW_SIGNAL	LOW_SIGNAL	1247.158569	7344.662109	1236	7347	79.070351	63.605587	1241.682495	7347.682617	1241	7347	27.161928	60.680359	100	100	1.803515	-1.558727	0	-0.864272	0.201608	-0.049777	1356.056641	0
1179	Slide108rescan	NORMAL	B	1	2	21	9	LOW_SIGNAL	LOW_SIGNAL	1322.959229	7379.598633	1326	7383	44.292755	57.73933	1263.959961	7360.295898	1262	7361	28.262985	62.259338	100	100	19.431089	9.961138	1.95069	0.512639	2.08751	0.310038	57.803337	120.653214
1180	Slide108rescan	NORMAL	B	1	2	21	10	LOW_SIGNAL	LOW_SIGNAL	1346.378418	7392.006836	1352	7391	50.446083	66.390465	1290.823975	7371.175781	1288	7367	35.446701	72.746101	100	100	18.296556	10.749825	1.702033	0.587533	1.567267	0.286353	64.609482	142.754196
1181	Slide108rescan	NORMAL	B	1	2	21	11	LOW_SIGNAL	LOW_SIGNAL	1287.040527	7349.020508	1286	7349	31.392155	64.805779	1298.791992	7366.664063	1300	7368	39.647907	63.792515	100	100	-3.870281	-9.104921	0	0	-0.296396	-0.276577	0	0
1182	Slide108rescan	NORMAL	B	1	2	21	12	LOW_SIGNAL	LOW_SIGNAL	1298.046997	7376.060547	1299	7373	31.777166	69.41465	1297.583984	7370.664063	1301	7364	32.830505	67.038857	100	100	0.152491	2.784845	0.054757	18.262388	0.014103	0.080498	1781.693481	333.645752
1183	Slide108rescan	NORMAL	B	1	2	21	13	DETECTED	DETECTED	2722.081299	7838.906738	2709	7837	184.60733	85.142868	1298.043945	7368.187012	1296	7370	28.534927	63.285934	100	100	468.999023	242.913986	1.930721	0.517941	49.905064	7.437984	12.807858	12.100165
1184	Slide108rescan	NORMAL	B	1	2	21	14	DETECTED	DETECTED	2684.494629	7759.979004	2693	7762	218.038712	97.601768	1292.901123	7336.703125	1290	7342	28.659327	75.269547	100	100	458.313812	218.430679	2.098212	0.476596	48.556393	5.623468	15.532336	14.679253
1185	Slide108rescan	NORMAL	B	1	2	21	15	DETECTED	DETECTED	2208.882324	7590.333496	2226	7597	157.28064	72.985458	1298.974976	7322.649902	1302	7311	30.425243	60.798512	100	100	299.673065	138.137589	2.169381	0.460961	29.90633	4.402799	16.958843	15.084389
1186	Slide108rescan	NORMAL	B	1	2	21	16	DETECTED	DETECTED	2296.059326	7588.594238	2284	7592	100.557137	62.87785	1303.769287	7334.589844	1298	7324	27.935425	86.789551	100	100	326.805359	131.078461	2.493204	0.40109	35.520851	2.92667	9.734947	23.551991
1187	Slide108rescan	NORMAL	B	1	2	21	17	LOW_SIGNAL	LOW_SIGNAL	1289.650635	7329.73291	1288	7328	27.871027	51.405804	1301	7331.963867	1299	7335	33.086937	64.232094	100	100	-3.737852	-1.151281	0	0	-0.343017	-0.034733	0	0
1188	Slide108rescan	NORMAL	B	1	2	21	18	LOW_SIGNAL	LOW_SIGNAL	1298.722168	7329.555664	1300	7327	29.569044	58.240738	1302.920044	7332.744141	1302	7335	29.045736	65.208824	100	100	-1.382548	-1.645407	0	0	-0.144526	-0.048896	0	0
1189	Slide108rescan	NORMAL	B	1	2	21	19	LOW_SIGNAL	LOW_SIGNAL	1302.344849	7317.834473	1304	7314	28.922403	58.617062	1313.248047	7316.375977	1314	7320	29.129217	67.369431	100	100	-3.590909	0.752654	-4.770996	0	-0.374305	0.021649	0	2276.771729
1190	Slide108rescan	NORMAL	B	1	2	21	20	LOW_SIGNAL	LOW_SIGNAL	1310.993164	7322.393066	1311	7326	35.676701	55.187344	1313.619019	7338.761719	1315	7332	28.182789	62.140175	100	100	-0.864811	-8.447011	0	0	-0.093172	-0.263415	0	0
1191	Slide108rescan	NORMAL	B	1	2	21	21	LOW_SIGNAL	LOW_SIGNAL	1305.648315	7348.103516	1304	7347	35.494034	54.461216	1299.400024	7342.848145	1300	7340	28.354322	65.003479	100	100	2.057841	2.712024	0.758784	1.317898	0.220365	0.080848	341.707062	675.279114
1192	Slide108rescan	NORMAL	B	1	2	21	22	LOW_SIGNAL	LOW_SIGNAL	1301.283813	7335.837891	1297	7338	40.237732	65.495285	1300.447998	7325.271973	1298	7330	32.232639	75.023262	100	100	0.275271	5.452521	0.050485	19.807808	0.025931	0.140835	2881.728516	346.305939
1193	Slide108rescan	NORMAL	B	1	2	21	23	LOW_SIGNAL	LOW_SIGNAL	1761.080566	7372.29541	1844	7371	224.416382	73.164246	1295.18396	7286.13623	1294	7293	27.123486	62.494297	100	100	153.440536	44.462273	3.451028	0.289769	17.17687	1.378673	47.815598	44.157372
1194	Slide108rescan	NORMAL	B	1	2	21	24	DETECTED	DETECTED	1876.762939	7409.762695	1869	7415	86.978058	63.449413	1310.378052	7275.695313	1319	7274	32.026081	60.191406	100	100	186.535797	69.185204	2.696181	0.370895	17.685114	2.227351	14.277792	14.970415
1195	Slide108rescan	NORMAL	B	1	2	21	25	LOW_SIGNAL	LOW_SIGNAL	1313.938721	7286.415039	1311	7280	27.327097	53.727734	1322.220215	7288.532227	1319	7282	31.004883	62.482246	100	100	-2.727465	-1.09257	0	0	-0.267103	-0.033885	0	0
1196	Slide108rescan	NORMAL	B	1	2	21	26	LOW_SIGNAL	LOW_SIGNAL	1328.293701	7263.405762	1328	7262	26.400976	57.995537	1328.560059	7267	1327	7266	33.266617	62.724434	100	100	-0.087723	-1.8548	0	0	-0.008007	-0.057302	0	0
1197	Slide108rescan	NORMAL	B	1	2	22	1	LOW_SIGNAL	LOW_SIGNAL	1369.736816	7385	1387	7381	90.319496	55.192379	1197.968262	7364.865234	1197	7354	32.964462	95.50885	100	100	56.571045	10.390506	5.444494	0.183672	5.210719	0.210816	48.954811	387.126648
1198	Slide108rescan	NORMAL	B	1	2	22	2	LOW_SIGNAL	LOW_SIGNAL	1379.782349	7392.03418	1404	7391	88.476646	59.598125	1213.271973	7368.080078	1214	7371	32.54163	62.963066	100	100	54.839294	12.361466	4.43631	0.225413	5.116842	0.380447	49.411278	84.778419
1199	Slide108rescan	NORMAL	B	1	2	22	3	LOW_SIGNAL	LOW_SIGNAL	1488.123291	7406.671387	1520	7407	122.99424	57.809093	1208.975952	7370	1209	7370	29.407724	61.763859	100	100	91.935669	18.924196	4.858102	0.205842	9.492313	0.593735	42.782722	59.299282
1200	Slide108rescan	NORMAL	B	1	2	22	4	LOW_SIGNAL	LOW_SIGNAL	1480.652832	7409.638672	1515	7408	110.017441	62.969475	1216.767944	7373.26416	1218	7365	28.3808	63.685097	100	100	86.909065	18.770994	4.629966	0.215984	9.298007	0.571162	40.280357	26.173086
1201	Slide108rescan	NORMAL	B	1	2	22	5	LOW_SIGNAL	LOW_SIGNAL	1564.145874	7435.847168	1572	7439	87.042969	67.211006	1226.712036	7372.295898	1227	7367	26.129581	78.596458	100	100	111.132011	32.795506	3.388635	0.295104	12.913863	0.808577	24.605846	64.112221
1202	Slide108rescan	NORMAL	B	1	2	22	6	LOW_SIGNAL	LOW_SIGNAL	1568.486328	7449.821777	1601	7452	127.163063	69.694778	1241.176025	7390.335938	1243	7398	32.701252	79.59536	100	100	107.797882	30.69755	3.511612	0.28477	10.009107	0.747353	37.544319	64.629723
1203	Slide108rescan	NORMAL	B	1	2	22	7	DETECTED	DETECTED	2674.566895	8595.567383	2709	8426	278.028046	455.787109	1270.80603	7405.955078	1267	7410	33.143055	75.723076	100	100	462.321075	613.897095	0.753092	1.327859	42.354599	15.710036	19.664713	37.78146
1204	Slide108rescan	NORMAL	B	1	2	22	8	DETECTED	DETECTED	2777.917236	9186.875977	2872	9183	398.517548	606.035706	1282.157837	7426.754395	1287	7434	33.241428	75.080017	100	100	492.62027	908.307251	0.54235	1.843828	44.996845	23.443275	26.55031	34.166218
1205	Slide108rescan	NORMAL	B	1	2	22	9	LOW_SIGNAL	LOW_SIGNAL	1401.041138	7459.883789	1409	7460	59.58313	61.37027	1289.623901	7438.760742	1287	7450	35.898022	71.658516	100	100	36.694664	10.900506	3.366327	0.29706	3.103715	0.294774	42.681938	175.140625
1206	Slide108rescan	NORMAL	B	1	2	22	10	LOW_SIGNAL	LOW_SIGNAL	1392.575317	7449.869629	1396	7444	47.608006	57.096806	1300.024048	7439.087891	1301	7439	50.614204	68.92807	100	100	30.48126	5.563895	5.478404	0.182535	1.828563	0.15642	18.566551	358.141724
1207	Slide108rescan	NORMAL	B	1	2	22	11	LOW_SIGNAL	LOW_SIGNAL	1286.845581	7444.167969	1285	7446	36.86713	51.777382	1289.05603	7444.567871	1291	7441	45.618027	72.664093	100	100	-0.728	-0.206369	0	0	-0.048456	-0.005503	0	0
1208	Slide108rescan	NORMAL	B	1	2	22	12	LOW_SIGNAL	LOW_SIGNAL	1275.553345	7434.600098	1271	7434	34.811386	63.272926	1270.920044	7441.775879	1272	7445	42.376694	75.198547	100	100	1.525953	-3.703048	0	-2.426712	0.109336	-0.095424	521.552368	0
1209	Slide108rescan	NORMAL	B	1	2	22	13	LOW_SIGNAL	LOW_SIGNAL	1376.80542	7460.449707	1374	7459	48.814838	67.511116	1274.767944	7441.383789	1274	7441	35.311775	72.76651	100	100	33.605492	9.838929	3.415564	0.292777	2.889616	0.262015	33.031109	142.409515
1210	Slide108rescan	NORMAL	B	1	2	22	14	LOW_SIGNAL	LOW_SIGNAL	1386.608398	7439.671387	1387	7442	57.227623	65.923325	1280.525391	7397.381348	1280	7405	30.238016	80.457336	100	100	34.937866	21.82369	1.600915	0.624643	3.508266	0.525621	45.800602	109.067787
1211	Slide108rescan	NORMAL	B	1	2	22	15	LOW_SIGNAL	LOW_SIGNAL	1287.351685	7339.461914	1287	7331	28.110039	63.465767	1289.134888	7354.595215	1287	7353	28.056046	71.269432	100	100	-0.587288	-7.80951	0	0	-0.063559	-0.212339	0	0
1212	Slide108rescan	NORMAL	B	1	2	22	16	LOW_SIGNAL	LOW_SIGNAL	1280.458862	7334.993164	1279	7330	30.287384	64.988014	1419.043457	7359.791504	1279	7339	1079.784546	103.538994	100	100	-45.64209	-12.797134	0	0	-0.128345	-0.239507	0	0
1213	Slide108rescan	NORMAL	B	1	2	22	17	LOW_SIGNAL	LOW_SIGNAL	1283.472656	7344.671387	1283	7344	29.574043	58.92392	1281.359985	7363.104004	1281	7358	36.238991	57.68153	100	100	0.695797	-9.512115	0	-13.670825	0.058298	-0.319558	991.3396	0
1214	Slide108rescan	NORMAL	B	1	2	22	18	LOW_SIGNAL	LOW_SIGNAL	1303.855225	7355.08252	1286	7354	115.900764	68.074654	1287.952026	7365.808105	1291	7361	42.362843	64.477501	100	100	5.237632	-5.534917	0	-1.056759	0.375404	-0.166346	678.362366	0
1215	Slide108rescan	NORMAL	B	1	2	22	19	LOW_SIGNAL	LOW_SIGNAL	1298.793091	7376.358398	1298	7368	24.963274	63.881802	1305.698242	7364.905273	1300	7367	39.975914	64.829933	100	100	-2.274174	5.910362	-0.384777	0	-0.172733	0.176664	0	96.453896
1216	Slide108rescan	NORMAL	B	1	2	22	20	LOW_SIGNAL	LOW_SIGNAL	1303.027222	7372.884277	1302	7370	27.54323	61.524979	1305.571411	7380.285645	1301	7377	38.044697	66.128586	100	100	-0.837915	-3.819461	0	0	-0.066874	-0.111924	0	0
1217	Slide108rescan	NORMAL	B	1	2	22	21	LOW_SIGNAL	LOW_SIGNAL	1298	7379.041504	1300	7380	30.856749	61.125652	1285.744019	7384.144043	1282	7386	33.574398	64.646408	100	100	4.036441	-2.633155	0	-0.652346	0.365039	-0.07893	107.968391	0
1218	Slide108rescan	NORMAL	B	1	2	22	22	LOW_SIGNAL	LOW_SIGNAL	1315.755127	7378.775391	1313	7380	29.57683	70.485085	1298.911987	7382.21582	1298	7386	31.390364	63.462269	100	100	5.547197	-1.775427	0	-0.320058	0.53657	-0.054212	62.429207	0
1219	Slide108rescan	NORMAL	B	1	2	22	23	LOW_SIGNAL	LOW_SIGNAL	1302.506714	7336.912109	1302	7334	35.3256	70.039726	1302.18396	7369.695801	1302	7369	32.639126	75.070099	100	100	0.106297	-16.917959	0	-159.157074	0.009889	-0.436708	4186.601074	0
1220	Slide108rescan	NORMAL	B	1	2	22	24	LOW_SIGNAL	LOW_SIGNAL	1300.594604	7311.385254	1303	7311	30.016289	58.539894	1296.644043	7321.95752	1294	7317	33.221222	61.42168	100	100	1.301096	-5.455797	0	-4.193231	0.118917	-0.172126	360.361145	0
1221	Slide108rescan	NORMAL	B	1	2	22	25	LOW_SIGNAL	LOW_SIGNAL	1292.687134	7307.897949	1290	7298	33.674263	58.795753	1289.536011	7322.647949	1286	7321	35.555618	61.997826	100	100	1.037805	-7.611708	0	-7.334428	0.088625	-0.237912	362.173767	0
1222	Slide108rescan	NORMAL	B	1	2	22	26	LOW_SIGNAL	LOW_SIGNAL	1304.268921	7335.455078	1307	7338	31.85084	69.442932	1291.368042	7331.616211	1287	7330	41.654205	62.535648	100	100	4.248835	1.98104	2.14475	0.466255	0.309714	0.061387	208.078339	786.50647
1223	Slide108rescan	NORMAL	B	1	2	23	1	LOW_SIGNAL	LOW_SIGNAL	1141.642334	7348.675293	1143	7346	23.207281	55.642731	1156.134888	7359.365234	1158	7357	25.14863	96.664673	100	100	-4.773044	-5.516523	0	0	-0.576276	-0.110588	0	0
1224	Slide108rescan	NORMAL	B	1	2	23	2	LOW_SIGNAL	LOW_SIGNAL	1147.272095	7360.278809	1147	7359	25.195559	58.486717	1160.223999	7366.463867	1164	7366	24.072763	58.200787	100	100	-4.26564	-3.191787	0	0	-0.538031	-0.106271	0	0
1225	Slide108rescan	NORMAL	B	1	2	23	3	LOW_SIGNAL	LOW_SIGNAL	1275.827637	7439.889648	1288	7443	59.671597	70.474991	1176.223999	7367.624023	1178	7368	28.247713	57.35342	100	100	32.803921	37.292534	0.879638	1.136832	3.526078	1.260005	52.771187	56.672821
1226	Slide108rescan	NORMAL	B	1	2	23	4	LOW_SIGNAL	LOW_SIGNAL	1312.095947	7475.075195	1330	7471	87.498283	104.371696	1206.447998	7389.448242	1198	7383	42.039242	61.332962	100	100	34.794582	44.187618	0.787428	1.269957	2.513079	1.3961	72.635155	98.624916
1227	Slide108rescan	NORMAL	B	1	2	23	5	LOW_SIGNAL	LOW_SIGNAL	1255.493164	7406.191895	1249	7408	57.699371	61.536678	1230.024048	7417.352051	1231	7419	30.416853	65.068466	100	100	8.388116	-5.759176	0	-0.686588	0.837336	-0.171514	192.511322	0
1228	Slide108rescan	NORMAL	B	1	2	23	6	LOW_SIGNAL	LOW_SIGNAL	1267.541626	7427.131836	1266	7429	32.078987	58.636986	1253.42395	7423.224121	1249	7425	31.410976	55.798138	100	100	4.64958	2.016568	2.305689	0.43371	0.44945	0.070033	46.129753	461.241058
1229	Slide108rescan	NORMAL	B	1	2	23	7	DETECTED	DETECTED	1983.323242	8943.737305	1981	8970	240.41272	522.99646	1270.568237	7427	1269	7416	40.078594	68.540619	100	100	234.74202	782.70929	0.29991	3.334338	17.783932	22.129028	33.25806	34.184284
1230	Slide108rescan	NORMAL	B	1	2	23	8	DETECTED	DETECTED	2021.290039	8951.919922	2043	9074	246.887527	491.806641	1254.265869	7432.86084	1255	7429	39.343235	61.920696	100	100	252.615265	783.90741	0.322251	3.103167	19.495707	24.532331	31.776386	32.118107
1231	Slide108rescan	NORMAL	B	1	2	23	9	LOW_SIGNAL	LOW_SIGNAL	1527.229126	7502.652832	1530	7503	112.148911	72.165253	1251.341919	7441.333496	1252	7433	30.251577	99.74588	100	100	90.861961	31.643721	2.871406	0.348261	9.119762	0.614756	39.143448	112.294006
1232	Slide108rescan	NORMAL	B	1	2	23	10	LOW_SIGNAL	LOW_SIGNAL	1496.026978	7497.540527	1519	7504	141.293915	67.156975	1250.33606	7429.056152	1237	7423	60.016926	67.373215	100	100	80.916977	35.341225	2.289592	0.436759	4.093694	1.016493	52.062893	7.875651
1233	Slide108rescan	NORMAL	B	1	2	23	11	LOW_SIGNAL	LOW_SIGNAL	1221.161133	7438.885742	1221	7440	28.384443	53.679161	1224.176514	7439.17627	1224	7436	29.511456	58.322544	100	100	-0.993099	-0.149926	0	0	-0.102177	-0.004981	0	0
1234	Slide108rescan	NORMAL	B	1	2	23	12	LOW_SIGNAL	LOW_SIGNAL	1210.013306	7441.913574	1209	7435	31.282	58.293167	1223.206299	7444.365234	1221	7438	29.291456	60.92141	100	100	-4.345041	-1.265174	0	0	-0.450404	-0.040243	0	0
1235	Slide108rescan	NORMAL	B	1	2	23	13	LOW_SIGNAL	LOW_SIGNAL	1282.428589	7448.367188	1286	7442	40.275768	54.085213	1232.072021	7424.839844	1231	7419	30.449102	68.307945	100	100	16.584663	12.141239	1.365978	0.732076	1.653795	0.344431	52.351971	177.336136
1236	Slide108rescan	NORMAL	B	1	2	23	14	LOW_SIGNAL	LOW_SIGNAL	1299.775513	7430.687012	1300	7425	34.755272	61.386246	1250.023804	7422.016113	1248	7428	31.745102	66.549599	100	100	16.385456	4.4746	3.661882	0.273084	1.567225	0.130292	28.438032	296.413452
1237	Slide108rescan	NORMAL	B	1	2	23	15	LOW_SIGNAL	LOW_SIGNAL	1260.370605	7388.349609	1260	7390	25.490862	60.787586	1260.57605	7390.104004	1261	7384	33.920509	58.55764	100	100	-0.067662	-0.905352	0	0	-0.006057	-0.02996	0	0
1238	Slide108rescan	NORMAL	B	1	2	23	16	LOW_SIGNAL	LOW_SIGNAL	1236.28772	7347.308105	1237	7348	26.611113	59.396461	1245.936035	7356.160156	1243	7356	32.539001	67.968987	100	100	-3.177621	-4.568083	0	0	-0.296515	-0.130237	0	0
1239	Slide108rescan	NORMAL	B	1	2	23	17	LOW_SIGNAL	LOW_SIGNAL	1300.38623	7357.186035	1307	7360	48.728294	60.075516	1237.112061	7348.496094	1236	7347	26.015261	64.67907	100	100	20.839006	4.484427	4.646972	0.215194	2.432194	0.134355	65.117538	275.776917
1240	Slide108rescan	NORMAL	B	1	2	23	18	LOW_SIGNAL	LOW_SIGNAL	1293.462036	7355.662109	1297	7354	46.660271	57.341	1231.911987	7363.848145	1231	7369	25.070869	71.652504	100	100	20.271175	-4.224387	0	-0.208394	2.455042	-0.114246	63.936043	0
1241	Slide108rescan	NORMAL	B	1	2	23	19	DETECTED	DETECTED	2772.431641	9695.273438	2847	9749	253.011887	307.263397	1248.966675	7381.633301	1251	7387	36.108101	60.308235	100	100	501.744965	1193.949341	0.42024	2.379594	42.191776	38.363586	16.437666	13.022197
1242	Slide108rescan	NORMAL	B	1	2	23	20	DETECTED	DETECTED	2700.046387	9573.518555	2784	9688	304.372528	361.127319	1252.544067	7388.485352	1252	7379	32.299641	59.507553	100	100	476.727081	1127.582031	0.422787	2.365257	44.814812	36.718586	20.908697	16.301386
1243	Slide108rescan	NORMAL	B	1	2	23	21	LOW_SIGNAL	LOW_SIGNAL	1258.727905	7388.870605	1256	7383	32.794209	58.779747	1247.733887	7382.532227	1247	7379	29.341742	56.684093	100	100	3.620821	3.270908	1.106977	0.903361	0.374689	0.111819	133.22316	245.416916
1244	Slide108rescan	NORMAL	B	1	2	23	22	LOW_SIGNAL	LOW_SIGNAL	1287.046997	7382.013184	1285	7384	36.937553	63.714848	1263.719971	7377.26416	1261	7386	36.682293	61.219612	100	100	7.68263	2.450724	3.134841	0.318995	0.635921	0.077574	18.583601	371.785645
1245	Slide108rescan	NORMAL	B	1	2	23	23	LOW_SIGNAL	LOW_SIGNAL	1267.551025	7381.013672	1264	7384	28.744783	62.377785	1278.657837	7383.868652	1278	7390	32.957424	68.314667	100	100	-3.657969	-1.473307	0	0	-0.337005	-0.041792	0	0
1246	Slide108rescan	NORMAL	B	1	2	23	24	LOW_SIGNAL	LOW_SIGNAL	1259.927612	7341.230469	1258	7342	31.827785	58.457016	1262.853149	7345.720215	1264	7348	29.428345	67.331673	100	100	-0.96351	-2.316925	0	0	-0.099412	-0.066681	0	0
1247	Slide108rescan	NORMAL	B	1	2	23	25	LOW_SIGNAL	LOW_SIGNAL	1236.761597	7321.794922	1234	7317	27.487137	53.866043	1244.303955	7327.711914	1248	7327	28.110737	62.869267	100	100	-2.484035	-3.053452	0	0	-0.268309	-0.094116	0	0
1248	Slide108rescan	NORMAL	B	1	2	23	26	LOW_SIGNAL	LOW_SIGNAL	1232.182373	7348.695801	1229	7346	40.69582	65.038406	1242.436523	7357.904785	1241	7353	27.175428	91.052986	100	100	-3.377149	-4.752278	0	0	-0.377332	-0.101139	0	0
1249	Slide108rescan	NORMAL	B	1	2	24	1	LOW_SIGNAL	LOW_SIGNAL	1199.744995	7324.416016	1206	7325	46.047733	56.689186	1196.674561	7321.111328	1196	7323	48.225601	60.543045	100	100	1.011231	1.705377	0.592966	1.686437	0.063668	0.054584	466.670319	643.192505
1250	Slide108rescan	NORMAL	B	1	2	24	2	LOW_SIGNAL	LOW_SIGNAL	1216.288574	7344.22168	1219	7342	31.442846	52.549831	1194.591553	7334.668945	1201	7336	38.883015	54.03791	100	100	7.145797	4.929669	1.449549	0.68987	0.558008	0.176778	105.426254	131.837433
1251	Slide108rescan	NORMAL	B	1	2	24	3	DETECTED	DETECTED	1626.838257	7446.411621	1631	7453	43.744034	65.004066	1208.038208	7340.358887	1209	7339	31.362495	62.181007	100	100	137.929535	54.728302	2.52026	0.396785	13.353531	1.705549	7.281476	17.867189
1252	Slide108rescan	NORMAL	B	1	2	24	4	LOW_SIGNAL	LOW_SIGNAL	1513.534302	7416.020508	1570	7412	134.475143	62.62978	1228.436523	7353.095215	1228	7355	35.501549	59.326275	100	100	93.895416	32.472473	2.891539	0.345837	8.030573	1.060665	45.494671	31.898029
1253	Slide108rescan	NORMAL	B	1	2	24	5	LOW_SIGNAL	LOW_SIGNAL	1235.602783	7366.554688	1238	7366	26.249073	62.349621	1229.728027	7369.687988	1228	7366	27.606207	73.806335	100	100	1.934819	-1.616934	0	-0.835703	0.212806	-0.042453	145.524323	0
1254	Slide108rescan	NORMAL	B	1	2	24	6	LOW_SIGNAL	LOW_SIGNAL	1228.280762	7369.869629	1229	7369	28.043001	54.470276	1223.687988	7373.87207	1225	7376	28.701019	63.293861	100	100	1.512605	-2.065452	0	-1.365493	0.160021	-0.063236	133.046707	0
1255	Slide108rescan	NORMAL	B	1	2	24	7	LOW_SIGNAL	LOW_SIGNAL	1235.937988	7378.655273	1236	7379	28.194319	59.463261	1226.920654	7372.341309	1227	7370	27.944397	59.690689	100	100	2.96981	3.258309	0.911457	1.097144	0.322688	0.105778	41.538891	82.446739
1256	Slide108rescan	NORMAL	B	1	2	24	8	LOW_SIGNAL	LOW_SIGNAL	1244.006836	7382.758789	1244	7384	27.802513	60.624664	1229.373779	7381.130859	1229	7384	26.386654	53.935158	100	100	4.819318	0.84009	5.73667	0.174317	0.554563	0.030183	59.859245	1700.50354
1257	Slide108rescan	NORMAL	B	1	2	24	9	LOW_SIGNAL	LOW_SIGNAL	1289.158569	7384.075684	1292	7388	38.725834	59.721928	1238.384033	7364.160156	1238	7359	26.125565	59.948288	100	100	16.722319	10.277369	1.627101	0.61459	1.943481	0.332212	56.299377	26.133629
1258	Slide108rescan	NORMAL	B	1	2	24	10	LOW_SIGNAL	LOW_SIGNAL	1285.571411	7386.380859	1290	7386	39.112759	55.557011	1234.287964	7361.848145	1237	7359	24.577665	58.687401	100	100	16.889927	12.660059	1.334111	0.749563	2.086587	0.418024	59.329239	77.085205
1259	Slide108rescan	NORMAL	B	1	2	24	11	DETECTED	DETECTED	1930.08252	8350.484375	1935	8350	113.55291	171.96283	1223.052002	7396.116699	1223	7395	25.16362	57.773365	100	100	232.856689	492.499542	0.472806	2.115033	28.09733	16.519163	15.661226	16.971178
1260	Slide108rescan	NORMAL	B	1	2	24	12	DETECTED	DETECTED	1934.943237	8274.852539	1923	8287	124.088257	144.143402	1217.875	7397.774902	1219	7395	28.315748	53.268597	100	100	236.162552	452.614166	0.521775	1.916537	25.324009	16.465191	16.848379	15.271106
1261	Slide108rescan	NORMAL	B	1	2	24	13	LOW_SIGNAL	LOW_SIGNAL	1435.238037	7532.96582	1453	7538	94.72052	88.802643	1224.283325	7379.591797	1226	7376	23.542265	60.578514	100	100	69.476799	79.148361	0.877805	1.139206	8.96068	2.531822	43.491909	42.335663
1262	Slide108rescan	NORMAL	B	1	2	24	14	DETECTED	DETECTED	1508	7557.789063	1513	7558	60.453159	72.005852	1239.45459	7378.5	1240	7369	26.487431	61.700241	100	100	88.443977	92.521767	0.955926	1.046106	10.138598	2.905808	20.235504	20.704212
1263	Slide108rescan	NORMAL	B	1	2	24	15	LOW_SIGNAL	LOW_SIGNAL	1325.063354	7364.04248	1324	7367	35.281883	61.054077	1243.324829	7364.512695	1245	7363	28.933285	58.041691	100	100	26.920141	-0.242653	0	-0.009014	2.825069	-0.008101	24.701933	0
1264	Slide108rescan	NORMAL	B	1	2	24	16	LOW_SIGNAL	LOW_SIGNAL	1302.678345	7338.643555	1309	7330	46.793915	59.074013	1239.952026	7333.439941	1241	7332	28.89884	53.695744	100	100	20.658575	2.685314	7.693168	0.129985	2.170548	0.096909	58.673786	473.273926
1265	Slide108rescan	NORMAL	B	1	2	24	17	LOW_SIGNAL	LOW_SIGNAL	1461.930054	7358.077148	1484	7358	81.3386	62.489101	1235.33606	7321.695801	1233	7322	27.19611	55.933178	100	100	74.62751	18.774523	3.974935	0.251576	8.331853	0.650443	33.830238	76.58696
1266	Slide108rescan	NORMAL	B	1	2	24	18	DETECTED	DETECTED	1519.769287	7357.672852	1513	7362	44.323887	62.536736	1235.773315	7308.080078	1234	7303	25.439686	53.553646	100	100	93.532539	25.592253	3.654721	0.273619	11.163502	0.926039	12.780607	65.11673
1267	Slide108rescan	NORMAL	B	1	2	24	19	LOW_SIGNAL	LOW_SIGNAL	1230.032837	7328.059082	1229	7317	27.805954	57.015995	1232.91272	7334.944336	1229	7331	24.263561	55.995037	100	100	-0.948474	-3.553122	0	0	-0.118692	-0.122962	0	0
1268	Slide108rescan	NORMAL	B	1	2	24	20	LOW_SIGNAL	LOW_SIGNAL	1238.033081	7326.529785	1237	7332	25.711067	57.620815	1232.24353	7330.374023	1232	7335	23.069912	59.485287	100	100	1.906757	-1.983811	0	-1.040411	0.250957	-0.064625	196.054749	0
1269	Slide108rescan	NORMAL	B	1	2	24	21	LOW_SIGNAL	LOW_SIGNAL	1249.688721	7333.178711	1253	7328	27.451818	64.508209	1238.714233	7328.904785	1238	7330	21.989037	58.06168	100	100	3.614388	2.205551	1.638769	0.610214	0.499089	0.07361	149.749603	657.700073
1270	Slide108rescan	NORMAL	B	1	2	24	22	LOW_SIGNAL	LOW_SIGNAL	1258	7326.712402	1259	7328	30.313929	55.457977	1252.322021	7327.745605	1253	7319	27.522137	70.739944	100	100	1.870012	-0.533182	0	-0.285123	0.206306	-0.014606	223.79332	0
1271	Slide108rescan	NORMAL	B	1	2	24	23	DETECTED	DETECTED	3736.796631	10596.211914	3934	10859	620.624573	855.929565	1263.978271	7345.760742	1260	7334	26.302076	69.547806	100	100	814.409363	1677.388916	0.485522	2.059639	94.01609	46.736935	25.075315	26.245567
1272	Slide108rescan	NORMAL	B	1	2	24	24	DETECTED	DETECTED	3787.288086	10343.322266	3990	10600	675.623901	890.237793	1263.942261	7327.577148	1263	7320	25.065727	59.539845	100	100	831.050293	1556.269287	0.534002	1.872654	100.669159	50.650875	26.756491	29.453568
1273	Slide108rescan	NORMAL	B	1	2	24	25	LOW_SIGNAL	LOW_SIGNAL	1389.874146	7331.821289	1412	7337	83.966782	61.564178	1249.206909	7315.387695	1242	7311	36.860844	62.287228	100	100	46.327995	8.480523	5.46287	0.183054	3.81617	0.263836	53.632492	57.584038
1274	Slide108rescan	NORMAL	B	1	2	24	26	LOW_SIGNAL	LOW_SIGNAL	1395.013306	7332.27832	1417	7337	89.68573	58.50301	1245.317505	7316.277832	1247	7327	27.316999	59.627335	100	100	49.301502	8.25702	5.970859	0.16748	5.47995	0.268342	57.065262	72.02668
1275	Slide108rescan	NORMAL	B	1	2	25	1	LOW_SIGNAL	LOW_SIGNAL	1218.590576	7303.516602	1217	7305	25.888798	56.749043	1203.748047	7298.228516	1203	7296	27.719954	54.379799	100	100	4.888307	2.728906	1.791306	0.558252	0.535446	0.097244	66.753265	306.845459
1276	Slide108rescan	NORMAL	B	1	2	25	2	LOW_SIGNAL	LOW_SIGNAL	1209.251709	7297.238281	1207	7294	24.571909	57.880302	1196.920654	7300.666504	1198	7304	29.022636	50.223335	100	100	4.061166	-1.769127	0	-0.435621	0.424877	-0.06826	125.249382	0
1277	Slide108rescan	NORMAL	B	1	2	25	3	LOW_SIGNAL	LOW_SIGNAL	1206.95105	7306.790039	1205	7301	36.066513	57.029499	1197.079346	7292.801758	1198	7292	25.332537	55.740688	100	100	3.251192	7.218625	0.450389	2.220301	0.389685	0.250953	260.057281	86.18412
1278	Slide108rescan	NORMAL	B	1	2	25	4	LOW_SIGNAL	LOW_SIGNAL	1226.013672	7302.102539	1214	7299	107.053711	76.550255	1206.447998	7314.687988	1202	7311	30.829517	59.149536	100	100	6.443849	-6.494696	0	-1.007891	0.634641	-0.212773	523.97113	0
1279	Slide108rescan	NORMAL	B	1	2	25	5	LOW_SIGNAL	LOW_SIGNAL	1224.082764	7303.075684	1223	7307	28.006079	58.25436	1214.248047	7318.583984	1213	7325	27.735125	55.512451	100	100	3.239011	-8.003028	0	-2.470825	0.354594	-0.279366	39.51614	0
1280	Slide108rescan	NORMAL	B	1	2	25	6	LOW_SIGNAL	LOW_SIGNAL	1204.489624	7329.944824	1202	7326	26.470144	60.517075	1209.703979	7339.848145	1212	7338	25.110403	63.239441	100	100	-1.71732	-5.110589	0	0	-0.207657	-0.1566	0	0
1281	Slide108rescan	NORMAL	B	1	2	25	7	LOW_SIGNAL	LOW_SIGNAL	1222.075317	7341.260254	1222	7344	28.229866	55.097912	1218.735962	7344.056152	1220	7344	21.474722	56.094582	100	100	1.099799	-1.442818	0	-1.311893	0.155502	-0.049843	548.722656	0
1282	Slide108rescan	NORMAL	B	1	2	25	8	LOW_SIGNAL	LOW_SIGNAL	1237.246582	7358.712402	1238	7353	25.667524	52.518627	1227.391968	7356.368164	1224	7361	25.664679	59.148602	100	100	3.245564	1.20974	2.682862	0.372736	0.383976	0.039633	3.878125	1160.692139
1283	Slide108rescan	NORMAL	B	1	2	25	9	LOW_SIGNAL	LOW_SIGNAL	1280.376709	7356.328613	1281	7357	28.157473	53.619106	1237.460327	7351.531738	1239	7352	25.974033	57.454494	100	100	14.134278	2.475418	5.709856	0.175136	1.65228	0.08349	25.332178	430.280609
1284	Slide108rescan	NORMAL	B	1	2	25	10	TOO_SMALL	TOO_SMALL	1698.416138	7468.29541	1294	7348	1519.718018	468.107361	1247.928589	7333.246094	1243	7332	46.490116	50.165424	100	100	148.365646	69.691933	2.128878	0.469731	9.689964	2.69208	337.191711	344.623413
1285	Slide108rescan	NORMAL	B	1	2	25	11	LOW_SIGNAL	LOW_SIGNAL	1238.317627	7353.824219	1239	7352	27.411463	59.06683	1283.023804	7345.483887	1229	7345	601.080139	58.621593	100	100	-14.723738	4.304012	-3.420933	0	-0.074376	0.142274	0	86.791832
1286	Slide108rescan	NORMAL	B	1	2	25	12	LOW_SIGNAL	LOW_SIGNAL	1236.653076	7326.312988	1235	7322	26.939978	54.124897	1285.111084	7337.008789	1228	7338	623.968811	60.929939	100	100	-15.959383	-5.519547	0	0	-0.077661	-0.175543	0	0
1287	Slide108rescan	NORMAL	B	1	2	25	13	LOW_SIGNAL	LOW_SIGNAL	1358.369873	7369.417969	1365	7365	57.75	59.772648	1238.063477	7328.063477	1239	7327	23.440065	57.349285	100	100	39.622261	21.340904	1.856635	0.538609	5.132511	0.721099	43.87051	40.738571
1288	Slide108rescan	NORMAL	B	1	2	25	14	LOW_SIGNAL	LOW_SIGNAL	1356.304077	7367.297363	1369	7367	70.326904	60.770508	1233.96582	7332.042969	1233	7338	36.495377	58.823738	100	100	40.291443	18.192961	2.214672	0.451534	3.352158	0.599323	49.139355	43.281193
1289	Slide108rescan	NORMAL	B	1	2	25	15	LOW_SIGNAL	LOW_SIGNAL	1214.751709	7334.496582	1213	7335	27.40502	58.252094	1223.176025	7332.527832	1223	7334	28.755663	55.368793	100	100	-2.774503	1.01597	-2.730892	0	-0.292962	0.035557	0	919.355286
1290	Slide108rescan	NORMAL	B	1	2	25	16	LOW_SIGNAL	LOW_SIGNAL	1219.605469	7313.251465	1220	7314	25.248245	52.257767	1230.52002	7325.78418	1230	7319	27.785927	53.537533	100	100	-3.594648	-6.467483	0	0	-0.392809	-0.234092	0	0
1291	Slide108rescan	NORMAL	B	1	2	25	17	LOW_SIGNAL	LOW_SIGNAL	1235.526978	7306.418945	1238	7301	24.44136	48.411915	1235.712036	7308.063965	1237	7308	22.747143	53.565727	100	100	-0.060948	-0.848909	0	0	-0.008135	-0.03071	0	0
1292	Slide108rescan	NORMAL	B	1	2	25	18	LOW_SIGNAL	LOW_SIGNAL	1237.986572	7288.758301	1241	7287	24.281008	55.637783	1234.819092	7289.29541	1236	7290	24.249819	54.042347	100	100	1.043193	-0.277174	0	-0.265698	0.130619	-0.009939	38.841248	0
1293	Slide108rescan	NORMAL	B	1	2	25	19	DETECTED	DETECTED	1509.75	7548.980957	1444	7344	447.796295	1449.356445	1264.204834	7312.831543	1235	7312	262.529083	78.58812	100	100	80.868973	121.864433	0.663598	1.506937	0.935307	3.0049	147.739471	612.84259
1294	Slide108rescan	NORMAL	B	1	2	25	20	LOW_SIGNAL	LOW_SIGNAL	1403.62915	7330.542969	1430	7339	77.906929	57.015278	1259.119019	7305.968262	1242	7296	213.26123	77.75499	100	100	47.593632	12.681728	3.752929	0.266459	0.67762	0.316053	137.375626	215.134491
1295	Slide108rescan	NORMAL	B	1	2	25	21	DETECTED	DETECTED	1801.588867	8002.710938	1807	8001	91.380898	108.542793	1242.25	7301.769043	1241	7297	23.849344	61.885616	100	100	184.21524	361.719666	0.509276	1.963571	23.453009	11.32641	15.771086	12.72179
1296	Slide108rescan	NORMAL	B	1	2	25	22	DETECTED	DETECTED	1783.721558	7971.164551	1774	7949	79.88131	135.245407	1252.019653	7295.813965	1252	7298	29.570181	68.806343	100	100	175.113144	348.513336	0.502457	1.990218	17.981016	9.815237	13.95644	17.24061
1297	Slide108rescan	NORMAL	B	1	2	25	23	DETECTED	DETECTED	5061.790039	7766.399902	5221	7782	783.046936	111.342499	1259.151489	7310.818359	1257	7322	28.177048	74.411308	100	100	1252.37854	235.101944	5.32696	0.187724	134.955185	6.122477	20.578863	18.180231
1298	Slide108rescan	NORMAL	B	1	2	25	24	DETECTED	DETECTED	4970.754395	7731.110352	5288	7748	958.825073	127.801476	1262.140381	7291.526367	1264	7292	26.719067	56.278992	100	100	1221.411987	226.846436	5.384312	0.185725	138.800278	7.810801	25.84396	26.102571
1299	Slide108rescan	NORMAL	B	1	2	25	25	LOW_SIGNAL	LOW_SIGNAL	1349.987061	7322.63623	1356	7326	55.031776	57.912807	1261.370728	7283.198242	1258	7284	29.510067	55.304413	100	100	29.18531	20.351896	1.434034	0.697334	3.002919	0.713107	52.417576	43.57407
1300	Slide108rescan	NORMAL	B	1	2	25	26	LOW_SIGNAL	LOW_SIGNAL	1353.682129	7319.94043	1360	7324	60.090755	58.433235	1261.488159	7296.685059	1261	7297	30.494825	58.76125	100	100	30.363586	12.000888	2.530112	0.395239	3.023266	0.39576	56.162056	26.661081
1301	Slide108rescan	NORMAL	C	1	3	1	1	LOW_SIGNAL	LOW_SIGNAL	2031.889648	7534.213867	2034	7536	33.047554	53.341949	2043.724365	7549.818848	2039	7544	34.161777	66.762718	100	100	-3.8977	-8.052919	0	0	-0.346432	-0.233738	0	0
1302	Slide108rescan	NORMAL	C	1	3	1	2	LOW_SIGNAL	LOW_SIGNAL	2041.595947	7534.041016	2043	7538	34.819454	55.253258	2054.751953	7537.200195	2050	7533	39.320156	57.188847	100	100	-4.33286	-1.630288	0	0	-0.334587	-0.055241	0	0
1303	Slide108rescan	NORMAL	C	1	3	1	3	DETECTED	DETECTED	13095.776367	9626.305664	13493	9751	3791.581543	831.184448	2100.219482	7543.658691	2107	7531	35.16853	79.4571	100	100	3621.327148	1074.74585	3.369473	0.296782	312.65329	26.21096	34.481369	39.727226
1304	Slide108rescan	NORMAL	C	1	3	1	4	DETECTED	DETECTED	12572.142578	9536.414063	13080	9656	4345.227051	886.355652	2072.355469	7570.911133	2072	7565	48.453884	58.292301	100	100	3458.048096	1014.293884	3.409316	0.293314	216.696503	33.718052	41.381382	44.997986
1305	Slide108rescan	NORMAL	C	1	3	1	5	LOW_SIGNAL	LOW_SIGNAL	2063.666748	7583.213379	2064	7585	44.462589	59.532928	2039.543823	7564.20166	2043	7561	37.527603	55.326096	100	100	7.944755	9.81096	0.809784	1.234898	0.642805	0.34363	98.849342	115.621582
1306	Slide108rescan	NORMAL	C	1	3	1	6	LOW_SIGNAL	LOW_SIGNAL	2055.100586	7596.879395	2054	7600	35.458729	57.39431	2031.975952	7580.279785	2029	7579	28.148647	51.292587	100	100	7.615973	8.566195	0.889073	1.124767	0.821518	0.323626	93.248093	155.137589
1307	Slide108rescan	NORMAL	C	1	3	1	7	LOW_SIGNAL	LOW_SIGNAL	2090.449707	7611.194824	2085	7612	50.374474	55.046009	2022.248047	7582.383789	2024	7584	31.506947	52.484688	100	100	22.461849	14.867877	1.510764	0.661917	2.164655	0.548942	57.630875	57.602268
1308	Slide108rescan	NORMAL	C	1	3	1	8	LOW_SIGNAL	LOW_SIGNAL	2083.215332	7599.451172	2080	7601	55.442673	59.597713	2019.523804	7603.698242	2016	7596	34.891766	53.933479	100	100	20.976461	-2.191692	0	-0.104483	1.825403	-0.078746	67.648865	0
1309	Slide108rescan	NORMAL	C	1	3	1	9	LOW_SIGNAL	LOW_SIGNAL	2007.623291	7591.69873	2006	7590	32.279633	55.000481	2016.547607	7589.77002	2017	7593	32.596104	56.680031	100	100	-2.939175	0.995307	-2.953033	0	-0.273785	0.034028	0	710.097534
1310	Slide108rescan	NORMAL	C	1	3	1	10	LOW_SIGNAL	LOW_SIGNAL	2013.760254	7589.835449	2014	7586	35.717915	58.568668	2018.126953	7594.626953	2018	7592	35.29488	63.317703	100	100	-1.438149	-2.472646	0	0	-0.12372	-0.075674	0	0
1311	Slide108rescan	NORMAL	C	1	3	1	11	LOW_SIGNAL	LOW_SIGNAL	2010.94519	7596.144043	2009	7600	34.085857	61.773335	2009.055542	7599.031738	2010	7591	38.533791	57.353355	100	100	0.622346	-1.490189	0	-2.394473	0.049039	-0.050349	951.097778	0
1312	Slide108rescan	NORMAL	C	1	3	1	12	LOW_SIGNAL	LOW_SIGNAL	2005.840332	7608.791504	2006	7614	33.509563	62.478752	2005.571411	7617.476074	2007	7615	33.602718	58.077431	100	100	0.088568	-4.481655	0	-50.601494	0.008003	-0.149534	929.777588	0
1313	Slide108rescan	NORMAL	C	1	3	1	13	LOW_SIGNAL	LOW_SIGNAL	2079.041016	7608.390625	2082	7607	47.643631	55.170532	2010.738037	7603.57959	2012	7606	39.74744	59.327206	100	100	22.495216	2.482725	9.060696	0.110367	1.718425	0.081093	38.459415	453.453613
1314	Slide108rescan	NORMAL	C	1	3	1	14	LOW_SIGNAL	LOW_SIGNAL	2091.365479	7607.441406	2096	7606	44.431885	62.925079	2020.904053	7602.160156	2022	7599	36.497776	54.744633	100	100	23.206091	2.725379	8.514814	0.117442	1.930568	0.096471	35.962635	587.467896
1315	Slide108rescan	NORMAL	C	1	3	1	15	LOW_SIGNAL	LOW_SIGNAL	2067.405518	7622.040527	2064	7617	39.746101	57.593098	2026.825439	7614.801758	2028	7617	35.52961	57.062225	100	100	13.36483	3.735553	3.577739	0.279506	1.142148	0.126857	43.902592	107.777191
1316	Slide108rescan	NORMAL	C	1	3	1	16	LOW_SIGNAL	LOW_SIGNAL	2048.29248	7635.169922	2050	7634	34.39481	50.744118	2019.714233	7622.634766	2023	7621	34.28302	58.509712	100	100	9.412091	6.468742	1.455011	0.68728	0.833598	0.214241	9.695586	232.367783
1317	Slide108rescan	NORMAL	C	1	3	1	17	LOW_SIGNAL	LOW_SIGNAL	2022.765137	7611.40918	2024	7607	39.776466	62.99485	2024.592041	7611.167969	2027	7605	35.091145	56.151108	100	100	-0.601681	0.124476	-4.833695	0	-0.052062	0.004296	0	11838.302734
1318	Slide108rescan	NORMAL	C	1	3	1	18	LOW_SIGNAL	LOW_SIGNAL	2029.455811	7625.721191	2030	7625	37.097473	52.926258	2020.104004	7611.671875	2022	7615	34.930542	60.560226	100	100	3.079967	7.250122	0.424816	2.353961	0.267726	0.231989	133.591156	209.503876
1319	Slide108rescan	NORMAL	C	1	3	1	19	LOW_SIGNAL	LOW_SIGNAL	2007.102783	7605.541016	2004	7596	36.274193	56.650032	2011.352051	7603.879883	2013	7605	33.08572	60.174957	100	100	-1.399473	0.857224	-1.632564	0	-0.128432	0.027605	0	1221.626465
1320	Slide108rescan	NORMAL	C	1	3	1	20	LOW_SIGNAL	LOW_SIGNAL	1997.070435	7607.387207	1995	7599	38.84716	62.144291	2042.865112	7614.722168	2030	7610	94.31118	65.990746	100	100	-15.08223	-3.785192	0	0	-0.48557	-0.111151	0	0
1321	Slide108rescan	NORMAL	C	1	3	1	21	LOW_SIGNAL	LOW_SIGNAL	2459.167725	7749.755371	2397	7742	391.188324	132.607285	2340.30957	7712.373047	2089	7667	411.055511	131.690765	100	100	39.14529	19.291075	2.029192	0.492807	0.289154	0.283864	106.216606	41.634331
1322	Slide108rescan	NORMAL	C	1	3	1	22	LOW_SIGNAL	LOW_SIGNAL	2827.118896	7862.111816	2979	7889	313.318176	107.855812	2515.444336	7776.658691	2236	7755	437.855255	121.329781	100	100	102.648331	44.097916	2.327737	0.429602	0.711821	0.704305	98.133675	65.029968
1323	Slide108rescan	NORMAL	C	1	3	1	23	LOW_SIGNAL	LOW_SIGNAL	2387.540039	7731.120117	2211	7705	325.98877	107.272469	2332.356689	7722.160645	2132	7700	347.891266	102.196831	100	100	18.174337	4.623518	3.930846	0.254398	0.158622	0.087669	220.155762	363.934387
1324	Slide108rescan	NORMAL	C	1	3	1	24	LOW_SIGNAL	LOW_SIGNAL	2165.105225	7669.670898	2161	7670	41.140556	52.476017	2116.69043	7671.841309	2115	7679	31.291023	57.106548	100	100	15.945151	-1.120036	0	-0.070243	1.547242	-0.038006	55.168823	0
1325	Slide108rescan	NORMAL	C	1	3	1	25	LOW_SIGNAL	LOW_SIGNAL	2105.921143	7666.427734	2103	7666	34.264938	56.590378	2119.269775	7669.865234	2122	7671	31.958078	56.748901	100	100	-4.3963	-1.773915	0	0	-0.417692	-0.060574	0	0
1326	Slide108rescan	NORMAL	C	1	3	1	26	LOW_SIGNAL	LOW_SIGNAL	2106.529785	7664.788086	2105	7658	30.662855	52.378952	2124.063477	7668.317383	2123	7662	32.677525	61.670956	100	100	-5.774627	-1.821287	0	0	-0.536567	-0.057228	0	0
1327	Slide108rescan	NORMAL	C	1	3	2	1	LOW_SIGNAL	LOW_SIGNAL	2075.875977	7493.924316	2082	7502	50.670624	61.195164	2017.039673	7499.856934	2016	7497	48.049545	55.90559	100	100	19.377419	-3.061515	0	-0.157994	1.224492	-0.106119	27.339945	0
1328	Slide108rescan	NORMAL	C	1	3	2	2	LOW_SIGNAL	LOW_SIGNAL	2073.409668	7517.180664	2075	7518	41.547741	53.100853	2010.352051	7495.52002	2008	7493	54.166298	51.585125	100	100	20.767685	11.177933	1.857918	0.538237	1.164149	0.419901	55.113132	58.154541
1329	Slide108rescan	NORMAL	C	1	3	2	3	LOW_SIGNAL	LOW_SIGNAL	2321.748291	7570.979492	2386	7570	185.479538	69.015938	2011.52002	7514.040039	1999	7512	61.320488	59.610485	100	100	102.172005	29.383492	3.477191	0.287588	5.059129	0.955192	56.426147	61.085995
1330	Slide108rescan	NORMAL	C	1	3	2	4	LOW_SIGNAL	LOW_SIGNAL	2365.516846	7579.442871	2411	7583	171.314056	67.584221	2004.044189	7526.265625	2001	7527	48.256454	59.010487	100	100	119.049065	27.442013	4.338204	0.23051	7.490659	0.901149	45.474277	61.953655
1331	Slide108rescan	NORMAL	C	1	3	2	5	LOW_SIGNAL	LOW_SIGNAL	2127.52002	7541.299805	2132	7535	135.567978	53.711731	2004.527954	7534.855957	2004	7533	39.96381	59.773327	100	100	40.506771	3.325335	12.181261	0.082093	3.077586	0.107805	105.326874	407.021729
1332	Slide108rescan	NORMAL	C	1	3	2	6	LOW_SIGNAL	LOW_SIGNAL	2115.699951	7559.5	2117	7561	53.12487	61.914074	1996.936035	7544.271973	1998	7546	37.679626	56.845348	100	100	39.114254	7.858393	4.977386	0.200909	3.15194	0.267885	31.533092	161.116425
1333	Slide108rescan	NORMAL	C	1	3	2	7	LOW_SIGNAL	LOW_SIGNAL	2147.544189	7562.210938	2172	7567	101.669708	51.617958	1989.975952	7550.600098	1987	7556	41.310863	63.654308	100	100	51.894249	5.991751	8.66095	0.115461	3.814208	0.182405	58.957668	320.808746
1334	Slide108rescan	NORMAL	C	1	3	2	8	LOW_SIGNAL	LOW_SIGNAL	2178.356689	7565.678223	2197	7567	90.097717	58.694199	2005.047974	7553.711914	2008	7557	36.882519	60.465374	100	100	57.078289	6.17519	9.243163	0.108188	4.698939	0.197903	47.431351	121.404572
1335	Slide108rescan	NORMAL	C	1	3	2	9	LOW_SIGNAL	LOW_SIGNAL	2158.520752	7563.430664	2183	7560	106.614075	56.59272	2003.968018	7545.775879	2000	7540	38.119919	58.178654	100	100	50.901108	9.110717	5.586949	0.178989	4.054383	0.303458	64.422165	76.418259
1336	Slide108rescan	NORMAL	C	1	3	2	10	LOW_SIGNAL	LOW_SIGNAL	2161.406982	7563.848145	2178	7561	86.979607	57.454124	2012.552002	7549.423828	2003	7544	82.169815	57.864429	100	100	49.024586	7.44364	6.586104	0.151835	1.811553	0.249278	19.161747	47.687923
1337	Slide108rescan	NORMAL	C	1	3	2	11	LOW_SIGNAL	LOW_SIGNAL	2115.641357	7577.358398	2124	7575	90.550987	54.945259	1997.151978	7563.839844	2001	7567	45.651035	57.187363	100	100	39.023838	6.976223	5.593834	0.178768	2.595546	0.236391	65.99868	117.290726
1338	Slide108rescan	NORMAL	C	1	3	2	12	LOW_SIGNAL	LOW_SIGNAL	2131.96582	7593.849121	2143	7596	69.827713	63.465157	1997.215942	7577.375977	1993	7571	41.91708	68.266167	100	100	44.379147	8.500934	5.220503	0.191552	3.214677	0.241308	41.444809	152.663177
1339	Slide108rescan	NORMAL	C	1	3	2	13	LOW_SIGNAL	LOW_SIGNAL	1993.821899	7555.397461	1995	7551	46.321762	62.914669	1982.072021	7556.023926	1977	7558	43.372387	62.99865	100	100	3.869759	-0.323286	0	-0.083542	0.270907	-0.009944	138.424728	0
1340	Slide108rescan	NORMAL	C	1	3	2	14	LOW_SIGNAL	LOW_SIGNAL	2017.76709	7566.869629	2019	7566	42.865639	57.317665	1984.176025	7566.496094	1983	7571	39.015312	55.941444	100	100	11.063036	0.192762	57.392181	0.017424	0.860971	0.006677	52.8587	3342.326904
1341	Slide108rescan	NORMAL	C	1	3	2	15	DETECTED	DETECTED	3103.239502	7692.791504	3145	7694	222.554199	57.408768	2014.897705	7596.022949	2017	7600	41.479546	54.692028	100	100	358.439484	49.937222	7.177802	0.139318	26.238035	1.769336	20.090616	18.034082
1342	Slide108rescan	NORMAL	C	1	3	2	16	DETECTED	DETECTED	3071.98999	7697.707031	3108	7698	201.829437	69.350647	2016.058838	7588.600098	2013	7588	37.86673	61.164326	100	100	347.765228	56.304417	6.176518	0.161904	27.88546	1.783833	18.77446	29.958649
1343	Slide108rescan	NORMAL	C	1	3	2	17	LOW_SIGNAL	LOW_SIGNAL	2060.612305	7584.143066	2064	7582	42.75758	62.817307	2016	7579.504395	2016	7581	39.765041	59.738884	100	100	14.692822	2.393777	6.137923	0.162922	1.121898	0.077649	35.225052	418.733765
1344	Slide108rescan	NORMAL	C	1	3	2	18	LOW_SIGNAL	LOW_SIGNAL	2064.794678	7589.470215	2064	7594	39.149517	51.181877	2011.024048	7565.664063	2011	7571	39.477528	60.513252	100	100	17.709066	12.285118	1.441506	0.693719	1.362057	0.393404	9.444631	135.612823
1345	Slide108rescan	NORMAL	C	1	3	2	19	LOW_SIGNAL	LOW_SIGNAL	2027.719971	7590.02002	2027	7591	41.90435	53.684822	2001.255981	7578.383789	2001	7582	33.790604	50.79525	100	100	8.715772	6.004854	1.451454	0.688964	0.783176	0.229081	93.645927	149.32106
1346	Slide108rescan	NORMAL	C	1	3	2	20	LOW_SIGNAL	LOW_SIGNAL	2347.277832	7711.6875	2099	7667	393.142487	143.066284	2423.528076	7730.463867	2074	7680	442.405029	162.491577	100	100	-25.112606	-9.689507	0	0	-0.172354	-0.115553	0	0
1347	Slide108rescan	NORMAL	C	1	3	2	21	LOW_SIGNAL	LOW_SIGNAL	2982.197266	7897.666504	2988	7893	71.370102	65.916748	2965.248047	7891.655762	2982	7895	89.690636	60.854946	100	100	5.582134	3.101832	1.799625	0.555671	0.188974	0.098772	320.489807	421.43985
1348	Slide108rescan	NORMAL	C	1	3	2	22	LOW_SIGNAL	LOW_SIGNAL	3024.619141	7900.564453	3027	7898	47.762886	53.451305	3009.87207	7889.007813	3011	7895	70.139618	60.832348	100	100	4.856868	5.963781	0.814394	1.227907	0.210253	0.189975	348.300507	251.315506
1349	Slide108rescan	NORMAL	C	1	3	2	23	LOW_SIGNAL	LOW_SIGNAL	2901.013428	7859.691406	2900	7864	55.637337	64.311119	2785.488037	7818.248047	2901	7839	278.147186	102.951416	100	100	38.047665	21.386763	1.779029	0.562104	0.415339	0.402553	235.90126	193.983429
1350	Slide108rescan	NORMAL	C	1	3	2	24	LOW_SIGNAL	LOW_SIGNAL	2077.5	7613.293457	2075	7617	36.540085	55.500351	2192.464111	7644.151855	2109	7634	236.938446	84.961006	100	100	-37.862808	-15.924416	0	0	-0.485207	-0.363207	0	0
1351	Slide108rescan	NORMAL	C	1	3	2	25	LOW_SIGNAL	LOW_SIGNAL	2086.442871	7610.946289	2081	7604	40.812252	58.761402	2102.503906	7615.448242	2098	7620	40.41713	57.047993	100	100	-5.289615	-2.323224	0	0	-0.397382	-0.078915	0	0
1352	Slide108rescan	NORMAL	C	1	3	2	26	LOW_SIGNAL	LOW_SIGNAL	2090.886719	7611.359863	2093	7612	38.231998	52.209343	2106.740234	7617.874023	2104	7617	42.444599	59.71175	100	100	-5.22127	-3.361619	0	0	-0.373511	-0.109093	0	0
1353	Slide108rescan	NORMAL	C	1	3	3	1	LOW_SIGNAL	LOW_SIGNAL	2026.404053	7463.013672	2044	7461	81.871613	55.190849	1962.880981	7466.650879	1954	7470	60.258995	77.335876	100	100	20.92098	-1.876974	0	-0.089717	1.054168	-0.047031	87.250114	0
1354	Slide108rescan	NORMAL	C	1	3	3	2	LOW_SIGNAL	LOW_SIGNAL	2045.582153	7491.664551	2051	7484	55.090626	58.725346	1942.712036	7473.368164	1943	7478	47.004089	72.982162	100	100	33.879719	9.441814	3.588264	0.278686	2.188535	0.250697	27.931459	236.837906
1355	Slide108rescan	NORMAL	C	1	3	3	3	LOW_SIGNAL	LOW_SIGNAL	2120.831055	7526.925781	2148	7530	124.161858	65.242294	1940.793701	7498.626953	1939	7498	55.474586	59.074287	100	100	59.294331	14.603554	4.060267	0.246289	3.245402	0.479038	61.698238	97.851738
1356	Slide108rescan	NORMAL	C	1	3	3	4	LOW_SIGNAL	LOW_SIGNAL	2155.108887	7525.353516	2177	7535	109.681137	71.122284	1937.800049	7494.815918	1935	7497	43.060722	59.573528	100	100	71.569496	15.758866	4.541538	0.22019	5.046567	0.512603	46.420017	127.222389
1357	Slide108rescan	NORMAL	C	1	3	3	5	LOW_SIGNAL	LOW_SIGNAL	1943.785278	7507.449707	1944	7506	34.688099	57.257893	1942.343994	7501.096191	1941	7507	40.53495	59.444256	100	100	0.474679	3.278719	0.144776	6.907232	0.035557	0.106882	1455.079956	251.412292
1358	Slide108rescan	NORMAL	C	1	3	3	6	LOW_SIGNAL	LOW_SIGNAL	1949.428589	7520.897949	1950	7518	34.501545	59.994724	1947.463989	7516.959961	1944	7511	39.592388	58.513081	100	100	0.64703	2.032191	0.31839	3.140797	0.049621	0.067301	988.580872	336.489136
1359	Slide108rescan	NORMAL	C	1	3	3	7	LOW_SIGNAL	LOW_SIGNAL	1933.272095	7528.442383	1934	7526	36.630062	51.591282	1949.192017	7528.016113	1940	7523	53.4006	61.744007	100	100	-5.24314	0.219976	-23.835104	0	-0.298123	0.006904	0	7957.737305
1360	Slide108rescan	NORMAL	C	1	3	3	8	LOW_SIGNAL	LOW_SIGNAL	1943.321655	7533.790039	1943	7536	31.383499	58.512531	1955.552002	7540.888184	1954	7539	39.711758	53.473724	100	100	-4.027998	-3.662983	0	0	-0.307978	-0.132741	0	0
1361	Slide108rescan	NORMAL	C	1	3	3	9	LOW_SIGNAL	LOW_SIGNAL	1982.790161	7532.964844	1986	7532	48.613861	50.744953	1951.280029	7527.224121	1954	7531	30.373907	61.547764	100	100	10.377692	2.962488	3.503032	0.285467	1.037408	0.093273	120.459633	606.705078
1362	Slide108rescan	NORMAL	C	1	3	3	10	LOW_SIGNAL	LOW_SIGNAL	1994.699341	7528.510254	1994	7533	45.441349	71.042923	1951.104004	7529.104004	1951	7526	39.626244	60.860878	100	100	14.357889	-0.306404	0	-0.02134	1.100163	-0.009756	51.0177	0
1363	Slide108rescan	NORMAL	C	1	3	3	11	LOW_SIGNAL	LOW_SIGNAL	1942.97937	7544.08252	1945	7535	29.742058	61.09198	1952.157837	7538.456055	1955	7536	39.568817	64.535667	100	100	-3.022878	2.903526	-1.041106	0	-0.231962	0.087184	0	369.674072
1364	Slide108rescan	NORMAL	C	1	3	3	12	LOW_SIGNAL	LOW_SIGNAL	1936.730225	7544.986816	1933	7538	34.350163	68.988533	1946.126709	7549.662109	1947	7552	41.620174	62.105835	100	100	-3.094682	-2.412676	0	0	-0.225768	-0.075279	0	0
1365	Slide108rescan	NORMAL	C	1	3	3	13	LOW_SIGNAL	LOW_SIGNAL	2114.546143	7545.914551	2166	7543	149.713943	67.515511	1950.407959	7529.695801	1942	7532	53.379208	62.885994	100	100	54.058025	8.369654	6.458813	0.154827	3.074946	0.257907	85.217636	151.492722
1366	Slide108rescan	NORMAL	C	1	3	3	14	LOW_SIGNAL	LOW_SIGNAL	2165.907227	7567.15918	2212	7564	132.906113	59.023163	1957.944458	7554.650879	1959	7549	36.839394	59.153133	100	100	68.491417	6.454884	10.61079	0.094244	5.645119	0.211456	61.404476	31.332273
1367	Slide108rescan	NORMAL	C	1	3	3	15	DETECTED	DETECTED	3917.861328	8882.880859	3843	8931	350.189392	344.882996	1968.909058	7572.04541	1966	7568	33.040634	51.621838	100	100	641.876892	676.454041	0.948885	1.053869	58.986526	25.393042	17.887928	26.013771
1368	Slide108rescan	NORMAL	C	1	3	3	16	DETECTED	DETECTED	3887.169434	8777.779297	3826	8781	503.24295	417.419922	1981.944458	7562.314941	1979	7568	35.180618	53.817234	100	100	627.475586	627.237976	1.000379	0.999621	54.155529	22.585039	26.349211	34.055798
1369	Slide108rescan	NORMAL	C	1	3	3	17	LOW_SIGNAL	LOW_SIGNAL	2005.309204	7556.894531	2007	7557	34.641636	53.417416	1985.410278	7555.316406	1986	7558	34.455906	57.524288	100	100	6.553604	0.814388	8.047272	0.124266	0.577519	0.027434	18.002916	1352.575684
1370	Slide108rescan	NORMAL	C	1	3	3	18	LOW_SIGNAL	LOW_SIGNAL	1987.675537	7559.112793	1991	7557	34.077278	56.780464	1976.015991	7551.855957	1976	7550	35.496933	69.256737	100	100	3.840008	3.744876	1.025403	0.975226	0.328466	0.104782	85.238129	546.442566
1371	Slide108rescan	NORMAL	C	1	3	3	19	LOW_SIGNAL	LOW_SIGNAL	1982.324463	7568.317871	1984	7566	34.315311	52.77668	1972.47998	7569.191895	1969	7567	39.463047	63.755417	100	100	3.242227	-0.451038	0	-0.139114	0.249461	-0.013709	197.961014	0
1372	Slide108rescan	NORMAL	C	1	3	3	20	LOW_SIGNAL	LOW_SIGNAL	2447.789063	7737.449219	2187	7715	487.853546	164.544281	2535.543945	7749.536133	2850	7798	515.646545	160.989731	100	100	-28.901596	-6.237428	0	0	-0.170184	-0.075079	0	0
1373	Slide108rescan	NORMAL	C	1	3	3	21	LOW_SIGNAL	LOW_SIGNAL	3075.564697	7899.537598	3071	7903	61.599678	77.152061	3083.528076	7910.759766	3074	7916	71.703873	69.002022	100	100	-2.622696	-5.791177	0	0	-0.111059	-0.162635	0	0
1374	Slide108rescan	NORMAL	C	1	3	3	22	LOW_SIGNAL	LOW_SIGNAL	3083.646729	7903.060059	3086	7901	61.036148	56.918903	3075.39209	7902.13623	3076	7904	60.6469	54.246799	100	100	2.718621	0.47674	5.702527	0.175361	0.13611	0.01703	83.374001	1865.609741
1375	Slide108rescan	NORMAL	C	1	3	3	23	LOW_SIGNAL	LOW_SIGNAL	2948.473389	7861.693359	2947	7865	62.931808	57.135662	2852.840088	7816.976074	2947	7842	273.019745	107.752228	100	100	31.496311	23.076265	1.364879	0.732666	0.35028	0.415001	277.798401	204.298553
1376	Slide108rescan	NORMAL	C	1	3	3	24	LOW_SIGNAL	LOW_SIGNAL	2030.229736	7583.054199	2036	7591	42.339268	59.641197	2176.976074	7618.799805	2064	7602	279.75528	106.020775	100	100	-48.330112	-18.446449	0	0	-0.524553	-0.337157	0	0
1377	Slide108rescan	NORMAL	C	1	3	3	25	LOW_SIGNAL	LOW_SIGNAL	2261.231201	7614.666504	2298	7619	119.727654	61.810955	2059.724121	7583.474121	2057	7591	53.861755	65.473183	100	100	66.365273	16.096767	4.122894	0.242548	3.74119	0.476415	53.064198	69.216766
1378	Slide108rescan	NORMAL	C	1	3	3	26	LOW_SIGNAL	LOW_SIGNAL	2271.466309	7623.155273	2278	7622	77.899857	54.812695	2044.629883	7593.401367	2049	7600	39.631405	61.630264	100	100	74.707352	15.354445	4.86552	0.205528	5.723653	0.482781	29.565439	94.695091
1379	Slide108rescan	NORMAL	C	1	3	4	1	LOW_SIGNAL	LOW_SIGNAL	1879.006836	7442.753418	1878	7439	32.317936	55.820843	1895.393188	7463.111328	1895	7466	37.65427	66.937172	100	100	-5.396757	-10.505659	0	0	-0.435179	-0.304135	0	0
1380	Slide108rescan	NORMAL	C	1	3	4	2	LOW_SIGNAL	LOW_SIGNAL	1889.815063	7472.246582	1891	7478	30.664148	59.435802	1889.636353	7472.404785	1890	7476	37.595211	70.922554	100	100	0.058857	-0.08164	0	-1.387086	0.004754	-0.002231	12171.102539	0
1381	Slide108rescan	NORMAL	C	1	3	4	3	DETECTED	DETECTED	2444.097656	7562.12207	2446	7555	64.737465	68.582138	1901.525146	7491.765137	1893	7494	63.515568	66.387016	100	100	178.693329	36.307556	4.921657	0.203184	8.542355	1.0598	2.307244	24.464697
1382	Slide108rescan	NORMAL	C	1	3	4	4	LOW_SIGNAL	LOW_SIGNAL	2171.993164	7501.223145	2183	7498	199.933624	62.94342	1866.7323	7476.559082	1865	7476	36.947296	68.131264	100	100	100.536018	12.72784	7.898906	0.1266	8.262062	0.362008	64.367928	105.727562
1383	Slide108rescan	NORMAL	C	1	3	4	5	LOW_SIGNAL	LOW_SIGNAL	1948.898682	7495.668945	1953	7490	55.993645	63.580727	1885.386841	7483.622559	1887	7492	40.801155	68.194038	100	100	20.917282	6.216514	3.364793	0.297195	1.556619	0.176649	60.378986	204.675415
1384	Slide108rescan	NORMAL	C	1	3	4	6	LOW_SIGNAL	LOW_SIGNAL	1962.741455	7538.176758	1966	7535	53.9147	62.013325	1896.760742	7512.436035	1899	7515	35.355015	59.413132	100	100	21.730392	13.283449	1.6359	0.611284	1.866233	0.43325	61.6908	69.030128
1385	Slide108rescan	NORMAL	C	1	3	4	7	LOW_SIGNAL	LOW_SIGNAL	2091.439941	7573.293457	2096	7564	148.224945	64.987404	1911.316895	7534.232422	1894	7530	78.616882	61.630516	100	100	59.322552	20.15737	2.942971	0.339793	2.29115	0.633794	69.762505	52.780354
1386	Slide108rescan	NORMAL	C	1	3	4	8	LOW_SIGNAL	LOW_SIGNAL	2143.131836	7577.194336	2167	7578	139.256927	58.76685	1918.560059	7538.952148	1915	7538	43.653214	60.340015	100	100	73.961502	19.734804	3.74777	0.266825	5.14445	0.633778	58.884518	35.794235
1387	Slide108rescan	NORMAL	C	1	3	4	9	LOW_SIGNAL	LOW_SIGNAL	1923.782349	7511.598633	1929	7510	43.142883	61.80323	1911.911987	7515.120117	1913	7509	38.486698	61.821491	100	100	3.909439	-1.817255	0	-0.464838	0.308428	-0.056962	164.238495	0
1388	Slide108rescan	NORMAL	C	1	3	4	10	LOW_SIGNAL	LOW_SIGNAL	1924.380981	7527.231445	1927	7527	40.001606	57.628601	1909.269897	7529.960449	1907	7534	35.543873	55.093006	100	100	4.976754	-1.408297	0	-0.282975	0.425139	-0.049534	121.441086	0
1389	Slide108rescan	NORMAL	C	1	3	4	11	DETECTED	DETECTED	2241.612305	7869.275391	2256	7878	88.366234	110.44632	1905.966675	7537.833496	1906	7538	40.383957	69.294556	100	100	110.543076	171.039932	0.6463	1.54727	8.31136	4.783087	23.417114	25.948381
1390	Slide108rescan	NORMAL	C	1	3	4	12	DETECTED	DETECTED	2284.760986	7920.68457	2272	7927	112.672478	122.27018	1898.127441	7536.088379	1899	7534	34.81654	79.060333	100	100	127.33567	198.470108	0.641586	1.558637	11.104881	4.864591	27.715721	24.251646
1391	Slide108rescan	NORMAL	C	1	3	4	13	LOW_SIGNAL	LOW_SIGNAL	1899.06665	7508.913574	1895	7511	53.796738	59.104832	1901.095947	7508.335938	1902	7508	32.079391	63.145241	100	100	-0.668338	0.298088	-2.24208	0	-0.063259	0.009148	0	3847.534424
1392	Slide108rescan	NORMAL	C	1	3	4	14	LOW_SIGNAL	LOW_SIGNAL	1910.085571	7540.151367	1914	7540	32.822205	60.291309	1915.063477	7537.992188	1913	7536	32.128937	58.560131	100	100	-1.639446	1.11424	-1.471358	0	-0.154935	0.036871	0	664.330566
1393	Slide108rescan	NORMAL	C	1	3	4	15	LOW_SIGNAL	LOW_SIGNAL	1983.187866	7549.805176	1976	7545	56.764263	52.249878	1935.407959	7559.952148	1924	7557	39.16983	59.303738	100	100	15.736054	-5.236325	0	-0.33276	1.219814	-0.171102	85.986214	0
1394	Slide108rescan	NORMAL	C	1	3	4	16	LOW_SIGNAL	LOW_SIGNAL	1996.907227	7557.457031	1995	7563	50.197113	58.047287	1943.608032	7558.655762	1941	7560	36.029533	58.118637	100	100	17.553802	-0.618602	0	-0.03524	1.47932	-0.020626	65.576454	0
1395	Slide108rescan	NORMAL	C	1	3	4	17	LOW_SIGNAL	LOW_SIGNAL	2095.137207	7588.568848	2134	7582	114.598457	60.852272	1954.703979	7564.279785	1950	7562	35.418022	56.102821	100	100	46.250927	12.534323	3.689942	0.271007	3.965022	0.432938	77.608368	97.033234
1396	Slide108rescan	NORMAL	C	1	3	4	18	LOW_SIGNAL	LOW_SIGNAL	2093.668945	7582.129883	2118	7583	102.072716	56.249287	1933.264038	7551.631836	1934	7551	33.757473	57.93037	100	100	52.828491	15.738457	3.35665	0.297916	4.751686	0.52646	60.053635	45.427307
1397	Slide108rescan	NORMAL	C	1	3	4	19	LOW_SIGNAL	LOW_SIGNAL	1945.013184	7563.513184	1943	7568	35.260433	60.393517	1924.984009	7554.671875	1927	7552	27.573061	55.638634	100	100	6.5965	4.56254	1.445796	0.691661	0.726404	0.158906	109.729012	265.670074
1398	Slide108rescan	NORMAL	C	1	3	4	20	LOW_SIGNAL	LOW_SIGNAL	1920.611816	7581.131348	1917	7586	37.776455	58.521027	2085.936035	7625.711914	1923	7598	374.576111	132.546814	100	100	-54.448639	-23.005713	0	0	-0.441363	-0.336338	0	0
1399	Slide108rescan	NORMAL	C	1	3	4	21	LOW_SIGNAL	LOW_SIGNAL	2927.724854	7842.40918	2950	7833	752.0755	228.026352	2632.503906	7762.967773	2940	7799	624.146545	191.897736	100	100	97.229424	40.995579	2.371705	0.421638	0.472999	0.413978	142.128616	155.047256
1400	Slide108rescan	NORMAL	C	1	3	4	22	LOW_SIGNAL	LOW_SIGNAL	3275.181152	7929	3610	8008	649.009766	192.276306	2650.216064	7760.919922	3039	7831	566.334351	179.282364	100	100	205.828873	86.737389	2.373012	0.421405	1.103527	0.937516	50.720333	41.339764
1401	Slide108rescan	NORMAL	C	1	3	4	23	LOW_SIGNAL	LOW_SIGNAL	2254.657715	7643.838867	2103	7616	370.746002	116.436974	2337.711914	7672.583984	2025	7617	483.435791	155.746964	100	100	-27.353453	-14.83386	0	0	-0.1718	-0.184563	0	0
1402	Slide108rescan	NORMAL	C	1	3	4	24	LOW_SIGNAL	LOW_SIGNAL	2036.439209	7590.25	2039	7596	49.546139	58.497383	2001.269897	7581.039551	2002	7574	37.786644	58.828491	100	100	11.582823	4.753034	2.436932	0.410352	0.930734	0.156564	91.12114	67.670631
1403	Slide108rescan	NORMAL	C	1	3	4	25	DETECTED	DETECTED	2847.407959	7707.5	2853	7700	111.979553	55.659561	2008.982178	7577.169434	2009	7571	36.202625	59.231709	100	100	276.131012	67.256828	4.10562	0.243569	23.159254	2.200351	12.638683	15.543966
1404	Slide108rescan	NORMAL	C	1	3	4	26	DETECTED	DETECTED	2853.651611	7708.5	2846	7702	87.477203	59.849106	2003.506714	7583.606445	2001	7582	42.420193	58.860992	100	100	279.990631	64.451073	4.344235	0.23019	20.041042	2.121839	8.998879	8.671761
1405	Slide108rescan	NORMAL	C	1	3	5	1	DETECTED	DETECTED	2524.314697	8210.977539	2560	8255	204.939301	246.085556	1810.373535	7484.518066	1810	7488	70.407303	63.963093	100	100	235.13266	374.88797	0.627208	1.594368	10.140158	11.357479	26.958158	32.710358
1406	Slide108rescan	NORMAL	C	1	3	5	2	DETECTED	DETECTED	2440.185547	8154.989746	2462	8188	162.47435	200.613312	1812.698975	7485.387207	1822	7490	63.585758	63.717449	100	100	206.659317	345.547058	0.598064	1.672061	9.868351	10.508935	23.827618	28.408735
1407	Slide108rescan	NORMAL	C	1	3	5	3	LOW_SIGNAL	LOW_SIGNAL	2024.414429	7530.717285	2098	7525	171.93187	61.946072	1817.793701	7490.214355	1819	7481	64.638725	65.612396	100	100	68.049423	20.901457	3.255726	0.307151	3.196547	0.617306	77.106766	53.392914
1408	Slide108rescan	NORMAL	C	1	3	5	4	DETECTED	DETECTED	2211.285645	7568.775391	2216	7569	40.004684	66.680908	1824.837891	7513.006836	1818	7515	54.960712	58.780872	100	100	127.274483	28.779251	4.422439	0.22612	7.031345	0.948753	9.752143	56.452206
1409	Slide108rescan	NORMAL	C	1	3	5	5	DETECTED	DETECTED	2436	7566.547363	2444	7566	61.302704	59.033844	1847.340698	7513.890137	1851	7518	46.112232	60.859306	100	100	193.871765	27.173656	7.134548	0.140163	12.765795	0.865229	6.862051	28.094791
1410	Slide108rescan	NORMAL	C	1	3	5	6	DETECTED	DETECTED	2421.363525	7580.080566	2419	7580	61.902561	57.28352	1849.188721	7511.02832	1862	7509	53.293453	57.181828	100	100	188.442688	35.634274	5.288243	0.189099	10.736305	1.207591	5.503881	4.940845
1411	Slide108rescan	NORMAL	C	1	3	5	7	LOW_SIGNAL	LOW_SIGNAL	1868.592163	7525.217285	1872	7526	49.064011	61.379288	1832.327637	7538.741211	1843	7529	61.85548	56.765751	100	100	11.943526	-6.978995	0	-0.584333	0.586278	-0.238241	103.868088	0
1412	Slide108rescan	NORMAL	C	1	3	5	8	TOO_SMALL	TOO_SMALL	2096.100098	7558.986816	1871	7533	1551.238892	148.571869	1840.036499	7543.036621	1840	7538	69.159286	63.096729	100	100	84.33316	8.231067	10.245714	0.097602	3.702519	0.25279	605.199829	843.299988
1413	Slide108rescan	NORMAL	C	1	3	5	9	LOW_SIGNAL	LOW_SIGNAL	1876.523804	7542.877441	1882	7541	58.015865	59.256802	1850.560303	7529.775879	1861	7526	56.634953	63.770794	100	100	8.550939	6.761035	1.264738	0.790678	0.458436	0.205448	48.462788	179.869919
1414	Slide108rescan	NORMAL	C	1	3	5	10	LOW_SIGNAL	LOW_SIGNAL	1889.119995	7554.386719	1889	7549	40.510983	64.122467	1848.224976	7538.850098	1857	7540	49.143841	65.178574	100	100	13.468554	8.017642	1.679865	0.595286	0.832149	0.23837	68.028946	75.213928
1415	Slide108rescan	NORMAL	C	1	3	5	11	LOW_SIGNAL	LOW_SIGNAL	1889.906616	7557.886719	1887	7565	59.796791	65.176018	1859.928589	7554.555664	1856	7557	52.453583	56.645088	100	100	9.873101	1.718984	5.743567	0.174108	0.571515	0.058806	95.770943	967.782227
1416	Slide108rescan	NORMAL	C	1	3	5	12	LOW_SIGNAL	LOW_SIGNAL	1909	7555.516602	1911	7552	58.70425	61.419418	1873.611084	7558.198242	1873	7555	40.90163	58.134621	100	100	11.655149	-1.383855	0	-0.118733	0.86522	-0.046128	118.991844	0
1417	Slide108rescan	NORMAL	C	1	3	5	13	LOW_SIGNAL	LOW_SIGNAL	1890.081055	7549.790527	1890	7554	38.331448	65.177338	1876.135986	7541.271973	1876	7543	40.848129	63.368271	100	100	4.592733	4.395983	1.044757	0.957161	0.341388	0.134429	101.227867	179.015244
1418	Slide108rescan	NORMAL	C	1	3	5	14	LOW_SIGNAL	LOW_SIGNAL	1889.898682	7536.162109	1892	7543	39.766964	58.915718	1875.142822	7543.365234	1883	7541	49.674084	60.710423	100	100	4.859763	-3.717158	0	-0.764885	0.297053	-0.118647	201.733337	0
1419	Slide108rescan	NORMAL	C	1	3	5	15	LOW_SIGNAL	LOW_SIGNAL	1884.614868	7542.520508	1889	7546	42.339016	56.628448	1866.407959	7598.288086	1872	7557	59.914196	348.732605	100	100	5.996347	-28.778748	0	-4.79938	0.303883	-0.159915	232.837082	0
1420	Slide108rescan	NORMAL	C	1	3	5	16	LOW_SIGNAL	LOW_SIGNAL	1888.613281	7566.226563	1892	7564	47.260944	95.396622	1865.135986	7582.104004	1873	7576	68.687973	106.558311	100	100	7.732121	-8.193522	0	-1.059673	0.341796	-0.149002	212.307938	0
1421	Slide108rescan	NORMAL	C	1	3	5	17	LOW_SIGNAL	LOW_SIGNAL	1890.888184	7560.980469	1890	7558	40.459698	60.010124	1866.199951	7571.240234	1867	7569	66.632835	64.392502	100	100	8.130936	-5.294532	0	-0.651159	0.370512	-0.159332	214.445755	0
1422	Slide108rescan	NORMAL	C	1	3	5	18	LOW_SIGNAL	LOW_SIGNAL	1889.248413	7568.791016	1892	7571	39.386791	62.122822	1874.33606	7565.167969	1878	7565	59.516998	54.145081	100	100	4.911303	1.869666	2.626834	0.380686	0.250556	0.066914	299.215729	840.61261
1423	Slide108rescan	NORMAL	C	1	3	5	19	LOW_SIGNAL	LOW_SIGNAL	1900.578979	7567.848633	1898	7558	48.997169	61.360699	1875.741699	7579.958496	1874	7579	51.225739	59.786083	100	100	8.180024	-6.249271	0	-0.763967	0.484859	-0.202553	60.171711	0
1424	Slide108rescan	NORMAL	C	1	3	5	20	LOW_SIGNAL	LOW_SIGNAL	1904.300659	7566.921387	1907	7567	38.03376	59.565258	1876.039673	7577.69043	1879	7577	43.208408	54.339451	100	100	9.307603	-5.557343	0	-0.597076	0.654062	-0.198181	72.551079	0
1425	Slide108rescan	NORMAL	C	1	3	5	21	LOW_SIGNAL	LOW_SIGNAL	1898.858154	7557.938965	1902	7554	37.270298	66.999359	1900.536011	7557.879883	1895	7562	43.347721	75.629791	100	100	-0.552593	0.030489	-18.124239	0	-0.038707	0.000781	0	59383.394531
1426	Slide108rescan	NORMAL	C	1	3	5	22	LOW_SIGNAL	LOW_SIGNAL	1929.523804	7556.544434	1930	7557	40.538891	58.759804	1931.264038	7567.879883	1937	7569	42.818096	69.670952	100	100	-0.573137	-5.849636	0	0	-0.040642	-0.1627	0	0
1427	Slide108rescan	NORMAL	C	1	3	5	23	LOW_SIGNAL	LOW_SIGNAL	1935.358154	7572.054199	1935	7564	47.558918	55.435673	1923.368042	7582.160156	1930	7583	50.441845	68.54425	100	100	3.948879	-5.215159	0	-1.320668	0.237702	-0.147437	140.187195	0
1428	Slide108rescan	NORMAL	C	1	3	5	24	LOW_SIGNAL	LOW_SIGNAL	1941.650635	7577.369629	1942	7576	44.172794	59.093842	1921.368042	7590.551758	1930	7589	62.373295	62.198616	100	100	6.679963	-6.802611	0	-1.018361	0.325181	-0.211936	217.113571	0
1429	Slide108rescan	NORMAL	C	1	3	5	25	LOW_SIGNAL	LOW_SIGNAL	1928.121582	7603.344727	1928	7600	41.733353	62.55106	1927.698364	7613.166504	1934	7606	62.054726	66.83194	100	100	0.139384	-5.068509	0	-36.363503	0.00682	-0.146962	10851.415039	0
1430	Slide108rescan	NORMAL	C	1	3	5	26	LOW_SIGNAL	LOW_SIGNAL	1943.588989	7609.561523	1942	7603	36.493679	59.644806	1942.023682	7601.244141	1942	7601	49.003967	67.247444	100	100	0.515526	4.292169	0.120108	8.325811	0.031942	0.123683	2089.349365	373.433289
1431	Slide108rescan	NORMAL	C	1	3	6	1	LOW_SIGNAL	LOW_SIGNAL	1660.5	7477.170898	1661	7484	39.455231	61.258083	1660.119019	7465.42041	1664	7467	49.44437	71.199471	100	100	0.125474	6.063816	0.020692	48.327202	0.007705	0.165036	7821.861816	308.820374
1432	Slide108rescan	NORMAL	C	1	3	6	2	LOW_SIGNAL	LOW_SIGNAL	1654.638184	7468.947266	1655	7472	36.00507	61.039646	1671.531738	7475.952148	1664	7479	49.579304	66.018524	100	100	-5.563801	-3.614856	0	0	-0.340738	-0.106105	0	0
1433	Slide108rescan	NORMAL	C	1	3	6	3	LOW_SIGNAL	LOW_SIGNAL	1684.536865	7470.61084	1685	7471	35.178028	62.848679	1691.728027	7471.87207	1683	7467	59.394035	64.268463	100	100	-2.36837	-0.650855	0	0	-0.121075	-0.019624	0	0
1434	Slide108rescan	NORMAL	C	1	3	6	4	LOW_SIGNAL	LOW_SIGNAL	1713.947021	7495	1708	7496	42.186695	60.835953	1722.904785	7484.626953	1722	7480	57.150948	63.770802	100	100	-2.950191	5.35299	-0.55113	0	-0.156739	0.162661	0	184.356003
1435	Slide108rescan	NORMAL	C	1	3	6	5	DETECTED	DETECTED	2421.958984	8053.644043	2418	8064	88.54274	99.413887	1755.275146	7500.127441	1753	7503	48.591076	59.440784	100	100	219.568726	285.641144	0.768687	1.300919	13.720294	9.312068	11.102474	14.396379
1436	Slide108rescan	NORMAL	C	1	3	6	6	DETECTED	DETECTED	2399.076904	8037.723145	2416	8026	87.351883	105.933281	1749.905396	7501.412109	1754	7502	47.127899	61.749329	100	100	213.801132	276.762238	0.772508	1.294484	13.774675	8.685293	11.329522	16.049429
1437	Slide108rescan	NORMAL	C	1	3	6	7	DETECTED	DETECTED	2746.824707	8306.907227	2790	8325	255.600266	260.658264	1727.881226	7492.009766	1725	7499	46.648746	65.338753	100	100	335.583527	420.526215	0.798009	1.253119	21.842892	12.471886	24.663523	30.965399
1438	Slide108rescan	NORMAL	C	1	3	6	8	DETECTED	DETECTED	2701.059326	8304.217773	2710	8333	217.395981	254.143463	1715.096436	7520.084473	1713	7519	50.481731	114.336281	100	100	324.721558	404.650421	0.802474	1.246146	19.531082	6.858132	21.446402	28.945539
1439	Slide108rescan	NORMAL	C	1	3	6	9	DETECTED	DETECTED	2217.607178	8156.595215	2187	8143	125.672066	157.561691	1713.024414	7523.487793	1699	7531	52.322121	66.350777	100	100	166.18161	326.713837	0.508646	1.966005	9.643775	9.541823	22.644899	22.572784
1440	Slide108rescan	NORMAL	C	1	3	6	10	DETECTED	DETECTED	2249.859863	8214.290039	2231	8168	141.019974	183.244293	1721.759033	7554.987793	1720	7533	43.870541	157.973114	100	100	173.927155	340.231628	0.511202	1.956173	12.037709	4.173509	25.378187	14.084579
1441	Slide108rescan	NORMAL	C	1	3	6	11	LOW_SIGNAL	LOW_SIGNAL	1734.442993	7543.469727	1732	7540	34.738091	68.626244	1754.855957	7541.903809	1744	7543	72.346138	59.633202	100	100	-6.722899	0.808089	-8.319506	0	-0.282157	0.026259	0	2168.847656
1442	Slide108rescan	NORMAL	C	1	3	6	12	LOW_SIGNAL	LOW_SIGNAL	1770.744995	7545.026855	1772	7544	42.513138	61.399109	1775.400024	7546.888184	1777	7548	57.357819	59.593952	100	100	-1.533109	-0.960535	0	0	-0.081158	-0.031234	0	0
1443	Slide108rescan	NORMAL	C	1	3	6	13	LOW_SIGNAL	LOW_SIGNAL	1782.378418	7547.094727	1780	7547	56.463627	61.39415	1795.151978	7543.47998	1798	7548	57.098961	63.796623	100	100	-4.206903	1.865383	-2.25525	0	-0.223709	0.05666	0	479.774933
1444	Slide108rescan	NORMAL	C	1	3	6	14	LOW_SIGNAL	LOW_SIGNAL	1753.702759	7513.074219	1751	7513	35.873074	60.368149	1768.400024	7526.543945	1769	7525	56.913918	57.852776	100	100	-4.840465	-6.951025	0	0	-0.258237	-0.232828	0	0
1445	Slide108rescan	NORMAL	C	1	3	6	15	LOW_SIGNAL	LOW_SIGNAL	1744.094604	7522.364746	1743	7515	32.555408	99.902336	1747.354004	7520.194824	1751	7509	45.249096	64.661598	100	100	-1.073466	1.119784	-0.958636	0	-0.072032	0.033558	0	3509.50415
1446	Slide108rescan	NORMAL	C	1	3	6	16	LOW_SIGNAL	LOW_SIGNAL	1734.560059	7529.15332	1733	7522	31.049538	85.020943	1736.341309	7520.674805	1734	7512	41.237293	65.116737	100	100	-0.586645	4.375321	-0.13408	0	-0.043195	0.130205	0	644.759033
1447	Slide108rescan	NORMAL	C	1	3	6	17	LOW_SIGNAL	LOW_SIGNAL	1733.953003	7552.724609	1735	7557	35.710236	59.340843	1740.05603	7546.423828	1733	7541	46.10355	64.363281	100	100	-2.009999	3.251506	-0.618175	0	-0.132377	0.097894	0	395.598785
1448	Slide108rescan	NORMAL	C	1	3	6	18	LOW_SIGNAL	LOW_SIGNAL	1750	7548.284668	1753	7545	38.252495	62.584274	1747.849243	7553.936523	1742	7551	50.460926	64.668358	100	100	0.70834	-2.916629	0	-4.117554	0.042622	-0.087398	1530.147461	0
1449	Slide108rescan	NORMAL	C	1	3	6	19	DETECTED	DETECTED	2367.096191	7675.942383	2369	7680	70.803864	55.008522	1782.378906	7575.341797	1771	7578	54.677685	56.08989	100	100	192.573486	51.914734	3.709419	0.269584	10.693892	1.79356	7.693248	10.895321
1450	Slide108rescan	NORMAL	C	1	3	6	20	DETECTED	DETECTED	2411.025635	7657.794922	2406	7655	54.873775	56.992233	1820.298828	7576.87793	1809	7580	92.053131	65.407158	100	100	194.552689	41.757053	4.659157	0.214631	6.417237	1.237127	12.51166	39.662033
1451	Slide108rescan	NORMAL	C	1	3	6	21	LOW_SIGNAL	LOW_SIGNAL	1816.181152	7565.68457	1816	7567	51.39645	64.32457	1825.652832	7563.503906	1818	7572	70.143501	73.291458	100	100	-3.119447	1.125327	-2.772035	0	-0.135033	0.029753	0	1610.892578
1452	Slide108rescan	NORMAL	C	1	3	6	22	LOW_SIGNAL	LOW_SIGNAL	1851.726074	7556.102539	1845	7555	63.135048	64.953751	1833.375977	7558.21582	1838	7552	70.256874	66.186386	100	100	6.043506	-1.090555	0	-0.180451	0.261186	-0.031929	167.966278	0
1453	Slide108rescan	NORMAL	C	1	3	6	23	LOW_SIGNAL	LOW_SIGNAL	1782.462036	7550.455078	1783	7553	31.657898	63.021172	1817.864014	7555.560059	1816	7550	51.370934	66.790764	100	100	-11.659451	-2.634415	0	0	-0.689144	-0.076432	0	0
1454	Slide108rescan	NORMAL	C	1	3	6	24	LOW_SIGNAL	LOW_SIGNAL	1788.668945	7573.620605	1786	7573	35.551239	61.452675	1804.264038	7569	1807	7562	31.336657	62.468445	100	100	-5.136159	2.384454	-2.154019	0	-0.497663	0.073967	0	242.812866
1455	Slide108rescan	NORMAL	C	1	3	6	25	LOW_SIGNAL	LOW_SIGNAL	1828.006836	7608.600098	1828	7604	38.315128	62.982185	1819.536011	7599	1822	7595	35.174118	69.843254	100	100	2.78982	4.954111	0.563132	1.775781	0.240826	0.137452	179.358032	314.456696
1456	Slide108rescan	NORMAL	C	1	3	6	26	LOW_SIGNAL	LOW_SIGNAL	1848.800049	7623.103516	1849	7628	33.884731	61.305889	1842.69043	7599.761719	1836	7607	47.038116	62.072929	100	100	2.01217	12.045488	0.167048	5.986317	0.129887	0.376038	533.998779	41.676861
1457	Slide108rescan	NORMAL	C	1	3	7	1	LOW_SIGNAL	LOW_SIGNAL	1589.48645	7385.655273	1589	7386	28.920603	58.283573	1592.384033	7394.304199	1597	7390	33.361122	57.241734	100	100	-0.954303	-4.463261	0	0	-0.086855	-0.151095	0	0
1458	Slide108rescan	NORMAL	C	1	3	7	2	LOW_SIGNAL	LOW_SIGNAL	1593.702759	7379.60791	1595	7382	31.690996	63.051285	1604.063965	7397.983887	1605	7396	29.214931	65.349434	100	100	-3.412407	-9.482886	0	0	-0.354654	-0.281196	0	0
1459	Slide108rescan	NORMAL	C	1	3	7	3	LOW_SIGNAL	LOW_SIGNAL	1681	7405.013672	1687	7407	51.289494	61.267246	1626.024048	7405.720215	1626	7405	33.641964	58.169743	100	100	18.106033	-0.36461	0	-0.020137	1.634148	-0.012146	70.421211	0
1460	Slide108rescan	NORMAL	C	1	3	7	4	LOW_SIGNAL	LOW_SIGNAL	1728.213379	7440.17334	1715	7439	114.261299	63.835648	1646.296021	7431.295898	1646	7430	43.063164	61.999996	100	100	26.97904	4.581186	5.889095	0.169805	1.902261	0.143185	129.198212	171.202148
1461	Slide108rescan	NORMAL	C	1	3	7	5	LOW_SIGNAL	LOW_SIGNAL	1664.828979	7452.375	1665	7459	31.365139	58.184689	1667.520874	7445.979004	1672	7437	34.938133	67.810257	100	100	-0.886561	3.300641	-0.268603	0	-0.077047	0.094322	0	544.479553
1462	Slide108rescan	NORMAL	C	1	3	7	6	LOW_SIGNAL	LOW_SIGNAL	1678.444458	7426.117676	1679	7420	30.478611	59.673668	1674.62854	7448.875977	1676	7452	34.343082	66.732338	100	100	1.256752	-11.744376	0	-9.345023	0.111112	-0.341039	414.76886	0
1463	Slide108rescan	NORMAL	C	1	3	7	7	LOW_SIGNAL	LOW_SIGNAL	1684.335571	7438.776367	1684	7434	39.316174	56.6287	1670.033569	7429.898926	1668	7431	30.579414	61.466038	100	100	4.710287	4.581186	1.028181	0.972592	0.4677	0.144428	172.783875	269.234436
1464	Slide108rescan	NORMAL	C	1	3	7	8	LOW_SIGNAL	LOW_SIGNAL	1675.230225	7442.868652	1672	7441	36.641541	59.8004	1653.908325	7445.825195	1655	7452	35.184982	55.914494	100	100	7.022253	-1.525718	0	-0.217269	0.605994	-0.052876	47.971184	0
1465	Slide108rescan	NORMAL	C	1	3	7	9	LOW_SIGNAL	LOW_SIGNAL	1676.938721	7461.353516	1679	7460	34.217918	60.059982	1661.401733	7465.700684	1664	7465	30.826559	68.41951	100	100	5.117023	-2.243347	0	-0.438409	0.504013	-0.063537	95.592834	0
1466	Slide108rescan	NORMAL	C	1	3	7	10	LOW_SIGNAL	LOW_SIGNAL	1689.346924	7471.245117	1691	7470	42.548706	63.908394	1667	7461.595215	1667	7461	29.807919	56.869556	100	100	7.359838	4.979813	1.477935	0.67662	0.749698	0.169685	135.868729	302.149109
1467	Slide108rescan	NORMAL	C	1	3	7	11	LOW_SIGNAL	LOW_SIGNAL	1727.885132	7465.878418	1734	7465	46.249477	60.966248	1685.719971	7477.912109	1683	7485	35.563343	59.023895	100	100	13.886868	-6.209962	0	-0.447182	1.185635	-0.203878	70.124092	0
1468	Slide108rescan	NORMAL	C	1	3	7	12	LOW_SIGNAL	LOW_SIGNAL	1785.383545	7505.862793	1785	7513	56.261002	70.478134	1705.968018	7499.616211	1697	7502	51.653149	68.160599	100	100	26.155075	3.223536	8.113784	0.123247	1.537477	0.091645	28.07909	286.954529
1469	Slide108rescan	NORMAL	C	1	3	7	13	LOW_SIGNAL	LOW_SIGNAL	1712.905396	7488.10791	1713	7484	42.33255	62.979984	1710.456055	7484.304199	1710	7485	39.40802	67.0597	100	100	0.806677	1.962897	0.410962	2.433312	0.062153	0.056721	631.244568	605.543579
1470	Slide108rescan	NORMAL	C	1	3	7	14	LOW_SIGNAL	LOW_SIGNAL	1708.438354	7480.650879	1708	7479	40.429764	56.702194	1694.19043	7471.19043	1695	7477	39.706062	58.535278	100	100	4.692477	4.882046	0.96117	1.040398	0.358835	0.16162	53.449219	153.630096
1471	Slide108rescan	NORMAL	C	1	3	7	15	DETECTED	DETECTED	2493.252686	7625.652832	2500	7622	63.556469	58.93988	1704.763428	7472.376465	1708	7474	34.379402	64.342651	100	100	259.684692	79.097961	3.283077	0.304592	22.934933	2.382189	6.779473	16.83774
1472	Slide108rescan	NORMAL	C	1	3	7	16	DETECTED	DETECTED	2566.853027	7668.543945	2566	7675	52.247196	55.443253	1709	7483.321289	1706	7484	33.549747	58.408348	100	100	282.529266	95.583786	2.955828	0.338315	25.569582	3.171168	4.668896	9.919614
1473	Slide108rescan	NORMAL	C	1	3	7	17	LOW_SIGNAL	LOW_SIGNAL	1873.516724	7524.563965	1922	7526	123.506699	64.103622	1706.368896	7484.874023	1700	7486	38.055428	58.107693	100	100	55.049232	20.481915	2.6877	0.372065	4.39222	0.683041	70.295624	68.203011
1474	Slide108rescan	NORMAL	C	1	3	7	18	LOW_SIGNAL	LOW_SIGNAL	1901.653076	7519.897949	1932	7521	108.195305	63.873238	1700.741333	7479.457031	1699	7481	32.050541	53.281914	100	100	66.169197	20.869455	3.170624	0.315395	6.268591	0.758999	51.435112	87.10334
1475	Slide108rescan	NORMAL	C	1	3	7	19	LOW_SIGNAL	LOW_SIGNAL	1694.275146	7486.711426	1691	7485	30.588345	60.012981	1710.185547	7494.876465	1715	7494	32.710323	56.920681	100	100	-5.240005	-4.213552	0	0	-0.486403	-0.143446	0	0
1476	Slide108rescan	NORMAL	C	1	3	7	20	LOW_SIGNAL	LOW_SIGNAL	1704.854248	7484.457031	1702	7485	28.972723	61.638584	1712.188721	7492.122559	1711	7496	31.782925	70.2855	100	100	-2.415569	-3.95578	0	0	-0.230768	-0.109063	0	0
1477	Slide108rescan	NORMAL	C	1	3	7	21	LOW_SIGNAL	LOW_SIGNAL	1768.308228	7513.411133	1771	7509	44.163578	59.951557	1736.359985	7498.799805	1732	7500	35.419693	65.929459	100	100	10.521981	7.540147	1.395461	0.716609	0.901991	0.221621	82.568832	187.743423
1478	Slide108rescan	NORMAL	C	1	3	7	22	LOW_SIGNAL	LOW_SIGNAL	1789.775513	7506.761719	1790	7506	42.845657	57.548721	1750.728027	7506.335938	1752	7506	31.761549	51.052593	100	100	12.860079	0.219724	58.528446	0.017086	1.229395	0.00834	73.645752	6238.186035
1479	Slide108rescan	NORMAL	C	1	3	7	23	LOW_SIGNAL	LOW_SIGNAL	1769.06897	7505.041504	1769	7506	35.637962	58.68795	1763.754028	7515.516113	1762	7516	35.28619	58.930698	100	100	1.750447	-5.405401	0	-3.088012	0.150624	-0.177745	93.978592	0
1480	Slide108rescan	NORMAL	C	1	3	7	24	LOW_SIGNAL	LOW_SIGNAL	1780.741455	7525.775391	1780	7529	31.954391	54.706402	1783.666626	7518.134766	1786	7519	31.369797	50.574669	100	100	-0.963389	3.942929	-0.244333	0	-0.093248	0.151076	0	272.968353
1481	Slide108rescan	NORMAL	C	1	3	7	25	LOW_SIGNAL	LOW_SIGNAL	1945.724121	7565.337891	1991	7571	105.109955	61.43755	1800.027832	7539.842773	1794	7537	42.004551	52.56152	100	100	47.984287	13.156705	3.647136	0.274188	3.468583	0.485053	66.132133	124.767937
1482	Slide108rescan	NORMAL	C	1	3	7	26	LOW_SIGNAL	LOW_SIGNAL	1960.751709	7580.151855	1982	7579	83.992668	57.057636	1793.17395	7555.834961	1795	7558	31.865744	58.286179	100	100	55.19083	12.548685	4.398137	0.227369	5.258869	0.417198	46.374413	48.95351
1483	Slide108rescan	NORMAL	C	1	3	8	1	LOW_SIGNAL	LOW_SIGNAL	1558.789063	7342.619141	1556	7344	31.374283	59.495987	1563.66394	7347.695801	1562	7343	32.04129	58.806164	100	100	-1.605515	-2.6198	0	0	-0.152144	-0.086329	0	0
1484	Slide108rescan	NORMAL	C	1	3	8	2	LOW_SIGNAL	LOW_SIGNAL	1569.405396	7350.331055	1566	7346	30.269278	58.130676	1569.432007	7356.319824	1568	7356	33.900314	60.76297	100	100	-0.008764	-3.090493	0	0	-0.000785	-0.09856	0	0
1485	Slide108rescan	NORMAL	C	1	3	8	3	LOW_SIGNAL	LOW_SIGNAL	1584.864868	7365.432617	1585	7368	32.11198	61.289108	1585.968018	7364.399902	1585	7369	36.895214	58.64629	100	100	-0.363316	0.53293	-0.681733	0	-0.0299	0.017609	0	1723.959106
1486	Slide108rescan	NORMAL	C	1	3	8	4	LOW_SIGNAL	LOW_SIGNAL	1590.375854	7387.456543	1585	7392	40.934441	63.823612	1595.420654	7382.626953	1596	7387	38.130585	61.704933	100	100	-1.661478	2.4923	-0.666644	0	-0.132303	0.078269	0	337.670807
1487	Slide108rescan	NORMAL	C	1	3	8	5	DETECTED	DETECTED	9430.479492	9096.016602	9237	9032	2102.411621	559.054932	1631.159058	7392.95459	1630	7385	40.071995	51.484009	100	100	2568.664063	878.861755	2.922717	0.342147	194.63269	33.079437	26.951448	32.686962
1488	Slide108rescan	NORMAL	C	1	3	8	6	DETECTED	DETECTED	9740.157227	9059.936523	10111	9174	2251.902588	612.824097	1657.782593	7412.021973	1644	7415	74.811737	52.829494	100	100	2661.886475	850.403015	3.130147	0.319474	108.036186	31.193079	27.846516	37.049416
1489	Slide108rescan	NORMAL	C	1	3	8	7	DETECTED	DETECTED	2319.387207	7508.957031	2328	7500	76.68528	58.969582	1642.871826	7400.833496	1648	7401	34.441124	53.579514	100	100	222.806686	55.796936	3.993171	0.250428	19.642662	2.018001	10.12778	22.779697
1490	Slide108rescan	NORMAL	C	1	3	8	8	DETECTED	DETECTED	2331.171631	7551.010254	2340	7548	84.277008	64.55381	1635.807739	7399.5	1632	7396	29.26017	53.364162	100	100	229.014343	78.186569	2.929075	0.341405	23.764862	2.839176	11.365924	23.974865
1491	Slide108rescan	NORMAL	C	1	3	8	9	DETECTED	DETECTED	2581.942871	7585.457031	2590	7578	111.053169	61.988682	1635.467529	7405.727051	1631	7408	31.771215	58.529263	100	100	311.716553	92.749298	3.360851	0.297544	29.79034	3.070771	11.242918	11.360748
1492	Slide108rescan	NORMAL	C	1	3	8	10	DETECTED	DETECTED	2580.520508	7681.561035	2587	7687	95.466858	82.557838	1652.370728	7410.404297	1644	7408	97.779251	58.615402	100	100	305.681122	139.929901	2.18453	0.457764	9.492298	4.626032	2.277552	21.44075
1493	Slide108rescan	NORMAL	C	1	3	8	11	LOW_SIGNAL	LOW_SIGNAL	1663.606934	7434.130859	1659	7429	38.561512	54.687656	1647.911987	7422.600098	1650	7422	35.37336	57.394642	100	100	5.169046	5.950427	0.868685	1.151165	0.443694	0.200903	97.821526	151.061432
1494	Slide108rescan	NORMAL	C	1	3	8	12	LOW_SIGNAL	LOW_SIGNAL	1680.465698	7463.157715	1681	7468	35.407806	66.01638	1649.472046	7429.13623	1649	7433	39.347614	62.939983	100	100	10.207592	17.556719	0.581407	1.719967	0.787688	0.540538	55.371475	58.544952
1495	Slide108rescan	NORMAL	C	1	3	8	13	LOW_SIGNAL	LOW_SIGNAL	1703.369873	7456.438477	1708	7461	49.38435	59.646999	1659.447998	7443.472168	1653	7444	49.599934	55.583939	100	100	14.465432	6.691238	2.161847	0.462567	0.885523	0.233274	10.517433	166.876404
1496	Slide108rescan	NORMAL	C	1	3	8	14	LOW_SIGNAL	LOW_SIGNAL	1721.834473	7451.365723	1721	7452	48.679649	59.651859	1654.150757	7440.523926	1652	7439	37.445869	61.063477	100	100	22.291265	5.594888	3.98422	0.25099	1.807508	0.17755	45.956261	120.403381
1497	Slide108rescan	NORMAL	C	1	3	8	15	DETECTED	DETECTED	3751.552979	7861.916504	3846	7869	418.744293	124.404968	1666.948242	7425.792969	1660	7424	35.448711	56.987751	100	100	686.553284	225.060684	3.050525	0.327812	58.806221	7.652935	20.01536	25.356295
1498	Slide108rescan	NORMAL	C	1	3	8	16	DETECTED	DETECTED	3876.914551	7881.230957	3868	7881	401.678833	131.543777	1685.599976	7449.163574	1685	7452	30.320265	59.659767	100	100	721.697571	222.967514	3.236784	0.308949	72.27227	7.24219	18.278202	27.133926
1499	Slide108rescan	NORMAL	C	1	3	8	17	DETECTED	DETECTED	2647.94873	7608.751953	2616	7604	179.81105	61.992748	1672.580688	7439.112793	1669	7433	32.695091	60.715981	100	100	321.232208	87.541954	3.669466	0.272519	29.832247	2.793979	18.127884	7.378494
1500	Slide108rescan	NORMAL	C	1	3	8	18	DETECTED	DETECTED	2665.571533	7625.08252	2611	7616	230.179825	83.719223	1674.245239	7445.698242	1678	7449	31.827602	64.554863	100	100	326.487976	92.5709	3.526896	0.283535	31.146748	2.778788	22.996338	29.716345
1501	Slide108rescan	NORMAL	C	1	3	8	19	DETECTED	DETECTED	4092.550049	7990.25	4247	8008	657.984131	190.627029	1687.772705	7450.522949	1680	7445	37.831852	56.693588	100	100	792.000427	278.525085	2.843551	0.351673	63.564884	9.520072	27.316277	33.721004
1502	Slide108rescan	NORMAL	C	1	3	8	20	DETECTED	DETECTED	4285.244629	8147.710938	4432	8176	649.603577	203.15741	1708.707275	7453.244141	1708	7451	30.482981	67.62204	100	100	848.568665	358.378204	2.367802	0.422333	84.523796	10.269829	25.184498	27.585617
1503	Slide108rescan	NORMAL	C	1	3	8	21	LOW_SIGNAL	LOW_SIGNAL	1751.442139	7480.394531	1753	7474	41.901245	65.090179	1719.08252	7469.890137	1722	7472	32.580414	66.011559	100	100	10.657466	5.420772	1.966042	0.508636	0.993223	0.15913	81.423279	104.629089
1504	Slide108rescan	NORMAL	C	1	3	8	22	LOW_SIGNAL	LOW_SIGNAL	1782.527344	7485.958984	1784	7484	35.798145	57.013947	1730.895996	7460.624023	1732	7465	29.916773	59.778839	100	100	17.004505	13.074057	1.30063	0.768858	1.725833	0.423812	38.076576	70.929489
1505	Slide108rescan	NORMAL	C	1	3	8	23	LOW_SIGNAL	LOW_SIGNAL	1756.806885	7493.869141	1757	7493	38.229626	65.278816	1748.024048	7468.200195	1747	7469	31.772242	68.769714	100	100	2.89258	13.246408	0.218367	4.579444	0.276431	0.373259	242.074066	84.273605
1506	Slide108rescan	NORMAL	C	1	3	8	24	LOW_SIGNAL	LOW_SIGNAL	1781.586182	7508.53125	1780	7505	38.459133	55.951244	1765.368042	7482.399902	1765	7481	29.147711	56.485798	100	100	5.341357	13.48503	0.396095	2.524645	0.556412	0.462618	154.704285	29.66799
1507	Slide108rescan	NORMAL	C	1	3	8	25	DETECTED	DETECTED	4385.556152	12213.458984	4645	12547	886.849548	1860.373657	1789.923096	7530.94873	1792	7533	26.780184	65.663391	100	100	854.857727	2416.400146	0.353773	2.826669	96.923645	71.310822	34.151405	39.705509
1508	Slide108rescan	NORMAL	C	1	3	8	26	DETECTED	DETECTED	4704.616211	12531.544922	4714	12584	723.148132	1452.036743	1788.49353	7529.532227	1789	7536	30.513853	61.835228	100	100	960.409241	2581.278809	0.372067	2.687686	95.567169	80.892609	24.776192	29.002714
1509	Slide108rescan	NORMAL	C	1	3	9	1	LOW_SIGNAL	LOW_SIGNAL	1541.659912	7326.972656	1540	7329	32.470314	53.587353	1535.264038	7317.983887	1535	7315	31.095364	57.004528	100	100	2.106447	4.638637	0.454109	2.202115	0.205686	0.157685	146.1689	216.269302
1510	Slide108rescan	NORMAL	C	1	3	9	2	LOW_SIGNAL	LOW_SIGNAL	1535.591797	7321.632813	1537	7318	31.217693	57.572613	1537.807983	7330.664063	1539	7336	28.661457	64.901917	100	100	-0.729889	-4.660559	0	0	-0.077323	-0.139152	0	0
1511	Slide108rescan	NORMAL	C	1	3	9	3	LOW_SIGNAL	LOW_SIGNAL	1532.678101	7335.938477	1531	7334	37.54977	53.036385	1542.333374	7349.888672	1543	7353	30.225552	56.386848	100	100	-3.179912	-7.198971	0	0	-0.319441	-0.247402	0	0
1512	Slide108rescan	NORMAL	C	1	3	9	4	LOW_SIGNAL	LOW_SIGNAL	1553.804077	7350.898438	1550	7350	41.125935	72.563812	1563.406738	7350.152344	1557	7345	72.612427	62.607788	100	100	-3.162585	0.38502	-8.214074	0	-0.132245	0.011917	0	4916.910156
1513	Slide108rescan	NORMAL	C	1	3	9	5	LOW_SIGNAL	LOW_SIGNAL	1654.80542	7367.456543	1655	7368	55.275925	57.240189	1591.144043	7367.271973	1586	7369	35.942997	58.342472	100	100	20.96653	0.095247	220.127655	0.004543	1.771176	0.003164	65.965256	6115.486328
1514	Slide108rescan	NORMAL	C	1	3	9	6	LOW_SIGNAL	LOW_SIGNAL	1682.574341	7393.648438	1680	7398	58.282578	56.467892	1618.248047	7387.319824	1614	7385	35.842087	54.868706	100	100	21.185518	3.265868	6.486948	0.154156	1.794714	0.115341	71.446236	210.843307
1515	Slide108rescan	NORMAL	C	1	3	9	7	LOW_SIGNAL	LOW_SIGNAL	1598.919434	7374.892578	1597	7377	27.301243	50.963028	1606.151978	7374.751953	1606	7378	33.282288	54.766891	100	100	-2.381999	0.072569	-32.823811	0	-0.217309	0.002568	0	14260.962891
1516	Slide108rescan	NORMAL	C	1	3	9	8	LOW_SIGNAL	LOW_SIGNAL	1615.960571	7372.730469	1612	7369	53.264042	56.736652	1612.447998	7372.463867	1614	7372	32.545128	57.038837	100	100	1.156847	0.137579	8.408589	0.118926	0.107929	0.004674	1200.397095	2199.372314
1517	Slide108rescan	NORMAL	C	1	3	9	9	LOW_SIGNAL	LOW_SIGNAL	1611.551025	7379.421875	1613	7384	31.216251	55.47723	1618.745972	7387.603027	1617	7383	31.813192	53.648499	100	100	-2.369617	-4.221868	0	0	-0.226162	-0.152495	0	0
1518	Slide108rescan	NORMAL	C	1	3	9	10	LOW_SIGNAL	LOW_SIGNAL	1614.315063	7386.705566	1617	7383	31.480644	52.317356	1625.174561	7397.103027	1621	7395	85.700981	60.279457	100	100	-3.576517	-5.365589	0	0	-0.126714	-0.172488	0	0
1519	Slide108rescan	NORMAL	C	1	3	9	11	LOW_SIGNAL	LOW_SIGNAL	1616.5448	7382.841309	1616	7386	29.388908	56.068249	1617.42395	7392.472168	1619	7401	35.804184	62.255009	100	100	-0.289543	-4.969986	0	0	-0.024554	-0.1547	0	0
1520	Slide108rescan	NORMAL	C	1	3	9	12	LOW_SIGNAL	LOW_SIGNAL	1618	7395.417969	1612	7393	44.233704	62.024887	1622.833374	7405.007813	1619	7409	36.36982	72.165154	100	100	-1.591846	-4.94882	0	0	-0.132895	-0.132887	0	0
1521	Slide108rescan	NORMAL	C	1	3	9	13	LOW_SIGNAL	LOW_SIGNAL	1702.993164	7470.296387	1702	7461	54.789181	69.789871	1625.198364	7413.714355	1624	7413	29.887266	67.766647	100	100	25.621298	29.199045	0.87747	1.13964	2.602941	0.834954	59.026512	29.483837
1522	Slide108rescan	NORMAL	C	1	3	9	14	LOW_SIGNAL	LOW_SIGNAL	1711.096558	7465.117188	1707	7459	45.239689	59.223503	1635.119995	7422.087891	1636	7423	29.905655	57.026302	100	100	25.02247	22.205183	1.126875	0.88741	2.540542	0.754552	44.678604	37.142117
1523	Slide108rescan	NORMAL	C	1	3	9	15	DETECTED	DETECTED	1903.920044	7755.666504	1914	7767	61.958748	97.646957	1634.921875	7426.242188	1634	7424	31.078438	52.185295	100	100	88.593094	169.998764	0.52114	1.918872	8.655459	6.312589	19.925983	25.053574
1524	Slide108rescan	NORMAL	C	1	3	9	16	DETECTED	DETECTED	1909.881592	7753.276367	1912	7759	52.818672	114.042061	1642.751831	7420.291992	1644	7421	32.264938	57.13401	100	100	87.977745	171.835922	0.511987	1.953175	8.279259	5.828129	15.654746	29.640432
1525	Slide108rescan	NORMAL	C	1	3	9	17	LOW_SIGNAL	LOW_SIGNAL	1745.865723	7458.29541	1763	7457	73.563042	54.563942	1640.833374	7404.404785	1637	7406	29.50844	51.420494	100	100	34.591835	27.81015	1.243856	0.803951	3.5594	1.048038	64.15667	33.869682
1526	Slide108rescan	NORMAL	C	1	3	9	18	LOW_SIGNAL	LOW_SIGNAL	1822.776978	7487.270508	1827	7490	77.76004	66.760468	1664.66394	7416.919922	1662	7415	35.112709	55.373302	100	100	52.073673	36.304279	1.434367	0.697171	4.503015	1.270478	43.880627	53.010017
1527	Slide108rescan	NORMAL	C	1	3	9	19	LOW_SIGNAL	LOW_SIGNAL	1910.925659	7492.25	1955	7492	129.756378	73.384636	1684.959961	7434.288086	1683	7436	31.341095	56.771873	100	100	74.420586	29.911131	2.488057	0.40192	7.209885	1.020962	55.722824	80.225258
1528	Slide108rescan	NORMAL	C	1	3	9	20	DETECTED	DETECTED	1996.653076	7532.765137	1997	7523	46.933403	68.990776	1689.306885	7446.534668	1689	7453	31.312531	60.50629	100	100	101.222809	44.499062	2.274718	0.439615	9.815437	1.425149	11.375113	38.439873
1529	Slide108rescan	NORMAL	C	1	3	9	21	DETECTED	DETECTED	2145.548096	7552.740234	2150	7552	82.918938	67.731773	1694.609741	7435.951172	1694	7436	33.413513	70.112938	100	100	148.514114	60.268764	2.464197	0.405812	13.495688	1.665728	16.829052	15.512708
1530	Slide108rescan	NORMAL	C	1	3	9	22	DETECTED	DETECTED	2180.72998	7526.120117	2163	7531	102.048492	53.226089	1709.042603	7421.563965	1708	7421	29.363834	55.473434	100	100	155.347687	53.955994	2.879155	0.347324	16.063549	1.884797	20.71978	14.948553
1531	Slide108rescan	NORMAL	C	1	3	9	23	LOW_SIGNAL	LOW_SIGNAL	1732.862061	7459.655273	1726	7458	63.513519	53.72633	1727.706909	7436.98291	1725	7434	34.483517	54.854591	100	100	1.697821	11.700028	0.145113	6.891201	0.149496	0.413318	1034.638306	48.818527
1532	Slide108rescan	NORMAL	C	1	3	9	24	LOW_SIGNAL	LOW_SIGNAL	1750.97937	7469.703613	1751	7470	29.701166	56.946377	1747.640015	7450.240234	1745	7451	31.884722	47.699722	100	100	1.099799	10.044038	0.109498	9.132615	0.104732	0.40804	347.264313	159.821655
1533	Slide108rescan	NORMAL	C	1	3	9	25	LOW_SIGNAL	LOW_SIGNAL	1776.354126	7485.791504	1778	7485	29.352325	55.370697	1773.142822	7469.468262	1773	7465	32.469978	56.971386	100	100	1.057626	8.423576	0.125555	7.964612	0.098901	0.286516	432.319702	82.152023
1534	Slide108rescan	NORMAL	C	1	3	9	26	LOW_SIGNAL	LOW_SIGNAL	1776.800049	7488.710449	1777	7493	31.502558	54.507	1777.277832	7489.698242	1776	7488	30.183083	62.179905	100	100	-0.157355	-0.509749	0	0	-0.01583	-0.015886	0	0
1535	Slide108rescan	NORMAL	C	1	3	10	1	LOW_SIGNAL	LOW_SIGNAL	1659.251709	7319.32666	1676	7322	73.67337	60.71516	1538.744019	7312.335938	1534	7317	39.344818	62.818729	100	100	39.688557	3.607548	11.001531	0.090896	3.06286	0.111284	51.687695	230.594727
1536	Slide108rescan	NORMAL	C	1	3	10	2	LOW_SIGNAL	LOW_SIGNAL	1675.696533	7335.799805	1674	7329	43.257999	57.492821	1539.616699	7320.341797	1536	7328	37.433681	58.985882	100	100	44.817158	7.977074	5.618245	0.177992	3.635224	0.262063	15.931005	85.311707
1537	Slide108rescan	NORMAL	C	1	3	10	3	DETECTED	DETECTED	1853.645142	7557.741699	1850	7570	79.112305	87.885162	1541.096802	7329.072754	1535	7325	51.126411	69.078384	100	100	102.936111	118.004158	0.872309	1.146383	6.113246	3.310282	19.316233	23.760162
1538	Slide108rescan	NORMAL	C	1	3	10	4	DETECTED	DETECTED	1843.724365	7548.275391	1841	7552	61.774509	81.945473	1545.257202	7355.228516	1538	7348	41.615452	58.722187	100	100	98.298546	99.62146	0.986721	1.013458	7.172028	3.287461	15.295995	29.607122
1539	Slide108rescan	NORMAL	C	1	3	10	5	LOW_SIGNAL	LOW_SIGNAL	1688.601318	7412.89209	1709	7413	82.848259	57.026318	1580.565186	7373.130371	1573	7371	43.433182	55.427452	100	100	35.581116	20.518955	1.734061	0.576681	2.48741	0.717365	65.302818	33.723137
1540	Slide108rescan	NORMAL	C	1	3	10	6	LOW_SIGNAL	LOW_SIGNAL	1722.817627	7404.60791	1734	7407	70.792404	63.73241	1589.18396	7371.503906	1589	7375	38.528034	56.499306	100	100	44.011528	17.083256	2.576296	0.388154	3.468479	0.585919	44.442284	89.082283
1541	Slide108rescan	NORMAL	C	1	3	10	7	LOW_SIGNAL	LOW_SIGNAL	1610.804077	7365.668945	1605	7361	42.167252	58.474651	1587.571411	7364.412598	1586	7359	45.217243	55.290836	100	100	7.651553	0.648336	11.801839	0.084733	0.513801	0.022723	70.269592	1514.848877
1542	Slide108rescan	NORMAL	C	1	3	10	8	LOW_SIGNAL	LOW_SIGNAL	1607.618408	7366.138184	1607	7363	31.518932	52.014896	1586.91272	7353.214355	1584	7349	34.721989	50.692593	100	100	6.819307	6.669316	1.02249	0.978005	0.596328	0.254945	70.34864	90.172806
1543	Slide108rescan	NORMAL	C	1	3	10	9	LOW_SIGNAL	LOW_SIGNAL	1603.413818	7365.09668	1601	7362	35.752926	53.915356	1595.968018	7363.543945	1596	7368	34.544254	53.542793	100	100	2.452234	0.801286	3.060375	0.326757	0.215544	0.029	123.79744	407.493744
1544	Slide108rescan	NORMAL	C	1	3	10	10	LOW_SIGNAL	LOW_SIGNAL	1607.993164	7370.369629	1608	7364	37.776573	60.642307	1598.52002	7368.60791	1601	7369	29.52953	57.468483	100	100	3.119929	0.909131	3.431769	0.291395	0.320802	0.030655	248.703674	1099.005127
1545	Slide108rescan	NORMAL	C	1	3	10	11	LOW_SIGNAL	LOW_SIGNAL	1609.472656	7366.664551	1601	7366	50.487045	58.243282	1596.560059	7354.560059	1596	7354	32.462242	58.652664	100	100	4.252694	6.246499	0.680812	1.468833	0.397773	0.206376	299.452515	57.150101
1546	Slide108rescan	NORMAL	C	1	3	10	12	LOW_SIGNAL	LOW_SIGNAL	1613.310303	7382.634277	1610	7382	35.53706	57.780212	1596.904053	7377.567871	1599	7382	29.979675	66.198914	100	100	5.40331	2.614509	2.066664	0.483872	0.547246	0.076533	116.305969	637.671265
1547	Slide108rescan	NORMAL	C	1	3	10	13	LOW_SIGNAL	LOW_SIGNAL	1676.164429	7425.595703	1690	7427	64.96917	64.342232	1612.128052	7408.720215	1611	7415	37.037247	62.912586	100	100	21.090034	8.708562	2.421759	0.412923	1.728972	0.268237	83.35611	79.927299
1548	Slide108rescan	NORMAL	C	1	3	10	14	LOW_SIGNAL	LOW_SIGNAL	1713.234497	7443.682617	1715	7446	78.268944	65.447777	1629.712036	7416.040039	1629	7422	34.119057	58.553715	100	100	27.507671	14.264897	1.928347	0.518579	2.447971	0.472089	84.337646	105.772438
1549	Slide108rescan	NORMAL	C	1	3	10	15	DETECTED	DETECTED	1938.4823	7579.293945	1933	7577	69.317352	71.517204	1644.536987	7414.212891	1642	7412	34.271984	52.325726	100	100	96.809303	85.189751	1.136396	0.879975	8.576839	3.154874	20.497757	29.531982
1550	Slide108rescan	NORMAL	C	1	3	10	16	DETECTED	DETECTED	2035.130493	7533.217285	1975	7532	365.844177	74.048447	1667.4375	7410.992188	1670	7410	40.508881	53.194271	100	100	121.097702	63.07402	1.91993	0.520852	9.076849	2.297712	98.885361	42.145634
1551	Slide108rescan	NORMAL	C	1	3	10	17	LOW_SIGNAL	LOW_SIGNAL	1687.973022	7412.506836	1687	7408	29.874325	55.571304	1680.222168	7393.427246	1675	7396	43.272015	49.497353	100	100	2.552702	9.845984	0.259263	3.857083	0.179119	0.385467	403.888702	132.404663
1552	Slide108rescan	NORMAL	C	1	3	10	18	LOW_SIGNAL	LOW_SIGNAL	1699.693848	7417.163086	1698	7419	30.625351	50.696388	1689.287964	7415.120117	1691	7411	30.163214	49.503922	100	100	3.427122	1.05427	3.250706	0.307625	0.344986	0.041269	50.935127	535.052063
1553	Slide108rescan	NORMAL	C	1	3	10	19	LOW_SIGNAL	LOW_SIGNAL	1696.054077	7410.276855	1696	7414	34.123779	58.926437	1689.703979	7405.503906	1686	7408	32.65781	55.6073	100	100	2.09137	2.463071	0.849091	1.177731	0.194443	0.085833	155.81543	408.500366
1554	Slide108rescan	NORMAL	C	1	3	10	20	LOW_SIGNAL	LOW_SIGNAL	1695.006714	7434.61084	1697	7435	31.203234	59.206783	1684.135986	7430.943848	1682	7432	74.726746	58.472397	100	100	3.580215	1.892344	1.891948	0.528556	0.145473	0.062713	624.61554	253.513931
1555	Slide108rescan	NORMAL	C	1	3	10	21	LOW_SIGNAL	LOW_SIGNAL	1696.264893	7430.682129	1698	7431	38.180222	59.596451	1677.18396	7426.671875	1675	7432	29.386028	61.452221	100	100	6.284202	2.069484	3.036604	0.329315	0.64932	0.065258	127.750717	373.740479
1556	Slide108rescan	NORMAL	C	1	3	10	22	LOW_SIGNAL	LOW_SIGNAL	1716.972412	7437.593262	1714	7439	34.5354	56.583828	1682.896851	7409.944336	1682	7411	30.867153	56.684143	100	100	11.222602	14.268173	0.786548	1.271378	1.103943	0.487772	45.455204	12.191569
1557	Slide108rescan	NORMAL	C	1	3	10	23	LOW_SIGNAL	LOW_SIGNAL	1752.213745	7440.958496	1754	7441	35.837242	52.659527	1722.167969	7422.408203	1720	7417	36.737041	57.872921	100	100	9.895414	9.572842	1.033697	0.967402	0.817861	0.320535	26.895561	129.405975
1558	Slide108rescan	NORMAL	C	1	3	10	24	LOW_SIGNAL	LOW_SIGNAL	1789.630127	7446.588867	1788	7445	34.341694	55.763245	1761.696045	7454.032227	1755	7457	43.427216	52.381958	100	100	9.199939	-3.841131	0	-0.417517	0.643239	-0.142098	95.157616	0
1559	Slide108rescan	NORMAL	C	1	3	10	25	LOW_SIGNAL	LOW_SIGNAL	1812.013672	7450.527344	1801	7449	55.286476	56.473755	1802.850464	7450.009277	1794	7443	53.323826	48.230091	100	100	3.017853	0.267347	11.288144	0.088589	0.171841	0.010742	159.334351	5670.952637
1560	Slide108rescan	NORMAL	C	1	3	10	26	LOW_SIGNAL	LOW_SIGNAL	1791.013794	7440.758789	1785	7440	44.691383	57.241116	1802.455322	7469.768066	1793	7472	51.856159	52.864784	100	100	-3.768206	-14.97018	0	0	-0.22064	-0.548745	0	0
1561	Slide108rescan	NORMAL	C	1	3	11	1	LOW_SIGNAL	LOW_SIGNAL	1604.227539	7462.503418	1582	7420	100.966896	188.548737	1524.966919	7312.256348	1513	7307	66.095505	75.334099	100	100	26.104057	77.534698	0.336676	2.970216	1.199183	1.99441	96.297836	115.040527
1562	Slide108rescan	NORMAL	C	1	3	11	2	DETECTED	DETECTED	1666.133301	7759.600098	1646	7661	101.083954	326.699371	1510.830811	7340.615234	1503	7340	35.238728	56.608761	100	100	51.148037	216.216309	0.23656	4.227265	4.407154	7.401414	61.005329	76.794556
1563	Slide108rescan	NORMAL	C	1	3	11	3	LOW_SIGNAL	LOW_SIGNAL	1503.731079	7340.703613	1501	7345	43.222336	55.426388	1512.819702	7344.819824	1503	7342	53.504162	61.584991	100	100	-2.993289	-2.124162	0	0	-0.169868	-0.066838	0	0
1564	Slide108rescan	NORMAL	C	1	3	11	4	LOW_SIGNAL	LOW_SIGNAL	1540.627563	7340.993164	1507	7344	149.868973	65.763939	1510.135986	7339.912109	1513	7341	37.645489	62.11084	100	100	10.042236	0.557876	18.000835	0.055553	0.809966	0.017405	475.750641	1999.288452
1565	Slide108rescan	NORMAL	C	1	3	11	5	LOW_SIGNAL	LOW_SIGNAL	1527.804077	7353.979492	1521	7348	43.557087	62.993961	1514.767944	7348.600098	1513	7348	34.205532	60.52792	100	100	4.29338	2.776026	1.546592	0.646583	0.381112	0.088875	206.860992	324.443268
1566	Slide108rescan	NORMAL	C	1	3	11	6	LOW_SIGNAL	LOW_SIGNAL	1521.695923	7333.547363	1522	7338	29.45899	58.031471	1527.624023	7343.895996	1527	7344	35.417027	56.981304	100	100	-1.952388	-5.340392	0	0	-0.16738	-0.181615	0	0
1567	Slide108rescan	NORMAL	C	1	3	11	7	LOW_SIGNAL	LOW_SIGNAL	1514.101318	7332.317383	1513	7326	25.512369	52.189606	1525.975952	7342.60791	1525	7344	33.359108	58.403755	100	100	-3.910846	-5.310406	0	0	-0.355964	-0.176196	0	0
1568	Slide108rescan	NORMAL	C	1	3	11	8	LOW_SIGNAL	LOW_SIGNAL	1523.331177	7343.19873	1522	7342	43.914425	54.391182	1529.839966	7350.304199	1529	7346	31.393805	58.192978	100	100	-2.143635	-3.666763	0	0	-0.207327	-0.122102	0	0
1569	Slide108rescan	NORMAL	C	1	3	11	9	LOW_SIGNAL	LOW_SIGNAL	1532.243408	7342.355469	1530	7344	35.572887	55.361248	1537.167969	7358.751953	1536	7356	37.967899	56.828064	100	100	-1.621877	-8.461373	0	0	-0.129703	-0.288528	0	0
1570	Slide108rescan	NORMAL	C	1	3	11	10	LOW_SIGNAL	LOW_SIGNAL	1544.006836	7346.678223	1542	7345	42.548885	52.818092	1555.615967	7351.399902	1555	7350	35.667549	59.15847	100	100	-3.823405	-2.436613	0	0	-0.325482	-0.079814	0	0
1571	Slide108rescan	NORMAL	C	1	3	11	11	LOW_SIGNAL	LOW_SIGNAL	1572.262085	7384.393066	1578	7385	34.656654	59.608833	1550.871948	7360.231934	1554	7361	37.073372	56.802452	100	100	7.044726	12.468305	0.565011	1.769878	0.576968	0.425354	61.553089	74.808945
1572	Slide108rescan	NORMAL	C	1	3	11	12	LOW_SIGNAL	LOW_SIGNAL	1588.834473	7383.841309	1587	7388	35.992294	61.541622	1555.81604	7366.624023	1558	7369	35.833031	58.623142	100	100	10.874442	8.884946	1.223918	0.817048	0.921452	0.293694	10.243284	108.768288
1573	Slide108rescan	NORMAL	C	1	3	11	13	LOW_SIGNAL	LOW_SIGNAL	1589.770874	7401.3125	1593	7401	34.718994	55.124298	1588.647949	7390.583984	1585	7393	61.127075	57.093758	100	100	0.369829	5.536429	0.066799	14.970233	0.01837	0.18791	4480.277344	138.568771
1574	Slide108rescan	NORMAL	C	1	3	11	14	LOW_SIGNAL	LOW_SIGNAL	1639.205444	7412.431641	1638	7414	36.107868	63.940792	1612.063965	7399.423828	1608	7401	31.785513	55.436565	100	100	8.9389	6.712656	1.331649	0.750949	0.853895	0.234643	63.116142	244.948105
1575	Slide108rescan	NORMAL	C	1	3	11	15	LOW_SIGNAL	LOW_SIGNAL	1678.5	7433.568359	1684	7432	41.047871	54.83453	1642.353394	7405.637695	1642	7411	31.849169	51.191948	100	100	11.90469	14.413564	0.825937	1.210747	1.134931	0.545607	71.639198	70.360771
1576	Slide108rescan	NORMAL	C	1	3	11	16	LOW_SIGNAL	LOW_SIGNAL	1694.075806	7437.234375	1696	7436	45.573215	64.242966	1647.255981	7402.576172	1643	7410	36.167595	50.605545	100	100	15.419856	17.885298	0.862153	1.159887	1.294524	0.68487	59.222046	114.188606
1577	Slide108rescan	NORMAL	C	1	3	11	17	LOW_SIGNAL	LOW_SIGNAL	1794.664429	7454.862793	1828	7455	98.524094	62.03788	1653.199951	7399.328125	1644	7407	51.230503	52.705631	100	100	46.590561	28.658556	1.625712	0.615115	2.761333	1.053676	59.489979	58.92411
1578	Slide108rescan	NORMAL	C	1	3	11	18	LOW_SIGNAL	LOW_SIGNAL	1819.181152	7467.147461	1839	7460	84.831482	54.71183	1658.280029	7415.832031	1657	7413	32.04372	50.676514	100	100	52.991917	26.481226	2.001113	0.499722	5.0213	1.012608	48.816734	40.187134
1579	Slide108rescan	NORMAL	C	1	3	11	19	LOW_SIGNAL	LOW_SIGNAL	1699.280029	7444.306641	1696	7451	41.264431	59.840847	1654.232056	7408.224121	1651	7411	33.477276	58.069462	100	100	14.836307	18.620312	0.796781	1.25505	1.345628	0.621368	53.554462	40.05304
1580	Slide108rescan	NORMAL	C	1	3	11	20	LOW_SIGNAL	LOW_SIGNAL	1695.275146	7442.630859	1699	7445	51.893589	64.607986	1665.208008	7416.560059	1642	7408	155.365356	62.382587	100	100	9.90245	13.453785	0.736034	1.358632	0.193525	0.417918	487.052185	64.481537
1581	Slide108rescan	NORMAL	C	1	3	11	21	LOW_SIGNAL	LOW_SIGNAL	1656.734741	7422.891113	1656	7422	31.568438	55.492218	1646.52002	7407.992188	1646	7408	34.736931	64.530663	100	100	3.364163	7.688561	0.437554	2.28543	0.294059	0.230881	141.897354	221.067017
1582	Slide108rescan	NORMAL	C	1	3	11	22	LOW_SIGNAL	LOW_SIGNAL	1676.573486	7432.937012	1679	7431	33.429028	54.637505	1667.199951	7412.567871	1670	7410	32.929539	58.829075	100	100	3.087123	10.511455	0.293691	3.404935	0.284654	0.346243	61.419762	107.065544
1583	Slide108rescan	NORMAL	C	1	3	11	23	LOW_SIGNAL	LOW_SIGNAL	1699.547974	7420.102539	1702	7420	38.259205	54.422455	1689.728027	7426.992188	1691	7425	37.181194	57.306	100	100	3.234146	-3.555389	0	-1.099329	0.264111	-0.120226	91.83419	0
1584	Slide108rescan	NORMAL	C	1	3	11	24	LOW_SIGNAL	LOW_SIGNAL	1726	7427.869629	1724	7427	41.663017	60.429409	1737.735962	7443.032227	1727	7440	55.636951	51.835331	100	100	-3.865176	-7.824628	0	0	-0.210938	-0.292515	0	0
1585	Slide108rescan	NORMAL	C	1	3	11	25	DETECTED	DETECTED	28745.421875	12405.960938	30252	12516	7140.362793	1355.374146	1868.909058	7464.484863	1873	7470	47.305763	46.721996	100	100	8851.634766	2550.038818	3.471176	0.288087	568.144592	105.763374	26.566711	27.412226
1586	Slide108rescan	NORMAL	C	1	3	11	26	DETECTED	DETECTED	26539.755859	11805.068359	27836	12016	7453.664063	1373.046021	1841.322632	7464.258301	1856	7477	70.908104	57.271267	100	100	8134.295898	2240.066406	3.631274	0.275385	348.316101	75.793854	30.177326	31.603573
1587	Slide108rescan	NORMAL	C	1	3	12	1	LOW_SIGNAL	LOW_SIGNAL	1468.417847	7309.253418	1466	7305	33.874763	60.332047	1476.571411	7315.793457	1472	7312	32.765457	69.59417	100	100	-2.685333	-3.374974	0	0	-0.248846	-0.093974	0	0
1588	Slide108rescan	NORMAL	C	1	3	12	2	LOW_SIGNAL	LOW_SIGNAL	1514.448242	7375.455078	1502	7374	66.593071	80.034897	1482.626953	7341.650879	1478	7341	37.202305	55.238586	100	100	10.480169	17.44459	0.600769	1.664533	0.855358	0.611967	173.570816	171.328339
1589	Slide108rescan	NORMAL	C	1	3	12	3	LOW_SIGNAL	LOW_SIGNAL	1487.462036	7370.027344	1481	7371	50.495064	77.728348	1477.121704	7342.834961	1473	7337	35.708652	58.455097	100	100	3.405533	14.032576	0.242688	4.120523	0.289575	0.465184	345.270844	188.404999
1590	Slide108rescan	NORMAL	C	1	3	12	4	LOW_SIGNAL	LOW_SIGNAL	1477.662109	7343.317383	1476	7343	45.421982	73.791908	1467.462769	7334.107422	1468	7329	32.146034	64.66835	100	100	3.359098	4.752782	0.706765	1.414898	0.317281	0.142418	314.631348	385.910736
1591	Slide108rescan	NORMAL	C	1	3	12	5	LOW_SIGNAL	LOW_SIGNAL	1638.283813	7360.790527	1683	7356	112.482277	70.556496	1480.215942	7332.992188	1480	7332	32.040192	54.976772	100	100	52.0588	14.345278	3.628985	0.275559	4.933424	0.505638	68.212776	159.089096
1592	Slide108rescan	NORMAL	C	1	3	12	6	LOW_SIGNAL	LOW_SIGNAL	1677.448975	7378.183594	1705	7378	96.736275	54.74638	1490.543945	7353.832031	1492	7351	32.355007	63.503712	100	100	61.556164	12.566575	4.898404	0.204148	5.776696	0.383467	48.776115	132.147766
1593	Slide108rescan	NORMAL	C	1	3	12	7	LOW_SIGNAL	LOW_SIGNAL	1490.885132	7343.412109	1491	7336	29.571434	52.25317	1499.015991	7349.21582	1494	7349	40.292274	63.227642	100	100	-2.677855	-2.994993	0	0	-0.201797	-0.091791	0	0
1594	Slide108rescan	NORMAL	C	1	3	12	8	LOW_SIGNAL	LOW_SIGNAL	1495.362427	7346.342285	1495	7342	29.945498	56.906597	1497.303955	7370.416016	1494	7368	34.569294	59.609116	100	100	-0.639432	-12.423201	0	0	-0.056163	-0.40386	0	0
1595	Slide108rescan	NORMAL	C	1	3	12	9	LOW_SIGNAL	LOW_SIGNAL	1518.814575	7363.403809	1517	7365	31.244926	51.458611	1505.416016	7380.279785	1507	7382	27.761412	66.723381	100	100	4.412743	-8.708815	0	-1.97356	0.482632	-0.252924	107.004005	0
1596	Slide108rescan	NORMAL	C	1	3	12	10	LOW_SIGNAL	LOW_SIGNAL	1546.198608	7382.726074	1543	7387	32.511353	62.580975	1533.047974	7383.952148	1531	7387	35.045101	66.318375	100	100	4.33109	-0.632713	0	-0.146086	0.375249	-0.018488	99.48748	0
1597	Slide108rescan	NORMAL	C	1	3	12	11	LOW_SIGNAL	LOW_SIGNAL	1561.02063	7413.786133	1563	7413	35.579033	58.174809	1540.33606	7393.160156	1541	7396	32.790627	64.767502	100	100	6.812352	10.643994	0.640018	1.562455	0.630807	0.318462	66.751831	138.028107
1598	Slide108rescan	NORMAL	C	1	3	12	12	LOW_SIGNAL	LOW_SIGNAL	1574.952026	7384.547852	1576	7382	32.128048	59.90176	1548.895996	7384.680176	1552	7385	34.098495	66.40329	100	100	8.581413	-0.068286	0	-0.007957	0.76414	-0.001993	43.841991	0
1599	Slide108rescan	NORMAL	C	1	3	12	13	LOW_SIGNAL	LOW_SIGNAL	1575.088989	7385.513672	1577	7382	35.995579	51.960491	1572.868408	7395.043945	1576	7397	39.108086	61.942501	100	100	0.731336	-4.918079	0	-6.724784	0.056781	-0.153857	688.524109	0
1600	Slide108rescan	NORMAL	C	1	3	12	14	LOW_SIGNAL	LOW_SIGNAL	1589.333374	7403.083496	1585	7401	33.388168	74.533096	1595.025635	7419.538574	1595	7422	35.39761	59.722137	100	100	-1.874715	-8.491611	0	0	-0.160809	-0.275527	0	0
1601	Slide108rescan	NORMAL	C	1	3	12	15	DETECTED	DETECTED	1913.676147	7527.647461	1915	7534	50.239716	58.443592	1615.769287	7411.055176	1616	7420	32.22942	60.959793	100	100	98.114014	60.167217	1.630689	0.613238	9.24332	1.91261	12.936763	14.866583
1602	Slide108rescan	NORMAL	C	1	3	12	16	LOW_SIGNAL	LOW_SIGNAL	1876.041382	7501.420898	1902	7497	104.645287	66.147957	1612.134399	7408.62207	1612	7409	27.235603	53.156792	100	100	86.916336	47.888653	1.814967	0.550974	9.689779	1.745757	38.285797	42.423882
1603	Slide108rescan	NORMAL	C	1	3	12	17	LOW_SIGNAL	LOW_SIGNAL	1606.342407	7402.876953	1605	7402	30.536907	56.229187	1601.394287	7399.605957	1601	7400	29.267904	58.623436	100	100	1.629637	1.687991	0.96543	1.035808	0.169063	0.055797	176.059341	506.96167
1604	Slide108rescan	NORMAL	C	1	3	12	18	LOW_SIGNAL	LOW_SIGNAL	1637.743286	7434.14209	1637	7431	36.199772	61.247684	1625.620728	7432.542969	1624	7440	33.968956	75.002182	100	100	3.992499	0.825223	4.838084	0.206693	0.356872	0.021321	103.207031	2707.129639
1605	Slide108rescan	NORMAL	C	1	3	12	19	LOW_SIGNAL	LOW_SIGNAL	1670.56665	7472.193359	1663	7476	55.678059	59.62294	1642.208008	7447.728027	1638	7451	28.028877	71.20488	100	100	9.339766	12.625286	0.739767	1.351778	1.011765	0.343591	169.643188	159.107101
1606	Slide108rescan	NORMAL	C	1	3	12	20	LOW_SIGNAL	LOW_SIGNAL	1662	7448.273438	1661	7441	30.998159	63.640011	1633.832031	7426.768066	1633	7432	33.011921	65.41124	100	100	9.276968	11.097804	0.835928	1.196275	0.853267	0.328772	40.306271	70.302628
1607	Slide108rescan	NORMAL	C	1	3	12	21	LOW_SIGNAL	LOW_SIGNAL	1604.047607	7385.564453	1601	7387	32.12738	56.321606	1615.94397	7400.808105	1615	7398	32.125336	65.877663	100	100	-3.918003	-7.866457	0	0	-0.370311	-0.231393	0	0
1608	Slide108rescan	NORMAL	C	1	3	12	22	LOW_SIGNAL	LOW_SIGNAL	1621.930054	7401.594238	1621	7401	54.841724	67.004326	1628.735962	7405.160156	1630	7407	33.906696	54.325855	100	100	-2.241489	-1.840185	0	0	-0.200725	-0.065639	0	0
1609	Slide108rescan	NORMAL	C	1	3	12	23	LOW_SIGNAL	LOW_SIGNAL	1640.659668	7419.979004	1640	7423	30.125414	61.032318	1646.712036	7416.439941	1641	7416	34.138432	57.763474	100	100	-1.993315	1.826326	-1.091434	0	-0.177289	0.061268	0	556.81311
1610	Slide108rescan	NORMAL	C	1	3	12	24	LOW_SIGNAL	LOW_SIGNAL	1647.4552	7414.703613	1646	7420	31.027542	52.209255	1671.52002	7419.711914	1670	7421	36.270615	54.974171	100	100	-7.925618	-2.584524	0	0	-0.66348	-0.091103	0	0
1611	Slide108rescan	NORMAL	C	1	3	12	25	LOW_SIGNAL	LOW_SIGNAL	1782.013794	7438.662109	1793	7439	87.51165	55.865822	1704.952393	7429.150879	1694	7428	61.35025	54.290482	100	100	25.379757	4.908252	5.170835	0.193392	1.256089	0.175191	80.981415	138.501724
1612	Slide108rescan	NORMAL	C	1	3	12	26	LOW_SIGNAL	LOW_SIGNAL	1805.479492	7461.46582	1807	7456	73.577759	58.955536	1717.817505	7459.19043	1706	7463	57.136108	61.742661	100	100	28.871002	1.174211	24.58758	0.040671	1.534266	0.036853	52.883747	806.070007
1613	Slide108rescan	NORMAL	C	1	3	13	1	LOW_SIGNAL	LOW_SIGNAL	1495.159668	7377.034668	1499	7372	43.070072	56.763454	1461.142822	7349.253906	1461	7346	32.116714	60.039593	100	100	11.203264	14.336207	0.781466	1.279646	1.059163	0.462707	84.362679	70.414803
1614	Slide108rescan	NORMAL	C	1	3	13	2	LOW_SIGNAL	LOW_SIGNAL	1484.082153	7358.561523	1480	7361	42.603146	61.32502	1464.031982	7368.023926	1462	7363	32.41489	65.779747	100	100	6.603415	-4.883054	0	-0.739474	0.618548	-0.14385	137.884247	0
1615	Slide108rescan	NORMAL	C	1	3	13	3	DETECTED	DETECTED	1939.939941	7449.97998	1926	7457	72.134399	68.511894	1463.329102	7359.25293	1461	7367	31.616579	60.661621	100	100	156.969208	46.819515	3.352645	0.298272	15.074713	1.495625	13.603642	35.098808
1616	Slide108rescan	NORMAL	C	1	3	13	4	DETECTED	DETECTED	1930.02832	7418.76416	1936	7415	66.573471	55.943592	1473.392822	7356.404785	1467	7361	45.764732	63.406345	100	100	150.390442	32.180431	4.673351	0.213979	9.977891	0.983488	10.588073	47.858482
1617	Slide108rescan	NORMAL	C	1	3	13	5	LOW_SIGNAL	LOW_SIGNAL	1509.534302	7374.513672	1506	7373	47.538185	58.026176	1474.314087	7366.91748	1472	7362	31.799389	69.084213	100	100	11.599587	3.92	2.959079	0.337943	1.107575	0.109956	100.330559	493.552795
1618	Slide108rescan	NORMAL	C	1	3	13	6	LOW_SIGNAL	LOW_SIGNAL	1519.436279	7384.751465	1514	7387	43.577572	52.887424	1476.855957	7377.472168	1476	7379	31.077875	65.954964	100	100	14.0236	3.756467	3.733189	0.267868	1.370117	0.110368	71.741676	541.368713
1619	Slide108rescan	NORMAL	C	1	3	13	7	LOW_SIGNAL	LOW_SIGNAL	1520.577148	7407.026855	1519	7403	37.879997	55.308334	1501.777832	7391.983887	1492	7392	52.038891	60.723503	100	100	6.191453	7.762894	0.79757	1.253808	0.361255	0.247729	189.800812	166.63298
1620	Slide108rescan	NORMAL	C	1	3	13	8	LOW_SIGNAL	LOW_SIGNAL	1529.080566	7410.745117	1528	7414	38.279644	60.74995	1516.007935	7407.801758	1518	7405	38.064472	60.496483	100	100	4.305401	1.518915	2.834524	0.352793	0.343434	0.048653	31.004002	188.343948
1621	Slide108rescan	NORMAL	C	1	3	13	9	LOW_SIGNAL	LOW_SIGNAL	1523.493286	7413.121582	1518	7410	55.873577	61.333469	1515.807983	7412.855957	1518	7415	29.913233	63.020058	100	100	2.531113	0.137075	18.465134	0.054156	0.25692	0.004215	614.051086	5452.109863
1622	Slide108rescan	NORMAL	C	1	3	13	10	LOW_SIGNAL	LOW_SIGNAL	1537.902832	7436.694336	1539	7440	32.040688	64.736816	1548.368042	7426.240234	1537	7427	91.575325	65.184143	100	100	-3.44666	5.394818	-0.638883	0	-0.11428	0.160378	0	72.92318
1623	Slide108rescan	NORMAL	C	1	3	13	11	LOW_SIGNAL	LOW_SIGNAL	1680.317261	7489.606934	1700	7488	134.3797	63.996456	1553.407959	7437.560059	1549	7437	47.439285	62.5704	100	100	41.796894	26.858686	1.556178	0.6426	2.675194	0.831813	99.068825	25.812714
1624	Slide108rescan	NORMAL	C	1	3	13	12	LOW_SIGNAL	LOW_SIGNAL	1670.993164	7461.561523	1689	7464	89.146812	77.457611	1529.968018	7417.408203	1527	7428	32.687908	65.916496	100	100	46.445869	22.785233	2.03842	0.490576	4.314291	0.669837	58.810547	92.128906
1625	Slide108rescan	NORMAL	C	1	3	13	13	DETECTED	DETECTED	2147.75	8450.394531	2134	8394	188.77533	394.141998	1552.609741	7405.134277	1552	7405	40.018436	58.69376	100	100	196.006226	539.40448	0.363375	2.751976	14.871652	17.808712	30.998545	37.287109
1626	Slide108rescan	NORMAL	C	1	3	13	14	DETECTED	DETECTED	2210.008545	8471.362305	2220	8446	184.156235	369.306061	1612.359985	7438.866699	1582	7442	162.778214	78.974907	100	100	196.832321	532.817322	0.369418	2.70696	3.671551	13.073717	14.409922	34.940876
1627	Slide108rescan	NORMAL	C	1	3	13	15	DETECTED	DETECTED	2004.686768	7551.192871	2012	7557	50.923889	58.123814	1596.008667	7430.356445	1596	7435	31.758274	65.63472	100	100	134.595932	62.357399	2.15846	0.463293	12.868398	1.841044	9.740605	25.231083
1628	Slide108rescan	NORMAL	C	1	3	13	16	LOW_SIGNAL	LOW_SIGNAL	1931.061279	7537.693848	1985	7533	156.930267	77.895042	1594.033325	7440.225098	1597	7437	30.950741	64.228119	100	100	110.998337	50.298553	2.20679	0.453147	10.889173	1.51754	45.648396	45.217068
1629	Slide108rescan	NORMAL	C	1	3	13	17	DETECTED	DETECTED	2948.475342	7805.504883	3004	7821	214.095367	91.225388	1597.764038	7436.460449	1597	7440	27.993519	59.776489	100	100	444.849487	190.444641	2.335847	0.42811	48.250858	6.173739	15.714488	18.673048
1630	Slide108rescan	NORMAL	C	1	3	13	18	DETECTED	DETECTED	2999.153076	7835.663086	3020	7840	128.15451	72.798973	1612.853882	7468.01123	1619	7465	30.782431	52.251472	100	100	456.57016	189.726013	2.406471	0.415546	45.035404	7.036201	8.973723	13.787495
1631	Slide108rescan	NORMAL	C	1	3	13	19	LOW_SIGNAL	LOW_SIGNAL	1644.483276	7472.637695	1644	7472	48.466984	63.414795	1615.146606	7483.560547	1616	7489	31.8841	58.617157	100	100	9.661874	-5.636716	0	-0.583398	0.920103	-0.186342	124.427132	0
1632	Slide108rescan	NORMAL	C	1	3	13	20	LOW_SIGNAL	LOW_SIGNAL	1677.006836	7495.054199	1671	7500	38.559429	68.027382	1630.583984	7501.056152	1630	7491	35.229942	67.361481	100	100	15.289116	-3.097296	0	-0.202582	1.31771	-0.089101	33.763992	0
1633	Slide108rescan	NORMAL	C	1	3	13	21	LOW_SIGNAL	LOW_SIGNAL	1627.246582	7498.849121	1623	7487	40.869614	93.378014	1612.208008	7467.487793	1617	7466	31.216291	62.662899	100	100	4.952873	16.18395	0.306036	3.267588	0.481754	0.500477	175.411026	220.750076
1634	Slide108rescan	NORMAL	C	1	3	13	22	LOW_SIGNAL	LOW_SIGNAL	1626.264282	7515.042969	1618	7513	39.217274	86.348465	1612.079956	7444.711914	1613	7439	33.394417	65.703239	100	100	4.671531	36.294201	0.128713	7.76923	0.424751	1.070435	144.964798	79.663307
1635	Slide108rescan	NORMAL	C	1	3	13	23	LOW_SIGNAL	LOW_SIGNAL	1652.419556	7477.286621	1654	7475	40.435032	55.058323	1624.008057	7447.368164	1624	7445	36.51149	63.336857	100	100	9.357174	15.439361	0.60606	1.650002	0.778152	0.47237	61.156063	104.64164
1636	Slide108rescan	NORMAL	C	1	3	13	24	LOW_SIGNAL	LOW_SIGNAL	1675.181763	7469.664551	1680	7462	45.763271	61.948509	1642.728027	7443.047852	1648	7440	34.351921	60.247601	100	100	10.688462	13.735495	0.778164	1.285077	0.944743	0.441789	93.166824	54.164509
1637	Slide108rescan	NORMAL	C	1	3	13	25	LOW_SIGNAL	LOW_SIGNAL	1680.706665	7483.299805	1673	7491	52.220699	62.66613	1648.991943	7456.983887	1650	7459	31.639221	61.441296	100	100	10.445072	13.580277	0.769135	1.300161	1.002386	0.42831	130.994965	46.851048
1638	Slide108rescan	NORMAL	C	1	3	13	26	LOW_SIGNAL	LOW_SIGNAL	1687.309204	7504.664551	1679	7505	45.711483	58.556931	1657.492065	7465.365234	1654	7464	37.434685	61.629185	100	100	9.820113	20.280334	0.484219	2.065183	0.796511	0.637674	87.980492	48.895714
1639	Slide108rescan	NORMAL	C	1	3	14	1	LOW_SIGNAL	LOW_SIGNAL	1404.301392	7384.541016	1385	7386	68.848396	61.267193	1400.920654	7384.380859	1404	7383	44.501976	61.420769	100	100	1.113428	0.082648	13.471872	0.074229	0.075968	0.002608	1553.880493	2710.299561
1640	Slide108rescan	NORMAL	C	1	3	14	2	LOW_SIGNAL	LOW_SIGNAL	1391.388916	7403.673828	1387	7401	32.637897	59.914845	1413.472046	7392.87207	1413	7388	41.47591	57.853546	100	100	-7.27296	5.574226	-1.304748	0	-0.532433	0.186709	0	144.241562
1641	Slide108rescan	NORMAL	C	1	3	14	3	LOW_SIGNAL	LOW_SIGNAL	1427.701416	7406.381836	1430	7404	37.285343	63.7915	1434.071411	7391.57959	1434	7394	43.178177	68.372894	100	100	-2.097924	7.638669	-0.274645	0	-0.147528	0.216493	0	166.237274
1642	Slide108rescan	NORMAL	C	1	3	14	4	LOW_SIGNAL	LOW_SIGNAL	1453.434448	7430.137695	1454	7430	39.685364	58.483452	1448.832031	7405.832031	1442	7412	79.814079	68.536514	100	100	1.515781	12.54289	0.120848	8.274868	0.057664	0.354638	1504.612183	147.020447
1643	Slide108rescan	NORMAL	C	1	3	14	5	LOW_SIGNAL	LOW_SIGNAL	1441.746582	7424.808105	1442	7420	33.177433	54.890148	1452.855957	7416.295898	1455	7414	33.468262	60.61578	100	100	-3.658813	4.392707	-0.832929	0	-0.331938	0.140429	0	302.114532
1644	Slide108rescan	NORMAL	C	1	3	14	6	LOW_SIGNAL	LOW_SIGNAL	1443.871582	7421.344727	1443	7419	29.10671	54.932575	1452.280029	7416.583984	1453	7416	40.073841	59.07325	100	100	-2.769277	2.456772	-1.127201	0	-0.209824	0.08059	0	456.377686
1645	Slide108rescan	NORMAL	C	1	3	14	7	DETECTED	DETECTED	1973.522705	7619.88623	1976	7621	79.349358	53.526966	1473.697021	7415.43457	1467	7408	71.000931	59.350426	100	100	164.614883	105.506874	1.560229	0.640932	7.039706	3.444822	7.088197	12.540171
1646	Slide108rescan	NORMAL	C	1	3	14	8	DETECTED	DETECTED	1972.137207	7622.519531	1978	7628	99.58577	65.09745	1470.417603	7431.978027	1476	7435	67.303139	62.324764	100	100	165.238647	98.328568	1.680475	0.59507	7.454624	3.057236	14.629757	9.864691
1647	Slide108rescan	NORMAL	C	1	3	14	9	LOW_SIGNAL	LOW_SIGNAL	1447.904785	7451.149902	1447	7450	40.726849	66.975609	1463.010254	7452.306152	1448	7447	52.13731	58.569088	100	100	-4.974905	-0.596681	0	0	-0.289725	-0.019742	0	0
[truncated: 29,553 more rows]
