# Supplementary material for: CARMA: A platform for analyzing microarray datasets that incorporate replicate measures
Source: BMC Bioinformatics. 2006 Mar 17;7:149. doi: 10.1186/1471-2105-7-149 (PMC1450302; doi:10.1186/1471-2105-7-149)
Supplement: Additional File 8 — Data4.zip Comma separated value data files containing the microarray experimental data. [file 1471-2105-7-149-S8.zip › 126ko1Gko3R073003.csv]

Number	Array/Plate	Flagged As	Set	Set Row	Set Column	Row	Column	Detection Status (w595)	Detection Status (w685)	Spot Mean Intensity (w595)	Spot Mean Intensity (w685)	Spot Median Intensity (w595)	Spot Median Intensity (w685)	Spot Standard Deviation (w595)	Spot Standard Deviation (w685)	Background Mean Intensity (w595)	Background Mean Intensity (w685)	Background Median Intensity (w595)	Background Median Intensity (w685)	Background Standard Deviation (w595)	Background Standard Deviation (w685)	Spot Confidence (w595)	Spot Confidence (w685)	Spot Normalized Intensity (w595)	Spot Normalized Intensity (w685)	Spot Ratio (w595)	Spot Ratio (w685)	Spot SNR (w595)	Spot SNR (w685)	Spot CV (%) (w595)	Spot CV (%) (w685)
1	126ko1Gko3R073003	NORMAL	A	1	1	1	1	DETECTED	DETECTED	3855.238037	2789.380859	3867	2798	58.904079	26.085398	3484.730713	2688.331787	3480	2684	58.088589	33.221706	100	100	39.685623	11.133402	3.564555	0.28054	6.378315	3.041658	2.636284	20.359064
2	126ko1Gko3R073003	NORMAL	A	1	1	1	2	LOW_SIGNAL	LOW_SIGNAL	3659.060791	2717.844482	3654	2719	125.296768	41.569336	3469.158691	2683.404785	3463	2680	64.781776	35.527599	100	100	20.340714	3.794503	5.360574	0.186547	2.931412	0.969379	56.476566	62.667171
3	126ko1Gko3R073003	NORMAL	A	1	1	1	3	DETECTED	DETECTED	6870.57666	4643.343262	6899	4648	1414.886719	915.970825	3492.645264	2687.87085	3482	2690	70.273064	44.553894	100	100	361.815552	215.450378	1.679345	0.59547	48.068653	43.890045	41.834496	46.785961
4	126ko1Gko3R073003	NORMAL	A	1	1	1	4	DETECTED	DETECTED	6682.935547	4734.471191	6315	4740	1333.331055	943.663391	3450.9375	2695.4375	3443	2693	51.585777	33.669109	100	100	346.184387	224.657013	1.540946	0.648952	62.652889	60.560963	41.22319	46.250465
5	126ko1Gko3R073003	NORMAL	A	1	1	1	5	LOW_SIGNAL	LOW_SIGNAL	3651.387695	2715.272217	3484	2708	521.705261	60.141216	3575.253906	2718.420654	3469	2714	339.901886	53.015972	100	100	8.15481	-0.346889	0	-0.042538	0.223988	-0.059387	519.850159	0
6	126ko1Gko3R073003	NORMAL	A	1	1	1	6	LOW_SIGNAL	LOW_SIGNAL	3498.344482	2700.7771	3497	2702	48.848476	33.601467	3738.919922	2724.1521	3527	2711	805.699524	64.305107	100	100	-25.768414	-2.575415	0	0	-0.298592	-0.363501	0	0
7	126ko1Gko3R073003	NORMAL	A	1	1	1	7	DETECTED	DETECTED	4141.388672	2789.583252	4137	2787	75.673836	27.96158	3528.733887	2701.16748	3522	2702	77.165497	35.08577	100	100	65.622421	9.741488	6.736385	0.148448	7.939491	2.519989	2.464545	23.970184
8	126ko1Gko3R073003	NORMAL	A	1	1	1	8	DETECTED	DETECTED	4044.100098	2773.166748	4056	2770	59.513752	29.385759	3482.519531	2703.210693	3476	2702	76.65612	34.280197	100	100	60.151779	7.70763	7.804186	0.128136	7.325972	2.040713	8.603275	25.233633
9	126ko1Gko3R073003	NORMAL	A	1	1	1	9	LOW_SIGNAL	LOW_SIGNAL	3395.527344	2698.068604	3395	2701	53.381275	33.706371	3384.896729	2698.126953	3386	2700	54.326988	34.770802	100	100	1.138662	-0.006429	0	-0.005646	0.195678	-0.001678	94.93924	0
10	126ko1Gko3R073003	NORMAL	A	1	1	1	10	LOW_SIGNAL	LOW_SIGNAL	3336.941162	2696.627441	3333	2695	53.408089	36.266182	3313.901367	2690.457764	3311	2688	50.618198	35.476822	100	100	2.467829	0.679764	3.630421	0.27545	0.455168	0.173907	73.9412	121.973373
11	126ko1Gko3R073003	NORMAL	A	1	1	1	11	LOW_SIGNAL	LOW_SIGNAL	3372.807861	2705.582764	3365	2701	68.89476	35.196659	3290.928467	2685.817383	3292	2684	45.593018	39.363022	100	100	8.77023	2.177714	4.027265	0.248307	1.795876	0.502131	63.081085	89.171364
12	126ko1Gko3R073003	NORMAL	A	1	1	1	12	LOW_SIGNAL	LOW_SIGNAL	3384.755127	2706.578125	3377	2706	73.784828	46.387115	3332.968506	2688.118164	3326	2690	66.516258	33.521053	100	100	5.546947	2.033885	2.727267	0.366667	0.778556	0.550698	61.664806	173.695129
13	126ko1Gko3R073003	NORMAL	A	1	1	1	13	DETECTED	DETECTED	3955.883301	2908.516602	3954	2907	65.735756	48.590115	3438.867188	2693.316406	3431	2691	98.017509	45.194412	100	100	55.37841	23.710363	2.33562	0.428152	5.274732	4.761655	14.062726	8.292543
14	126ko1Gko3R073003	NORMAL	A	1	1	1	14	DETECTED	DETECTED	3852.653564	2824.831787	3859	2822	74.059219	45.459663	3429.284424	2702.08252	3431	2692	77.197823	44.384495	100	100	45.347736	13.52429	3.353059	0.298235	5.484211	2.765589	5.146439	8.0069
15	126ko1Gko3R073003	NORMAL	A	1	1	1	15	LOW_SIGNAL	LOW_SIGNAL	3400.690674	2718.098633	3402	2719	61.00811	36.851353	3318.991943	2698.531738	3319	2697	58.970024	34.997982	100	100	8.750879	2.155845	4.059142	0.246358	1.385428	0.559086	19.140228	58.975365
16	126ko1Gko3R073003	NORMAL	A	1	1	1	16	LOW_SIGNAL	LOW_SIGNAL	3342.765137	2709.362305	3350	2710	74.641342	40.340321	3232.388916	2688.603271	3230	2688	50.235752	34.086502	100	100	11.822571	2.287192	5.169032	0.19346	2.197165	0.60901	50.016182	103.927437
17	126ko1Gko3R073003	NORMAL	A	1	1	1	17	LOW_SIGNAL	LOW_SIGNAL	3241.979492	2687.438477	3243	2686	41.725128	35.937878	3225.650879	2681.452393	3228	2683	44.075802	33.483761	100	100	1.748984	0.659536	2.65184	0.377097	0.370467	0.178776	86.974678	218.048035
18	126ko1Gko3R073003	NORMAL	A	1	1	1	18	LOW_SIGNAL	LOW_SIGNAL	3246.730225	2674.743408	3248	2674	45.535656	33.002605	3240.360107	2679.879883	3241	2683	43.777187	32.918179	100	100	0.682313	-0.565927	0	-0.829425	0.145512	-0.156038	196.732758	0
19	126ko1Gko3R073003	NORMAL	A	1	1	1	19	LOW_SIGNAL	LOW_SIGNAL	3226.298096	2672.331055	3228	2669	43.138969	30.788475	3230.079346	2675.19043	3232	2680	41.518112	32.822353	100	100	-0.405016	-0.315041	0	0	-0.091075	-0.087117	0	0
20	126ko1Gko3R073003	NORMAL	A	1	1	1	20	LOW_SIGNAL	LOW_SIGNAL	3251.241699	2676.07373	3254	2674	43.12233	39.129562	3245.873047	2679.166748	3243	2679	45.721432	37.139896	100	100	0.575045	-0.340783	0	-0.59262	0.117421	-0.08328	283.047791	0
21	126ko1Gko3R073003	NORMAL	A	1	1	1	21	LOW_SIGNAL	LOW_SIGNAL	3246.891113	2690.183594	3250	2694	47.270447	38.162777	3240.389893	2685.127197	3234	2685	46.42852	35.320644	100	100	0.696356	0.557105	1.249956	0.800028	0.140026	0.143157	136.618561	285.808868
22	126ko1Gko3R073003	NORMAL	A	1	1	1	22	LOW_SIGNAL	LOW_SIGNAL	3197.487061	2697.883057	3198	2697	52.784344	38.808891	3197.225098	2690.125	3188	2687	60.332054	39.3283	100	100	0.028059	0.854769	0.032827	30.462976	0.004342	0.197264	11153.999023	82.116592
23	126ko1Gko3R073003	NORMAL	A	1	1	1	23	LOW_SIGNAL	LOW_SIGNAL	3130.80542	2690.335449	3129	2689	50.233738	35.135185	3108.360107	2690.951904	3107	2687	47.868336	39.339268	100	100	2.404153	-0.06792	0	-0.028251	0.468897	-0.01567	67.868126	0
24	126ko1Gko3R073003	NORMAL	A	1	1	1	24	LOW_SIGNAL	LOW_SIGNAL	3118.744873	2678.275146	3120	2680	46.774208	32.538727	3089.801514	2681.738037	3091	2681	41.635178	38.334568	100	100	3.100169	-0.381535	0	-0.123069	0.695166	-0.090333	73.644592	0
25	126ko1Gko3R073003	NORMAL	A	1	1	1	25	LOW_SIGNAL	LOW_SIGNAL	3110.033447	2673.302002	3111	2679	43.807076	38.235523	3095.008057	2669.008057	3094	2668	44.623131	33.298538	100	100	1.609393	0.473099	3.40181	0.293961	0.336718	0.128953	56.537205	437.653961
26	126ko1Gko3R073003	NORMAL	A	1	1	1	26	LOW_SIGNAL	LOW_SIGNAL	3148.209229	2669.93457	3145	2670	43.04414	37.054852	3142.598389	2671.755859	3146	2671	54.281635	32.883572	100	100	0.600986	-0.200666	0	-0.333895	0.103365	-0.055386	589.41449	0
27	126ko1Gko3R073003	NORMAL	A	1	1	2	1	LOW_SIGNAL	LOW_SIGNAL	3631.885986	2703.060303	3639	2703	72.187393	35.270813	3534.547607	2682.285645	3528	2679	81.31752	36.968281	100	100	10.426067	2.288914	4.555028	0.219538	1.197016	0.561959	38.460548	53.303169
28	126ko1Gko3R073003	NORMAL	A	1	1	2	2	LOW_SIGNAL	LOW_SIGNAL	3601	2693.448975	3605	2694	66.644424	36.726906	3490.728027	2684.040039	3477	2681	90.317299	37.515453	100	100	11.811404	1.036659	11.393718	0.087768	1.22094	0.250802	55.278625	81.320335
29	126ko1Gko3R073003	NORMAL	A	1	1	2	3	DETECTED	DETECTED	3953.071533	2854.964355	3960	2860	65.546661	46.449883	3631.776123	2709.937988	3555	2705	300.258698	49.30154	100	100	34.414455	15.97874	2.153765	0.464303	1.070062	2.941619	91.198608	11.39395
30	126ko1Gko3R073003	NORMAL	A	1	1	2	4	LOW_SIGNAL	LOW_SIGNAL	3760.006836	2761.38623	3763	2767	120.677292	54.542568	3697.965332	2716.625977	3575	2705	679.945557	73.09156	100	100	6.645363	4.931603	1.347506	0.742112	0.091245	0.612386	1078.553711	108.705368
31	126ko1Gko3R073003	NORMAL	A	1	1	2	5	LOW_SIGNAL	LOW_SIGNAL	3748.530273	2751.550293	3670	2747	426.769928	48.930244	3973.904053	2752.560059	3642	2732	984.227539	88.662048	100	100	-24.140141	-0.111254	0	0	-0.228985	-0.011389	0	0
32	126ko1Gko3R073003	NORMAL	A	1	1	2	6	LOW_SIGNAL	LOW_SIGNAL	3732.952148	2753.787598	3725	2751	84.486313	39.236549	3620.023926	2723.687988	3630	2719	81.137711	38.488457	100	100	12.09592	3.31632	3.647392	0.274168	1.391809	0.782043	20.854074	25.333618
33	126ko1Gko3R073003	NORMAL	A	1	1	2	7	LOW_SIGNAL	LOW_SIGNAL	3614.882813	2726.579346	3617	2724	47.895367	33.625732	3589.722168	2711.531738	3584	2714	64.244621	38.787361	100	100	2.694996	1.657918	1.625531	0.615184	0.391638	0.387951	170.179596	128.479675
34	126ko1Gko3R073003	NORMAL	A	1	1	2	8	LOW_SIGNAL	LOW_SIGNAL	3546.979492	2723.979492	3548	2722	45.563679	34.54063	3519.666748	2708.769775	3511	2708	78.63546	35.979366	100	100	2.925511	1.675779	1.745762	0.572816	0.347334	0.422734	234.651184	66.225533
35	126ko1Gko3R073003	NORMAL	A	1	1	2	9	LOW_SIGNAL	LOW_SIGNAL	3400.080566	2700.07373	3400	2700	55.321968	34.983215	3435.327881	2709.176025	3438	2708	66.182991	36.385277	100	100	-3.775395	-1.002874	0	0	-0.532574	-0.250164	0	0
36	126ko1Gko3R073003	NORMAL	A	1	1	2	10	LOW_SIGNAL	LOW_SIGNAL	3351.148682	2693.655518	3348	2694	48.760052	33.720486	3377.231934	2696.016113	3369	2693	53.124195	33.419861	100	100	-2.793818	-0.260086	0	0	-0.490986	-0.070635	0	0
37	126ko1Gko3R073003	NORMAL	A	1	1	2	11	LOW_SIGNAL	LOW_SIGNAL	3430.95874	2725.448242	3424	2729	70.981598	41.655476	3364.983887	2699.120117	3353	2696	56.748306	34.963482	100	100	7.06667	2.900785	2.436124	0.410488	1.162587	0.753018	64.627975	86.00544
38	126ko1Gko3R073003	NORMAL	A	1	1	2	12	LOW_SIGNAL	LOW_SIGNAL	3536.082275	2744.150635	3540	2744	76.719063	43.858448	3438.280029	2702.008057	3422	2703	84.454094	36.65126	100	100	10.475753	4.643192	2.256153	0.443232	1.158052	1.149826	36.10178	57.159172
39	126ko1Gko3R073003	NORMAL	A	1	1	2	13	LOW_SIGNAL	LOW_SIGNAL	3755.741455	2770.877441	3774	2770	115.471512	44.436184	3551.8479	2709.672119	3557	2707	83.047691	41.733753	100	100	21.839359	6.743491	3.238584	0.308777	2.455138	1.466566	39.348652	24.932508
40	126ko1Gko3R073003	NORMAL	A	1	1	2	14	LOW_SIGNAL	LOW_SIGNAL	3735.523438	2764.093994	3754	2768	118.448944	43.923363	3554.471924	2721.384033	3573	2719	95.912903	43.248306	100	100	19.392712	4.705706	4.121106	0.242653	1.887666	0.987552	38.389317	17.960924
41	126ko1Gko3R073003	NORMAL	A	1	1	2	15	DETECTED	DETECTED	4225	2977.4646	4199	2961	200.922165	95.597824	3408.261963	2710.30957	3411	2707	87.213234	32.693172	100	100	87.482094	29.434652	2.972078	0.336465	9.364841	8.171585	22.162197	33.626072
42	126ko1Gko3R073003	NORMAL	A	1	1	2	16	DETECTED	DETECTED	4067.037354	2958.551514	4048	2952	176.304352	87.839394	3289.934814	2691.086914	3285	2689	68.528618	34.55323	100	100	83.236679	29.468761	2.824573	0.354036	11.339825	7.740654	20.903408	30.193851
43	126ko1Gko3R073003	NORMAL	A	1	1	2	17	LOW_SIGNAL	LOW_SIGNAL	3405.12915	2724.612305	3392	2722	97.358635	32.652042	3269.937012	2689.111816	3265	2691	69.38829	37.717648	100	100	14.480642	3.911379	3.702183	0.270111	1.948342	0.941217	50.515701	53.183167
44	126ko1Gko3R073003	NORMAL	A	1	1	2	18	LOW_SIGNAL	LOW_SIGNAL	3426.013428	2719.621582	3414	2719	87.705597	36.522923	3260.256104	2687.1521	3257	2685	52.009289	34.274761	100	100	17.754528	3.577428	4.962931	0.201494	3.187072	0.947329	42.604969	38.85508
45	126ko1Gko3R073003	NORMAL	A	1	1	2	19	DETECTED	DETECTED	3935.718018	2790.05127	3939	2790	49.475113	38.061546	3270.021484	2698.866211	3261	2701	63.425854	31.832037	100	100	71.303802	10.046603	7.097304	0.140899	10.495666	2.864569	5.961714	22.883471
46	126ko1Gko3R073003	NORMAL	A	1	1	2	20	DETECTED	DETECTED	3960.414551	2771.463379	3950	2783	60.755226	36.522663	3296.206299	2698.857178	3287	2699	61.529057	37.599449	100	100	71.144394	7.999619	8.893474	0.112442	10.795033	1.931044	1.464548	12.30453
47	126ko1Gko3R073003	NORMAL	A	1	1	2	21	DETECTED	DETECTED	5845.133789	2930.98584	5684	2918	734.004456	99.439354	3267.911865	2696.764648	3266	2691	47.959805	30.09687	100	100	276.050293	25.806063	10.69711	0.093483	53.737122	7.782244	28.419592	40.464031
48	126ko1Gko3R073003	NORMAL	A	1	1	2	22	DETECTED	DETECTED	5497.885742	2905.814209	5472	2895	595.505737	91.555359	3225.399902	2707.733398	3218	2705	42.699909	32.945023	100	100	243.409531	21.824183	11.153203	0.08966	53.219921	6.012465	26.137585	43.125092
49	126ko1Gko3R073003	NORMAL	A	1	1	2	23	LOW_SIGNAL	LOW_SIGNAL	3194.136963	2722.041016	3193	2721	48.942844	36.062374	3183.896729	2711.301514	3176	2716	57.723175	39.123249	100	100	1.096848	1.183259	0.926972	1.078781	0.177402	0.274504	298.853638	141.255722
50	126ko1Gko3R073003	NORMAL	A	1	1	2	24	LOW_SIGNAL	LOW_SIGNAL	3165.30127	2704.46582	3158	2705	45.752762	36.625637	3142.743896	2701.39209	3145	2704	53.992374	38.331516	100	100	2.416156	0.338658	7.134501	0.140164	0.417788	0.080188	127.089813	367.887482
51	126ko1Gko3R073003	NORMAL	A	1	1	2	25	DETECTED	DETECTED	4022.792725	2774.12207	4025	2773	69.488914	35.589355	3189.580566	2687.84668	3188	2688	63.966984	35.993019	100	100	89.246666	9.505665	9.388787	0.10651	13.02566	2.397003	3.258059	6.23055
52	126ko1Gko3R073003	NORMAL	A	1	1	2	26	DETECTED	DETECTED	4041.47998	2765.120117	4039	2767	129.296036	42.206867	3216.490967	2681.063721	3216	2681	63.299603	35.928131	100	100	88.365868	9.26118	9.541534	0.104805	13.033084	2.339571	13.665808	26.350458
53	126ko1Gko3R073003	NORMAL	A	1	1	3	1	LOW_SIGNAL	LOW_SIGNAL	3580.402588	2696.422852	3571	2697	69.569313	39.394093	3535.76001	2687.711914	3537	2687	61.693886	35.929321	100	100	4.781737	0.959755	4.982246	0.200713	0.723614	0.242446	72.021019	185.454498
54	126ko1Gko3R073003	NORMAL	A	1	1	3	2	LOW_SIGNAL	LOW_SIGNAL	3594.238037	2704.415039	3549	2703	235.75795	44.825363	3522.12793	2688.511963	3517	2688	60.774307	38.588943	100	100	7.723827	1.752172	4.408144	0.226853	1.186523	0.412115	315.891937	143.419037
55	126ko1Gko3R073003	NORMAL	A	1	1	3	3	LOW_SIGNAL	LOW_SIGNAL	3788.965576	2705.793213	3665	2697	396.343231	59.139763	3580.206299	2687.753906	3557	2684	133.230164	37.858845	100	100	22.360535	1.987538	11.250369	0.088886	1.566907	0.476489	178.80864	251.85936
56	126ko1Gko3R073003	NORMAL	A	1	1	3	4	LOW_SIGNAL	LOW_SIGNAL	3693.158691	2697.765625	3699	2696	70.672226	39.430523	3592.456055	2705	3593	2704	53.510105	41.107647	100	100	10.786418	-0.79707	0	-0.073896	1.881937	-0.175986	45.843163	0
57	126ko1Gko3R073003	NORMAL	A	1	1	3	5	LOW_SIGNAL	LOW_SIGNAL	3633.261719	2716.369141	3623	2719	58.018436	37.85878	3691.277832	2721.976074	3624	2718	282.454803	44.834175	100	100	-6.214197	-0.617762	0	0	-0.2054	-0.125059	0	0
58	126ko1Gko3R073003	NORMAL	A	1	1	3	6	LOW_SIGNAL	LOW_SIGNAL	3724.849365	2743.369873	3725	2741	58.335339	38.854465	3686.280029	2739.47998	3685	2740	65.302094	39.946045	100	100	4.131222	0.428581	9.639297	0.103742	0.590629	0.097379	76.09359	238.426636
59	126ko1Gko3R073003	NORMAL	A	1	1	3	7	LOW_SIGNAL	LOW_SIGNAL	3830.655273	2785.751709	3830	2784	69.100296	35.620796	3733.575928	2755.647949	3703	2750	113.882729	51.398232	100	100	10.398321	3.316777	3.135068	0.318972	0.85245	0.585696	93.24646	123.084854
60	126ko1Gko3R073003	NORMAL	A	1	1	3	8	LOW_SIGNAL	LOW_SIGNAL	3758.027588	2792.448242	3768	2793	74.653549	45.655392	3645.253906	2754.873047	3617	2751	131.970612	50.293072	100	100	12.079367	4.139966	2.917745	0.34273	0.854536	0.747125	96.499428	56.139446
61	126ko1Gko3R073003	NORMAL	A	1	1	3	9	LOW_SIGNAL	LOW_SIGNAL	3590.473633	2739.375	3585	2740	79.436409	44.656109	3505.738037	2729.904785	3497	2733	81.526657	41.553135	100	100	9.076163	1.043411	8.69855	0.114962	1.039361	0.227906	21.646919	172.705521
62	126ko1Gko3R073003	NORMAL	A	1	1	3	10	LOW_SIGNAL	LOW_SIGNAL	3565.168945	2725.412109	3574	2721	88.721405	35.522705	3465.416016	2716.503906	3463	2714	73.985207	42.466457	100	100	10.684693	0.98149	10.886202	0.091859	1.348282	0.20977	49.087357	261.230652
63	126ko1Gko3R073003	NORMAL	A	1	1	3	11	LOW_SIGNAL	LOW_SIGNAL	3671.227539	2762.448242	3696	2762	106.230789	44.091114	3479.399902	2709.224121	3481	2709	69.511887	39.470459	100	100	20.546961	5.864136	3.503834	0.285402	2.759638	1.348455	41.876686	36.918716
64	126ko1Gko3R073003	NORMAL	A	1	1	3	12	LOW_SIGNAL	LOW_SIGNAL	3808.848389	2790.937988	3814	2793	90.891373	52.051147	3581.375977	2716.335938	3572	2718	70.89061	38.02626	100	100	24.364927	8.219518	2.964277	0.33735	3.208781	1.961856	25.006886	47.643856
65	126ko1Gko3R073003	NORMAL	A	1	1	3	13	LOW_SIGNAL	LOW_SIGNAL	3658.506592	2713.848633	3657	2712	61.379929	35.204742	3674.808105	2721.543945	3679	2723	72.141731	41.414803	100	100	-1.746081	-0.847855	0	0	-0.225965	-0.185811	0	0
66	126ko1Gko3R073003	NORMAL	A	1	1	3	14	LOW_SIGNAL	LOW_SIGNAL	3667.263428	2728.682373	3658	2729	87.994316	36.191113	3672.288086	2720.575928	3654	2726	94.070305	40.811771	100	100	-0.538199	0.893153	-0.602583	0	-0.053414	0.19863	0	232.688553
67	126ko1Gko3R073003	NORMAL	A	1	1	3	15	LOW_SIGNAL	LOW_SIGNAL	3499.358643	2768.220703	3501	2765	60.094219	42.747879	3530.801514	2723.587402	3547	2723	86.046227	34.090534	100	100	-3.367895	4.917615	-0.684864	0	-0.365418	1.309258	0	57.785984
68	126ko1Gko3R073003	NORMAL	A	1	1	3	16	LOW_SIGNAL	LOW_SIGNAL	3437.361084	2763.0625	3437	2767	58.429996	42.073025	3430.148682	2717.09082	3415	2716	98.914742	43.722042	100	100	0.772532	5.065076	0.152521	6.556463	0.072915	1.051453	1106.603149	25.873392
69	126ko1Gko3R073003	NORMAL	A	1	1	3	17	LOW_SIGNAL	LOW_SIGNAL	3391.565674	2703.355225	3392	2704	58.377026	40.575081	3404.578613	2703.628174	3403	2702	73.005447	36.630386	100	100	-1.393836	-0.030073	0	0	-0.178246	-0.007451	0	0
70	126ko1Gko3R073003	NORMAL	A	1	1	3	18	LOW_SIGNAL	LOW_SIGNAL	3404.231201	2712.285645	3409	2712	63.438038	40.082958	3613.095215	2706.404785	3389	2700	1030.229248	39.808571	100	100	-22.371754	0.647942	-34.527382	0	-0.202735	0.147728	0	79.614471
71	126ko1Gko3R073003	NORMAL	A	1	1	3	19	LOW_SIGNAL	LOW_SIGNAL	3389.234375	2726.151611	3388	2727	58.013947	37.044338	3357.960205	2712.071533	3357	2710	79.749451	36.838928	100	100	3.349826	1.551317	2.159343	0.463104	0.392155	0.382206	174.970963	27.66798
72	126ko1Gko3R073003	NORMAL	A	1	1	3	20	LOW_SIGNAL	LOW_SIGNAL	3391.951416	2718.284668	3391	2722	64.93734	38.967731	3365.182617	2721.86499	3350	2722	80.187325	41.389923	100	100	2.867248	-0.394473	0	-0.137579	0.333828	-0.086502	175.742355	0
73	126ko1Gko3R073003	NORMAL	A	1	1	3	21	LOW_SIGNAL	LOW_SIGNAL	3467.013672	2759.0271	3469	2759	69.789429	42.976406	3380.165283	2740.434814	3351	2735	104.219734	41.050064	100	100	9.302467	2.048464	4.541192	0.220207	0.83332	0.452917	89.124016	68.429268
74	126ko1Gko3R073003	NORMAL	A	1	1	3	22	LOW_SIGNAL	LOW_SIGNAL	3463.798584	2765.993408	3462	2762	73.053291	43.567673	3362.189209	2742.558594	3361	2742	74.058632	39.449551	100	100	10.88354	2.582005	4.215151	0.237239	1.372013	0.594045	11.968709	78.899117
75	126ko1Gko3R073003	NORMAL	A	1	1	3	23	LOW_SIGNAL	LOW_SIGNAL	3248.945313	2724.239746	3243	2722	64.494286	36.129894	3292.571533	2716.142822	3287	2722	66.156471	41.069836	100	100	-4.672873	0.892104	-5.238035	0	-0.65944	0.19715	0	241.184143
76	126ko1Gko3R073003	NORMAL	A	1	1	3	24	LOW_SIGNAL	LOW_SIGNAL	3237.986328	2711.445313	3221	2710	71.094986	34.735832	3262.191895	2708.775879	3257	2714	68.914711	36.343987	100	100	-2.592696	0.294113	-8.815297	0	-0.351239	0.073449	0	400.514282
77	126ko1Gko3R073003	NORMAL	A	1	1	3	25	LOW_SIGNAL	LOW_SIGNAL	3306.172363	2705.703369	3316	2705	65.76741	34.152058	3291.428467	2695.896729	3280	2697	90.023582	38.265141	100	100	1.579242	1.080478	1.461615	0.684175	0.163778	0.256281	416.936646	175.98851
78	126ko1Gko3R073003	NORMAL	A	1	1	3	26	LOW_SIGNAL	LOW_SIGNAL	3313.953125	2694.208008	3307	2694	71.12487	36.236897	3320.679932	2679.991943	3320	2674	85.452461	33.610317	100	100	-0.720519	1.5663	-0.460013	0	-0.07872	0.422967	0	95.277512
79	126ko1Gko3R073003	NORMAL	A	1	1	4	1	LOW_SIGNAL	LOW_SIGNAL	3547.993408	2680.032471	3491	2677	262.005249	42.843594	3541.095703	2677.017334	3534	2676	89.714554	37.641422	100	100	0.738824	0.332202	2.224019	0.449636	0.076885	0.080102	3568.820313	678.645264
80	126ko1Gko3R073003	NORMAL	A	1	1	4	2	LOW_SIGNAL	LOW_SIGNAL	3494.543701	2683.838867	3492	2683	73.865692	37.6786	3516.094238	2680.415039	3502	2676	71.435951	35.940132	100	100	-2.308312	0.377231	-6.119092	0	-0.301676	0.095265	0	330.419373
81	126ko1Gko3R073003	NORMAL	A	1	1	4	3	LOW_SIGNAL	LOW_SIGNAL	3900.993164	2735.168945	3790	2731	353.045227	47.207939	3594.584717	2707.74585	3560	2706	261.407806	45.857864	100	100	32.819889	3.021427	10.862381	0.092061	1.172147	0.598002	77.442619	40.875008
82	126ko1Gko3R073003	NORMAL	A	1	1	4	4	LOW_SIGNAL	LOW_SIGNAL	3715.221436	2756.671143	3720	2758	107.601349	39.003197	3541.850098	2729.291748	3544	2729	78.344383	35.617813	100	100	18.570076	3.016612	6.155939	0.162445	2.212939	0.768699	42.543224	58.051125
83	126ko1Gko3R073003	NORMAL	A	1	1	4	5	DETECTED	DETECTED	5491.428711	2895.285645	4477	2862	2063.154541	120.675301	3782.666748	2761.474365	3617	2756	568.112488	57.491589	100	100	183.028183	14.743082	12.414513	0.080551	3.007788	2.327493	116.072037	79.290901
84	126ko1Gko3R073003	NORMAL	A	1	1	4	6	LOW_SIGNAL	LOW_SIGNAL	3770.06665	2799.5	3757	2798	154.936417	44.081642	3700.016846	2765.025146	3686	2765	85.802986	49.219063	100	100	7.503145	3.798376	1.975356	0.506238	0.816403	0.700437	184.166534	63.505684
85	126ko1Gko3R073003	NORMAL	A	1	1	4	7	LOW_SIGNAL	LOW_SIGNAL	3656.564697	2754.020508	3661	2752	67.376678	37.116543	3690.568115	2764.87207	3688	2768	57.557034	36.382813	100	100	-3.64216	-1.195605	0	0	-0.590778	-0.298261	0	0
86	126ko1Gko3R073003	NORMAL	A	1	1	4	8	LOW_SIGNAL	LOW_SIGNAL	3657.2229	2748.709473	3642	2749	67.982475	39.876553	3638.360107	2761.208008	3634	2760	87.884117	41.0215	100	100	2.020423	-1.377066	0	-0.681573	0.214633	-0.304683	295.267029	0
87	126ko1Gko3R073003	NORMAL	A	1	1	4	9	LOW_SIGNAL	LOW_SIGNAL	3539.960449	2724.953857	3530	2724	77.065804	39.400867	3585.071533	2741.658691	3552	2739	115.624374	41.120537	100	100	-4.831919	-1.840508	0	0	-0.390152	-0.406241	0	0
88	126ko1Gko3R073003	NORMAL	A	1	1	4	10	LOW_SIGNAL	LOW_SIGNAL	3530.093994	2727.255127	3523	2728	62.984055	37.198189	3552.698486	2729.023926	3543	2727	84.016312	42.668484	100	100	-2.421203	-0.194883	0	0	-0.269049	-0.041454	0	0
89	126ko1Gko3R073003	NORMAL	A	1	1	4	11	LOW_SIGNAL	LOW_SIGNAL	3574.101318	2737.878418	3579	2738	52.654919	43.449387	3566.167969	2734.592041	3567	2736	67.166702	37.840519	100	100	0.849754	0.362087	2.346822	0.426108	0.118114	0.086848	525.619385	649.738403
90	126ko1Gko3R073003	NORMAL	A	1	1	4	12	LOW_SIGNAL	LOW_SIGNAL	3629.333252	2744.734619	3623	2739	73.245918	36.487255	3634.023926	2728.256104	3637	2721	63.073124	38.597992	100	100	-0.502425	1.815573	-0.276731	0	-0.074369	0.426927	0	76.396973
91	126ko1Gko3R073003	NORMAL	A	1	1	4	13	LOW_SIGNAL	LOW_SIGNAL	3708.526367	2726.611816	3700	2725	61.915016	39.332691	3724.664063	2727.656006	3721	2728	75.334091	38.059818	100	100	-1.728534	-0.115047	0	0	-0.214215	-0.027435	0	0
92	126ko1Gko3R073003	NORMAL	A	1	1	4	14	LOW_SIGNAL	LOW_SIGNAL	3669.637695	2708.832275	3636	2707	218.501038	46.425381	3657.238037	2713.595215	3667	2707	90.068909	39.310902	100	100	1.328147	-0.524772	0	-0.395116	0.137669	-0.121161	1605.47644	0
93	126ko1Gko3R073003	NORMAL	A	1	1	4	15	DETECTED	DETECTED	8276.731445	6455.818848	8918	6910	1624.822388	1630.781616	3560.523926	2727.047607	3580	2739	66.021683	37.639706	100	100	505.1604	410.829193	1.229612	0.813265	71.434219	99.064835	34.423431	43.723442
94	126ko1Gko3R073003	NORMAL	A	1	1	4	16	DETECTED	DETECTED	8876.265625	7435.720215	8880	7106	1900.697388	2623.929199	3513.793213	2733.793213	3517	2730	65.154968	30.774965	100	100	574.382874	518.049683	1.108741	0.901924	82.30336	152.784149	35.423592	55.801567
95	126ko1Gko3R073003	NORMAL	A	1	1	4	17	DETECTED	DETECTED	3941.595947	2799.373779	3941	2799	85.659637	35.748726	3518.431641	2706.041992	3530	2710	72.724434	41.383232	100	100	45.325794	10.283126	4.407784	0.226871	5.818737	2.255304	10.696296	22.336519
96	126ko1Gko3R073003	NORMAL	A	1	1	4	18	DETECTED	DETECTED	3913.32666	2808.01001	3925	2807	64.615341	36.834904	3631.78125	2720.072998	3472	2718	830.763489	38.686115	100	100	30.156773	9.688739	3.112559	0.321279	0.3389	2.27309	294.178802	13.445907
97	126ko1Gko3R073003	NORMAL	A	1	1	4	19	DETECTED	DETECTED	3870.238037	2827.142822	3894	2823	88.262054	47.093826	3461.66333	2726.005127	3459	2729	62.698914	40.977024	100	100	43.763081	11.143167	3.927347	0.254625	6.516456	2.468156	15.204353	22.949078
98	126ko1Gko3R073003	NORMAL	A	1	1	4	20	DETECTED	DETECTED	3994.9375	2849.0625	4002	2833	145.781784	47.260227	3485.762695	2756.800049	3480	2756	74.99884	44.693897	100	100	54.538513	10.165308	5.365161	0.186388	6.789103	2.064319	24.551491	16.650101
99	126ko1Gko3R073003	NORMAL	A	1	1	4	21	DETECTED	DETECTED	18024.939453	15777.189453	19592	16630	6656.992188	7274.944824	3500.3479	2788.434814	3497	2785	58.360638	40.728397	100	100	1555.751831	1431.077271	1.087119	0.919862	248.876511	318.91153	45.830799	56.008686
100	126ko1Gko3R073003	NORMAL	A	1	1	4	22	DETECTED	DETECTED	19055.884766	16501.755859	20739	18595	6574.741211	6697.01123	3470.266602	2777.600098	3479	2780	77.231995	46.887096	100	100	1669.400024	1512.102417	1.104026	0.905776	201.802612	292.706451	42.181759	48.796059
101	126ko1Gko3R073003	NORMAL	A	1	1	4	23	DETECTED	DETECTED	6411.640137	3692.669922	6609	3775	946.128113	352.44281	3398.040039	2756.280029	3377	2744	166.356293	117.054916	100	100	322.791443	103.169724	3.128742	0.319617	18.115335	7.999578	30.906164	35.501942
102	126ko1Gko3R073003	NORMAL	A	1	1	4	24	DETECTED	DETECTED	6385.608887	3679.027344	6598	3653	1045.805298	423.319031	3415.106689	2732.973389	3394	2721	161.085556	107.848373	100	100	318.175171	104.234497	3.052494	0.327601	18.440525	8.772075	34.786201	43.269241
103	126ko1Gko3R073003	NORMAL	A	1	1	4	25	LOW_SIGNAL	LOW_SIGNAL	3619.143799	2732.013672	3619	2730	125.59333	44.167564	3417.048096	2701.456055	3417	2703	55.932102	41.211987	100	100	21.64679	3.366782	6.429518	0.155533	3.613233	0.741474	55.642578	51.985077
104	126ko1Gko3R073003	NORMAL	A	1	1	4	26	LOW_SIGNAL	LOW_SIGNAL	3553.553955	2708.7229	3565	2704	102.607056	41.474167	3395.071533	2681.388916	3393	2683	59.207722	37.690521	100	100	16.975302	3.011608	5.636623	0.177411	2.676719	0.725222	52.877331	63.316662
105	126ko1Gko3R073003	NORMAL	A	1	1	5	1	DETECTED	DETECTED	5378.600098	4589.671875	5348	4142	999.138733	1334.152344	3521.016602	2683.350098	3496	2686	138.588821	30.857149	100	100	198.968689	210.035049	0.947312	1.055619	13.40356	61.778934	53.267071	69.966957
106	126ko1Gko3R073003	NORMAL	A	1	1	5	2	DETECTED	DETECTED	5741.383301	5118.143066	5652	4686	1174.87085	2075.255127	3488.318115	2683.5	3466	2688	114.101295	33.028175	100	100	241.329361	268.244537	0.899662	1.111529	19.746183	73.714127	51.898945	85.227791
107	126ko1Gko3R073003	NORMAL	A	1	1	5	3	LOW_SIGNAL	LOW_SIGNAL	3450.369873	2712.664307	3424	2713	139.206619	41.31715	3492.63916	2716.061768	3446	2712	268.891296	45.200901	100	100	-4.52753	-0.374326	0	0	-0.157198	-0.075164	0	0
108	126ko1Gko3R073003	NORMAL	A	1	1	5	4	LOW_SIGNAL	LOW_SIGNAL	3505.685303	2748.062988	3485	2749	113.302689	42.915287	3482.639893	2740.095947	3466	2742	103.470993	42.922554	100	100	2.46843	0.877794	2.812083	0.355608	0.222723	0.185614	200.324036	9.914274
109	126ko1Gko3R073003	NORMAL	A	1	1	5	5	DETECTED	DETECTED	9409	7286.213379	9439	7322	1601.463257	1531.467041	3548	2768.047607	3523	2771	120.947098	37.181278	100	100	627.780945	497.803284	1.261102	0.792957	48.459202	121.517235	27.246025	33.885777
110	126ko1Gko3R073003	NORMAL	A	1	1	5	6	DETECTED	DETECTED	9478.152344	8043.728516	9838	8297	2227.802979	2299.853027	3643.260986	2765.478271	3613	2762	99.80809	38.436333	100	100	624.984436	581.547913	1.074691	0.9305	58.461109	137.324493	38.142372	43.566177
111	126ko1Gko3R073003	NORMAL	A	1	1	5	7	LOW_SIGNAL	LOW_SIGNAL	3656.802734	2777.921143	3658	2774	67.430305	41.897621	3658.564453	2768.717773	3646	2763	96.865944	40.350204	100	100	-0.1887	1.01401	-0.186093	0	-0.018187	0.228087	0	122.579811
112	126ko1Gko3R073003	NORMAL	A	1	1	5	8	LOW_SIGNAL	LOW_SIGNAL	3687.455811	2778.12915	3684	2778	81.619247	34.741768	3661.698486	2773.515869	3650	2776	93.036011	42.200241	100	100	2.758908	0.508283	5.427897	0.184233	0.276853	0.109319	173.365067	519.274231
113	126ko1Gko3R073003	NORMAL	A	1	1	5	9	DETECTED	DETECTED	4361.619141	2994.904785	4349	2987	104.693123	43.008026	3699.763916	2765.426025	3710	2766	90.085426	37.216702	100	100	70.892357	25.28355	2.803893	0.356647	7.346973	6.166016	8.059321	9.39292
114	126ko1Gko3R073003	NORMAL	A	1	1	5	10	DETECTED	DETECTED	4219.204102	2944.428467	4244	2939	107.032715	70.150436	3696.653564	2762.357422	3698	2762	63.455933	32.703899	100	100	55.97121	20.060255	2.790154	0.358403	8.234858	5.567258	16.494799	34.086014
115	126ko1Gko3R073003	NORMAL	A	1	1	5	11	LOW_SIGNAL	LOW_SIGNAL	3628.427734	2760.822266	3622	2756	80.89904	41.92886	3695.456055	2747.885986	3689	2744	81.13369	41.618103	100	100	-7.179509	1.425296	-5.037207	0	-0.826147	0.310833	0	39.388199
116	126ko1Gko3R073003	NORMAL	A	1	1	5	12	LOW_SIGNAL	LOW_SIGNAL	3676.850342	2754.530518	3665	2757	98.607513	36.035053	3733.075684	2755.277344	3718	2749	87.326202	46.592709	100	100	-6.022385	-0.082284	0	0	-0.643854	-0.016029	0	0
117	126ko1Gko3R073003	NORMAL	A	1	1	5	13	LOW_SIGNAL	LOW_SIGNAL	3761.644775	2763.888184	3760	2763	54.057289	42.106693	3764.271973	2750.112061	3765	2748	71.83094	43.409565	100	100	-0.281403	1.517828	-0.185399	0	-0.036575	0.317352	0	76.621071
118	126ko1Gko3R073003	NORMAL	A	1	1	5	14	LOW_SIGNAL	LOW_SIGNAL	3722.476807	2746.450439	3721	2746	59.404133	44.31789	3734.39209	2734.23999	3729	2737	82.447433	41.332329	100	100	-1.276265	1.345325	-0.948667	0	-0.14452	0.295421	0	130.962082
119	126ko1Gko3R073003	NORMAL	A	1	1	5	15	LOW_SIGNAL	LOW_SIGNAL	3626.697998	2736.51001	3623	2733	74.10318	39.339588	3681.718506	2739.698975	3682	2745	68.493652	39.110413	100	100	-5.893333	-0.351354	0	0	-0.803294	-0.081537	0	0
120	126ko1Gko3R073003	NORMAL	A	1	1	5	16	LOW_SIGNAL	LOW_SIGNAL	3624.456299	2746.664551	3622	2743	74.824341	38.207577	3641.080078	2735.23999	3651	2730	76.853218	44.390396	100	100	-1.780599	1.258737	-1.414592	0	-0.216306	0.257366	0	197.805557
121	126ko1Gko3R073003	NORMAL	A	1	1	5	17	LOW_SIGNAL	LOW_SIGNAL	3587.218506	2713.066162	3597	2712	68.070343	39.643188	3619.76001	2723.927979	3616	2725	73.462349	46.334541	100	100	-3.485572	-1.196735	0	0	-0.442968	-0.234422	0	0
122	126ko1Gko3R073003	NORMAL	A	1	1	5	18	LOW_SIGNAL	LOW_SIGNAL	3561.284668	2711.635742	3555	2713	64.606544	42.108501	3621.815918	2723.743896	3622	2724	91.180901	37.351624	100	100	-6.483597	-1.334054	0	0	-0.663859	-0.324167	0	0
123	126ko1Gko3R073003	NORMAL	A	1	1	5	19	LOW_SIGNAL	LOW_SIGNAL	3537.402588	2723	3540	2724	67.936974	33.791889	3568.587402	2723.753906	3548	2720	87.253311	34.761536	100	100	-3.340255	-0.083064	0	0	-0.357406	-0.021688	0	0
124	126ko1Gko3R073003	NORMAL	A	1	1	5	20	LOW_SIGNAL	LOW_SIGNAL	3497.893311	2725.97998	3495	2723	56.400547	38.429482	3549.587402	2736.388916	3529	2741	83.256927	37.689461	100	100	-5.537035	-1.146837	0	0	-0.620898	-0.276176	0	0
125	126ko1Gko3R073003	NORMAL	A	1	1	5	21	LOW_SIGNAL	LOW_SIGNAL	3440.875	2730.881592	3443	2732	71.033836	37.302227	3545.053955	2742.837891	3540	2744	68.07814	41.310028	100	100	-11.158772	-1.317323	0	0	-1.530285	-0.289428	0	0
126	126ko1Gko3R073003	NORMAL	A	1	1	5	22	LOW_SIGNAL	LOW_SIGNAL	3383.322266	2724.888184	3379	2723	67.454918	46.559719	3481.86792	2738.302002	3483	2737	78.125534	44.91328	100	100	-10.55538	-1.47791	0	0	-1.261376	-0.29866	0	0
127	126ko1Gko3R073003	NORMAL	A	1	1	5	23	LOW_SIGNAL	LOW_SIGNAL	3328.432373	2711.432373	3327	2711	59.520782	39.218067	3398.087402	2727.508057	3398	2731	52.977879	41.042953	100	100	-7.46086	-1.771189	0	0	-1.314795	-0.391679	0	0
128	126ko1Gko3R073003	NORMAL	A	1	1	5	24	LOW_SIGNAL	LOW_SIGNAL	3354.255127	2704.51001	3357	2706	57.511246	33.101734	3430.258545	2720.465576	3435	2718	58.040638	36.856102	100	100	-8.140845	-1.757955	0	0	-1.309486	-0.432915	0	0
129	126ko1Gko3R073003	NORMAL	A	1	1	5	25	LOW_SIGNAL	LOW_SIGNAL	3659.053955	2789.040527	3644	2787	211.157578	77.604782	3421.976074	2705.583984	3429	2703	54.075428	36.124607	100	100	25.393785	9.195089	2.761668	0.3621	4.384207	2.310241	86.096634	82.299324
130	126ko1Gko3R073003	NORMAL	A	1	1	5	26	LOW_SIGNAL	LOW_SIGNAL	3654.164551	2748.447266	3679	2748	98.758949	61.798309	3463.920654	2690.269775	3458	2693	73.232193	38.114441	100	100	20.377323	6.40989	3.179044	0.31456	2.597818	1.52639	34.82893	83.61454
131	126ko1Gko3R073003	NORMAL	A	1	1	6	1	LOW_SIGNAL	LOW_SIGNAL	3754.577148	2686.852295	3646	2674	552.126648	72.02697	3759.858154	2686.732178	3444	2667	1048.557007	84.640083	100	100	-0.565657	0.013234	-42.741753	0	-0.005036	0.001419	0	37007.9375
132	126ko1Gko3R073003	NORMAL	A	1	1	6	2	LOW_SIGNAL	LOW_SIGNAL	3645.047852	2680.671143	3655	2677	101.488213	43.00058	3612.75415	2681.423828	3480	2678	534.734863	48.907959	100	100	3.459029	-0.08293	0	-0.023975	0.060392	-0.01539	1625.752808	0
133	126ko1Gko3R073003	NORMAL	A	1	1	6	3	LOW_SIGNAL	LOW_SIGNAL	3766.222168	2687.465332	3801	2684	172.555771	36.249119	3437.743896	2679.936035	3426	2679	79.062134	41.884201	100	100	35.183823	0.829564	42.412418	0.023578	4.154685	0.179765	46.693363	278.68512
134	126ko1Gko3R073003	NORMAL	A	1	1	6	4	DETECTED	DETECTED	4427.200195	2774.800049	4081	2754	869.245056	56.504864	3555.356689	2717.762207	3497	2723	153.548416	42.450291	100	100	93.384529	6.284325	14.859914	0.067295	5.677971	1.343638	98.134094	65.383011
135	126ko1Gko3R073003	NORMAL	A	1	1	6	5	LOW_SIGNAL	LOW_SIGNAL	3524.226563	2740.100098	3522	2741	52.562519	38.514492	3531.617676	2739.353027	3525	2740	58.868206	40.161224	100	100	-0.791674	0.082311	-9.618098	0	-0.125554	0.018602	0	1523.598145
136	126ko1Gko3R073003	NORMAL	A	1	1	6	6	LOW_SIGNAL	LOW_SIGNAL	3593.335693	2734.890381	3593	2733	55.312187	36.878948	3575.845459	2736.118164	3577	2731	60.253765	40.386608	100	100	1.873407	-0.135275	0	-0.072208	0.290276	-0.030401	136.631912	0
137	126ko1Gko3R073003	NORMAL	A	1	1	6	7	DETECTED	DETECTED	14979.655273	10450.881836	18017	11916	5670.111328	3795.404297	3642.631592	2757.947266	3641	2769	48.759281	40.237446	100	100	1214.326416	847.593445	1.432676	0.697995	232.510056	191.188446	50.01226	49.333462
138	126ko1Gko3R073003	NORMAL	A	1	1	6	8	DETECTED	DETECTED	15662.400391	11260.417969	17993	12748	5301.149902	3653.8125	3622.25	2757.5	3626	2756	45.324753	29.986664	100	100	1289.639404	936.835938	1.37659	0.726432	265.641846	283.556641	44.027325	42.96983
139	126ko1Gko3R073003	NORMAL	A	1	1	6	9	LOW_SIGNAL	LOW_SIGNAL	3629.375732	2751.402588	3620	2751	49.58688	34.459709	3665.21582	2760.84082	3652	2759	83.733353	43.798347	100	100	-3.838888	-1.039887	0	0	-0.428026	-0.215493	0	0
140	126ko1Gko3R073003	NORMAL	A	1	1	6	10	LOW_SIGNAL	LOW_SIGNAL	3758.013672	2773.041016	3771	2774	84.967758	43.075863	3713.017822	2752.669678	3707	2753	75.598274	34.929893	100	100	4.819576	2.244477	2.147305	0.4657	0.595197	0.583206	86.200981	123.74144
141	126ko1Gko3R073003	NORMAL	A	1	1	6	11	DETECTED	DETECTED	28237.244141	8488.392578	31484	9294	9518.02832	2781.751465	3786.600098	2779.159912	3779	2776	92.103645	37.305809	100	100	2618.947021	629.032776	4.163451	0.240185	265.468811	153.038696	38.925694	48.719357
142	126ko1Gko3R073003	NORMAL	A	1	1	6	12	DETECTED	DETECTED	25246.425781	7888.969238	29321	8366	11885.117188	3256.867676	3857.272705	2785.40918	3838	2778	70.413864	44.329571	100	100	2291.025879	562.300903	4.074377	0.245436	303.763367	115.12767	55.565125	63.809692
143	126ko1Gko3R073003	NORMAL	A	1	1	6	13	LOW_SIGNAL	LOW_SIGNAL	3832.265381	2759.959229	3824	2763	58.227505	41.728062	3835.217285	2749.713135	3820	2748	78.358574	41.166912	100	100	-0.316183	1.128896	-0.280082	0	-0.037672	0.248891	0	66.564873
144	126ko1Gko3R073003	NORMAL	A	1	1	6	14	LOW_SIGNAL	LOW_SIGNAL	3824.87085	2749.35376	3823	2748	64.732994	42.497997	3835.76001	2748.919922	3834	2747	80.898918	38.689541	100	100	-1.166355	0.047799	-24.401009	0	-0.134602	0.011213	0	4053.140869
145	126ko1Gko3R073003	NORMAL	A	1	1	6	15	LOW_SIGNAL	LOW_SIGNAL	3665.551758	2725.600098	3671	2726	70.965645	38.650745	3742.426025	2747.374023	3743	2747	68.014069	34.773567	100	100	-8.234124	-2.399011	0	0	-1.13027	-0.626163	0	0
146	126ko1Gko3R073003	NORMAL	A	1	1	6	16	LOW_SIGNAL	LOW_SIGNAL	3645.303467	2730.468994	3643	2728	68.137352	37.662071	3699.652832	2737.173584	3697	2738	54.390362	39.58823	100	100	-5.821446	-0.738699	0	0	-0.999246	-0.169358	0	0
147	126ko1Gko3R073003	NORMAL	A	1	1	6	17	LOW_SIGNAL	LOW_SIGNAL	3606.421875	2719.687012	3604	2717	68.283577	34.549316	3667.496094	2727.728027	3664	2731	53.430939	37.11433	100	100	-6.541756	-0.885944	0	0	-1.14305	-0.216655	0	0
148	126ko1Gko3R073003	NORMAL	A	1	1	6	18	LOW_SIGNAL	LOW_SIGNAL	3619.333252	2717.857178	3612	2714	61.542091	30.198881	3669.360107	2727.895996	3667	2730	65.535805	35.959171	100	100	-5.358455	-1.106059	0	0	-0.763352	-0.279173	0	0
149	126ko1Gko3R073003	NORMAL	A	1	1	6	19	LOW_SIGNAL	LOW_SIGNAL	3669.431396	2716.609619	3672	2717	47.600342	39.783447	3696.983887	2731.407959	3696	2735	56.475658	33.46088	100	100	-2.95119	-1.630454	0	0	-0.487865	-0.442258	0	0
150	126ko1Gko3R073003	NORMAL	A	1	1	6	20	LOW_SIGNAL	LOW_SIGNAL	3691.430664	2744.944336	3678	2745	73.350533	38.995209	3702.976074	2743.47998	3697	2744	57.862259	37.72002	100	100	-1.236647	0.16134	-7.66485	0	-0.199533	0.038822	0	675.431885
151	126ko1Gko3R073003	NORMAL	A	1	1	6	21	LOW_SIGNAL	LOW_SIGNAL	3570.875977	2750.337891	3566	2750	62.716278	37.107998	3685.176025	2748.583984	3693	2751	81.335823	43.400093	100	100	-12.242858	0.193242	-63.354996	0	-1.405285	0.040413	0	1283.249268
152	126ko1Gko3R073003	NORMAL	A	1	1	6	22	LOW_SIGNAL	LOW_SIGNAL	3487.551025	2741.006836	3474	2741	73.541908	37.943279	3602.080078	2747.783936	3593	2750	80.747375	40.552151	100	100	-12.267387	-0.746688	0	0	-1.418362	-0.167121	0	0
153	126ko1Gko3R073003	NORMAL	A	1	1	6	23	LOW_SIGNAL	LOW_SIGNAL	3567.179199	2806.482666	3545	2802	115.098663	52.859627	3530.508057	2746.587402	3529	2747	77.400124	42.154053	100	100	3.927904	6.599151	0.595214	1.680069	0.473787	1.420866	232.301392	53.24828
154	126ko1Gko3R073003	NORMAL	A	1	1	6	24	LOW_SIGNAL	LOW_SIGNAL	3575.388916	2781.083252	3536	2776	124.683495	51.061394	3527.144043	2747.343994	3530	2752	66.244019	35.569588	100	100	5.167584	3.71733	1.390134	0.719355	0.72829	0.948542	218.945618	108.580566
155	126ko1Gko3R073003	NORMAL	A	1	1	6	25	LOW_SIGNAL	LOW_SIGNAL	3588.75	2732.305664	3596	2730	60.084499	37.760052	3518.084473	2716.767578	3521	2718	70.671494	37.591423	100	100	7.569096	1.711958	4.421309	0.226177	0.999916	0.413341	52.651352	22.941093
156	126ko1Gko3R073003	NORMAL	A	1	1	6	26	LOW_SIGNAL	LOW_SIGNAL	3600.045654	2714.359375	3593	2715	52.975338	31.942345	3551.912598	2702	3544	2698	53.100357	31.336113	100	100	5.155607	1.361733	3.786062	0.264127	0.906455	0.394413	7.565758	50.113029
157	126ko1Gko3R073003	NORMAL	A	1	1	7	1	DETECTED	DETECTED	8694.828125	3166.714355	7453	3065	3601.887939	341.814056	3543.864014	2667.769287	3401	2667	453.639893	49.800076	100	100	551.727844	54.972855	10.036368	0.099638	11.354742	10.018962	69.369675	67.776367
158	126ko1Gko3R073003	NORMAL	A	1	1	7	2	LOW_SIGNAL	LOW_SIGNAL	3606.9104	2681.806885	3595	2683	152.234039	36.570377	3492.199951	2674.352051	3472	2673	125.454521	44.32618	100	100	12.286817	0.82136	14.959112	0.066849	0.914359	0.168181	75.17569	336.000885
159	126ko1Gko3R073003	NORMAL	A	1	1	7	3	LOW_SIGNAL	LOW_SIGNAL	3767.691895	2707.102783	3749	2711	275.088898	40.192421	3476	2677.761963	3464	2677	71.239204	38.394463	100	100	31.243578	3.232718	9.664802	0.103468	4.094542	0.764194	91.090805	40.512825
160	126ko1Gko3R073003	NORMAL	A	1	1	7	4	DETECTED	DETECTED	4055.243896	2763.634033	3946	2766	343.12561	60.653419	3514.456055	2695.561523	3502	2697	94.368561	37.968571	100	100	57.924637	7.500105	7.723177	0.12948	5.730593	1.792865	61.002399	69.483719
161	126ko1Gko3R073003	NORMAL	A	1	1	7	5	LOW_SIGNAL	LOW_SIGNAL	3555.682373	2721.891846	3559	2723	59.368683	38.438599	3537.167969	2713.919922	3530	2713	57.690872	35.425655	100	100	1.983107	0.878332	2.25781	0.442907	0.320924	0.225033	75.694656	187.132629
162	126ko1Gko3R073003	NORMAL	A	1	1	7	6	LOW_SIGNAL	LOW_SIGNAL	3582.691895	2706.458984	3588	2709	45.517803	35.424133	3572.531738	2711.491943	3575	2714	55.323879	41.273289	100	100	1.08827	-0.554522	0	-0.509545	0.183649	-0.121942	309.50473	0
163	126ko1Gko3R073003	NORMAL	A	1	1	7	7	LOW_SIGNAL	LOW_SIGNAL	3580.827637	2730.289551	3510	2731	380.494629	37.434734	3613.811768	2737.38623	3621	2741	51.473812	42.194542	100	100	-3.532982	-0.781899	0	0	-0.640794	-0.16819	0	0
164	126ko1Gko3R073003	NORMAL	A	1	1	7	8	LOW_SIGNAL	LOW_SIGNAL	3505.650635	2750.376709	3473	2747	95.9319	37.235897	3621.3479	2753.413086	3619	2753	55.583698	39.001312	100	100	-12.392516	-0.334542	0	0	-2.081496	-0.077853	0	0
165	126ko1Gko3R073003	NORMAL	A	1	1	7	9	DETECTED	DETECTED	4870.487305	2860.731201	4911	2864	167.460861	37.403358	3665.800049	2754.830811	3672	2760	66.395409	36.181644	100	100	129.03595	11.667912	11.059044	0.090424	18.144135	2.926909	12.761495	8.953271
166	126ko1Gko3R073003	NORMAL	A	1	1	7	10	DETECTED	DETECTED	4937.700684	2872.196533	4936	2872	183.308105	41.700954	3714.462646	2749.029785	3713	2749	49.880558	32.975178	100	100	131.022949	13.570287	9.655135	0.103572	24.523342	3.735135	14.420008	20.725237
167	126ko1Gko3R073003	NORMAL	A	1	1	7	11	DETECTED	DETECTED	6324.804199	2933.358154	6418	2939	594.59906	65.251068	3763.649902	2787.600098	3742	2777	75.263939	39.275547	100	100	274.329254	16.059357	17.082207	0.05854	34.028969	3.711165	23.02932	35.748924
168	126ko1Gko3R073003	NORMAL	A	1	1	7	12	DETECTED	DETECTED	6508.024414	2966.721191	6521	2966	323.458862	48.41304	3827.777832	2767.5	3821	2753	48.397324	37.705124	100	100	287.085419	21.949827	13.079165	0.076457	55.380058	5.283664	11.932397	15.242785
169	126ko1Gko3R073003	NORMAL	A	1	1	7	13	LOW_SIGNAL	LOW_SIGNAL	3806.226563	2750.473389	3800	2750	66.608574	41.072807	3836.462158	2757.79834	3832	2760	60.583435	38.989258	100	100	-3.238582	-0.80705	0	0	-0.499074	-0.187871	0	0
170	126ko1Gko3R073003	NORMAL	A	1	1	7	14	LOW_SIGNAL	LOW_SIGNAL	3777.871582	2741.087891	3777	2739	71.414505	38.975628	3837.611084	2740.579346	3837	2740	63.897671	37.994816	100	100	-6.398792	0.056031	-114.201851	0	-0.934925	0.013385	0	1708.541626
171	126ko1Gko3R073003	NORMAL	A	1	1	7	15	DETECTED	DETECTED	14699.416016	3975.662354	15976	4062	3638.783447	463.281921	3823.600098	2735.300049	3810	2742	87.911674	41.834389	100	100	1164.925781	136.660858	8.524209	0.117313	123.71299	29.649347	33.4478	37.197941
172	126ko1Gko3R073003	NORMAL	A	1	1	7	16	DETECTED	DETECTED	14793.292969	4059.393311	15976	4083	3140.40918	405.830383	3789.899902	2723.600098	3760	2722	78.460793	44.67355	100	100	1178.590698	147.175262	8.008076	0.124874	140.240646	29.901211	28.531464	30.196596
173	126ko1Gko3R073003	NORMAL	A	1	1	7	17	LOW_SIGNAL	LOW_SIGNAL	3671.311279	2702.496582	3672	2702	64.976944	35.706562	3720.843506	2715.660889	3720	2714	54.386784	36.381481	100	100	-5.305475	-1.450419	0	0	-0.91074	-0.361841	0	0
174	126ko1Gko3R073003	NORMAL	A	1	1	7	18	LOW_SIGNAL	LOW_SIGNAL	3651.088379	2694.523926	3651	2693	64.217194	33.679058	3712.864014	2710.840088	3701	2711	66.209991	32.419727	100	100	-6.616886	-1.797685	0	0	-0.933026	-0.503279	0	0
175	126ko1Gko3R073003	NORMAL	A	1	1	7	19	LOW_SIGNAL	LOW_SIGNAL	3671.760254	2714.952148	3670	2713	58.255009	30.288351	3716.560059	2716.511963	3710	2716	63.549374	33.433277	100	100	-4.798578	-0.171858	0	0	-0.704961	-0.046655	0	0
176	126ko1Gko3R073003	NORMAL	A	1	1	7	20	LOW_SIGNAL	LOW_SIGNAL	3703.082275	2731.424561	3701	2732	65.305069	35.02607	3745.384033	2734.815918	3740	2735	50.665855	37.034939	100	100	-4.531008	-0.373654	0	0	-0.834916	-0.091572	0	0
177	126ko1Gko3R073003	NORMAL	A	1	1	7	21	LOW_SIGNAL	LOW_SIGNAL	3750.754883	2739.947021	3748	2743	70.096115	36.885544	3745.728027	2751.263916	3749	2752	60.927021	41.356857	100	100	0.538434	-1.246875	0	-2.315741	0.082506	-0.27364	689.510376	0
178	126ko1Gko3R073003	NORMAL	A	1	1	7	22	LOW_SIGNAL	LOW_SIGNAL	3691.107422	2734.208008	3688	2737	70.856255	38.238461	3696.277832	2750.031738	3693	2747	67.287048	37.547188	100	100	-0.553811	-1.74343	0	0	-0.076841	-0.421436	0	0
179	126ko1Gko3R073003	NORMAL	A	1	1	7	23	LOW_SIGNAL	LOW_SIGNAL	3573.834473	2733.096436	3571	2732	73.083107	35.573544	3647.47998	2747.864014	3641	2747	65.221527	36.846306	100	100	-7.888286	-1.627065	0	0	-1.12916	-0.400789	0	0
180	126ko1Gko3R073003	NORMAL	A	1	1	7	24	LOW_SIGNAL	LOW_SIGNAL	3542.116455	2709.03418	3534	2711	65.30571	37.326035	3633.936035	2737.36792	3636	2738	69.784325	36.346348	100	100	-9.83494	-3.12176	0	0	-1.315762	-0.779548	0	0
181	126ko1Gko3R073003	NORMAL	A	1	1	7	25	LOW_SIGNAL	LOW_SIGNAL	3586.288574	2709.147705	3565	2710	99.660522	34.135735	3642.720215	2721.139893	3639	2723	74.061295	37.613232	100	100	-6.044482	-1.321277	0	0	-0.761959	-0.318829	0	0
182	126ko1Gko3R073003	NORMAL	A	1	1	7	26	LOW_SIGNAL	LOW_SIGNAL	3564.483154	2700.409424	3557	2699	82.559288	33.207787	3608.023926	2711.936523	3601	2716	70.795418	35.603546	100	100	-4.663721	-1.270035	0	0	-0.615022	-0.323763	0	0
183	126ko1Gko3R073003	NORMAL	A	1	1	8	1	LOW_SIGNAL	LOW_SIGNAL	3809.098145	2669.830078	3858	2666	207.229416	36.821194	3639.887939	2680.199951	3601	2680	283.744843	40.552834	100	100	18.124371	-1.142534	0	-0.063039	0.596346	-0.255713	114.545303	0
184	126ko1Gko3R073003	NORMAL	A	1	1	8	2	LOW_SIGNAL	LOW_SIGNAL	3829.25	2686.4729	3823	2681	136.71344	40.339619	3664.384033	2694.095947	3682	2694	142.540695	38.358746	100	100	17.659054	-0.839893	0	-0.047562	1.156624	-0.19873	24.468132	0
185	126ko1Gko3R073003	NORMAL	A	1	1	8	3	LOW_SIGNAL	LOW_SIGNAL	3729.563721	2721.630859	3712	2723	115.048233	37.720387	3801.615967	2710.919922	3583	2704	854.21759	51.592777	100	100	-7.717629	1.180112	-6.539746	0	-0.084349	0.207605	0	328.629028
186	126ko1Gko3R073003	NORMAL	A	1	1	8	4	LOW_SIGNAL	LOW_SIGNAL	3580.355713	2723.557129	3562	2723	105.044586	40.101791	3646.642822	2716.428467	3524	2711	597.093262	67.662849	100	100	-7.100117	0.785423	-9.039864	0	-0.111016	0.105356	0	764.500977
187	126ko1Gko3R073003	NORMAL	A	1	1	8	5	LOW_SIGNAL	LOW_SIGNAL	3545.202637	2704.411865	3549	2701	81.449554	38.606739	3559.672119	2721.055908	3553	2719	67.266052	36.899673	100	100	-1.549849	-1.83381	0	0	-0.215108	-0.451062	0	0
188	126ko1Gko3R073003	NORMAL	A	1	1	8	6	LOW_SIGNAL	LOW_SIGNAL	3544.946045	2709.824219	3539	2707	95.728119	37.740921	3579.503906	2722.647949	3581	2720	57.351582	40.646435	100	100	-3.701547	-1.412895	0	0	-0.602562	-0.315495	0	0
189	126ko1Gko3R073003	NORMAL	A	1	1	8	7	LOW_SIGNAL	LOW_SIGNAL	3543.911621	2724.761963	3533	2721	72.319382	34.693836	3570.511963	2721.936035	3574	2721	62.320141	40.236347	100	100	-2.849205	0.311356	-9.150968	0	-0.426834	0.070233	0	721.141724
190	126ko1Gko3R073003	NORMAL	A	1	1	8	8	LOW_SIGNAL	LOW_SIGNAL	3579.551025	2741.598633	3573	2746	71.3601	37.430241	3602.352051	2744.783936	3597	2745	57.687733	35.851749	100	100	-2.442254	-0.350951	0	0	-0.395249	-0.088847	0	0
191	126ko1Gko3R073003	NORMAL	A	1	1	8	9	LOW_SIGNAL	LOW_SIGNAL	3596.562988	2763.655518	3585	2762	74.107178	32.834747	3691.208008	2766.176025	3692	2767	68.084076	35.878395	100	100	-10.137577	-0.277705	0	0	-1.39012	-0.070251	0	0
192	126ko1Gko3R073003	NORMAL	A	1	1	8	10	LOW_SIGNAL	LOW_SIGNAL	3654.523438	2768.711426	3643	2768	70.25135	35.801495	3742.048096	2771.488037	3749	2771	47.979813	34.296291	100	100	-9.374904	-0.305922	0	0	-1.824198	-0.08096	0	0
193	126ko1Gko3R073003	NORMAL	A	1	1	8	11	LOW_SIGNAL	LOW_SIGNAL	3656.278809	2765.435303	3652	2765	58.82674	40.719398	3736.535156	2769.70166	3735	2764	45.222023	45.052956	100	100	-8.596384	-0.470059	0	0	-1.774718	-0.094697	0	0
194	126ko1Gko3R073003	NORMAL	A	1	1	8	12	LOW_SIGNAL	LOW_SIGNAL	3722.448975	2756.925049	3712	2757	79.102165	40.297031	3814.490234	2770.421631	3818	2770	68.713028	41.648327	100	100	-9.858685	-1.487029	0	0	-1.339502	-0.324061	0	0
195	126ko1Gko3R073003	NORMAL	A	1	1	8	13	DETECTED	DETECTED	4851.932129	3356.225586	4783	3323	431.020844	267.351288	3836.879883	2767.580078	3836	2760	46.396973	39.119434	100	100	108.723846	64.855888	1.676391	0.596519	21.877554	15.047393	42.21619	44.929211
196	126ko1Gko3R073003	NORMAL	A	1	1	8	14	DETECTED	DETECTED	4922.666504	3410.869873	4774	3291	600.703735	433.040192	3839.243164	2758.837891	3852	2763	47.662247	38.881954	100	100	116.04718	71.839691	1.615363	0.619056	22.731268	16.769527	55.270164	66.145699
197	126ko1Gko3R073003	NORMAL	A	1	1	8	15	DETECTED	DETECTED	6447.271973	2871.330078	6430	2870	236.564209	37.649662	3819.912354	2760.368408	3824	2762	74.107605	37.725334	100	100	281.420624	12.225554	23.019049	0.043442	35.453308	2.941304	8.55067	2.152319
198	126ko1Gko3R073003	NORMAL	A	1	1	8	16	DETECTED	DETECTED	6225.39209	2871.728027	6311	2869	448.033142	38.597038	3699.636475	2732.386475	3685	2731	116.784248	35.598671	100	100	270.537659	15.352398	17.621851	0.056748	21.627537	3.914235	17.125368	10.704123
199	126ko1Gko3R073003	NORMAL	A	1	1	8	17	LOW_SIGNAL	LOW_SIGNAL	3582.470215	2728.880859	3576	2724	138.750549	36.584862	3687.840088	2726.815918	3686	2725	105.338821	41.913193	100	100	-11.286333	0.227511	-49.607754	0	-1.000295	0.049267	0	990.415161
200	126ko1Gko3R073003	NORMAL	A	1	1	8	18	LOW_SIGNAL	LOW_SIGNAL	3670.577148	2730.147705	3638	2732	180.333237	38.410549	3750.775879	2726.959961	3768	2725	97.385582	37.14756	100	100	-8.590212	0.35122	-24.45822	0	-0.823518	0.085813	0	306.44809
201	126ko1Gko3R073003	NORMAL	A	1	1	8	19	LOW_SIGNAL	LOW_SIGNAL	3736.43457	2724.744873	3734	2724	52.646198	36.58757	3808.104004	2730.87207	3808	2735	66.689201	35.637508	100	100	-7.676626	-0.675083	0	0	-1.074678	-0.171931	0	0
202	126ko1Gko3R073003	NORMAL	A	1	1	8	20	LOW_SIGNAL	LOW_SIGNAL	3778.855225	2740.937988	3774	2739	75.532097	39.076176	3832.072021	2743.063965	3827	2747	56.331421	37.379868	100	100	-5.700135	-0.234236	0	0	-0.944709	-0.056875	0	0
203	126ko1Gko3R073003	NORMAL	A	1	1	8	21	LOW_SIGNAL	LOW_SIGNAL	3891.754883	2770.178711	3897	2767	80.437874	38.62764	3880.120361	2771.833252	3868	2773	85.312035	45.68676	100	100	1.246192	-0.182294	0	-0.146281	0.136376	-0.036215	244.302551	0
204	126ko1Gko3R073003	NORMAL	A	1	1	8	22	DETECTED	DETECTED	24680.246094	7632.058594	17648	4759	20740.25	7490.263184	3891.320801	2784.60376	3859	2782	123.143875	38.261417	100	100	2226.734619	534.08374	4.169261	0.239851	168.818192	126.693031	99.764099	154.517487
205	126ko1Gko3R073003	NORMAL	A	1	1	8	23	LOW_SIGNAL	LOW_SIGNAL	3837.537842	2758.689697	3836	2756	76.911476	41.049515	3787.971191	2761.336426	3778	2760	101.403404	38.672787	100	100	5.309162	-0.291612	0	-0.054926	0.488807	-0.068439	133.326263	0
206	126ko1Gko3R073003	NORMAL	A	1	1	8	24	LOW_SIGNAL	LOW_SIGNAL	3813.199951	2745.468994	3812	2746	74.210991	36.929371	3781.214355	2744.246094	3777	2743	96.32235	39.633472	100	100	3.426028	0.134737	25.427532	0.039327	0.332068	0.030855	191.980865	1176.601563
207	126ko1Gko3R073003	NORMAL	A	1	1	8	25	DETECTED	DETECTED	4503.827637	2777	4504	2778	78.41787	35.49044	3806.820068	2740.485107	3799	2743	89.552208	35.594021	100	100	74.657578	4.023144	18.557022	0.053888	7.783254	1.025872	6.204556	7.43113
208	126ko1Gko3R073003	NORMAL	A	1	1	8	26	DETECTED	DETECTED	4575.799805	2763.033447	4584	2766	70.358887	37.103291	3788	2726.810059	3786	2728	125.923882	38.477863	100	100	84.382477	3.991027	21.143049	0.047297	6.256159	0.941409	13.256408	28.138546
209	126ko1Gko3R073003	NORMAL	A	1	1	9	1	LOW_SIGNAL	LOW_SIGNAL	3612.790527	2673.864746	3600	2670	73.224586	37.052204	3654.373047	2680.793701	3634	2681	108.269424	37.616875	100	100	-4.453969	-0.76342	0	0	-0.384065	-0.184198	0	0
210	126ko1Gko3R073003	NORMAL	A	1	1	9	2	LOW_SIGNAL	LOW_SIGNAL	3627.664307	2689.280762	3621	2687	77.682137	32.358711	3703.280029	2692.352051	3685	2697	121.411766	35.930538	100	100	-8.099319	-0.338389	0	0	-0.622804	-0.085479	0	0
211	126ko1Gko3R073003	NORMAL	A	1	1	9	3	LOW_SIGNAL	LOW_SIGNAL	3689.431396	2706.76709	3684	2709	64.28878	35.51416	3776.696045	2711.951904	3690	2712	589.083618	44.864101	100	100	-9.347054	-0.571253	0	0	-0.148136	-0.115567	0	0
212	126ko1Gko3R073003	NORMAL	A	1	1	9	4	LOW_SIGNAL	LOW_SIGNAL	3675.157227	2712.850098	3686	2712	74.192657	35.139179	3650.736084	2722.679932	3632	2728	115.163986	39.469791	100	100	2.615787	-1.083033	0	-0.414037	0.212055	-0.249047	360.673584	0
213	126ko1Gko3R073003	NORMAL	A	1	1	9	5	LOW_SIGNAL	LOW_SIGNAL	3524.065674	2712.671143	3524	2712	54.97533	38.770302	3547.626709	2716.52124	3538	2714	79.361595	44.774563	100	100	-2.523659	-0.424197	0	0	-0.296882	-0.085989	0	0
214	126ko1Gko3R073003	NORMAL	A	1	1	9	6	LOW_SIGNAL	LOW_SIGNAL	3536.171143	2722.085449	3538	2722	66.375793	38.643208	3558.216064	2720.543945	3554	2718	71.321808	39.978115	100	100	-2.361266	0.16984	-13.902881	0	-0.309091	0.038559	0	664.585754
215	126ko1Gko3R073003	NORMAL	A	1	1	9	7	LOW_SIGNAL	LOW_SIGNAL	3514.410645	2730.463623	3507	2730	55.702934	33.67606	3606.087891	2740.624023	3607	2739	62.696381	36.00396	100	100	-9.819695	-1.119454	0	0	-1.462241	-0.282202	0	0
216	126ko1Gko3R073003	NORMAL	A	1	1	9	8	LOW_SIGNAL	LOW_SIGNAL	3593.727783	2766.299316	3580	2761	83.24881	37.084763	3653.728027	2757.959961	3656	2758	66.622719	36.295017	100	100	-6.426721	0.918815	-6.994576	0	-0.900597	0.229766	0	91.285027
217	126ko1Gko3R073003	NORMAL	A	1	1	9	9	LOW_SIGNAL	LOW_SIGNAL	3742.404053	2789.529785	3740	2787	52.326817	33.21582	3738.624023	2777.664063	3743	2775	62.344337	35.118187	100	100	0.404885	1.307344	0.3097	3.228927	0.060631	0.33788	896.627563	96.088486
218	126ko1Gko3R073003	NORMAL	A	1	1	9	10	LOW_SIGNAL	LOW_SIGNAL	3788	2820.447266	3784	2816	53.565952	41.36525	3774.514893	2803.633545	3770	2805	50.773346	36.938526	100	100	1.444411	1.852505	0.779707	1.282533	0.265594	0.455181	126.582726	110.730865
219	126ko1Gko3R073003	NORMAL	A	1	1	9	11	DETECTED	DETECTED	20737.162109	19829.871094	25228	23478	9027.742188	8719.935547	3772.588135	2830.058838	3773	2828	40.487747	33.951199	100	100	1817.102173	1873.008301	0.970152	1.030767	419.005127	500.713165	53.214725	51.293915
220	126ko1Gko3R073003	NORMAL	A	1	1	9	12	DETECTED	DETECTED	21291.275391	20154.541016	26482	24549	9101.737305	8815.535156	3798.181885	2844.181885	3795	2853	82.322311	41.940002	100	100	1873.712769	1907.223755	0.982429	1.017885	212.495178	412.741028	52.028336	50.925781
221	126ko1Gko3R073003	NORMAL	A	1	1	9	13	LOW_SIGNAL	LOW_SIGNAL	3923.243408	2800.092041	3929	2801	77.101204	34.607227	3819.247803	2799.769287	3822	2797	56.056606	43.17395	100	100	11.139132	0.03556	313.245087	0.003192	1.855189	0.007476	50.902447	7997.847656
222	126ko1Gko3R073003	NORMAL	A	1	1	9	14	LOW_SIGNAL	LOW_SIGNAL	3905.427734	2768	3897	2768	92.211487	44.338253	3810.723145	2775.3125	3813	2775	61.815659	36.641644	100	100	10.143957	-0.805678	0	-0.079424	1.532049	-0.199568	72.249458	0
223	126ko1Gko3R073003	NORMAL	A	1	1	9	15	LOW_SIGNAL	LOW_SIGNAL	3683.393311	2745.02002	3677	2744	75.761986	33.91946	3734.912598	2750.174561	3736	2755	70.342819	33.594303	100	100	-5.518312	-0.567918	0	0	-0.732403	-0.153435	0	0
224	126ko1Gko3R073003	NORMAL	A	1	1	9	16	LOW_SIGNAL	LOW_SIGNAL	3566.093262	2728.193359	3564	2727	59.197346	38.673775	3639	2730.286865	3636	2727	57.659466	36.404835	100	100	-7.809155	-0.230659	0	0	-1.264437	-0.057506	0	0
225	126ko1Gko3R073003	NORMAL	A	1	1	9	17	LOW_SIGNAL	LOW_SIGNAL	3544.907959	2712.855225	3551	2711	57.057583	35.206749	3590.031982	2713.991943	3590	2716	47.21022	38.153236	100	100	-4.833305	-0.125242	0	0	-0.95581	-0.029794	0	0
226	126ko1Gko3R073003	NORMAL	A	1	1	9	18	LOW_SIGNAL	LOW_SIGNAL	3599.553223	2719.766602	3588	2723	99.748383	39.667469	3645.927979	2723.912109	3624	2718	91.091423	38.647686	100	100	-4.967273	-0.456744	0	0	-0.509101	-0.107264	0	0
227	126ko1Gko3R073003	NORMAL	A	1	1	9	19	LOW_SIGNAL	LOW_SIGNAL	3764.884277	2809.415039	3766	2815	62.843304	54.237534	3789.87207	2786.560059	3806	2765	92.342529	74.649437	100	100	-2.676482	2.51812	-1.062889	0	-0.270599	0.306164	0	224.421997
228	126ko1Gko3R073003	NORMAL	A	1	1	9	20	LOW_SIGNAL	LOW_SIGNAL	3834.320068	2775.973389	3831	2773	72.771721	43.370716	3860.096436	2784.85083	3864	2773	67.663536	55.944546	100	100	-2.760947	-0.9781	0	0	-0.380949	-0.158683	0	0
229	126ko1Gko3R073003	NORMAL	A	1	1	9	21	DETECTED	DETECTED	24126.316406	15217.947266	28453	17327	9253.515625	6025.904785	3910.941162	2814.294189	3917	2821	62.011562	38.569363	100	100	2165.300537	1366.611816	1.58443	0.631142	325.993652	321.593414	45.773613	48.580696
230	126ko1Gko3R073003	NORMAL	A	1	1	9	22	DETECTED	DETECTED	24080.087891	16592.222656	29194	18637	10977.676758	7999.65625	3935.666748	2835.833252	3917	2826	64.289589	33.609612	100	100	2157.700684	1515.653931	1.42361	0.702439	313.338776	409.299286	54.493935	58.151779
231	126ko1Gko3R073003	NORMAL	A	1	1	9	23	LOW_SIGNAL	LOW_SIGNAL	4075.439209	2846.689209	4064	2847	116.925468	47.156822	3835.054443	2790.300049	3823	2787	113.954262	40.208523	100	100	25.74799	6.212854	4.144309	0.241295	2.109485	1.402418	10.89563	43.693138
232	126ko1Gko3R073003	NORMAL	A	1	1	9	24	LOW_SIGNAL	LOW_SIGNAL	4034.181152	2812.778564	4036	2815	114.370903	40.986958	3824.976074	2771.936035	3807	2774	90.354454	37.052437	100	100	22.408285	4.499955	4.979669	0.200817	2.315382	1.10229	33.51722	42.903252
233	126ko1Gko3R073003	NORMAL	A	1	1	9	25	LOW_SIGNAL	LOW_SIGNAL	3901.751709	2747.843018	3901	2745	101.728294	40.963737	3835.271973	2766.072021	3826	2767	83.330887	36.494625	100	100	7.120749	-2.008438	0	-0.282054	0.79778	-0.499498	87.769638	0
234	126ko1Gko3R073003	NORMAL	A	1	1	9	26	LOW_SIGNAL	LOW_SIGNAL	3916.703857	2743.236816	3914	2741	82.442345	41.839287	3879.206299	2765.023926	3858	2769	90.141609	36.765507	100	100	4.016422	-2.400464	0	-0.597662	0.415985	-0.592596	97.212433	0
235	126ko1Gko3R073003	NORMAL	A	1	1	10	1	LOW_SIGNAL	LOW_SIGNAL	3621.322266	2664.664551	3622	2666	108.510262	37.280281	3617.563477	2677.095215	3604	2675	91.752571	36.60326	100	100	0.40261	-1.369588	0	-3.401775	0.040967	-0.339605	1541.20105	0
236	126ko1Gko3R073003	NORMAL	A	1	1	10	2	LOW_SIGNAL	LOW_SIGNAL	3685.095947	2687.897217	3681	2688	112.744408	36.297379	3668.333252	2687.80957	3672	2691	61.586102	35.727119	100	100	1.795479	0.009657	185.930313	0.005378	0.272183	0.002453	563.379395	7312.083496
237	126ko1Gko3R073003	NORMAL	A	1	1	10	3	LOW_SIGNAL	LOW_SIGNAL	3565.547852	2690.945313	3497	2681	268.831818	43.267994	3619.280029	2703.944092	3618	2706	72.256897	38.222462	100	100	-5.755338	-1.432182	0	0	-0.743627	-0.340082	0	0
238	126ko1Gko3R073003	NORMAL	A	1	1	10	4	LOW_SIGNAL	LOW_SIGNAL	3366.895752	2677.923584	3366	2675	124.298851	39.000462	3526.208008	2700.959961	3509	2703	93.295166	42.933067	100	100	-17.064186	-2.538106	0	0	-1.707615	-0.536565	0	0
239	126ko1Gko3R073003	NORMAL	A	1	1	10	5	LOW_SIGNAL	LOW_SIGNAL	3339.322266	2677.630859	3338	2681	62.381153	38.342205	3450.855957	2688.736084	3454	2691	53.047253	42.57198	100	100	-11.946549	-1.223553	0	0	-2.102535	-0.260858	0	0
240	126ko1Gko3R073003	NORMAL	A	1	1	10	6	LOW_SIGNAL	LOW_SIGNAL	3368.496582	2690.448242	3357	2690	81.10257	38.907818	3496.719971	2708.528076	3500	2708	56.016071	37.85128	100	100	-13.734209	-1.992003	0	0	-2.289047	-0.477654	0	0
241	126ko1Gko3R073003	NORMAL	A	1	1	10	7	LOW_SIGNAL	LOW_SIGNAL	3425.006836	2719.677979	3411	2720	97.486237	34.436539	3559.528076	2734.407959	3555	2730	60.728855	40.041126	100	100	-14.408782	-1.622922	0	0	-2.215112	-0.367871	0	0
242	126ko1Gko3R073003	NORMAL	A	1	1	10	8	LOW_SIGNAL	LOW_SIGNAL	3488.513916	2742.944336	3470	2738	120.693092	36.510323	3609.063965	2752.968018	3618	2752	69.776566	32.444981	100	100	-12.912306	-1.104391	0	0	-1.727658	-0.308944	0	0
243	126ko1Gko3R073003	NORMAL	A	1	1	10	9	LOW_SIGNAL	LOW_SIGNAL	3876.206787	2787.246582	3872	2785	92.08992	40.238373	3715.73999	2786.929932	3690	2781	86.983406	39.812508	100	100	17.187851	0.034888	492.658508	0.00203	1.844798	0.007954	18.844849	1843.905762
244	126ko1Gko3R073003	NORMAL	A	1	1	10	10	LOW_SIGNAL	LOW_SIGNAL	3892.468994	2810.744873	3879	2808	85.42469	42.819839	3733.123779	2803.150391	3731	2804	72.051346	36.984596	100	100	17.067717	0.836746	20.397722	0.049025	2.211551	0.205342	28.799717	284.148163
245	126ko1Gko3R073003	NORMAL	A	1	1	10	11	LOW_SIGNAL	LOW_SIGNAL	3589.275879	2832.489746	3582	2824	77.287392	51.812172	3662.605713	2811.826904	3658	2802	83.960732	49.692535	100	100	-7.854474	2.276594	-3.450099	0	-0.873383	0.415814	0	70.987801
246	126ko1Gko3R073003	NORMAL	A	1	1	10	12	LOW_SIGNAL	LOW_SIGNAL	3601.692383	2824.328613	3590	2820	110.372566	50.870014	3611.897949	2800.224609	3598	2798	79.811821	47.080639	100	100	-1.093134	2.655735	-0.411613	0	-0.12787	0.511973	0	79.927864
247	126ko1Gko3R073003	NORMAL	A	1	1	10	13	LOW_SIGNAL	LOW_SIGNAL	3544.706787	2761.333252	3548	2762	69.841293	36.713593	3665.23999	2776.087891	3669	2774	74.093491	43.328064	100	100	-12.910501	-1.625639	0	0	-1.626772	-0.340533	0	0
248	126ko1Gko3R073003	NORMAL	A	1	1	10	14	LOW_SIGNAL	LOW_SIGNAL	3584.628418	2741.553955	3571	2740	96.904541	38.726021	3682.263916	2757.087891	3677	2754	71.65049	36.753082	100	100	-10.457891	-1.711501	0	0	-1.362663	-0.422657	0	0
249	126ko1Gko3R073003	NORMAL	A	1	1	10	15	LOW_SIGNAL	LOW_SIGNAL	3456.404053	2714.650635	3450	2714	68.405037	38.103771	3614.783936	2743.815918	3620	2744	78.121246	41.49667	100	100	-16.964319	-3.213378	0	0	-2.02736	-0.702834	0	0
250	126ko1Gko3R073003	NORMAL	A	1	1	10	16	LOW_SIGNAL	LOW_SIGNAL	3403.524414	2699.986084	3369	2699	118.956833	39.970577	3537.991943	2723.736084	3541	2719	90.406921	39.845894	100	100	-14.403028	-2.616732	0	0	-1.487359	-0.596046	0	0
251	126ko1Gko3R073003	NORMAL	A	1	1	10	17	LOW_SIGNAL	LOW_SIGNAL	3435.435303	2695.074951	3437	2693	60.539589	32.812275	3533.583984	2714.647949	3534	2715	65.79995	39.938305	100	100	-10.512859	-2.156517	0	0	-1.491622	-0.490081	0	0
252	126ko1Gko3R073003	NORMAL	A	1	1	10	18	LOW_SIGNAL	LOW_SIGNAL	3447.466309	2689.135254	3436	2688	77.50264	34.891014	3560.320068	2703.431885	3560	2700	58.354256	41.226044	100	100	-12.087944	-1.575177	0	0	-1.933942	-0.346786	0	0
253	126ko1Gko3R073003	NORMAL	A	1	1	10	19	LOW_SIGNAL	LOW_SIGNAL	3636.557861	2736.80957	3630	2737	89.74028	39.065857	3658.163818	2742.198242	3639	2737	114.911003	56.23727	100	100	-2.314248	-0.593714	0	0	-0.188023	-0.09582	0	0
254	126ko1Gko3R073003	NORMAL	A	1	1	10	20	LOW_SIGNAL	LOW_SIGNAL	3751.839111	2773.0979	3748	2773	98.269363	37.756687	3777.704102	2769.303955	3792	2768	105.636696	50.183731	100	100	-2.77044	0.41801	-6.627688	0	-0.244849	0.075601	0	871.338989
255	126ko1Gko3R073003	NORMAL	A	1	1	10	21	LOW_SIGNAL	LOW_SIGNAL	3607.639404	2771.843506	3582	2768	131.013107	51.778069	3840.377197	2782.596436	3832	2781	113.89045	56.755135	100	100	-24.928911	-1.184738	0	0	-2.043523	-0.189462	0	0
256	126ko1Gko3R073003	NORMAL	A	1	1	10	22	LOW_SIGNAL	LOW_SIGNAL	3626.718018	2781.19458	3580	2776	172.621719	54.201038	3813.065918	2786.009521	3800	2782	110.799194	55.134041	100	100	-19.960016	-0.530501	0	0	-1.681852	-0.087332	0	0
257	126ko1Gko3R073003	NORMAL	A	1	1	10	23	LOW_SIGNAL	LOW_SIGNAL	3732.960449	2779.144775	3729	2777	74.092293	42.445656	3798.133789	2785.760498	3805	2785	77.839828	41.730976	100	100	-6.980819	-0.728908	0	0	-0.837275	-0.158533	0	0
258	126ko1Gko3R073003	NORMAL	A	1	1	10	24	LOW_SIGNAL	LOW_SIGNAL	3756.696045	2773.75	3761	2770	83.259583	40.34391	3787	2775.639893	3782	2772	61.918652	41.637142	100	100	-3.245904	-0.208225	0	0	-0.489416	-0.04539	0	0
259	126ko1Gko3R073003	NORMAL	A	1	1	10	25	LOW_SIGNAL	LOW_SIGNAL	3757.280029	2768.193359	3757	2770	58.034718	45.796852	3756.256104	2751.087891	3763	2749	79.626137	44.991024	100	100	0.109674	1.884649	0.058193	17.184055	0.012859	0.380197	5324.481934	50.003429
260	126ko1Gko3R073003	NORMAL	A	1	1	10	26	LOW_SIGNAL	LOW_SIGNAL	3765.777832	2768.06543	3761	2769	76.013512	37.439903	3772.991943	2755.222168	3767	2755	103.914009	45.743439	100	100	-0.772715	1.415047	-0.54607	0	-0.069424	0.280767	0	204.632385
261	126ko1Gko3R073003	NORMAL	A	1	1	11	1	LOW_SIGNAL	LOW_SIGNAL	3552.567627	2661.560791	3543	2661	69.371925	36.956169	3578.199951	2683.184082	3569	2681	105.219208	34.378906	100	100	-2.745519	-2.382415	0	0	-0.243609	-0.62897	0	0
262	126ko1Gko3R073003	NORMAL	A	1	1	11	2	LOW_SIGNAL	LOW_SIGNAL	3498.165527	2668.937988	3469	2656	142.328125	68.615288	3555.341309	2684.674561	3520	2682	106.328255	37.125912	100	100	-6.124188	-1.733827	0	0	-0.537729	-0.42387	0	0
263	126ko1Gko3R073003	NORMAL	A	1	1	11	3	LOW_SIGNAL	LOW_SIGNAL	3347.800049	2653.441406	3341	2655	79.582283	35.832138	3502.555664	2685.785645	3469	2683	152.5569	36.758156	100	100	-16.576117	-3.563629	0	0	-1.014412	-0.87992	0	0
264	126ko1Gko3R073003	NORMAL	A	1	1	11	4	LOW_SIGNAL	LOW_SIGNAL	3265.944824	2655.703369	3260	2658	70.869385	39.745049	3404.944336	2677.571533	3406	2676	55.976608	39.915192	100	100	-14.888456	-2.409394	0	0	-2.483171	-0.547866	0	0
265	126ko1Gko3R073003	NORMAL	A	1	1	11	5	LOW_SIGNAL	LOW_SIGNAL	3217.567627	2667.824219	3202	2664	100.098396	44.928745	3409.23999	2689.936035	3407	2692	63.020142	39.954967	100	100	-20.530329	-2.436239	0	0	-3.041446	-0.553418	0	0
266	126ko1Gko3R073003	NORMAL	A	1	1	11	6	LOW_SIGNAL	LOW_SIGNAL	3348.220703	2700.289551	3302	2701	159.775421	36.763111	3505.439941	2709.543945	3515	2713	85.046799	37.783871	100	100	-16.84	-1.019632	0	0	-1.84862	-0.24493	0	0
267	126ko1Gko3R073003	NORMAL	A	1	1	11	7	LOW_SIGNAL	LOW_SIGNAL	3407.310303	2718.289551	3389	2717	101.71669	41.953991	3603.224121	2740.615967	3598	2738	67.742027	36.136116	100	100	-20.984638	-2.459884	0	0	-2.892057	-0.617842	0	0
268	126ko1Gko3R073003	NORMAL	A	1	1	11	8	LOW_SIGNAL	LOW_SIGNAL	3530.557861	2745.102051	3497	2741	115.054482	40.036404	3694.055908	2770.560059	3696	2774	70.092598	38.464561	100	100	-17.512533	-2.804917	0	0	-2.332601	-0.661856	0	0
269	126ko1Gko3R073003	NORMAL	A	1	1	11	9	DETECTED	DETECTED	14767.700195	13422.462891	16890	14765	4724.743652	4470.722168	3702.399902	2804.199951	3687	2794	59.14365	45.765236	100	100	1185.221802	1169.900757	1.013096	0.987073	187.091949	232.0159	42.695393	42.101875
270	126ko1Gko3R073003	NORMAL	A	1	1	11	10	DETECTED	DETECTED	15975.707031	15540.969727	17050	16423	3312.928955	3431.513916	3658.5	2818.75	3633	2822	65.767494	35.335083	100	100	1319.31543	1401.710938	0.941218	1.062453	187.284119	360.044983	26.891455	26.971174
271	126ko1Gko3R073003	NORMAL	A	1	1	11	11	LOW_SIGNAL	LOW_SIGNAL	3524.123291	2800.356201	3497	2796	104.564056	41.336754	3593.913818	2796.344727	3591	2795	58.396629	41.119991	100	100	-7.475373	0.441977	-16.913492	0	-1.195112	0.097555	0	105.390427
272	126ko1Gko3R073003	NORMAL	A	1	1	11	12	LOW_SIGNAL	LOW_SIGNAL	3465.123291	2769.472656	3449	2773	97.110947	36.872246	3550.823975	2779.191895	3553	2778	55.749435	36.805435	100	100	-9.179535	-1.070848	0	0	-1.537248	-0.264071	0	0
273	126ko1Gko3R073003	NORMAL	A	1	1	11	13	LOW_SIGNAL	LOW_SIGNAL	3513.187988	2753.033447	3505	2754	69.857124	39.114773	3522.639893	2756.87207	3528	2756	70.124123	42.890892	100	100	-1.012408	-0.422932	0	0	-0.134788	-0.089497	0	0
274	126ko1Gko3R073003	NORMAL	A	1	1	11	14	LOW_SIGNAL	LOW_SIGNAL	3600.455811	2751.693848	3596	2749	70.711571	38.484043	3565.016113	2738.263916	3570	2735	78.957207	33.790184	100	100	3.796002	1.479685	2.565412	0.389801	0.448847	0.397451	99.126022	137.14595
275	126ko1Gko3R073003	NORMAL	A	1	1	11	15	LOW_SIGNAL	LOW_SIGNAL	3685.609619	2722.876709	3676	2723	63.699337	39.608761	3546.76001	2730.087891	3546	2733	73.027328	39.689507	100	100	14.8724	-0.794515	0	-0.053422	1.901338	-0.18169	25.720301	0
276	126ko1Gko3R073003	NORMAL	A	1	1	11	16	LOW_SIGNAL	LOW_SIGNAL	3575.724121	2717.689697	3580	2718	74.906837	38.739071	3473.320068	2716.864014	3470	2717	52.563416	37.711624	100	100	10.968659	0.090972	120.571404	0.008294	1.9482	0.021895	52.114925	1073.387451
277	126ko1Gko3R073003	NORMAL	A	1	1	11	17	LOW_SIGNAL	LOW_SIGNAL	3365.07373	2693.322266	3337	2694	85.589142	36.775845	3519.738037	2718.523926	3515	2717	59.543621	36.010162	100	100	-16.566338	-2.776673	0	0	-2.597496	-0.699849	0	0
278	126ko1Gko3R073003	NORMAL	A	1	1	11	18	LOW_SIGNAL	LOW_SIGNAL	3370.068115	2686.938721	3334	2687	107.115837	41.881966	3515.991943	2701.833252	3516	2698	52.73489	35.938335	100	100	-15.630131	-1.641052	0	0	-2.767121	-0.414447	0	0
279	126ko1Gko3R073003	NORMAL	A	1	1	11	19	DETECTED	DETECTED	4628.852539	3396.294678	4679	3424	323.358429	244.844391	3549.859619	2712.842041	3543	2712	65.417732	39.967308	100	100	115.572632	75.301559	1.534797	0.651552	16.493891	17.100292	29.348854	35.34412
280	126ko1Gko3R073003	NORMAL	A	1	1	11	20	DETECTED	DETECTED	4920.858887	3671.756348	4846	3543	375.649323	367.362579	3643.428467	2746.989014	3635	2743	76.23941	38.34362	100	100	136.827576	101.889175	1.342906	0.744654	16.755512	24.117893	28.794634	39.507889
281	126ko1Gko3R073003	NORMAL	A	1	1	11	21	LOW_SIGNAL	LOW_SIGNAL	4237.469727	2766.19458	4285	2768	178.673492	37.872952	3743.904785	2753.706299	3733	2751	94.614876	37.459755	100	100	52.866516	1.375936	38.422218	0.026027	5.216568	0.333379	30.708414	44.675285
282	126ko1Gko3R073003	NORMAL	A	1	1	11	22	LOW_SIGNAL	LOW_SIGNAL	4246.612305	2764.122559	4269	2767	133.297684	42.740517	3759.919922	2753.791992	3749	2750	72.191116	37.84824	100	100	52.130386	1.138203	45.80061	0.021834	6.741721	0.272947	23.024143	192.206726
283	126ko1Gko3R073003	NORMAL	A	1	1	11	23	LOW_SIGNAL	LOW_SIGNAL	3567.261963	2731.055176	3567	2732	74.97065	36.857613	3718.600098	2747.840088	3710	2746	69.337868	39.911072	100	100	-16.210066	-1.849331	0	0	-2.182619	-0.420558	0	0
284	126ko1Gko3R073003	NORMAL	A	1	1	11	24	LOW_SIGNAL	LOW_SIGNAL	3602.883545	2715.410889	3581	2711	107.824982	38.171417	3707.751953	2738.399902	3708	2738	58.219357	36.954632	100	100	-11.23262	-2.532887	0	0	-1.801264	-0.622087	0	0
285	126ko1Gko3R073003	NORMAL	A	1	1	11	25	LOW_SIGNAL	LOW_SIGNAL	3495.831055	2701.736572	3467	2702	126.934464	43.689278	3672.280029	2724.728027	3675	2722	63.163078	37.556923	100	100	-18.899727	-2.533156	0	0	-2.793546	-0.612176	0	0
286	126ko1Gko3R073003	NORMAL	A	1	1	11	26	LOW_SIGNAL	LOW_SIGNAL	3509.675781	2701.175781	3450	2703	149.93013	40.667664	3669.815918	2730.808105	3678	2730	59.740482	36.570671	100	100	-17.152863	-3.264835	0	0	-2.680597	-0.810276	0	0
287	126ko1Gko3R073003	NORMAL	A	1	1	12	1	LOW_SIGNAL	LOW_SIGNAL	3419.888184	2664.427734	3413	2662	87.447205	37.189247	3493.912109	2675.864014	3501	2674	67.178253	35.255135	100	100	-7.928819	-1.260028	0	0	-1.101903	-0.324386	0	0
288	126ko1Gko3R073003	NORMAL	A	1	1	12	2	LOW_SIGNAL	LOW_SIGNAL	3376.682373	2673.662109	3359	2673	91.694107	43.156509	3468.664063	2681.919922	3473	2682	55.786282	35.474796	100	100	-9.852304	-0.909831	0	0	-1.648823	-0.23278	0	0
289	126ko1Gko3R073003	NORMAL	A	1	1	12	3	LOW_SIGNAL	LOW_SIGNAL	3468.885986	2680.791992	3468	2679	65.988785	34.645958	3454.912109	2679.664063	3463	2679	60.72464	32.248245	100	100	1.496764	0.124273	12.044138	0.083028	0.230119	0.034976	184.823944	1122.821655
290	126ko1Gko3R073003	NORMAL	A	1	1	12	4	LOW_SIGNAL	LOW_SIGNAL	3402.703857	2677.605225	3402	2678	49.856728	34.930996	3414.436523	2677.359131	3409	2675	52.557625	37.519234	100	100	-1.256704	0.027114	-46.348637	0	-0.223234	0.006559	0	5564.438965
291	126ko1Gko3R073003	NORMAL	A	1	1	12	5	LOW_SIGNAL	LOW_SIGNAL	3286.453857	2662.414551	3276	2660	69.59446	35.899677	3398.216064	2684.431885	3396	2680	62.098976	38.101166	100	100	-11.971025	-2.42583	0	0	-1.799743	-0.577865	0	0
292	126ko1Gko3R073003	NORMAL	A	1	1	12	6	LOW_SIGNAL	LOW_SIGNAL	3361.395996	2693.70459	3350	2693	113.479065	45.914948	3472.817383	2707.817383	3466	2710	89.08992	43.37196	100	100	-11.93452	-1.554922	0	0	-1.250662	-0.32539	0	0
293	126ko1Gko3R073003	NORMAL	A	1	1	12	7	LOW_SIGNAL	LOW_SIGNAL	3462.702637	2723.087891	3458	2724	70.99826	36.939335	3573.511963	2741.912109	3575	2741	76.992622	43.936707	100	100	-11.868961	-2.074018	0	0	-1.43922	-0.428439	0	0
294	126ko1Gko3R073003	NORMAL	A	1	1	12	8	LOW_SIGNAL	LOW_SIGNAL	3541.7771	2733.4729	3531	2730	75.911758	40.141499	3631.664063	2759.87207	3633	2761	63.39978	39.497654	100	100	-9.627934	-2.908612	0	0	-1.41778	-0.668373	0	0
295	126ko1Gko3R073003	NORMAL	A	1	1	12	9	LOW_SIGNAL	LOW_SIGNAL	3518.794678	2762.145752	3516	2761	64.052719	35.051659	3617.916016	2776.949463	3607	2775	82.281296	42.93903	100	100	-10.617043	-1.631046	0	0	-1.204664	-0.344761	0	0
296	126ko1Gko3R073003	NORMAL	A	1	1	12	10	LOW_SIGNAL	LOW_SIGNAL	3457.435303	2769.224609	3450	2768	72.608833	42.753151	3570.362793	2786.548584	3561	2787	79.770218	44.562153	100	100	-12.095841	-1.908724	0	0	-1.41566	-0.38876	0	0
297	126ko1Gko3R073003	NORMAL	A	1	1	12	11	LOW_SIGNAL	LOW_SIGNAL	3503.591797	2778.537354	3493	2782	68.660744	40.166485	3579.840088	2787.031982	3579	2791	46.506058	41.042061	100	100	-8.167074	-0.935923	0	0	-1.639535	-0.206974	0	0
298	126ko1Gko3R073003	NORMAL	A	1	1	12	12	LOW_SIGNAL	LOW_SIGNAL	3447.216309	2758.196045	3454	2757	66.481705	36.716164	3526.600098	2765.120117	3522	2763	75.84758	38.953777	100	100	-8.502922	-0.762882	0	0	-1.046623	-0.177751	0	0
299	126ko1Gko3R073003	NORMAL	A	1	1	12	13	LOW_SIGNAL	LOW_SIGNAL	3276.696045	2704.5271	3269	2702	66.778709	46.126049	3440.904053	2726.895996	3438	2730	56.453163	36.158886	100	100	-17.588577	-2.464564	0	0	-2.908748	-0.618628	0	0
300	126ko1Gko3R073003	NORMAL	A	1	1	12	14	LOW_SIGNAL	LOW_SIGNAL	3322.442139	2720.176758	3292	2715	124.639275	49.266346	3484.664063	2749.063965	3491	2749	79.35965	46.854912	100	100	-17.375845	-3.18274	0	0	-2.044136	-0.616525	0	0
301	126ko1Gko3R073003	NORMAL	A	1	1	12	15	LOW_SIGNAL	LOW_SIGNAL	3471.217773	2733.149658	3465	2730	69.38295	45.383652	3537.488037	2745.23999	3535	2749	60.720486	43.863304	100	100	-7.098312	-1.332091	0	0	-1.091399	-0.275637	0	0
302	126ko1Gko3R073003	NORMAL	A	1	1	12	16	LOW_SIGNAL	LOW_SIGNAL	3441.703369	2696.744873	3436	2696	65.574074	40.274361	3498.380127	2719.355469	3481	2721	67.637917	47.088905	100	100	-6.070737	-2.491194	0	0	-0.837944	-0.480168	0	0
303	126ko1Gko3R073003	NORMAL	A	1	1	12	17	DETECTED	DETECTED	4209.694824	3170.484131	4198	3162	106.409698	81.897163	3503.011475	2715.78418	3498	2717	72.905937	40.696079	100	100	75.693962	50.098011	1.510918	0.661849	9.693084	11.173065	10.96809	15.630133
304	126ko1Gko3R073003	NORMAL	A	1	1	12	18	DETECTED	DETECTED	4195.990723	3180.281738	4199	3171	129.614273	83.521034	3505.513184	2719.697266	3503	2721	69.837234	32.886871	100	100	73.958138	50.746357	1.457408	0.68615	9.886954	14.005116	15.813802	16.668777
305	126ko1Gko3R073003	NORMAL	A	1	1	12	19	LOW_SIGNAL	LOW_SIGNAL	3510.724121	2704.841309	3503	2707	87.617096	41.283684	3524.849121	2710.491943	3514	2710	73.788673	36.432892	100	100	-1.512951	-0.622577	0	0	-0.191425	-0.155097	0	0
306	126ko1Gko3R073003	NORMAL	A	1	1	12	20	LOW_SIGNAL	LOW_SIGNAL	3610.83667	2709.319824	3586	2707	119.914864	43.251415	3589.230225	2725.746094	3598	2726	60.591766	34.958237	100	100	2.3143	-1.809816	0	-0.782014	0.35659	-0.469883	478.933441	0
307	126ko1Gko3R073003	NORMAL	A	1	1	12	21	LOW_SIGNAL	LOW_SIGNAL	3410.355225	2704.618408	3382	2705	102.829453	42.110851	3634.396729	2729.230225	3630	2728	95.113998	40.322136	100	100	-23.997438	-2.711685	0	0	-2.355505	-0.61038	0	0
308	126ko1Gko3R073003	NORMAL	A	1	1	12	22	LOW_SIGNAL	LOW_SIGNAL	3481.452148	2708.376709	3430	2707	143.250641	47.433311	3685.142822	2727.428467	3694	2724	77.713181	37.570076	100	100	-21.817629	-2.099088	0	0	-2.621057	-0.507099	0	0
309	126ko1Gko3R073003	NORMAL	A	1	1	12	23	LOW_SIGNAL	LOW_SIGNAL	3523.634521	2703.282715	3518	2702	66.818253	37.051521	3674.208008	2734.488037	3675	2733	73.017708	40.985367	100	100	-16.128162	-3.438145	0	0	-2.06215	-0.761377	0	0
310	126ko1Gko3R073003	NORMAL	A	1	1	12	24	LOW_SIGNAL	LOW_SIGNAL	3496.684814	2698.890381	3490	2699	76.264496	41.408665	3634.104004	2717.791992	3629	2716	67.172844	41.459141	100	100	-14.719186	-2.082545	0	0	-2.045755	-0.455909	0	0
311	126ko1Gko3R073003	NORMAL	A	1	1	12	25	LOW_SIGNAL	LOW_SIGNAL	3494.51001	2716.351074	3483	2716	79.989647	38.03178	3685.040039	2739.327881	3652	2739	103.597183	50.041561	100	100	-20.40797	-2.531543	0	0	-1.839143	-0.459154	0	0
312	126ko1Gko3R073003	NORMAL	A	1	1	12	26	LOW_SIGNAL	LOW_SIGNAL	3593.832275	2751.751709	3552	2747	150.216797	51.37355	3829.431885	2798.384033	3842	2799	165.70369	71.041191	100	100	-25.235445	-5.137864	0	0	-1.421813	-0.656412	0	0
313	126ko1Gko3R073003	NORMAL	A	1	1	13	1	LOW_SIGNAL	LOW_SIGNAL	3429.344482	2669.182373	3421	2671	61.492519	36.514282	3497.563477	2681.30957	3503	2683	61.31786	38.234543	100	100	-7.307044	-1.336152	0	0	-1.112547	-0.317179	0	0
314	126ko1Gko3R073003	NORMAL	A	1	1	13	2	LOW_SIGNAL	LOW_SIGNAL	3414.841309	2670.241455	3405	2668	65.539177	37.840359	3473	2688.080078	3477	2687	55.911797	33.932236	100	100	-6.229469	-1.965427	0	0	-1.040186	-0.525713	0	0
315	126ko1Gko3R073003	NORMAL	A	1	1	13	3	LOW_SIGNAL	LOW_SIGNAL	3403.858154	2664.675781	3393	2665	65.416924	36.413177	3469.016113	2681.256104	3476	2684	48.743076	33.348339	100	100	-6.979171	-1.82679	0	0	-1.336763	-0.497186	0	0
316	126ko1Gko3R073003	NORMAL	A	1	1	13	4	LOW_SIGNAL	LOW_SIGNAL	3397.763428	2667.858154	3383	2664	85.51265	41.908558	3448.375977	2684.1521	3451	2685	59.947105	34.244629	100	100	-5.42119	-1.795237	0	0	-0.844287	-0.47581	0	0
317	126ko1Gko3R073003	NORMAL	A	1	1	13	5	LOW_SIGNAL	LOW_SIGNAL	3818.189453	2976.235352	3837	2959	157.407684	147.022369	3389.818848	2679.543213	3397	2675	105.836922	38.125969	100	100	45.88345	32.688999	1.403636	0.712436	4.047459	7.781891	27.199558	47.858669
318	126ko1Gko3R073003	NORMAL	A	1	1	13	6	DETECTED	DETECTED	3925.181885	3054.261475	3888	3025	159.825943	113.570923	3431.16333	2693.581543	3436	2690	65.064873	37.113625	100	100	52.915104	39.739056	1.331564	0.750996	7.592708	9.718262	29.550007	29.759241
319	126ko1Gko3R073003	NORMAL	A	1	1	13	7	DETECTED	DETECTED	4245.630859	3222.145752	4285	3222	211.722946	208.833847	3479.380371	2717.732422	3478	2713	64.474884	36.011478	100	100	82.074295	55.57534	1.476811	0.677135	11.88448	14.007015	26.318684	40.781136
320	126ko1Gko3R073003	NORMAL	A	1	1	13	8	DETECTED	DETECTED	4312.812988	3182.084229	4338	3185	184.980698	158.864288	3517.521729	2727.101563	3508	2727	65.416901	39.72559	100	100	85.184898	50.129158	1.699308	0.588475	12.157275	11.453138	21.756485	33.807274
321	126ko1Gko3R073003	NORMAL	A	1	1	13	9	LOW_SIGNAL	LOW_SIGNAL	3463.614258	2729.601318	3468	2728	58.375954	35.982151	3489.879883	2734.624023	3483	2733	57.97686	41.140526	100	100	-2.813352	-0.553392	0	0	-0.453036	-0.122087	0	0
322	126ko1Gko3R073003	NORMAL	A	1	1	13	10	LOW_SIGNAL	LOW_SIGNAL	3426.953613	2737.867432	3423	2741	53.578403	36.395912	3454.456055	2738.968018	3453	2737	51.41349	41.568047	100	100	-2.94583	-0.121261	0	0	-0.534927	-0.026477	0	0
323	126ko1Gko3R073003	NORMAL	A	1	1	13	11	LOW_SIGNAL	LOW_SIGNAL	3368.436279	2738.48999	3354	2741	85.630119	38.854828	3538.031982	2759.216064	3548	2758	67.15593	42.361076	100	100	-18.165663	-2.283561	0	0	-2.525402	-0.489272	0	0
324	126ko1Gko3R073003	NORMAL	A	1	1	13	12	LOW_SIGNAL	LOW_SIGNAL	3347.394531	2720.795898	3329	2727	89.800247	41.316845	3486.104004	2738.023926	3485	2739	58.93721	45.859085	100	100	-14.857389	-1.898153	0	0	-2.353513	-0.375673	0	0
325	126ko1Gko3R073003	NORMAL	A	1	1	13	13	LOW_SIGNAL	LOW_SIGNAL	3373.389648	2696.104004	3374	2696	54.037788	34.239868	3418.112061	2707.927979	3414	2709	54.764473	39.093594	100	100	-4.790288	-1.302744	0	0	-0.816632	-0.302453	0	0
326	126ko1Gko3R073003	NORMAL	A	1	1	13	14	LOW_SIGNAL	LOW_SIGNAL	3370.520264	2691.925781	3366	2690	67.078743	41.037247	3451.199951	2708.743896	3445	2704	77.260345	40.801823	100	100	-8.641728	-1.852989	0	0	-1.044257	-0.41219	0	0
327	126ko1Gko3R073003	NORMAL	A	1	1	13	15	LOW_SIGNAL	LOW_SIGNAL	3299.763428	2712.425781	3290	2713	76.502045	43.569962	3509.352051	2740.543945	3510	2741	65.524963	45.683075	100	100	-22.449368	-3.098008	0	0	-3.198607	-0.615505	0	0
328	126ko1Gko3R073003	NORMAL	A	1	1	13	16	LOW_SIGNAL	LOW_SIGNAL	3331.391846	2686.675781	3312	2686	97.901352	38.205151	3499.159912	2707.384033	3515	2704	110.409615	46.161499	100	100	-17.969902	-2.281597	0	0	-1.519506	-0.448604	0	0
329	126ko1Gko3R073003	NORMAL	A	1	1	13	17	LOW_SIGNAL	LOW_SIGNAL	3384.805176	2684.45459	3376	2684	60.779587	39.545967	3486.112061	2701.104004	3495	2702	82.804207	36.160004	100	100	-10.85114	-1.834402	0	0	-1.223451	-0.460437	0	0
330	126ko1Gko3R073003	NORMAL	A	1	1	13	18	LOW_SIGNAL	LOW_SIGNAL	3430.689209	2695.547363	3400	2692	99.28299	38.143719	3482.264893	2704.675293	3482	2705	57.561417	34.147202	100	100	-5.524353	-1.005699	0	0	-0.896011	-0.267311	0	0
331	126ko1Gko3R073003	NORMAL	A	1	1	13	19	LOW_SIGNAL	LOW_SIGNAL	3302.520264	2668.743164	3258	2667	123.265907	37.012421	3490.904053	2697.656006	3492	2699	57.862106	35.141216	100	100	-20.178083	-3.185564	0	0	-3.255737	-0.822762	0	0
332	126ko1Gko3R073003	NORMAL	A	1	1	13	20	LOW_SIGNAL	LOW_SIGNAL	3382.493164	2679.668945	3326	2676	164.118301	40.489594	3529.575928	2693.968018	3534	2695	67.36351	35.363991	100	100	-15.754266	-1.575446	0	0	-2.183419	-0.40434	0	0
333	126ko1Gko3R073003	NORMAL	A	1	1	13	21	LOW_SIGNAL	LOW_SIGNAL	3365.473633	2680.809326	3340	2680	113.396614	42.195503	3588.327881	2699.360107	3581	2699	67.387039	37.196381	100	100	-23.87027	-2.043891	0	0	-3.307079	-0.498725	0	0
334	126ko1Gko3R073003	NORMAL	A	1	1	13	22	LOW_SIGNAL	LOW_SIGNAL	3406.046875	2682.744873	3336	2678	162.553284	50.467564	3632.840088	2706.991943	3632	2710	79.486893	43.278259	100	100	-24.292177	-2.671498	0	0	-2.853215	-0.56026	0	0
335	126ko1Gko3R073003	NORMAL	A	1	1	13	23	LOW_SIGNAL	LOW_SIGNAL	3474.959473	2704.648682	3460	2697	73.770454	41.195213	3632.8479	2718.135986	3632	2719	73.278954	37.24469	100	100	-16.911678	-1.486007	0	0	-2.154622	-0.362127	0	0
336	126ko1Gko3R073003	NORMAL	A	1	1	13	24	LOW_SIGNAL	LOW_SIGNAL	3595.843506	2751.068115	3530	2739	178.569168	65.643456	3771.008057	2775.840088	3713	2762	162.359772	78.529266	100	100	-18.76215	-2.729331	0	0	-1.078867	-0.315449	0	0
337	126ko1Gko3R073003	NORMAL	A	1	1	13	25	LOW_SIGNAL	LOW_SIGNAL	3884.483398	2818.463623	3879	2817	70.153229	42.317966	3899.447998	2820.256104	3932	2825	105.64209	53.198494	100	100	-1.602882	-0.197492	0	0	-0.141654	-0.033694	0	0
338	126ko1Gko3R073003	NORMAL	A	1	1	13	26	LOW_SIGNAL	LOW_SIGNAL	3890.006836	2816.601318	3889	2810	63.318279	51.532654	3940.984131	2831.650879	3937	2836	56.899628	43.752991	100	100	-5.460258	-1.658133	0	0	-0.895916	-0.343966	0	0
339	126ko1Gko3R073003	NORMAL	A	1	1	14	1	LOW_SIGNAL	LOW_SIGNAL	3414.590576	2666.543701	3406	2665	80.758492	34.79195	3543.008057	2692.015869	3536	2692	50.720814	40.249016	100	100	-13.754998	-2.806477	0	0	-2.53185	-0.632864	0	0
340	126ko1Gko3R073003	NORMAL	A	1	1	14	2	LOW_SIGNAL	LOW_SIGNAL	3416.256836	2680.666748	3392	2684	84.323616	41.317974	3538.055908	2711.280029	3533	2709	60.15657	42.88311	100	100	-13.04609	-3.372915	0	0	-2.024701	-0.713877	0	0
341	126ko1Gko3R073003	NORMAL	A	1	1	14	3	LOW_SIGNAL	LOW_SIGNAL	3460.212402	2675.636963	3461	2669	52.691055	43.630718	3527.912109	2699.879883	3524	2695	58.344898	42.294975	100	100	-7.251422	-2.671041	0	0	-1.160336	-0.573187	0	0
342	126ko1Gko3R073003	NORMAL	A	1	1	14	4	LOW_SIGNAL	LOW_SIGNAL	3427.581055	2666.364746	3418	2669	64.03347	35.231236	3487.503906	2686.583984	3500	2685	83.208893	41.658604	100	100	-6.418431	-2.227719	0	0	-0.72015	-0.485356	0	0
343	126ko1Gko3R073003	NORMAL	A	1	1	14	5	LOW_SIGNAL	LOW_SIGNAL	3271.422852	2664.201416	3262	2665	85.540436	37.104675	3439.87207	2688.456055	3487	2687	130.859711	39.030697	100	100	-18.04286	-2.672332	0	0	-1.28725	-0.621425	0	0
344	126ko1Gko3R073003	NORMAL	A	1	1	14	6	LOW_SIGNAL	LOW_SIGNAL	3360	2683.503418	3318	2685	121.796959	42.126484	3511.884277	2705.652832	3508	2703	66.125542	36.863651	100	100	-16.268564	-2.440382	0	0	-2.296908	-0.600847	0	0
345	126ko1Gko3R073003	NORMAL	A	1	1	14	7	LOW_SIGNAL	LOW_SIGNAL	3576.506836	2701.616455	3581	2700	56.538826	34.168797	3545.087402	2715.341309	3541	2713	67.050552	34.87077	100	100	3.365385	-1.512179	0	-0.449333	0.468593	-0.393592	114.717369	0
346	126ko1Gko3R073003	NORMAL	A	1	1	14	8	LOW_SIGNAL	LOW_SIGNAL	3592.9021	2708.020996	3595	2705	58.364117	34.96769	3540.567871	2722.211914	3538	2724	66.263199	39.480125	100	100	5.605602	-1.563529	0	-0.278923	0.789793	-0.359445	59.952747	0
347	126ko1Gko3R073003	NORMAL	A	1	1	14	9	LOW_SIGNAL	LOW_SIGNAL	3369.557129	2703.38916	3369	2705	69.111183	35.194393	3475.951904	2717.456055	3473	2718	50.906437	37.327347	100	100	-11.396111	-1.549865	0	0	-2.090006	-0.376852	0	0
348	126ko1Gko3R073003	NORMAL	A	1	1	14	10	LOW_SIGNAL	LOW_SIGNAL	3411.19873	2725.739746	3409	2723	74.458099	36.676788	3481.12793	2729.52002	3474	2730	59.54586	38.317554	100	100	-7.490227	-0.416504	0	0	-1.174376	-0.098656	0	0
349	126ko1Gko3R073003	NORMAL	A	1	1	14	11	DETECTED	DETECTED	5276.460938	2761.098145	5296	2762	303.913696	46.55402	3494.123291	2724.041016	3496	2727	69.055519	35.508762	100	100	190.908997	4.082887	46.758339	0.021387	25.810213	1.043605	16.6054	81.243629
350	126ko1Gko3R073003	NORMAL	A	1	1	14	12	DETECTED	DETECTED	5292.070801	2768.327393	5354	2764	388.208557	56.883881	3470.777832	2710.277832	3462	2706	54.816788	36.41399	100	100	195.081558	6.395794	30.501537	0.032785	33.225094	1.594155	21.101431	75.282608
351	126ko1Gko3R073003	NORMAL	A	1	1	14	13	LOW_SIGNAL	LOW_SIGNAL	3399.375732	2697.711426	3401	2699	50.968533	35.042313	3475.380859	2710.373047	3477	2710	56.97057	41.623596	100	100	-8.141028	-1.395034	0	0	-1.334112	-0.304193	0	0
352	126ko1Gko3R073003	NORMAL	A	1	1	14	14	LOW_SIGNAL	LOW_SIGNAL	3414.575439	2700.212402	3413	2699	68.160965	36.401634	3509.87207	2702.624023	3504	2704	65.114166	37.294739	100	100	-10.207372	-0.265708	0	0	-1.463531	-0.064664	0	0
353	126ko1Gko3R073003	NORMAL	A	1	1	14	15	LOW_SIGNAL	LOW_SIGNAL	3478.075439	2690.171143	3477	2689	52.698368	33.788258	3537.823975	2703.055908	3542	2702	59.29792	37.61462	100	100	-6.39976	-1.41962	0	0	-1.007599	-0.342547	0	0
354	126ko1Gko3R073003	NORMAL	A	1	1	14	16	LOW_SIGNAL	LOW_SIGNAL	3502.867188	2705.195801	3492	2706	64.536407	43.092152	3556.112061	2713	3560	2711	54.21064	37.47752	100	100	-5.703142	-0.859852	0	0	-0.982185	-0.208237	0	0
355	126ko1Gko3R073003	NORMAL	A	1	1	14	17	LOW_SIGNAL	LOW_SIGNAL	3435.632568	2685.367432	3431	2685	56.889954	34.357128	3525.785645	2699.944336	3528	2700	54.359634	33.154499	100	100	-9.656438	-1.606057	0	0	-1.658456	-0.439666	0	0
356	126ko1Gko3R073003	NORMAL	A	1	1	14	18	LOW_SIGNAL	LOW_SIGNAL	3442.183594	2686.360596	3436	2688	78.645996	36.484177	3508.960205	2696.079346	3511	2694	60.476826	33.163982	100	100	-7.152548	-1.070794	0	0	-1.104169	-0.293051	0	0
357	126ko1Gko3R073003	NORMAL	A	1	1	14	19	LOW_SIGNAL	LOW_SIGNAL	3444.231201	2689.789063	3445	2691	46.718777	39.241852	3522.511963	2702.447998	3526	2704	48.266342	33.905102	100	100	-8.384775	-1.394738	0	0	-1.62185	-0.373364	0	0
358	126ko1Gko3R073003	NORMAL	A	1	1	14	20	LOW_SIGNAL	LOW_SIGNAL	3482.273926	2687.143799	3468	2686	72.468628	33.578938	3533.070313	2697.48584	3536	2702	55.469318	34.224281	100	100	-5.440881	-1.139467	0	0	-0.915756	-0.302184	0	0
359	126ko1Gko3R073003	NORMAL	A	1	1	14	21	LOW_SIGNAL	LOW_SIGNAL	3472.48999	2684.410645	3471	2681	84.800156	39.009624	3604.335938	2697.719971	3600	2696	59.892223	35.886608	100	100	-14.122227	-1.466397	0	0	-2.201387	-0.370872	0	0
360	126ko1Gko3R073003	NORMAL	A	1	1	14	22	LOW_SIGNAL	LOW_SIGNAL	3572.824707	2711.552002	3522	2708	164.809021	56.782124	3711.47998	2738.991943	3677	2722	138.325745	62.450302	100	100	-14.851584	-3.023283	0	0	-1.002382	-0.439388	0	0
361	126ko1Gko3R073003	NORMAL	A	1	1	14	23	LOW_SIGNAL	LOW_SIGNAL	3677.546143	2772.763184	3656	2772	112.93306	45.217911	3796.552002	2777.031982	3798	2781	122.807449	63.478336	100	100	-12.746904	-0.470328	0	0	-0.969044	-0.067248	0	0
362	126ko1Gko3R073003	NORMAL	A	1	1	14	24	LOW_SIGNAL	LOW_SIGNAL	3697.789063	2793.020508	3667	2790	138.293442	47.718575	3894.664063	2829.1521	3896	2826	76.992897	49.0247	100	100	-21.087591	-3.980913	0	0	-2.557054	-0.737008	0	0
363	126ko1Gko3R073003	NORMAL	A	1	1	14	25	LOW_SIGNAL	LOW_SIGNAL	3716.158936	2756.072754	3687	2756	118.428497	45.770451	3897.968018	2801.864014	3895	2801	82.672981	50.270607	100	100	-19.473856	-5.045197	0	0	-2.199136	-0.910895	0	0
364	126ko1Gko3R073003	NORMAL	A	1	1	14	26	LOW_SIGNAL	LOW_SIGNAL	3719.881592	2744.381592	3689	2742	137.143753	49.262093	3866.174561	2772.388916	3861	2774	85.517723	43.60146	100	100	-15.66967	-3.085796	0	0	-1.710674	-0.642348	0	0
365	126ko1Gko3R073003	NORMAL	A	1	1	15	1	LOW_SIGNAL	LOW_SIGNAL	3523.668945	2705.162109	3523	2703	61.485962	41.04055	3613.142822	2707.611084	3612	2707	65.549103	35.274685	100	100	-9.583688	-0.269824	0	0	-1.36499	-0.069426	0	0
366	126ko1Gko3R073003	NORMAL	A	1	1	15	2	LOW_SIGNAL	LOW_SIGNAL	3571.95166	2728.61377	3569	2729	62.175858	37.183136	3623.447998	2732.008057	3622	2729	59.704716	33.541142	100	100	-5.515854	-0.373976	0	0	-0.862517	-0.101198	0	0
367	126ko1Gko3R073003	NORMAL	A	1	1	15	3	LOW_SIGNAL	LOW_SIGNAL	3621.006836	2733.896484	3617	2740	55.925362	35.904324	3610.775879	2738.399902	3616	2739	56.3703	35.859711	100	100	1.095854	-0.496178	0	-0.452778	0.181496	-0.125584	69.090134	0
368	126ko1Gko3R073003	NORMAL	A	1	1	15	4	LOW_SIGNAL	LOW_SIGNAL	3600.357666	2731.13916	3588	2730	63.15984	36.718212	3594.407959	2725.072021	3597	2725	68.045181	35.375443	100	100	0.637282	0.668466	0.95335	1.048932	0.087438	0.171507	425.526947	162.168091
369	126ko1Gko3R073003	NORMAL	A	1	1	15	5	LOW_SIGNAL	LOW_SIGNAL	3374.006836	2683.594482	3350	2683	88.900131	37.945694	3577.704102	2711.471924	3578	2710	60.337894	37.499157	100	100	-21.818335	-3.071486	0	0	-3.375942	-0.743415	0	0
370	126ko1Gko3R073003	NORMAL	A	1	1	15	6	LOW_SIGNAL	LOW_SIGNAL	3430.751709	2680.062012	3376	2670	206.64151	70.395531	3589.263916	2700.431885	3586	2692	107.913811	51.455017	100	100	-16.978493	-2.244315	0	0	-1.468878	-0.395877	0	0
371	126ko1Gko3R073003	NORMAL	A	1	1	15	7	LOW_SIGNAL	LOW_SIGNAL	3404.034424	2673.144775	3389	2668	72.943611	34.355164	3605.280029	2699.087891	3603	2702	60.93314	36.931702	100	100	-21.555733	-2.858365	0	0	-3.302728	-0.702462	0	0
372	126ko1Gko3R073003	NORMAL	A	1	1	15	8	LOW_SIGNAL	LOW_SIGNAL	3531.203857	2683.796143	3394	2682	539.140076	35.752525	3553.028076	2692.394287	3551	2690	62.248409	33.242706	100	100	-2.337626	-0.947328	0	0	-0.350599	-0.258648	0	0
373	126ko1Gko3R073003	NORMAL	A	1	1	15	9	LOW_SIGNAL	LOW_SIGNAL	3332.510254	2693.9729	3326	2695	63.763947	30.210211	3467.855957	2702.216064	3470	2700	46.431313	36.900166	100	100	-14.497091	-0.908217	0	0	-2.914966	-0.223391	0	0
374	126ko1Gko3R073003	NORMAL	A	1	1	15	10	LOW_SIGNAL	LOW_SIGNAL	3321.56543	2698.344727	3317	2698	67.554794	30.573757	3446.452393	2709.841309	3457	2710	59.460186	36.703003	100	100	-13.376839	-1.266672	0	0	-2.100346	-0.313233	0	0
375	126ko1Gko3R073003	NORMAL	A	1	1	15	11	DETECTED	DETECTED	3955.730469	2714.095703	3966	2716	95.281609	31.372683	3438.264648	2700.470703	3430	2698	49.911739	33.390717	100	100	55.426579	1.501178	36.922066	0.027084	10.367618	0.408048	15.684672	83.905899
376	126ko1Gko3R073003	NORMAL	A	1	1	15	12	DETECTED	DETECTED	3997.550049	2720.633301	3985	2718	116.954407	39.979385	3480.723145	2702.276855	3476	2699	51.63287	42.102741	100	100	55.358143	2.02248	27.371424	0.036534	10.009649	0.435992	20.304649	71.919594
377	126ko1Gko3R073003	NORMAL	A	1	1	15	13	LOW_SIGNAL	LOW_SIGNAL	3506.127441	2694.456299	3510	2692	57.396591	33.754772	3502.925049	2706.358398	3497	2704	53.135967	35.653973	100	100	0.343013	-1.311352	0	-3.823034	0.060268	-0.333823	677.65271	0
378	126ko1Gko3R073003	NORMAL	A	1	1	15	14	LOW_SIGNAL	LOW_SIGNAL	3552.972656	2704.684814	3552	2700	56.075344	38.099827	3539.503906	2710.048096	3543	2708	58.051231	39.746544	100	100	1.442659	-0.590917	0	-0.409602	0.232015	-0.134937	111.492882	0
379	126ko1Gko3R073003	NORMAL	A	1	1	15	15	LOW_SIGNAL	LOW_SIGNAL	3907.840332	2701.9375	3927	2699	105.45459	35.500221	3570.840088	2707.144043	3569	2708	62.439053	35.616619	100	100	36.096626	-0.573647	0	-0.015892	5.397267	-0.146183	25.217358	0
380	126ko1Gko3R073003	NORMAL	A	1	1	15	16	LOW_SIGNAL	LOW_SIGNAL	3905.117188	2709.551758	3921	2708	94.838539	34.471382	3599.39209	2720.927979	3599	2720	83.147057	35.813625	100	100	32.746696	-1.253411	0	-0.038276	3.67692	-0.317651	14.920938	0
381	126ko1Gko3R073003	NORMAL	A	1	1	15	17	DETECTED	DETECTED	5094.341797	2809.341797	5106	2809	104.441345	36.897949	3561.638184	2709.866699	3561	2712	52.546349	32.804516	100	100	164.170288	10.959985	14.979062	0.06676	29.168604	3.03236	5.888943	16.980621
382	126ko1Gko3R073003	NORMAL	A	1	1	15	18	DETECTED	DETECTED	5077.484375	2821.463867	5139	2824	203.845016	34.090282	3568.670166	2710.72168	3567	2711	50.393398	37.871971	100	100	161.611465	12.201372	13.245352	0.075498	29.940712	2.92412	13.090932	14.896431
383	126ko1Gko3R073003	NORMAL	A	1	1	15	19	LOW_SIGNAL	LOW_SIGNAL	3356.593018	2687.013672	3334	2688	91.340904	38.003124	3604.571533	2725.047607	3606	2725	56.361328	35.040745	100	100	-26.561369	-4.190509	0	0	-4.399799	-1.08542	0	0
384	126ko1Gko3R073003	NORMAL	A	1	1	15	20	LOW_SIGNAL	LOW_SIGNAL	3436.186279	2695.379395	3371	2692	160.292267	43.125957	3656.592041	2727.840088	3622	2728	140.992569	49.471951	100	100	-23.608007	-3.57646	0	0	-1.563244	-0.656143	0	0
385	126ko1Gko3R073003	NORMAL	A	1	1	15	21	LOW_SIGNAL	LOW_SIGNAL	3983.773438	2795.226563	4009	2801	126.894157	56.578991	3866.231934	2782.335938	3930	2795	166.241959	71.037605	100	100	12.590055	1.420266	8.864578	0.112809	0.707051	0.181462	91.37001	333.229095
386	126ko1Gko3R073003	NORMAL	A	1	1	15	22	LOW_SIGNAL	LOW_SIGNAL	3975.609619	2803.253418	3967	2804	90.219292	42.53191	3885.711914	2806.743896	3897	2810	96.006859	48.990112	100	100	9.629085	-0.384575	0	-0.039939	0.936368	-0.071249	36.519085	0
387	126ko1Gko3R073003	NORMAL	A	1	1	15	23	LOW_SIGNAL	LOW_SIGNAL	3531.145752	2738.951416	3503	2734	139.424133	46.882431	3841.991943	2802	3842	2803	72.075401	39.651913	100	100	-33.295223	-6.946578	0	0	-4.312792	-1.590052	0	0
388	126ko1Gko3R073003	NORMAL	A	1	1	15	24	LOW_SIGNAL	LOW_SIGNAL	3500.390381	2731.438477	3442	2726	158.904068	52.567715	3803.808105	2781.560059	3808	2781	70.531471	37.091526	100	100	-32.49955	-5.522305	0	0	-4.301877	-1.351295	0	0
389	126ko1Gko3R073003	NORMAL	A	1	1	15	25	LOW_SIGNAL	LOW_SIGNAL	3670.174561	2734.617432	3667	2735	55.990547	39.138111	3755.191895	2756.471924	3745	2754	73.22773	35.332661	100	100	-9.10634	-2.407888	0	0	-1.160999	-0.618535	0	0
390	126ko1Gko3R073003	NORMAL	A	1	1	15	26	LOW_SIGNAL	LOW_SIGNAL	3680.122559	2723.040771	3686	2724	60.731701	37.461372	3759.048096	2744.36792	3763	2745	55.376404	35.737518	100	100	-8.453838	-2.349786	0	0	-1.425256	-0.596772	0	0
391	126ko1Gko3R073003	NORMAL	A	1	1	16	1	LOW_SIGNAL	LOW_SIGNAL	3515.686768	2693.226563	3516	2696	57.298599	36.613392	3624.312012	2707.840088	3622	2707	42.200634	37.936577	100	100	-11.635021	-1.610092	0	0	-2.574019	-0.385209	0	0
392	126ko1Gko3R073003	NORMAL	A	1	1	16	2	LOW_SIGNAL	LOW_SIGNAL	3537.729736	2719.020264	3538	2719	67.175743	33.341866	3663.380859	2737.976074	3659	2736	56.251431	39.680016	100	100	-13.45869	-2.088516	0	0	-2.233741	-0.477717	0	0
393	126ko1Gko3R073003	NORMAL	A	1	1	16	3	DETECTED	DETECTED	4120.406738	2798.25415	4109	2797	83.882736	36.819031	3690.568848	2742	3690	2743	55.750462	37.925575	100	100	46.040611	6.197979	7.428326	0.13462	7.710033	1.483277	14.58116	16.166643
394	126ko1Gko3R073003	NORMAL	A	1	1	16	4	LOW_SIGNAL	LOW_SIGNAL	3938.810547	2756.06543	3960	2758	175.227722	45.425289	3679.511963	2720.39209	3670	2720	55.299854	36.026623	100	100	27.77388	3.930423	7.066383	0.141515	4.688956	0.990194	64.124107	77.560379
395	126ko1Gko3R073003	NORMAL	A	1	1	16	5	LOW_SIGNAL	LOW_SIGNAL	3596.114014	2690.845703	3595	2691	63.79047	44.494274	3642.800049	2709.031982	3643	2707	54.17712	38.946606	100	100	-5.000615	-2.003731	0	0	-0.86173	-0.466954	0	0
396	126ko1Gko3R073003	NORMAL	A	1	1	16	6	LOW_SIGNAL	LOW_SIGNAL	3593.756836	2701.939209	3592	2701	67.628494	40.560734	3638.016113	2713.263916	3624	2711	96.778267	54.682243	100	100	-4.740681	-1.247736	0	0	-0.457327	-0.2071	0	0
397	126ko1Gko3R073003	NORMAL	A	1	1	16	7	LOW_SIGNAL	LOW_SIGNAL	3567.401367	2695.448975	3564	2693	56.369221	33.959923	3628.072021	2698.968018	3620	2699	46.67495	33.958454	100	100	-6.498529	-0.387722	0	0	-1.299855	-0.103628	0	0
398	126ko1Gko3R073003	NORMAL	A	1	1	16	8	LOW_SIGNAL	LOW_SIGNAL	3472.240234	2681.798584	3466	2684	55.478554	33.249779	3535.808105	2698.543945	3539	2701	79.843658	32.393124	100	100	-6.808855	-1.844973	0	0	-0.796154	-0.516942	0	0
399	126ko1Gko3R073003	NORMAL	A	1	1	16	9	LOW_SIGNAL	LOW_SIGNAL	3258.174561	2680.248291	3250	2680	59.836456	39.151287	3438.464111	2700.303955	3447	2699	53.764198	35.138264	100	100	-19.311098	-2.209697	0	0	-3.353338	-0.570764	0	0
400	126ko1Gko3R073003	NORMAL	A	1	1	16	10	LOW_SIGNAL	LOW_SIGNAL	3274.328857	2679.335693	3248	2677	88.701836	37.100658	3428.063477	2706.833252	3426	2704	64.768234	37.392136	100	100	-16.466757	-3.029631	0	0	-2.373611	-0.735383	0	0
401	126ko1Gko3R073003	NORMAL	A	1	1	16	11	LOW_SIGNAL	LOW_SIGNAL	3384.938477	2684.095947	3376	2681	62.680706	36.905533	3485.375	2701.591553	3483	2703	58.44857	35.84127	100	100	-10.757914	-1.927634	0	0	-1.718374	-0.488141	0	0
402	126ko1Gko3R073003	NORMAL	A	1	1	16	12	LOW_SIGNAL	LOW_SIGNAL	3424.033936	2694.312988	3414	2694	58.116016	33.001209	3509.148193	2701.990723	3509	2702	46.851482	39.046459	100	100	-9.116722	-0.845919	0	0	-1.816682	-0.196631	0	0
403	126ko1Gko3R073003	NORMAL	A	1	1	16	13	LOW_SIGNAL	LOW_SIGNAL	3375.142822	2686.394531	3374	2687	47.751644	35.142479	3519.456055	2702.511963	3520	2704	48.745804	36.724037	100	100	-15.457618	-1.775789	0	0	-2.960526	-0.43888	0	0
404	126ko1Gko3R073003	NORMAL	A	1	1	16	14	LOW_SIGNAL	LOW_SIGNAL	3415.406982	2697.399902	3411	2700	66.205544	34.507324	3533.768066	2715.375977	3532	2719	59.908958	38.553413	100	100	-12.677842	-1.980571	0	0	-1.975682	-0.466264	0	0
405	126ko1Gko3R073003	NORMAL	A	1	1	16	15	LOW_SIGNAL	LOW_SIGNAL	3544.137939	2722.331055	3509	2721	187.108902	34.74472	3572.687988	2724.664063	3573	2727	50.384392	34.624195	100	100	-3.058041	-0.257047	0	0	-0.566645	-0.067381	0	0
406	126ko1Gko3R073003	NORMAL	A	1	1	16	16	LOW_SIGNAL	LOW_SIGNAL	3530.643799	2732.972656	3519	2731	74.653755	33.660568	3584.775879	2722.968018	3581	2723	54.419651	35.664646	100	100	-5.798172	1.102293	-5.260102	0	-0.994716	0.28052	0	117.815292
407	126ko1Gko3R073003	NORMAL	A	1	1	16	17	LOW_SIGNAL	LOW_SIGNAL	3376.425781	2692.729736	3365	2696	77.461258	36.102005	3560.399902	2714.288086	3558	2715	44.632183	35.906422	100	100	-19.705757	-2.37526	0	0	-4.122006	-0.600404	0	0
408	126ko1Gko3R073003	NORMAL	A	1	1	16	18	LOW_SIGNAL	LOW_SIGNAL	3439.227539	2706.38623	3412	2706	111.698792	39.606609	3653.222168	2738.087402	3625	2733	125.136345	48.209038	100	100	-22.921301	-3.492777	0	0	-1.710092	-0.657577	0	0
409	126ko1Gko3R073003	NORMAL	A	1	1	16	19	LOW_SIGNAL	LOW_SIGNAL	3638.193115	2816.248291	3646	2816	126.066093	63.774071	3754.047607	2788.944336	3707	2777	151.322586	69.687111	100	100	-12.409357	3.0083	-4.12504	0	-0.765613	0.391808	0	102.886253
410	126ko1Gko3R073003	NORMAL	A	1	1	16	20	LOW_SIGNAL	LOW_SIGNAL	3841.952148	2857.53418	3826	2859	97.994614	48.150234	3882.968018	2809.543945	3919	2812	117.651611	53.336353	100	100	-4.393274	5.287477	-0.830883	0	-0.348621	0.899766	0	47.804932
411	126ko1Gko3R073003	NORMAL	A	1	1	16	21	LOW_SIGNAL	LOW_SIGNAL	3862.973145	2789.134277	3859	2793	62.869656	38.757324	3942.511963	2804.768066	3939	2809	64.870544	39.527893	100	100	-8.519528	-1.722502	0	0	-1.226116	-0.395513	0	0
412	126ko1Gko3R073003	NORMAL	A	1	1	16	22	LOW_SIGNAL	LOW_SIGNAL	3783.177979	2751.616455	3776	2751	58.17271	34.638283	3839.711914	2771.208008	3836	2769	89.321091	41.380672	100	100	-6.055439	-2.158561	0	0	-0.632929	-0.473447	0	0
413	126ko1Gko3R073003	NORMAL	A	1	1	16	23	LOW_SIGNAL	LOW_SIGNAL	3651.399902	2735.793213	3645	2739	71.303185	36.693531	3738.552002	2754.976074	3743	2760	70.412094	39.968021	100	100	-9.334998	-2.113533	0	0	-1.237743	-0.479955	0	0
414	126ko1Gko3R073003	NORMAL	A	1	1	16	24	LOW_SIGNAL	LOW_SIGNAL	3598.931152	2726.096436	3599	2724	67.573166	35.489498	3673.216064	2738.656006	3668	2739	67.719704	38.625397	100	100	-7.956774	-1.38379	0	0	-1.096947	-0.325164	0	0
415	126ko1Gko3R073003	NORMAL	A	1	1	16	25	LOW_SIGNAL	LOW_SIGNAL	3527.154297	2711.818848	3525	2712	77.823853	34.29385	3672.231934	2736.743896	3670	2738	47.697334	36.946541	100	100	-15.539494	-2.746196	0	0	-3.04163	-0.674625	0	0
416	126ko1Gko3R073003	NORMAL	A	1	1	16	26	LOW_SIGNAL	LOW_SIGNAL	3594.897949	2710.761963	3586	2713	105.822067	34.631397	3739.176025	2726.696045	3743	2725	65.791107	33.032059	100	100	-15.453852	-1.755588	0	0	-2.192972	-0.482382	0	0
417	126ko1Gko3R073003	NORMAL	A	1	1	17	1	LOW_SIGNAL	LOW_SIGNAL	3588.45459	2686.980469	3587	2686	43.67918	32.406219	3635.840088	2696.176025	3634	2690	45.577374	35.163914	100	100	-5.075535	-1.01315	0	0	-1.039672	-0.261505	0	0
418	126ko1Gko3R073003	NORMAL	A	1	1	17	2	LOW_SIGNAL	LOW_SIGNAL	3570.697266	2691.388184	3562	2692	62.574356	38.33852	3626.280029	2706.224121	3626	2705	46.884659	43.271252	100	100	-5.953557	-1.634596	0	0	-1.185521	-0.342859	0	0
419	126ko1Gko3R073003	NORMAL	A	1	1	17	3	LOW_SIGNAL	LOW_SIGNAL	3502.428467	2695.584961	3502	2694	71.814354	35.203106	3648.277832	2705.253906	3649	2704	56.380798	36.341465	100	100	-15.622155	-1.065307	0	0	-2.586862	-0.266058	0	0
420	126ko1Gko3R073003	NORMAL	A	1	1	17	4	LOW_SIGNAL	LOW_SIGNAL	3501.573242	2694.106689	3482	2692	98.623161	37.60107	3640.775879	2708.335938	3637	2711	65.196335	37.835552	100	100	-14.910213	-1.567753	0	0	-2.13513	-0.376081	0	0
421	126ko1Gko3R073003	NORMAL	A	1	1	17	5	LOW_SIGNAL	LOW_SIGNAL	3536.368408	2686.052734	3518	2684	98.617516	37.300419	3686.503906	2710.560059	3686	2707	61.583366	38.848835	100	100	-16.081249	-2.700172	0	0	-2.437923	-0.630838	0	0
422	126ko1Gko3R073003	NORMAL	A	1	1	17	6	LOW_SIGNAL	LOW_SIGNAL	3531.384033	2696.62915	3510	2695	95.758369	36.424648	3694.055908	2709.023926	3695	2711	51.965614	40.928432	100	100	-17.42404	-1.365634	0	0	-3.130375	-0.30284	0	0
423	126ko1Gko3R073003	NORMAL	A	1	1	17	7	LOW_SIGNAL	LOW_SIGNAL	3565.832275	2689.617432	3561	2688	58.298901	34.276814	3680.008057	2707.887939	3682	2710	51.382893	33.074745	100	100	-12.229548	-2.013011	0	0	-2.222058	-0.552401	0	0
424	126ko1Gko3R073003	NORMAL	A	1	1	17	8	LOW_SIGNAL	LOW_SIGNAL	3533.13916	2691.304688	3534	2691	70.271568	32.707603	3640.416016	2708.399902	3650	2707	83.351784	32.637547	100	100	-11.490593	-1.88352	0	0	-1.287037	-0.52379	0	0
425	126ko1Gko3R073003	NORMAL	A	1	1	17	9	LOW_SIGNAL	LOW_SIGNAL	3489.125	2695.539551	3484	2694	59.797768	34.768471	3565.887939	2701.087891	3563	2703	76.75193	35.542553	100	100	-8.222199	-0.611306	0	0	-1.000143	-0.156104	0	0
426	126ko1Gko3R073003	NORMAL	A	1	1	17	10	LOW_SIGNAL	LOW_SIGNAL	3469.718018	2697.570557	3476	2695	49.75848	35.0126	3522.823975	2708.184082	3522	2711	68.112701	29.622181	100	100	-5.688262	-1.169379	0	0	-0.779678	-0.358297	0	0
427	126ko1Gko3R073003	NORMAL	A	1	1	17	11	LOW_SIGNAL	LOW_SIGNAL	3377.013428	2690.52002	3370	2691	68.511307	34.705215	3527.312012	2704.783936	3529	2706	52.555252	30.740742	100	100	-16.098719	-1.571572	0	0	-2.85982	-0.464007	0	0
428	126ko1Gko3R073003	NORMAL	A	1	1	17	12	LOW_SIGNAL	LOW_SIGNAL	3433.585449	2699.5	3413	2702	87.645454	36.405914	3548.929688	2707.633789	3544	2706	53.542786	36.704971	100	100	-12.354703	-0.896166	0	0	-2.154244	-0.221599	0	0
429	126ko1Gko3R073003	NORMAL	A	1	1	17	13	LOW_SIGNAL	LOW_SIGNAL	3677.986816	2707.156982	3679	2704	56.431252	36.715679	3568.167969	2717.656006	3567	2719	51.735798	35.073681	100	100	11.76287	-1.156763	0	-0.09834	2.122686	-0.299342	20.521511	0
430	126ko1Gko3R073003	NORMAL	A	1	1	17	14	LOW_SIGNAL	LOW_SIGNAL	3636.905518	2713.655518	3637	2711	63.143764	34.53476	3551.711914	2714.135986	3555	2715	55.74334	36.568836	100	100	9.125221	-0.052937	0	-0.005801	1.528319	-0.013139	34.816792	0
431	126ko1Gko3R073003	NORMAL	A	1	1	17	15	LOW_SIGNAL	LOW_SIGNAL	3447.986572	2698.590576	3447	2696	45.667717	39.475452	3545.728027	2712.944092	3550	2708	49.380089	37.542946	100	100	-10.469241	-1.581444	0	0	-1.97937	-0.382323	0	0
432	126ko1Gko3R073003	NORMAL	A	1	1	17	16	LOW_SIGNAL	LOW_SIGNAL	3467.094482	2701.831055	3468	2700	60.43993	36.888763	3578.199951	2724.823975	3568	2729	79.994255	37.967106	100	100	-11.900681	-2.533318	0	0	-1.388918	-0.605601	0	0
433	126ko1Gko3R073003	NORMAL	A	1	1	17	17	LOW_SIGNAL	LOW_SIGNAL	3542.875	2722.822266	3523	2718	98.750023	46.323254	3697.775879	2770.503906	3720	2783	133.298172	61.214142	100	100	-16.591677	-5.253476	0	0	-1.162063	-0.778932	0	0
434	126ko1Gko3R073003	NORMAL	A	1	1	17	18	LOW_SIGNAL	LOW_SIGNAL	3757.425781	2801.932373	3743	2801	94.041763	41.958786	3820.672119	2810.048096	3844	2820	105.261559	54.269466	100	100	-6.774415	-0.894175	0	0	-0.600849	-0.149545	0	0
435	126ko1Gko3R073003	NORMAL	A	1	1	17	19	LOW_SIGNAL	LOW_SIGNAL	3689.067627	2793.446045	3668	2799	99.093079	45.200878	3884.040039	2819.87207	3875	2817	68.566002	48.089798	100	100	-20.883802	-2.911571	0	0	-2.843573	-0.549514	0	0
436	126ko1Gko3R073003	NORMAL	A	1	1	17	20	LOW_SIGNAL	LOW_SIGNAL	3789.16333	2790.176758	3743	2792	154.463928	45.381577	3934.991943	2803.791992	3948	2801	76.565437	48.040024	100	100	-15.619932	-1.500102	0	0	-1.904627	-0.283414	0	0
437	126ko1Gko3R073003	NORMAL	A	1	1	17	21	LOW_SIGNAL	LOW_SIGNAL	3954.581787	2765.843018	3946	2762	75.782906	36.191216	3982.12793	2776.343994	3981	2774	62.092278	38.274712	100	100	-2.950511	-1.156978	0	0	-0.443632	-0.274358	0	0
438	126ko1Gko3R073003	NORMAL	A	1	1	17	22	LOW_SIGNAL	LOW_SIGNAL	3893.932373	2746.452637	3885	2744	60.379604	36.566833	3905.535889	2754.904053	3904	2757	89.9356	37.478252	100	100	-1.242871	-0.931162	0	0	-0.12902	-0.225502	0	0
439	126ko1Gko3R073003	NORMAL	A	1	1	17	23	LOW_SIGNAL	LOW_SIGNAL	3589.135986	2717.768799	3572	2721	88.805527	36.472931	3724.488037	2739.52002	3716	2738	89.809708	36.315285	100	100	-14.497771	-2.39651	0	0	-1.507098	-0.598955	0	0
440	126ko1Gko3R073003	NORMAL	A	1	1	17	24	LOW_SIGNAL	LOW_SIGNAL	3518.931885	2708.911621	3518	2709	75.465454	34.151531	3653.159912	2733.959961	3650	2735	59.252251	30.15374	100	100	-14.377376	-2.75978	0	0	-2.265366	-0.830688	0	0
441	126ko1Gko3R073003	NORMAL	A	1	1	17	25	LOW_SIGNAL	LOW_SIGNAL	3494.953613	2695.450439	3477	2691	87.311653	36.895294	3658.016113	2723.959961	3651	2724	58.717762	37.390568	100	100	-17.465881	-3.141127	0	0	-2.777056	-0.762479	0	0
442	126ko1Gko3R073003	NORMAL	A	1	1	17	26	LOW_SIGNAL	LOW_SIGNAL	3545.906006	2691.261719	3502	2691	133.558899	39.116497	3728.212646	2722.236328	3725	2723	76.903015	38.941448	100	100	-19.527151	-3.412726	0	0	-2.370605	-0.795415	0	0
443	126ko1Gko3R073003	NORMAL	A	1	1	18	1	LOW_SIGNAL	LOW_SIGNAL	3673.197266	2696.435303	3668	2696	59.635487	31.064022	3642.484131	2696.825439	3643	2698	45.147358	36.031776	100	100	3.289732	-0.042985	0	-0.013066	0.680286	-0.010828	126.860703	0
444	126ko1Gko3R073003	NORMAL	A	1	1	18	2	LOW_SIGNAL	LOW_SIGNAL	3594.125	2692.506836	3592	2692	46.062107	33.671181	3592.832031	2690.76001	3591	2691	42.480515	35.692093	100	100	0.138492	0.192462	0.71958	1.389699	0.030437	0.048942	1377.292847	677.780212
445	126ko1Gko3R073003	NORMAL	A	1	1	18	3	LOW_SIGNAL	LOW_SIGNAL	3603.794434	2685.890381	3600	2686	56.171284	33.083199	3598.424072	2689.672119	3598	2690	48.310371	38.291492	100	100	0.575228	-0.416665	0	-0.724348	0.111164	-0.098762	533.64563	0
446	126ko1Gko3R073003	NORMAL	A	1	1	18	4	LOW_SIGNAL	LOW_SIGNAL	3594.175781	2685.351318	3596	2683	56.214062	35.889069	3598.983887	2689.711914	3597	2689	52.219296	38.682911	100	100	-0.515004	-0.480442	0	0	-0.092075	-0.112727	0	0
447	126ko1Gko3R073003	NORMAL	A	1	1	18	5	LOW_SIGNAL	LOW_SIGNAL	3663.374268	2701.789063	3668	2699	52.709881	33.55027	3643.60791	2703.927979	3641	2703	60.674152	40.089653	100	100	2.117206	-0.235662	0	-0.111308	0.325779	-0.053353	152.027573	0
448	126ko1Gko3R073003	NORMAL	A	1	1	18	6	LOW_SIGNAL	LOW_SIGNAL	3729.448242	2711.027588	3722	2711	57.081921	38.26442	3696.439941	2704.687988	3700	2704	58.615948	41.584236	100	100	3.535571	0.698485	5.061768	0.197559	0.563128	0.152452	40.360451	256.820099
449	126ko1Gko3R073003	NORMAL	A	1	1	18	7	LOW_SIGNAL	LOW_SIGNAL	3698.445313	2711.369873	3703	2711	60.61124	32.859585	3711.52002	2705.783936	3715	2706	62.594269	38.132961	100	100	-1.400452	0.615448	-2.275499	0	-0.20888	0.146486	0	346.38147
450	126ko1Gko3R073003	NORMAL	A	1	1	18	8	LOW_SIGNAL	LOW_SIGNAL	3747.306152	2721.415039	3747	2723	59.237923	39.474442	3750.76001	2715.927979	3752	2711	62.283222	34.684563	100	100	-0.369948	0.604554	-0.611935	0	-0.055454	0.158199	0	343.482391
451	126ko1Gko3R073003	NORMAL	A	1	1	18	9	LOW_SIGNAL	LOW_SIGNAL	3694.584961	2714.170166	3688	2715	69.997932	34.028671	3718.087891	2719.023926	3728	2724	69.080475	35.294262	100	100	-2.517436	-0.534778	0	0	-0.340225	-0.137523	0	0
452	126ko1Gko3R073003	NORMAL	A	1	1	18	10	LOW_SIGNAL	LOW_SIGNAL	3653.561523	2712.904053	3648	2711	54.58091	36.520245	3662.535889	2713.39209	3662	2711	70.432816	38.449986	100	100	-0.961258	-0.053771	0	0	-0.127417	-0.012693	0	0
453	126ko1Gko3R073003	NORMAL	A	1	1	18	11	LOW_SIGNAL	LOW_SIGNAL	3601.269043	2722.289551	3607	2722	70.821892	38.802002	3602.031982	2716.592041	3604	2721	56.73893	37.302185	100	100	-0.08172	0.627741	-0.13018	0	-0.013446	0.152739	0	187.515991
454	126ko1Gko3R073003	NORMAL	A	1	1	18	12	LOW_SIGNAL	LOW_SIGNAL	3597.164307	2726.294434	3595	2727	56.564518	34.612766	3587.63208	2720.231934	3581	2724	55.078178	38.460526	100	100	1.021012	0.667955	1.528563	0.654209	0.173067	0.157629	135.138733	276.586853
455	126ko1Gko3R073003	NORMAL	A	1	1	18	13	LOW_SIGNAL	LOW_SIGNAL	3464.094482	2693.135254	3423	2689	149.743286	36.892864	3608.840088	2712.496094	3603	2711	47.305527	34.509651	100	100	-15.503929	-2.133142	0	0	-3.059803	-0.561027	0	0
456	126ko1Gko3R073003	NORMAL	A	1	1	18	14	LOW_SIGNAL	LOW_SIGNAL	3418.165527	2701.882813	3393	2705	94.98333	37.274063	3600.174561	2715.86499	3601	2719	68.560402	35.767101	100	100	-19.495274	-1.540531	0	0	-2.654725	-0.390923	0	0
457	126ko1Gko3R073003	NORMAL	A	1	1	18	15	LOW_SIGNAL	LOW_SIGNAL	3456.579346	2704.117188	3430	2705	107.86795	41.054272	3670.832031	2740.263916	3612	2733	150.388519	55.49297	100	100	-22.948942	-3.98258	0	0	-1.424661	-0.651375	0	0
458	126ko1Gko3R073003	NORMAL	A	1	1	18	16	LOW_SIGNAL	LOW_SIGNAL	3640.971436	2769.928467	3559	2757	196.486633	62.667511	3803.295898	2777.456055	3816	2781	151.779327	59.321907	100	100	-17.386829	-0.829376	0	0	-1.069477	-0.126894	0	0
459	126ko1Gko3R073003	NORMAL	A	1	1	18	17	LOW_SIGNAL	LOW_SIGNAL	3798.421875	2783.48291	3799	2786	59.062874	36.215931	3903.687988	2825.184082	3899	2825	74.933357	39.499565	100	100	-11.275219	-4.594559	0	0	-1.404796	-1.055737	0	0
460	126ko1Gko3R073003	NORMAL	A	1	1	18	18	LOW_SIGNAL	LOW_SIGNAL	3808.013184	2771.960449	3805	2772	61.500019	39.451855	3889.657227	2798.489502	3884	2796	48.35537	39.023621	100	100	-8.745022	-2.922923	0	0	-1.688417	-0.67982	0	0
461	126ko1Gko3R073003	NORMAL	A	1	1	18	19	DETECTED	DETECTED	5376.044434	3626.666748	5412	3634	183.71048	262.805817	3902.625	2779.538574	3905	2779	61.811508	38.862949	100	100	157.820267	93.335037	1.690901	0.591401	23.837299	21.797836	11.741371	30.682072
462	126ko1Gko3R073003	NORMAL	A	1	1	18	20	DETECTED	DETECTED	5536.679688	3699.346191	5544	3731	180.601349	294.979645	3968.793213	2773.491455	3963	2779	95.497375	36.508366	100	100	167.938782	102.00898	1.646314	0.607418	16.41811	25.360071	9.776705	31.615294
463	126ko1Gko3R073003	NORMAL	A	1	1	18	21	LOW_SIGNAL	LOW_SIGNAL	3886.278076	2737.470215	3872	2740	114.986496	37.308235	4044.583984	2756.736084	4042	2756	65.257088	33.988884	100	100	-16.956394	-2.122678	0	0	-2.425881	-0.566829	0	0
464	126ko1Gko3R073003	NORMAL	A	1	1	18	22	LOW_SIGNAL	LOW_SIGNAL	3835.671143	2728.973633	3810	2728	104.875633	37.55772	3961.887939	2747.832031	3950	2744	91.16922	37.453808	100	100	-13.519279	-2.077784	0	0	-1.384423	-0.503511	0	0
465	126ko1Gko3R073003	NORMAL	A	1	1	18	23	LOW_SIGNAL	LOW_SIGNAL	3604.060059	2700.213379	3562	2701	132.920029	41.256859	3808.12793	2743.895996	3803	2738	81.325897	37.048321	100	100	-21.85803	-4.812871	0	0	-2.509261	-1.179071	0	0
466	126ko1Gko3R073003	NORMAL	A	1	1	18	24	LOW_SIGNAL	LOW_SIGNAL	3538.513428	2703.0271	3496	2702	133.597107	36.662811	3728	2738.87207	3736	2738	78.424301	33.168186	100	100	-20.296206	-3.949333	0	0	-2.416172	-1.080703	0	0
467	126ko1Gko3R073003	NORMAL	A	1	1	18	25	LOW_SIGNAL	LOW_SIGNAL	3610.867432	2709.344482	3611	2706	80.025887	35.865128	3714.674561	2720.738037	3719	2724	67.26886	38.485569	100	100	-11.118945	-1.255321	0	0	-1.543168	-0.296047	0	0
468	126ko1Gko3R073003	NORMAL	A	1	1	18	26	DETECTED	DETECTED	3813.065186	2728.413086	3815	2734	69.746017	38.278847	4045.359619	2719.043213	3793	2719	1341.661011	35.438019	100	100	-24.881422	1.032356	-24.101601	0	-0.173139	0.264402	0	154.444427
469	126ko1Gko3R073003	NORMAL	A	1	1	19	1	LOW_SIGNAL	LOW_SIGNAL	3620.143799	2703.157471	3620	2705	74.518219	34.434879	3687.159668	2706.916016	3686	2703	50.000854	42.777615	100	100	-7.178175	-0.41411	0	0	-1.340294	-0.087862	0	0
470	126ko1Gko3R073003	NORMAL	A	1	1	19	2	LOW_SIGNAL	LOW_SIGNAL	3567.95166	2710.600098	3563	2711	75.253944	35.779682	3630.416016	2704.47998	3628	2704	64.646965	38.332077	100	100	-6.690655	0.674303	-9.922322	0	-0.966238	0.15966	0	224.728302
471	126ko1Gko3R073003	NORMAL	A	1	1	19	3	LOW_SIGNAL	LOW_SIGNAL	3681.52417	2703.779297	3683	2705	58.157127	36.603252	3626.295898	2703.080078	3630	2703	63.401436	37.135006	100	100	5.915587	0.077039	76.787262	0.013023	0.871089	0.018829	45.716766	895.547302
472	126ko1Gko3R073003	NORMAL	A	1	1	19	4	LOW_SIGNAL	LOW_SIGNAL	3699.946777	2706.226563	3707	2706	61.589661	36.623634	3657.592041	2703.719971	3663	2699	58.373257	36.85775	100	100	4.536683	0.276172	16.427036	0.060875	0.725585	0.068007	46.377457	165.470306
473	126ko1Gko3R073003	NORMAL	A	1	1	19	5	LOW_SIGNAL	LOW_SIGNAL	3426.391846	2687.952637	3408	2694	89.511719	39.858322	3685.543945	2716.912109	3689	2715	77.957237	42.42886	100	100	-27.758188	-3.190702	0	0	-3.324285	-0.682542	0	0
474	126ko1Gko3R073003	NORMAL	A	1	1	19	6	LOW_SIGNAL	LOW_SIGNAL	3558.351807	2713.489746	3498	2708	160.262039	56.489933	3758.360107	2729.23999	3751	2732	63.867352	39.424156	100	100	-21.423204	-1.735333	0	0	-3.13162	-0.399507	0	0
475	126ko1Gko3R073003	NORMAL	A	1	1	19	7	LOW_SIGNAL	LOW_SIGNAL	3666.659668	2731.645752	3652	2729	92.510765	35.363342	3826.583984	2736.679932	3820	2739	77.005676	41.133652	100	100	-17.129745	-0.554657	0	0	-2.076786	-0.122386	0	0
476	126ko1Gko3R073003	NORMAL	A	1	1	19	8	LOW_SIGNAL	LOW_SIGNAL	3704.794678	2733.94043	3666	2736	120.048225	41.124233	3873.416016	2733.135986	3874	2733	76.668152	34.669716	100	100	-18.061296	0.088632	-203.778275	0	-2.199366	0.023203	0	2749.499512
477	126ko1Gko3R073003	NORMAL	A	1	1	19	9	LOW_SIGNAL	LOW_SIGNAL	3679.789063	2720.721191	3660	2716	87.910515	40.018791	3861.224121	2734.600098	3868	2733	82.762558	35.639091	100	100	-19.433794	-1.529153	0	0	-2.192236	-0.389429	0	0
478	126ko1Gko3R073003	NORMAL	A	1	1	19	10	LOW_SIGNAL	LOW_SIGNAL	3672.820801	2718.406982	3653	2718	102.266975	39.24593	3824.983887	2733.456055	3779	2728	298.635071	63.495049	100	100	-16.298428	-1.658079	0	0	-0.509529	-0.237012	0	0
479	126ko1Gko3R073003	NORMAL	A	1	1	19	11	LOW_SIGNAL	LOW_SIGNAL	3569.773926	2710.020508	3561	2710	84.089592	41.06723	3873.823975	2742.447998	3707	2725	739.935852	93.298897	100	100	-32.56728	-3.572802	0	0	-0.410914	-0.347566	0	0
480	126ko1Gko3R073003	NORMAL	A	1	1	19	12	TOO_SMALL	TOO_SMALL	4590.503418	2844.576172	3559	2728	4321.458496	473.401337	3664.36792	2727	3667	2730	89.099846	38.419376	100	100	99.199829	12.954328	7.65766	0.130588	10.394356	3.060335	466.512726	401.305603
481	126ko1Gko3R073003	NORMAL	A	1	1	19	13	LOW_SIGNAL	LOW_SIGNAL	3714.798584	2720.328857	3703	2718	99.508263	43.462231	3779.672119	2746.312012	3719	2739	171.190353	57.887192	100	100	-6.948707	-2.862777	0	0	-0.378956	-0.448858	0	0
482	126ko1Gko3R073003	NORMAL	A	1	1	19	14	LOW_SIGNAL	LOW_SIGNAL	3867.191895	2795.986328	3886	2795	112.276093	56.017864	3840.777832	2787.650879	3830	2782	168.459702	64.317375	100	100	2.829252	0.918385	3.080683	0.324603	0.156798	0.129599	475.464966	379.134766
483	126ko1Gko3R073003	NORMAL	A	1	1	19	15	LOW_SIGNAL	LOW_SIGNAL	3768.547852	2804.986328	3734	2802	117.456963	41.790962	3946.672119	2822.280029	3943	2827	87.651321	43.97242	100	100	-19.07917	-1.905388	0	0	-2.032192	-0.393285	0	0
484	126ko1Gko3R073003	NORMAL	A	1	1	19	16	LOW_SIGNAL	LOW_SIGNAL	3775.399902	2794.068848	3717	2792	154.906219	49.683392	3969.144043	2813.840088	3968	2812	73.693436	38.036568	100	100	-20.752239	-2.178359	0	0	-2.629056	-0.519796	0	0
485	126ko1Gko3R073003	NORMAL	A	1	1	19	17	LOW_SIGNAL	LOW_SIGNAL	3760.208008	2766.255127	3750	2764	86.814819	39.020809	3982.600098	2793.343994	3988	2793	64.993675	36.355343	100	100	-23.820766	-2.984602	0	0	-3.42175	-0.745114	0	0
486	126ko1Gko3R073003	NORMAL	A	1	1	19	18	LOW_SIGNAL	LOW_SIGNAL	3785.682861	2755.724121	3741	2754	125.802734	39.478451	3983.503906	2776.407959	3980	2778	70.296219	37.755169	100	100	-21.188923	-2.278908	0	0	-2.814106	-0.547841	0	0
487	126ko1Gko3R073003	NORMAL	A	1	1	19	19	LOW_SIGNAL	LOW_SIGNAL	3864.773926	2763.458984	3856	2762	73.596359	40.108135	4002.841309	2768.095215	3998	2767	75.838707	38.033546	100	100	-14.788614	-0.510811	0	0	-1.82054	-0.121898	0	0
488	126ko1Gko3R073003	NORMAL	A	1	1	19	20	LOW_SIGNAL	LOW_SIGNAL	3921.44751	2758.748291	3897	2759	103.170288	42.488186	4043.179443	2762.96582	4037	2760	75.730865	40.721069	100	100	-13.038898	-0.46468	0	0	-1.607428	-0.103571	0	0
489	126ko1Gko3R073003	NORMAL	A	1	1	19	21	LOW_SIGNAL	LOW_SIGNAL	4072.946777	2744.553223	4063	2747	82.057251	36.536007	4084.615967	2752.36792	4083	2754	63.643642	33.501934	100	100	-1.249905	-0.861009	0	0	-0.183352	-0.233261	0	0
490	126ko1Gko3R073003	NORMAL	A	1	1	19	22	LOW_SIGNAL	LOW_SIGNAL	4029.760254	2748.479492	4010	2747	88.800301	36.646904	4036.656006	2743.488037	4031	2744	83.107414	38.226536	100	100	-0.738615	0.549949	-1.34306	0	-0.082974	0.130576	0	217.878647
491	126ko1Gko3R073003	NORMAL	A	1	1	19	23	LOW_SIGNAL	LOW_SIGNAL	3943.462158	2758.406982	3939	2761	73.356056	36.754913	3889.295898	2754.12793	3900	2757	85.462128	41.590351	100	100	5.801833	0.471458	12.306146	0.08126	0.633804	0.102886	80.951126	454.858795
492	126ko1Gko3R073003	NORMAL	A	1	1	19	24	LOW_SIGNAL	LOW_SIGNAL	3863.517578	2744.916016	3878	2745	70.259171	36.892387	3804.112061	2748.736084	3798	2753	70.10376	37.662579	100	100	6.363019	-0.420888	0	-0.066146	0.847394	-0.101429	7.862135	0
493	126ko1Gko3R073003	NORMAL	A	1	1	19	25	LOW_SIGNAL	LOW_SIGNAL	3761.186768	2711.833252	3758	2712	60.01939	39.927353	3767.439941	2722.343994	3763	2722	63.663486	36.853924	100	100	-0.669787	-1.158054	0	0	-0.098222	-0.2852	0	0
494	126ko1Gko3R073003	NORMAL	A	1	1	19	26	LOW_SIGNAL	LOW_SIGNAL	3799.889648	2726.006836	3795	2729	62.859428	39.53788	3799.203613	2731.342529	3792	2731	56.745987	37.955994	100	100	0.073482	-0.587877	0	-8.000252	0.01209	-0.140576	3941.594971	0
495	126ko1Gko3R073003	NORMAL	A	1	1	20	1	DETECTED	DETECTED	7712.714355	4426.378418	8185	4338	1882.538696	1073.102539	3750.025635	2729.025635	3759	2728	79.005493	36.36908	100	100	424.449829	187.01123	2.269649	0.440597	50.157127	46.670216	47.464745	63.18581
496	126ko1Gko3R073003	NORMAL	A	1	1	20	2	DETECTED	DETECTED	8012.891602	4667.348633	8522	4670	1745.116211	1136.17395	3764.464355	2726.767822	3785	2728	81.463203	39.318745	100	100	455.055725	213.809647	2.128322	0.469854	52.151489	49.355106	41.031979	58.513069
497	126ko1Gko3R073003	NORMAL	A	1	1	20	3	LOW_SIGNAL	LOW_SIGNAL	3756.829834	2717.149658	3748	2718	73.211952	35.921024	3744.216064	2713.679932	3731	2710	84.736549	37.606106	100	100	1.351081	0.382288	3.534195	0.28295	0.148859	0.092265	338.240601	320.803558
498	126ko1Gko3R073003	NORMAL	A	1	1	20	4	LOW_SIGNAL	LOW_SIGNAL	3778.516602	2712.423828	3777	2712	62.624687	35.075405	3778.615967	2713.808105	3797	2711	90.536469	34.092541	100	100	-0.010643	-0.152517	0	0	-0.001098	-0.040604	0	0
499	126ko1Gko3R073003	NORMAL	A	1	1	20	5	LOW_SIGNAL	LOW_SIGNAL	3793.306641	2719.360107	3789	2721	68.351357	36.807549	3793.47998	2722.8479	3800	2723	81.335579	38.403641	100	100	-0.018567	-0.384279	0	0	-0.002131	-0.090819	0	0
500	126ko1Gko3R073003	NORMAL	A	1	1	20	6	LOW_SIGNAL	LOW_SIGNAL	3884.448975	2749.217773	3889	2753	52.089115	38.782772	3843.639893	2738.016113	3831	2736	85.166672	41.082138	100	100	4.371125	1.234178	3.541728	0.282348	0.479167	0.272665	165.110687	120.976128
501	126ko1Gko3R073003	NORMAL	A	1	1	20	7	LOW_SIGNAL	LOW_SIGNAL	3759.856201	2739.753418	3746	2737	85.476273	36.041466	3914.951904	2756.095947	3915	2763	80.839333	40.77879	100	100	-16.612545	-1.80059	0	0	-1.918567	-0.400761	0	0
502	126ko1Gko3R073003	NORMAL	A	1	1	20	8	LOW_SIGNAL	LOW_SIGNAL	3814.045654	2744.490234	3789	2744	118.74926	34.723743	3964.412598	2759.087402	3968	2757	65.002563	45.891518	100	100	-16.106039	-1.608289	0	0	-2.313246	-0.31808	0	0
503	126ko1Gko3R073003	NORMAL	A	1	1	20	9	LOW_SIGNAL	LOW_SIGNAL	3926.373291	2751.133301	3926	2750	62.809566	39.404064	3938.048096	2753.808105	3936	2751	68.484612	42.332531	100	100	-1.250507	-0.294705	0	0	-0.170473	-0.063186	0	0
504	126ko1Gko3R073003	NORMAL	A	1	1	20	10	LOW_SIGNAL	LOW_SIGNAL	3842.417725	2740.958984	3844	2740	52.646091	36.383942	4059.968018	2773.864014	3864	2745	795.458557	132.123016	100	100	-23.302155	-3.625416	0	0	-0.27349	-0.249048	0	0
505	126ko1Gko3R073003	NORMAL	A	1	1	20	11	LOW_SIGNAL	LOW_SIGNAL	3694.800049	2726.365479	3685	2727	84.220093	40.141041	4483.26416	2833.159912	3928	2775	1550.895874	189.928268	100	100	-84.453629	-11.766416	0	0	-0.508393	-0.562288	0	0
506	126ko1Gko3R073003	NORMAL	A	1	1	20	12	LOW_SIGNAL	LOW_SIGNAL	3888.953857	2802.414551	3853	2803	124.736465	58.515793	4022.719971	2829.231934	4066	2845	161.302292	70.835472	100	100	-14.327899	-2.95469	0	0	-0.829288	-0.378587	0	0
507	126ko1Gko3R073003	NORMAL	A	1	1	20	13	LOW_SIGNAL	LOW_SIGNAL	4113.540527	2889.466309	4110	2893	64.195427	44.080242	4058.895996	2867.095947	4067	2877	86.842361	59.81995	100	100	5.853062	2.464725	2.374732	0.4211	0.629238	0.373962	107.028839	180.77298
508	126ko1Gko3R073003	NORMAL	A	1	1	20	14	LOW_SIGNAL	LOW_SIGNAL	4022.738037	2881.655273	4027	2888	77.956093	46.043968	4005.048096	2854.23999	4002	2854	68.730057	44.357494	100	100	1.894797	3.020566	0.627299	1.594136	0.257383	0.618053	207.958038	45.038612
509	126ko1Gko3R073003	NORMAL	A	1	1	20	15	LOW_SIGNAL	LOW_SIGNAL	3727.841309	2771.337891	3705	2772	126.122368	48.938068	3948.280029	2810.431885	3947	2805	68.541313	40.109604	100	100	-23.611538	-4.307305	0	0	-3.216144	-0.974679	0	0
510	126ko1Gko3R073003	NORMAL	A	1	1	20	16	LOW_SIGNAL	LOW_SIGNAL	3807.899902	2764.459961	3725	2764	174.598953	43.314159	3964.342773	2787.734375	3971	2790	70.606148	34.921055	100	100	-16.756842	-2.564332	0	0	-2.215712	-0.666487	0	0
511	126ko1Gko3R073003	NORMAL	A	1	1	20	17	LOW_SIGNAL	LOW_SIGNAL	3922.189209	2763.101318	3916	2762	90.05571	41.909969	4020.222168	2775.86499	4017	2776	65.360153	36.137814	100	100	-10.500464	-1.406278	0	0	-1.499889	-0.353194	0	0
512	126ko1Gko3R073003	NORMAL	A	1	1	20	18	LOW_SIGNAL	LOW_SIGNAL	3951.462158	2763.772461	3933	2761	96.363747	37.912319	4056.452393	2778.674561	4050	2782	56.340626	35.683453	100	100	-11.245669	-1.641886	0	0	-1.863491	-0.417619	0	0
513	126ko1Gko3R073003	NORMAL	A	1	1	20	19	LOW_SIGNAL	LOW_SIGNAL	4009.296631	2758.42749	4012	2759	49.016891	37.989174	4035.159912	2760.687988	4030	2760	73.030869	38.647587	100	100	-2.770257	-0.249058	0	0	-0.354142	-0.05849	0	0
514	126ko1Gko3R073003	NORMAL	A	1	1	20	20	LOW_SIGNAL	LOW_SIGNAL	4004.884277	2755.544189	3996	2754	70.389671	36.433693	3999.944092	2758.855957	3999	2756	64.155846	39.834076	100	100	0.529151	-0.364884	0	-0.689566	0.077003	-0.083139	586.230896	0
515	126ko1Gko3R073003	NORMAL	A	1	1	20	21	LOW_SIGNAL	LOW_SIGNAL	4137.918457	2768.904785	4143	2772	87.419121	36.289429	4002.639893	2755.352051	4008	2756	87.057762	34.027554	100	100	14.4899	1.493216	9.703823	0.103052	1.553894	0.398287	5.869614	93.05452
516	126ko1Gko3R073003	NORMAL	A	1	1	20	22	LOW_SIGNAL	LOW_SIGNAL	4072.917236	2760.834473	4079	2760	85.275177	41.171402	3966.552002	2742.575928	3960	2742	120.300987	43.290516	100	100	11.392947	2.011693	5.663363	0.176574	0.884159	0.421768	79.777565	73.27256
517	126ko1Gko3R073003	NORMAL	A	1	1	20	23	LOW_SIGNAL	LOW_SIGNAL	3748.724121	2802.393066	3739	2805	103.17363	39.152893	3877.040039	2748.280029	3883	2748	82.743034	44.875565	100	100	-13.74412	5.962076	-2.305258	0	-1.550776	1.205846	0	40.523849
518	126ko1Gko3R073003	NORMAL	A	1	1	20	24	LOW_SIGNAL	LOW_SIGNAL	3728.428467	2796.659912	3705	2795	107.740288	39.232967	3810.343994	2752.031982	3812	2754	67.598808	39.370647	100	100	-8.774101	4.917024	-1.784433	0	-1.211789	1.133533	0	7.371399
519	126ko1Gko3R073003	NORMAL	A	1	1	20	25	LOW_SIGNAL	LOW_SIGNAL	3767.864014	2763.19043	3771	2763	71.061485	40.012558	3807.895996	2741.471924	3792	2744	78.132217	35.328785	100	100	-4.287889	2.392905	-1.791917	0	-0.512362	0.614754	0	86.493736
520	126ko1Gko3R073003	NORMAL	A	1	1	20	26	LOW_SIGNAL	LOW_SIGNAL	3706.986328	2756.682861	3681	2756	106.635803	34.845631	3829.823975	2751.335938	3814	2750	79.503616	38.261154	100	100	-13.157333	0.589114	-22.334093	0	-1.545057	0.139748	0	295.53125
521	126ko1Gko3R073003	NORMAL	A	1	1	21	1	LOW_SIGNAL	LOW_SIGNAL	3785.032471	2727.759766	3781	2725	58.217243	38.231327	3831.141602	2732.074951	3837	2731	62.694847	36.563328	100	100	-4.938821	-0.475439	0	0	-0.735453	-0.118019	0	0
522	126ko1Gko3R073003	NORMAL	A	1	1	21	2	LOW_SIGNAL	LOW_SIGNAL	3846.682129	2731.748291	3846	2731	68.362305	36.949909	3876.087646	2738.394775	3861	2738	87.456146	33.74884	100	100	-3.149671	-0.732297	0	0	-0.336232	-0.19694	0	0
523	126ko1Gko3R073003	NORMAL	A	1	1	21	3	LOW_SIGNAL	LOW_SIGNAL	3836.659912	2723.530518	3821	2727	93.832809	36.532082	3918.679932	2732.600098	3919	2729	87.324814	36.60006	100	100	-8.785294	-0.99927	0	0	-0.939252	-0.247802	0	0
524	126ko1Gko3R073003	NORMAL	A	1	1	21	4	LOW_SIGNAL	LOW_SIGNAL	3874.761475	2730.417236	3842	2730	122.461914	37.620277	3956	2738.619141	3948	2737	89.28373	42.151142	100	100	-8.701587	-0.903671	0	0	-0.909892	-0.194583	0	0
525	126ko1Gko3R073003	NORMAL	A	1	1	21	5	LOW_SIGNAL	LOW_SIGNAL	4399	2748.282959	4459	2749	208.993713	38.152084	3993.932617	2740.913574	3956	2736	154.990021	39.720165	100	100	43.387405	0.811945	53.436363	0.018714	2.613506	0.185533	34.611897	149.949265
526	126ko1Gko3R073003	NORMAL	A	1	1	21	6	DETECTED	DETECTED	4559.887695	2768.33667	4555	2769	97.103821	42.766674	3976.987061	2758.205078	3980	2757	75.845284	47.448498	100	100	62.435406	1.11628	55.931656	0.017879	7.68539	0.213528	10.402348	202.847473
527	126ko1Gko3R073003	NORMAL	A	1	1	21	7	DETECTED	DETECTED	11053.376953	8373.776367	13271	9941	3468.771973	2899.450928	3972.235352	2781.529297	3966	2775	61.903683	43.877838	100	100	758.472229	616.143555	1.230999	0.812348	114.389664	127.450378	48.978252	51.841751
528	126ko1Gko3R073003	NORMAL	A	1	1	21	8	DETECTED	DETECTED	11742.899414	8711.020508	13515	10141	2880.625	2381.446045	3986.923096	2783.5	3984	2772	54.255638	38.888817	100	100	830.754822	653.083374	1.27205	0.786133	142.952454	152.422241	37.134125	40.170738
529	126ko1Gko3R073003	NORMAL	A	1	1	21	9	LOW_SIGNAL	LOW_SIGNAL	3972.642334	2760.807861	3967	2762	73.578934	41.275288	4023.303955	2782.895996	4017	2783	85.361122	44.836231	100	100	-5.426446	-2.43363	0	0	-0.593498	-0.49264	0	0
530	126ko1Gko3R073003	NORMAL	A	1	1	21	10	LOW_SIGNAL	LOW_SIGNAL	4039.709473	2806.162109	4024	2800	103.110481	57.319248	4013.936035	2793.327881	4019	2787	131.406754	65.630295	100	100	2.760633	1.414052	1.952286	0.51222	0.196135	0.195553	316.067352	249.070084
531	126ko1Gko3R073003	NORMAL	A	1	1	21	11	LOW_SIGNAL	LOW_SIGNAL	4023.800049	2844.253418	4011	2845	80.75856	39.32811	4064.511963	2842.800049	4070	2849	83.45742	58.273411	100	100	-4.360717	0.16013	-27.232431	0	-0.487817	0.024941	0	2958.714844
532	126ko1Gko3R073003	NORMAL	A	1	1	21	12	LOW_SIGNAL	LOW_SIGNAL	3986.855225	2860.434326	3984	2861	92.804115	42.41964	4033.801514	2861.674561	4029	2864	59.894043	43.000618	100	100	-5.028491	-0.136647	0	0	-0.783822	-0.028842	0	0
533	126ko1Gko3R073003	NORMAL	A	1	1	21	13	LOW_SIGNAL	LOW_SIGNAL	3891.184326	2840.184326	3891	2838	98.036583	47.583237	3995.552002	2849.12793	3994	2852	52.27755	41.233593	100	100	-11.178986	-0.98539	0	0	-1.996415	-0.216901	0	0
534	126ko1Gko3R073003	NORMAL	A	1	1	21	14	LOW_SIGNAL	LOW_SIGNAL	3797.256836	2799.412109	3781	2804	94.689697	40.62035	3905.191895	2819.823975	3904	2814	83.818695	48.66626	100	100	-11.561094	-2.248942	0	0	-1.287721	-0.419425	0	0
535	126ko1Gko3R073003	NORMAL	A	1	1	21	15	LOW_SIGNAL	LOW_SIGNAL	3953.657715	2806.80542	3955	2806	62.775955	34.610901	3875.808105	2796.280029	3878	2797	54.365063	38.167839	100	100	8.338594	1.159668	7.190499	0.139072	1.431979	0.275766	40.319866	152.862946
536	126ko1Gko3R073003	NORMAL	A	1	1	21	16	LOW_SIGNAL	LOW_SIGNAL	3980.815674	2808.776367	3979	2806	64.995819	40.859497	3893.104004	2789.439941	3901	2790	66.492523	40.867493	100	100	9.394935	2.130452	4.409832	0.226766	1.319121	0.473149	15.993901	4.180492
537	126ko1Gko3R073003	NORMAL	A	1	1	21	17	LOW_SIGNAL	LOW_SIGNAL	3963.769775	2764.723633	3951	2766	65.086845	39.08189	3977.295898	2780.63208	3973	2776	63.396343	40.544388	100	100	-1.448804	-1.752764	0	0	-0.213358	-0.392371	0	0
538	126ko1Gko3R073003	NORMAL	A	1	1	21	18	LOW_SIGNAL	LOW_SIGNAL	3992.013428	2764.167725	3996	2763	62.672253	34.349438	4021.103271	2786.277832	4024	2783	50.301937	39.58276	100	100	-3.115859	-2.436051	0	0	-0.578305	-0.558579	0	0
539	126ko1Gko3R073003	NORMAL	A	1	1	21	19	LOW_SIGNAL	LOW_SIGNAL	3774.322266	2746.181152	3726	2744	132.539261	42.461914	3992.624023	2774.464111	3993	2779	63.913582	41.246807	100	100	-23.382645	-3.116165	0	0	-3.415577	-0.685701	0	0
540	126ko1Gko3R073003	NORMAL	A	1	1	21	20	LOW_SIGNAL	LOW_SIGNAL	3733.601318	2732.986572	3663	2736	154.440521	39.3899	3921.312012	2758.12793	3926	2756	62.242294	43.764393	100	100	-20.105988	-2.770029	0	0	-3.015806	-0.574471	0	0
541	126ko1Gko3R073003	NORMAL	A	1	1	21	21	LOW_SIGNAL	LOW_SIGNAL	3813.026611	2745.589355	3809	2745	60.933838	36.291641	3856.991943	2746.639893	3853	2748	71.014481	39.322159	100	100	-4.709196	-0.115746	0	0	-0.619104	-0.026716	0	0
542	126ko1Gko3R073003	NORMAL	A	1	1	21	22	LOW_SIGNAL	LOW_SIGNAL	3765.202637	2732.405518	3761	2734	55.871815	35.780285	3800.104004	2736.639893	3797	2737	52.903728	34.63343	100	100	-3.73834	-0.466536	0	0	-0.659715	-0.122263	0	0
543	126ko1Gko3R073003	NORMAL	A	1	1	21	23	LOW_SIGNAL	LOW_SIGNAL	3580.582275	2709.431396	3545	2711	105.386574	44.401756	3794.135986	2739.87207	3792	2739	65.01989	35.979832	100	100	-22.874073	-3.353898	0	0	-3.284437	-0.846048	0	0
544	126ko1Gko3R073003	NORMAL	A	1	1	21	24	LOW_SIGNAL	LOW_SIGNAL	3623.581055	2725.614746	3559	2725	175.94281	44.437912	3793.535889	2742.672119	3795	2740	57.071911	34.644928	100	100	-18.20413	-1.87935	0	0	-2.977907	-0.492348	0	0
545	126ko1Gko3R073003	NORMAL	A	1	1	21	25	LOW_SIGNAL	LOW_SIGNAL	3783.033447	2741.302002	3771	2742	74.758118	38.548271	3776.624023	2741.456055	3775	2739	50.177383	39.677837	100	100	0.686523	-0.016973	0	-0.024723	0.127735	-0.003883	864.612244	0
546	126ko1Gko3R073003	NORMAL	A	1	1	21	26	LOW_SIGNAL	LOW_SIGNAL	3762.26709	2735.719238	3742	2734	81.736603	38.129139	3779.587402	2742.111084	3776	2747	53.319595	38.882027	100	100	-1.855206	-0.704242	0	0	-0.32484	-0.164391	0	0
547	126ko1Gko3R073003	NORMAL	A	1	1	22	1	DETECTED	DETECTED	9121.986328	5121.225586	9829	5377	1449.42334	748.133667	3896.833252	2751.611084	3871	2743	95.429214	25.460789	100	100	559.674377	261.079803	2.143691	0.466485	54.75423	93.069168	27.679157	31.553669
548	126ko1Gko3R073003	NORMAL	A	1	1	22	2	DETECTED	DETECTED	9893.712891	5948.773926	10236	6074	1076.897827	705.253906	4098.526367	2758.210449	4078	2760	94.467728	33.215755	100	100	620.731567	351.530457	1.765797	0.566316	61.345676	96.055725	18.510988	22.079838
549	126ko1Gko3R073003	NORMAL	A	1	1	22	3	DETECTED	DETECTED	11348.275391	7424.980957	12804	7786	3500.928955	2648.275635	4130.359863	2770.879883	4119	2769	117.497467	39.642483	100	100	773.122314	512.780334	1.507707	0.663259	61.430393	117.401855	48.476002	56.895607
550	126ko1Gko3R073003	NORMAL	A	1	1	22	4	DETECTED	DETECTED	11836.217773	8187.523926	13014	8796	3233.16626	2813.947021	4069.428467	2756.714355	4046	2758	67.956642	25.622417	100	100	831.913025	598.356689	1.39033	0.719254	114.290359	211.955399	41.618896	51.812355
551	126ko1Gko3R073003	NORMAL	A	1	1	22	5	DETECTED	DETECTED	7160.650391	5470.57666	7656	5983	1236.56604	1096.002686	4003.699951	2734.350098	3994	2733	49.942181	36.724117	100	100	338.145935	301.472443	1.121648	0.891545	63.212105	74.507622	39.13768	40.032768
552	126ko1Gko3R073003	NORMAL	A	1	1	22	6	DETECTED	DETECTED	7563.069824	5911.888184	7928	6254	997.094727	937.912598	4009.959961	2751.840088	4011	2753	49.929516	45.688877	100	100	380.579193	348.168335	1.09309	0.914838	71.162514	69.164497	28.027386	29.64509
553	126ko1Gko3R073003	NORMAL	A	1	1	22	7	LOW_SIGNAL	LOW_SIGNAL	3942	2757.819336	3943	2757	90.808647	37.541889	4015.822998	2776.6875	4016	2771	101.691788	38.634933	100	100	-7.907298	-2.07886	0	0	-0.725948	-0.488371	0	0
554	126ko1Gko3R073003	NORMAL	A	1	1	22	8	LOW_SIGNAL	LOW_SIGNAL	4056.891846	2800.175781	4026	2790	137.52565	51.952435	4115.64502	2823.401855	4167	2822	171.168198	62.015953	100	100	-6.293145	-2.559006	0	0	-0.343248	-0.374518	0	0
555	126ko1Gko3R073003	NORMAL	A	1	1	22	9	LOW_SIGNAL	LOW_SIGNAL	4215.074219	2855.358154	4217	2856	68.676498	40.869789	4158.671875	2842.808105	4173	2848	97.60096	46.096092	100	100	6.041344	1.382741	4.369106	0.22888	0.577887	0.272258	122.956696	169.873734
556	126ko1Gko3R073003	NORMAL	A	1	1	22	10	LOW_SIGNAL	LOW_SIGNAL	4135.312988	2843.489746	4136	2848	57.567928	40.856972	4136.160156	2847.295898	4134	2849	55.568398	36.10759	100	100	-0.090741	-0.419355	0	0	-0.015245	-0.105411	0	0
557	126ko1Gko3R073003	NORMAL	A	1	1	22	11	LOW_SIGNAL	LOW_SIGNAL	4383.328613	2838.146973	4400	2839	178.006912	36.720867	4078.095947	2845.76001	4083	2846	67.299805	42.234062	100	100	32.693951	-0.838791	0	-0.025656	4.535417	-0.180258	53.989765	0
558	126ko1Gko3R073003	NORMAL	A	1	1	22	12	DETECTED	DETECTED	4538.153809	2831.153809	4506	2832	76.72168	38.8512	4018.14624	2824.102539	4005	2822	83.521553	40.435917	100	100	55.69883	0.776896	71.694061	0.013948	6.226028	0.174381	6.347907	158.968002
559	126ko1Gko3R073003	NORMAL	A	1	1	22	13	LOW_SIGNAL	LOW_SIGNAL	3820.533691	2810.756836	3803	2805	98.627213	39.757717	3980.025391	2834.177979	3975	2838	61.745895	43.63575	100	100	-17.083406	-2.580499	0	0	-2.583033	-0.536742	0	0
560	126ko1Gko3R073003	NORMAL	A	1	1	22	14	LOW_SIGNAL	LOW_SIGNAL	3813.503418	2808.782227	3785	2805	113.662949	41.259541	3937.76001	2822.983887	3934	2823	76.869644	46.706013	100	100	-13.309319	-1.564713	0	0	-1.616459	-0.304065	0	0
561	126ko1Gko3R073003	NORMAL	A	1	1	22	15	LOW_SIGNAL	LOW_SIGNAL	3781.155518	2793.581055	3779	2794	59.818626	35.314713	3868.647949	2793.52124	3871	2793	63.545502	40.630966	100	100	-9.371452	0.00659	-1422.018311	0	-1.376847	0.001472	0	33592.957031
562	126ko1Gko3R073003	NORMAL	A	1	1	22	16	LOW_SIGNAL	LOW_SIGNAL	3783.614746	2796.446045	3787	2793	61.638786	39.606277	3838.751953	2800.543945	3834	2802	52.140724	41.495529	100	100	-5.905833	-0.451499	0	0	-1.057469	-0.098755	0	0
563	126ko1Gko3R073003	NORMAL	A	1	1	22	17	LOW_SIGNAL	LOW_SIGNAL	3796.856201	2796.875732	3795	2797	61.925407	35.722122	3890.563477	2810.976074	3887	2807	71.575806	38.84893	100	100	-10.037133	-1.55355	0	0	-1.309203	-0.362953	0	0
564	126ko1Gko3R073003	NORMAL	A	1	1	22	18	LOW_SIGNAL	LOW_SIGNAL	3887.953613	2797.351074	3862	2794	114.208252	34.57132	3955.343994	2814.560059	3960	2814	73.045296	37.908085	100	100	-7.21829	-1.896055	0	0	-0.922583	-0.453966	0	0
565	126ko1Gko3R073003	NORMAL	A	1	1	22	19	LOW_SIGNAL	LOW_SIGNAL	3885.234863	2797.167725	3878	2797	55.43932	33.762966	3946.815918	2802.768066	3941	2807	64.817162	38.627705	100	100	-6.596044	-0.617035	0	0	-0.950073	-0.144983	0	0
566	126ko1Gko3R073003	NORMAL	A	1	1	22	20	LOW_SIGNAL	LOW_SIGNAL	3753.133301	2772.15332	3764	2772	65.97393	35.425655	3835.591553	2785.711182	3827	2789	87.351906	43.444035	100	100	-8.832233	-1.49378	0	0	-0.943978	-0.312076	0	0
567	126ko1Gko3R073003	NORMAL	A	1	1	22	21	LOW_SIGNAL	LOW_SIGNAL	3479.664551	2729.190674	3454	2728	101.424286	38.149879	3747.008057	2756.936035	3743	2756	66.019981	45.264412	100	100	-28.635584	-3.056933	0	0	-4.049433	-0.612962	0	0
568	126ko1Gko3R073003	NORMAL	A	1	1	22	22	LOW_SIGNAL	LOW_SIGNAL	3477.328857	2711.138184	3425	2709	131.588013	40.866619	3723.936035	2735.23999	3733	2734	69.404236	34.898327	100	100	-26.414482	-2.655493	0	0	-3.553201	-0.690629	0	0
569	126ko1Gko3R073003	NORMAL	A	1	1	22	23	LOW_SIGNAL	LOW_SIGNAL	3648.630859	2720.053711	3647	2720	61.482391	38.580521	3758.39209	2730.144043	3757	2730	60.273556	38.180538	100	100	-11.756698	-1.111734	0	0	-1.821051	-0.264279	0	0
570	126ko1Gko3R073003	NORMAL	A	1	1	22	24	LOW_SIGNAL	LOW_SIGNAL	3718.789063	2713.435303	3716	2713	76.073952	34.303059	3795.991943	2726.624023	3798	2730	56.846786	36.823616	100	100	-8.269322	-1.453109	0	0	-1.358087	-0.358159	0	0
571	126ko1Gko3R073003	NORMAL	A	1	1	22	25	LOW_SIGNAL	LOW_SIGNAL	3787.727295	2731.655762	3794	2729	61.06562	38.15044	3835.728027	2733.464111	3839	2732	61.810638	38.494564	100	100	-5.141434	-0.199241	0	0	-0.776577	-0.046977	0	0
572	126ko1Gko3R073003	NORMAL	A	1	1	22	26	LOW_SIGNAL	LOW_SIGNAL	3786.51001	2728.040283	3779	2729	54.703575	32.462215	3828.031738	2732.484131	3827	2731	55.882874	34.976509	100	100	-4.447458	-0.489615	0	0	-0.743014	-0.127052	0	0
573	126ko1Gko3R073003	NORMAL	A	1	1	23	1	DETECTED	DETECTED	10646.301758	7330.855957	11666	7941	2442.368652	1879.158325	4080.307617	2772.076904	4035	2767	106.925682	39.426819	100	100	703.293945	502.277985	1.400209	0.714179	61.407082	115.62635	37.161575	41.211571
574	126ko1Gko3R073003	NORMAL	A	1	1	23	2	DETECTED	DETECTED	11219.695313	7981.404297	12048	8591	2354.875732	2154.257568	4210.8125	2780.875	4214	2776	67.796967	32.055943	100	100	750.732483	572.984802	1.310214	0.763234	103.380478	162.232925	33.584518	41.419228
575	126ko1Gko3R073003	NORMAL	A	1	1	23	3	LOW_SIGNAL	LOW_SIGNAL	4281.904297	2762.294434	4281	2759	56.610142	38.535637	4236.364746	2778.520752	4240	2781	64.314713	34.15937	100	100	4.877813	-1.787786	0	-0.366514	0.708074	-0.475018	67.025993	0
576	126ko1Gko3R073003	NORMAL	A	1	1	23	4	LOW_SIGNAL	LOW_SIGNAL	4219.120605	2744.818848	4217	2740	58.148094	40.080837	4172.622559	2762.302002	4177	2758	77.091103	38.89183	100	100	4.980479	-1.926262	0	-0.386762	0.603157	-0.449533	108.853157	0
577	126ko1Gko3R073003	NORMAL	A	1	1	23	5	LOW_SIGNAL	LOW_SIGNAL	4036.35376	2746.530518	4035	2744	56.420002	41.025269	4111.027344	2767.880615	4118	2771	76.36409	40.443089	100	100	-7.998405	-2.352315	0	0	-0.977863	-0.527905	0	0
578	126ko1Gko3R073003	NORMAL	A	1	1	23	6	LOW_SIGNAL	LOW_SIGNAL	4113.821777	2779.013672	4079	2774	146.648438	50.99305	4149.187988	2803.306885	4144	2795	133.157257	61.120167	100	100	-3.788131	-2.676582	0	0	-0.265597	-0.397466	0	0
579	126ko1Gko3R073003	NORMAL	A	1	1	23	7	LOW_SIGNAL	LOW_SIGNAL	4177.448242	2848.448242	4131	2850	141.454483	46.197327	4234.60791	2840.639893	4243	2841	126.450867	53.749325	100	100	-6.122462	0.86031	-7.116579	0	-0.452031	0.145273	0	351.848633
580	126ko1Gko3R073003	NORMAL	A	1	1	23	8	LOW_SIGNAL	LOW_SIGNAL	4181.791992	2857.543701	4105	2856	168.908646	44.94899	4271.096191	2855.008057	4276	2853	68.774345	41.351665	100	100	-9.565514	0.279373	-34.239258	0	-1.29851	0.061319	0	694.87793
581	126ko1Gko3R073003	NORMAL	A	1	1	23	9	LOW_SIGNAL	LOW_SIGNAL	4076.625732	2814.591797	4061	2816	98.533455	40.519016	4198.664063	2834.664063	4199	2832	86.247589	39.202084	100	100	-13.071717	-2.211525	0	0	-1.414977	-0.51202	0	0
582	126ko1Gko3R073003	NORMAL	A	1	1	23	10	LOW_SIGNAL	LOW_SIGNAL	3978.924072	2782.358643	3973	2783	89.965591	39.656284	4091.488037	2801.76001	4094	2804	58.193726	41.90184	100	100	-12.056903	-2.137607	0	0	-1.934297	-0.463019	0	0
583	126ko1Gko3R073003	NORMAL	A	1	1	23	11	LOW_SIGNAL	LOW_SIGNAL	4003.165527	2787.275879	4001	2790	61.426456	37.889545	4048.783936	2804.12793	4045	2806	77.477104	37.437687	100	100	-4.88626	-1.856728	0	0	-0.588799	-0.450136	0	0
584	126ko1Gko3R073003	NORMAL	A	1	1	23	12	LOW_SIGNAL	LOW_SIGNAL	4000.369141	2803.040283	3991	2803	70.453865	39.778084	4017.991455	2808.118652	4016	2806	72.988174	38.16119	100	100	-1.887554	-0.559525	0	0	-0.241441	-0.133077	0	0
585	126ko1Gko3R073003	NORMAL	A	1	1	23	13	DETECTED	DETECTED	17165.939453	15976.1875	20031	18422	5714.401367	5453.216797	4055.777832	2843.222168	4049	2840	126.142555	33.502903	100	100	1404.250122	1446.966064	0.970479	1.030419	103.93132	391.994843	43.57695	41.522335
586	126ko1Gko3R073003	NORMAL	A	1	1	23	14	DETECTED	DETECTED	17439.261719	17746.193359	20522	20466	5686.481445	6112.418945	4133.600098	2847.699951	4120	2840	107.768478	38.557461	100	100	1425.19043	1641.48877	0.86823	1.151768	123.465248	386.397156	42.729633	41.026279
587	126ko1Gko3R073003	NORMAL	A	1	1	23	15	LOW_SIGNAL	LOW_SIGNAL	3862.876709	2837.027344	3834	2838	103.236115	42.558197	4005.830566	2842.033936	4003	2841	90.512901	47.999275	100	100	-15.312013	-0.551617	0	0	-1.579376	-0.104306	0	0
588	126ko1Gko3R073003	NORMAL	A	1	1	23	16	LOW_SIGNAL	LOW_SIGNAL	3828.803955	2834.648682	3811	2830	105.671722	37.20998	3923.176514	2836.739502	3923	2840	76.961441	42.097836	100	100	-10.108394	-0.230363	0	0	-1.226232	-0.049666	0	0
589	126ko1Gko3R073003	NORMAL	A	1	1	23	17	DETECTED	DETECTED	5125.842285	3003.136963	5071	2994	184.81015	61.429535	3917.969238	2841.969238	3894	2843	91.722565	38.119038	100	100	129.377182	17.757166	7.285914	0.137251	13.168767	4.228012	13.283051	29.889263
590	126ko1Gko3R073003	NORMAL	A	1	1	23	18	DETECTED	DETECTED	5144.856934	2981.826416	5089	2970	180.438934	60.34045	3965.302979	2856.09082	3974	2856	79.759438	48.139137	100	100	126.34388	13.853318	9.120117	0.109648	14.788895	2.61192	13.721607	28.934706
591	126ko1Gko3R073003	NORMAL	A	1	1	23	19	LOW_SIGNAL	LOW_SIGNAL	3742.979492	2832.972656	3710	2833	119.521263	44.08112	3962.206299	2843.761963	3953	2843	76.010971	48.180897	100	100	-23.481728	-1.188746	0	0	-2.884147	-0.223933	0	0
592	126ko1Gko3R073003	NORMAL	A	1	1	23	20	LOW_SIGNAL	LOW_SIGNAL	3738.810791	2834.628418	3678	2833	139.675232	46.06683	3902.361328	2832.092529	3907	2825	83.023445	62.986145	100	100	-17.518156	0.2794	-62.699295	0	-1.969932	0.040261	0	1693.869629
593	126ko1Gko3R073003	NORMAL	A	1	1	23	21	LOW_SIGNAL	LOW_SIGNAL	3642.859131	2779.932861	3634	2777	102.788757	35.447464	3840.288086	2783.199951	3846	2783	86.226799	42.570808	100	100	-21.146927	-0.359962	0	0	-2.289647	-0.076745	0	0
594	126ko1Gko3R073003	NORMAL	A	1	1	23	22	LOW_SIGNAL	LOW_SIGNAL	3622.710449	2757.365479	3573	2757	139.979401	38.407326	3746.984131	2750.531738	3737	2750	97.175644	39.401466	100	100	-13.31115	0.752929	-17.679155	0	-1.278856	0.173439	0	128.700378
595	126ko1Gko3R073003	NORMAL	A	1	1	23	23	LOW_SIGNAL	LOW_SIGNAL	3596.38623	2718.496582	3553	2720	131.85347	38.886791	3808.728027	2737.016113	3804	2738	89.865166	36.43465	100	100	-22.744265	-2.040448	0	0	-2.362893	-0.508294	0	0
596	126ko1Gko3R073003	NORMAL	A	1	1	23	24	LOW_SIGNAL	LOW_SIGNAL	3728.986084	2716.804199	3655	2718	165.535156	34.893051	3887.184082	2738.144043	3882	2739	77.367928	36.856239	100	100	-16.944836	-2.351185	0	0	-2.044749	-0.579002	0	0
597	126ko1Gko3R073003	NORMAL	A	1	1	23	25	LOW_SIGNAL	LOW_SIGNAL	3922.174561	2729.107422	3919	2732	66.91671	37.571194	3973.416016	2754.808105	3979	2757	82.114708	41.007412	100	100	-5.488553	-2.831654	0	0	-0.624023	-0.626733	0	0
598	126ko1Gko3R073003	NORMAL	A	1	1	23	26	LOW_SIGNAL	LOW_SIGNAL	3937.376709	2733.876709	3931	2735	79.800369	37.803104	3971.704102	2744.496094	3976	2743	86.12706	38.641602	100	100	-3.676861	-1.170024	0	0	-0.398567	-0.274817	0	0
599	126ko1Gko3R073003	NORMAL	A	1	1	24	1	DETECTED	DETECTED	15762.110352	10433.454102	17060	10798	5774.092773	4322.59375	4200.45459	2785.363525	4182	2788	79.627541	44.235886	100	100	1238.387207	842.652649	1.46963	0.680444	145.196701	172.893356	49.936996	56.515636
600	126ko1Gko3R073003	NORMAL	A	1	1	24	2	DETECTED	DETECTED	15143.771484	10341.963867	16541	10369	5982.870117	4652.680664	4299.950195	2796.399902	4305	2790	67.159264	33.828362	100	100	1161.498779	831.356445	1.397113	0.715762	161.464264	223.054367	55.169601	61.659508
601	126ko1Gko3R073003	NORMAL	A	1	1	24	3	LOW_SIGNAL	LOW_SIGNAL	4190.040527	2778.614746	4168	2781	112.584122	38.890656	4311.295898	2790.815918	4303	2788	84.839027	42.648865	100	100	-12.987854	-1.344303	0	0	-1.42924	-0.286084	0	0
602	126ko1Gko3R073003	NORMAL	A	1	1	24	4	LOW_SIGNAL	LOW_SIGNAL	4183.393555	2797.966553	4148	2790	152.297974	55.325447	4303.60791	2819.552002	4309	2828	112.115425	53.869545	100	100	-12.876348	-2.378245	0	0	-1.072237	-0.400699	0	0
603	126ko1Gko3R073003	NORMAL	A	1	1	24	5	LOW_SIGNAL	LOW_SIGNAL	4274.897949	2830.714355	4263	2827	108.813011	50.983746	4272.936035	2838.016113	4272	2845	85.295578	55.065208	100	100	0.210144	-0.804494	0	-3.828306	0.023001	-0.132602	3443.79541	0
604	126ko1Gko3R073003	NORMAL	A	1	1	24	6	LOW_SIGNAL	LOW_SIGNAL	4254.639648	2844.238037	4240	2843	97.450157	41.0378	4293.368164	2854.592041	4296	2855	54.412041	38.431355	100	100	-4.148272	-1.140785	0	0	-0.711764	-0.269416	0	0
605	126ko1Gko3R073003	NORMAL	A	1	1	24	7	LOW_SIGNAL	LOW_SIGNAL	4237.179199	2807.455078	4217	2806	112.623177	50.019184	4293.919922	2854.600098	4296	2854	59.511662	35.244995	100	100	-6.077588	-5.194352	0	0	-0.953439	-1.337637	0	0
606	126ko1Gko3R073003	NORMAL	A	1	1	24	8	LOW_SIGNAL	LOW_SIGNAL	4189.550293	2794.973145	4160	2792	105.163559	43.930374	4227.111816	2819.968018	4237	2819	78.261986	33.697407	100	100	-4.023274	-2.753889	0	0	-0.479946	-0.741745	0	0
607	126ko1Gko3R073003	NORMAL	A	1	1	24	9	LOW_SIGNAL	LOW_SIGNAL	3860.993164	2744.376709	3798	2745	160.137726	44.933079	4134.775879	2793.568115	4122	2792	89.944595	38.075554	100	100	-29.325296	-5.419819	0	0	-3.043904	-1.291942	0	0
608	126ko1Gko3R073003	NORMAL	A	1	1	24	10	LOW_SIGNAL	LOW_SIGNAL	3876.827637	2753.813721	3782	2738	354.395538	106.159592	4729.335938	2895.679932	4085	2773	2745.843506	486.65506	100	100	-91.313507	-15.63056	0	0	-0.310472	-0.291513	0	0
609	126ko1Gko3R073003	NORMAL	A	1	1	24	11	LOW_SIGNAL	LOW_SIGNAL	4175.075195	2789.952148	3780	2747	1251.469604	148.61116	4594.791992	2865.167969	4147	2790	2497.447754	429.667114	100	100	-44.956528	-8.287142	0	0	-0.168058	-0.175056	0	0
610	126ko1Gko3R073003	NORMAL	A	1	1	24	12	LOW_SIGNAL	LOW_SIGNAL	3903.264893	2767.576172	3818	2765	193.884613	49.655113	4104.279785	2795.22998	4103	2793	74.206123	36.781879	100	100	-21.531021	-3.046846	0	0	-2.708872	-0.751832	0	0
611	126ko1Gko3R073003	NORMAL	A	1	1	24	13	DETECTED	DETECTED	26287.623047	4263	31816	4535	9544.786133	647.778687	4154.882324	2815.941162	4146	2818	58.396149	34.513535	100	100	2370.672607	159.434296	14.869276	0.067253	379.010284	41.927284	43.124382	44.701611
612	126ko1Gko3R073003	NORMAL	A	1	1	24	14	DETECTED	DETECTED	25833.060547	4394.592285	31772	4717	9957.34375	702.776428	4194.555664	2827.444336	4223	2836	63.287262	33.339581	100	100	2317.734131	172.665497	13.423262	0.074498	341.909302	47.00563	46.015854	44.793804
613	126ko1Gko3R073003	NORMAL	A	1	1	24	15	LOW_SIGNAL	LOW_SIGNAL	3896.062012	2819.641357	3857	2814	115.118057	39.547913	4127.452148	2848.63501	4125	2847	82.321289	38.899788	100	100	-24.784561	-3.194468	0	0	-2.810818	-0.745342	0	0
614	126ko1Gko3R073003	NORMAL	A	1	1	24	16	LOW_SIGNAL	LOW_SIGNAL	3882.933838	2844.443604	3840	2839	148.673248	50.887283	4066.536377	2855.381836	4066	2853	76.235825	38.743565	100	100	-19.665956	-1.205154	0	0	-2.40835	-0.282324	0	0
615	126ko1Gko3R073003	NORMAL	A	1	1	24	17	DETECTED	DETECTED	30238.099609	19392.173828	37020	22676	10640.231445	6895.258789	4075.45459	2893.363525	4076	2883	53.830036	28.845354	100	100	2802.322021	1817.808838	1.541593	0.648679	486.023163	571.974609	40.669037	41.792091
616	126ko1Gko3R073003	NORMAL	A	1	1	24	18	DETECTED	DETECTED	26796.679688	15521.608398	31353	17806	12874.68457	7358.358398	4120.356934	2899.428467	4120	2905	40.307674	35.002666	100	100	2428.896484	1390.688721	1.746542	0.57256	562.58075	360.606232	56.775612	58.296391
617	126ko1Gko3R073003	NORMAL	A	1	1	24	19	DETECTED	DETECTED	16037.397461	16774.8125	18785	18408	5818.004395	6819.560059	4065	2894.357178	4043	2885	37.576588	30.578039	100	100	1282.382324	1529.32312	0.838529	1.192564	318.61322	453.935425	48.594139	49.130173
618	126ko1Gko3R073003	NORMAL	A	1	1	24	20	DETECTED	DETECTED	18948.390625	21735.550781	20794	23006	3831.079346	5560.541504	4022.416748	2863.333252	4004	2854	99.478149	54.304417	100	100	1598.744507	2079.306396	0.768884	1.300587	150.04274	347.526367	25.658545	29.462763
619	126ko1Gko3R073003	NORMAL	A	1	1	24	21	LOW_SIGNAL	LOW_SIGNAL	3887.371582	2824.5271	3880	2826	79.690414	45.652405	3975.444336	2817.087402	3976	2813	72.598145	52.703094	100	100	-9.433611	0.819692	-11.508722	0	-1.213154	0.141162	0	353.96463
620	126ko1Gko3R073003	NORMAL	A	1	1	24	22	LOW_SIGNAL	LOW_SIGNAL	3880.344727	2786.558594	3872	2784	87.662178	43.846127	3922.523926	2774.849121	3936	2771	86.852036	43.573765	100	100	-4.51788	1.290128	-3.501884	0	-0.485644	0.268728	0	41.671646
621	126ko1Gko3R073003	NORMAL	A	1	1	24	23	LOW_SIGNAL	LOW_SIGNAL	4102.909668	2747.034668	3837	2747	1404.87915	44.01088	3936	2752.303955	3935	2752	78.665581	38.216747	100	100	17.877956	-0.58056	0	-0.032474	2.121762	-0.137879	840.3797	0
622	126ko1Gko3R073003	NORMAL	A	1	1	24	24	LOW_SIGNAL	LOW_SIGNAL	3879.102051	2747.170166	3846	2746	125.182213	37.068321	3970.063965	2755.656006	3968	2752	74.812752	37.214314	100	100	-9.743073	-0.934954	0	0	-1.215861	-0.228026	0	0
623	126ko1Gko3R073003	NORMAL	A	1	1	24	25	LOW_SIGNAL	LOW_SIGNAL	4226.601563	2787.141846	4225	2787	71.83522	35.970322	4056.216064	2774.983887	4053	2777	76.040054	39.408733	100	100	18.250259	1.339542	13.624256	0.073399	2.240734	0.308509	14.634894	132.416962
624	126ko1Gko3R073003	NORMAL	A	1	1	24	26	LOW_SIGNAL	LOW_SIGNAL	4289.303223	2784.193115	4291	2778	78.37999	36.79113	4127.936035	2773.176025	4125	2772	90.668549	35.196468	100	100	17.284294	1.213843	14.239318	0.070228	1.779748	0.313017	28.244963	97.251495
625	126ko1Gko3R073003	NORMAL	A	1	1	25	1	LOW_SIGNAL	LOW_SIGNAL	4326.344238	2814.768311	4335	2814	91.948395	40.330544	4361.55957	2823.10083	4370	2821	134.487549	56.602413	100	100	-3.77197	-0.918062	0	0	-0.261848	-0.147211	0	0
626	126ko1Gko3R073003	NORMAL	A	1	1	25	2	LOW_SIGNAL	LOW_SIGNAL	4486.416016	2872.48999	4494	2866	99.711227	45.025909	4476.878906	2859.616211	4495	2864	119.912895	60.283974	100	100	1.021535	1.418409	0.720197	1.388508	0.079534	0.213552	698.420288	311.371033
627	126ko1Gko3R073003	NORMAL	A	1	1	25	3	LOW_SIGNAL	LOW_SIGNAL	4369.421875	2858.571533	4354	2853	111.923317	43.928638	4473.416016	2870.592041	4459	2878	88.507729	57.30846	100	100	-11.138976	-1.324398	0	0	-1.174972	-0.209751	0	0
628	126ko1Gko3R073003	NORMAL	A	1	1	25	4	LOW_SIGNAL	LOW_SIGNAL	4135.850586	2823.512939	4126	2817	115.617851	44.31633	4333.444336	2857.071533	4372	2851	148.489304	46.122303	100	100	-21.164577	-3.697425	0	0	-1.330693	-0.7276	0	0
629	126ko1Gko3R073003	NORMAL	A	1	1	25	5	LOW_SIGNAL	LOW_SIGNAL	4175.422852	2806.335449	4156	2801	114.265526	49.001873	4259	2824.214355	4270	2821	86.456558	43.005051	100	100	-8.95208	-1.969865	0	0	-0.966695	-0.41574	0	0
630	126ko1Gko3R073003	NORMAL	A	1	1	25	6	LOW_SIGNAL	LOW_SIGNAL	4249.858887	2815.248291	4241	2814	94.351486	46.190544	4270.600098	2820	4273	2818	58.026699	39.041542	100	100	-2.221624	-0.523535	0	0	-0.357443	-0.121709	0	0
631	126ko1Gko3R073003	NORMAL	A	1	1	25	7	LOW_SIGNAL	LOW_SIGNAL	4097.871582	2775.432373	4047	2772	135.336227	36.756069	4290.695801	2807.583984	4289	2809	60.317734	35.878651	100	100	-20.653706	-3.542406	0	0	-3.196808	-0.896121	0	0
632	126ko1Gko3R073003	NORMAL	A	1	1	25	8	LOW_SIGNAL	LOW_SIGNAL	4065.272705	2762.298584	4047	2758	123.119171	39.082806	4233.30957	2792.246094	4234	2794	80.337234	37.135166	100	100	-17.998693	-3.299562	0	0	-2.091644	-0.806446	0	0
633	126ko1Gko3R073003	NORMAL	A	1	1	25	9	LOW_SIGNAL	LOW_SIGNAL	4111.362305	2771.765137	4108	2770	68.222633	37.308868	4194.698242	2777.182617	4210	2775	78.34359	33.809448	100	100	-8.926244	-0.596888	0	0	-1.063724	-0.160236	0	0
634	126ko1Gko3R073003	NORMAL	A	1	1	25	10	LOW_SIGNAL	LOW_SIGNAL	4068.033691	2757.993164	4068	2759	60.664177	35.418312	4142.279785	2768.912109	4139	2767	74.034279	35.495327	100	100	-7.952616	-1.203029	0	0	-1.002861	-0.307616	0	0
635	126ko1Gko3R073003	NORMAL	A	1	1	25	11	LOW_SIGNAL	LOW_SIGNAL	4027.744873	2766.442871	4039	2767	87.904984	37.319904	4139.335938	2777.087891	4135	2775	58.281967	38.148254	100	100	-11.952695	-1.172849	0	0	-1.914676	-0.279043	0	0
636	126ko1Gko3R073003	NORMAL	A	1	1	25	12	LOW_SIGNAL	LOW_SIGNAL	4039.322266	2780.730225	4034	2779	97.182671	36.400459	4126	2787.079346	4120	2787	62.975933	33.565357	100	100	-9.284188	-0.699535	0	0	-1.376363	-0.189157	0	0
637	126ko1Gko3R073003	NORMAL	A	1	1	25	13	LOW_SIGNAL	LOW_SIGNAL	4164.220215	2805.333252	4165	2806	58.95145	36.203503	4169.961426	2811.875	4165	2815	54.78854	39.315674	100	100	-0.61495	-0.720758	0	0	-0.104789	-0.16639	0	0
638	126ko1Gko3R073003	NORMAL	A	1	1	25	14	LOW_SIGNAL	LOW_SIGNAL	4200.14209	2827.053955	4200	2825	57.287201	39.478706	4177.166504	2815.708252	4176	2816	58.932732	35.432045	100	100	2.460951	1.250049	1.968684	0.507954	0.389861	0.32021	60.190319	153.45784
639	126ko1Gko3R073003	NORMAL	A	1	1	25	15	LOW_SIGNAL	LOW_SIGNAL	4175.604004	2821.261719	4171	2822	62.839012	35.928497	4168.007813	2823.656006	4163	2825	64.338531	39.814297	100	100	0.81364	-0.263798	0	-0.32422	0.118066	-0.060136	181.796494	0
640	126ko1Gko3R073003	NORMAL	A	1	1	25	16	LOW_SIGNAL	LOW_SIGNAL	4165.682129	2829.602539	4166	2829	59.725979	34.265049	4161.516113	2830.30957	4160	2833	59.655506	39.472626	100	100	0.446228	-0.077899	0	-0.174573	0.069835	-0.017912	69.624657	0
641	126ko1Gko3R073003	NORMAL	A	1	1	25	17	LOW_SIGNAL	LOW_SIGNAL	3975.966553	2847.70459	3941	2843	113.859337	48.922371	4186.71582	2848.284424	4185	2849	56.595028	36.910751	100	100	-22.573685	-0.063885	0	0	-3.723812	-0.015709	0	0
642	126ko1Gko3R073003	NORMAL	A	1	1	25	18	LOW_SIGNAL	LOW_SIGNAL	4013.845703	2839.382568	3980	2843	138.902847	42.260071	4162.358887	2848.880371	4161	2848	55.502811	44.572407	100	100	-15.907481	-1.04645	0	0	-2.675778	-0.213087	0	0
643	126ko1Gko3R073003	NORMAL	A	1	1	25	19	DETECTED	DETECTED	4852.433105	3077	4857	3051	88.600098	85.181755	4247.382813	2869.551025	4199	2859	159.065308	67.358376	100	100	64.807892	22.856348	2.835444	0.352678	3.803785	3.07978	21.833761	25.134819
644	126ko1Gko3R073003	NORMAL	A	1	1	25	20	DETECTED	DETECTED	4836.03125	3160.03125	4837	3160	70.442596	70.673019	4231.23877	2837.922607	4195	2823	143.229965	59.482903	100	100	64.780273	35.489342	1.825344	0.547842	4.222528	5.415147	20.620348	11.848051
645	126ko1Gko3R073003	NORMAL	A	1	1	25	21	LOW_SIGNAL	LOW_SIGNAL	4122.92627	2789.812012	4117	2788	80.044083	40.778801	4135.706543	2802.087402	4153	2803	93.958221	37.015461	100	100	-1.368915	-1.35248	0	0	-0.136021	-0.331629	0	0
646	126ko1Gko3R073003	NORMAL	A	1	1	25	22	LOW_SIGNAL	LOW_SIGNAL	4119.452148	2777.280762	4112	2773	71.068596	42.72118	4117.160156	2776.60791	4123	2772	103.649574	40.265629	100	100	0.245499	0.074134	3.311576	0.301971	0.022113	0.01671	3291.834229	2121.581543
647	126ko1Gko3R073003	NORMAL	A	1	1	25	23	LOW_SIGNAL	LOW_SIGNAL	4081.103516	2825.413818	4086	2827	73.935471	52.677681	4077.503906	2758.936035	4087	2759	100.697144	39.40377	100	100	0.38556	7.324401	0.05264	18.996796	0.035747	1.687092	1899.17041	52.590702
648	126ko1Gko3R073003	NORMAL	A	1	1	25	24	LOW_SIGNAL	LOW_SIGNAL	4113.655762	2807.123291	4104	2801	93.497437	51.510944	4130.80957	2745.793701	4143	2743	94.641357	36.245235	100	100	-1.837371	6.757182	-0.271914	0	-0.181251	1.692073	0	59.67979
649	126ko1Gko3R073003	NORMAL	A	1	1	25	25	LOW_SIGNAL	LOW_SIGNAL	4213.805176	2787.348877	4213	2792	69.270386	42.695644	4172.30957	2752.246094	4185	2752	91.581528	39.462341	100	100	4.44466	3.867561	1.149215	0.870159	0.4531	0.889526	144.368317	46.430847
650	126ko1Gko3R073003	NORMAL	A	1	1	25	26	LOW_SIGNAL	LOW_SIGNAL	4277.627441	2781.027588	4269	2782	66.864388	38.443855	4223.409668	2749.196777	4226	2748	83.099525	42.090237	100	100	5.807351	3.507061	1.655903	0.6039	0.652444	0.756252	91.008034	53.836052
651	126ko1Gko3R073003	NORMAL	B	1	2	1	1	LOW_SIGNAL	LOW_SIGNAL	3230.666748	2676.215332	3231	2677	52.082634	39.727245	3318.984131	2676.527588	3210	2675	802.275208	59.160107	100	100	-9.459814	-0.034404	0	0	-0.110084	-0.005278	0	0
652	126ko1Gko3R073003	NORMAL	B	1	2	1	2	LOW_SIGNAL	LOW_SIGNAL	3254.650635	2682.26709	3256	2675	57.509407	37.957207	3233.730225	2675.222168	3232	2673	43.779896	40.94091	100	100	2.240818	0.776197	2.886921	0.34639	0.477854	0.172075	178.253937	217.788498
653	126ko1Gko3R073003	NORMAL	B	1	2	1	3	LOW_SIGNAL	LOW_SIGNAL	3275.080566	2686.771729	3274	2689	50.881882	35.036682	3251.167969	2680.1521	3248	2684	49.155731	38.201515	100	100	2.561316	0.729339	3.511834	0.284752	0.486466	0.173282	54.95335	229.990829
654	126ko1Gko3R073003	NORMAL	B	1	2	1	4	LOW_SIGNAL	LOW_SIGNAL	3339.363037	2684.80127	3341	2683	49.862686	32.651264	3316.679932	2684.63208	3311	2684	73.590141	35.754436	100	100	2.429623	0.018641	130.337708	0.007672	0.308236	0.004732	238.601746	8611.44043
655	126ko1Gko3R073003	NORMAL	B	1	2	1	5	LOW_SIGNAL	LOW_SIGNAL	3583.770752	2725.645752	3605	2727	105.790268	40.393085	3436.508057	2691.991943	3437	2688	87.229889	35.318096	100	100	15.773539	3.707915	4.254018	0.235072	1.688214	0.952877	40.64452	58.245625
656	126ko1Gko3R073003	NORMAL	B	1	2	1	6	LOW_SIGNAL	LOW_SIGNAL	3670.558594	2736.303467	3682	2737	81.568703	36.662365	3549.849121	2707.817383	3547	2708	58.512512	32.463993	100	100	12.929381	3.138545	4.119547	0.242745	2.062968	0.877467	47.080639	59.803902
657	126ko1Gko3R073003	NORMAL	B	1	2	1	7	LOW_SIGNAL	LOW_SIGNAL	3860.613281	2757.320068	3893	2755	135.366806	37.956581	3649.600098	2724.219971	3643	2723	74.600212	41.096725	100	100	22.601954	3.646908	6.197566	0.161354	2.828587	0.805419	53.530144	47.599846
658	126ko1Gko3R073003	NORMAL	B	1	2	1	8	LOW_SIGNAL	LOW_SIGNAL	3810.890381	2759.828857	3824	2756	102.513771	38.567158	3620.048584	2734.339844	3620	2731	85.605385	44.773853	100	100	20.441364	2.808333	7.278825	0.137385	2.22932	0.569283	29.552492	89.229118
659	126ko1Gko3R073003	NORMAL	B	1	2	1	9	LOW_SIGNAL	LOW_SIGNAL	3528.468994	2718.248291	3523	2718	72.02932	41.368187	3466.523926	2703.238037	3472	2699	76.002609	41.305	100	100	6.635034	1.653802	4.011987	0.249253	0.815039	0.3634	39.151276	15.226792
660	126ko1Gko3R073003	NORMAL	B	1	2	1	10	LOW_SIGNAL	LOW_SIGNAL	3467.848389	2734.462158	3460	2737	86.435616	40.228863	3421.428467	2705.468262	3426	2706	57.830982	38.84898	100	100	4.972111	3.194494	1.556462	0.642483	0.802683	0.746323	138.387436	36.028149
661	126ko1Gko3R073003	NORMAL	B	1	2	1	11	LOW_SIGNAL	LOW_SIGNAL	3559.067139	2704.147705	3562	2705	65.483513	38.767387	3549.231934	2706.615967	3542	2710	62.723808	37.050053	100	100	1.053464	-0.271949	0	-0.258147	0.156802	-0.06662	191.251221	0
662	126ko1Gko3R073003	NORMAL	B	1	2	1	12	LOW_SIGNAL	LOW_SIGNAL	3598.547852	2713.027344	3596	2712	52.956467	37.264191	3611.214355	2713.476074	3609	2717	57.465065	42.55307	100	100	-1.356729	-0.04944	0	0	-0.220421	-0.010545	0	0
663	126ko1Gko3R073003	NORMAL	B	1	2	1	13	LOW_SIGNAL	LOW_SIGNAL	3602.263916	2711.409668	3600	2712	49.033314	36.35516	3596.523926	2711.63501	3596	2711	45.16259	34.332161	100	100	0.614819	-0.024828	0	-0.040382	0.127096	-0.006564	332.660278	0
664	126ko1Gko3R073003	NORMAL	B	1	2	1	14	LOW_SIGNAL	LOW_SIGNAL	3508.828857	2701.452148	3505	2703	56.117161	33.735291	3524.5	2717.5	3531	2713	66.294586	33.869339	100	100	-1.678561	-1.768123	0	0	-0.236386	-0.473816	0	0
665	126ko1Gko3R073003	NORMAL	B	1	2	1	15	DETECTED	DETECTED	3715.069336	2775.625	3711	2776	64.846588	35.098026	3459.702637	2710.937012	3463	2711	48.820004	30.012211	100	100	27.35273	7.127204	3.837792	0.260566	5.23078	2.155389	16.713701	28.130749
666	126ko1Gko3R073003	NORMAL	B	1	2	1	16	LOW_SIGNAL	LOW_SIGNAL	3634.727783	2749.864014	3657	2751	94.022469	43.043083	3467.571533	2706.020508	3464	2705	52.107929	38.326595	100	100	17.904369	4.830597	3.70645	0.2698	3.207885	1.143945	46.819851	44.682289
667	126ko1Gko3R073003	NORMAL	B	1	2	1	17	LOW_SIGNAL	LOW_SIGNAL	3432.448242	2706.406982	3434	2708	54.347763	38.457493	3439.140381	2700.256104	3438	2702	48.105145	35.750187	100	100	-0.716806	0.677693	-1.057715	0	-0.139115	0.172052	0	230.438995
668	126ko1Gko3R073003	NORMAL	B	1	2	1	18	LOW_SIGNAL	LOW_SIGNAL	3442.730957	2720.131104	3445	2721	45.586952	37.282196	3427.761963	2707.63501	3426	2708	45.752102	37.16441	100	100	1.603353	1.376797	1.164553	0.858699	0.327176	0.336238	25.946333	23.697132
669	126ko1Gko3R073003	NORMAL	B	1	2	1	19	LOW_SIGNAL	LOW_SIGNAL	3442.748291	2712.761963	3441	2716	58.353294	38.507313	3418.539063	2704.27832	3417	2701	50.133938	36.099892	100	100	2.593089	0.934712	2.774211	0.360463	0.482891	0.235005	123.346626	157.973434
670	126ko1Gko3R073003	NORMAL	B	1	2	1	20	LOW_SIGNAL	LOW_SIGNAL	3437.70752	2712.265381	3440	2715	54.349102	33.790314	3415.888916	2705.031738	3412	2699	62.959946	36.651646	100	100	2.337025	0.79699	2.932316	0.341027	0.346547	0.197362	145.66716	196.264984
671	126ko1Gko3R073003	NORMAL	B	1	2	1	21	LOW_SIGNAL	LOW_SIGNAL	3438.890381	2696.027344	3436	2695	58.895248	36.988529	3458.373047	2701.436523	3459	2701	52.248741	35.603031	100	100	-2.086819	-0.595974	0	0	-0.372883	-0.15193	0	0
672	126ko1Gko3R073003	NORMAL	B	1	2	1	22	LOW_SIGNAL	LOW_SIGNAL	3508.180664	2698.875	3511	2696	52.769268	35.820232	3498.714355	2700.785645	3498	2703	50.626762	36.595875	100	100	1.013951	-0.210511	0	-0.207615	0.186982	-0.052209	157.228867	0
673	126ko1Gko3R073003	NORMAL	B	1	2	1	23	LOW_SIGNAL	LOW_SIGNAL	3657.710449	2721.544922	3661	2718	62.285839	40.240784	3585.920898	2707.039551	3588	2703	65.612602	31.753399	100	100	7.689492	1.598175	4.811419	0.207839	1.094143	0.456813	28.733097	170.414597
674	126ko1Gko3R073003	NORMAL	B	1	2	1	24	LOW_SIGNAL	LOW_SIGNAL	3632.033936	2712.380859	3633	2712	49.695297	40.068333	3620.008789	2697.947266	3615	2699	50.675179	29.140751	100	100	1.288032	1.590267	0.809947	1.234648	0.237299	0.495306	82.470604	190.532516
675	126ko1Gko3R073003	NORMAL	B	1	2	1	25	LOW_SIGNAL	LOW_SIGNAL	3637.317139	2691.406982	3636	2691	50.44561	33.896191	3612.785645	2700.730225	3610	2702	49.014553	29.136215	100	100	2.627607	-1.027218	0	-0.390933	0.500494	-0.319988	48.632748	0
676	126ko1Gko3R073003	NORMAL	B	1	2	1	26	LOW_SIGNAL	LOW_SIGNAL	3668.409668	2697.972168	3668	2699	67.080315	31.18475	3647.357178	2701.349121	3644	2704	64.077133	37.849239	100	100	2.254965	-0.372067	0	-0.164999	0.328549	-0.089221	94.272232	0
677	126ko1Gko3R073003	NORMAL	B	1	2	2	1	LOW_SIGNAL	LOW_SIGNAL	3284.03418	2682.773926	3291	2684	62.041515	40.488701	3226.815918	2662.968018	3221	2667	58.795486	35.822803	100	100	6.128738	2.182179	2.808541	0.356057	0.973174	0.552885	34.613182	95.27256
678	126ko1Gko3R073003	NORMAL	B	1	2	2	2	LOW_SIGNAL	LOW_SIGNAL	3303.931885	2689.272217	3306	2690	57.570164	38.814369	3260.503906	2677.144043	3257	2674	45.085541	34.040226	100	100	4.651639	1.33626	3.481088	0.287266	0.963235	0.356289	82.434624	153.77327
679	126ko1Gko3R073003	NORMAL	B	1	2	2	3	LOW_SIGNAL	LOW_SIGNAL	3355.337891	2694.905518	3359	2690	53.289555	39.946789	3315.768066	2692.199951	3318	2694	61.413612	35.187286	100	100	4.238386	0.298094	14.21827	0.070332	0.644317	0.07689	77.145416	698.941895
680	126ko1Gko3R073003	NORMAL	B	1	2	2	4	LOW_SIGNAL	LOW_SIGNAL	3398.151611	2709.986328	3396	2708	50.220528	37.378151	3383.791992	2704.927979	3385	2704	74.548897	35.589771	100	100	1.538081	0.55732	2.759783	0.362347	0.19262	0.142129	383.67868	225.83284
681	126ko1Gko3R073003	NORMAL	B	1	2	2	5	LOW_SIGNAL	LOW_SIGNAL	3584.273926	2728.520508	3592	2728	102.166489	40.142536	3509.087891	2705.263916	3490	2705	121.069481	38.963413	100	100	8.053294	2.562369	3.14291	0.318176	0.621016	0.596883	86.3993	41.527718
682	126ko1Gko3R073003	NORMAL	B	1	2	2	6	LOW_SIGNAL	LOW_SIGNAL	3782.842529	2761.616455	3750	2756	113.452934	39.856518	3612.642822	2726.595215	3606	2727	92.366364	39.276695	100	100	18.230358	3.858576	4.724633	0.211657	1.842659	0.891654	38.706795	19.341726
683	126ko1Gko3R073003	NORMAL	B	1	2	2	7	DETECTED	DETECTED	15967.794922	8114.148926	15754	7102	6372.605957	4129.077148	3728.050049	2780.350098	3693	2768	63.39888	52.801788	100	100	1311.018311	587.668213	2.230882	0.448253	193.059326	101.015495	52.062283	77.407112
684	126ko1Gko3R073003	NORMAL	B	1	2	2	8	DETECTED	DETECTED	17658.603516	8459.012695	19639	8610	5190.472656	2879.541504	3676.722168	2780.5	3688	2770	87.746834	49.950859	100	100	1497.621216	625.648132	2.393712	0.417761	159.34343	113.681984	37.117546	50.701801
685	126ko1Gko3R073003	NORMAL	B	1	2	2	9	LOW_SIGNAL	LOW_SIGNAL	3764.213867	2800.965576	3763	2804	116.687988	51.678963	3556.96875	2735.927002	3547	2732	93.802979	41.155483	100	100	22.198351	7.165831	3.097806	0.322809	2.209366	1.580314	33.489445	48.057724
686	126ko1Gko3R073003	NORMAL	B	1	2	2	10	LOW_SIGNAL	LOW_SIGNAL	3657.575439	2812.445313	3676	2811	112.506111	55.79089	3463.447998	2730.656006	3461	2728	63.198803	42.035336	100	100	20.793295	9.011396	2.307444	0.43338	3.071695	1.945727	47.946915	44.850796
687	126ko1Gko3R073003	NORMAL	B	1	2	2	11	LOW_SIGNAL	LOW_SIGNAL	3767.959717	2737.892578	3808	2736	159.981628	43.835846	3546.490479	2718.452881	3545	2718	62.567638	37.672558	100	100	23.721918	2.14183	11.075537	0.090289	3.539677	0.516017	66.482956	115.296989
688	126ko1Gko3R073003	NORMAL	B	1	2	2	12	DETECTED	DETECTED	4001.961426	2789.730713	3989	2784	69.07312	38.395828	3628.474121	2724.740234	3624	2724	71.534187	38.342934	100	100	40.004814	7.160532	5.586849	0.178992	5.221102	1.694979	4.980697	3.100018
689	126ko1Gko3R073003	NORMAL	B	1	2	2	13	LOW_SIGNAL	LOW_SIGNAL	3837.593018	2797.758545	3823	2797	138.245819	59.456604	3633.5	2721.912598	3616	2718	79.897507	37.241264	100	100	21.860723	8.356568	2.615993	0.382264	2.554435	2.03661	55.278587	61.108631
690	126ko1Gko3R073003	NORMAL	B	1	2	2	14	LOW_SIGNAL	LOW_SIGNAL	3737.289551	2792.979248	3740	2793	84.06321	47.481785	3539.704102	2712.399902	3534	2709	107.325546	37.05162	100	100	21.163689	8.878085	2.383812	0.419496	1.840992	2.174786	33.769909	36.849873
691	126ko1Gko3R073003	NORMAL	B	1	2	2	15	DETECTED	DETECTED	6208.179688	3968.427246	6343	3990	663.076965	510.975433	3440.977783	2707.399902	3439	2703	52.113731	37.880432	100	100	296.399353	138.937683	2.133326	0.468752	53.099285	33.289677	23.88788	40.409069
692	126ko1Gko3R073003	NORMAL	B	1	2	2	16	DETECTED	DETECTED	6175.516602	3950	6413	4011	638.104492	474.769409	3449.060059	2710.600098	3439	2711	52.241749	38.564545	100	100	292.035065	136.55481	2.138592	0.467597	52.189228	32.138325	23.325602	38.179813
693	126ko1Gko3R073003	NORMAL	B	1	2	2	17	DETECTED	DETECTED	4069.777832	2784.050537	4043	2787	89.009697	37.31208	3426.34375	2698.796875	3422	2698	47.040745	37.579628	100	100	68.919235	9.393093	7.337225	0.136291	13.678229	2.268614	11.743835	5.250546
694	126ko1Gko3R073003	NORMAL	B	1	2	2	18	DETECTED	DETECTED	4070.686279	2807.254883	4072	2803	88.199486	39.295708	3444.093262	2722.65332	3442	2726	50.62479	38.061649	100	100	67.115364	9.321245	7.200257	0.138884	12.377197	2.222751	11.526432	11.548884
695	126ko1Gko3R073003	NORMAL	B	1	2	2	19	DETECTED	DETECTED	4219.276367	3091.040771	4218	3105	191.674713	116.760895	3460.380371	2724.661865	3459	2721	76.632202	41.409782	100	100	81.286545	40.366959	2.01369	0.496601	9.903095	8.847641	23.150631	29.797331
696	126ko1Gko3R073003	NORMAL	B	1	2	2	20	DETECTED	DETECTED	4208.742676	3062.504883	4197	3068	139.931503	72.048737	3486.246582	2723.69873	3487	2724	75.693604	41.189491	100	100	77.387695	37.329044	2.073123	0.482364	9.545009	8.225549	16.289577	17.447689
697	126ko1Gko3R073003	NORMAL	B	1	2	2	21	LOW_SIGNAL	LOW_SIGNAL	3558.027344	2750.328857	3561	2751	53.542904	40.333115	3517.920654	2722.253906	3515	2725	56.337219	40.519608	100	100	4.295891	3.093247	1.388797	0.720048	0.711904	0.692873	43.689846	13.831203
698	126ko1Gko3R073003	NORMAL	B	1	2	2	22	LOW_SIGNAL	LOW_SIGNAL	3597.328857	2723.931396	3593	2725	65.625793	34.29982	3556.768066	2706.983887	3559	2707	52.029331	36.477791	100	100	4.34453	1.867246	2.326705	0.429792	0.779575	0.464598	98.607956	73.260208
699	126ko1Gko3R073003	NORMAL	B	1	2	2	23	DETECTED	DETECTED	7423.585449	4627.414551	7678	4488	1019.863953	995.385315	3628.210449	2712.421143	3634	2708	72.800041	36.422916	100	100	406.528595	210.990479	1.926763	0.519005	52.134243	52.576607	26.802683	51.943714
700	126ko1Gko3R073003	NORMAL	B	1	2	2	24	DETECTED	DETECTED	7600.790527	4557.276367	7744	4455	756.708374	774.976868	3660.523193	2707.276855	3664	2706	80.215553	39.974407	100	100	422.048248	203.829559	2.070594	0.482953	49.120991	46.279598	19.096285	41.834885
701	126ko1Gko3R073003	NORMAL	B	1	2	2	25	LOW_SIGNAL	LOW_SIGNAL	3799.248291	2730.04834	3816	2731	96.213989	45.396004	3696.73999	2704.290039	3675	2702	103.180786	34.160744	100	100	10.979825	2.838002	3.868857	0.258474	0.993482	0.754032	36.359203	116.068092
702	126ko1Gko3R073003	NORMAL	B	1	2	2	26	LOW_SIGNAL	LOW_SIGNAL	3951.458984	2726.972656	3958	2728	86.948502	33.83284	3802.916748	2701.966553	3805	2702	111.600105	36.491268	100	100	15.910593	2.755127	5.774904	0.173163	1.331022	0.685263	47.098392	54.678761
703	126ko1Gko3R073003	NORMAL	B	1	2	3	1	LOW_SIGNAL	LOW_SIGNAL	3289.593262	2674.853271	3291	2676	57.327293	32.451805	3264.120117	2674.60791	3250	2675	83.687347	35.012642	100	100	2.728469	0.027033	100.929306	0.009908	0.304385	0.007008	239.344086	5357.009277
704	126ko1Gko3R073003	NORMAL	B	1	2	3	2	LOW_SIGNAL	LOW_SIGNAL	3309.83667	2677.816406	3308	2678	59.164505	36.670681	3309.120117	2680.528076	3300	2680	68.099739	35.596889	100	100	0.076751	-0.298767	0	-3.892672	0.010522	-0.076177	4706.06543	0
705	126ko1Gko3R073003	NORMAL	B	1	2	3	3	LOW_SIGNAL	LOW_SIGNAL	3422.307129	2718.646973	3418	2722	64.71582	44.503914	3404.743896	2696.600098	3402	2697	75.916756	38.903728	100	100	1.881225	2.429084	0.774459	1.291224	0.231349	0.566703	225.977753	98.029564
706	126ko1Gko3R073003	NORMAL	B	1	2	3	4	LOW_SIGNAL	LOW_SIGNAL	3442.581055	2727.9729	3438	2724	73.546043	43.73201	3448.184082	2700.704102	3440	2701	67.135201	36.483528	100	100	-0.600149	3.004426	-0.199755	0	-0.083459	0.747428	0	88.427376
707	126ko1Gko3R073003	NORMAL	B	1	2	3	5	LOW_SIGNAL	LOW_SIGNAL	3865.845703	2763.718018	3906	2763	166.667709	47.590748	3553.855957	2710.063965	3542	2711	114.679482	38.861366	100	100	33.417713	5.911506	5.652995	0.176897	2.720537	1.380653	38.764435	51.200836
708	126ko1Gko3R073003	NORMAL	B	1	2	3	6	LOW_SIGNAL	LOW_SIGNAL	3954.97998	2796.865723	3982	2797	124.074738	42.589272	3634.388916	2741.008057	3637	2741	75.732597	44.440617	100	100	34.339012	6.154295	5.579682	0.179222	4.233198	1.256906	30.656124	22.724539
709	126ko1Gko3R073003	NORMAL	B	1	2	3	7	DETECTED	DETECTED	17209.898438	12660.546875	17339	13014	3372.438721	2759.656494	3802.846191	2803.461426	3807	2792	76.113785	53.403526	100	100	1436.050537	1086.035767	1.322287	0.756266	176.144867	184.577438	25.147806	27.991434
710	126ko1Gko3R073003	NORMAL	B	1	2	3	8	DETECTED	DETECTED	16448.263672	11838.87793	17656	12614	4534.572266	3313.663574	3823.818115	2800.227295	3829	2811	50.867371	50.30661	100	100	1352.224243	995.862	1.357843	0.736462	248.183563	179.671234	35.916725	36.656818
711	126ko1Gko3R073003	NORMAL	B	1	2	3	9	DETECTED	DETECTED	13028.188477	8759.287109	13092	8941	1718.47876	1253.908813	3849.682861	2792.024414	3882	2785	182.882401	44.506454	100	100	983.124207	657.462097	1.495332	0.668748	50.188023	134.07634	18.616535	20.999893
712	126ko1Gko3R073003	NORMAL	B	1	2	3	10	DETECTED	DETECTED	13007.731445	9583.545898	13080	9922	1848.470093	1338.512573	3617.538574	2768	3533	2763	185.543427	54.990429	100	100	1005.798401	750.924377	1.339414	0.746595	50.609142	123.940582	19.585693	19.622528
713	126ko1Gko3R073003	NORMAL	B	1	2	3	11	DETECTED	DETECTED	7770.894531	6129.47168	8012	6336	1179.443726	1211.255371	3681.25	2768.730713	3678	2755	128.76683	67.184296	100	100	438.048248	370.280304	1.183018	0.845296	31.760078	50.022717	28.66737	35.985836
714	126ko1Gko3R073003	NORMAL	B	1	2	3	12	DETECTED	DETECTED	7627.630371	5386.487305	7821	5443	1244.002075	976.064087	3644.673828	2742.413086	3602	2723	126.087456	73.649796	100	100	426.620728	291.319275	1.464444	0.682853	31.58884	35.900631	31.072287	36.809917
715	126ko1Gko3R073003	NORMAL	B	1	2	3	13	LOW_SIGNAL	LOW_SIGNAL	3593.170166	2747.16333	3595	2752	66.261971	40.804585	3576.495605	2715.713135	3566	2715	65.910675	39.309113	100	100	1.786038	3.465125	0.515433	1.940118	0.252987	0.800074	40.865105	34.803211
716	126ko1Gko3R073003	NORMAL	B	1	2	3	14	LOW_SIGNAL	LOW_SIGNAL	3559.081543	2757.816406	3555	2756	64.644272	40.724426	3518.439941	2707.312012	3515	2703	60.792408	37.723614	100	100	4.353186	5.564482	0.782316	1.278255	0.668531	1.338801	54.085014	30.379547
717	126ko1Gko3R073003	NORMAL	B	1	2	3	15	LOW_SIGNAL	LOW_SIGNAL	3569.559326	2764.289551	3532	2760	121.163116	50.734547	3483.864014	2718.592041	3472	2717	73.106888	39.491131	100	100	9.17896	5.034868	1.823079	0.548523	1.172192	1.157159	112.75106	69.698219
718	126ko1Gko3R073003	NORMAL	B	1	2	3	16	LOW_SIGNAL	LOW_SIGNAL	3610.574219	2795.053955	3583	2790	129.404984	51.456585	3483.158691	2733.063477	3477	2734	73.46862	38.373489	100	100	13.647677	6.829998	1.998196	0.500451	1.734285	1.615451	83.606018	55.302036
719	126ko1Gko3R073003	NORMAL	B	1	2	3	17	DETECTED	DETECTED	21637.632813	13671.165039	23329	13791	5005.935059	5114.84375	3518.600098	2760.199951	3490	2764	114.316811	51.535587	100	100	1940.758179	1202.150146	1.614406	0.619423	158.498413	211.717102	27.620842	46.875633
720	126ko1Gko3R073003	NORMAL	B	1	2	3	18	DETECTED	DETECTED	19158.160156	12036.447266	20343	11703	5018.793945	4237.191406	3613.899902	2764.5	3589	2751	89.263008	45.684849	100	100	1664.970093	1021.566223	1.629821	0.613564	174.139999	202.954529	32.282013	45.696392
721	126ko1Gko3R073003	NORMAL	B	1	2	3	19	LOW_SIGNAL	LOW_SIGNAL	3639.76001	2790.493408	3641	2791	66.72287	42.930218	3606.571533	2752.928467	3603	2754	65.576401	41.977413	100	100	3.55487	4.138836	0.858906	1.164272	0.506104	0.894885	37.108459	23.943754
722	126ko1Gko3R073003	NORMAL	B	1	2	3	20	LOW_SIGNAL	LOW_SIGNAL	3651.557129	2793.778564	3647	2792	62.296085	41.320572	3588.927979	2746.791992	3591	2751	60.392162	41.650295	100	100	6.708307	5.176895	1.295817	0.771714	1.037041	1.128121	24.403355	11.13176
723	126ko1Gko3R073003	NORMAL	B	1	2	3	21	LOW_SIGNAL	LOW_SIGNAL	3565.834473	2747.213867	3562	2747	65.310593	42.11858	3582.135986	2733.583984	3576	2733	74.974541	39.196415	100	100	-1.746081	1.501716	-1.162724	0	-0.217427	0.347733	0	113.095566
724	126ko1Gko3R073003	NORMAL	B	1	2	3	22	LOW_SIGNAL	LOW_SIGNAL	3583.937988	2724.772461	3581	2724	56.947491	39.161121	3608.144043	2723.312012	3605	2718	80.751373	39.82267	100	100	-2.592749	0.16091	-16.113073	0	-0.29976	0.036674	0	494.952789
725	126ko1Gko3R073003	NORMAL	B	1	2	3	23	LOW_SIGNAL	LOW_SIGNAL	3712.94043	2749.470215	3714	2752	65.22303	43.221416	3703.016113	2732.208008	3695	2734	79.518402	38.980213	100	100	1.063009	1.901918	0.558914	1.789183	0.124805	0.442845	458.34613	108.165413
726	126ko1Gko3R073003	NORMAL	B	1	2	3	24	LOW_SIGNAL	LOW_SIGNAL	3797.463135	2736.067139	3797	2737	75.866127	36.871525	3770.087402	2724.269775	3759	2727	97.564751	41.246655	100	100	2.932258	1.299812	2.255909	0.44328	0.28059	0.28602	224.085403	156.706329
727	126ko1Gko3R073003	NORMAL	B	1	2	3	25	DETECTED	DETECTED	9023.702148	3104.082764	9225	3112	967.576782	100.048698	3939.60791	2711.450928	3920	2706	147.824234	41.603996	100	100	544.565308	43.259457	12.588353	0.079439	34.392834	9.437359	18.808029	23.173918
728	126ko1Gko3R073003	NORMAL	B	1	2	3	26	DETECTED	DETECTED	8979.87793	3061.713135	9186	3078	926.748047	84.079308	4181.242188	2710.212158	4224	2706	164.592926	35.96217	100	100	513.989441	38.727734	13.27187	0.075347	29.154568	9.774187	19.005711	21.621658
729	126ko1Gko3R073003	NORMAL	B	1	2	4	1	DETECTED	DETECTED	4758.012695	2796.910156	4754	2794	161.948318	38.349445	3382.148926	2690.127686	3376	2692	65.325478	35.221951	100	100	147.370926	11.765098	12.526112	0.079833	21.061672	3.031702	10.770581	14.205379
730	126ko1Gko3R073003	NORMAL	B	1	2	4	2	DETECTED	DETECTED	4694.255371	2810.085205	4688	2808	190.657318	45.162472	3412.268311	2687.402344	3403	2685	64.589699	38.392338	100	100	137.315643	13.516973	10.158756	0.098437	19.848166	3.195504	13.992602	19.386547
731	126ko1Gko3R073003	NORMAL	B	1	2	4	3	LOW_SIGNAL	LOW_SIGNAL	3655.243164	2734.283691	3612	2726	171.705612	55.759819	3489.923828	2687.406738	3468	2689	97.815117	36.903255	100	100	17.707615	5.164817	3.428508	0.291672	1.69012	1.270266	85.362419	89.171333
732	126ko1Gko3R073003	NORMAL	B	1	2	4	4	LOW_SIGNAL	LOW_SIGNAL	3702.157471	2739.993164	3678	2741	136.264023	48.458958	3537.927979	2689.048096	3535	2690	81.564453	37.947723	100	100	17.590879	5.613035	3.133934	0.319088	2.013494	1.342507	66.46579	59.155941
733	126ko1Gko3R073003	NORMAL	B	1	2	4	5	LOW_SIGNAL	LOW_SIGNAL	3722.620605	2901.124023	3664	2837	158.062271	170.403961	3665.231934	2741.23999	3657	2722	116.782898	91.408897	100	100	6.146991	17.61573	0.348949	2.865749	0.491413	1.749108	185.602768	89.947762
734	126ko1Gko3R073003	NORMAL	B	1	2	4	6	LOW_SIGNAL	LOW_SIGNAL	3819.928467	2953.407227	3749	2872	166.311676	180.151871	3735.615967	2750.159912	3733	2746	65.127274	53.397385	100	100	9.030845	22.393417	0.403281	2.479659	1.294581	3.806316	181.502686	84.653725
735	126ko1Gko3R073003	NORMAL	B	1	2	4	7	LOW_SIGNAL	LOW_SIGNAL	3768.407959	2746.348633	3764	2744	69.358589	37.268723	3800.070801	2742.575195	3799	2737	73.365616	40.205681	100	100	-3.391457	0.41575	-8.157434	0	-0.431576	0.093853	0	399.752258
736	126ko1Gko3R073003	NORMAL	B	1	2	4	8	LOW_SIGNAL	LOW_SIGNAL	3858.960449	2765.125	3850	2767	128.948746	40.595455	3877.658203	2751.401611	3879	2752	64.726082	41.110249	100	100	-2.002746	1.512018	-1.324552	0	-0.288875	0.333819	0	47.258629
737	126ko1Gko3R073003	NORMAL	B	1	2	4	9	LOW_SIGNAL	LOW_SIGNAL	3923	2787.364258	3917	2783	74.997421	50.117649	3962.388916	2788.436523	3959	2786	83.731949	45.337929	100	100	-4.219009	-0.11814	0	0	-0.470417	-0.023651	0	0
738	126ko1Gko3R073003	NORMAL	B	1	2	4	10	LOW_SIGNAL	LOW_SIGNAL	3988.401367	2740.530518	3989	2736	83.812386	48.930241	3923.859619	2756.938477	3935	2756	119.305283	48.637943	100	100	6.913168	-1.807799	0	-0.261501	0.54098	-0.337349	131.55394	0
739	126ko1Gko3R073003	NORMAL	B	1	2	4	11	LOW_SIGNAL	LOW_SIGNAL	3760.37085	2781.980225	3749	2784	72.337967	47.06995	3734.711914	2755.343994	3733	2752	73.451508	47.472759	100	100	2.748369	2.934731	0.936498	1.067808	0.349332	0.561085	49.6567	23.168081
740	126ko1Gko3R073003	NORMAL	B	1	2	4	12	LOW_SIGNAL	LOW_SIGNAL	3687.223633	2740.842041	3686	2734	102.56176	53.113918	3627.303955	2725.583984	3592	2715	107.721649	62.370285	100	100	6.418091	1.681105	3.817781	0.261932	0.556245	0.244637	54.973476	214.280334
741	126ko1Gko3R073003	NORMAL	B	1	2	4	13	LOW_SIGNAL	LOW_SIGNAL	3542.213379	2687.033447	3537	2686	59.664673	36.687771	3532.407959	2691.696045	3528	2689	64.30999	39.649723	100	100	1.050274	-0.513717	0	-0.489126	0.152471	-0.117595	244.741684	0
742	126ko1Gko3R073003	NORMAL	B	1	2	4	14	LOW_SIGNAL	LOW_SIGNAL	3524.432373	2690.824219	3516	2690	69.705124	37.80341	3548.919922	2701.416016	3529	2697	103.311111	42.430634	100	100	-2.6229	-1.166985	0	0	-0.237027	-0.249626	0	0
743	126ko1Gko3R073003	NORMAL	B	1	2	4	15	LOW_SIGNAL	LOW_SIGNAL	3611.131592	2752.769775	3610	2746	95.322983	49.200832	3620.072021	2735.736084	3655	2737	116.502327	40.964409	100	100	-0.957623	1.876741	-0.510259	0	-0.07674	0.415817	0	159.985321
744	126ko1Gko3R073003	NORMAL	B	1	2	4	16	LOW_SIGNAL	LOW_SIGNAL	3657.815674	2773.782959	3659	2768	78.188217	44.562916	3626.040039	2748.751953	3654	2747	89.678963	39.725803	100	100	3.403538	2.75787	1.234118	0.810295	0.354327	0.630094	138.217407	80.667686
745	126ko1Gko3R073003	NORMAL	B	1	2	4	17	LOW_SIGNAL	LOW_SIGNAL	3704.463135	2773.033447	3700	2777	70.499817	39.361191	3677.222168	2774.738037	3682	2766	59.409492	43.799938	100	100	2.917823	-0.187809	0	-0.064366	0.458529	-0.038918	139.338043	0
746	126ko1Gko3R073003	NORMAL	B	1	2	4	18	LOW_SIGNAL	LOW_SIGNAL	3695.606689	2755.08667	3699	2750	63.105629	36.530201	3681.304443	2762.356445	3678	2757	58.714771	46.291828	100	100	1.531936	-0.800971	0	-0.522849	0.243589	-0.157042	161.707596	0
747	126ko1Gko3R073003	NORMAL	B	1	2	4	19	LOW_SIGNAL	LOW_SIGNAL	3802.810547	2780.699463	3817	2778	91.72805	41.684128	3670.711914	2753.1521	3676	2751	67.050636	39.225166	100	100	14.149292	3.035118	4.661859	0.214507	1.970132	0.702288	47.385735	51.202961
748	126ko1Gko3R073003	NORMAL	B	1	2	4	20	LOW_SIGNAL	LOW_SIGNAL	3843.100098	2768.340088	3846	2767	91.860695	41.905582	3704.095947	2742.552002	3707	2741	96.344856	44.398575	100	100	14.888953	2.841284	5.24022	0.190832	1.442777	0.580831	20.899162	56.879681
749	126ko1Gko3R073003	NORMAL	B	1	2	4	21	LOW_SIGNAL	LOW_SIGNAL	3706.360596	2741.829834	3711	2732	87.479622	50.874722	3687.023926	2731.191895	3694	2732	94.337372	40.277	100	100	2.071181	1.172069	1.767116	0.565894	0.204974	0.264119	182.610809	292.166992
750	126ko1Gko3R073003	NORMAL	B	1	2	4	22	LOW_SIGNAL	LOW_SIGNAL	3776.617432	2754.12085	3774	2755	70.788567	35.007702	3764.783936	2748.775879	3746	2748	87.812454	42.43531	100	100	1.267504	0.588899	2.152329	0.464613	0.134759	0.125956	439.105957	448.714691
751	126ko1Gko3R073003	NORMAL	B	1	2	4	23	LOW_SIGNAL	LOW_SIGNAL	3906.300537	2770.928223	3904	2771	85.552467	35.951195	3944.991943	2762.736084	3936	2764	153.669449	42.346714	100	100	-4.144298	0.902595	-4.591537	0	-0.251783	0.193454	0	273.159119
752	126ko1Gko3R073003	NORMAL	B	1	2	4	24	LOW_SIGNAL	LOW_SIGNAL	4115.013184	2770.331055	4129	2768	123.596336	38.748207	4138.744141	2760.728027	4179	2762	212.022552	42.060322	100	100	-2.54186	1.058044	-2.402415	0	-0.111927	0.228316	0	170.362152
753	126ko1Gko3R073003	NORMAL	B	1	2	4	25	LOW_SIGNAL	LOW_SIGNAL	4430.452637	2750.371582	4445	2751	110.464722	38.833199	4296.444336	2739.912598	4296	2743	203.429855	42.717873	100	100	14.35384	1.152352	12.456127	0.080282	0.658745	0.244839	127.473602	170.177673
754	126ko1Gko3R073003	NORMAL	B	1	2	4	26	LOW_SIGNAL	LOW_SIGNAL	4569.738281	2732.731445	4573	2731	94.257652	37.099133	4429.708496	2730.417236	4439	2732	135.560547	45.521393	100	100	14.998811	0.254975	58.824558	0.017	1.032969	0.050838	69.576416	1139.871216
755	126ko1Gko3R073003	NORMAL	B	1	2	5	1	LOW_SIGNAL	LOW_SIGNAL	3444.123291	2679.253418	3447	2676	54.710003	36.381847	3432.299316	2682.82666	3431	2683	53.984165	42.13076	100	100	1.266484	-0.393693	0	-0.310855	0.219027	-0.084813	75.120644	0
756	126ko1Gko3R073003	NORMAL	B	1	2	5	2	LOW_SIGNAL	LOW_SIGNAL	3466.165527	2677.648926	3462	2677	68.671341	36.77195	3469.256104	2685.23999	3465	2690	75.251709	38.288036	100	100	-0.331036	-0.83637	0	0	-0.04107	-0.198262	0	0
757	126ko1Gko3R073003	NORMAL	B	1	2	5	3	LOW_SIGNAL	LOW_SIGNAL	3746.718018	2727.422852	3764	2725	113.269943	39.811916	3546.312012	2694.60791	3553	2694	78.118958	40.784023	100	100	21.465803	3.61549	5.937176	0.16843	2.565395	0.804603	40.927612	26.973795
758	126ko1Gko3R073003	NORMAL	B	1	2	5	4	LOW_SIGNAL	LOW_SIGNAL	3771.544189	2724.789063	3777	2723	112.304283	38.224529	3582.666748	2699.777832	3590	2698	55.428806	38.779144	100	100	20.230961	2.755692	7.341518	0.136212	3.407568	0.644966	51.712055	26.12862
759	126ko1Gko3R073003	NORMAL	B	1	2	5	5	LOW_SIGNAL	LOW_SIGNAL	3631.273926	2724.719238	3629	2724	64.615509	36.663944	3656.35083	2712.728027	3651	2708	70.13047	34.063519	100	100	-2.686027	1.32117	-2.033067	0	-0.357575	0.352025	0	113.097557
760	126ko1Gko3R073003	NORMAL	B	1	2	5	6	LOW_SIGNAL	LOW_SIGNAL	3707.5625	2740.833252	3705	2740	71.836784	36.628353	3744.165039	2733.733887	3747	2729	58.069477	38.556515	100	100	-3.920556	0.782195	-5.012248	0	-0.630323	0.184129	0	169.596741
761	126ko1Gko3R073003	NORMAL	B	1	2	5	7	DETECTED	DETECTED	19346.199219	5816.518555	21170	6195	5072.539551	1359.309204	3842.419434	2734.709717	3854	2732	70.150681	34.912453	100	100	1660.634155	339.548065	4.890719	0.204469	221.006821	88.272484	32.714958	44.092964
762	126ko1Gko3R073003	NORMAL	B	1	2	5	8	DETECTED	DETECTED	18034.804688	5417.006348	21326	5769	6616.913086	1488.516602	3893.649902	2750.100098	3892	2750	51.463097	28.600513	100	100	1514.681274	293.834869	5.154872	0.193991	274.78241	93.246796	46.790474	55.804054
763	126ko1Gko3R073003	NORMAL	B	1	2	5	9	LOW_SIGNAL	LOW_SIGNAL	3831.589111	2751.191895	3836	2751	74.493294	42.357635	3902.547607	2759.63501	3904	2759	66.911362	36.456787	100	100	-7.600476	-0.930247	0	0	-1.060485	-0.231592	0	0
764	126ko1Gko3R073003	NORMAL	B	1	2	5	10	LOW_SIGNAL	LOW_SIGNAL	3814.489502	2715.489502	3804	2716	72.353088	38.411755	3865.431885	2734.39209	3886	2738	121.499802	39.492523	100	100	-5.456519	-2.082653	0	0	-0.41928	-0.478637	0	0
765	126ko1Gko3R073003	NORMAL	B	1	2	5	11	LOW_SIGNAL	LOW_SIGNAL	3629.52002	2719.873291	3626	2720	59.63961	36.235481	3671.904053	2732.687988	3660	2733	78.589729	35.177525	100	100	-4.539821	-1.4119	0	0	-0.539308	-0.364287	0	0
766	126ko1Gko3R073003	NORMAL	B	1	2	5	12	LOW_SIGNAL	LOW_SIGNAL	3574.944824	2712.096436	3570	2708	74.320808	35.151718	3653.583984	2729.983887	3654	2730	98.392502	45.332466	100	100	-8.423164	-1.970807	0	0	-0.799239	-0.394584	0	0
767	126ko1Gko3R073003	NORMAL	B	1	2	5	13	LOW_SIGNAL	LOW_SIGNAL	3701.013672	2725.489746	3701	2726	105.712044	41.546013	3652.600098	2723.696045	3645	2721	119.981377	45.28997	100	100	5.185654	0.197627	26.239643	0.03811	0.403509	0.039605	117.217949	1005.229492
768	126ko1Gko3R073003	NORMAL	B	1	2	5	14	LOW_SIGNAL	LOW_SIGNAL	3765.279785	2746.741211	3750	2746	96.804169	56.999104	3720.864014	2728.936035	3745	2730	105.340637	39.855343	100	100	4.757443	1.961742	2.425112	0.412352	0.421639	0.446745	93.526169	228.858231
769	126ko1Gko3R073003	NORMAL	B	1	2	5	15	LOW_SIGNAL	LOW_SIGNAL	3765.439941	2766.879883	3772	2765	66.38028	41.312519	3709.120117	2744.968018	3715	2745	63.588223	41.225758	100	100	6.032505	2.414209	2.49875	0.4002	0.885696	0.531509	33.823589	12.212695
770	126ko1Gko3R073003	NORMAL	B	1	2	5	16	LOW_SIGNAL	LOW_SIGNAL	3725.466309	2749.858154	3723	2749	57.918007	38.881828	3660.016113	2730.224121	3662	2730	57.830956	35.700558	100	100	7.010473	2.163242	3.240726	0.308573	1.13175	0.549964	4.849945	78.452904
771	126ko1Gko3R073003	NORMAL	B	1	2	5	17	LOW_SIGNAL	LOW_SIGNAL	3687.876709	2734.630127	3693	2733	68.895416	38.617493	3684.687988	2746.464111	3690	2746	59.907513	35.931961	100	100	0.341549	-1.303847	0	-3.817453	0.053227	-0.329344	1067.027588	0
772	126ko1Gko3R073003	NORMAL	B	1	2	5	18	LOW_SIGNAL	LOW_SIGNAL	3664.342773	2726.426514	3672	2728	53.769619	35.270683	3722.167969	2738.704102	3722	2736	54.671562	38.546154	100	100	-6.193748	-1.352722	0	0	-1.057683	-0.318517	0	0
773	126ko1Gko3R073003	NORMAL	B	1	2	5	19	LOW_SIGNAL	LOW_SIGNAL	3695.244873	2740.748291	3692	2744	67.439636	40.718689	3716.54541	2730.049561	3713	2725	53.776535	38.466839	100	100	-2.281534	1.178767	-1.935526	0	-0.396094	0.278129	0	124.813171
774	126ko1Gko3R073003	NORMAL	B	1	2	5	20	LOW_SIGNAL	LOW_SIGNAL	3762.716309	2735.331055	3763	2731	58.455753	38.892216	3787.248047	2726.447998	3787	2723	56.291809	38.786324	100	100	-2.627633	0.978719	-2.684768	0	-0.435796	0.229025	0	32.286499
775	126ko1Gko3R073003	NORMAL	B	1	2	5	21	LOW_SIGNAL	LOW_SIGNAL	3855.966064	2771.584961	3862	2771	102.57637	44.490097	3825.877197	2760.614014	3801	2753	114.246681	55.517601	100	100	3.222866	1.208759	2.66626	0.375057	0.263368	0.197612	167.181427	302.699158
776	126ko1Gko3R073003	NORMAL	B	1	2	5	22	LOW_SIGNAL	LOW_SIGNAL	4020.916016	2801.622314	4032	2800	124.004692	42.332321	3995.305176	2792.313477	3912	2782	222.41655	53.345951	100	100	2.743217	1.025631	2.674664	0.373879	0.115148	0.174499	720.945007	348.719696
777	126ko1Gko3R073003	NORMAL	B	1	2	5	23	LOW_SIGNAL	LOW_SIGNAL	4244.205566	2783.123291	4217	2787	192.245544	39.057678	4300.125	2805.307617	4258	2800	266.910248	49.914509	100	100	-5.989618	-2.444228	0	0	-0.209507	-0.444446	0	0
778	126ko1Gko3R073003	NORMAL	B	1	2	5	24	LOW_SIGNAL	LOW_SIGNAL	4490.899414	2784.181152	4481	2785	143.668976	42.976902	4553.885742	2790.508789	4579	2789	206.024155	45.326786	100	100	-6.746565	-0.697167	0	0	-0.305723	-0.1396	0	0
779	126ko1Gko3R073003	NORMAL	B	1	2	5	25	LOW_SIGNAL	LOW_SIGNAL	4876.381348	2764.059326	4868	2767	177.121826	41.227402	4602.833496	2766.428467	4596	2764	95.880409	43.913261	100	100	29.30014	-0.261028	0	-0.008909	2.853011	-0.05395	54.442558	0
780	126ko1Gko3R073003	NORMAL	B	1	2	5	26	DETECTED	DETECTED	5014.853516	2754.268311	5017	2750	80.909386	37.667645	4595.671875	2747	4586	2747	82.538795	41.663776	100	100	44.899204	0.800809	56.067299	0.017836	5.078601	0.174452	3.893167	244.967819
781	126ko1Gko3R073003	NORMAL	B	1	2	6	1	LOW_SIGNAL	LOW_SIGNAL	3787.317139	2770.558594	3804	2769	118.551773	44.075966	3508.791992	2705.624023	3489	2703	107.818207	42.994312	100	100	29.833267	7.154372	4.169935	0.239812	2.583285	1.510306	17.697706	14.945251
782	126ko1Gko3R073003	NORMAL	B	1	2	6	2	LOW_SIGNAL	LOW_SIGNAL	3866.582764	2785.821289	3865	2786	98.943375	41.462612	3570.568115	2718.471924	3575	2719	76.445351	38.923958	100	100	31.706594	7.42043	4.272878	0.234034	3.872239	1.730281	21.220705	21.210947
783	126ko1Gko3R073003	NORMAL	B	1	2	6	3	LOW_SIGNAL	LOW_SIGNAL	3627.135254	2725	3631	2723	82.380531	36.204258	3615.560059	2723.360107	3623	2725	72.445801	38.993462	100	100	1.239837	0.18068	6.862049	0.145729	0.159777	0.042056	338.822388	883.134766
784	126ko1Gko3R073003	NORMAL	B	1	2	6	4	LOW_SIGNAL	LOW_SIGNAL	3727.399902	2734.324219	3737	2737	70.298508	39.999432	3665.503906	2724.125977	3662	2728	99.461327	46.005867	100	100	6.629777	1.123624	5.900354	0.169481	0.622312	0.221673	113.676239	222.866943
785	126ko1Gko3R073003	NORMAL	B	1	2	6	5	DETECTED	DETECTED	8190.769043	4357.980957	8575	4433	956.042419	410.647034	3770.383301	2750.416748	3761	2751	109.991692	45.798855	100	100	473.474457	177.118484	2.673208	0.374082	40.188362	35.100533	21.484419	25.385307
786	126ko1Gko3R073003	NORMAL	B	1	2	6	6	DETECTED	DETECTED	7723.496094	4093.728027	8287	4281	1259.344116	478.653198	3846.795898	2787.469482	3844	2787	111.295593	47.560097	100	100	415.239471	143.921173	2.885187	0.346598	34.83247	27.465431	32.357841	36.461735
787	126ko1Gko3R073003	NORMAL	B	1	2	6	7	LOW_SIGNAL	LOW_SIGNAL	4046.810791	2763.351318	4071	2760	128.744095	36.573261	3868.05127	2770.008545	3867	2768	71.227753	35.406139	100	100	19.147213	-0.733481	0	-0.038307	2.509689	-0.188025	59.994419	0
788	126ko1Gko3R073003	NORMAL	B	1	2	6	8	LOW_SIGNAL	LOW_SIGNAL	4103.641602	2756.924072	4121	2759	104.448441	37.162949	3891.360352	2762.909912	3893	2760	66.762924	33.242237	100	100	22.737778	-0.659509	0	-0.029005	3.179628	-0.180067	37.839195	0
789	126ko1Gko3R073003	NORMAL	B	1	2	6	9	LOW_SIGNAL	LOW_SIGNAL	3918.075928	2769.820801	3927	2771	81.99102	37.312801	3845.352051	2761.944092	3845	2761	70.597816	36.403278	100	100	7.789569	0.867841	8.975798	0.111411	1.030115	0.216374	57.333344	103.954399
790	126ko1Gko3R073003	NORMAL	B	1	2	6	10	LOW_SIGNAL	LOW_SIGNAL	3917.244873	2754.775391	3916	2755	90.906303	38.46484	3866.983887	2758.879883	3863	2758	144.499252	47.820332	100	100	5.383533	-0.452225	0	-0.084002	0.347829	-0.085832	223.476135	0
791	126ko1Gko3R073003	NORMAL	B	1	2	6	11	LOW_SIGNAL	LOW_SIGNAL	3949.462646	2811.16333	3964	2814	142.438354	62.477386	3886.36792	2801.112061	3926	2807	196.824692	58.739891	100	100	6.758175	1.10743	6.102573	0.163865	0.320563	0.171115	215.288147	211.763794
792	126ko1Gko3R073003	NORMAL	B	1	2	6	12	LOW_SIGNAL	LOW_SIGNAL	4041.144775	2864.758545	4041	2850	113.915047	65.167015	3879.352051	2808.256104	3889	2807	106.1166	45.696564	100	100	17.329874	6.225336	2.783765	0.359226	1.524669	1.23647	25.602814	82.22715
793	126ko1Gko3R073003	NORMAL	B	1	2	6	13	LOW_SIGNAL	LOW_SIGNAL	3909.897217	2797.212402	3893	2795	89.283249	37.281265	3822.815918	2784.112061	3821	2783	75.117477	37.212383	100	100	9.327415	1.443372	6.46224	0.154745	1.159268	0.352043	55.417522	17.291311
794	126ko1Gko3R073003	NORMAL	B	1	2	6	14	LOW_SIGNAL	LOW_SIGNAL	3874.369873	2761.897217	3854	2763	87.829781	38.460499	3800.647949	2764.023926	3791	2760	71.94725	34.241184	100	100	7.896471	-0.234317	0	-0.029674	1.024666	-0.06211	68.331406	0
795	126ko1Gko3R073003	NORMAL	B	1	2	6	15	LOW_SIGNAL	LOW_SIGNAL	3743.148682	2730.621582	3751	2729	69.611984	35.834923	3780.135986	2751.191895	3789	2756	91.898643	45.781509	100	100	-3.961768	-2.266399	0	0	-0.402479	-0.449315	0	0
796	126ko1Gko3R073003	NORMAL	B	1	2	6	16	LOW_SIGNAL	LOW_SIGNAL	3709.687012	2715.421875	3702	2714	66.085953	35.109783	3729.216064	2741.696045	3740	2739	95.867401	42.719498	100	100	-2.091788	-2.89484	0	0	-0.203709	-0.615039	0	0
797	126ko1Gko3R073003	NORMAL	B	1	2	6	17	DETECTED	DETECTED	4691.469238	2822.530762	4669	2815	144.281158	44.282635	3785.642822	2750.66333	3779	2754	99.906067	43.056171	100	100	97.02449	7.918222	12.253317	0.081611	9.066781	1.669155	11.491748	14.401209
798	126ko1Gko3R073003	NORMAL	B	1	2	6	18	DETECTED	DETECTED	4741.285645	2781.333252	4722	2788	144.798019	35.218674	3797.643555	2738.742676	3787	2740	121.19677	54.706245	100	100	101.074989	4.692552	21.53945	0.046426	7.786033	0.778532	8.39647	98.289101
799	126ko1Gko3R073003	NORMAL	B	1	2	6	19	DETECTED	DETECTED	4783.475586	2806.327881	4783	2800	88.252586	45.608746	3910.55127	2726.811035	3866	2718	210.663773	61.469921	100	100	93.500298	8.761021	10.672306	0.0937	4.143685	1.293589	21.913351	51.827473
800	126ko1Gko3R073003	NORMAL	B	1	2	6	20	LOW_SIGNAL	LOW_SIGNAL	4715.020508	2787.462646	4817	2801	315.398926	70.66468	4030.647705	2733.06665	3935	2719	284.031128	93.759026	100	100	73.304245	5.993251	12.231132	0.081759	2.409499	0.580168	20.036348	113.283882
801	126ko1Gko3R073003	NORMAL	B	1	2	6	21	DETECTED	DETECTED	21962.304688	17103.287109	23807	18623	4827.852051	5123.870117	4285.358887	2845.718018	4125	2858	397.010254	118.536903	100	100	1893.405396	1570.872925	1.20532	0.829655	44.525162	120.279587	27.219072	35.928272
802	126ko1Gko3R073003	NORMAL	B	1	2	6	22	DETECTED	DETECTED	22321.740234	16998.621094	23892	18119	3866.162842	4280.212891	4829.355469	2923.955566	5040	2927	357.133057	46.939503	100	100	1873.636841	1550.720947	1.208236	0.827653	48.980022	299.846924	22.007477	30.408932
803	126ko1Gko3R073003	NORMAL	B	1	2	6	23	DETECTED	DETECTED	28222.685547	13712.678711	30775	13386	8157.22998	6071.632324	4899.356934	2887.285645	4773	2883	247.800461	43.045933	100	100	2498.198486	1192.721924	2.094536	0.477433	94.121407	251.48468	34.958412	56.085541
804	126ko1Gko3R073003	NORMAL	B	1	2	6	24	DETECTED	DETECTED	26982.535156	13370.458008	29780	13059	8428.961914	5880.463379	4924.59082	2866.318115	4914	2871	176.933304	39.6297	100	100	2362.661133	1157.326904	2.041481	0.48984	124.668137	265.057251	38.204395	55.981068
805	126ko1Gko3R073003	NORMAL	B	1	2	6	25	LOW_SIGNAL	LOW_SIGNAL	4888.38623	2903.52417	4887	2910	82.710014	50.247177	4792.485352	2833.584229	4780	2836	117.555565	56.098885	100	100	10.272094	7.705855	1.333025	0.750174	0.815792	1.246726	87.107239	35.667835
806	126ko1Gko3R073003	NORMAL	B	1	2	6	26	LOW_SIGNAL	LOW_SIGNAL	4656.287598	2842.712402	4652	2841	70.800636	39.467316	4616.077637	2800.025879	4601	2791	107.973518	50.268227	100	100	4.306952	4.703123	0.915764	1.091984	0.372406	0.849175	202.73645	72.932587
807	126ko1Gko3R073003	NORMAL	B	1	2	7	1	LOW_SIGNAL	LOW_SIGNAL	3555.765137	2704.731445	3559	2706	74.70504	37.827419	3533.231934	2701.216064	3531	2699	54.640785	34.509136	100	100	2.413567	0.387318	6.231482	0.160475	0.412388	0.101868	226.081375	440.72052
808	126ko1Gko3R073003	NORMAL	B	1	2	7	2	LOW_SIGNAL	LOW_SIGNAL	3630.828857	2707.684326	3630	2702	62.000729	35.888245	3633.104004	2706.552002	3629	2704	60.224297	36.04488	100	100	-0.243695	0.124757	-1.953347	0	-0.037778	0.031414	0	296.442047
809	126ko1Gko3R073003	NORMAL	B	1	2	7	3	LOW_SIGNAL	LOW_SIGNAL	3578.388184	2709.960449	3554	2714	119.265785	35.029579	3711.624023	2718.055908	3708	2714	92.982285	41.860043	100	100	-14.2711	-0.891943	0	0	-1.432916	-0.193393	0	0
810	126ko1Gko3R073003	NORMAL	B	1	2	7	4	LOW_SIGNAL	LOW_SIGNAL	3586.553955	2716.844482	3548	2717	153.222015	43.103848	3786.295898	2738.295898	3786	2738	70.039612	43.124912	100	100	-21.394674	-2.363478	0	0	-2.851843	-0.497425	0	0
811	126ko1Gko3R073003	NORMAL	B	1	2	7	5	LOW_SIGNAL	LOW_SIGNAL	3765.798584	2738.637695	3775	2736	71.661934	37.459393	3798.404785	2759.126953	3792	2762	73.828476	42.91407	100	100	-3.492501	-2.257469	0	0	-0.441648	-0.477448	0	0
812	126ko1Gko3R073003	NORMAL	B	1	2	7	6	LOW_SIGNAL	LOW_SIGNAL	3743.223633	2749.585449	3737	2750	67.75444	42.066078	3806.482422	2766.699219	3803	2767	106.987366	49.061913	100	100	-6.775748	-1.885564	0	0	-0.591273	-0.34882	0	0
813	126ko1Gko3R073003	NORMAL	B	1	2	7	7	LOW_SIGNAL	LOW_SIGNAL	3990.355225	2785.25	3966	2784	224.184998	56.604267	3788.800049	2748.074951	3785	2742	124.532761	46.718384	100	100	21.588892	4.095879	5.270881	0.189722	1.618491	0.795726	92.488258	85.97139
814	126ko1Gko3R073003	NORMAL	B	1	2	7	8	LOW_SIGNAL	LOW_SIGNAL	4147.790527	2803.574219	4136	2807	160.499252	44.675728	4028.775879	2797.1521	3995	2797	172.779083	58.974442	100	100	12.747847	0.707577	18.016188	0.055506	0.688826	0.108897	53.752583	599.453003
815	126ko1Gko3R073003	NORMAL	B	1	2	7	9	LOW_SIGNAL	LOW_SIGNAL	4693.637207	2909.931396	4622	2902	422.064819	69.283684	4140.450195	2824.741699	4210	2827	191.167419	61.256653	100	100	59.252731	9.386045	6.312854	0.158407	2.893731	1.390701	68.022102	37.998184
816	126ko1Gko3R073003	NORMAL	B	1	2	7	10	DETECTED	DETECTED	5360.84375	3000.90625	5332	2997	164.958481	48.9617	4190.226563	2839.933105	4188	2839	127.452446	46.798328	100	100	125.38665	17.735727	7.069721	0.141448	9.184737	3.43972	8.946074	8.941375
817	126ko1Gko3R073003	NORMAL	B	1	2	7	11	LOW_SIGNAL	LOW_SIGNAL	3917.906738	2844.100098	3914	2848	88.722107	49.920849	4013.208008	2817.855957	4007	2818	81.055473	51.538071	100	100	-10.207869	2.891531	-3.530264	0	-1.175754	0.509219	0	48.808731
818	126ko1Gko3R073003	NORMAL	B	1	2	7	12	LOW_SIGNAL	LOW_SIGNAL	3843.80127	2807.897217	3835	2809	93.439095	42.365692	3932.072021	2792.112061	3929	2789	97.834702	48.20039	100	100	-9.454819	1.73918	-5.436367	0	-0.902244	0.32749	0	145.62738
819	126ko1Gko3R073003	NORMAL	B	1	2	7	13	LOW_SIGNAL	LOW_SIGNAL	3744.755127	2758.401367	3743	2759	72.471031	39.391197	3834.8479	2773.320068	3830	2769	69.578239	39.911915	100	100	-9.649979	-1.643715	0	0	-1.294841	-0.373791	0	0
820	126ko1Gko3R073003	NORMAL	B	1	2	7	14	LOW_SIGNAL	LOW_SIGNAL	3739.7229	2748.581055	3738	2752	81.273361	36.819096	3818.791992	2760.112061	3810	2759	66.458733	35.576637	100	100	-8.469214	-1.270465	0	0	-1.189747	-0.324117	0	0
821	126ko1Gko3R073003	NORMAL	B	1	2	7	15	LOW_SIGNAL	LOW_SIGNAL	3659.662109	2740.567627	3650	2740	122.724152	38.84	3812.736084	2760.320068	3810	2762	72.768532	39.58873	100	100	-16.395994	-2.176288	0	0	-2.103574	-0.498941	0	0
822	126ko1Gko3R073003	NORMAL	B	1	2	7	16	LOW_SIGNAL	LOW_SIGNAL	3706.856201	2750.952148	3685	2747	125.530922	37.009663	3840.375977	2760.991943	3842	2762	59.32275	39.417637	100	100	-14.301514	-1.106166	0	0	-2.250735	-0.254703	0	0
823	126ko1Gko3R073003	NORMAL	B	1	2	7	17	LOW_SIGNAL	LOW_SIGNAL	3794.342529	2753.349365	3779	2749	78.444389	42.580643	3884.460205	2757.015869	3878	2762	63.539425	41.854221	100	100	-9.652646	-0.403969	0	0	-1.418295	-0.087602	0	0
824	126ko1Gko3R073003	NORMAL	B	1	2	7	18	LOW_SIGNAL	LOW_SIGNAL	3922.910889	2762.773926	3904	2761	112.846001	39.911758	4041.850342	2780.267822	4014	2784	99.527695	45.955017	100	100	-12.739792	-1.927446	0	0	-1.195039	-0.380674	0	0
825	126ko1Gko3R073003	NORMAL	B	1	2	7	19	DETECTED	DETECTED	39622.214844	5825.508789	42208	5955	14039.214844	1318.924683	4416.941406	2809.176514	4371	2799	251.74826	42.859119	100	100	3770.892334	332.333984	11.346695	0.088131	139.84317	70.377838	39.871746	43.703014
826	126ko1Gko3R073003	NORMAL	B	1	2	7	20	DETECTED	DETECTED	41198.144531	5932.987793	42210	6041	14043.142578	1225.802002	4647.181641	2861.636475	4675	2859	232.479523	65.052025	100	100	3915.031006	338.395874	11.569382	0.086435	157.222275	47.213768	38.415455	39.854595
827	126ko1Gko3R073003	NORMAL	B	1	2	7	21	LOW_SIGNAL	LOW_SIGNAL	5143.269043	2907.47583	5159	2912	169.029755	96.79641	4991.591309	2901.104248	4997	2891	132.664902	115.233437	100	100	16.246441	0.702009	23.142773	0.04321	1.143315	0.055293	69.056236	981.288452
828	126ko1Gko3R073003	NORMAL	B	1	2	7	22	LOW_SIGNAL	LOW_SIGNAL	5252.360352	2831.19043	5254	2833	125.046661	49.073658	5128.637695	2857.669189	5112	2853	121.311516	62.454689	100	100	13.252129	-2.917381	0	-0.220144	1.019876	-0.423968	24.518179	0
829	126ko1Gko3R073003	NORMAL	B	1	2	7	23	DETECTED	DETECTED	11208.124023	6488.583984	11568	6778	2031.645874	1544.992554	5049.819824	2851.5	5069	2856	103.677414	43.01886	100	100	659.625671	400.727264	1.646071	0.607507	59.398705	84.546265	32.947361	42.46241
830	126ko1Gko3R073003	NORMAL	B	1	2	7	24	DETECTED	DETECTED	12015.712891	7324.13916	12435	7473	2075.015625	1751.85376	4862.333496	2861.641113	4873	2861	167.073792	31.854506	100	100	766.209717	491.669891	1.558382	0.641691	42.815689	140.090012	28.913307	39.250751
831	126ko1Gko3R073003	NORMAL	B	1	2	7	25	DETECTED	DETECTED	17836.550781	12061.061523	18464	12504	3516.381836	2711.516602	4738.761719	2868.238037	4715	2872	112.769196	31.365437	100	100	1402.924805	1012.84845	1.385128	0.721955	116.146873	293.087677	26.83333	29.494043
832	126ko1Gko3R073003	NORMAL	B	1	2	7	26	DETECTED	DETECTED	18389.289063	12155.089844	18676	11988	3905.812012	2871.408203	4563.706055	2818.117676	4550	2817	72.25975	55.690983	100	100	1480.880005	1028.730591	1.439522	0.694675	191.331726	167.656815	28.245779	30.747313
833	126ko1Gko3R073003	NORMAL	B	1	2	8	1	LOW_SIGNAL	LOW_SIGNAL	3936.776123	2718.720215	3926	2719	113.789986	36.045242	3691.69043	2717.5	3676	2716	132.057053	38.344074	100	100	26.251514	0.134441	195.26413	0.005121	1.855908	0.031823	27.343174	1071.698486
834	126ko1Gko3R073003	NORMAL	B	1	2	8	2	LOW_SIGNAL	LOW_SIGNAL	3973.627686	2724.95166	3962	2723	103.172523	38.780605	3802.447998	2728.511963	3818	2725	95.404861	42.676502	100	100	18.335325	-0.392268	0	-0.021394	1.794245	-0.083425	22.943398	0
835	126ko1Gko3R073003	NORMAL	B	1	2	8	3	LOW_SIGNAL	LOW_SIGNAL	3768.802734	2729.877441	3751	2728	91.719307	37.111069	3848.248047	2735.855957	3847	2734	90.388107	36.617847	100	100	-8.509512	-0.658702	0	0	-0.878935	-0.163268	0	0
836	126ko1Gko3R073003	NORMAL	B	1	2	8	4	LOW_SIGNAL	LOW_SIGNAL	3731.821289	2741.271484	3704	2742	120.641296	40.535057	3854.190186	2743.140869	3854	2743	82.949867	38.398911	100	100	-13.107125	-0.205965	0	0	-1.475215	-0.048683	0	0
837	126ko1Gko3R073003	NORMAL	B	1	2	8	5	LOW_SIGNAL	LOW_SIGNAL	3740.5271	2731.898682	3742	2729	67.119095	36.846203	3785.887939	2741.12793	3775	2739	69.208801	35.183155	100	100	-4.858671	-1.016862	0	0	-0.65542	-0.26232	0	0
838	126ko1Gko3R073003	NORMAL	B	1	2	8	6	LOW_SIGNAL	LOW_SIGNAL	3764.824219	2750.743164	3738	2745	119.840736	45.459717	3902.230225	2791.626953	3915	2784	156.209976	63.036587	100	100	-14.717773	-4.504501	0	0	-0.879624	-0.648572	0	0
839	126ko1Gko3R073003	NORMAL	B	1	2	8	7	DETECTED	DETECTED	4591.51709	3565.853516	4521	3504	317.824066	366.717194	3989.67749	2846.145264	4057	2850	158.752914	79.863792	100	100	64.463989	79.296143	0.812952	1.230084	3.791046	9.011697	45.748989	49.730595
840	126ko1Gko3R073003	NORMAL	B	1	2	8	8	LOW_SIGNAL	LOW_SIGNAL	4694.519531	3441.782959	4705	3450	308.332306	333.66275	4151.466309	2855.406738	4141	2847	98.827271	48.613644	100	100	58.167286	64.605858	0.900341	1.110691	5.494973	12.061968	53.782028	56.295311
841	126ko1Gko3R073003	NORMAL	B	1	2	8	9	DETECTED	DETECTED	7372.226563	4694.434082	7515	4748	606.236877	727.817749	4180.679199	2845.150879	4210	2844	101.488869	50.501869	100	100	341.851654	203.750641	1.677794	0.596021	31.447266	36.618114	18.727015	39.26189
842	126ko1Gko3R073003	NORMAL	B	1	2	8	10	DETECTED	DETECTED	7643.989746	4717.333496	7820	4783	580.163818	652.699036	4150.080566	2816.838623	4117	2816	169.651657	56.44849	100	100	374.238098	209.393051	1.787252	0.559518	20.594606	33.66777	15.8792	34.214954
843	126ko1Gko3R073003	NORMAL	B	1	2	8	11	LOW_SIGNAL	LOW_SIGNAL	3856.62085	2747.679688	3851	2748	108.955338	43.325867	3960.327881	2769.696045	3959	2767	79.119431	36.098484	100	100	-11.108223	-2.425722	0	0	-1.310766	-0.609897	0	0
844	126ko1Gko3R073003	NORMAL	B	1	2	8	12	LOW_SIGNAL	LOW_SIGNAL	3794.284668	2735.132568	3795	2733	83.409943	40.921337	3880	2754	3869	2753	71.238014	35.219131	100	100	-9.181104	-2.078779	0	0	-1.203225	-0.535715	0	0
845	126ko1Gko3R073003	NORMAL	B	1	2	8	13	LOW_SIGNAL	LOW_SIGNAL	3530.912842	2694.724854	3485	2688	160.975479	43.5117	3882.711914	2752.503906	3878	2748	85.257568	39.153088	100	100	-37.681751	-6.365991	0	0	-4.126309	-1.475721	0	0
846	126ko1Gko3R073003	NORMAL	B	1	2	8	14	LOW_SIGNAL	LOW_SIGNAL	3550.619141	2697.074951	3491	2695	162.800186	47.663357	3914.983887	2750.120117	3911	2751	78.870155	38.217041	100	100	-39.027679	-5.844419	0	0	-4.619805	-1.387998	0	0
847	126ko1Gko3R073003	NORMAL	B	1	2	8	15	LOW_SIGNAL	LOW_SIGNAL	3737.136475	2711.629883	3700	2712	118.410881	41.355621	3912.216064	2751.063965	3920	2755	81.965439	36.522144	100	100	-18.75305	-4.344775	0	0	-2.136017	-1.079731	0	0
848	126ko1Gko3R073003	NORMAL	B	1	2	8	16	LOW_SIGNAL	LOW_SIGNAL	3754.182373	2715.391846	3741	2713	118.220016	39.151657	3920.424072	2744.8479	3938	2743	72.430191	31.510891	100	100	-17.80641	-3.245414	0	0	-2.295199	-0.93479	0	0
849	126ko1Gko3R073003	NORMAL	B	1	2	8	17	LOW_SIGNAL	LOW_SIGNAL	3755.182373	2712.202637	3683	2707	187.1689	39.673325	4005.552002	2741.271973	3974	2738	137.31871	33.611244	100	100	-26.817484	-3.202806	0	0	-1.823274	-0.864869	0	0
850	126ko1Gko3R073003	NORMAL	B	1	2	8	18	LOW_SIGNAL	LOW_SIGNAL	4030.594482	2712.939209	3974	2710	239.919693	44.026924	4315.055664	2750.976074	4243	2748	275.611359	34.256084	100	100	-30.469084	-4.190832	0	0	-1.03211	-1.110368	0	0
851	126ko1Gko3R073003	NORMAL	B	1	2	8	19	DETECTED	DETECTED	8184.598145	2925.362793	8129	2908	432.359619	73.845284	4777.532227	2772.27417	4823	2769	271.702698	35.285332	100	100	364.936188	16.867025	21.636072	0.046219	12.539683	4.338591	9.871308	42.37392
852	126ko1Gko3R073003	NORMAL	B	1	2	8	20	DETECTED	DETECTED	8544.075195	2941.462158	8456	2932	549.698669	72.107124	5010.632813	2784.102051	5042	2786	117.7118	33.328068	100	100	378.472565	17.337648	21.829521	0.04581	30.017742	4.721549	15.196157	40.634674
853	126ko1Gko3R073003	NORMAL	B	1	2	8	21	DETECTED	DETECTED	6052.097656	2966.390137	6072	2961	89.647598	61.847343	5052.885742	2793.411377	5048	2791	87.505402	39.228943	100	100	107.027161	19.058483	5.615723	0.178071	11.418859	4.409468	1.949604	27.641577
854	126ko1Gko3R073003	NORMAL	B	1	2	8	22	DETECTED	DETECTED	6014	2985.100098	6004	2981	109.194862	38.531986	5055.577148	2826.778809	5055	2825	143.664032	43.056416	100	100	102.65818	17.44355	5.885166	0.169919	6.671279	3.677066	9.740862	12.135475
855	126ko1Gko3R073003	NORMAL	B	1	2	8	23	DETECTED	DETECTED	7044.480957	3028.519287	7042	3024	195.112091	48.839672	4956.413574	2897.779297	4957	2859	163.566956	124.550217	100	100	223.656189	14.404694	15.526619	0.064406	12.765826	1.049697	5.094184	87.635818
856	126ko1Gko3R073003	NORMAL	B	1	2	8	24	DETECTED	DETECTED	7053.895508	3234.477539	6963	3251	276.509308	227.728394	4938.578125	3026.484375	4856	2895	277.443787	232.025223	100	100	226.574966	22.916307	9.887063	0.101142	7.62431	0.896425	1.075586	21.369152
857	126ko1Gko3R073003	NORMAL	B	1	2	8	25	DETECTED	DETECTED	8095.586914	5161.709961	8298	5318	1074.33606	759.656921	4509.813965	2831.488281	4485	2834	133.5961	48.60305	100	100	384.077789	256.739563	1.495982	0.668457	26.840401	47.943939	29.728519	32.533409
858	126ko1Gko3R073003	NORMAL	B	1	2	8	26	DETECTED	DETECTED	8532.918945	5432.427246	8381	5227	1078.108032	861.073914	4415.388672	2802.166748	4397	2804	100.351807	45.502747	100	100	441.035156	289.797302	1.521875	0.657084	41.030952	57.804432	26.069691	32.691467
859	126ko1Gko3R073003	NORMAL	B	1	2	9	1	LOW_SIGNAL	LOW_SIGNAL	3478.130127	2689.671143	3420	2686	162.062195	39.837448	3825.515869	2744.944336	3815	2748	86.772507	39.236164	100	100	-37.209034	-6.0899	0	0	-4.003408	-1.408731	0	0
860	126ko1Gko3R073003	NORMAL	B	1	2	9	2	LOW_SIGNAL	LOW_SIGNAL	3463.563721	2686.906006	3425	2686	123.735725	39.175339	3946.808105	2748.927979	3834	2749	943.106934	42.4137	100	100	-51.761066	-6.833467	0	0	-0.512396	-1.46231	0	0
861	126ko1Gko3R073003	NORMAL	B	1	2	9	3	LOW_SIGNAL	LOW_SIGNAL	3580.02002	2699.68457	3542	2699	142.595978	40.207237	3867.60791	2738.679932	3802	2739	888.64209	47.341518	100	100	-30.803991	-4.296438	0	0	-0.323626	-0.823703	0	0
862	126ko1Gko3R073003	NORMAL	B	1	2	9	4	LOW_SIGNAL	LOW_SIGNAL	3530.527832	2733.041748	3475	2720	164.71225	58.603664	3879.823975	2782.312012	3915	2774	168.789108	66.712242	100	100	-37.413658	-5.428508	0	0	-2.069423	-0.738549	0	0
863	126ko1Gko3R073003	NORMAL	B	1	2	9	5	LOW_SIGNAL	LOW_SIGNAL	3757.554688	2820.5	3720	2813	163.998383	61.162899	3931.904053	2832.639893	3949	2832	118.315643	73.587822	100	100	-18.674835	-1.337551	0	0	-1.473595	-0.164971	0	0
864	126ko1Gko3R073003	NORMAL	B	1	2	9	6	LOW_SIGNAL	LOW_SIGNAL	3787.551025	2832.210938	3691	2833	711.65033	49.334232	4159.071777	2861.639893	3983	2860	1365.436523	45.689941	100	100	-39.79417	-3.242429	0	0	-0.272089	-0.644101	0	0
865	126ko1Gko3R073003	NORMAL	B	1	2	9	7	LOW_SIGNAL	LOW_SIGNAL	3761.187988	2799.013428	3735	2800	117.628326	42.710529	4195.103516	2856.818848	4030	2855	1413.360352	58.483982	100	100	-46.477375	-6.368896	0	0	-0.30701	-0.988397	0	0
866	126ko1Gko3R073003	NORMAL	B	1	2	9	8	LOW_SIGNAL	LOW_SIGNAL	3774.248291	2767.862061	3741	2767	137.647522	45.375221	4025.928467	2828.317383	4038	2830	119.16967	51.166027	100	100	-26.957859	-6.660857	0	0	-2.111948	-1.181552	0	0
867	126ko1Gko3R073003	NORMAL	B	1	2	9	9	DETECTED	DETECTED	5506.586914	2970.706543	5530	2967	232.86235	59.398182	4007.9375	2791.708252	3997	2794	104.732002	41.36282	100	100	160.52269	19.721704	8.139392	0.122859	14.309374	4.327517	13.877893	23.815506
868	126ko1Gko3R073003	NORMAL	B	1	2	9	10	DETECTED	DETECTED	5644.84082	2987.386475	5618	2978	303.926331	73.467873	4030.877441	2781.438721	4013	2778	155.455048	50.548553	100	100	172.874161	22.690947	7.61864	0.131257	10.382187	4.074256	16.181332	25.8871
869	126ko1Gko3R073003	NORMAL	B	1	2	9	11	LOW_SIGNAL	LOW_SIGNAL	3841.560791	2759.256836	3846	2762	60.796341	38.387939	3905.825439	2763.722168	3897	2765	81.593155	35.60397	100	100	-6.883488	-0.491982	0	0	-0.787623	-0.125417	0	0
870	126ko1Gko3R073003	NORMAL	B	1	2	9	12	LOW_SIGNAL	LOW_SIGNAL	3783.455811	2758.217773	3783	2758	59.816521	38.12822	3845.503906	2753.639893	3849	2757	63.602047	42.390926	100	100	-6.646069	0.504383	-13.176643	0	-0.975568	0.107992	0	404.694946
871	126ko1Gko3R073003	NORMAL	B	1	2	9	13	LOW_SIGNAL	LOW_SIGNAL	3665.56543	2738.579346	3645	2737	118.123405	38.237503	3840.639893	2759.384033	3839	2759	66.3927	36.10397	100	100	-18.752501	-2.292222	0	0	-2.636954	-0.576244	0	0
872	126ko1Gko3R073003	NORMAL	B	1	2	9	14	LOW_SIGNAL	LOW_SIGNAL	3701.45459	2737.587402	3679	2734	113.34478	40.491234	3911.280029	2765.295898	3899	2762	85.337532	38.311539	100	100	-22.474733	-3.052871	0	0	-2.458771	-0.723242	0	0
873	126ko1Gko3R073003	NORMAL	B	1	2	9	15	LOW_SIGNAL	LOW_SIGNAL	3862.093994	2757.442871	3858	2755	69.600441	38.623333	3983.877197	2787.543945	3973	2779	125.215363	63.370678	100	100	-13.044391	-3.316481	0	0	-0.97259	-0.475	0	0
874	126ko1Gko3R073003	NORMAL	B	1	2	9	16	LOW_SIGNAL	LOW_SIGNAL	3956.458984	2788.616455	3925	2770	132.097992	78.974922	4104.593262	2876.652588	4052	2802	171.018082	161.81604	100	100	-15.866896	-9.69966	0	0	-0.866191	-0.544051	0	0
875	126ko1Gko3R073003	NORMAL	B	1	2	9	17	LOW_SIGNAL	LOW_SIGNAL	4232.082031	2944.041016	4096	2812	409.135345	297.749969	4266.890137	2883.629883	4196	2772	264.273071	228.617096	100	100	-3.728351	6.655988	-0.56015	0	-0.131713	0.264246	0	315.769135
876	126ko1Gko3R073003	NORMAL	B	1	2	9	18	LOW_SIGNAL	LOW_SIGNAL	4838.202637	2906.419678	4822	2840	280.122314	204.645981	4817.720215	2823.439941	4836	2774	340.053589	151.204544	100	100	2.193904	9.142555	0.239966	4.167253	0.060233	0.548791	941.245544	166.188431
877	126ko1Gko3R073003	NORMAL	B	1	2	9	19	DETECTED	DETECTED	8210.954102	3936.727295	8250	3822	715.372925	578.135498	5087.644531	2747.263184	5112	2744	101.613876	41.710545	100	100	334.542603	131.052979	2.552728	0.391738	30.737038	28.517109	22.672085	48.478043
878	126ko1Gko3R073003	NORMAL	B	1	2	9	20	DETECTED	DETECTED	8567.688477	4211.100098	8526	4078	667.671997	617.281738	4996.816895	2760.524414	5025	2761	132.789841	46.853653	100	100	382.481659	159.821777	2.393176	0.417855	26.89115	30.959713	18.324205	42.431496
879	126ko1Gko3R073003	NORMAL	B	1	2	9	21	LOW_SIGNAL	LOW_SIGNAL	4818.870605	2757.952393	4798	2755	137.559219	36.00444	4880.944824	2774.981689	4964	2779	217.011154	41.254402	100	100	-6.648867	-1.876257	0	0	-0.286042	-0.412787	0	0
880	126ko1Gko3R073003	NORMAL	B	1	2	9	22	LOW_SIGNAL	LOW_SIGNAL	4537.020508	2768.472656	4517	2763	177.725388	44.719231	4592.699219	2778.55249	4659	2777	286.53009	44.304756	100	100	-5.963834	-1.110578	0	0	-0.194321	-0.227511	0	0
881	126ko1Gko3R073003	NORMAL	B	1	2	9	23	LOW_SIGNAL	LOW_SIGNAL	4256.145508	2771.450439	4261	2770	95.952034	38.538761	4397.231934	2830.135986	4382	2812	210.233994	107.576561	100	100	-15.111989	-6.465866	0	0	-0.671092	-0.545524	0	0
882	126ko1Gko3R073003	NORMAL	B	1	2	9	24	LOW_SIGNAL	LOW_SIGNAL	4610.143066	2922.201416	4558	2859	233.670624	168.008728	4609.888184	2926.63208	4512	2841	264.621277	211.020157	100	100	0.027301	-0.488162	0	-17.880819	0.000963	-0.020996	48723.253906	0
883	126ko1Gko3R073003	NORMAL	B	1	2	9	25	LOW_SIGNAL	LOW_SIGNAL	4427.282715	2785.993408	4422	2792	63.902702	35.182873	4428.349121	2796.753906	4426	2797	76.932533	41.163815	100	100	-0.114224	-1.185572	0	0	-0.013862	-0.261407	0	0
884	126ko1Gko3R073003	NORMAL	B	1	2	9	26	LOW_SIGNAL	LOW_SIGNAL	4403.816406	2783.170166	4402	2779	72.246452	38.421486	4377.078613	2783.55127	4390	2783	107.02919	40.222542	100	100	2.863927	-0.041989	0	-0.014661	0.249818	-0.009475	295.336395	0
885	126ko1Gko3R073003	NORMAL	B	1	2	10	1	LOW_SIGNAL	LOW_SIGNAL	4166.296387	3092.634521	4207	3116	158.826935	110.929398	3877.080078	2800.791992	3860	2798	112.461273	67.236382	100	100	30.978415	32.154678	0.963419	1.03797	2.571697	4.340545	38.778492	30.232185
886	126ko1Gko3R073003	NORMAL	B	1	2	10	2	LOW_SIGNAL	LOW_SIGNAL	4138.045898	3124.105225	4139	3146	102.745911	102.781273	4192.111328	2845.5	3917	2832	1364.181396	103.338257	100	100	-5.791033	30.696215	-0.188656	0	-0.039632	2.696051	0	3.845834
887	126ko1Gko3R073003	NORMAL	B	1	2	10	3	LOW_SIGNAL	LOW_SIGNAL	3695.560791	2873.682373	3610	2862	229.889221	100.171143	4207.063477	2920.373047	4103	2950	1195.45752	128.645477	100	100	-54.787857	-5.144293	0	0	-0.427872	-0.362941	0	0
888	126ko1Gko3R073003	NORMAL	B	1	2	10	4	LOW_SIGNAL	LOW_SIGNAL	3663.668945	2908.020752	3596	2903	203.17485	84.949936	4137.78418	2954.12793	4128	2946	132.006699	104.822746	100	100	-50.78323	-5.080005	0	0	-3.5916	-0.439859	0	0
889	126ko1Gko3R073003	NORMAL	B	1	2	10	5	LOW_SIGNAL	LOW_SIGNAL	3814.310303	2909.937988	3769	2907	174.146439	78.249702	4082.263916	2950.320068	4068	2945	121.129234	67.765205	100	100	-28.700933	-4.449224	0	0	-2.21213	-0.595912	0	0
890	126ko1Gko3R073003	NORMAL	B	1	2	10	6	LOW_SIGNAL	LOW_SIGNAL	3748.19873	2874.589355	3724	2880	142.19429	70.881241	3986.36792	2921.808105	3986	2930	81.688393	65.289146	100	100	-25.510677	-5.202476	0	0	-2.915582	-0.723225	0	0
891	126ko1Gko3R073003	NORMAL	B	1	2	10	7	DETECTED	DETECTED	5354.76709	3530.982666	5337	3419	312.373566	332.482697	3947.040527	2885.175781	3937	2877	80.165993	92.925697	100	100	150.783813	71.153824	2.119124	0.471893	17.560146	6.949713	21.446756	49.431614
892	126ko1Gko3R073003	NORMAL	B	1	2	10	8	DETECTED	DETECTED	5569.513184	3716.817383	5577	3534	273.499786	451.70697	3991.611084	2898.930664	3983	2922	87.541473	102.447845	100	100	169.011581	90.113266	1.875546	0.533178	18.024624	7.983445	16.421247	53.789349
893	126ko1Gko3R073003	NORMAL	B	1	2	10	9	LOW_SIGNAL	LOW_SIGNAL	3812.496582	2870.075928	3796	2879	176.768265	103.447121	3974.247803	2871.974365	3979	2834	123.809914	117.351563	100	100	-17.325428	-0.209166	0	0	-1.306448	-0.016177	0	0
894	126ko1Gko3R073003	NORMAL	B	1	2	10	10	LOW_SIGNAL	LOW_SIGNAL	3810.230225	2882.368408	3797	2876	141.109344	119.045029	4007.775879	2912.023926	4013	2961	108.45533	124.461197	100	100	-21.159426	-3.267391	0	0	-1.821447	-0.238271	0	0
895	126ko1Gko3R073003	NORMAL	B	1	2	10	11	LOW_SIGNAL	LOW_SIGNAL	3949.102051	2932.367432	3934	2910	166.702606	141.962341	4051.656006	2983.552002	4088	3015	167.079819	196.118088	100	100	-10.984715	-5.639422	0	0	-0.613802	-0.260989	0	0
896	126ko1Gko3R073003	NORMAL	B	1	2	10	12	LOW_SIGNAL	LOW_SIGNAL	4103.476074	3113.206787	4036	2994	282.628235	337.478333	4204.888672	3204.642822	4263	3222	340.585541	422.18924	100	100	-10.862463	-10.074255	0	0	-0.29776	-0.216576	0	0
897	126ko1Gko3R073003	NORMAL	B	1	2	10	13	LOW_SIGNAL	LOW_SIGNAL	3931.458252	2993.784668	3829	2939	369.720886	225.78508	4144.12793	3076.224121	4012	2872	328.347382	338.524719	100	100	-22.779385	-9.083028	0	0	-0.647697	-0.243526	0	0
898	126ko1Gko3R073003	NORMAL	B	1	2	10	14	LOW_SIGNAL	LOW_SIGNAL	3894.877441	2968.489746	3874	2954	199.51619	117.953926	4119.87207	2976.095947	4086	2886	230.078247	197.090103	100	100	-24.099529	-0.838037	0	0	-0.977905	-0.038593	0	0
899	126ko1Gko3R073003	NORMAL	B	1	2	10	15	DETECTED	DETECTED	9073.603516	3280.237549	9234	3245	838.823792	118.168549	4169.174805	2918.619141	4228	2908	170.148361	85.682922	100	100	525.321045	39.842457	13.184957	0.075844	28.824425	4.220426	16.747843	22.503601
900	126ko1Gko3R073003	NORMAL	B	1	2	10	16	DETECTED	DETECTED	9648.228516	3386.627197	9823	3364	928.188232	118.603394	4591.589355	3018.946533	4622	2862	284.33667	273.570953	100	100	541.624573	40.510384	13.370018	0.074794	17.783985	1.344005	17.473352	67.048523
901	126ko1Gko3R073003	NORMAL	B	1	2	10	17	DETECTED	DETECTED	7306.827637	5233.241211	7450	5192	786.264282	851.367737	4704.916504	3252.916748	4702	3342	117.350647	279.401794	100	100	278.694794	218.188538	1.277312	0.782894	22.172108	7.08773	29.880251	40.61026
902	126ko1Gko3R073003	NORMAL	B	1	2	10	18	DETECTED	DETECTED	7253.063477	4803.063477	7352	4844	734.526001	747.713928	5303.785645	2925.928467	5297	2908	139.612198	123.878021	100	100	208.790222	206.819305	1.00953	0.99056	13.962089	15.153091	36.995026	39.282242
903	126ko1Gko3R073003	NORMAL	B	1	2	10	19	LOW_SIGNAL	LOW_SIGNAL	4853.593262	2708.546631	4838	2708	114.846222	44.768387	5040	2745.126953	5083	2741	160.654907	41.294659	100	100	-19.966318	-4.030353	0	0	-1.160293	-0.885837	0	0
904	126ko1Gko3R073003	NORMAL	B	1	2	10	20	LOW_SIGNAL	LOW_SIGNAL	4532.289063	2749.666748	4525	2726	159.624298	131.853256	4811.085449	2738.061035	4852	2736	235.994827	37.927914	100	100	-29.86232	1.278696	-23.353725	0	-1.181367	0.305994	0	1088.088745
905	126ko1Gko3R073003	NORMAL	B	1	2	10	21	DETECTED	DETECTED	51291.515625	10328.022461	62916	11817	18973.746094	3451.39624	4575.75	2789.125	4525	2765	185.671555	77.909172	100	100	5003.799316	830.621948	6.02416	0.165998	251.604324	96.765213	40.61335	45.769516
906	126ko1Gko3R073003	NORMAL	B	1	2	10	22	LOW_SIGNAL	LOW_SIGNAL	5123.641602	2863.282715	5079	2856	258.177124	57.901215	4315.507813	2776.126953	4308	2773	179.834595	46.766834	100	100	86.560478	9.602662	9.014216	0.110936	4.493762	1.863623	22.92231	39.169132
907	126ko1Gko3R073003	NORMAL	B	1	2	10	23	LOW_SIGNAL	LOW_SIGNAL	4203.52002	2747.813232	4127	2747	416.942505	43.961601	4231.73584	2767.335938	4227	2762	85.772781	41.311714	100	100	-3.022241	-2.150976	0	0	-0.32896	-0.472571	0	0
908	126ko1Gko3R073003	NORMAL	B	1	2	10	24	LOW_SIGNAL	LOW_SIGNAL	4329.696777	2774.282715	4327	2777	117.286247	40.45105	4363.144043	2785.208008	4377	2785	116.050163	42.648472	100	100	-3.582589	-1.203729	0	0	-0.288214	-0.256171	0	0
909	126ko1Gko3R073003	NORMAL	B	1	2	10	25	LOW_SIGNAL	LOW_SIGNAL	4225.256836	2763.576416	4183	2765	125.89682	45.502262	4387.768066	2802.60791	4385	2801	78.882629	45.004997	100	100	-17.406834	-4.300419	0	0	-2.060165	-0.86727	0	0
910	126ko1Gko3R073003	NORMAL	B	1	2	10	26	LOW_SIGNAL	LOW_SIGNAL	4094.027344	2752.171143	4075	2753	95.437874	38.830017	4289.120117	2784.008057	4290	2782	75.538773	46.764427	100	100	-20.896694	-3.507733	0	0	-2.582684	-0.680793	0	0
911	126ko1Gko3R073003	NORMAL	B	1	2	11	1	LOW_SIGNAL	LOW_SIGNAL	3783.369141	2769.140869	3735	2753	235.536179	68.246269	4018.471924	2831.47998	4007	2834	166.248947	62.906307	100	100	-25.182228	-6.868409	0	0	-1.414161	-0.990983	0	0
912	126ko1Gko3R073003	NORMAL	B	1	2	11	2	LOW_SIGNAL	LOW_SIGNAL	3876.598633	2818.447266	3845	2818	193.795105	65.228973	4125.040039	2890.711914	4110	2873	107.923615	67.54937	100	100	-26.61095	-7.961987	0	0	-2.302011	-1.069805	0	0
913	126ko1Gko3R073003	NORMAL	B	1	2	11	3	LOW_SIGNAL	LOW_SIGNAL	3791.778564	2827.87915	3778	2827	126.295113	55.677628	4038.256104	2888.343994	4031	2869	141.910522	87.018913	100	100	-26.400597	-6.661906	0	0	-1.736852	-0.694847	0	0
914	126ko1Gko3R073003	NORMAL	B	1	2	11	4	LOW_SIGNAL	LOW_SIGNAL	3779.486572	2809.594482	3734	2806	209.566055	44.984627	4037.639893	2884.543945	4038	2871	113.224182	84.876335	100	100	-27.651209	-8.257795	0	0	-2.280019	-0.883043	0	0
915	126ko1Gko3R073003	NORMAL	B	1	2	11	5	LOW_SIGNAL	LOW_SIGNAL	3625.398682	2762.702637	3563	2757	167.026901	47.773335	3947.447998	2865.407959	3946	2850	131.251328	72.819939	100	100	-34.495209	-11.315885	0	0	-2.453684	-1.410401	0	0
916	126ko1Gko3R073003	NORMAL	B	1	2	11	6	LOW_SIGNAL	LOW_SIGNAL	3572.444336	2750.875732	3526	2751	129.308319	52.350582	3876.464111	2818.271973	3883	2799	119.94075	79.524635	100	100	-32.564037	-7.425595	0	0	-2.53475	-0.847489	0	0
917	126ko1Gko3R073003	NORMAL	B	1	2	11	7	LOW_SIGNAL	LOW_SIGNAL	3574.026855	2735.825439	3564	2734	99.639481	44.448986	3789.23999	2799.968018	3744	2767	135.612732	88.718559	100	100	-23.051817	-7.067112	0	0	-1.586969	-0.722989	0	0
918	126ko1Gko3R073003	NORMAL	B	1	2	11	8	LOW_SIGNAL	LOW_SIGNAL	3552.108154	2743.4729	3527	2739	93.325485	47.006649	3852.873047	2842.825439	3824	2816	136.238617	90.362648	100	100	-32.215401	-10.946481	0	0	-2.207633	-1.099487	0	0
919	126ko1Gko3R073003	NORMAL	B	1	2	11	9	LOW_SIGNAL	LOW_SIGNAL	3899.408203	2797.761963	3887	2790	132.489655	65.455147	3898.104004	2850.263916	3901	2829	186.04805	115.912575	100	100	0.139695	-5.784569	0	-41.408615	0.00701	-0.452944	10014.983398	0
920	126ko1Gko3R073003	NORMAL	B	1	2	11	10	LOW_SIGNAL	LOW_SIGNAL	3937.675293	2782.876709	3928	2764	159.822815	79.365898	3804.624023	2805.23999	3768	2753	166.284424	121.500595	100	100	14.25133	-2.463945	0	-0.172892	0.800143	-0.184059	34.500992	0
921	126ko1Gko3R073003	NORMAL	B	1	2	11	11	LOW_SIGNAL	LOW_SIGNAL	3745.268555	2779.302002	3736	2745	118.359764	102.968483	3836.384033	2868.808105	3724	2753	224.31813	207.783234	100	100	-9.759522	-9.861619	0	0	-0.406189	-0.430767	0	0
922	126ko1Gko3R073003	NORMAL	B	1	2	11	12	LOW_SIGNAL	LOW_SIGNAL	3871.205566	2934.191895	3796	2774	221.025116	298.728455	4086.468262	3158.785645	4077	3074	380.519104	444.297821	100	100	-23.057125	-24.745329	0	0	-0.565708	-0.505503	0	0
923	126ko1Gko3R073003	NORMAL	B	1	2	11	13	LOW_SIGNAL	LOW_SIGNAL	3864.116455	2865.561523	3792	2765	209.816437	209.521988	4113.200195	3090.431885	4105	3191	351.839783	365.67453	100	100	-26.67975	-24.775806	0	0	-0.707946	-0.614947	0	0
924	126ko1Gko3R073003	NORMAL	B	1	2	11	14	LOW_SIGNAL	LOW_SIGNAL	3929.244873	2815.87085	3914	2759	166.78389	150.78009	4123.976074	2951.991943	4117	2949	224.337372	238.342819	100	100	-20.857965	-14.997573	0	0	-0.868028	-0.571115	0	0
925	126ko1Gko3R073003	NORMAL	B	1	2	11	15	LOW_SIGNAL	LOW_SIGNAL	3993.9729	2721.197266	3984	2707	147.138962	60.455524	4296.432129	2779.36792	4287	2745	171.058472	100.898506	100	100	-32.396885	-6.409136	0	0	-1.768163	-0.576526	0	0
926	126ko1Gko3R073003	NORMAL	B	1	2	11	16	LOW_SIGNAL	LOW_SIGNAL	4442.255371	2682.724121	4420	2681	186.847092	37.391224	4667.640137	2734.664063	4692	2731	186.468094	46.84304	100	100	-24.141317	-5.722648	0	0	-1.208704	-1.108808	0	0
927	126ko1Gko3R073003	NORMAL	B	1	2	11	17	LOW_SIGNAL	LOW_SIGNAL	4865.269043	2717.696533	4871	2719	92.749023	34.595943	4944.103027	2736.603271	4952	2737	123.799896	38.16806	100	100	-8.444032	-2.08311	0	0	-0.636786	-0.495355	0	0
928	126ko1Gko3R073003	NORMAL	B	1	2	11	18	LOW_SIGNAL	LOW_SIGNAL	4977.568359	2722.657471	4972	2719	95.784081	39.710754	5018.444336	2733.452881	5042	2735	151.841034	39.538177	100	100	-4.37829	-1.189419	0	0	-0.269202	-0.273038	0	0
929	126ko1Gko3R073003	NORMAL	B	1	2	11	19	LOW_SIGNAL	LOW_SIGNAL	4928.14209	2726.216309	4939	2723	253.659744	47.022564	4676.576172	2746.312012	4701	2748	285.954865	43.152279	100	100	26.945621	-2.214108	0	-0.082169	0.87974	-0.465693	52.475735	0
930	126ko1Gko3R073003	NORMAL	B	1	2	11	20	LOW_SIGNAL	LOW_SIGNAL	4528.496582	2760.068848	4539	2763	163.977676	43.020287	4310.396484	2763.396729	4266	2763	199.729782	44.49934	100	100	23.361044	-0.36666	0	-0.015695	1.091976	-0.074785	52.284271	0
931	126ko1Gko3R073003	NORMAL	B	1	2	11	21	LOW_SIGNAL	LOW_SIGNAL	3956.248291	2740.882813	3937	2737	109.285736	39.981701	4170.143066	2764.714355	4124	2759	137.296646	49.753826	100	100	-22.910606	-2.625716	0	0	-1.557902	-0.478989	0	0
932	126ko1Gko3R073003	NORMAL	B	1	2	11	22	LOW_SIGNAL	LOW_SIGNAL	3966.650635	2735.972656	3941	2737	100.490082	42.607109	4265.080078	2786.768066	4272	2793	107.337158	48.49894	100	100	-31.965248	-5.596546	0	0	-2.780299	-1.047351	0	0
933	126ko1Gko3R073003	NORMAL	B	1	2	11	23	LOW_SIGNAL	LOW_SIGNAL	3992.986572	2726.677734	3969	2725	115.421082	44.177811	4220.530273	2763.156494	4215	2763	87.677673	44.114006	100	100	-24.372564	-4.019163	0	0	-2.59523	-0.82692	0	0
934	126ko1Gko3R073003	NORMAL	B	1	2	11	24	LOW_SIGNAL	LOW_SIGNAL	4076.404053	2734.041016	4065	2736	117.659393	40.243031	4218.45752	2755.25415	4186	2748	140.10054	51.388939	100	100	-15.21557	-2.337224	0	0	-1.013939	-0.412796	0	0
935	126ko1Gko3R073003	NORMAL	B	1	2	11	25	LOW_SIGNAL	LOW_SIGNAL	4195.013672	2773.558594	4190	2769	89.384247	41.780647	4489.26416	2794.431885	4316	2794	1112.6073	52.31918	100	100	-31.517633	-2.299781	0	0	-0.264469	-0.398961	0	0
936	126ko1Gko3R073003	NORMAL	B	1	2	11	26	LOW_SIGNAL	LOW_SIGNAL	4171.572266	2769.662109	4166	2762	92.53466	46.796143	4268.248047	2795.968018	4277	2789	86.790871	55.429104	100	100	-10.355095	-2.898337	0	0	-1.113893	-0.474587	0	0
937	126ko1Gko3R073003	NORMAL	B	1	2	12	1	LOW_SIGNAL	LOW_SIGNAL	4070.188721	2846.321777	4062	2840	93.540604	51.705372	4131.587402	2875.825439	4125	2877	87.678986	49.235126	100	100	-6.576509	-3.250659	0	0	-0.700267	-0.59924	0	0
938	126ko1Gko3R073003	NORMAL	B	1	2	12	2	LOW_SIGNAL	LOW_SIGNAL	3889.013184	2786.887451	3884	2784	82.712341	44.098301	4001.263916	2825.063965	4001	2821	81.140266	44.873798	100	100	-12.023353	-4.206219	0	0	-1.383416	-0.850753	0	0
939	126ko1Gko3R073003	NORMAL	B	1	2	12	3	LOW_SIGNAL	LOW_SIGNAL	3890.292236	2783.324707	3874	2779	108.900604	51.926899	3973.023926	2819.23999	3968	2817	89.179543	41.841171	100	100	-8.861522	-3.95708	0	0	-0.927698	-0.858372	0	0
940	126ko1Gko3R073003	NORMAL	B	1	2	12	4	LOW_SIGNAL	LOW_SIGNAL	3795.322266	2745.263184	3785	2748	84.977089	42.974922	3897.719971	2782.895996	3900	2791	77.697266	44.270763	100	100	-10.967979	-4.146315	0	0	-1.317906	-0.85006	0	0
941	126ko1Gko3R073003	NORMAL	B	1	2	12	5	LOW_SIGNAL	LOW_SIGNAL	3743.931885	2744.272217	3737	2745	85.629463	47.054405	3833.976074	2767.959961	3829	2766	71.92643	49.164536	100	100	-9.644774	-2.609872	0	0	-1.251893	-0.481806	0	0
942	126ko1Gko3R073003	NORMAL	B	1	2	12	6	LOW_SIGNAL	LOW_SIGNAL	3714.773438	2741.473389	3714	2741	73.222595	40.634346	3762.095947	2746.063965	3758	2743	72.163742	43.107288	100	100	-5.068789	-0.505781	0	0	-0.655766	-0.106492	0	0
943	126ko1Gko3R073003	NORMAL	B	1	2	12	7	LOW_SIGNAL	LOW_SIGNAL	3736.794678	2747.887451	3743	2751	66.397224	38.568821	3716.231934	2739.568115	3711	2743	62.776886	40.147778	100	100	2.202508	0.916609	2.402887	0.416166	0.327553	0.207218	105.167412	134.007629
944	126ko1Gko3R073003	NORMAL	B	1	2	12	8	LOW_SIGNAL	LOW_SIGNAL	3707.854248	2734.589355	3707	2736	91.875748	38.591927	3725.47998	2749.832031	3721	2752	75.53717	42.044682	100	100	-1.88792	-1.67941	0	0	-0.233339	-0.362535	0	0
945	126ko1Gko3R073003	NORMAL	B	1	2	12	9	LOW_SIGNAL	LOW_SIGNAL	3499.671143	2698.483154	3471	2696	128.072845	43.425709	3678.52002	2740.343994	3678	2740	100.527924	34.990582	100	100	-19.156784	-4.612151	0	0	-1.779096	-1.196346	0	0
946	126ko1Gko3R073003	NORMAL	B	1	2	12	10	LOW_SIGNAL	LOW_SIGNAL	3457.105957	2692.655518	3436	2691	96.964012	38.65041	3626.216064	2720.543945	3628	2717	70.253754	40.610165	100	100	-18.113649	-3.072696	0	0	-2.407133	-0.686735	0	0
947	126ko1Gko3R073003	NORMAL	B	1	2	12	11	LOW_SIGNAL	LOW_SIGNAL	3386.848633	2672.75	3367	2673	99.638931	36.2868	3599.184082	2707.295898	3596	2708	70.220879	40.047756	100	100	-22.743584	-3.806204	0	0	-3.023822	-0.862618	0	0
948	126ko1Gko3R073003	NORMAL	B	1	2	12	12	LOW_SIGNAL	LOW_SIGNAL	3456.892578	2681.765137	3417	2684	121.419022	40.826324	3680.8479	2701.808105	3690	2703	67.249413	43.947121	100	100	-23.988207	-2.208298	0	0	-3.33022	-0.45607	0	0
949	126ko1Gko3R073003	NORMAL	B	1	2	12	13	LOW_SIGNAL	LOW_SIGNAL	3565.386719	2659.453369	3555	2663	86.772255	38.523689	3743.407959	2693.120117	3732	2693	95.060173	38.123871	100	100	-19.068134	-3.709341	0	0	-1.872722	-0.883088	0	0
950	126ko1Gko3R073003	NORMAL	B	1	2	12	14	LOW_SIGNAL	LOW_SIGNAL	3858.75	2668.440674	3830	2666	182.11879	37.411392	4061.295654	2694.443604	4037	2695	202.179459	36.905769	100	100	-21.694984	-2.864955	0	0	-1.001811	-0.704576	0	0
951	126ko1Gko3R073003	NORMAL	B	1	2	12	15	LOW_SIGNAL	LOW_SIGNAL	4356.548828	2675.862793	4331	2670	170.441879	42.104515	4540.375977	2712.944092	4576	2713	236.774658	50.331852	100	100	-19.690016	-4.08555	0	0	-0.77638	-0.736736	0	0
952	126ko1Gko3R073003	NORMAL	B	1	2	12	16	LOW_SIGNAL	LOW_SIGNAL	4794.087891	2771.966309	4775	2774	151.581757	56.603943	4866.815918	2739.031982	4886	2739	112.875084	43.263065	100	100	-7.790013	3.628644	-2.146811	0	-0.644323	0.761257	0	110.829262
953	126ko1Gko3R073003	NORMAL	B	1	2	12	17	LOW_SIGNAL	LOW_SIGNAL	4749.986816	2712.885986	4735	2714	94.124565	41.55402	4926.080078	2728.904053	4924	2723	156.740051	41.050014	100	100	-18.861626	-1.764841	0	0	-1.123473	-0.390209	0	0
954	126ko1Gko3R073003	NORMAL	B	1	2	12	18	LOW_SIGNAL	LOW_SIGNAL	4524.736328	2726.081055	4532	2732	128.148315	39.867893	4661.224121	2732.52002	4682	2731	228.518204	38.979019	100	100	-14.619422	-0.709433	0	0	-0.597273	-0.165191	0	0
955	126ko1Gko3R073003	NORMAL	B	1	2	12	19	LOW_SIGNAL	LOW_SIGNAL	4307.631348	2772.835449	4287	2773	120.389656	43.208782	4273.248047	2750.327881	4247	2755	154.632141	44.440746	100	100	3.682849	2.479843	1.485114	0.673349	0.222355	0.506462	282.240051	46.168446
956	126ko1Gko3R073003	NORMAL	B	1	2	12	20	LOW_SIGNAL	LOW_SIGNAL	4362.432617	2784.621582	4348	2788	110.269501	39.303699	4210.78418	2767.672119	4190	2764	104.420181	42.213512	100	100	16.243303	1.867461	8.698069	0.114968	1.452291	0.401517	23.367929	90.865967
957	126ko1Gko3R073003	NORMAL	B	1	2	12	21	LOW_SIGNAL	LOW_SIGNAL	4373.682617	2771.452637	4221	2769	752.194641	50.623104	4292.295898	2764.375977	4190	2757	252.30159	51.544167	100	100	8.71746	0.779693	11.180624	0.08944	0.322577	0.137293	870.681152	137.079269
958	126ko1Gko3R073003	NORMAL	B	1	2	12	22	LOW_SIGNAL	LOW_SIGNAL	4229.197266	2756.789063	4162	2755	287.573181	38.098171	4344.016113	2782.849121	4323	2780	173.137711	44.427395	100	100	-12.298428	-2.87125	0	0	-0.663165	-0.586576	0	0
959	126ko1Gko3R073003	NORMAL	B	1	2	12	23	DETECTED	DETECTED	9723.40332	4896.570313	9539	4616	1675.681641	1009.830627	4306.256348	2802.718018	4264	2794	165.312103	62.137768	100	100	580.239136	230.696823	2.515159	0.397589	32.769211	33.696934	30.782022	48.136971
960	126ko1Gko3R073003	NORMAL	B	1	2	12	24	DETECTED	DETECTED	9324.124023	4617.145996	9169	4424	2321.359131	978.846069	4240.633301	2806.06665	4204	2802	142.82579	65.064919	100	100	544.500671	199.541412	2.72876	0.366467	35.592247	27.834959	45.578152	53.928131
961	126ko1Gko3R073003	NORMAL	B	1	2	12	25	LOW_SIGNAL	LOW_SIGNAL	3853.493164	2732.246582	3826	2730	117.644722	41.967735	4537.344727	2771.189697	4105	2767	1912.272095	53.86293	100	100	-73.248413	-4.290681	0	0	-0.357612	-0.723004	0	0
962	126ko1Gko3R073003	NORMAL	B	1	2	12	26	LOW_SIGNAL	LOW_SIGNAL	3839.229736	2718.283691	3812	2718	96.004189	43.307636	4167.738281	2762.698486	4168	2764	73.808624	42.614792	100	100	-35.187069	-4.893541	0	0	-4.450815	-1.042239	0	0
963	126ko1Gko3R073003	NORMAL	B	1	2	13	1	LOW_SIGNAL	LOW_SIGNAL	3978.269043	2780.875977	3959	2777	99.443947	44.930634	4061.222168	2816.269775	4061	2811	76.26992	45.042988	100	100	-8.88524	-3.899624	0	0	-1.087626	-0.785778	0	0
964	126ko1Gko3R073003	NORMAL	B	1	2	13	2	LOW_SIGNAL	LOW_SIGNAL	3880.31543	2749.281982	3877	2751	78.81205	38.109379	3976.312012	2783.184082	3977	2782	57.196949	50.093044	100	100	-10.282345	-3.735271	0	0	-1.678351	-0.676783	0	0
965	126ko1Gko3R073003	NORMAL	B	1	2	13	3	LOW_SIGNAL	LOW_SIGNAL	3917.204102	2749.16333	3901	2750	100.591736	57.481632	3933.431885	2765.575928	3920	2758	100.761879	64.234482	100	100	-1.738183	-1.80831	0	0	-0.161051	-0.255511	0	0
966	126ko1Gko3R073003	NORMAL	B	1	2	13	4	LOW_SIGNAL	LOW_SIGNAL	3915.6875	2737.472168	3914	2737	78.811005	44.116337	3913.159912	2752.855957	3916	2756	74.402718	46.185238	100	100	0.270734	-1.694958	0	-6.260603	0.033972	-0.333089	1028.199829	0
967	126ko1Gko3R073003	NORMAL	B	1	2	13	5	LOW_SIGNAL	LOW_SIGNAL	4145.650879	2752.671143	4150	2753	130.097443	39.70097	3942.719971	2759.167969	3936	2762	107.70372	43.080715	100	100	21.736248	-0.715808	0	-0.032932	1.884159	-0.150806	35.960182	0
968	126ko1Gko3R073003	NORMAL	B	1	2	13	6	LOW_SIGNAL	LOW_SIGNAL	4147.175781	2746.0271	4141	2748	143.973801	41.986225	3854.447998	2736.008057	3832	2730	97.207405	43.772972	100	100	31.354534	1.10388	28.403938	0.035206	3.011373	0.228887	36.280621	123.550819
969	126ko1Gko3R073003	NORMAL	B	1	2	13	7	LOW_SIGNAL	LOW_SIGNAL	3543.238037	2714.687012	3513	2709	141.02623	44.910381	3728.1521	2723.352051	3746	2723	85.116249	35.792465	100	100	-19.806437	-0.954698	0	0	-2.172488	-0.242091	0	0
970	126ko1Gko3R073003	NORMAL	B	1	2	13	8	LOW_SIGNAL	LOW_SIGNAL	3495.220703	2713.696533	3457	2708	117.810783	45.383141	3710.840088	2724.280029	3703	2718	83.881584	42.979103	100	100	-23.095331	-1.16607	0	0	-2.570521	-0.246247	0	0
971	126ko1Gko3R073003	NORMAL	B	1	2	13	9	LOW_SIGNAL	LOW_SIGNAL	3798.020508	2719.287598	3703	2720	581.847229	45.767921	3737.823975	2733.887939	3728	2736	238.727463	47.562901	100	100	6.447745	-1.608639	0	-0.249489	0.252156	-0.306969	881.475891	0
972	126ko1Gko3R073003	NORMAL	B	1	2	13	10	LOW_SIGNAL	LOW_SIGNAL	3731	2747.408203	3741	2750	75.680023	46.820648	3659.135986	2735.959961	3643	2736	102.047379	51.437462	100	100	7.697467	1.261346	6.10258	0.163865	0.704222	0.222566	95.257462	186.044388
973	126ko1Gko3R073003	NORMAL	B	1	2	13	11	LOW_SIGNAL	LOW_SIGNAL	3551.897949	2720.959229	3524	2717	122.82534	40.380024	3692.991943	2730.208008	3680	2729	115.417648	44.889893	100	100	-15.1128	-1.019014	0	0	-1.222465	-0.206033	0	0
974	126ko1Gko3R073003	NORMAL	B	1	2	13	12	LOW_SIGNAL	LOW_SIGNAL	3661.890381	2702.03418	3610	2703	158.445602	47.32185	3799.775879	2718.647949	3759	2722	153.254333	44.484718	100	100	-14.769133	-1.830475	0	0	-0.899717	-0.373471	0	0
975	126ko1Gko3R073003	NORMAL	B	1	2	13	13	LOW_SIGNAL	LOW_SIGNAL	3960.420654	2688.103516	3947	2687	136.248535	38.681873	3942.080078	2701.815918	3927	2700	235.18721	44.96439	100	100	1.964488	-1.510807	0	-0.769059	0.077983	-0.304961	1045.230103	0
976	126ko1Gko3R073003	NORMAL	B	1	2	13	14	LOW_SIGNAL	LOW_SIGNAL	4365.068359	2684.931396	4380	2685	160.577179	40.975292	4366.472168	2693.552002	4407	2694	231.426376	39.965206	100	100	-0.150364	-0.949803	0	0	-0.006066	-0.215703	0	0
977	126ko1Gko3R073003	NORMAL	B	1	2	13	15	LOW_SIGNAL	LOW_SIGNAL	4500.39209	2665.858154	4501	2667	104.800148	38.080833	4660.20166	2697.218506	4663	2695	137.936157	44.753784	100	100	-17.117455	-3.455226	0	0	-1.158576	-0.700731	0	0
978	126ko1Gko3R073003	NORMAL	B	1	2	13	16	LOW_SIGNAL	LOW_SIGNAL	4661.675781	2730.082764	4643	2714	123.338165	79.891983	4897.27002	2815.452393	4886	2752	102.187225	152.19664	100	100	-25.234869	-9.405869	0	0	-2.305516	-0.560917	0	0
979	126ko1Gko3R073003	NORMAL	B	1	2	13	17	LOW_SIGNAL	LOW_SIGNAL	4670.041504	2767.180664	4675	2754	103.614243	85.832458	4795	2821.592041	4830	2747	174.208023	175.552536	100	100	-13.384501	-5.994946	0	0	-0.717295	-0.309944	0	0
980	126ko1Gko3R073003	NORMAL	B	1	2	13	18	LOW_SIGNAL	LOW_SIGNAL	4229.964355	2732.957031	4226	2735	98.89238	37.522717	4405.567871	2731.704102	4395	2727	198.697525	46.242344	100	100	-18.80917	0.138046	-136.253403	0	-0.883773	0.027095	0	2157.017578
981	126ko1Gko3R073003	NORMAL	B	1	2	13	19	LOW_SIGNAL	LOW_SIGNAL	4123.795898	2724.442139	4139	2728	77.01387	43.890602	4172.959961	2736.023926	4182	2737	68.495384	39.129738	100	100	-5.26604	-1.27606	0	0	-0.717772	-0.295984	0	0
982	126ko1Gko3R073003	NORMAL	B	1	2	13	20	LOW_SIGNAL	LOW_SIGNAL	4143.914063	2723.284668	4140	2724	66.98098	41.250191	4194.516113	2745.944336	4180	2741	81.440208	42.099751	100	100	-5.420065	-2.496601	0	0	-0.62134	-0.538238	0	0
983	126ko1Gko3R073003	NORMAL	B	1	2	13	21	DETECTED	DETECTED	5750	2872.858887	5722	2876	174.766647	42.159889	4433.060059	2779.011963	4364	2775	205.455261	49.068024	100	100	141.059509	10.339883	13.642274	0.073302	6.409863	1.912588	8.202405	26.750023
984	126ko1Gko3R073003	NORMAL	B	1	2	13	22	DETECTED	DETECTED	5612.128906	2881.604004	5590	2882	138.395004	46.811333	4429.53418	2796.630127	4377	2793	169.944458	48.637127	100	100	126.669579	9.362267	13.529799	0.073911	6.958713	1.747099	8.340163	15.535491
985	126ko1Gko3R073003	NORMAL	B	1	2	13	23	DETECTED	DETECTED	25225.564453	18555.478516	26536	18179	4451.138672	6502.378418	4459.388672	2863.222168	4419	2855	101.127846	61.931229	100	100	2224.297852	1728.944092	1.286507	0.777299	205.345779	253.381958	21.429029	41.434982
986	126ko1Gko3R073003	NORMAL	B	1	2	13	24	DETECTED	DETECTED	24451.216797	18270.224609	26081	18579	5588.608887	6853.959961	4287.083496	2866.541748	4260	2863	100.583908	60.662273	100	100	2159.812012	1697.149658	1.272611	0.785786	200.470764	253.925247	27.711103	44.493851
987	126ko1Gko3R073003	NORMAL	B	1	2	13	25	LOW_SIGNAL	LOW_SIGNAL	4059.073242	2774.466553	4053	2777	128.365677	39.519371	4199.301758	2784.413818	4194	2785	106.743683	46.664967	100	100	-15.020097	-1.095972	0	0	-1.313694	-0.213163	0	0
988	126ko1Gko3R073003	NORMAL	B	1	2	13	26	LOW_SIGNAL	LOW_SIGNAL	4086.394531	2774.299316	4092	2769	85.204697	52.586315	4215.626953	2771.904785	4200	2769	86.019028	49.589268	100	100	-13.842288	0.263825	-52.46767	0	-1.50237	0.048287	0	730.802246
989	126ko1Gko3R073003	NORMAL	B	1	2	14	1	LOW_SIGNAL	LOW_SIGNAL	3877.217773	2731.380859	3882	2723	74.340073	36.942646	3992.547607	2769.047607	4001	2768	79.837494	38.764282	100	100	-12.35316	-4.150054	0	0	-1.444557	-0.971687	0	0
990	126ko1Gko3R073003	NORMAL	B	1	2	14	2	LOW_SIGNAL	LOW_SIGNAL	3862.186768	2717.226563	3846	2714	87.479576	41.408615	4008	2747.288086	4004	2748	72.528748	37.909016	100	100	-15.618285	-3.312124	0	0	-2.01042	-0.792991	0	0
991	126ko1Gko3R073003	NORMAL	B	1	2	14	3	LOW_SIGNAL	LOW_SIGNAL	3866.719238	2709.979492	3854	2710	84.068916	35.767933	3974.375977	2736.248047	3980	2741	84.404236	39.447723	100	100	-11.531282	-2.894221	0	0	-1.27549	-0.665908	0	0
992	126ko1Gko3R073003	NORMAL	B	1	2	14	4	LOW_SIGNAL	LOW_SIGNAL	3909.358643	2745.379395	3905	2750	68.289078	43.962273	3957.664063	2752.656006	3966	2752	78.631355	42.561932	100	100	-5.174069	-0.801724	0	0	-0.614328	-0.170965	0	0
993	126ko1Gko3R073003	NORMAL	B	1	2	14	5	LOW_SIGNAL	LOW_SIGNAL	3788.393066	2758.324219	3767	2759	85.439812	37.805	3942.031982	2754.352051	3941	2753	51.158192	32.559925	100	100	-16.456507	0.437646	-37.602306	0	-3.003212	0.121996	0	483.644653
994	126ko1Gko3R073003	NORMAL	B	1	2	14	6	LOW_SIGNAL	LOW_SIGNAL	3767.693359	2754.780029	3746	2752	92.349579	39.058712	3881.944092	2745.968018	3889	2750	65.763786	39.012806	100	100	-12.237576	0.970891	-12.604475	0	-1.737289	0.225875	0	21.483646
995	126ko1Gko3R073003	NORMAL	B	1	2	14	7	LOW_SIGNAL	LOW_SIGNAL	3795.696045	2716.506836	3788	2720	62.243069	36.248108	3817.912109	2729.575928	3814	2729	72.952026	42.794193	100	100	-2.379598	-1.439929	0	0	-0.30453	-0.305394	0	0
996	126ko1Gko3R073003	NORMAL	B	1	2	14	8	LOW_SIGNAL	LOW_SIGNAL	3734.855225	2694.993164	3735	2696	49.532955	37.001606	3746.375977	2707.719971	3748	2706	59.412544	33.93272	100	100	-1.234006	-1.402216	0	0	-0.193911	-0.37506	0	0
997	126ko1Gko3R073003	NORMAL	B	1	2	14	9	LOW_SIGNAL	LOW_SIGNAL	3554.743164	2673.159668	3516	2673	124.270897	39.365192	3681.399902	2698.263916	3689	2700	79.419769	36.680649	100	100	-13.566402	-2.76594	0	0	-1.594776	-0.6844	0	0
998	126ko1Gko3R073003	NORMAL	B	1	2	14	10	LOW_SIGNAL	LOW_SIGNAL	3520.973389	2669.324463	3475	2670	140.360199	36.352081	3696.072021	2702.679932	3698	2703	117.47348	37.636974	100	100	-18.755091	-3.675045	0	0	-1.490538	-0.886242	0	0
999	126ko1Gko3R073003	NORMAL	B	1	2	14	11	LOW_SIGNAL	LOW_SIGNAL	3780.258545	2685.135986	3751	2685	115.478287	42.973488	3868.112061	2700.8479	3848	2701	210.369476	40.475212	100	100	-9.410129	-1.73111	0	0	-0.417615	-0.388186	0	0
1000	126ko1Gko3R073003	NORMAL	B	1	2	14	12	LOW_SIGNAL	LOW_SIGNAL	4071.241455	2688.793213	4051	2687	130.992996	42.499165	4114.240234	2720.815918	4110	2719	173.852737	40.938263	100	100	-4.605667	-3.528203	0	0	-0.247329	-0.782219	0	0
1001	126ko1Gko3R073003	NORMAL	B	1	2	14	13	LOW_SIGNAL	LOW_SIGNAL	4462.602539	2770.157471	4467	2773	100.827026	39.665264	4396.912109	2729.263916	4368	2724	190.828003	45.304016	100	100	7.036205	4.505577	1.561666	0.640342	0.344239	0.902647	246.635895	53.526348
1002	126ko1Gko3R073003	NORMAL	B	1	2	14	14	LOW_SIGNAL	LOW_SIGNAL	4708.695313	2777.390625	4702	2782	77.126785	37.758919	4658.848145	2725.60791	4646	2724	98.100357	44.583725	100	100	5.339209	5.705325	0.935829	1.068571	0.508124	1.161471	121.617584	45.779678
1003	126ko1Gko3R073003	NORMAL	B	1	2	14	15	DETECTED	DETECTED	5785.587402	2857.08252	5791	2850	127.54834	44.157074	4680.356445	2738.344727	4701	2735	144.594788	56.907272	100	100	118.383026	13.082313	9.04909	0.110508	7.643643	2.086514	6.16258	30.232111
1004	126ko1Gko3R073003	NORMAL	B	1	2	14	16	LOW_SIGNAL	LOW_SIGNAL	5597.287598	2961.53418	5611	2919	337.417633	135.937317	4718.086426	2912.451904	4830	2828	286.657349	218.915314	100	100	94.172623	5.407795	17.414236	0.057424	3.06708	0.224207	20.243805	349.607544
1005	126ko1Gko3R073003	NORMAL	B	1	2	14	17	LOW_SIGNAL	LOW_SIGNAL	4409.212402	2950.76709	4372	2899	167.244949	149.609634	4578.647949	2947.080078	4450	2826	269.450684	231.153412	100	100	-18.148508	0.406228	-44.675648	0	-0.628818	0.01595	0	4779.123535
1006	126ko1Gko3R073003	NORMAL	B	1	2	14	18	LOW_SIGNAL	LOW_SIGNAL	4096.441406	2725.317139	4085	2726	108.64222	42.065704	4290.768066	2745.352051	4283	2740	138.003403	45.12907	100	100	-20.814634	-2.20741	0	0	-1.408129	-0.443947	0	0
1007	126ko1Gko3R073003	NORMAL	B	1	2	14	19	LOW_SIGNAL	LOW_SIGNAL	4017.791992	2711.167725	4012	2710	83.523529	39.450855	4219.815918	2744.216064	4208	2743	83.895996	40.4161	100	100	-21.639101	-3.641206	0	0	-2.408028	-0.817702	0	0
1008	126ko1Gko3R073003	NORMAL	B	1	2	14	20	LOW_SIGNAL	LOW_SIGNAL	3985.841309	2706.917236	3981	2710	75.685997	37.438747	4143.160156	2735.656006	4147	2733	58.267246	35.610825	100	100	-16.85067	-3.166385	0	0	-2.699953	-0.807023	0	0
1009	126ko1Gko3R073003	NORMAL	B	1	2	14	21	LOW_SIGNAL	LOW_SIGNAL	4209.931641	2886.582275	4204	2893	76.593941	62.802227	4177.960449	2748.642822	4166	2743	97.10099	40.99258	100	100	3.424484	15.197917	0.225326	4.438016	0.329257	3.364986	186.675079	34.492416
1010	126ko1Gko3R073003	NORMAL	B	1	2	14	22	LOW_SIGNAL	LOW_SIGNAL	4209.475586	2874.300781	4206	2870	75.370338	57.829399	4205.22998	2769.595215	4206	2768	83.441971	38.980854	100	100	0.454753	11.536268	0.039419	25.368179	0.050881	2.686077	843.302002	40.79715
1011	126ko1Gko3R073003	NORMAL	B	1	2	14	23	LOW_SIGNAL	LOW_SIGNAL	4171.733398	2813.52002	4167	2812	78.122398	36.173275	4245.912109	2813.439941	4226	2817	122.659439	54.345284	100	100	-7.945398	0.008823	-900.546692	0	-0.604753	0.001474	0	50647.308594
1012	126ko1Gko3R073003	NORMAL	B	1	2	14	24	LOW_SIGNAL	LOW_SIGNAL	4041.342529	2814.760254	4041	2814	67.146622	42.129242	4234.707031	2830.267334	4212	2825	104.42878	51.979149	100	100	-20.711576	-1.708542	0	0	-1.85164	-0.298333	0	0
1013	126ko1Gko3R073003	NORMAL	B	1	2	14	25	LOW_SIGNAL	LOW_SIGNAL	4038.9104	2767.331055	4018	2767	117.426392	36.521133	4277.208008	2801.615967	4267	2799	79.340858	42.856434	100	100	-25.524431	-3.777449	0	0	-3.003466	-0.799995	0	0
1014	126ko1Gko3R073003	NORMAL	B	1	2	14	26	LOW_SIGNAL	LOW_SIGNAL	4138.748047	2732.958008	4109	2728	127.937241	36.734642	4356.160156	2768.919922	4345	2770	82.797981	44.043888	100	100	-23.287354	-3.962218	0	0	-2.625814	-0.816502	0	0
1015	126ko1Gko3R073003	NORMAL	B	1	2	15	1	LOW_SIGNAL	LOW_SIGNAL	3687.290527	2681.074219	3676	2681	70.565567	39.677464	3905.583984	2729.687988	3890	2729	98.326324	42.040188	100	100	-23.381756	-5.356176	0	0	-2.220092	-1.156364	0	0
1016	126ko1Gko3R073003	NORMAL	B	1	2	15	2	LOW_SIGNAL	LOW_SIGNAL	3831.178711	2694.874268	3803	2693	118.438522	46.827663	3980.592041	2729.159912	3960	2734	107.636497	35.451107	100	100	-16.003897	-3.77753	0	0	-1.388129	-0.967125	0	0
1017	126ko1Gko3R073003	NORMAL	B	1	2	15	3	LOW_SIGNAL	LOW_SIGNAL	3679.852295	2683.577148	3643	2685	156.456345	39.786282	3934.511963	2727.600098	3930	2727	122.593781	31.768314	100	100	-27.276999	-4.850368	0	0	-2.077264	-1.38575	0	0
1018	126ko1Gko3R073003	NORMAL	B	1	2	15	4	LOW_SIGNAL	LOW_SIGNAL	3656.209473	2710.858154	3615	2704	173.716904	42.690155	3939.919922	2743.231934	3961	2743	115.275871	40.53775	100	100	-30.388672	-3.566884	0	0	-2.461143	-0.798608	0	0
1019	126ko1Gko3R073003	NORMAL	B	1	2	15	5	LOW_SIGNAL	LOW_SIGNAL	3819.088379	2726.135986	3806	2726	78.061172	34.444645	3898.36792	2748.543945	3899	2747	79.06179	35.989357	100	100	-8.491756	-2.468868	0	0	-1.002754	-0.622627	0	0
1020	126ko1Gko3R073003	NORMAL	B	1	2	15	6	LOW_SIGNAL	LOW_SIGNAL	3828.602539	2726.642334	3823	2729	75.204964	33.138966	3888.976074	2742.895996	3887	2747	57.154068	35.928654	100	100	-6.466704	-1.790799	0	0	-1.05633	-0.452387	0	0
1021	126ko1Gko3R073003	NORMAL	B	1	2	15	7	LOW_SIGNAL	LOW_SIGNAL	3571.093262	2682.866699	3513	2681	151.045715	36.909409	3835.575928	2732.456055	3842	2735	105.267128	42.447216	100	100	-28.329155	-5.463665	0	0	-2.512491	-1.168259	0	0
1022	126ko1Gko3R073003	NORMAL	B	1	2	15	8	LOW_SIGNAL	LOW_SIGNAL	3538.659912	2676.544189	3506	2675	115.321609	35.85783	3807.12793	2706.711914	3805	2709	58.521023	35.326778	100	100	-28.756031	-3.323825	0	0	-4.587548	-0.853962	0	0
1023	126ko1Gko3R073003	NORMAL	B	1	2	15	9	LOW_SIGNAL	LOW_SIGNAL	3598.979492	2672.650635	3573	2670	93.901161	34.900566	3793.1521	2699.144043	3798	2699	72.708885	34.151165	100	100	-20.798134	-2.918995	0	0	-2.670548	-0.775769	0	0
1024	126ko1Gko3R073003	NORMAL	B	1	2	15	10	LOW_SIGNAL	LOW_SIGNAL	3758.717041	2677.144775	3733	2675	125.861557	37.862137	3967.656006	2703.263916	3958	2700	124.679726	37.954578	100	100	-22.379782	-2.877759	0	0	-1.675805	-0.688168	0	0
1025	126ko1Gko3R073003	NORMAL	B	1	2	15	11	LOW_SIGNAL	LOW_SIGNAL	4190.473145	2696.146729	4192	2697	164.015579	33.142853	4262.759766	2707.184082	4246	2705	196.792557	39.261196	100	100	-7.742733	-1.216075	0	0	-0.367324	-0.281126	0	0
1026	126ko1Gko3R073003	NORMAL	B	1	2	15	12	LOW_SIGNAL	LOW_SIGNAL	4451.862305	2696.800049	4451	2695	155.381912	41.122379	4590.344238	2723.855957	4548	2719	213.154068	38.680603	100	100	-14.833017	-2.980971	0	0	-0.64968	-0.69947	0	0
1027	126ko1Gko3R073003	NORMAL	B	1	2	15	13	LOW_SIGNAL	LOW_SIGNAL	4651.344727	2709.455078	4632	2712	140.739594	35.028774	4753.759766	2722.263916	4761	2723	158.6091	36.94659	100	100	-10.969836	-1.411254	0	0	-0.645707	-0.346685	0	0
1028	126ko1Gko3R073003	NORMAL	B	1	2	15	14	LOW_SIGNAL	LOW_SIGNAL	4575.152344	2707.668945	4551	2712	101.578171	36.402157	4725.879883	2729.008057	4707	2731	120.834579	35.955276	100	100	-16.144665	-2.351104	0	0	-1.247387	-0.59349	0	0
1029	126ko1Gko3R073003	NORMAL	B	1	2	15	15	LOW_SIGNAL	LOW_SIGNAL	4293.013184	2702.395996	4262	2700	121.109184	33.39016	4489.328125	2725.823975	4513	2730	109.52729	40.015728	100	100	-21.027603	-2.581252	0	0	-1.792384	-0.585469	0	0
1030	126ko1Gko3R073003	NORMAL	B	1	2	15	16	LOW_SIGNAL	LOW_SIGNAL	4116.289551	2704.924072	4093	2705	93.834061	34.802242	4378.903809	2729.199951	4381	2725	60.904797	37.202145	100	100	-28.129026	-2.674672	0	0	-4.311882	-0.65254	0	0
1031	126ko1Gko3R073003	NORMAL	B	1	2	15	17	LOW_SIGNAL	LOW_SIGNAL	4321.413574	2723.289551	4329	2722	71.759102	38.21629	4387.658691	2736.047607	4385	2732	64.876518	34.723564	100	100	-7.095619	-1.405659	0	0	-1.021095	-0.367418	0	0
1032	126ko1Gko3R073003	NORMAL	B	1	2	15	18	LOW_SIGNAL	LOW_SIGNAL	4320.100098	2723.120117	4313	2721	70.713402	34.780224	4412.69043	2744.13501	4419	2740	61.843746	42.589455	100	100	-9.917496	-2.315382	0	0	-1.497166	-0.493429	0	0
1033	126ko1Gko3R073003	NORMAL	B	1	2	15	19	LOW_SIGNAL	LOW_SIGNAL	4120.067383	2719.918945	4096	2719	103.481888	39.80249	4304.78418	2740.951904	4307	2743	81.641182	38.764141	100	100	-19.785307	-2.317373	0	0	-2.262544	-0.542588	0	0
1034	126ko1Gko3R073003	NORMAL	B	1	2	15	20	LOW_SIGNAL	LOW_SIGNAL	3930.600098	2715.855225	3924	2716	98.33329	42.891327	4154.793457	2733.436523	4162	2732	82.206505	36.592785	100	100	-24.013704	-1.937075	0	0	-2.727197	-0.480458	0	0
1035	126ko1Gko3R073003	NORMAL	B	1	2	15	21	LOW_SIGNAL	LOW_SIGNAL	3910.820801	2802	3886	2798	112.702705	43.396107	4111.023926	2756.120117	4113	2750	70.44838	38.749111	100	100	-21.444071	5.054962	-4.242183	0	-2.841841	1.184024	0	42.584831
1036	126ko1Gko3R073003	NORMAL	B	1	2	15	22	LOW_SIGNAL	LOW_SIGNAL	3913.142822	2806.884277	3892	2808	109.542305	44.492496	4096.111816	2760.375977	4094	2764	66.135033	35.557014	100	100	-19.598097	5.124199	-3.824616	0	-2.766597	1.307992	0	57.505299
1037	126ko1Gko3R073003	NORMAL	B	1	2	15	23	LOW_SIGNAL	LOW_SIGNAL	3867.537354	2765.918457	3844	2768	111.57431	39.503166	4102.695801	2786.447998	4098	2781	76.89595	39.419262	100	100	-25.18819	-2.261907	0	0	-3.058138	-0.5208	0	0
1038	126ko1Gko3R073003	NORMAL	B	1	2	15	24	LOW_SIGNAL	LOW_SIGNAL	4003.61377	2797.04126	3993	2798	110.257523	32.764496	4204.288086	2810.271973	4202	2810	101.388405	38.737614	100	100	-21.494541	-1.457736	0	0	-1.979263	-0.341547	0	0
1039	126ko1Gko3R073003	NORMAL	B	1	2	15	25	LOW_SIGNAL	LOW_SIGNAL	4240.186035	2794.055176	4234	2798	100.373817	42.441921	4370.080078	2804.343994	4384	2806	91.564926	41.568851	100	100	-13.913156	-1.133603	0	0	-1.4186	-0.247513	0	0
1040	126ko1Gko3R073003	NORMAL	B	1	2	15	26	LOW_SIGNAL	LOW_SIGNAL	4292.714355	2747.659912	4270	2750	106.304039	36.907604	4496.60791	2771.208008	4497	2771	84.116936	35.808254	100	100	-21.839359	-2.594486	0	0	-2.42393	-0.657616	0	0
1041	126ko1Gko3R073003	NORMAL	B	1	2	16	1	LOW_SIGNAL	LOW_SIGNAL	3582.29248	2685.625732	3566	2686	87.87587	37.844345	3777.711914	2706.191895	3772	2706	84.310371	38.804657	100	100	-20.931683	-2.265942	0	0	-2.317858	-0.529992	0	0
1042	126ko1Gko3R073003	NORMAL	B	1	2	16	2	LOW_SIGNAL	LOW_SIGNAL	3571.609375	2690.443604	3553	2689	98.187691	36.211353	3794.743896	2708.39209	3787	2708	86.5867	39.283279	100	100	-23.90029	-1.977531	0	0	-2.577007	-0.456899	0	0
1043	126ko1Gko3R073003	NORMAL	B	1	2	16	3	LOW_SIGNAL	LOW_SIGNAL	3637.464111	2698.058838	3633	2696	67.20726	39.706532	3740.159912	2701.503906	3729	2699	86.414352	36.257767	100	100	-10.999908	-0.379571	0	0	-1.188411	-0.095016	0	0
1044	126ko1Gko3R073003	NORMAL	B	1	2	16	4	LOW_SIGNAL	LOW_SIGNAL	3612.178711	2696.62915	3617	2695	61.190422	36.718136	3747.76001	2718.199951	3745	2717	72.890938	37.900757	100	100	-14.522326	-2.376631	0	0	-1.860057	-0.569139	0	0
1045	126ko1Gko3R073003	NORMAL	B	1	2	16	5	LOW_SIGNAL	LOW_SIGNAL	3649.272217	2722.421875	3648	2721	47.837418	33.029655	3757.511963	2717.8479	3758	2717	77.977211	34.280643	100	100	-11.593729	0.503952	-23.005615	0	-1.388095	0.133427	0	200.619659
1046	126ko1Gko3R073003	NORMAL	B	1	2	16	6	LOW_SIGNAL	LOW_SIGNAL	3723.611816	2732.993408	3709	2733	75.512993	35.110142	3828.936035	2730.687988	3809	2731	91.545052	38.87727	100	100	-11.281443	0.254007	-44.413914	0	-1.150518	0.0593	0	724.159241
1047	126ko1Gko3R073003	NORMAL	B	1	2	16	7	LOW_SIGNAL	LOW_SIGNAL	3664.559326	2719.934326	3647	2722	85.379997	37.97728	3887.159912	2736.696045	3895	2742	77.893066	42.104561	100	100	-23.8431	-1.846776	0	0	-2.857771	-0.398097	0	0
1048	126ko1Gko3R073003	NORMAL	B	1	2	16	8	LOW_SIGNAL	LOW_SIGNAL	3713.536865	2701.946289	3680	2700	116.516533	38.904041	3931.23999	2728.439941	3925	2730	63.220993	35.333992	100	100	-23.318523	-2.919022	0	0	-3.443526	-0.749806	0	0
1049	126ko1Gko3R073003	NORMAL	B	1	2	16	9	LOW_SIGNAL	LOW_SIGNAL	3972.333252	2712.253418	3979	2712	103.14534	40.046814	3984.36792	2717.36792	3973	2717	144.202393	35.844772	100	100	-1.289052	-0.563506	0	0	-0.083457	-0.142685	0	0
1050	126ko1Gko3R073003	NORMAL	B	1	2	16	10	LOW_SIGNAL	LOW_SIGNAL	4148.311035	2704.046387	4137	2704	109.243538	38.647697	4216.144043	2716.600098	4259	2716	170.881912	41.735535	100	100	-7.2657	-1.383145	0	0	-0.396958	-0.300792	0	0
1051	126ko1Gko3R073003	NORMAL	B	1	2	16	11	LOW_SIGNAL	LOW_SIGNAL	4371.734863	2690.887451	4368	2689	102.605309	42.701057	4474.13623	2710.184082	4506	2715	150.538574	45.132671	100	100	-10.968371	-2.126068	0	0	-0.680233	-0.427553	0	0
1052	126ko1Gko3R073003	NORMAL	B	1	2	16	12	LOW_SIGNAL	LOW_SIGNAL	4606.39209	2697.75	4593	2694	82.946648	34.672398	4716.13623	2717.711914	4716	2719	128.488571	42.200333	100	100	-11.754868	-2.199367	0	0	-0.854116	-0.473027	0	0
1053	126ko1Gko3R073003	NORMAL	B	1	2	16	13	LOW_SIGNAL	LOW_SIGNAL	4630.259766	2700.67334	4622	2701	95.289345	37.917347	4794	2727.719971	4814	2726	141.769806	37.77301	100	100	-17.538475	-2.979948	0	0	-1.154973	-0.716031	0	0
1054	126ko1Gko3R073003	NORMAL	B	1	2	16	14	LOW_SIGNAL	LOW_SIGNAL	4562.539551	2728.493408	4546	2723	110.284019	41.372795	4674.39209	2745.600098	4672	2740	132.026382	41.618656	100	100	-11.980701	-1.884784	0	0	-0.847198	-0.411034	0	0
1055	126ko1Gko3R073003	NORMAL	B	1	2	16	15	LOW_SIGNAL	LOW_SIGNAL	4393.842285	2718.388184	4387	2715	69.534134	30.001118	4518.335938	2734.791992	4517	2739	74.88961	35.289894	100	100	-13.334711	-1.807342	0	0	-1.662362	-0.46483	0	0
1056	126ko1Gko3R073003	NORMAL	B	1	2	16	16	LOW_SIGNAL	LOW_SIGNAL	4363.743164	2724.432373	4359	2727	92.008224	35.598316	4488.175781	2740.208008	4487	2742	95.151573	34.100971	100	100	-13.328174	-1.738131	0	0	-1.307731	-0.462615	0	0
1057	126ko1Gko3R073003	NORMAL	B	1	2	16	17	LOW_SIGNAL	LOW_SIGNAL	4348.798828	2718.70459	4293	2717	274.234283	34.686329	4498.695801	2739.456055	4495	2735	89.737541	38.245918	100	100	-16.0557	-2.286358	0	0	-1.670393	-0.54258	0	0
1058	126ko1Gko3R073003	NORMAL	B	1	2	16	18	LOW_SIGNAL	LOW_SIGNAL	4231.583008	2719.595947	4204	2719	119.81543	41.30637	4464.73584	2746.184082	4462	2745	61.853386	36.915199	100	100	-24.973366	-2.929432	0	0	-3.769443	-0.720249	0	0
1059	126ko1Gko3R073003	NORMAL	B	1	2	16	19	LOW_SIGNAL	LOW_SIGNAL	4286.25	2738.302734	4291	2736	101.254875	36.961235	4354.208008	2744.112061	4365	2744	88.295975	37.453888	100	100	-7.279089	-0.640061	0	0	-0.769661	-0.155106	0	0
1060	126ko1Gko3R073003	NORMAL	B	1	2	16	20	LOW_SIGNAL	LOW_SIGNAL	4062.731445	2729.228271	4059	2729	74.751808	35.883278	4184.055664	2734.611084	4175	2738	82.520432	39.290298	100	100	-12.995228	-0.593068	0	0	-1.470232	-0.137001	0	0
1061	126ko1Gko3R073003	NORMAL	B	1	2	16	21	LOW_SIGNAL	LOW_SIGNAL	3830.953125	2718.865723	3802	2716	115.276566	40.894009	4149.799805	2752.120117	4153	2749	63.908081	36.43988	100	100	-34.152168	-3.663908	0	0	-4.989145	-0.912582	0	0
1062	126ko1Gko3R073003	NORMAL	B	1	2	16	22	LOW_SIGNAL	LOW_SIGNAL	3815.128418	2728.966309	3776	2726	143.706009	43.391186	4093.552002	2755.696045	4089	2753	69.263573	36.77882	100	100	-29.822388	-2.945034	0	0	-4.019769	-0.72677	0	0
1063	126ko1Gko3R073003	NORMAL	B	1	2	16	23	LOW_SIGNAL	LOW_SIGNAL	3737.320068	2731.766602	3705	2730	122.887482	32.986549	4024.263916	2758.63208	4035	2762	76.964188	37.254261	100	100	-30.735006	-2.959989	0	0	-3.728277	-0.721138	0	0
1064	126ko1Gko3R073003	NORMAL	B	1	2	16	24	LOW_SIGNAL	LOW_SIGNAL	3795.243164	2732.736572	3749	2729	146.88562	35.73568	4160.063965	2774.471924	4151	2775	90.021126	34.685123	100	100	-39.07653	-4.598325	0	0	-4.052613	-1.203264	0	0
1065	126ko1Gko3R073003	NORMAL	B	1	2	16	25	LOW_SIGNAL	LOW_SIGNAL	3986.96582	2731.869873	3969	2730	103.410027	37.106796	4322.671875	2767.656006	4328	2769	117.987144	38.596985	100	100	-35.958004	-3.942851	0	0	-2.845277	-0.927174	0	0
1066	126ko1Gko3R073003	NORMAL	B	1	2	16	26	LOW_SIGNAL	LOW_SIGNAL	4101.724609	2714.382568	4084	2713	128.271561	39.241558	4458.111328	2752.769775	4455	2755	89.699348	36.130249	100	100	-38.173141	-4.229432	0	0	-3.973125	-1.062467	0	0
1067	126ko1Gko3R073003	NORMAL	B	1	2	17	1	LOW_SIGNAL	LOW_SIGNAL	3545.923584	2680	3527	2682	100.498055	36.969276	3752.531738	2705.785645	3746	2706	49.807415	31.484251	100	100	-22.130125	-2.841015	0	0	-4.14814	-0.819001	0	0
1068	126ko1Gko3R073003	NORMAL	B	1	2	17	2	LOW_SIGNAL	LOW_SIGNAL	3511.806641	2686.333252	3481	2682	112.280075	41.099266	3729.639893	2712.751953	3729	2711	51.316292	38.46608	100	100	-23.332462	-2.910764	0	0	-4.244914	-0.686805	0	0
1069	126ko1Gko3R073003	NORMAL	B	1	2	17	3	LOW_SIGNAL	LOW_SIGNAL	3517.399902	2684.420654	3489	2687	104.415047	40.519314	3690.327881	2712.008057	3683	2713	58.971943	38.958939	100	100	-18.522589	-3.03953	0	0	-2.932377	-0.708115	0	0
1070	126ko1Gko3R073003	NORMAL	B	1	2	17	4	LOW_SIGNAL	LOW_SIGNAL	3463.813721	2692.758545	3450	2690	83.390564	37.681461	3671.991943	2725.23999	3671	2729	58.95208	36.661568	100	100	-22.298298	-3.578746	0	0	-3.531313	-0.885981	0	0
1071	126ko1Gko3R073003	NORMAL	B	1	2	17	5	LOW_SIGNAL	LOW_SIGNAL	3542.307617	2704.125977	3538	2705	74.061844	37.223896	3674.384033	2714.271973	3672	2716	63.58849	33.031845	100	100	-14.146913	-1.117867	0	0	-2.077049	-0.307158	0	0
1072	126ko1Gko3R073003	NORMAL	B	1	2	17	6	LOW_SIGNAL	LOW_SIGNAL	3644.879883	2697.060059	3611	2696	164.362961	34.174286	3706.135986	2710.399902	3711	2713	63.576519	33.531639	100	100	-6.561238	-1.46976	0	0	-0.963502	-0.397829	0	0
1073	126ko1Gko3R073003	NORMAL	B	1	2	17	7	LOW_SIGNAL	LOW_SIGNAL	3570.418945	2688.256836	3552	2686	92.600754	33.056351	3782.263916	2712.303955	3774	2715	77.100075	33.514858	100	100	-22.691048	-2.649468	0	0	-2.747662	-0.717506	0	0
1074	126ko1Gko3R073003	NORMAL	B	1	2	17	8	LOW_SIGNAL	LOW_SIGNAL	3747.849365	2692.677979	3737	2695	102.15683	36.294956	3933.456055	2724.968018	3925	2723	96.945313	36.034027	100	100	-19.880625	-3.557657	0	0	-1.91455	-0.896099	0	0
1075	126ko1Gko3R073003	NORMAL	B	1	2	17	9	LOW_SIGNAL	LOW_SIGNAL	4452.048828	2802.475586	4509	2803	169.459946	55.512058	4140.040039	2716.751953	4093	2710	127.946838	38.5172	100	100	33.419754	9.444873	3.538402	0.282613	2.438581	2.225594	35.6124	46.63261
1076	126ko1Gko3R073003	NORMAL	B	1	2	17	10	LOW_SIGNAL	LOW_SIGNAL	4810.027344	2804.802734	4779	2811	427.168549	60.204174	4365.047852	2729.535889	4365	2727	90.146652	38.737652	100	100	47.662453	8.292764	5.747475	0.173989	4.936173	1.942989	93.835388	61.230396
1077	126ko1Gko3R073003	NORMAL	B	1	2	17	11	LOW_SIGNAL	LOW_SIGNAL	4710.837891	2728.047363	4477	2704	1235.664673	125.79821	4970.288086	2772.39209	4556	2727	1950.408813	205.448944	100	100	-27.790119	-4.885821	0	0	-0.133024	-0.215843	0	0
1078	126ko1Gko3R073003	NORMAL	B	1	2	17	12	LOW_SIGNAL	LOW_SIGNAL	4550.67334	2715.142822	4540	2716	113.982239	34.901619	4618.87207	2731.335938	4648	2730	114.435799	37.648155	100	100	-7.304873	-1.784128	0	0	-0.595956	-0.430117	0	0
1079	126ko1Gko3R073003	NORMAL	B	1	2	17	13	LOW_SIGNAL	LOW_SIGNAL	4394.615234	2721.804199	4379	2721	80.702187	38.24868	4503.432129	2729.271973	4547	2725	157.252136	37.051258	100	100	-11.655549	-0.822786	0	0	-0.69199	-0.201552	0	0
1080	126ko1Gko3R073003	NORMAL	B	1	2	17	14	LOW_SIGNAL	LOW_SIGNAL	4387.074707	2741.584961	4350	2743	170.4673	44.125896	4408.503906	2748.280029	4351	2747	173.546906	41.214157	100	100	-2.295315	-0.73765	0	0	-0.123478	-0.162446	0	0
1081	126ko1Gko3R073003	NORMAL	B	1	2	17	15	LOW_SIGNAL	LOW_SIGNAL	4275.837891	2716.513428	4270	2715	70.356148	36.510082	4398.680176	2737.295898	4404	2738	80.700027	32.95182	100	100	-13.15783	-2.289775	0	0	-1.522209	-0.630693	0	0
1082	126ko1Gko3R073003	NORMAL	B	1	2	17	16	LOW_SIGNAL	LOW_SIGNAL	4385.245117	2731.35376	4356	2733	125.562378	36.515869	4503.368164	2745.104004	4506	2743	71.454315	38.576038	100	100	-12.652346	-1.514977	0	0	-1.653127	-0.356445	0	0
1083	126ko1Gko3R073003	NORMAL	B	1	2	17	17	LOW_SIGNAL	LOW_SIGNAL	4485.709473	2743.006836	4491	2741	106.786087	36.707619	4497.493164	2747.619629	4508	2748	112.788269	34.591587	100	100	-1.26217	-0.508229	0	0	-0.104476	-0.13335	0	0
1084	126ko1Gko3R073003	NORMAL	B	1	2	17	18	LOW_SIGNAL	LOW_SIGNAL	4377.425781	2734.337891	4386	2733	87.252563	38.995651	4357.720215	2745.736084	4346	2746	120.794121	36.049507	100	100	2.110694	-1.255832	0	-0.594985	0.163133	-0.316182	423.91922	0
1085	126ko1Gko3R073003	NORMAL	B	1	2	17	19	LOW_SIGNAL	LOW_SIGNAL	4046.326904	2719.483643	4029	2723	118.298843	38.889877	4300.943848	2755.080078	4303	2754	103.520554	41.868958	100	100	-27.272421	-3.92195	0	0	-2.459579	-0.850187	0	0
1086	126ko1Gko3R073003	NORMAL	B	1	2	17	20	LOW_SIGNAL	LOW_SIGNAL	3983.715332	2728.245117	3946	2730	133.471008	40.59227	4270.104004	2756.288086	4268	2757	73.536125	38.348328	100	100	-30.675541	-3.089723	0	0	-3.89453	-0.73127	0	0
1087	126ko1Gko3R073003	NORMAL	B	1	2	17	21	LOW_SIGNAL	LOW_SIGNAL	3929.530273	2724.29541	3863	2724	190.823532	45.280582	4220.959961	2769.951904	4242	2774	115.499931	42.886921	100	100	-31.215492	-5.030349	0	0	-2.523202	-1.064579	0	0
1088	126ko1Gko3R073003	NORMAL	B	1	2	17	22	LOW_SIGNAL	LOW_SIGNAL	3835.553223	2723.953369	3775	2721	170.960129	41.756939	4182.373047	2769.619629	4204	2765	122.952667	41.352962	100	100	-37.148418	-5.031425	0	0	-2.820759	-1.104304	0	0
1089	126ko1Gko3R073003	NORMAL	B	1	2	17	23	LOW_SIGNAL	LOW_SIGNAL	3881.802734	2741.013184	3846	2740	126.933418	35.684605	4125.13623	2769.664063	4154	2767	105.366753	35.312836	100	100	-26.063833	-3.156702	0	0	-2.309395	-0.811345	0	0
1090	126ko1Gko3R073003	NORMAL	B	1	2	17	24	LOW_SIGNAL	LOW_SIGNAL	3865.875	2733.052734	3827	2731	115.783035	38.992737	4172.096191	2770.87207	4173	2771	71.132607	32.605408	100	100	-32.799835	-4.166865	0	0	-4.304934	-1.15991	0	0
1091	126ko1Gko3R073003	NORMAL	B	1	2	17	25	LOW_SIGNAL	LOW_SIGNAL	3966.268555	2722.067139	3928	2717	150.198715	41.673386	4296.664063	2771.927979	4302	2772	110.252869	36.374435	100	100	-35.389183	-5.493576	0	0	-2.996707	-1.370766	0	0
1092	126ko1Gko3R073003	NORMAL	B	1	2	17	26	LOW_SIGNAL	LOW_SIGNAL	4012.176758	2724.564697	3964	2725	146.064285	38.017315	4337.134766	2761.404785	4344	2763	76.207001	38.522545	100	100	-34.806763	-4.058974	0	0	-4.264149	-0.956325	0	0
1093	126ko1Gko3R073003	NORMAL	B	1	2	18	1	LOW_SIGNAL	LOW_SIGNAL	3914.246582	2723.177979	3920	2723	72.855034	36.319588	3808.563477	2722.333252	3807	2722	60.810852	33.498653	100	100	11.319883	0.09307	121.62706	0.008222	1.737899	0.025217	37.96587	1661.36377
1094	126ko1Gko3R073003	NORMAL	B	1	2	18	2	LOW_SIGNAL	LOW_SIGNAL	3842.48999	2718.241699	3841	2718	65.128929	37.157188	3781.167969	2724.864014	3783	2725	67.031975	36.250328	100	100	6.568298	-0.729635	0	-0.111084	0.914817	-0.182683	25.861856	0
1095	126ko1Gko3R073003	NORMAL	B	1	2	18	3	LOW_SIGNAL	LOW_SIGNAL	3673.38623	2704.124023	3671	2704	59.783192	33.586712	3696.904053	2719.656006	3694	2721	56.696892	33.933781	100	100	-2.519031	-1.711285	0	0	-0.414799	-0.457714	0	0
1096	126ko1Gko3R073003	NORMAL	B	1	2	18	4	LOW_SIGNAL	LOW_SIGNAL	3638.486328	2713.671143	3632	2714	60.33519	40.824287	3672.360107	2720.327881	3674	2723	50.894005	38.346424	100	100	-3.628274	-0.733427	0	0	-0.665575	-0.173595	0	0
1097	126ko1Gko3R073003	NORMAL	B	1	2	18	5	LOW_SIGNAL	LOW_SIGNAL	3607.910889	2713.938477	3613	2713	91.970169	32.747135	3684.488037	2723.751953	3686	2723	50.234066	35.267326	100	100	-8.202299	-1.081231	0	0	-1.524407	-0.27826	0	0
1098	126ko1Gko3R073003	NORMAL	B	1	2	18	6	LOW_SIGNAL	LOW_SIGNAL	3632	2708.067139	3619	2706	91.788536	36.287823	3733.063965	2720.647949	3730	2723	69.53553	34.828896	100	100	-10.82512	-1.386131	0	0	-1.453415	-0.361218	0	0
1099	126ko1Gko3R073003	NORMAL	B	1	2	18	7	LOW_SIGNAL	LOW_SIGNAL	3778.285645	2702.197266	3766	2701	73.366592	32.553547	3817.471924	2716.199951	3803	2713	87.58725	36.631119	100	100	-4.197304	-1.54279	0	0	-0.447397	-0.382262	0	0
1100	126ko1Gko3R073003	NORMAL	B	1	2	18	8	LOW_SIGNAL	LOW_SIGNAL	3919.684814	2699.03418	3898	2699	86.077255	34.263371	3967.575928	2717.76001	3963	2716	96.666885	36.525375	100	100	-5.129693	-2.063178	0	0	-0.495424	-0.51268	0	0
1101	126ko1Gko3R073003	NORMAL	B	1	2	18	9	LOW_SIGNAL	LOW_SIGNAL	4190.220703	2710.04834	4190	2707	78.177025	36.618977	4168.711914	2716.072021	4160	2714	115.680168	38.856888	100	100	2.30384	-0.663678	0	-0.288075	0.185933	-0.155022	396.423004	0
1102	126ko1Gko3R073003	NORMAL	B	1	2	18	10	LOW_SIGNAL	LOW_SIGNAL	4337.745117	2717.100586	4330	2718	85.601318	34.278427	4298.344238	2719.672119	4291	2719	87.701126	36.847939	100	100	4.22029	-0.283327	0	-0.067134	0.449263	-0.069788	48.415668	0
1103	126ko1Gko3R073003	NORMAL	B	1	2	18	11	LOW_SIGNAL	LOW_SIGNAL	4197.856934	2714.748291	4187	2711	112.391258	39.079975	4415.815918	2746.144043	4245	2730	984.061462	121.012436	100	100	-23.34593	-3.459126	0	0	-0.221489	-0.259442	0	0
1104	126ko1Gko3R073003	NORMAL	B	1	2	18	12	LOW_SIGNAL	LOW_SIGNAL	4086.793213	2720.137939	4084	2721	100.74279	37.923641	4277.983887	2750.1521	4316	2744	196.293381	43.257496	100	100	-20.478733	-3.306905	0	0	-0.974005	-0.693849	0	0
1105	126ko1Gko3R073003	NORMAL	B	1	2	18	13	LOW_SIGNAL	LOW_SIGNAL	3899.717285	2693.531006	3833	2692	257.688995	35.675438	4158.063965	2745.288086	4165	2746	137.991852	39.011131	100	100	-27.671919	-5.7025	0	0	-1.872188	-1.326726	0	0
1106	126ko1Gko3R073003	NORMAL	B	1	2	18	14	LOW_SIGNAL	LOW_SIGNAL	3900.818848	2707.771729	3851	2707	167.779663	36.733166	4164.335938	2739.815918	4185	2741	104.652573	38.392365	100	100	-28.225731	-3.53057	0	0	-2.518018	-0.83465	0	0
1107	126ko1Gko3R073003	NORMAL	B	1	2	18	15	LOW_SIGNAL	LOW_SIGNAL	4561.693848	2775.455811	4571	2774	93.297707	37.023914	4344.39209	2758.951904	4339	2755	86.727142	40.477562	100	100	23.275534	1.81837	12.800217	0.078124	2.50558	0.40773	15.827208	99.130478
1108	126ko1Gko3R073003	NORMAL	B	1	2	18	16	LOW_SIGNAL	LOW_SIGNAL	4556.779297	2779.620605	4561	2781	87.703224	35.537556	4408.888184	2755.47998	4418	2754	80.9562	34.588966	100	100	15.84085	2.65977	5.955722	0.167906	1.826804	0.697928	22.809689	33.785603
1109	126ko1Gko3R073003	NORMAL	B	1	2	18	17	LOW_SIGNAL	LOW_SIGNAL	4148.726074	2747.376709	4136	2743	115.742378	36.910725	4348.071777	2761.552002	4349	2761	91.857285	34.710896	100	100	-21.352232	-1.561808	0	0	-2.170168	-0.408382	0	0
1110	126ko1Gko3R073003	NORMAL	B	1	2	18	18	LOW_SIGNAL	LOW_SIGNAL	4034.621582	2738.236572	4022	2734	101.157013	35.796165	4225.583984	2759.63208	4228	2760	68.586212	33.059711	100	100	-20.454283	-2.357318	0	0	-2.784268	-0.647178	0	0
1111	126ko1Gko3R073003	NORMAL	B	1	2	18	19	LOW_SIGNAL	LOW_SIGNAL	4275.214844	2745.228271	4257	2742	115.538887	41.180733	4248.087891	2783.743896	4244	2783	104.565994	46.392937	100	100	2.905611	-4.243581	0	-1.460478	0.259424	-0.830204	181.165054	0
1112	126ko1Gko3R073003	NORMAL	B	1	2	18	20	LOW_SIGNAL	LOW_SIGNAL	4338.710449	2761.462158	4311	2760	126.536499	47.545155	4306.86377	2795.887939	4297	2798	79.578354	39.193115	100	100	3.411148	-3.79297	0	-1.111933	0.400193	-0.878363	308.919952	0
1113	126ko1Gko3R073003	NORMAL	B	1	2	18	21	LOW_SIGNAL	LOW_SIGNAL	3999.924561	2752.212402	3952	2751	152.776779	49.89938	4297.007813	2790.951904	4296	2796	80.634872	39.784065	100	100	-31.821054	-4.268248	0	0	-3.684302	-0.973744	0	0
1114	126ko1Gko3R073003	NORMAL	B	1	2	18	22	LOW_SIGNAL	LOW_SIGNAL	3959.421875	2743.721191	3909	2736	146.425568	44.617367	4298	2791.263916	4298	2792	76.930428	40.266487	100	100	-36.265636	-5.238171	0	0	-4.401095	-1.180702	0	0
1115	126ko1Gko3R073003	NORMAL	B	1	2	18	23	LOW_SIGNAL	LOW_SIGNAL	4213.046875	2777.798584	4214	2781	89.027153	32.8615	4294.13623	2792.823975	4293	2796	70.867149	36.738628	100	100	-8.685609	-1.65547	0	0	-1.144245	-0.408981	0	0
1116	126ko1Gko3R073003	NORMAL	B	1	2	18	24	LOW_SIGNAL	LOW_SIGNAL	4253.278809	2777.966064	4252	2779	86.719421	39.56535	4315.507813	2790.563477	4315	2788	91.085693	37.64603	100	100	-6.665446	-1.38796	0	0	-0.683192	-0.334628	0	0
1117	126ko1Gko3R073003	NORMAL	B	1	2	18	25	LOW_SIGNAL	LOW_SIGNAL	4383.48291	2797	4390	2795	81.594704	35.121613	4431.160156	2804.583984	4428	2803	82.906044	35.628059	100	100	-5.106785	-0.83559	0	0	-0.575076	-0.212865	0	0
1118	126ko1Gko3R073003	NORMAL	B	1	2	18	26	LOW_SIGNAL	LOW_SIGNAL	4125.804199	2763.503418	4123	2764	104.040779	41.527668	4323.86377	2783.335938	4321	2781	142.364899	36.255322	100	100	-21.214472	-2.185111	0	0	-1.391211	-0.547024	0	0
1119	126ko1Gko3R073003	NORMAL	B	1	2	19	1	LOW_SIGNAL	LOW_SIGNAL	3791.567627	2730.398682	3785	2733	71.921356	41.697929	3857.895996	2734.8479	3850	2732	65.720543	37.971775	100	100	-7.104536	-0.490207	0	0	-1.009249	-0.117172	0	0
1120	126ko1Gko3R073003	NORMAL	B	1	2	19	2	LOW_SIGNAL	LOW_SIGNAL	3769.05957	2737.291504	3763	2738	71.11055	35.329613	3817.231934	2736.488037	3809	2732	58.535225	37.967426	100	100	-5.159818	0.088525	-58.286884	0	-0.822964	0.021162	0	1730.602905
1121	126ko1Gko3R073003	NORMAL	B	1	2	19	3	LOW_SIGNAL	LOW_SIGNAL	3653.738281	2727.29541	3642	2725	80.632484	37.320469	3739.864014	2740	3745	2740	62.109596	42.047207	100	100	-9.225062	-1.399768	0	0	-1.386674	-0.302151	0	0
1122	126ko1Gko3R073003	NORMAL	B	1	2	19	4	LOW_SIGNAL	LOW_SIGNAL	3622.993164	2721.986328	3613	2723	76.930466	38.638393	3740.503906	2726.904053	3744	2727	62.862835	38.716175	100	100	-12.586761	-0.541826	0	0	-1.86932	-0.12702	0	0
1123	126ko1Gko3R073003	NORMAL	B	1	2	19	5	LOW_SIGNAL	LOW_SIGNAL	3540.020264	2698.553955	3497	2700	127.978119	42.237633	3739.719971	2725.095947	3746	2722	71.452278	33.869873	100	100	-21.39015	-2.924348	0	0	-2.794868	-0.783646	0	0
1124	126ko1Gko3R073003	NORMAL	B	1	2	19	6	LOW_SIGNAL	LOW_SIGNAL	3675.275146	2707.577148	3606	2705	186.563858	41.382069	3925.936035	2734.575928	3930	2733	140.066605	34.859222	100	100	-26.848682	-2.974676	0	0	-1.789584	-0.774509	0	0
1125	126ko1Gko3R073003	NORMAL	B	1	2	19	7	LOW_SIGNAL	LOW_SIGNAL	4201.462402	2731.911621	4223	2730	110.564247	32.54583	4092.352051	2737.904053	4128	2739	155.072937	33.382782	100	100	11.686981	-0.660235	0	-0.056493	0.703607	-0.179507	99.655411	0
1126	126ko1Gko3R073003	NORMAL	B	1	2	19	8	LOW_SIGNAL	LOW_SIGNAL	4355.714355	2727.088379	4346	2727	82.105446	34.929855	4193.096191	2727.095947	4215	2725	127.308716	31.742516	100	100	17.418287	-0.000834	0	-0.000048	1.277353	-0.000238	59.829987	0
1127	126ko1Gko3R073003	NORMAL	B	1	2	19	9	LOW_SIGNAL	LOW_SIGNAL	4372.151855	2722.641357	4376	2723	104.355988	35.444141	4215.151855	2714.552002	4218	2716	63.357166	37.303349	100	100	16.816517	0.89127	18.868031	0.053	2.478015	0.216853	52.816494	143.766937
1128	126ko1Gko3R073003	NORMAL	B	1	2	19	10	LOW_SIGNAL	LOW_SIGNAL	4302.711426	2721.416016	4327	2723	134.462051	37.145641	4157.967773	2718.855957	4166	2716	89.598022	37.140255	100	100	15.50372	0.282063	54.96553	0.018193	1.615478	0.068929	69.267876	24.709253
1129	126ko1Gko3R073003	NORMAL	B	1	2	19	11	LOW_SIGNAL	LOW_SIGNAL	3917.335693	2713.726074	3915	2714	65.980797	36.269012	4016.895996	2723.768066	4018	2722	107.397591	34.15221	100	100	-10.664061	-1.106408	0	0	-0.927025	-0.294036	0	0
1130	126ko1Gko3R073003	NORMAL	B	1	2	19	12	LOW_SIGNAL	LOW_SIGNAL	3837.758545	2724.662109	3832	2724	90.613136	40.320984	3947.424072	2730.815918	3943	2732	83.44828	39.796734	100	100	-11.746448	-0.678015	0	0	-1.314174	-0.154631	0	0
1131	126ko1Gko3R073003	NORMAL	B	1	2	19	13	LOW_SIGNAL	LOW_SIGNAL	3640.986328	2700.273926	3635	2700	96.335342	39.338409	3960.431885	2739.407959	3970	2741	92.70916	43.293839	100	100	-34.216316	-4.311716	0	0	-3.445674	-0.903917	0	0
1132	126ko1Gko3R073003	NORMAL	B	1	2	19	14	LOW_SIGNAL	LOW_SIGNAL	3782.5	2713.513184	3724	2709	166.612015	39.289886	4075.271973	2741.159912	4059	2744	123.487572	39.476902	100	100	-31.359266	-3.046066	0	0	-2.370862	-0.700327	0	0
1133	126ko1Gko3R073003	NORMAL	B	1	2	19	15	LOW_SIGNAL	LOW_SIGNAL	3909.844482	2723.635254	3881	2726	153.913116	42.032738	4178.817383	2758.420654	4144	2759	146.212372	41.979301	100	100	-28.81011	-3.832592	0	0	-1.839604	-0.828632	0	0
1134	126ko1Gko3R073003	NORMAL	B	1	2	19	16	LOW_SIGNAL	LOW_SIGNAL	3991.04834	2748.868896	3963	2753	153.434937	45.995968	4234	2758.920654	4260	2758	126.383224	40.324402	100	100	-26.022934	-1.107484	0	0	-1.922341	-0.249272	0	0
1135	126ko1Gko3R073003	NORMAL	B	1	2	19	17	LOW_SIGNAL	LOW_SIGNAL	4205.85498	2772.634521	4197	2772	86.40168	34.719875	4220.383789	2768.968018	4235	2770	102.293533	34.615849	100	100	-1.556204	0.403969	-3.852288	0	-0.142031	0.10592	0	73.24852
1136	126ko1Gko3R073003	NORMAL	B	1	2	19	18	LOW_SIGNAL	LOW_SIGNAL	4255.688965	2801.417236	4242	2802	90.444466	40.162724	4186.344238	2798.672119	4190	2794	94.124413	49.212963	100	100	7.427623	0.302452	24.558022	0.04072	0.736735	0.05578	37.582592	1036.045654
1137	126ko1Gko3R073003	NORMAL	B	1	2	19	19	LOW_SIGNAL	LOW_SIGNAL	4181.006836	2808.29541	4177	2802	100.163017	48.2015	4300.759766	2831.167969	4300	2829	70.350433	41.665882	100	100	-12.826924	-2.520057	0	0	-1.702234	-0.548952	0	0
1138	126ko1Gko3R073003	NORMAL	B	1	2	19	20	LOW_SIGNAL	LOW_SIGNAL	4129.248047	2777.668945	4121	2778	116.964241	46.866997	4313.839844	2801.560059	4312	2799	75.000153	43.965057	100	100	-19.771917	-2.632279	0	0	-2.461219	-0.543411	0	0
1139	126ko1Gko3R073003	NORMAL	B	1	2	19	21	LOW_SIGNAL	LOW_SIGNAL	4209.041504	2787.9375	4206	2785	81.540916	43.454498	4282.12793	2795.352051	4283	2799	66.487564	35.805305	100	100	-7.828402	-0.816922	0	0	-1.09925	-0.20708	0	0
1140	126ko1Gko3R073003	NORMAL	B	1	2	19	22	LOW_SIGNAL	LOW_SIGNAL	4207.829102	2790.973633	4195	2787	72.339226	37.073753	4265.560059	2797.895996	4260	2796	80.079834	39.649239	100	100	-6.183654	-0.762693	0	0	-0.720918	-0.17459	0	0
1141	126ko1Gko3R073003	NORMAL	B	1	2	19	23	LOW_SIGNAL	LOW_SIGNAL	4174.418945	2806.2771	4170	2808	93.546959	39.19302	4269.600098	2812.624023	4265	2813	78.721336	42.239269	100	100	-10.195003	-0.699292	0	0	-1.20909	-0.150261	0	0
1142	126ko1Gko3R073003	NORMAL	B	1	2	19	24	LOW_SIGNAL	LOW_SIGNAL	4257.730957	2804.020752	4251	2803	101.399185	39.956303	4378.547852	2830.111084	4371	2832	79.902	36.681599	100	100	-12.940887	-2.874585	0	0	-1.512064	-0.711265	0	0
1143	126ko1Gko3R073003	NORMAL	B	1	2	19	25	LOW_SIGNAL	LOW_SIGNAL	4369.597168	2816.701416	4356	2817	81.773811	41.912006	4450.52002	2828.711914	4447	2822	78.808014	45.205593	100	100	-8.667774	-1.323295	0	0	-1.026835	-0.265686	0	0
1144	126ko1Gko3R073003	NORMAL	B	1	2	19	26	LOW_SIGNAL	LOW_SIGNAL	4165.952148	2787.081543	4166	2787	77.189972	45.753582	4261.496094	2802.135986	4264	2803	119.829903	49.385475	100	100	-10.233862	-1.658671	0	0	-0.79733	-0.304835	0	0
1145	126ko1Gko3R073003	NORMAL	B	1	2	20	1	LOW_SIGNAL	LOW_SIGNAL	3871.884277	2746.897949	3860	2750	77.244278	33.476166	3861.687988	2744.471924	3861	2747	70.251434	39.39555	100	100	1.092141	0.267295	4.085899	0.244744	0.14514	0.061581	314.973846	856.095886
1146	126ko1Gko3R073003	NORMAL	B	1	2	20	2	LOW_SIGNAL	LOW_SIGNAL	3858.431396	2754.993408	3861	2758	73.956932	36.844536	3839.686523	2752.974609	3840	2754	62.928356	44.746296	100	100	2.007793	0.222428	9.026728	0.110782	0.297876	0.045117	207.279144	1257.736206
1147	126ko1Gko3R073003	NORMAL	B	1	2	20	3	LOW_SIGNAL	LOW_SIGNAL	3871.105957	2759.947021	3849	2755	106.870445	49.678802	3891.919922	2773.216064	3896	2770	122.825256	50.884525	100	100	-2.229417	-1.461959	0	0	-0.16946	-0.260768	0	0
1148	126ko1Gko3R073003	NORMAL	B	1	2	20	4	LOW_SIGNAL	LOW_SIGNAL	3877.053711	2757.563721	3871	2752	78.05912	41.438549	3881.23999	2753.488037	3873	2751	113.15522	48.510994	100	100	-0.448399	0.449051	-0.998547	0	-0.036996	0.084016	0	618.847778
1149	126ko1Gko3R073003	NORMAL	B	1	2	20	5	LOW_SIGNAL	LOW_SIGNAL	4146.625977	2801.782227	4158	2797	151.09996	48.940212	3868.352051	2737.031982	3868	2738	72.880501	35.323605	100	100	29.806358	7.134064	4.178034	0.239347	3.818222	1.833059	47.565269	52.313477
1150	126ko1Gko3R073003	NORMAL	B	1	2	20	6	LOW_SIGNAL	LOW_SIGNAL	4332.110352	2795.55835	4348	2797	143.688736	46.901508	4074.679932	2736.456055	4095	2731	142.432922	36.898834	100	100	27.573778	6.511783	4.234444	0.236159	1.80738	1.601739	7.363404	48.986523
1151	126ko1Gko3R073003	NORMAL	B	1	2	20	7	LOW_SIGNAL	LOW_SIGNAL	4255.248535	2747.986572	4268	2748	85.616432	38.006752	4290.992188	2740.719971	4296	2739	107.046486	36.325722	100	100	-3.828559	0.800621	-4.781988	0	-0.333908	0.20004	0	153.831619
1152	126ko1Gko3R073003	NORMAL	B	1	2	20	8	LOW_SIGNAL	LOW_SIGNAL	4357.355469	2747.932861	4356	2749	66.767471	41.854424	4363.60791	2743.12793	4361	2742	77.9879	32.514507	100	100	-0.669709	0.529399	-1.265037	0	-0.080172	0.147778	0	548.504272
1153	126ko1Gko3R073003	NORMAL	B	1	2	20	9	LOW_SIGNAL	LOW_SIGNAL	4095.331055	2736.878418	4069	2735	119.331329	36.941566	4237.903809	2741.104004	4215	2742	160.512161	41.688133	100	100	-15.271192	-0.465567	0	0	-0.888236	-0.101362	0	0
1154	126ko1Gko3R073003	NORMAL	B	1	2	20	10	LOW_SIGNAL	LOW_SIGNAL	3960.435059	2738.960938	3955	2739	81.087288	42.843506	4088.864014	2740.879883	4056	2735	247.035782	47.355831	100	100	-13.756227	-0.211426	0	0	-0.51988	-0.040522	0	0
1155	126ko1Gko3R073003	NORMAL	B	1	2	20	11	LOW_SIGNAL	LOW_SIGNAL	3725.675781	2715.993164	3708	2720	107.798286	43.064983	3936.224121	2744.295898	3940	2743	81.803246	41.933315	100	100	-22.552164	-3.118344	0	0	-2.573838	-0.674946	0	0
1156	126ko1Gko3R073003	NORMAL	B	1	2	20	12	LOW_SIGNAL	LOW_SIGNAL	3732.979736	2747.202637	3711	2718	85.95327	205.196777	3933.080078	2737.120117	3924	2739	62.470573	38.724957	100	100	-21.433062	1.110874	-19.29388	0	-3.203114	0.260362	0	1998.603027
1157	126ko1Gko3R073003	NORMAL	B	1	2	20	13	LOW_SIGNAL	LOW_SIGNAL	4621.648438	2736.628418	4008	2732	2357.348633	45.242996	3943.951904	2726.887939	3953	2724	73.625664	41.801804	100	100	72.589142	1.073188	67.638786	0.014784	9.204624	0.233016	347.677521	177.682907
1158	126ko1Gko3R073003	NORMAL	B	1	2	20	14	LOW_SIGNAL	LOW_SIGNAL	4062.118408	2740.598633	4047	2738	109.06356	42.907299	4025.515869	2734.63501	4026	2742	66.406471	37.382473	100	100	3.920556	0.657061	5.966805	0.167594	0.551189	0.15953	236.36647	353.166229
1159	126ko1Gko3R073003	NORMAL	B	1	2	20	15	LOW_SIGNAL	LOW_SIGNAL	3968.040283	2728.516846	3969	2733	71.010063	37.21352	4001.746094	2734.63501	3993	2736	72.650505	34.585678	100	100	-3.610282	-0.674088	0	0	-0.463945	-0.176899	0	0
1160	126ko1Gko3R073003	NORMAL	B	1	2	20	16	LOW_SIGNAL	LOW_SIGNAL	3924.756836	2739.553955	3919	2740	66.961838	39.101009	3994.936035	2752.271973	4000	2751	85.510681	35.25629	100	100	-7.517004	-1.401248	0	0	-0.820707	-0.36073	0	0
1161	126ko1Gko3R073003	NORMAL	B	1	2	20	17	LOW_SIGNAL	LOW_SIGNAL	3894.905518	2770.459473	3885	2766	91.161308	38.241871	3974.879883	2769.575928	3979	2768	119.939545	35.529015	100	100	-8.56618	0.097347	-87.996017	0	-0.666789	0.024868	0	1601.132202
1162	126ko1Gko3R073003	NORMAL	B	1	2	20	18	LOW_SIGNAL	LOW_SIGNAL	3963.562988	2791.092773	3965	2793	126.986931	46.097626	4005.60791	2806.303955	4016	2801	142.792343	42.373383	100	100	-4.503498	-1.67594	0	0	-0.294448	-0.35898	0	0
1163	126ko1Gko3R073003	NORMAL	B	1	2	20	19	LOW_SIGNAL	LOW_SIGNAL	4149.006836	2827.241699	4160	2828	116.636391	46.276871	4140.512207	2820.384033	4156	2817	127.77404	41.364582	100	100	0.909873	0.755565	1.204229	0.830407	0.066482	0.165786	614.203369	302.566193
1164	126ko1Gko3R073003	NORMAL	B	1	2	20	20	LOW_SIGNAL	LOW_SIGNAL	4256.765137	2806.973145	4257	2812	88.345177	40.174438	4233.312012	2803.36792	4245	2804	97.232384	44.271439	100	100	2.512101	0.397217	6.324253	0.158121	0.241207	0.081435	173.158859	515.929016
1165	126ko1Gko3R073003	NORMAL	B	1	2	20	21	LOW_SIGNAL	LOW_SIGNAL	4286.851563	2800.898682	4272	2797	127.912834	45.622787	4288.21582	2800.879883	4294	2801	77.531113	42.807457	100	100	-0.146128	0.002071	-70.551544	0	-0.017596	0.000439	0	83933.296875
1166	126ko1Gko3R073003	NORMAL	B	1	2	20	22	LOW_SIGNAL	LOW_SIGNAL	4223.633789	2791.241943	4209	2789	111.382156	39.831055	4265.624023	2802.184082	4264	2800	81.145988	36.226521	100	100	-4.49764	-1.205585	0	0	-0.517465	-0.302048	0	0
1167	126ko1Gko3R073003	NORMAL	B	1	2	20	23	LOW_SIGNAL	LOW_SIGNAL	4184.537109	2807.006592	4174	2806	108.379753	39.954456	4317.527832	2813.343994	4305	2814	110.360741	38.445839	100	100	-14.244845	-0.698243	0	0	-1.205055	-0.16484	0	0
1168	126ko1Gko3R073003	NORMAL	B	1	2	20	24	LOW_SIGNAL	LOW_SIGNAL	4274.760254	2805.164307	4228	2804	161.641068	49.204292	4441.208008	2829.615967	4445	2831	90.208221	39.162968	100	100	-17.828482	-2.694039	0	0	-1.845151	-0.624357	0	0
1169	126ko1Gko3R073003	NORMAL	B	1	2	20	25	LOW_SIGNAL	LOW_SIGNAL	4223.834473	2811.703369	4186	2813	140.184891	39.745216	4417.224121	2837.087891	4418	2839	86.938507	45.406395	100	100	-20.71427	-2.79682	0	0	-2.224442	-0.559052	0	0
1170	126ko1Gko3R073003	NORMAL	B	1	2	20	26	LOW_SIGNAL	LOW_SIGNAL	4115.151367	2807.782959	4084	2803	118.665962	41.69598	4297.516113	2834.404785	4296	2834	101.678452	50.250923	100	100	-19.533375	-2.933144	0	0	-1.793544	-0.529778	0	0
1171	126ko1Gko3R073003	NORMAL	B	1	2	21	1	DETECTED	DETECTED	10630.763672	8086.173828	11487	8611	2229.80835	1678.002808	3864	2776.571533	3874	2779	69.68644	32.195602	100	100	724.798706	585.002319	1.238967	0.807124	97.10302	164.917007	32.936264	31.597355
1172	126ko1Gko3R073003	NORMAL	B	1	2	21	2	DETECTED	DETECTED	10566.31543	8367.731445	11406	9196	2271.795166	1900.60083	3923.153809	2775.730713	3918	2763	58.228306	32.164028	100	100	711.559509	616.116455	1.154911	0.865868	114.088181	173.858856	34.186264	33.982979
1173	126ko1Gko3R073003	NORMAL	B	1	2	21	3	LOW_SIGNAL	LOW_SIGNAL	3903.575439	2769.157471	3905	2769	57.537735	40.002018	3975.523926	2775.420654	3977	2774	61.499756	38.511787	100	100	-7.706516	-0.690066	0	0	-1.169899	-0.16263	0	0
1174	126ko1Gko3R073003	NORMAL	B	1	2	21	4	LOW_SIGNAL	LOW_SIGNAL	3910.620605	2747.124023	3910	2750	69.592667	31.31534	3964.887939	2759.656006	3963	2762	70.003258	38.004482	100	100	-5.81266	-1.380751	0	0	-0.775212	-0.32975	0	0
1175	126ko1Gko3R073003	NORMAL	B	1	2	21	5	LOW_SIGNAL	LOW_SIGNAL	3953.069824	2743.769287	3953	2743	83.898727	39.21442	4026.808105	2751.855957	4018	2747	99.557472	37.822105	100	100	-7.898223	-0.890975	0	0	-0.74066	-0.213808	0	0
1176	126ko1Gko3R073003	NORMAL	B	1	2	21	6	LOW_SIGNAL	LOW_SIGNAL	4223.825684	2738.624268	4220	2735	114.032829	39.86031	4254.399902	2750.936035	4227	2752	168.243576	41.17033	100	100	-3.274853	-1.356488	0	0	-0.181726	-0.299045	0	0
1177	126ko1Gko3R073003	NORMAL	B	1	2	21	7	LOW_SIGNAL	LOW_SIGNAL	4510.958984	2747.554688	4504	2749	88.344444	35.668964	4488.205078	2756.384521	4504	2761	142.085403	38.250496	100	100	2.437207	-0.972855	0	-0.399168	0.160142	-0.230842	489.064484	0
1178	126ko1Gko3R073003	NORMAL	B	1	2	21	8	LOW_SIGNAL	LOW_SIGNAL	4516.157715	2749.5	4514	2751	77.11422	33.993153	4521.551758	2755.407959	4518	2756	97.439674	39.520737	100	100	-0.577764	-0.650928	0	0	-0.055358	-0.14949	0	0
1179	126ko1Gko3R073003	NORMAL	B	1	2	21	9	LOW_SIGNAL	LOW_SIGNAL	4235.622559	2726.020996	4232	2723	94.728584	37.668953	4278.368164	2737.800049	4289	2736	161.307831	37.941807	100	100	-4.578549	-1.297794	0	0	-0.264994	-0.31045	0	0
1180	126ko1Gko3R073003	NORMAL	B	1	2	21	10	LOW_SIGNAL	LOW_SIGNAL	4050.51709	2730.462646	4053	2732	62.912994	38.71838	4052.464111	2737.815918	4055	2732	66.928543	37.871254	100	100	-0.208549	-0.81017	0	0	-0.029091	-0.194165	0	0
1181	126ko1Gko3R073003	NORMAL	B	1	2	21	11	LOW_SIGNAL	LOW_SIGNAL	3934.858154	2735.885254	3926	2737	74.142815	41.237411	3999.39209	2751.159912	3995	2753	71.491592	38.581375	100	100	-6.912332	-1.682934	0	0	-0.902679	-0.395908	0	0
1182	126ko1Gko3R073003	NORMAL	B	1	2	21	12	LOW_SIGNAL	LOW_SIGNAL	3927.748291	2726.782227	3916	2724	77.235352	38.070324	3996.560059	2737.600098	3998	2736	77.870499	33.831409	100	100	-7.370537	-1.191893	0	0	-0.883669	-0.319758	0	0
1183	126ko1Gko3R073003	NORMAL	B	1	2	21	13	DETECTED	DETECTED	5320.661621	2793.215332	5306	2795	91.752769	36.37714	4084.9729	2739.081055	4079	2741	91.378281	42.675343	100	100	132.356567	5.964416	22.191038	0.045063	13.522783	1.268514	0.670178	41.218643
1184	126ko1Gko3R073003	NORMAL	B	1	2	21	14	DETECTED	DETECTED	5358.086914	2793.739014	5357	2795	96.722565	36.098579	4142.243652	2746.226074	4139	2752	79.086075	43.866035	100	100	130.230881	5.234889	24.877487	0.040197	15.373671	1.083137	4.579822	52.453739
1185	126ko1Gko3R073003	NORMAL	B	1	2	21	15	DETECTED	DETECTED	4832.319824	2768.600098	4827	2766	87.333908	36.864475	4050.630127	2752.30127	4051	2749	68.045845	39.15414	100	100	83.728012	1.795775	46.625	0.021448	11.487692	0.416273	7.003371	80.944939
1186	126ko1Gko3R073003	NORMAL	B	1	2	21	16	DETECTED	DETECTED	4718.540039	2782.689941	4722	2789	84.726463	37.076141	3971.987549	2772.123535	3958	2768	73.321304	40.917408	100	100	79.964409	1.164187	68.68689	0.014559	10.181931	0.258237	5.687017	163.80957
1187	126ko1Gko3R073003	NORMAL	B	1	2	21	17	LOW_SIGNAL	LOW_SIGNAL	3681.857178	2741.299316	3669	2743	132.535538	44.618839	3888.191895	2776.503906	3880	2772	62.259808	37.173264	100	100	-22.100836	-3.878777	0	0	-3.314092	-0.947041	0	0
1188	126ko1Gko3R073003	NORMAL	B	1	2	21	18	LOW_SIGNAL	LOW_SIGNAL	3736.788086	2753.688721	3706	2751	127.977211	43.329617	3906.719971	2778.016113	3908	2774	60.263611	40.544682	100	100	-18.201672	-2.680348	0	0	-2.819809	-0.600014	0	0
1189	126ko1Gko3R073003	NORMAL	B	1	2	21	19	LOW_SIGNAL	LOW_SIGNAL	3969.300537	2783.535889	3975	2781	73.788902	38.239212	4038.231934	2802.815918	4028	2802	135.240845	48.809101	100	100	-7.38335	-2.124238	0	0	-0.509694	-0.395009	0	0
1190	126ko1Gko3R073003	NORMAL	B	1	2	21	20	LOW_SIGNAL	LOW_SIGNAL	4017.781494	2789.410645	4018	2788	83.913918	38.952324	4091.815918	2794.704102	4090	2795	69.38118	38.252975	100	100	-7.929944	-0.583223	0	0	-1.067068	-0.13838	0	0
1191	126ko1Gko3R073003	NORMAL	B	1	2	21	21	LOW_SIGNAL	LOW_SIGNAL	4021.711426	2757.060303	4017	2761	83.937828	40.413776	4169.144043	2789.919922	4161	2790	80.97567	39.82959	100	100	-15.791739	-3.620413	0	0	-1.820703	-0.825005	0	0
1192	126ko1Gko3R073003	NORMAL	B	1	2	21	22	LOW_SIGNAL	LOW_SIGNAL	4123.628906	2794.966797	4115	2797	85.739105	42.711189	4248.616211	2799.431885	4242	2802	61.008556	42.027519	100	100	-13.387587	-0.491955	0	0	-2.048685	-0.106242	0	0
1193	126ko1Gko3R073003	NORMAL	B	1	2	21	23	LOW_SIGNAL	LOW_SIGNAL	4317.92041	2800.973389	4321	2795	87.797157	42.211525	4343.271973	2825.087891	4331	2827	109.029037	42.419357	100	100	-2.715446	-2.656892	0	0	-0.232521	-0.568479	0	0
1194	126ko1Gko3R073003	NORMAL	B	1	2	21	24	LOW_SIGNAL	LOW_SIGNAL	4426.393555	2813.879883	4420	2815	97.468552	43.060577	4403.919922	2820.352051	4400	2822	97.527954	38.603489	100	100	2.407186	-0.713092	0	-0.296234	0.230433	-0.167658	15.144526	0
1195	126ko1Gko3R073003	NORMAL	B	1	2	21	25	LOW_SIGNAL	LOW_SIGNAL	4254.106445	2797.639893	4240	2796	102.944183	38.718269	4292.832031	2801.936035	4310	2803	105.767975	37.985729	100	100	-4.147958	-0.473341	0	0	-0.366137	-0.113099	0	0
1196	126ko1Gko3R073003	NORMAL	B	1	2	21	26	LOW_SIGNAL	LOW_SIGNAL	4116.191895	2775.105957	4111	2775	88.57251	37.535435	4176.516113	2790.896729	4168	2790	84.355789	34.004192	100	100	-6.461422	-1.739798	0	0	-0.715117	-0.464377	0	0
1197	126ko1Gko3R073003	NORMAL	B	1	2	22	1	LOW_SIGNAL	LOW_SIGNAL	3907.047607	2772.639404	3906	2768	54.192497	37.352814	3874.67627	2765.971436	3874	2766	65.308662	40.510315	100	100	3.467345	0.734665	4.71963	0.211881	0.495667	0.164599	112.590797	235.149521
1198	126ko1Gko3R073003	NORMAL	B	1	2	22	2	LOW_SIGNAL	LOW_SIGNAL	3907	2765.716309	3904	2767	61.376499	37.874672	3874.903564	2760.508789	3879	2759	63.673664	43.844711	100	100	3.4379	0.573755	5.99193	0.166891	0.504077	0.118772	52.805767	424.150757
1199	126ko1Gko3R073003	NORMAL	B	1	2	22	3	LOW_SIGNAL	LOW_SIGNAL	3918.744873	2743.544922	3913	2745	60.599865	37.013531	4015.595215	2757.642822	3978	2759	217.111771	41.318954	100	100	-10.373793	-1.553281	0	0	-0.446085	-0.341197	0	0
1200	126ko1Gko3R073003	NORMAL	B	1	2	22	4	LOW_SIGNAL	LOW_SIGNAL	4091.020752	2759.303467	4048	2762	141.911087	40.945309	4421.631836	2762.560059	4080	2764	672.011108	39.639381	100	100	-35.412273	-0.358805	0	0	-0.491973	-0.082155	0	0
1201	126ko1Gko3R073003	NORMAL	B	1	2	22	5	LOW_SIGNAL	LOW_SIGNAL	4538.095215	2773.51709	4534	2775	99.466606	35.53685	4415.144043	2769.919922	4267	2771	490.07843	40.491447	100	100	13.169494	0.396329	33.228657	0.030095	0.250881	0.088838	390.299957	539.549316
1202	126ko1Gko3R073003	NORMAL	B	1	2	22	6	LOW_SIGNAL	LOW_SIGNAL	4681.209473	2779.851318	4686	2782	153.408798	45.303268	4459.189941	2801.967041	4470	2785	119.972862	81.504189	100	100	23.780861	-2.43667	0	-0.102463	1.850581	-0.271345	43.062599	0
1203	126ko1Gko3R073003	NORMAL	B	1	2	22	7	DETECTED	DETECTED	14443.605469	9556.048828	16231	10365	3956.312744	3484.032471	4575.115234	2902.269287	4568	2798	73.091354	220.929047	100	100	1057.029541	733.101257	1.44186	0.693549	135.015839	30.117268	40.083515	52.256325
1204	126ko1Gko3R073003	NORMAL	B	1	2	22	8	DETECTED	DETECTED	14537.318359	9944.086914	16064	10458	4208.883301	3776.00708	4471.40625	2818.65625	4462	2812	121.924065	57.760685	100	100	1078.175659	785.066956	1.373355	0.728144	82.558861	123.361259	41.795681	52.987186
1205	126ko1Gko3R073003	NORMAL	B	1	2	22	9	LOW_SIGNAL	LOW_SIGNAL	4029.410889	2742.431396	4000	2745	119.096802	40.364872	4274.253906	2775.476074	4257	2775	135.363739	39.703453	100	100	-26.225521	-3.640802	0	0	-1.808779	-0.832287	0	0
1206	126ko1Gko3R073003	NORMAL	B	1	2	22	10	LOW_SIGNAL	LOW_SIGNAL	3918.973145	2742.590576	3887	2747	130.755966	42.659718	4119.527832	2767.624023	4105	2764	106.782074	41.890347	100	100	-21.481728	-2.758139	0	0	-1.878168	-0.597595	0	0
1207	126ko1Gko3R073003	NORMAL	B	1	2	22	11	LOW_SIGNAL	LOW_SIGNAL	3991.547852	2750.739746	3990	2754	57.605442	33.881145	4070.672119	2770.167969	4071	2768	60.351353	38.901001	100	100	-8.475124	-2.140566	0	0	-1.31106	-0.499427	0	0
1208	126ko1Gko3R073003	NORMAL	B	1	2	22	12	LOW_SIGNAL	LOW_SIGNAL	4005.361084	2758.576416	3994	2761	64.34301	38.104122	4091.696045	2765.104004	4090	2766	88.421577	44.577206	100	100	-9.247474	-0.719198	0	0	-0.976402	-0.146433	0	0
1209	126ko1Gko3R073003	NORMAL	B	1	2	22	13	LOW_SIGNAL	LOW_SIGNAL	3937.227539	2736.261963	3915	2737	109.822685	42.340717	4199.293457	2784.436523	4189	2783	93.276031	40.67205	100	100	-28.070293	-5.307785	0	0	-2.809574	-1.184464	0	0
1210	126ko1Gko3R073003	NORMAL	B	1	2	22	14	LOW_SIGNAL	LOW_SIGNAL	3971.328857	2751.993408	3910	2750	178.027298	50.387482	4239.383789	2780.840088	4238	2781	80.056618	40.646667	100	100	-28.711786	-3.178274	0	0	-3.348317	-0.709694	0	0
1211	126ko1Gko3R073003	NORMAL	B	1	2	22	15	LOW_SIGNAL	LOW_SIGNAL	4013.287598	2743.342529	4001	2745	87.25119	38.346237	4165.104004	2772.439941	4163	2771	95.464645	39.128498	100	100	-16.261293	-3.2059	0	0	-1.590289	-0.743637	0	0
1212	126ko1Gko3R073003	NORMAL	B	1	2	22	16	LOW_SIGNAL	LOW_SIGNAL	3884.993164	2750.813721	3878	2750	91.972191	36.478493	4008.966064	2774.296631	4002	2773	101.41687	39.863518	100	100	-13.278933	-2.587304	0	0	-1.222409	-0.589083	0	0
1213	126ko1Gko3R073003	NORMAL	B	1	2	22	17	LOW_SIGNAL	LOW_SIGNAL	3853.143799	2750.863037	3851	2750	63.744854	34.142021	3950.335938	2778.600098	3953	2783	92.57711	39.164455	100	100	-10.410403	-3.056019	0	0	-1.049851	-0.70822	0	0
1214	126ko1Gko3R073003	NORMAL	B	1	2	22	18	LOW_SIGNAL	LOW_SIGNAL	3892.161133	2763.02002	3897	2759	72.112717	33.753174	3985.288086	2779.159912	3993	2776	83.881821	44.831116	100	100	-9.974975	-1.778264	0	0	-1.110216	-0.360015	0	0
1215	126ko1Gko3R073003	NORMAL	B	1	2	22	19	LOW_SIGNAL	LOW_SIGNAL	3965.523926	2778.503418	3958	2779	83.90686	36.987106	4047.382568	2808.460938	4064	2808	125.427307	53.254517	100	100	-8.768008	-3.300665	0	0	-0.652638	-0.562535	0	0
1216	126ko1Gko3R073003	NORMAL	B	1	2	22	20	LOW_SIGNAL	LOW_SIGNAL	4042.137939	2804.931152	4038	2803	61.205551	43.666447	4116.023926	2813.927979	4117	2813	70.574089	52.291237	100	100	-7.914044	-0.991254	0	0	-1.046928	-0.172052	0	0
1217	126ko1Gko3R073003	NORMAL	B	1	2	22	21	LOW_SIGNAL	LOW_SIGNAL	3807.46582	2776.26709	3699	2773	205.658752	48.729984	4177.832031	2818.375977	4170	2819	90.394447	50.505775	100	100	-39.670509	-4.63948	0	0	-4.097223	-0.833744	0	0
1218	126ko1Gko3R073003	NORMAL	B	1	2	22	22	LOW_SIGNAL	LOW_SIGNAL	3868.476074	2799.904785	3798	2800	189.646072	51.103619	4296.448242	2863.39209	4286	2869	86.088608	50.36639	100	100	-45.840771	-6.994915	0	0	-4.971299	-1.260509	0	0
1219	126ko1Gko3R073003	NORMAL	B	1	2	22	23	LOW_SIGNAL	LOW_SIGNAL	4265.217773	2844.673584	4264	2842	71.340446	37.886673	4327.943848	2870.439941	4330	2870	67.657028	42.548721	100	100	-6.718688	-2.83889	0	0	-0.927118	-0.605573	0	0
1220	126ko1Gko3R073003	NORMAL	B	1	2	22	24	LOW_SIGNAL	LOW_SIGNAL	4225.496582	2825.179199	4223	2824	61.612152	38.825039	4306.047852	2840.728027	4308	2837	59.770107	39.836029	100	100	-8.627974	-1.713141	0	0	-1.347685	-0.390321	0	0
1221	126ko1Gko3R073003	NORMAL	B	1	2	22	25	LOW_SIGNAL	LOW_SIGNAL	4247.337891	2827.158691	4247	2826	66.72377	35.667965	4284.39209	2823.895996	4282	2826	60.00415	41.330853	100	100	-3.968934	0.359478	-11.040831	0	-0.617527	0.078941	0	640.006592
1222	126ko1Gko3R073003	NORMAL	B	1	2	22	26	LOW_SIGNAL	LOW_SIGNAL	4167.380859	2809.102051	4166	2814	58.44672	38.069645	4203.375977	2812.983887	4202	2813	83.679749	36.006493	100	100	-3.855494	-0.427694	0	0	-0.430153	-0.107809	0	0
1223	126ko1Gko3R073003	NORMAL	B	1	2	23	1	LOW_SIGNAL	LOW_SIGNAL	3666.960938	2715.552002	3631	2712	111.484581	35.770519	3905.991943	2738.63208	3903	2735	61.974045	41.024483	100	100	-25.602987	-2.542921	0	0	-3.856953	-0.562593	0	0
1224	126ko1Gko3R073003	NORMAL	B	1	2	23	2	LOW_SIGNAL	LOW_SIGNAL	3638.872559	2694.114014	3579	2688	151.444702	38.880886	3913.761963	2732.761963	3913	2728	70.756981	38.068241	100	100	-29.443836	-4.258161	0	0	-3.884979	-1.015228	0	0
1225	126ko1Gko3R073003	NORMAL	B	1	2	23	3	DETECTED	DETECTED	9997.177734	6223.977539	10095	6203	990.29303	1370.413208	4940.53418	2769.097168	5315	2742	837.861023	105.844734	100	100	541.625061	380.652405	1.422886	0.702797	6.035182	32.641022	10.439558	39.547523
1226	126ko1Gko3R073003	NORMAL	B	1	2	23	4	DETECTED	DETECTED	11504.644531	7330.977539	11482	7464	417.851837	854.07959	6181.166504	2875.711182	6238	2818	487.645538	211.333176	100	100	570.206116	490.873138	1.161616	0.86087	10.916696	21.081718	4.722329	18.573984
1227	126ko1Gko3R073003	NORMAL	B	1	2	23	5	LOW_SIGNAL	LOW_SIGNAL	6121.731445	2831.536865	6112	2822	140.578659	61.560181	5876.080078	3183.135986	6225	2821	660.381104	957.661926	100	100	26.312105	-38.738548	0	-1.472271	0.371984	-0.367143	262.666901	0
1228	126ko1Gko3R073003	NORMAL	B	1	2	23	6	LOW_SIGNAL	LOW_SIGNAL	4920.598633	5995.020508	4788	6464	401.987457	1171.998291	5186.285645	5428.817383	4832	6501	757.211426	1724.403931	100	100	-28.458155	62.383224	-0.456183	0	-0.350876	0.328347	0	223.401581
1229	126ko1Gko3R073003	NORMAL	B	1	2	23	7	DETECTED	DETECTED	15348.466797	14613.233398	15443	14645	565.22583	867.733765	5093.070801	6453.519531	4782	6740	843.168091	1181.506104	100	100	1098.47168	899.022339	1.221851	0.81843	12.162932	6.906197	6.100801	9.827177
1230	126ko1Gko3R073003	NORMAL	B	1	2	23	8	DETECTED	DETECTED	8816.245117	8254.138672	7489	6801	4257.060547	3153.475342	4250.5	3354	4194	3183	79.903069	241.830521	100	100	489.044128	539.888306	0.905825	1.103966	57.141048	20.262697	93.222694	64.165306
1231	126ko1Gko3R073003	NORMAL	B	1	2	23	9	LOW_SIGNAL	LOW_SIGNAL	4410.664551	2795.260254	4390	2796	120.76664	34.111393	4217.472168	2807.048096	4211	2808	86.072693	36.051228	100	100	20.69314	-1.298763	0	-0.062763	2.244526	-0.326975	43.848366	0
1232	126ko1Gko3R073003	NORMAL	B	1	2	23	10	LOW_SIGNAL	LOW_SIGNAL	4385.081055	2781.175781	4362	2777	115.048378	40.894199	4156.824219	2789.39209	4154	2791	64.764694	39.184402	100	100	24.448948	-0.905258	0	-0.037026	3.524402	-0.209683	41.658188	0
1233	126ko1Gko3R073003	NORMAL	B	1	2	23	11	LOW_SIGNAL	LOW_SIGNAL	3918.282715	2751.903564	3890	2751	121.686905	36.24231	4131.479004	2786.151367	4124	2787	68.083679	38.430569	100	100	-22.835791	-3.77336	0	0	-3.131386	-0.89116	0	0
1234	126ko1Gko3R073003	NORMAL	B	1	2	23	12	LOW_SIGNAL	LOW_SIGNAL	3913.082764	2755.034424	3862	2754	157.24884	43.05381	4143.341309	2790.357178	4158	2789	76.328568	37.684898	100	100	-24.663355	-3.891797	0	0	-3.016676	-0.937319	0	0
1235	126ko1Gko3R073003	NORMAL	B	1	2	23	13	LOW_SIGNAL	LOW_SIGNAL	3924.945557	2786.333252	3883	2786	135.950089	41.216827	4185.714355	2809.984131	4177	2810	72.566879	40.461136	100	100	-27.931356	-2.605811	0	0	-3.593496	-0.584533	0	0
1236	126ko1Gko3R073003	NORMAL	B	1	2	23	14	LOW_SIGNAL	LOW_SIGNAL	3942.053711	2792.228271	3889	2793	154.115906	37.725559	4221.788086	2817.466064	4216	2819	73.134323	37.728825	100	100	-29.96279	-2.780654	0	0	-3.82494	-0.668926	0	0
1237	126ko1Gko3R073003	NORMAL	B	1	2	23	15	LOW_SIGNAL	LOW_SIGNAL	3829.095947	2755.904053	3770	2756	134.995132	40.363571	4175.472168	2807.503906	4173	2811	63.281834	40.910358	100	100	-37.100903	-5.685178	0	0	-5.473549	-1.261291	0	0
1238	126ko1Gko3R073003	NORMAL	B	1	2	23	16	LOW_SIGNAL	LOW_SIGNAL	3780.544922	2760.462158	3698	2761	194.781586	51.228256	4079.52002	2799.808105	4072	2795	68.536018	40.643749	100	100	-32.023693	-4.335064	0	0	-4.362306	-0.968069	0	0
1239	126ko1Gko3R073003	NORMAL	B	1	2	23	17	LOW_SIGNAL	LOW_SIGNAL	3977.38623	2796.924072	3974	2800	80.578232	40.827728	4061.944092	2812.800049	4055	2814	51.268951	34.92226	100	100	-9.057125	-1.749186	0	0	-1.6493	-0.454609	0	0
1240	126ko1Gko3R073003	NORMAL	B	1	2	23	18	LOW_SIGNAL	LOW_SIGNAL	3978.765137	2814.771729	3972	2812	91.700989	37.504974	4065.031738	2814.198486	4064	2813	62.602985	34.509827	100	100	-9.240151	0.063159	-146.300339	0	-1.377995	0.016611	0	2562.016113
1241	126ko1Gko3R073003	NORMAL	B	1	2	23	19	DETECTED	DETECTED	16138.866211	11795.436523	19015	13058	5191.966797	4689.05957	4113.592773	2849.111084	4103	2851	63.059952	53.617832	100	100	1288.045898	985.689758	1.306746	0.76526	190.695892	166.853546	43.172276	52.409821
1242	126ko1Gko3R073003	NORMAL	B	1	2	23	20	DETECTED	DETECTED	15940.447266	11889.020508	18298	12832	5275.845215	5046.208496	4139.560059	2861.439941	4142	2853	56.623081	41.400566	100	100	1264.011597	994.642273	1.27082	0.786893	208.41124	218.054504	44.70462	55.895805
1243	126ko1Gko3R073003	NORMAL	B	1	2	23	21	LOW_SIGNAL	LOW_SIGNAL	3811.103516	2824.703369	3762	2820	155.294205	53.887508	4212.539551	2874.19043	4210	2870	89.502869	47.323006	100	100	-42.998444	-5.452394	0	0	-4.485175	-1.045729	0	0
1244	126ko1Gko3R073003	NORMAL	B	1	2	23	22	LOW_SIGNAL	LOW_SIGNAL	3959.317871	2864.609375	3826	2858	256.451569	60.773033	4262.671875	2908.815918	4269	2912	77.977982	46.90147	100	100	-32.492725	-4.870596	0	0	-3.890252	-0.942541	0	0
1245	126ko1Gko3R073003	NORMAL	B	1	2	23	23	LOW_SIGNAL	LOW_SIGNAL	4061.673584	2863.578125	4043	2861	162.580307	45.590305	4330.390625	2911.67627	4319	2913	74.374908	43.091248	100	100	-28.782705	-5.299366	0	0	-3.613007	-1.116193	0	0
1246	126ko1Gko3R073003	NORMAL	B	1	2	23	24	LOW_SIGNAL	LOW_SIGNAL	4094.294434	2852.69873	4045	2848	167.563416	37.669037	4350.26709	2883.827637	4346	2879	66.95948	50.795467	100	100	-27.417633	-3.429726	0	0	-3.822799	-0.612828	0	0
1247	126ko1Gko3R073003	NORMAL	B	1	2	23	25	LOW_SIGNAL	LOW_SIGNAL	4025.431396	2815.773926	4011	2815	114.419144	37.941658	4304.808105	2859.615967	4301	2863	55.673401	39.320805	100	100	-29.924479	-4.830436	0	0	-5.018136	-1.114983	0	0
1248	126ko1Gko3R073003	NORMAL	B	1	2	23	26	LOW_SIGNAL	LOW_SIGNAL	4464.933594	2801.192139	3975	2798	2414.570313	43.050621	4247.200195	2823.679932	4250	2823	78.241554	37.664173	100	100	23.321766	-2.477664	0	-0.106238	2.782836	-0.597061	1108.374878	0
1249	126ko1Gko3R073003	NORMAL	B	1	2	24	1	LOW_SIGNAL	LOW_SIGNAL	3934.834473	2749.066162	3939	2751	68.154572	36.384727	3982.879883	2756.895996	3999	2761	84.052094	41.329494	100	100	-5.146219	-0.862677	0	0	-0.571615	-0.189449	0	0
1250	126ko1Gko3R073003	NORMAL	B	1	2	24	2	LOW_SIGNAL	LOW_SIGNAL	4022.407959	2753.026367	4014	2750	98.272797	33.714615	4129.208008	2745.951904	4101	2747	224.896713	40.473976	100	100	-11.439521	0.779451	-14.676375	0	-0.474885	0.17479	0	316.53949
1251	126ko1Gko3R073003	NORMAL	B	1	2	24	3	LOW_SIGNAL	LOW_SIGNAL	5896.893555	2762.41333	5882	2758	199.284622	38.700222	5621.539551	2765.428467	5652	2763	596.574463	38.178402	100	100	29.493601	-0.332202	0	-0.011264	0.461558	-0.078975	204.211624	0
1252	126ko1Gko3R073003	NORMAL	B	1	2	24	4	LOW_SIGNAL	LOW_SIGNAL	6714.046875	2779.68457	6726	2783	166.992645	41.615517	6400.436523	2783.222168	6399	2785	126.688759	40.46508	100	100	33.591297	-0.389766	0	-0.011603	2.47544	-0.087423	34.691357	0
1253	126ko1Gko3R073003	NORMAL	B	1	2	24	5	LOW_SIGNAL	LOW_SIGNAL	6389.03418	3630.741455	6380	2880	101.20713	1356.49939	6413.560059	4384.903809	6419	2982	84.432777	1747.972656	100	100	-2.627006	-83.092232	0	0	-0.290478	-0.43145	0	0
1254	126ko1Gko3R073003	NORMAL	B	1	2	24	6	LOW_SIGNAL	LOW_SIGNAL	5441.248535	6921.986816	5061	6926	657.807983	196.716202	5433.295898	6820.167969	4894	6849	750.568542	290.601532	100	100	0.851819	11.218215	0.075932	13.16971	0.010595	0.350373	4544.958496	210.076172
1255	126ko1Gko3R073003	NORMAL	B	1	2	24	7	LOW_SIGNAL	LOW_SIGNAL	4371.533691	6852.216309	4344	6843	119.241104	214.511902	4543.416016	6725.277344	4506	6756	193.356155	273.724609	100	100	-18.410585	13.985903	-1.316367	0	-0.888942	0.463747	0	133.945343
1256	126ko1Gko3R073003	NORMAL	B	1	2	24	8	LOW_SIGNAL	LOW_SIGNAL	4208.899414	5641.92627	4205	5910	92.373566	822.741455	4252.838867	4156.896484	4232	2979	82.797302	1607.507446	100	100	-4.706424	163.617874	-0.028765	0	-0.530687	0.923809	0	92.995155
1257	126ko1Gko3R073003	NORMAL	B	1	2	24	9	LOW_SIGNAL	LOW_SIGNAL	4050.340088	2782.244873	3961	2780	309.898743	40.85836	4195.583984	2798.600098	4179	2792	127.532051	39.993141	100	100	-15.557302	-1.801989	0	0	-1.138882	-0.408951	0	0
1258	126ko1Gko3R073003	NORMAL	B	1	2	24	10	LOW_SIGNAL	LOW_SIGNAL	3966.640625	2772.522949	3925	2768	152.104416	36.619869	4150.025879	2779.879395	4145	2775	57.935715	36.297119	100	100	-19.642683	-0.81052	0	0	-3.165323	-0.202673	0	0
1259	126ko1Gko3R073003	NORMAL	B	1	2	24	11	DETECTED	DETECTED	12559.430664	10071.197266	13880	11539	2969.874268	3442.614502	4080.416748	2779.125	4088	2784	54.9133	51.912395	100	100	908.2005	803.427185	1.130408	0.884636	154.407288	140.468811	35.020187	47.205006
1260	126ko1Gko3R073003	NORMAL	B	1	2	24	12	DETECTED	DETECTED	13318.394531	10212.277344	14406	11071	2652.654297	2949.780518	4092.837891	2813.594482	4098	2810	56.108784	40.328831	100	100	988.163879	815.17334	1.212213	0.824937	164.422684	183.458893	28.746891	39.865273
1261	126ko1Gko3R073003	NORMAL	B	1	2	24	13	DETECTED	DETECTED	9148.237305	6419.483398	9316	6537	888.696045	747.226929	4100.846191	2838.846191	4086	2839	67.628845	40.378826	100	100	540.634033	394.508057	1.3704	0.729714	74.633705	88.676109	17.555983	20.838055
1262	126ko1Gko3R073003	NORMAL	B	1	2	24	14	DETECTED	DETECTED	8796.935547	6203.521484	9262	6344	1417.821167	1174.417603	4159.939453	2839.878906	4165	2832	68.258209	32.759315	100	100	496.675934	370.600006	1.340194	0.746161	67.933167	102.677437	30.540831	34.90147
1263	126ko1Gko3R073003	NORMAL	B	1	2	24	15	LOW_SIGNAL	LOW_SIGNAL	3786.718018	2787.939697	3728	2785	153.886215	43.319721	4152.160156	2836.496094	4151	2834	90.364532	39.6478	100	100	-39.143082	-5.349855	0	0	-4.044088	-1.224693	0	0
1264	126ko1Gko3R073003	NORMAL	B	1	2	24	16	LOW_SIGNAL	LOW_SIGNAL	3803.544189	2780.142822	3702	2773	218.078308	51.93819	4123.841309	2819.238037	4108	2819	88.943443	34.896751	100	100	-34.307529	-4.307439	0	0	-3.601132	-1.120311	0	0
1265	126ko1Gko3R073003	NORMAL	B	1	2	24	17	DETECTED	DETECTED	5542.260742	3602.764648	5527	3583	255.879913	179.968765	4039.048828	2806.14624	4036	2800	46.129147	35.177094	100	100	161.011398	87.769958	1.834471	0.545116	32.587032	22.645941	16.74332	22.155827
1266	126ko1Gko3R073003	NORMAL	B	1	2	24	18	DETECTED	DETECTED	5501.975098	3734.850098	5504	3733	266.987549	167.525253	4044.619141	2815.69043	4062	2810	68.965515	30.957474	100	100	156.099686	101.271332	1.541401	0.648761	21.131662	29.691042	17.698254	17.912018
1267	126ko1Gko3R073003	NORMAL	B	1	2	24	19	LOW_SIGNAL	LOW_SIGNAL	3962.19458	2820.100586	3951	2823	71.811737	38.053974	4024.474609	2828.983154	4020	2827	79.879906	46.047535	100	100	-6.670912	-0.978665	0	0	-0.779671	-0.1929	0	0
1268	126ko1Gko3R073003	NORMAL	B	1	2	24	20	LOW_SIGNAL	LOW_SIGNAL	3900.506836	2812.2771	3917	2813	140.019073	47.996433	4090.923828	2856.437988	4102	2853	67.905434	43.287262	100	100	-20.395864	-4.865566	0	0	-2.80415	-1.020182	0	0
1269	126ko1Gko3R073003	NORMAL	B	1	2	24	21	LOW_SIGNAL	LOW_SIGNAL	3935.394531	2923.238037	3933	2923	83.464058	41.154461	4190.198242	2892.482666	4184	2891	83.106453	42.495518	100	100	-27.292427	3.388571	-8.054259	0	-3.065992	0.723732	0	34.437801
1270	126ko1Gko3R073003	NORMAL	B	1	2	24	22	LOW_SIGNAL	LOW_SIGNAL	4036.085449	2967.651367	3986	2964	142.76947	46.328411	4276.842773	2927.148193	4271	2930	74.208992	40.560741	100	100	-25.787895	4.462566	-5.778715	0	-3.244315	0.998581	0	55.270576
1271	126ko1Gko3R073003	NORMAL	B	1	2	24	23	DETECTED	DETECTED	27324.210938	22172.474609	30726	24909	7945.480469	6714.995605	4322.833496	2950.277832	4308	2947	73.99781	35.163158	100	100	2463.713623	2117.866455	1.1633	0.859624	310.838623	546.657288	34.542	34.933067
1272	126ko1Gko3R073003	NORMAL	B	1	2	24	24	DETECTED	DETECTED	26467.865234	21425.597656	30724	24389	8271.516602	7138.641113	4290.80957	2949.761963	4270	2950	97.961014	52.169827	100	100	2375.419189	2035.633789	1.166919	0.856958	226.386536	354.147919	37.295017	38.636684
1273	126ko1Gko3R073003	NORMAL	B	1	2	24	25	LOW_SIGNAL	LOW_SIGNAL	4290.827637	2877.468994	4291	2877	71.439018	36.404949	4283.304199	2864.113037	4289	2863	78.436157	38.8923	100	100	0.805847	1.471535	0.547624	1.826072	0.095918	0.343409	430.436249	102.466766
1274	126ko1Gko3R073003	NORMAL	B	1	2	24	26	LOW_SIGNAL	LOW_SIGNAL	4244.894043	2822.351074	4237	2826	75.655273	39.753948	4224.881836	2822.771729	4216	2821	70.228271	35.044231	100	100	2.143539	-0.046347	0	-0.021622	0.284959	-0.012004	140.600891	0
1275	126ko1Gko3R073003	NORMAL	B	1	2	25	1	LOW_SIGNAL	LOW_SIGNAL	4202.544434	2774.183594	4194	2773	99.329422	44.493351	4137.811035	2750.661377	4135	2753	108.917091	40.250641	100	100	6.933696	2.591635	2.675414	0.373774	0.594336	0.584394	69.02668	80.611664
1276	126ko1Gko3R073003	NORMAL	B	1	2	25	2	LOW_SIGNAL	LOW_SIGNAL	4401.135254	2771.716309	4410	2769	117.300797	46.179783	4319.571289	2751.777832	4322	2753	181.423706	44.391331	100	100	8.736444	2.196785	3.976923	0.251451	0.449577	0.449152	169.685104	63.832443
1277	126ko1Gko3R073003	NORMAL	B	1	2	25	3	LOW_SIGNAL	LOW_SIGNAL	5320.925293	2757.897949	5593	2757	563.710693	34.936489	5157.26416	2757.800049	4860	2757	676.286987	35.044895	100	100	17.530001	0.010786	1625.181763	0.000615	0.242	0.002794	228.290771	2813.41748
1278	126ko1Gko3R073003	NORMAL	B	1	2	25	4	LOW_SIGNAL	LOW_SIGNAL	6379.896484	2766.758545	6398	2767	203.79126	40.097321	6310.056152	2773.615967	6351	2770	251.592865	36.108658	100	100	7.480708	-0.755538	0	-0.100998	0.277593	-0.189911	211.253479	0
1279	126ko1Gko3R073003	NORMAL	B	1	2	25	5	LOW_SIGNAL	LOW_SIGNAL	6235.191895	2852.102783	6280	2816	276.331482	173.917923	6025.370605	3364.636475	6363	2802	666.253113	1263.11499	100	100	22.474289	-56.470024	0	-2.51265	0.314927	-0.40577	288.934418	0
1280	126ko1Gko3R073003	NORMAL	B	1	2	25	6	LOW_SIGNAL	LOW_SIGNAL	4947.351563	6615.371582	4922	6663	144.631424	461.101807	5114.507813	5479.976074	4837	6366	645.496338	1691.849731	100	100	-17.904369	125.095802	-0.143125	0	-0.258958	0.671097	0	143.368759
1281	126ko1Gko3R073003	NORMAL	B	1	2	25	7	LOW_SIGNAL	LOW_SIGNAL	4372.691895	6305.116211	4364	6383	121.670082	262.005615	4518.706543	6332.285645	4502	6300	120.417419	420.840424	100	100	-15.639858	-2.993479	0	0	-1.212571	-0.06456	0	0
1282	126ko1Gko3R073003	NORMAL	B	1	2	25	8	TOO_LARGE	TOO_LARGE	4274.689453	4399.958496	4274	4191	124.246704	1449.366943	4390.023926	4605.567871	4378	5571	92.179993	1545.242798	100	100	-12.353657	-22.653666	0	0	-1.251188	-0.13306	0	0
1283	126ko1Gko3R073003	NORMAL	B	1	2	25	9	LOW_SIGNAL	LOW_SIGNAL	4468.757324	2799.635742	4474	2802	97.107658	34.242504	4296.704102	2793.167969	4311	2793	95.114105	37.639168	100	100	18.428892	0.712607	25.861212	0.038668	1.808914	0.171836	11.377642	241.590881
1284	126ko1Gko3R073003	NORMAL	B	1	2	25	10	LOW_SIGNAL	LOW_SIGNAL	4368.503418	2790.135986	4371	2787	99.499603	37.461514	4223.42041	2783.936523	4207	2784	93.744362	37.761738	100	100	15.54007	0.683046	22.751148	0.043954	1.547645	0.164173	22.986248	76.655807
1285	126ko1Gko3R073003	NORMAL	B	1	2	25	11	LOW_SIGNAL	LOW_SIGNAL	4080.897949	2785.564697	4060	2785	105.919189	42.984871	4097.13916	2784.173828	4102	2785	71.423225	36.054596	100	100	-1.739622	0.153243	-11.352015	0	-0.227394	0.038577	0	1682.716553
1286	126ko1Gko3R073003	NORMAL	B	1	2	25	12	LOW_SIGNAL	LOW_SIGNAL	4062.529785	2786.112549	4046	2788	113.389587	45.121246	4078.338623	2791.782227	4074	2791	61.502308	39.165394	100	100	-1.69331	-0.624675	0	0	-0.257045	-0.144762	0	0
1287	126ko1Gko3R073003	NORMAL	B	1	2	25	13	LOW_SIGNAL	LOW_SIGNAL	4068.328857	2802.280762	4068	2806	84.943634	40.189507	4131.140137	2823.342041	4128	2821	71.893593	41.169373	100	100	-6.727815	-2.320493	0	0	-0.87367	-0.511576	0	0
1288	126ko1Gko3R073003	NORMAL	B	1	2	25	14	LOW_SIGNAL	LOW_SIGNAL	4089.19873	2812.993408	4091	2811	104.406189	37.321041	4143.618652	2835.661133	4126	2836	102.504517	36.46476	100	100	-5.829003	-2.497488	0	0	-0.530903	-0.621634	0	0
1289	126ko1Gko3R073003	NORMAL	B	1	2	25	15	LOW_SIGNAL	LOW_SIGNAL	4045.763184	2805.532959	4048	2805	59.403969	36.140621	4076.30957	2825.785645	4084	2823	55.574883	35.727325	100	100	-3.271872	-2.231404	0	0	-0.549644	-0.566868	0	0
1290	126ko1Gko3R073003	NORMAL	B	1	2	25	16	LOW_SIGNAL	LOW_SIGNAL	4036.119141	2790.56958	4028	2787	75.889732	37.476128	4061.1521	2797.439941	4069	2797	49.140522	40.326778	100	100	-2.68132	-0.756964	0	0	-0.509416	-0.170367	0	0
1291	126ko1Gko3R073003	NORMAL	B	1	2	25	17	LOW_SIGNAL	LOW_SIGNAL	4048.258545	2794.040771	4013	2788	119.649773	48.86224	4017.763184	2789.894775	4018	2790	51.271156	29.133915	100	100	3.266406	0.456798	7.150653	0.139847	0.594786	0.142308	354.506317	946.134399
1292	126ko1Gko3R073003	NORMAL	B	1	2	25	18	LOW_SIGNAL	LOW_SIGNAL	4048.07959	2808.595947	4030	2807	114.104607	39.111504	4029.324707	2797.128174	4031	2796	69.342819	37.524826	100	100	2.008865	1.263498	1.589923	0.628961	0.270466	0.305605	483.164673	96.157387
1293	126ko1Gko3R073003	NORMAL	B	1	2	25	19	LOW_SIGNAL	LOW_SIGNAL	3859.565674	2820.151367	3834	2821	110.049156	36.855133	4038.341309	2820.491943	4049	2815	73.687027	43.565815	100	100	-19.148939	-0.037524	0	0	-2.426148	-0.007818	0	0
1294	126ko1Gko3R073003	NORMAL	B	1	2	25	20	LOW_SIGNAL	LOW_SIGNAL	3905.446777	2834.793213	3881	2837	119.530205	48.137283	4058.595215	2847.857178	4055	2846	71.08757	48.283112	100	100	-16.403971	-1.439364	0	0	-2.154363	-0.27057	0	0
1295	126ko1Gko3R073003	NORMAL	B	1	2	25	21	DETECTED	DETECTED	16573.097656	16487.865234	18375	18308	4562.635742	6122.18457	4146.933105	2907.699951	4147	2900	109.735397	62.260384	100	100	1330.985962	1496.237793	0.889555	1.124157	113.237518	218.118881	36.707352	45.079483
1296	126ko1Gko3R073003	NORMAL	B	1	2	25	22	DETECTED	DETECTED	16332.923828	18133.416016	18000	19360	4023.283447	6645.88623	4249.47998	2946.439941	4250	2946	47.68615	45.012093	100	100	1294.276611	1673.273315	0.7735	1.292825	253.395248	337.397705	33.293499	43.759426
1297	126ko1Gko3R073003	NORMAL	B	1	2	25	23	DETECTED	DETECTED	6370.924805	2991.862549	6357	2991	197.699142	42.093849	4300.675293	2938.342041	4256	2938	138.274246	41.311001	100	100	221.747681	5.896792	37.604801	0.026592	14.972054	1.295551	6.825178	15.097818
1298	126ko1Gko3R073003	NORMAL	B	1	2	25	24	DETECTED	DETECTED	6889.282227	3063.897461	6882	3068	200.548187	37.938862	4761.145508	2955.174316	4790	2958	426.416321	49.210426	100	100	227.948074	11.978917	19.029106	0.052551	4.990749	2.209352	17.682735	28.827171
1299	126ko1Gko3R073003	NORMAL	B	1	2	25	25	DETECTED	DETECTED	6307.640137	4084.080078	6312	4082	146.18364	130.070786	4692.347168	2946.294678	4751	2937	349.89975	100.045433	100	100	173.016571	125.359116	1.380167	0.72455	4.616445	11.372687	19.680616	7.305624
1300	126ko1Gko3R073003	NORMAL	B	1	2	25	26	DETECTED	DETECTED	5983.012207	4160.451172	6031	4120	296.507416	510.445038	4408.876953	2860.535156	4379	2853	200.746704	57.472607	100	100	168.608109	143.222366	1.177247	0.849439	7.8414	22.61801	13.862477	39.017845
1301	126ko1Gko3R073003	NORMAL	C	1	3	1	1	LOW_SIGNAL	LOW_SIGNAL	4050.466309	2740.736572	4061	2738	96.161316	38.416336	4078.031982	2743.199951	4054	2729	235.163712	63.436531	100	100	-2.952603	-0.271411	0	0	-0.117219	-0.038832	0	0
1302	126ko1Gko3R073003	NORMAL	C	1	3	1	2	LOW_SIGNAL	LOW_SIGNAL	4241.724121	2781.758545	4245	2780	76.740845	39.316608	4217.976563	2779.251953	4221	2776	186.20517	63.65744	100	100	2.543638	0.276172	9.210351	0.108573	0.127534	0.039376	714.4151	1997.321655
1303	126ko1Gko3R073003	NORMAL	C	1	3	1	3	DETECTED	DETECTED	33673.140625	16576.957031	35389	18516	9998.164063	5587.793457	4331.928711	2817.035645	4330	2816	120.897545	35.726822	100	100	3142.783203	1516.043091	2.073017	0.482389	242.694839	385.142609	34.073009	40.608364
1304	126ko1Gko3R073003	NORMAL	C	1	3	1	4	DETECTED	DETECTED	35304.558594	17811.136719	36365	19120	8019.436035	4873.993652	4318.885742	2807.171387	4304	2804	82.222	38.245716	100	100	3318.924072	1653.109375	2.007686	0.498086	376.85379	392.304443	25.879751	32.483704
1305	126ko1Gko3R073003	NORMAL	C	1	3	1	5	LOW_SIGNAL	LOW_SIGNAL	4387.849121	2772.931396	4385	2773	103.765945	36.571831	4270.290039	2762.879883	4276	2763	56.443657	34.926849	100	100	12.591938	1.107457	11.370133	0.08795	2.082769	0.287788	74.066353	107.894188
1306	126ko1Gko3R073003	NORMAL	C	1	3	1	6	LOW_SIGNAL	LOW_SIGNAL	4337.46875	2749.055176	4325	2749	104.413246	36.794819	4237.513672	2736.770752	4237	2733	48.696266	34.691933	100	100	10.706346	1.353475	7.910263	0.126418	2.052623	0.3541	92.403839	99.808113
1307	126ko1Gko3R073003	NORMAL	C	1	3	1	7	LOW_SIGNAL	LOW_SIGNAL	4363.786133	2743.682861	4312	2741	234.372742	48.568489	4244.087402	2729.404785	4224	2729	79.432289	31.900385	100	100	12.821119	1.573132	8.150058	0.122699	1.506928	0.447583	184.214081	256.5
1308	126ko1Gko3R073003	NORMAL	C	1	3	1	8	LOW_SIGNAL	LOW_SIGNAL	4298.351563	2745.179199	4282	2743	111.136444	44.277946	4201.873047	2724.658691	4193	2722	61.809521	34.785782	100	100	10.333965	2.260912	4.570707	0.218785	1.560901	0.589911	95.734093	133.50058
1309	126ko1Gko3R073003	NORMAL	C	1	3	1	9	LOW_SIGNAL	LOW_SIGNAL	4199.026855	2737.114746	4198	2737	68.928925	36.608154	4179.879883	2727.976074	4170	2725	69.275002	35.515667	100	100	2.050862	1.006882	2.036844	0.490956	0.276391	0.257314	36.119854	97.13253
1310	126ko1Gko3R073003	NORMAL	C	1	3	1	10	LOW_SIGNAL	LOW_SIGNAL	4192.393066	2756.062012	4193	2757	70.170563	35.495148	4179.728027	2746.416016	4181	2746	56.82164	38.844849	100	100	1.356572	1.062778	1.27644	0.783429	0.222891	0.248321	325.091125	163.593933
1311	126ko1Gko3R073003	NORMAL	C	1	3	1	11	LOW_SIGNAL	LOW_SIGNAL	4259.834473	2764.124023	4260	2761	59.746799	34.108658	4254.031738	2771.888916	4240	2769	87.859245	41.702229	100	100	0.62154	-0.855522	0	-1.376455	0.066046	-0.186199	1110.116943	0
1312	126ko1Gko3R073003	NORMAL	C	1	3	1	12	LOW_SIGNAL	LOW_SIGNAL	4293.197266	2764.489746	4286	2767	65.934853	34.166267	4301.214355	2761.349121	4302	2760	58.595104	37.355225	100	100	-0.858723	0.346028	-2.481656	0	-0.136822	0.084075	0	480.868713
1313	126ko1Gko3R073003	NORMAL	C	1	3	1	13	LOW_SIGNAL	LOW_SIGNAL	4450.224609	2773.102051	4453	2772	126.847168	38.087811	4330.304199	2759.263916	4328	2763	95.991112	37.629593	100	100	12.844864	1.52466	8.424738	0.118698	1.249287	0.367746	69.146782	42.565361
1314	126ko1Gko3R073003	NORMAL	C	1	3	1	14	LOW_SIGNAL	LOW_SIGNAL	4396.641602	2785.875977	4410	2785	109.973648	33.125149	4298.647949	2773.343994	4294	2774	77.704803	34.94006	100	100	10.496254	1.380751	7.601845	0.131547	1.261102	0.358671	79.414711	88.689117
1315	126ko1Gko3R073003	NORMAL	C	1	3	1	15	LOW_SIGNAL	LOW_SIGNAL	4406.896484	2796.393066	4399	2801	105.355209	39.06411	4330.791016	2783.645508	4311	2786	92.75322	35.410725	100	100	8.151776	1.404503	5.80403	0.172294	0.820516	0.359991	65.653076	129.397369
1316	126ko1Gko3R073003	NORMAL	C	1	3	1	16	LOW_SIGNAL	LOW_SIGNAL	4405.082031	2779.23291	4403	2781	121.928757	40.58453	4268.939453	2764.629395	4262	2765	75.643471	35.911854	100	100	14.582446	1.608989	9.063113	0.110337	1.799793	0.406649	70.240967	129.463074
1317	126ko1Gko3R073003	NORMAL	C	1	3	1	17	LOW_SIGNAL	LOW_SIGNAL	4255.006836	2764.337891	4235	2764	95.33075	39.36496	4244.01709	2764.805176	4238	2770	71.959038	35.645267	100	100	1.177129	-0.051485	0	-0.043737	0.152722	-0.013109	568.973877	0
1318	126ko1Gko3R073003	NORMAL	C	1	3	1	18	LOW_SIGNAL	LOW_SIGNAL	4227.340332	2775.156494	4218	2777	89.153053	40.288292	4214.040039	2765.832031	4213	2763	88.587425	35.691288	100	100	1.424615	1.027352	1.386686	0.721144	0.150137	0.261253	75.38723	200.429703
1319	126ko1Gko3R073003	NORMAL	C	1	3	1	19	LOW_SIGNAL	LOW_SIGNAL	4177.634277	2750.924072	4171	2748	78.092789	34.978977	4135.912598	2752.849121	4133	2748	66.837112	38.73233	100	100	4.468875	-0.212098	0	-0.047461	0.624229	-0.049701	96.806168	0
1320	126ko1Gko3R073003	NORMAL	C	1	3	1	20	LOW_SIGNAL	LOW_SIGNAL	4196.48291	2737.717285	4192	2735	75.732086	32.219662	4124.841309	2743.119141	4119	2744	60.777287	34.671391	100	100	7.673645	-0.595167	0	-0.07756	1.178756	-0.155802	63.067596	0
1321	126ko1Gko3R073003	NORMAL	C	1	3	1	21	LOW_SIGNAL	LOW_SIGNAL	4142.939453	2735.046875	4147	2732	54.750549	38.439529	4143.919922	2736.23999	4139	2734	72.090729	35.275501	100	100	-0.10502	-0.131455	0	0	-0.0136	-0.033823	0	0
1322	126ko1Gko3R073003	NORMAL	C	1	3	1	22	LOW_SIGNAL	LOW_SIGNAL	4150.862793	2738.822021	4148	2738	56.883263	34.52589	4140.919922	2737.87207	4129	2740	66.834488	32.547729	100	100	1.064997	0.104664	10.175397	0.098276	0.148769	0.029186	352.892487	1212.565918
1323	126ko1Gko3R073003	NORMAL	C	1	3	1	23	LOW_SIGNAL	LOW_SIGNAL	4197.165527	2736.593018	4184	2729	77.706352	35.127449	4138.888672	2732.595215	4137	2729	64.019272	37.927753	100	100	6.242126	0.440471	14.171492	0.070564	0.910302	0.105406	75.575928	357.772491
1324	126ko1Gko3R073003	NORMAL	C	1	3	1	24	LOW_SIGNAL	LOW_SIGNAL	4162.710449	2725.131104	4155	2721	76.927811	36.918125	4091.666748	2716.63501	4088	2714	69.483925	33.179901	100	100	7.609602	0.936084	8.129187	0.123014	1.022448	0.256061	46.468887	190.531265
1325	126ko1Gko3R073003	NORMAL	C	1	3	1	25	LOW_SIGNAL	LOW_SIGNAL	4078.181152	2719.946289	4073	2720	61.084682	33.953022	4045.855957	2719.87207	4048	2721	59.67165	35.839695	100	100	3.462403	0.008177	423.417084	0.002362	0.541718	0.002071	40.410088	15461.076172
1326	126ko1Gko3R073003	NORMAL	C	1	3	1	26	LOW_SIGNAL	LOW_SIGNAL	4047.755127	2734.0271	4052	2734	60.094627	33.027378	3999.248047	2729.719971	3995	2731	64.107719	36.906506	100	100	5.19567	0.474552	10.948587	0.091336	0.75665	0.116704	46.025593	382.40451
1327	126ko1Gko3R073003	NORMAL	C	1	3	2	1	LOW_SIGNAL	LOW_SIGNAL	4517.993164	2819.516602	4462	2800	203.595032	75.063782	4373.12793	2760.320068	4384	2748	157.727859	66.728935	100	100	15.516743	6.522166	2.379078	0.420331	0.918451	0.887119	88.865776	58.073692
1328	126ko1Gko3R073003	NORMAL	C	1	3	2	2	LOW_SIGNAL	LOW_SIGNAL	4566.709473	2829.844482	4518	2821	161.373413	68.847633	4447.759766	2794.39209	4411	2773	180.987793	79.601006	100	100	12.740891	3.90608	3.26181	0.306578	0.657225	0.445376	68.891586	112.69767
1329	126ko1Gko3R073003	NORMAL	C	1	3	2	3	LOW_SIGNAL	LOW_SIGNAL	4738.650879	2792.812012	4917	2795	307.540314	40.885536	4571.352539	2785.238037	4430	2786	300.642395	49.123375	100	100	17.919588	0.834487	21.473785	0.046568	0.55647	0.154183	38.715462	359.522064
1330	126ko1Gko3R073003	NORMAL	C	1	3	2	4	LOW_SIGNAL	LOW_SIGNAL	4692.954102	2786.5	4830	2780	348.723389	46.21817	4369.978027	2764.271729	4276	2767	254.958435	42.746151	100	100	34.594475	2.44907	14.125554	0.070794	1.266779	0.520006	73.663773	79.066635
1331	126ko1Gko3R073003	NORMAL	C	1	3	2	5	LOW_SIGNAL	LOW_SIGNAL	4298.361328	2776.520752	4262	2773	115.545013	39.839535	4273.245117	2768.862793	4272	2769	104.481407	40.237667	100	100	2.690237	0.84374	3.188467	0.31363	0.240389	0.190318	196.440796	73.73188
1332	126ko1Gko3R073003	NORMAL	C	1	3	2	6	DETECTED	DETECTED	4802.219238	2854.971436	4426	2782	1756.411865	377.438416	4231.396484	2749.896484	4216	2746	59.685127	36.7799	100	100	61.141724	11.576966	5.281325	0.189346	9.563903	2.856858	307.520569	357.499176
1333	126ko1Gko3R073003	NORMAL	C	1	3	2	7	LOW_SIGNAL	LOW_SIGNAL	4414.809082	2760.934326	4396	2761	167.258698	43.959591	4299.248047	2750.076904	4295	2748	90.717522	40.836971	100	100	12.377924	1.196251	10.347264	0.096644	1.273856	0.265872	121.59787	149.872513
1334	126ko1Gko3R073003	NORMAL	C	1	3	2	8	LOW_SIGNAL	LOW_SIGNAL	4435.756348	2765.723633	4457	2769	132.353043	37.143227	4295.020996	2745.873291	4296	2742	89.854225	40.32296	100	100	15.074385	2.187074	6.892488	0.145085	1.566263	0.492284	69.05011	79.064842
1335	126ko1Gko3R073003	NORMAL	C	1	3	2	9	LOW_SIGNAL	LOW_SIGNAL	4335.677734	2751.756592	4335	2752	95.969742	39.633415	4261.78418	2750.104004	4268	2748	100.348549	40.490112	100	100	7.914855	0.182079	43.469322	0.023005	0.736369	0.040815	39.678173	501.336273
1336	126ko1Gko3R073003	NORMAL	C	1	3	2	10	LOW_SIGNAL	LOW_SIGNAL	4306.905273	2764.2229	4304	2764	94.083733	38.555519	4224.150879	2771.349121	4212	2773	73.41935	43.538177	100	100	8.863954	-0.785154	0	-0.088578	1.127147	-0.163678	71.093773	0
1337	126ko1Gko3R073003	NORMAL	C	1	3	2	11	LOW_SIGNAL	LOW_SIGNAL	4467.116211	2796.493164	4456	2795	215.363968	43.517937	4300.295898	2773.488037	4263	2767	138.272339	38.201	100	100	17.868385	2.534663	7.04961	0.141852	1.206462	0.602213	98.976723	90.608185
1338	126ko1Gko3R073003	NORMAL	C	1	3	2	12	LOW_SIGNAL	LOW_SIGNAL	4488.216309	2787.594482	4540	2788	173.833084	42.939739	4322.167969	2769.959961	4290	2767	127.688812	37.491589	100	100	17.7857	1.942939	9.154016	0.109242	1.300414	0.470359	71.036865	118.706215
1339	126ko1Gko3R073003	NORMAL	C	1	3	2	13	LOW_SIGNAL	LOW_SIGNAL	4359.859863	2764.699951	4350	2767	126.37439	40.126434	4278.255859	2759.552002	4277	2758	85.076332	36.34478	100	100	8.740733	0.567192	15.410546	0.064891	0.959186	0.141642	114.513824	330.335846
1340	126ko1Gko3R073003	NORMAL	C	1	3	2	14	LOW_SIGNAL	LOW_SIGNAL	4280.431641	2779.061523	4254	2775	124.368973	36.113457	4246.476074	2777.253906	4222	2777	87.702095	34.028191	100	100	3.637034	0.19916	18.261873	0.054759	0.387169	0.053121	259.696869	669.055786
1341	126ko1Gko3R073003	NORMAL	C	1	3	2	15	DETECTED	DETECTED	5170.341309	2902.243896	5165	2906	131.696442	52.007965	4242.757813	2794.547363	4239	2800	73.350906	43.692776	100	100	99.354927	11.865808	8.373213	0.119428	12.645836	2.464859	11.79174	26.193409
1342	126ko1Gko3R073003	NORMAL	C	1	3	2	16	DETECTED	DETECTED	5144.869629	2876.956543	5138	2880	107.81955	39.00996	4245.354004	2781.406982	4240	2785	63.397125	42.677074	100	100	96.348534	10.527476	9.152102	0.109265	14.188587	2.238897	9.695395	18.113821
1343	126ko1Gko3R073003	NORMAL	C	1	3	2	17	LOW_SIGNAL	LOW_SIGNAL	4315.734375	2794.433594	4301	2795	128.192261	47.102947	4237.362793	2775.398193	4227	2778	84.27919	41.38464	100	100	8.394504	2.097286	4.002556	0.24984	0.929904	0.459963	123.250473	118.171562
1344	126ko1Gko3R073003	NORMAL	C	1	3	2	18	LOW_SIGNAL	LOW_SIGNAL	4282.814941	2789.431396	4278	2790	86.120201	42.457916	4256.768066	2781.295898	4245	2780	92.484535	40.001003	100	100	2.789922	0.896354	3.112521	0.321283	0.281635	0.203382	129.439682	174.956268
1345	126ko1Gko3R073003	NORMAL	C	1	3	2	19	LOW_SIGNAL	LOW_SIGNAL	4228.685059	2780.739746	4229	2779	69.723763	41.970776	4191.832031	2771.191895	4189	2773	69.819771	41.826775	100	100	3.947386	1.051965	3.752393	0.266497	0.527831	0.228271	9.932032	36.382465
1346	126ko1Gko3R073003	NORMAL	C	1	3	2	20	LOW_SIGNAL	LOW_SIGNAL	4199.068359	2757.931396	4185	2760	82.967018	38.864693	4161.167969	2749.439941	4154	2750	67.188187	36.352314	100	100	4.05957	0.935573	4.339128	0.230461	0.564093	0.233588	128.42923	161.889435
1347	126ko1Gko3R073003	NORMAL	C	1	3	2	21	LOW_SIGNAL	LOW_SIGNAL	4210.664551	2762.697998	4211	2763	74.566933	39.170746	4165.952148	2749.191895	4169	2752	60.999199	36.21925	100	100	4.789216	1.488078	3.218391	0.310714	0.733	0.372898	95.918251	110.445442
1348	126ko1Gko3R073003	NORMAL	C	1	3	2	22	LOW_SIGNAL	LOW_SIGNAL	4171.075195	2745.561523	4168	2748	68.392593	33.11401	4127.600098	2739.471924	4120	2737	53.275913	36.778896	100	100	4.656686	0.670941	6.940531	0.144081	0.816037	0.165573	98.645378	262.819855
1349	126ko1Gko3R073003	NORMAL	C	1	3	2	23	LOW_SIGNAL	LOW_SIGNAL	4149.399902	2756.772461	4144	2756	69.449066	38.907074	4136.744141	2739.224121	4137	2737	67.371605	39.556179	100	100	1.355579	1.933444	0.701121	1.426287	0.18785	0.443631	133.215302	40.668175
1350	126ko1Gko3R073003	NORMAL	C	1	3	2	24	LOW_SIGNAL	LOW_SIGNAL	4116.584961	2741.333252	4106	2741	51.912846	41.990108	4097.523926	2724.991943	4101	2725	58.90559	34.828377	100	100	2.041657	1.800456	1.133967	0.88186	0.323586	0.469195	146.043884	143.534088
1351	126ko1Gko3R073003	NORMAL	C	1	3	2	25	LOW_SIGNAL	LOW_SIGNAL	4097.105469	2725.730225	4093	2726	57.965981	37.307034	4116.27002	2739.412598	4089	2732	123.274094	49.282742	100	100	-2.052745	-1.507499	0	0	-0.155463	-0.27763	0	0
1352	126ko1Gko3R073003	NORMAL	C	1	3	2	26	LOW_SIGNAL	LOW_SIGNAL	4064.76709	2741.828857	4060	2741	64.365021	40.582031	4098.104004	2748.728027	4084	2741	123.720215	47.848278	100	100	-3.570769	-0.760138	0	0	-0.269454	-0.144188	0	0
1353	126ko1Gko3R073003	NORMAL	C	1	3	3	1	LOW_SIGNAL	LOW_SIGNAL	4682.945801	2746.162109	4731	2752	173.529068	39.709835	4458.825195	2729.341309	4437	2731	96.352112	38.956013	100	100	24.005911	1.853285	12.953167	0.077201	2.326058	0.43179	64.394432	45.780537
1354	126ko1Gko3R073003	NORMAL	C	1	3	3	2	LOW_SIGNAL	LOW_SIGNAL	4626.666504	2763.108887	4691	2762	177.112839	40.410416	4426.448242	2751.800049	4427	2750	112.822258	38.719002	100	100	21.445692	1.245987	17.211809	0.0581	1.774634	0.292075	68.189949	102.300064
1355	126ko1Gko3R073003	NORMAL	C	1	3	3	3	DETECTED	DETECTED	4896.760254	2805.489502	4882	2803	121.450172	38.696663	4265.481934	2755.303467	4257	2758	76.786827	36.495041	100	100	67.61721	5.529406	12.228658	0.081775	8.22118	1.375147	14.905519	25.637369
1356	126ko1Gko3R073003	NORMAL	C	1	3	3	4	LOW_SIGNAL	LOW_SIGNAL	4650.248535	2792.013428	4714	2791	262.021667	42.955986	4183.078613	2756.901855	4185	2758	73.509842	39.886841	100	100	50.039307	3.868529	12.934971	0.07731	6.355202	0.88028	53.834545	45.413589
1357	126ko1Gko3R073003	NORMAL	C	1	3	3	5	LOW_SIGNAL	LOW_SIGNAL	4186.993164	2761.020508	4178	2758	85.175682	38.776405	4221.322266	2776.788086	4184	2775	130.059738	53.7089	100	100	-3.677044	-1.737243	0	0	-0.263949	-0.293575	0	0
1358	126ko1Gko3R073003	NORMAL	C	1	3	3	6	LOW_SIGNAL	LOW_SIGNAL	4295.145508	2761.615967	4285	2764	85.030136	34.298275	4288.92041	2770.333252	4281	2764	114.598419	53.211872	100	100	0.66678	-0.960455	0	-1.440437	0.054321	-0.163822	1234.179199	0
1359	126ko1Gko3R073003	NORMAL	C	1	3	3	7	LOW_SIGNAL	LOW_SIGNAL	4263.837891	2759.0271	4267	2759	76.544319	39.880257	4300.341309	2770.031738	4307	2776	78.98082	41.60038	100	100	-3.909939	-1.212471	0	0	-0.462181	-0.264532	0	0
1360	126ko1Gko3R073003	NORMAL	C	1	3	3	8	LOW_SIGNAL	LOW_SIGNAL	4236.688965	2759.601318	4230	2759	70.695175	37.653049	4311.759766	2767.104004	4313	2768	69.84053	34.888966	100	100	-8.040952	-0.826632	0	0	-1.074889	-0.215045	0	0
1361	126ko1Gko3R073003	NORMAL	C	1	3	3	9	LOW_SIGNAL	LOW_SIGNAL	4301.756348	2768.401367	4287	2774	119.336403	38.728855	4266.943848	2772.535889	4256	2772	77.553558	35.581238	100	100	3.728822	-0.455534	0	-0.122166	0.448883	-0.116199	260.54068	0
1362	126ko1Gko3R073003	NORMAL	C	1	3	3	10	LOW_SIGNAL	LOW_SIGNAL	4249.934082	2755.703857	4244	2756	83.928596	41.182655	4243.016113	2759.619141	4249	2760	69.900383	41.147526	100	100	0.740995	-0.431379	0	-0.582162	0.098969	-0.095152	671.493225	0
1363	126ko1Gko3R073003	NORMAL	C	1	3	3	11	LOW_SIGNAL	LOW_SIGNAL	4192.154297	2761.651123	4192	2761	95.532196	41.798096	4196.882324	2761.598145	4197	2757	70.392578	38.509682	100	100	-0.506426	0.005837	-86.7603	0	-0.067167	0.001376	0	30674.128906
1364	126ko1Gko3R073003	NORMAL	C	1	3	3	12	LOW_SIGNAL	LOW_SIGNAL	4134.693848	2761.197266	4127	2758	65.256042	37.335304	4202.952148	2775.247559	4202	2770	75.973091	36.573105	100	100	-7.311254	-1.548036	0	0	-0.898454	-0.38417	0	0
1365	126ko1Gko3R073003	NORMAL	C	1	3	3	13	LOW_SIGNAL	LOW_SIGNAL	4381.928223	2784.928223	4366	2778	203.031494	45.817017	4247.231934	2761.560059	4220	2764	140.111023	39.801006	100	100	14.427531	2.574662	5.603661	0.178455	0.961354	0.587125	109.088165	97.120804
1366	126ko1Gko3R073003	NORMAL	C	1	3	3	14	LOW_SIGNAL	LOW_SIGNAL	4385.006836	2780.595947	4461	2777	206.702179	42.127449	4146.571289	2768.404785	4142	2765	77.094902	39.540794	100	100	25.539207	1.3432	19.013704	0.052594	3.092754	0.308319	80.435478	119.220444
1367	126ko1Gko3R073003	NORMAL	C	1	3	3	15	DETECTED	DETECTED	18470.480469	13838.668945	19079	14504	3995.865723	3572.019043	4154.5	2805.805664	4149	2812	67.249428	49.813267	100	100	1533.407227	1215.580688	1.261461	0.792732	212.878845	221.484436	27.907972	32.373024
1368	126ko1Gko3R073003	NORMAL	C	1	3	3	16	DETECTED	DETECTED	19219.0625	13590.901367	19588	13120	3506.530762	3674.914795	4237.947266	2809.026367	4234	2807	80.108009	47.616985	100	100	1604.650879	1187.927246	1.350799	0.740303	187.011459	226.429184	23.40023	34.081329
1369	126ko1Gko3R073003	NORMAL	C	1	3	3	17	LOW_SIGNAL	LOW_SIGNAL	4177.489746	2775.600098	4177	2776	62.508675	39.434963	4184.227051	2776.509033	4181	2776	57.477024	42.227158	100	100	-0.721643	-0.100145	0	0	-0.117217	-0.021525	0	0
1370	126ko1Gko3R073003	NORMAL	C	1	3	3	18	LOW_SIGNAL	LOW_SIGNAL	4192.986816	2759.818848	4197	2757	63.355171	40.90596	4195.704102	2747.295898	4198	2746	63.331173	39.002274	100	100	-0.291053	1.379756	-0.210945	0	-0.042906	0.321083	0	98.488808
1371	126ko1Gko3R073003	NORMAL	C	1	3	3	19	LOW_SIGNAL	LOW_SIGNAL	4124.349121	2737.697998	4127	2739	72.768883	40.525555	4160.359863	2746.76001	4156	2747	85.11409	45.058094	100	100	-3.857167	-0.998436	0	0	-0.423088	-0.201118	0	0
1372	126ko1Gko3R073003	NORMAL	C	1	3	3	20	LOW_SIGNAL	LOW_SIGNAL	4134.77832	2751.093994	4129	2749	77.529068	35.19278	4192.695801	2750.552002	4186	2754	74.40107	41.175175	100	100	-6.203632	0.059716	-103.886101	0	-0.77845	0.013163	0	3943.665771
1373	126ko1Gko3R073003	NORMAL	C	1	3	3	21	LOW_SIGNAL	LOW_SIGNAL	4217.259766	2745.201416	4220	2747	64.512032	37.664223	4176.745117	2748.782959	4183	2750	65.712074	41.220432	100	100	4.339588	-0.394608	0	-0.090932	0.616548	-0.086888	30.855448	0
1374	126ko1Gko3R073003	NORMAL	C	1	3	3	22	LOW_SIGNAL	LOW_SIGNAL	4162.297363	2734.513428	4163	2737	73.103455	34.537853	4152.248047	2742.153809	4145	2737	65.334396	35.297901	100	100	1.076398	-0.841803	0	-0.782056	0.153814	-0.216454	326.343597	0
1375	126ko1Gko3R073003	NORMAL	C	1	3	3	23	LOW_SIGNAL	LOW_SIGNAL	4166.932617	2752.297363	4165	2749	69.312538	36.906288	4160.032227	2746.176025	4171	2742	71.614891	37.256107	100	100	0.739112	0.674438	1.095893	0.912498	0.096354	0.164304	261.041656	83.208519
1376	126ko1Gko3R073003	NORMAL	C	1	3	3	24	LOW_SIGNAL	LOW_SIGNAL	4196.39209	2761.128418	4194	2759	59.038055	39.74789	4151.087891	2744.159912	4148	2740	70.429192	35.698425	100	100	4.852604	1.869559	2.595587	0.385269	0.643259	0.475329	84.766647	103.008781
1377	126ko1Gko3R073003	NORMAL	C	1	3	3	25	LOW_SIGNAL	LOW_SIGNAL	4266.565918	2798.848633	4223	2789	194.703079	61.376884	4192.622559	2770.397949	4145	2767	134.267578	52.713341	100	100	7.920189	3.134644	2.526663	0.395779	0.550716	0.539725	190.688934	110.504326
1378	126ko1Gko3R073003	NORMAL	C	1	3	3	26	LOW_SIGNAL	LOW_SIGNAL	4248.617676	2807.765137	4220	2806	200.838593	57.871876	4173.453613	2779.166748	4110	2777	180.844711	55.50827	100	100	8.050941	3.150918	2.555109	0.391373	0.415628	0.515209	116.222404	57.24197
1379	126ko1Gko3R073003	NORMAL	C	1	3	4	1	LOW_SIGNAL	LOW_SIGNAL	4394.637207	2739.828857	4394	2737	79.126686	39.130966	4411.351074	2727.468018	4430	2730	82.860893	42.051865	100	100	-1.790249	1.361895	-1.314528	0	-0.20171	0.293943	0	124.578293
1380	126ko1Gko3R073003	NORMAL	C	1	3	4	2	LOW_SIGNAL	LOW_SIGNAL	4287.979492	2736.420654	4293	2741	70.939285	39.311901	4308.485352	2741.802002	4318	2740	79.729103	36.464787	100	100	-2.196415	-0.592907	0	0	-0.257194	-0.147577	0	0
1381	126ko1Gko3R073003	NORMAL	C	1	3	4	3	LOW_SIGNAL	LOW_SIGNAL	4533.931641	2794.513672	4535	2793	223.3638	55.020157	4307.888184	2772.832031	4295	2772	98.263474	42.6688	100	100	24.21187	2.388844	10.135394	0.098664	2.300381	0.508138	88.738838	160.209381
1382	126ko1Gko3R073003	NORMAL	C	1	3	4	4	LOW_SIGNAL	LOW_SIGNAL	4521.09375	2798.51001	4514	2795	174.024841	42.372955	4307.375977	2776.040039	4297	2778	68.709724	34.836571	100	100	22.891647	2.4757	9.246533	0.108149	3.110444	0.645011	74.811867	107.353065
1383	126ko1Gko3R073003	NORMAL	C	1	3	4	5	LOW_SIGNAL	LOW_SIGNAL	4289.324219	2767.885254	4289	2767	131.24585	38.742748	4328.344238	2789.416016	4306	2787	121.639748	44.408333	100	100	-4.179496	-2.37222	0	0	-0.320783	-0.484836	0	0
1384	126ko1Gko3R073003	NORMAL	C	1	3	4	6	LOW_SIGNAL	LOW_SIGNAL	4367.896484	2775.703369	4347	2772	109.104919	38.779854	4355.47998	2779.327881	4344	2777	89.185242	42.295959	100	100	1.329951	-0.399342	0	-0.300268	0.139222	-0.085694	506.165344	0
1385	126ko1Gko3R073003	NORMAL	C	1	3	4	7	LOW_SIGNAL	LOW_SIGNAL	4581.73291	2771.80127	4630	2771	240.81572	38.152435	4380.967773	2763.048096	4328	2762	202.19809	33.901859	100	100	21.504271	0.964409	22.297882	0.044847	0.992913	0.258192	65.149811	199.934738
1386	126ko1Gko3R073003	NORMAL	C	1	3	4	8	LOW_SIGNAL	LOW_SIGNAL	4559.006836	2764.952393	4594	2766	231.475388	42.275738	4235.695801	2757.167969	4208	2757	121.47171	38.757473	100	100	34.630352	0.857674	40.377075	0.024767	2.661616	0.20085	60.944973	216.904892
1387	126ko1Gko3R073003	NORMAL	C	1	3	4	9	LOW_SIGNAL	LOW_SIGNAL	4256.812012	2760.046875	4250	2756	70.497963	37.298325	4201.12793	2753.176025	4197	2752	77.844246	33.054222	100	100	5.96441	0.757018	7.878825	0.126922	0.715327	0.207866	59.283676	251.491013
1388	126ko1Gko3R073003	NORMAL	C	1	3	4	10	LOW_SIGNAL	LOW_SIGNAL	4232.013672	2737.95166	4223	2734	70.238197	41.369328	4198.383789	2743.552002	4199	2746	72.99057	36.022724	100	100	3.60215	-0.617035	0	-0.171296	0.460743	-0.155467	59.039623	0
1389	126ko1Gko3R073003	NORMAL	C	1	3	4	11	DETECTED	DETECTED	9511.621094	5935.757813	10266	5863	1871.363647	1804.290405	4210.814941	2758.962891	4217	2747	55.082481	37.286293	100	100	567.77771	350.013458	1.62216	0.616462	96.233978	85.200073	35.288082	56.783806
1390	126ko1Gko3R073003	NORMAL	C	1	3	4	12	DETECTED	DETECTED	9730.642578	6037.634766	10581	5845	1902.167236	1761.89978	4237.030273	2784.969727	4227	2794	81.037598	32.791458	100	100	588.429443	358.372681	1.641948	0.609033	67.790909	99.192451	34.593636	54.158501
1391	126ko1Gko3R073003	NORMAL	C	1	3	4	13	LOW_SIGNAL	LOW_SIGNAL	4297.855957	2773.150635	4269	2772	136.099808	39.853237	4217.702637	2761.42334	4211	2756	87.003929	40.919109	100	100	8.585348	1.292092	6.644533	0.1505	0.921261	0.286597	130.573318	79.119972
1392	126ko1Gko3R073003	NORMAL	C	1	3	4	14	LOW_SIGNAL	LOW_SIGNAL	4224.693848	2746.013672	4204	2751	95.564613	41.588665	4173.444336	2744.873047	4174	2742	57.111202	37.383858	100	100	5.489416	0.125672	43.680504	0.022894	0.897364	0.030511	149.507462	1597.600342
1393	126ko1Gko3R073003	NORMAL	C	1	3	4	15	LOW_SIGNAL	LOW_SIGNAL	4167.634277	2755.655273	4158	2753	80.731537	41.589653	4143.285645	2761.206299	4145	2760	64.35463	39.412548	100	100	2.60802	-0.611602	0	-0.234508	0.378351	-0.140844	200.195526	0
1394	126ko1Gko3R073003	NORMAL	C	1	3	4	16	LOW_SIGNAL	LOW_SIGNAL	4258.405762	2789.139893	4251	2787	84.906425	46.325039	4173.055664	2775.555664	4179	2775	73.23587	38.855545	100	100	9.141983	1.496686	6.108152	0.163716	1.165414	0.349608	50.334499	185.686752
1395	126ko1Gko3R073003	NORMAL	C	1	3	4	17	LOW_SIGNAL	LOW_SIGNAL	4324.134277	2787.013428	4313	2779	115.425568	53.981602	4225.655762	2758.36792	4220	2759	75.1754	37.678082	100	100	10.548189	3.15611	3.342149	0.299209	1.309983	0.76027	88.941589	134.95015
1396	126ko1Gko3R073003	NORMAL	C	1	3	4	18	LOW_SIGNAL	LOW_SIGNAL	4300.26709	2760.746582	4299	2762	93.676445	46.338306	4230.560059	2740.672119	4230	2737	60.065075	43.647007	100	100	7.46643	2.211768	3.375775	0.296228	1.160525	0.459928	103.124565	77.521599
1397	126ko1Gko3R073003	NORMAL	C	1	3	4	19	LOW_SIGNAL	LOW_SIGNAL	4149.144043	2743.342529	4147	2743	70.872681	40.805584	4184.560059	2737.503906	4181	2741	64.419548	40.861042	100	100	-3.793465	0.643289	-5.896986	0	-0.549771	0.14289	0	36.449642
1398	126ko1Gko3R073003	NORMAL	C	1	3	4	20	LOW_SIGNAL	LOW_SIGNAL	4133.077148	2762.671387	4140	2756	64.997086	38.93544	4164.408203	2745.919922	4166	2746	63.040447	38.943836	100	100	-3.355919	1.845646	-1.81829	0	-0.496999	0.430144	0	4.827397
1399	126ko1Gko3R073003	NORMAL	C	1	3	4	21	DETECTED	DETECTED	4956.308594	2819.47876	4966	2811	122.592178	54.073574	4176.638184	2752.223389	4177	2752	67.924347	39.724899	100	100	83.511726	7.410074	11.270026	0.088731	11.478512	1.693028	13.089444	54.547749
1400	126ko1Gko3R073003	NORMAL	C	1	3	4	22	DETECTED	DETECTED	4953.216797	2820.120361	4946	2813	86.219658	51.299076	4196.404297	2753.776611	4193	2752	62.898155	38.40395	100	100	81.063377	7.309633	11.089938	0.090172	12.032348	1.727524	7.792104	51.264454
1401	126ko1Gko3R073003	NORMAL	C	1	3	4	23	LOW_SIGNAL	LOW_SIGNAL	4257.763672	2749.817627	4239	2744	75.628372	40.557018	4242.07959	2756.508057	4237	2750	73.609642	42.199856	100	100	1.679947	-0.737139	0	-0.438787	0.213071	-0.158542	110.66745	0
1402	126ko1Gko3R073003	NORMAL	C	1	3	4	24	LOW_SIGNAL	LOW_SIGNAL	4262.67334	2763.843506	4263	2764	77.668877	34.847359	4213.436523	2767.730225	4215	2766	71.057671	38.621948	100	100	5.273833	-0.428232	0	-0.081199	0.692913	-0.100635	63.686108	0
1403	126ko1Gko3R073003	NORMAL	C	1	3	4	25	DETECTED	DETECTED	5345.505859	3013.600098	5372	2993	177.217957	107.196434	4148.638672	2767.759033	4133	2768	64.078194	34.558746	100	100	128.198334	27.086319	4.732955	0.211284	18.678228	7.113715	13.805015	41.275852
1404	126ko1Gko3R073003	NORMAL	C	1	3	4	26	DETECTED	DETECTED	5425	3061.313232	5425	3028	168.463211	139.378571	4085.186768	2765.813232	4081	2764	44.680325	36.155807	100	100	143.509506	32.557652	4.407858	0.226868	29.986649	8.172961	12.123336	45.55241
1405	126ko1Gko3R073003	NORMAL	C	1	3	5	1	DETECTED	DETECTED	12889.504883	8481.40625	13667	7433	2578.961426	3687.871582	4296.227051	2744.95459	4257	2748	222.921921	52.436874	100	100	920.439453	632.031738	1.456318	0.686663	38.548374	109.397285	29.899055	64.281876
1406	126ko1Gko3R073003	NORMAL	C	1	3	5	2	DETECTED	DETECTED	11623.755859	6622.557129	12913	6210	3516.132324	2668.046387	4477.866699	2794.222168	4307	2802	618.107178	71.086983	100	100	765.40741	421.79895	1.814626	0.551078	11.560923	53.854233	48.438717	69.667343
1407	126ko1Gko3R073003	NORMAL	C	1	3	5	3	LOW_SIGNAL	LOW_SIGNAL	4461.454102	2844.355225	4460	2838	96.971001	54.675377	4384.768066	2793.535645	4383	2792	100.146652	41.752144	100	100	8.213962	5.599208	1.466986	0.68167	0.765737	1.217173	32.625919	69.463234
1408	126ko1Gko3R073003	NORMAL	C	1	3	5	4	LOW_SIGNAL	LOW_SIGNAL	4416.657715	2806.414551	4426	2805	104.715012	38.600075	4331.873047	2797.158691	4325	2798	75.383713	40.112125	100	100	9.081419	1.019794	8.905153	0.112295	1.124708	0.23075	85.724236	117.865646
1409	126ko1Gko3R073003	NORMAL	C	1	3	5	5	LOW_SIGNAL	LOW_SIGNAL	4533.790527	2827.162109	4584	2828	213.89653	52.167191	4341.290527	2793.247314	4292	2792	172.659592	45.807648	100	100	20.618979	3.73667	5.518009	0.181225	1.114911	0.740374	65.587151	73.60054
1410	126ko1Gko3R073003	NORMAL	C	1	3	5	6	LOW_SIGNAL	LOW_SIGNAL	4563.46875	2822.875977	4600	2816	207.831909	53.8671	4324.245117	2780.901855	4285	2782	153.042389	38.503048	100	100	25.623619	4.624632	5.540683	0.180483	1.56312	1.090151	58.77906	89.750549
1411	126ko1Gko3R073003	NORMAL	C	1	3	5	7	LOW_SIGNAL	LOW_SIGNAL	4284.075684	2811.979248	4259	2803	149.395126	78.396645	4249.869141	2774.887939	4251	2773	67.74733	36.6576	100	100	3.663917	4.086653	0.896557	1.115378	0.504914	1.011831	389.256134	186.831619
1412	126ko1Gko3R073003	NORMAL	C	1	3	5	8	LOW_SIGNAL	LOW_SIGNAL	4207.874023	2786.622559	4199	2780	94.355942	51.615078	4176.237305	2768.700928	4172	2768	61.858326	43.900501	100	100	3.388659	1.974573	1.716148	0.5827	0.511438	0.408233	225.213638	151.466156
1413	126ko1Gko3R073003	NORMAL	C	1	3	5	9	LOW_SIGNAL	LOW_SIGNAL	4173.594727	2776.344482	4170	2778	71.133759	39.109257	4150.04248	2759.436279	4146	2754	58.229046	35.877197	100	100	2.522718	1.862915	1.354178	0.738455	0.404476	0.47128	173.478867	92.073265
1414	126ko1Gko3R073003	NORMAL	C	1	3	5	10	LOW_SIGNAL	LOW_SIGNAL	4185.813965	2775.165527	4185	2777	74.012283	43.683052	4154.562988	2745.048584	4148	2750	61.893433	40.112671	100	100	3.347341	3.31823	1.008773	0.991303	0.504916	0.750809	129.863159	57.432442
1415	126ko1Gko3R073003	NORMAL	C	1	3	5	11	LOW_SIGNAL	LOW_SIGNAL	4193.317383	2749.013672	4187	2746	63.938202	36.606026	4215.399902	2754.883301	4219	2751	65.749382	39.846588	100	100	-2.365294	-0.646705	0	0	-0.335859	-0.147306	0	0
1416	126ko1Gko3R073003	NORMAL	C	1	3	5	12	DETECTED	DETECTED	4714.162109	2816.878418	4712	2820	60.321964	38.763409	4265.950195	2755.762451	4262	2754	70.871948	33.717834	100	100	48.008682	6.733645	7.129672	0.140259	6.32425	1.812571	8.300406	31.290565
1417	126ko1Gko3R073003	NORMAL	C	1	3	5	13	LOW_SIGNAL	LOW_SIGNAL	4209.335449	2751.25	4188	2753	90.313858	41.249725	4239.218262	2755.356201	4231	2755	89.373459	38.717815	100	100	-3.200795	-0.452414	0	0	-0.334359	-0.106055	0	0
1418	126ko1Gko3R073003	NORMAL	C	1	3	5	14	LOW_SIGNAL	LOW_SIGNAL	4155.538086	2748.331055	4156	2750	63.127304	33.477005	4197.44873	2737.732178	4197	2735	61.48386	38.314575	100	100	-4.489115	1.167765	-3.844194	0	-0.681653	0.276628	0	175.829025
1419	126ko1Gko3R073003	NORMAL	C	1	3	5	15	LOW_SIGNAL	LOW_SIGNAL	4177.381836	2739.104248	4179	2740	53.390629	38.714069	4202.26416	2747.864014	4199	2745	65.035614	34.685997	100	100	-2.665185	-0.965135	0	0	-0.382595	-0.252545	0	0
1420	126ko1Gko3R073003	NORMAL	C	1	3	5	16	LOW_SIGNAL	LOW_SIGNAL	4211.687012	2756.993164	4211	2755	59.733292	37.508816	4230.728027	2761.375977	4229	2759	57.378536	38.756828	100	100	-2.039513	-0.48289	0	0	-0.331849	-0.113085	0	0
1421	126ko1Gko3R073003	NORMAL	C	1	3	5	17	LOW_SIGNAL	LOW_SIGNAL	4207.416016	2737.791992	4207	2739	63.647694	39.378159	4232.976074	2741.751953	4231	2739	70.521965	38.114773	100	100	-2.737778	-0.436301	0	0	-0.362441	-0.103896	0	0
1422	126ko1Gko3R073003	NORMAL	C	1	3	5	18	LOW_SIGNAL	LOW_SIGNAL	4162.945313	2726.856201	4156	2727	122.883018	39.674713	4198.583984	2722.704102	4204	2720	72.258972	43.270157	100	100	-3.817314	0.457471	-8.34439	0	-0.493208	0.095958	0	415.913727
1423	126ko1Gko3R073003	NORMAL	C	1	3	5	19	LOW_SIGNAL	LOW_SIGNAL	4146.590332	2735.388916	4140	2737	62.250721	35.124176	4156.952148	2723.47998	4146	2730	66.838852	39.098835	100	100	-1.10987	1.312105	-0.84587	0	-0.155027	0.304585	0	144.226898
1424	126ko1Gko3R073003	NORMAL	C	1	3	5	20	LOW_SIGNAL	LOW_SIGNAL	4150.255371	2748.151611	4141	2744	78.595367	47.686813	4166.741699	2750.47583	4159	2754	58.322048	34.913704	100	100	-1.765877	-0.256078	0	0	-0.282677	-0.06657	0	0
1425	126ko1Gko3R073003	NORMAL	C	1	3	5	21	LOW_SIGNAL	LOW_SIGNAL	4122.053223	2751.02002	4113	2750	70.488014	33.837845	4163.71582	2754.816406	4163	2758	85.859924	33.016872	100	100	-4.462546	-0.418279	0	0	-0.485239	-0.114983	0	0
1426	126ko1Gko3R073003	NORMAL	C	1	3	5	22	LOW_SIGNAL	LOW_SIGNAL	4099.958496	2752.827637	4094	2751	66.981323	38.790993	4172.551758	2757.199951	4176	2761	70.514297	34.141781	100	100	-7.775578	-0.481734	0	0	-1.029483	-0.128063	0	0
1427	126ko1Gko3R073003	NORMAL	C	1	3	5	23	LOW_SIGNAL	LOW_SIGNAL	4166.772461	2759.813721	4168	2762	56.542725	37.715492	4210.184082	2767.919922	4204	2766	94.084663	44.406403	100	100	-4.649887	-0.893126	0	0	-0.46141	-0.182546	0	0
1428	126ko1Gko3R073003	NORMAL	C	1	3	5	24	LOW_SIGNAL	LOW_SIGNAL	4266.269043	2810.620605	4277	2815	86.705704	40.813442	4253.416016	2797	4254	2796	79.254402	45.981064	100	100	1.376708	1.500693	0.917381	1.090059	0.162174	0.296222	273.597717	155.487366
1429	126ko1Gko3R073003	NORMAL	C	1	3	5	25	LOW_SIGNAL	LOW_SIGNAL	4131.013184	2825.426758	4109	2825	101.211212	43.90799	4269.304199	2829.352051	4260	2828	94.914574	43.708202	100	100	-14.812569	-0.432482	0	0	-1.457005	-0.089807	0	0
1430	126ko1Gko3R073003	NORMAL	C	1	3	5	26	LOW_SIGNAL	LOW_SIGNAL	4104.358398	2818.848389	4098	2816	94.610634	40.273777	4198.60791	2809.592041	4193	2809	94.382027	48.918804	100	100	-10.095214	1.019848	-9.898748	0	-0.998596	0.189219	0	299.990753
1431	126ko1Gko3R073003	NORMAL	C	1	3	6	1	LOW_SIGNAL	LOW_SIGNAL	4337.5	2770.719971	4338	2768	91.017868	40.202858	4401.096191	2776.592041	4401	2772	104.654282	42.784927	100	100	-6.811888	-0.646974	0	0	-0.607679	-0.137246	0	0
1432	126ko1Gko3R073003	NORMAL	C	1	3	6	2	LOW_SIGNAL	LOW_SIGNAL	4274.435547	2752.510254	4263	2753	92.371712	39.253548	4427.523926	2784.825439	4423	2783	101.255135	39.695454	100	100	-16.397537	-3.560428	0	0	-1.511907	-0.814078	0	0
1433	126ko1Gko3R073003	NORMAL	C	1	3	6	3	LOW_SIGNAL	LOW_SIGNAL	4245.550293	2762.19458	4233	2759	110.266594	37.612118	4352.317383	2779.555664	4379	2777	125.267433	42.430859	100	100	-11.435991	-1.912812	0	0	-0.852313	-0.409162	0	0
1434	126ko1Gko3R073003	NORMAL	C	1	3	6	4	LOW_SIGNAL	LOW_SIGNAL	4198.736816	2772.434326	4189	2774	78.505135	35.855988	4321.873047	2785.849121	4309	2783	93.321548	36.317287	100	100	-13.189316	-1.478018	0	0	-1.319483	-0.369378	0	0
1435	126ko1Gko3R073003	NORMAL	C	1	3	6	5	DETECTED	DETECTED	10405.112305	5165.822266	11212	5104	1807.631226	1230.150024	4281.666504	2765.333252	4281	2763	79.966034	36.823521	100	100	655.891907	264.481506	2.479916	0.403239	76.575584	65.189011	29.490938	51.222843
1436	126ko1Gko3R073003	NORMAL	C	1	3	6	6	DETECTED	DETECTED	9901.232422	4956.818848	10680	4818	1953.043335	1309.633789	4331.759766	2772.97998	4333	2763	87.974846	35.052437	100	100	596.554993	240.611374	2.47933	0.403335	63.307556	62.302055	35.031342	59.947853
1437	126ko1Gko3R073003	NORMAL	C	1	3	6	7	DETECTED	DETECTED	15177.179688	8613.496094	16139	8655	3208.308594	2695.51709	4335.842285	2787.578857	4353	2779	108.351669	38.690483	100	100	1161.232788	641.888916	1.809087	0.552765	100.056953	150.577515	29.57641	46.262924
1438	126ko1Gko3R073003	NORMAL	C	1	3	6	8	DETECTED	DETECTED	15293.367188	8714.03418	16154	9035	3409.606445	2768.838135	4296.472168	2789.805664	4268	2782	129.737427	42.960987	100	100	1177.894653	652.720642	1.804592	0.554142	84.762703	137.897873	30.982721	46.731907
1439	126ko1Gko3R073003	NORMAL	C	1	3	6	9	DETECTED	DETECTED	14053.033203	7549.664063	14555	7121	2655.935303	2227.797852	4241.84375	2783.34375	4209	2780	141.24791	39.987576	100	100	1050.891968	525.14447	2.001148	0.499713	69.460777	119.19503	27.032164	46.732883
1440	126ko1Gko3R073003	NORMAL	C	1	3	6	10	DETECTED	DETECTED	14052.992188	7919.118652	14237	7116	2967.460938	2886.850342	4274.25	2781.75	4255	2772	106.867386	50.783218	100	100	1047.416504	566.025879	1.850475	0.540402	91.503525	101.16272	30.326353	56.184475
1441	126ko1Gko3R073003	NORMAL	C	1	3	6	11	LOW_SIGNAL	LOW_SIGNAL	4317.883789	2773.856201	4310	2779	106.531296	46.116035	4328.548828	2771.098145	4312	2767	115.999977	46.818268	100	100	-1.142349	0.303878	-3.75924	0	-0.09194	0.05891	0	292.903992
1442	126ko1Gko3R073003	NORMAL	C	1	3	6	12	LOW_SIGNAL	LOW_SIGNAL	4278.720703	2756.402588	4269	2758	86.240005	35.17659	4352.318359	2754.836426	4342	2754	87.880737	35.578453	100	100	-7.883161	0.172557	-45.684418	0	-0.837472	0.04402	0	340.47171
1443	126ko1Gko3R073003	NORMAL	C	1	3	6	13	LOW_SIGNAL	LOW_SIGNAL	4344.155273	2758.155518	4345	2756	72.941475	36.498013	4278.075684	2749.858398	4274	2749	68.050354	33.525959	100	100	7.077889	0.914161	7.742494	0.129157	0.97104	0.247483	39.740559	173.869934
1444	126ko1Gko3R073003	NORMAL	C	1	3	6	14	LOW_SIGNAL	LOW_SIGNAL	4291.814941	2754.006836	4285	2750	86.713646	35.899776	4233.373047	2737.30957	4241	2734	64.509193	37.231922	100	100	6.259803	1.839674	3.402669	0.293887	0.905947	0.448466	99.152672	59.113056
1445	126ko1Gko3R073003	NORMAL	C	1	3	6	15	LOW_SIGNAL	LOW_SIGNAL	4235.568359	2739.342529	4236	2743	59.476547	33.376316	4236.935059	2735.648193	4233	2736	61.025852	36.841496	100	100	-0.146389	0.407035	-0.359648	0	-0.022395	0.100276	0	422.230957
1446	126ko1Gko3R073003	NORMAL	C	1	3	6	16	LOW_SIGNAL	LOW_SIGNAL	4278.306152	2746.469482	4276	2747	56.410988	37.67495	4271.57373	2749.660889	4273	2747	57.941147	34.186512	100	100	0.72112	-0.351623	0	-0.487607	0.116194	-0.093353	196.480392	0
1447	126ko1Gko3R073003	NORMAL	C	1	3	6	17	LOW_SIGNAL	LOW_SIGNAL	4305.795898	2733.408203	4303	2735	59.810997	40.487396	4295.26416	2745.535889	4294	2746	64.930992	37.073284	100	100	1.128071	-1.336206	0	-1.184505	0.162199	-0.327127	239.961182	0
1448	126ko1Gko3R073003	NORMAL	C	1	3	6	18	LOW_SIGNAL	LOW_SIGNAL	4234.062012	2726.655273	4227	2727	66.402618	34.580486	4245.584961	2729.008545	4244	2723	67.726868	36.130699	100	100	-1.234241	-0.259279	0	0	-0.170139	-0.065132	0	0
1449	126ko1Gko3R073003	NORMAL	C	1	3	6	19	LOW_SIGNAL	LOW_SIGNAL	4494.476074	2757.56543	4524	2756	237.172684	43.87764	4236.203613	2734.322021	4219	2732	114.60437	35.894878	100	100	27.663969	2.560916	10.802372	0.092572	2.2536	0.647541	80.397911	108.568405
1450	126ko1Gko3R073003	NORMAL	C	1	3	6	20	LOW_SIGNAL	LOW_SIGNAL	4556.321777	2772.136963	4589	2765	239.115646	45.171188	4208.897461	2746.307617	4206	2746	76.879265	32.072243	100	100	37.213165	2.84583	13.076383	0.076474	4.51909	0.805349	65.170937	123.150322
1451	126ko1Gko3R073003	NORMAL	C	1	3	6	21	LOW_SIGNAL	LOW_SIGNAL	4229.459961	2767.340088	4219	2761	62.830509	40.29269	4208.086426	2746.440918	4202	2745	62.519199	33.960926	100	100	2.289353	2.302632	0.994233	1.0058	0.341872	0.615389	29.22678	103.750961
1452	126ko1Gko3R073003	NORMAL	C	1	3	6	22	LOW_SIGNAL	LOW_SIGNAL	4189.255371	2755.013672	4188	2754	61.794445	37.664288	4197.436523	2758.476074	4194	2759	63.602959	34.346169	100	100	-0.876296	-0.381481	0	0	-0.128628	-0.100809	0	0
1453	126ko1Gko3R073003	NORMAL	C	1	3	6	23	LOW_SIGNAL	LOW_SIGNAL	4125.38623	2768.655273	4126	2769	60.364769	37.525978	4175.328125	2772.320068	4176	2771	73.556343	37.603962	100	100	-5.349355	-0.40378	0	0	-0.678961	-0.097458	0	0
1454	126ko1Gko3R073003	NORMAL	C	1	3	6	24	LOW_SIGNAL	LOW_SIGNAL	4091.595947	2791.068604	4092	2785	69.498268	39.746037	4201.928223	2801.951904	4170	2800	105.259766	35.995262	100	100	-11.817863	-1.199102	0	0	-1.04819	-0.302354	0	0
1455	126ko1Gko3R073003	NORMAL	C	1	3	6	25	LOW_SIGNAL	LOW_SIGNAL	4212.97998	2820.369141	4187	2815	117.440468	39.907543	4221.832031	2822.535889	4187	2820	134.857117	44.540222	100	100	-0.948157	-0.238728	0	0	-0.06564	-0.048647	0	0
1456	126ko1Gko3R073003	NORMAL	C	1	3	6	26	LOW_SIGNAL	LOW_SIGNAL	4292.205566	2848.054688	4289	2846	102.435364	41.886478	4202.335938	2822.600098	4198	2822	102.853798	38.861	100	100	9.626078	2.80454	3.432319	0.291348	0.873761	0.655016	10.312931	61.403812
1457	126ko1Gko3R073003	NORMAL	C	1	3	7	1	LOW_SIGNAL	LOW_SIGNAL	4376.993164	2769.993408	4382	2771	90.234955	39.649052	4435.055664	2787.706299	4430	2791	73.008636	37.198082	100	100	-6.219166	-1.951574	0	0	-0.795283	-0.476178	0	0
1458	126ko1Gko3R073003	NORMAL	C	1	3	7	2	LOW_SIGNAL	LOW_SIGNAL	4390.102051	2794.204102	4379	2791	114.167854	47.434299	4439.47998	2794.352051	4431	2787	86.138824	42.203651	100	100	-5.288948	-0.016301	0	0	-0.573237	-0.003506	0	0
1459	126ko1Gko3R073003	NORMAL	C	1	3	7	3	LOW_SIGNAL	LOW_SIGNAL	4302.48291	2816.367432	4298	2814	87.332733	40.09306	4372.366211	2806.795654	4365	2802	86.17305	50.133514	100	100	-7.48531	1.054601	-7.097765	0	-0.810965	0.190926	0	314.449829
1460	126ko1Gko3R073003	NORMAL	C	1	3	7	4	LOW_SIGNAL	LOW_SIGNAL	4436.542969	2800.682129	4265	2800	923.434143	41.720081	4290.567871	2793.60791	4286	2791	77.285217	44.435143	100	100	15.635622	0.779424	20.060471	0.049849	1.888784	0.159203	630.377625	216.198257
1461	126ko1Gko3R073003	NORMAL	C	1	3	7	5	LOW_SIGNAL	LOW_SIGNAL	4321.168945	2778.974121	4311	2778	95.911842	37.180172	4313.255371	2773.366699	4300	2772	100.783615	34.988422	100	100	0.847635	0.617815	1.371988	0.728869	0.07852	0.160265	391.172272	224.288208
1462	126ko1Gko3R073003	NORMAL	C	1	3	7	6	LOW_SIGNAL	LOW_SIGNAL	4417.611816	2783.809326	4408	2786	80.93248	38.515282	4378.849121	2775.311279	4376	2777	95.314102	38.347134	100	100	4.151933	0.936299	4.434408	0.225509	0.406684	0.221608	129.882416	42.304115
1463	126ko1Gko3R073003	NORMAL	C	1	3	7	7	LOW_SIGNAL	LOW_SIGNAL	4356.721191	2780.584961	4348	2774	65.076332	43.504658	4425.37793	2780.411865	4429	2779	77.373634	36.349159	100	100	-7.353931	0.019071	-385.600616	0	-0.88734	0.004762	0	13809.613281
1464	126ko1Gko3R073003	NORMAL	C	1	3	7	8	LOW_SIGNAL	LOW_SIGNAL	4326.413574	2784.206787	4330	2785	70.481766	41.512882	4375.009766	2777.737793	4366	2777	79.937546	39.656601	100	100	-5.205215	0.712742	-7.303084	0	-0.607927	0.163125	0	189.749863
1465	126ko1Gko3R073003	NORMAL	C	1	3	7	9	LOW_SIGNAL	LOW_SIGNAL	4316.099121	2765.185547	4311	2764	66.103241	38.092228	4305.158203	2775.643555	4298	2777	70.625458	37.277237	100	100	1.171899	-1.152244	0	-0.983228	0.154915	-0.280547	227.274979	0
1466	126ko1Gko3R073003	NORMAL	C	1	3	7	10	LOW_SIGNAL	LOW_SIGNAL	4560.291504	2786.913818	4598	2783	204.740295	45.549667	4451.143066	2790.515869	4384	2792	225.652039	40.415394	100	100	11.691061	-0.396867	0	-0.033946	0.483702	-0.089126	86.918022	0
1467	126ko1Gko3R073003	NORMAL	C	1	3	7	11	LOW_SIGNAL	LOW_SIGNAL	4654.127441	2817.348877	4647	2819	79.865364	33.499077	4607	2805.887939	4637	2810	137.740875	43.369415	100	100	5.047894	1.262745	3.997556	0.250153	0.342146	0.264263	238.127319	240.33667
1468	126ko1Gko3R073003	NORMAL	C	1	3	7	12	LOW_SIGNAL	LOW_SIGNAL	4583.867676	2797.218506	4583	2795	77.023689	38.366802	4556	2784.055908	4610	2784	161.537872	48.163918	100	100	2.984951	1.450231	2.058259	0.485848	0.172515	0.273288	509.52356	221.203857
1469	126ko1Gko3R073003	NORMAL	C	1	3	7	13	LOW_SIGNAL	LOW_SIGNAL	4166.579102	2744.664551	4153	2748	77.403175	37.195736	4278.087891	2757.424072	4214	2756	182.160599	37.789154	100	100	-11.943882	-1.405821	0	0	-0.612145	-0.33765	0	0
1470	126ko1Gko3R073003	NORMAL	C	1	3	7	14	LOW_SIGNAL	LOW_SIGNAL	4126.852539	2727.516846	4127	2727	51.977047	31.917465	4152.666504	2727.960205	4148	2728	63.725906	33.43206	100	100	-2.764974	-0.048849	0	0	-0.405078	-0.013262	0	0
1471	126ko1Gko3R073003	NORMAL	C	1	3	7	15	DETECTED	DETECTED	5299.409668	2809.095215	5291	2815	169.389557	38.792732	4196.631348	2730.052734	4195	2726	86.465851	38.095478	100	100	118.120323	8.708756	13.563397	0.073728	12.753918	2.074852	13.208346	9.263279
1472	126ko1Gko3R073003	NORMAL	C	1	3	7	16	DETECTED	DETECTED	5373.53125	2823.1875	5370	2818	186.258057	42.181103	4245.961914	2733.848145	4246	2732	66.094429	32.492638	100	100	120.775726	9.843246	12.269908	0.0815	17.059975	2.749526	15.443547	30.10708
1473	126ko1Gko3R073003	NORMAL	C	1	3	7	17	LOW_SIGNAL	LOW_SIGNAL	4425.741699	2774.741699	4408	2775	204.611694	52.713249	4320.427246	2760.46875	4282	2758	116.395927	38.903908	100	100	11.280396	1.572567	7.173235	0.139407	0.904795	0.366877	159.787491	249.20752
1474	126ko1Gko3R073003	NORMAL	C	1	3	7	18	LOW_SIGNAL	LOW_SIGNAL	4496.631348	2784.736816	4517	2790	158.805054	40.599922	4248.610352	2732.618652	4251	2729	57.966541	34.628403	100	100	26.56592	5.742284	4.626368	0.216152	4.278692	1.50507	59.610939	40.667179
1475	126ko1Gko3R073003	NORMAL	C	1	3	7	19	LOW_SIGNAL	LOW_SIGNAL	4201.234863	2720.060303	4196	2721	73.812157	36.714981	4214.622559	2733.830078	4221	2730	84.6157	38.172913	100	100	-1.433977	-1.517129	0	0	-0.158218	-0.360721	0	0
1476	126ko1Gko3R073003	NORMAL	C	1	3	7	20	LOW_SIGNAL	LOW_SIGNAL	4188.466309	2728.885254	4185	2728	62.271339	38.271946	4231.947266	2735.061523	4232	2733	73.868195	33.729073	100	100	-4.657314	-0.68049	0	0	-0.588629	-0.183114	0	0
1477	126ko1Gko3R073003	NORMAL	C	1	3	7	21	LOW_SIGNAL	LOW_SIGNAL	4180.223633	2744.263184	4175	2742	63.97052	37.935238	4205.214355	2745.119141	4211	2747	72.891769	36.556931	100	100	-2.676796	-0.094308	0	0	-0.342847	-0.023414	0	0
1478	126ko1Gko3R073003	NORMAL	C	1	3	7	22	LOW_SIGNAL	LOW_SIGNAL	4141.716309	2745.25	4135	2745	68.489342	37.562622	4150.912109	2747.775879	4157	2749	68.068741	35.779316	100	100	-0.984977	-0.278297	0	0	-0.135096	-0.070596	0	0
1479	126ko1Gko3R073003	NORMAL	C	1	3	7	23	LOW_SIGNAL	LOW_SIGNAL	4031.7771	2754.946045	4032	2757	86.819832	39.826111	4104.087891	2762.615967	4106	2763	76.844299	39.144234	100	100	-7.745323	-0.845058	0	0	-0.941004	-0.19594	0	0
1480	126ko1Gko3R073003	NORMAL	C	1	3	7	24	LOW_SIGNAL	LOW_SIGNAL	4002.340088	2777.802734	3980	2776	96.160858	37.342461	4112.047852	2797.959961	4118	2794	64.415848	39.379536	100	100	-11.750971	-2.220886	0	0	-1.703118	-0.511871	0	0
1481	126ko1Gko3R073003	NORMAL	C	1	3	7	25	LOW_SIGNAL	LOW_SIGNAL	4248.355469	2901.171143	4248	2901	90.5998	53.066097	4170.25293	2841.931152	4149	2842	91.464851	52.642014	100	100	8.365685	6.526954	1.281714	0.780205	0.853908	1.125337	16.068243	11.302253
1482	126ko1Gko3R073003	NORMAL	C	1	3	7	26	LOW_SIGNAL	LOW_SIGNAL	4230.214844	2906.040283	4234	2905	108.795631	51.896584	4117.510742	2838.191406	4096	2833	81.255432	37.604984	100	100	12.071914	7.475465	1.614871	0.619244	1.387035	1.804252	64.191711	52.712433
1483	126ko1Gko3R073003	NORMAL	C	1	3	8	1	LOW_SIGNAL	LOW_SIGNAL	4331.623047	2795.609619	4319	2796	83.710175	39.092884	4381.706543	2797.047607	4384	2794	92.33297	41.899086	100	100	-5.364522	-0.158435	0	0	-0.542423	-0.03432	0	0
1484	126ko1Gko3R073003	NORMAL	C	1	3	8	2	LOW_SIGNAL	LOW_SIGNAL	4348.583496	2830.805664	4337	2829	69.363991	38.819706	4416.624023	2831.503906	4416	2830	105.402046	43.280552	100	100	-7.287928	-0.076931	0	0	-0.645533	-0.016133	0	0
1485	126ko1Gko3R073003	NORMAL	C	1	3	8	3	LOW_SIGNAL	LOW_SIGNAL	4347.751953	2863.655273	4332	2865	101.217964	40.929531	4358.200195	2842.216064	4350	2842	77.623154	48.482376	100	100	-1.119128	2.362133	-0.473778	0	-0.134602	0.442206	0	121.211601
1486	126ko1Gko3R073003	NORMAL	C	1	3	8	4	LOW_SIGNAL	LOW_SIGNAL	4274.483398	2809.449707	4251	2806	119.532677	35.771511	4351.359863	2808.919922	4358	2809	80.278793	44.553989	100	100	-8.234359	0.058371	-141.069916	0	-0.957619	0.011891	0	5013.436523
1487	126ko1Gko3R073003	NORMAL	C	1	3	8	5	DETECTED	DETECTED	38580.492188	11518.517578	39382	11846	5093.001953	1811.931396	4484.885742	2820.657227	4504	2825	108.165115	38.857166	100	100	3652.033936	958.314331	3.810894	0.262406	315.21814	223.841858	14.934045	20.827131
1488	126ko1Gko3R073003	NORMAL	C	1	3	8	6	DETECTED	DETECTED	37397.523438	11833.586914	40168	12443	9751.529297	2740.692627	4589.95459	2812.181885	4584	2810	56.058205	25.695353	100	100	3514.070557	993.961975	3.535418	0.282852	585.241211	351.090942	29.722921	30.378551
1489	126ko1Gko3R073003	NORMAL	C	1	3	8	7	DETECTED	DETECTED	5785.193848	3262.0896	5780	3278	136.188171	59.587154	4637.918457	2812.755127	4553	2799	281.610596	78.957504	100	100	122.886475	49.506851	2.482212	0.402867	4.073978	5.690839	21.484814	11.52906
1490	126ko1Gko3R073003	NORMAL	C	1	3	8	8	DETECTED	DETECTED	5847.009277	3243.962158	5883	3243	192.483932	93.78038	4529.690918	2804.181885	4489	2795	258.821472	68.71064	100	100	141.100037	48.454185	2.91203	0.343403	5.08968	6.400468	13.134823	14.512889
1491	126ko1Gko3R073003	NORMAL	C	1	3	8	9	DETECTED	DETECTED	5115.36084	2823.566895	5103	2827	99.031586	32.271927	4446.428711	2785.311768	4424	2785	126.790916	39.159683	100	100	71.650375	4.21488	16.999388	0.058826	5.275868	0.976901	11.836029	57.98217
1492	126ko1Gko3R073003	NORMAL	C	1	3	8	10	LOW_SIGNAL	LOW_SIGNAL	5264.939941	2852.5	5362	2851	292.920532	43.065697	4695.900879	2811.009033	4709	2808	99.947609	34.714546	100	100	60.950668	4.571399	13.333046	0.075002	5.693374	1.195204	48.387093	61.426285
1493	126ko1Gko3R073003	NORMAL	C	1	3	8	11	LOW_SIGNAL	LOW_SIGNAL	4693.123047	2825.130127	4699	2830	67.71357	40.035198	4684.87207	2818.280029	4680	2815	79.715515	39.462643	100	100	0.883775	0.754731	1.17098	0.853986	0.103505	0.173584	509.814392	98.489494
1494	126ko1Gko3R073003	NORMAL	C	1	3	8	12	LOW_SIGNAL	LOW_SIGNAL	4655.312988	2824.054443	4655	2824	66.671021	33.499905	4652.319824	2812.736084	4659	2813	79.371674	37.824539	100	100	0.320603	1.247036	0.257092	3.889664	0.037711	0.299233	1438.873047	155.170944
1495	126ko1Gko3R073003	NORMAL	C	1	3	8	13	LOW_SIGNAL	LOW_SIGNAL	4279.380859	2762.891113	4207	2764	222.234863	39.822746	4375.919922	2777.327881	4452	2776	237.884109	42.003605	100	100	-10.340451	-1.590617	0	0	-0.405824	-0.343703	0	0
1496	126ko1Gko3R073003	NORMAL	C	1	3	8	14	LOW_SIGNAL	LOW_SIGNAL	4085.335693	2734.424561	4081	2732	65.949326	33.576439	4139.39209	2742.023926	4139	2740	58.253052	35.690079	100	100	-5.790066	-0.837284	0	0	-0.927958	-0.212927	0	0
1497	126ko1Gko3R073003	NORMAL	C	1	3	8	15	DETECTED	DETECTED	6567.480469	2866.794189	6583	2861	261.92746	41.525211	4164.415039	2731.509521	4163	2726	72.906013	41.986549	100	100	257.396118	14.905417	17.268629	0.057908	32.96114	3.222095	10.46898	4.588125
1498	126ko1Gko3R073003	NORMAL	C	1	3	8	16	DETECTED	DETECTED	6664.479492	2887.561279	6611	2887	301.872375	38.89109	4244.919434	2733.919434	4245	2733	66.558319	33.715439	100	100	259.162872	16.927979	15.309735	0.065318	36.352482	4.557017	12.169296	12.617139
1499	126ko1Gko3R073003	NORMAL	C	1	3	8	17	DETECTED	DETECTED	4712.862793	2799.95166	4674	2794	170.565781	49.955399	4291.84375	2745.234375	4290	2744	60.087299	36.249462	100	100	45.096012	6.02865	7.480283	0.133685	7.006789	1.509465	37.915497	62.819672
1500	126ko1Gko3R073003	NORMAL	C	1	3	8	18	DETECTED	DETECTED	4734.185059	2824.083984	4679	2820	201.261566	60.448395	4304.206543	2743.047607	4307	2742	76.234177	40.994659	100	100	46.055676	8.92844	5.158311	0.193862	5.640233	1.976755	43.319557	54.819195
1501	126ko1Gko3R073003	NORMAL	C	1	3	8	19	DETECTED	DETECTED	7925.703125	2984.617188	8089	2987	905.917786	75.452667	4276.566895	2747.199951	4274	2752	51.394146	41.908272	100	100	390.864716	26.158197	14.942342	0.066924	71.002953	5.665164	24.785559	26.42771
1502	126ko1Gko3R073003	NORMAL	C	1	3	8	20	DETECTED	DETECTED	7821.985352	2958.555664	7995	2967	905.209045	66.141838	4266.444336	2740.75	4267	2740	62.262329	34.656994	100	100	380.8396	23.997431	15.870015	0.063012	57.105816	6.284609	25.398813	25.864815
1503	126ko1Gko3R073003	NORMAL	C	1	3	8	21	LOW_SIGNAL	LOW_SIGNAL	4249.116211	2761.404053	4234	2761	96.459579	37.894516	4232.259766	2758.375	4222	2758	72.673363	38.975769	100	100	1.80552	0.333735	5.410034	0.184842	0.231948	0.077716	376.279694	300.978882
1504	126ko1Gko3R073003	NORMAL	C	1	3	8	22	LOW_SIGNAL	LOW_SIGNAL	4193.423828	2773.105957	4183	2776	90.251015	37.046124	4143.976074	2763.743896	4142	2761	64.703224	37.682014	100	100	5.296427	1.031495	5.13471	0.194753	0.764224	0.248449	127.242393	73.631195
1505	126ko1Gko3R073003	NORMAL	C	1	3	8	23	LOW_SIGNAL	LOW_SIGNAL	4255.648926	2796.761475	4218	2796	156.823807	45.437237	4128.279785	2776.768066	4115	2776	94.246826	35.039417	100	100	13.642709	2.202837	6.193244	0.161466	1.351442	0.570598	98.410416	144.683578
1506	126ko1Gko3R073003	NORMAL	C	1	3	8	24	LOW_SIGNAL	LOW_SIGNAL	4249.76709	2824.013672	4244	2824	175.302933	43.555294	4113.57959	2812.176514	4111	2804	86.801208	48.332119	100	100	14.587257	1.304196	11.184862	0.089407	1.568959	0.244913	111.834442	176.990601
1507	126ko1Gko3R073003	NORMAL	C	1	3	8	25	DETECTED	DETECTED	29181.583984	20688.097656	31666	22839	8974.838867	7303.704102	4134.818359	2871.681885	4134	2877	64.409126	52.527897	100	100	2682.798584	1962.980103	1.366697	0.731691	388.869812	339.180084	35.831406	40.993179
1508	126ko1Gko3R073003	NORMAL	C	1	3	8	26	DETECTED	DETECTED	31127.138672	24791.117188	32514	24335	8907.888672	10181.973633	4112.959961	2883.120117	4120	2889	52.332653	45.977638	100	100	2893.53125	2413.782959	1.198754	0.8342	516.201233	476.492432	32.974297	46.47559
1509	126ko1Gko3R073003	NORMAL	C	1	3	9	1	LOW_SIGNAL	LOW_SIGNAL	4248.568359	2793.609619	4249	2793	66.531906	43.895866	4313.30957	2811.896729	4318	2810	87.855576	49.775307	100	100	-6.934533	-2.01484	0	0	-0.736905	-0.367393	0	0
1510	126ko1Gko3R073003	NORMAL	C	1	3	9	2	LOW_SIGNAL	LOW_SIGNAL	4166.779297	2779.269043	4158	2778	76.800102	41.320271	4271.785645	2800.833252	4270	2793	68.600723	50.364067	100	100	-11.247396	-2.375905	0	0	-1.530689	-0.428167	0	0
1511	126ko1Gko3R073003	NORMAL	C	1	3	9	3	LOW_SIGNAL	LOW_SIGNAL	4144.265137	2764.421875	4146	2766	104.657318	34.265675	4222.300781	2784.281494	4241	2786	79.952782	37.718105	100	100	-8.358521	-2.188097	0	0	-0.976022	-0.526527	0	0
1512	126ko1Gko3R073003	NORMAL	C	1	3	9	4	LOW_SIGNAL	LOW_SIGNAL	4172.493164	2762.959961	4156	2764	106.755989	35.791119	4263.677734	2779.966553	4271	2778	77.25251	34.952763	100	100	-9.766923	-1.873755	0	0	-1.180344	-0.486559	0	0
1513	126ko1Gko3R073003	NORMAL	C	1	3	9	5	LOW_SIGNAL	LOW_SIGNAL	4357.952148	2768.452148	4356	2769	59.572315	34.041573	4375.160156	2785.199951	4363	2783	97.413528	39.010338	100	100	-1.843177	-1.845242	0	0	-0.176649	-0.429317	0	0
1514	126ko1Gko3R073003	NORMAL	C	1	3	9	6	LOW_SIGNAL	LOW_SIGNAL	4499.710449	2784.062012	4494	2783	73.997925	36.511066	4518.396973	2794.761963	4520	2795	97.721161	36.663967	100	100	-2.001543	-1.178901	0	0	-0.191223	-0.291838	0	0
1515	126ko1Gko3R073003	NORMAL	C	1	3	9	7	LOW_SIGNAL	LOW_SIGNAL	4430.972656	2771.531006	4424	2775	74.385933	36.865379	4493.174805	2787.444336	4494	2788	82.517883	33.739616	100	100	-6.66257	-1.753302	0	0	-0.753802	-0.471651	0	0
1516	126ko1Gko3R073003	NORMAL	C	1	3	9	8	LOW_SIGNAL	LOW_SIGNAL	4352.865723	2766.12085	4361	2766	66.462502	36.64344	4412.855957	2775.431885	4418	2779	68.949104	33.86985	100	100	-6.425648	-1.025873	0	0	-0.870065	-0.274906	0	0
1517	126ko1Gko3R073003	NORMAL	C	1	3	9	9	LOW_SIGNAL	LOW_SIGNAL	4243.263672	2766.952637	4244	2766	80.406303	35.451096	4288.967773	2772.704102	4290	2771	103.307777	37.993206	100	100	-4.895438	-0.633686	0	0	-0.442407	-0.151381	0	0
1518	126ko1Gko3R073003	NORMAL	C	1	3	9	10	LOW_SIGNAL	LOW_SIGNAL	4443.324219	2792.110352	4459	2790	113.71106	37.476131	4431.166504	2789.285645	4498	2783	196.785614	38.265152	100	100	1.302232	0.311221	4.184267	0.238991	0.061782	0.073819	1321.023438	273.676056
1519	126ko1Gko3R073003	NORMAL	C	1	3	9	11	LOW_SIGNAL	LOW_SIGNAL	4688	2814.027832	4644	2801	225.302505	68.283241	4609.399902	2804.52002	4622	2809	89.60099	32.819046	100	100	8.41898	1.047553	8.036802	0.124428	0.877224	0.289704	263.001373	629.788818
1520	126ko1Gko3R073003	NORMAL	C	1	3	9	12	LOW_SIGNAL	LOW_SIGNAL	4543.351074	2791.258301	4536	2794	75.355095	35.56543	4525.032227	2794.983887	4601	2799	203.773743	43.998528	100	100	1.962161	-0.410478	0	-0.209197	0.089898	-0.084675	1033.518433	0
1521	126ko1Gko3R073003	NORMAL	C	1	3	9	13	LOW_SIGNAL	LOW_SIGNAL	4093.666748	2738.020508	4065	2736	117.475288	44.856167	4188.368164	2757.800049	4090	2761	193.887146	40.568336	100	100	-10.143618	-2.179274	0	0	-0.488436	-0.487561	0	0
1522	126ko1Gko3R073003	NORMAL	C	1	3	9	14	LOW_SIGNAL	LOW_SIGNAL	4074.130127	2734.876709	4074	2739	73.841133	39.054146	4091.087891	2734.280029	4098	2734	60.754513	38.171856	100	100	-1.816373	0.065741	-27.62919	0	-0.279119	0.015631	0	1383.395142
1523	126ko1Gko3R073003	NORMAL	C	1	3	9	15	DETECTED	DETECTED	7145.67627	3573.876221	7321	3606	691.38324	243.087036	4183.508789	2742.964844	4181	2749	75.319115	39.550121	100	100	317.28241	91.548294	3.465738	0.288539	39.328232	21.009073	23.201536	28.865662
1524	126ko1Gko3R073003	NORMAL	C	1	3	9	16	DETECTED	DETECTED	7289.566895	3642.944336	7327	3651	548.74408	206.533936	4274.279297	2739.073486	4275	2739	67.233559	31.510403	100	100	322.972198	99.586838	3.243121	0.308345	44.847954	28.684839	18.061617	22.582434
1525	126ko1Gko3R073003	NORMAL	C	1	3	9	17	LOW_SIGNAL	LOW_SIGNAL	4404.866699	2751.08667	4397	2752	118.072403	38.098942	4334.177734	2750.584717	4332	2751	79.491829	34.801102	100	100	7.571606	0.055304	136.908142	0.007304	0.889261	0.014423	123.505669	3088.983154
1526	126ko1Gko3R073003	NORMAL	C	1	3	9	18	LOW_SIGNAL	LOW_SIGNAL	4437.958984	2753.73291	4442	2754	103.340034	38.026726	4289.755859	2747.700684	4287	2747	66.029663	30.997774	100	100	15.874269	0.66462	23.884741	0.041868	2.244493	0.194602	53.638336	365.148285
1527	126ko1Gko3R073003	NORMAL	C	1	3	9	19	LOW_SIGNAL	LOW_SIGNAL	4236.513672	2737.828857	4234	2737	62.391563	37.870075	4260.896973	2742.491943	4254	2739	63.05817	36.736416	100	100	-2.611734	-0.51377	0	0	-0.386679	-0.126934	0	0
1528	126ko1Gko3R073003	NORMAL	C	1	3	9	20	LOW_SIGNAL	LOW_SIGNAL	4177.496582	2733.924072	4177	2735	55.996056	38.547428	4234.833496	2742.80957	4231	2741	77.034714	32.096531	100	100	-6.141447	-0.978988	0	0	-0.7443	-0.276837	0	0
1529	126ko1Gko3R073003	NORMAL	C	1	3	9	21	LOW_SIGNAL	LOW_SIGNAL	4255.442871	2751.19458	4244	2752	129.734253	37.233677	4175.936035	2748.775879	4164	2745	77.821526	38.611561	100	100	8.516102	0.266488	31.956783	0.031292	1.021656	0.062642	130.5569	422.657288
1530	126ko1Gko3R073003	NORMAL	C	1	3	9	22	LOW_SIGNAL	LOW_SIGNAL	4207.51709	2755.337891	4200	2760	114.329201	39.947235	4089.048096	2750.47998	4092	2747	68.282372	35.654839	100	100	12.689401	0.535236	23.708063	0.04218	1.734987	0.136248	77.403267	370.823578
1531	126ko1Gko3R073003	NORMAL	C	1	3	9	23	LOW_SIGNAL	LOW_SIGNAL	4029.253418	2779.047852	4030	2775	60.022961	36.863472	4057.256104	2777.12793	4060	2776	68.042664	43.052288	100	100	-2.999412	0.211533	-14.179371	0	-0.411546	0.044595	0	1158.341064
1532	126ko1Gko3R073003	NORMAL	C	1	3	9	24	LOW_SIGNAL	LOW_SIGNAL	4010.412598	2799.391602	4011	2793	70.794998	40.308674	4067.951904	2802.023926	4057	2802	99.230499	40.921143	100	100	-6.163126	-0.290025	0	0	-0.579855	-0.064327	0	0
1533	126ko1Gko3R073003	NORMAL	C	1	3	9	25	LOW_SIGNAL	LOW_SIGNAL	4004.58667	2838.060059	4003	2839	72.138962	36.437172	4074.855957	2830.951904	4061	2827	102.930199	45.340981	100	100	-7.526654	0.783163	-9.610579	0	-0.682689	0.156771	0	379.620514
1534	126ko1Gko3R073003	NORMAL	C	1	3	9	26	LOW_SIGNAL	LOW_SIGNAL	3967.726074	2825.787598	3966	2824	75.65197	43.813431	4032.656006	2841.624023	4030	2840	65.623558	39.855728	100	100	-6.954747	-1.744828	0	0	-0.98943	-0.397344	0	0
1535	126ko1Gko3R073003	NORMAL	C	1	3	10	1	LOW_SIGNAL	LOW_SIGNAL	4303.675781	2856.594482	4299	2852	86.111946	50.898163	4314.137695	2853.471191	4318	2851	94.988876	56.018856	100	100	-1.120592	0.344119	-3.256413	0	-0.110138	0.055754	0	749.161316
1536	126ko1Gko3R073003	NORMAL	C	1	3	10	2	LOW_SIGNAL	LOW_SIGNAL	4256.095215	2832.319824	4255	2831	80.445885	56.295208	4297.050781	2844.234619	4300	2844	104.822525	62.608055	100	100	-4.386815	-1.31275	0	0	-0.390713	-0.190308	0	0
1537	126ko1Gko3R073003	NORMAL	C	1	3	10	3	DETECTED	DETECTED	7940.705078	5191.746094	8056	5250	811.6828	682.101807	4198.96875	2778.3125	4188	2773	61.400047	39.430164	100	100	400.783264	265.907715	1.507227	0.66347	60.940285	61.207798	21.630522	28.215452
1538	126ko1Gko3R073003	NORMAL	C	1	3	10	4	DETECTED	DETECTED	8133.870117	5117.748047	8337	5233	992.798401	706.125549	4251.806641	2790.580566	4258	2779	67.873123	42.404228	100	100	415.813934	256.403046	1.62172	0.616629	57.195889	54.880554	25.514153	30.287943
1539	126ko1Gko3R073003	NORMAL	C	1	3	10	5	LOW_SIGNAL	LOW_SIGNAL	4293.632813	2759.768799	4281	2758	69.243759	38.445492	4346.327148	2778.903809	4332	2779	117.204941	44.119102	100	100	-5.644173	-2.10826	0	0	-0.449591	-0.433713	0	0
1540	126ko1Gko3R073003	NORMAL	C	1	3	10	6	LOW_SIGNAL	LOW_SIGNAL	4401.973145	2772.081055	4396	2768	78.372734	41.178474	4480.720215	2782.511963	4474	2782	91.265343	37.01495	100	100	-8.434723	-1.149258	0	0	-0.862837	-0.281803	0	0
1541	126ko1Gko3R073003	NORMAL	C	1	3	10	7	LOW_SIGNAL	LOW_SIGNAL	4448.761719	2775.931885	4441	2774	71.587524	33.243942	4434.408203	2778.248047	4424	2782	78.489265	35.940731	100	100	1.537428	-0.255191	0	-0.165985	0.182872	-0.064444	224.221832	0
1542	126ko1Gko3R073003	NORMAL	C	1	3	10	8	LOW_SIGNAL	LOW_SIGNAL	4386.243652	2769.184326	4386	2766	66.635002	35.351673	4349.224121	2772.823975	4356	2770	65.525032	39.7687	100	100	3.96522	-0.40101	0	-0.101132	0.564968	-0.09152	32.717117	0
1543	126ko1Gko3R073003	NORMAL	C	1	3	10	9	LOW_SIGNAL	LOW_SIGNAL	4208.586426	2760.853271	4205	2760	66.172874	38.548046	4196.319824	2763.647949	4199	2763	90.115211	38.604328	100	100	1.313895	-0.307912	0	-0.234351	0.136121	-0.072393	498.679993	0
1544	126ko1Gko3R073003	NORMAL	C	1	3	10	10	LOW_SIGNAL	LOW_SIGNAL	4132.816406	2766.904785	4125	2765	94.545204	40.373146	4199.591797	2777.416016	4192	2780	113.761208	39.768929	100	100	-7.152417	-1.158108	0	0	-0.586979	-0.264308	0	0
1545	126ko1Gko3R073003	NORMAL	C	1	3	10	11	LOW_SIGNAL	LOW_SIGNAL	4110.376953	2763.979492	4089	2768	94.782608	40.539551	4340.248047	2795.120117	4273	2797	203.100952	41.94978	100	100	-24.621855	-3.431017	0	0	-1.131807	-0.742331	0	0
1546	126ko1Gko3R073003	NORMAL	C	1	3	10	12	LOW_SIGNAL	LOW_SIGNAL	4065.085449	2752.342041	4035	2747	166.569199	36.420486	4231.711914	2778.647949	4198	2775	180.483063	40.696404	100	100	-17.847622	-2.898337	0	0	-0.923225	-0.646394	0	0
1547	126ko1Gko3R073003	NORMAL	C	1	3	10	13	LOW_SIGNAL	LOW_SIGNAL	4076.459961	2752.806641	4063	2747	86.698105	37.427101	4111.096191	2772.719971	4093	2765	90.481102	45.041485	100	100	-3.709941	-2.194014	0	0	-0.382801	-0.442111	0	0
1548	126ko1Gko3R073003	NORMAL	C	1	3	10	14	LOW_SIGNAL	LOW_SIGNAL	4100.724121	2744.668945	4098	2745	66.929428	36.733101	4098.865234	2754.484131	4098	2750	64.912537	42.292831	100	100	0.199108	-1.081419	0	-5.431312	0.028637	-0.232077	877.233765	0
1549	126ko1Gko3R073003	NORMAL	C	1	3	10	15	DETECTED	DETECTED	4779.216309	2818.486572	4770	2819	78.105873	53.509758	4196.519043	2755.673096	4203	2756	73.420174	34.824509	100	100	62.41362	6.920674	9.018431	0.110884	7.936473	1.803715	4.572859	64.678688
1550	126ko1Gko3R073003	NORMAL	C	1	3	10	16	DETECTED	DETECTED	4837.666504	2805.738037	4819	2797	131.628571	42.966541	4318.185547	2753.226807	4306	2752	76.081955	39.415924	100	100	55.642422	5.785592	9.617413	0.103978	6.827913	1.332234	20.677042	32.569946
1551	126ko1Gko3R073003	NORMAL	C	1	3	10	17	LOW_SIGNAL	LOW_SIGNAL	4325.756836	2748.25	4317	2751	84.688599	35.623863	4368.664063	2750.131104	4365	2754	86.371376	34.564575	100	100	-4.59586	-0.207257	0	0	-0.496776	-0.054423	0	0
1552	126ko1Gko3R073003	NORMAL	C	1	3	10	18	LOW_SIGNAL	LOW_SIGNAL	4329.675781	2747.620605	4331	2745	85.232269	41.835339	4342.423828	2748.600098	4337	2754	91.605675	38.497795	100	100	-1.365463	-0.107919	0	0	-0.139162	-0.025443	0	0
1553	126ko1Gko3R073003	NORMAL	C	1	3	10	19	LOW_SIGNAL	LOW_SIGNAL	4194.441406	2743.296631	4175	2742	107.67794	38.950672	4259.666504	2755.412598	4275	2756	122.560738	40.85981	100	100	-6.986363	-1.334915	0	0	-0.532186	-0.296525	0	0
1554	126ko1Gko3R073003	NORMAL	C	1	3	10	20	LOW_SIGNAL	LOW_SIGNAL	4078.139893	2729.133301	4055	2732	102.884964	37.706337	4242.976074	2751.682617	4242	2751	88.13131	39.17421	100	100	-17.655863	-2.484442	0	0	-1.870348	-0.575616	0	0
1555	126ko1Gko3R073003	NORMAL	C	1	3	10	21	LOW_SIGNAL	LOW_SIGNAL	4138.973145	2775.439209	4121	2773	89.928391	38.104095	4181.655762	2765.016113	4177	2762	127.612068	45.273724	100	100	-4.571802	1.148398	-3.981027	0	-0.334472	0.230224	0	234.572342
1556	126ko1Gko3R073003	NORMAL	C	1	3	10	22	LOW_SIGNAL	LOW_SIGNAL	4042.303467	2777.855225	4037	2777	78.884087	36.97953	4074.587402	2769.785645	4068	2767	66.183182	39.452583	100	100	-3.457983	0.889092	-3.889344	0	-0.487797	0.204539	0	170.37413
1557	126ko1Gko3R073003	NORMAL	C	1	3	10	23	LOW_SIGNAL	LOW_SIGNAL	4039.0896	2789.779297	4037	2789	58.044395	33.336548	4059.711914	2790.384033	4044	2785	144.181107	46.236382	100	100	-2.208889	-0.066629	0	0	-0.143031	-0.013079	0	0
1558	126ko1Gko3R073003	NORMAL	C	1	3	10	24	LOW_SIGNAL	LOW_SIGNAL	4069.959229	2810.251709	4058	2811	66.466599	38.993999	4076.176025	2806.072021	4081	2807	77.086372	38.487991	100	100	-0.665891	0.46051	-1.445985	0	-0.080647	0.108597	0	149.808151
1559	126ko1Gko3R073003	NORMAL	C	1	3	10	25	LOW_SIGNAL	LOW_SIGNAL	4087.918457	2834.571533	4049	2834	148.199478	51.135868	4113.255859	2827.069824	4106	2825	87.144257	36.784836	100	100	-2.713929	0.826525	-3.283543	0	-0.290752	0.203935	0	473.507568
1560	126ko1Gko3R073003	NORMAL	C	1	3	10	26	LOW_SIGNAL	LOW_SIGNAL	4016.172363	2826.241455	3986	2821	145.69429	39.669868	4073.305908	2827.694092	4074	2823	105.741714	39.007332	100	100	-6.119664	-0.160049	0	0	-0.540312	-0.03724	0	0
1561	126ko1Gko3R073003	NORMAL	C	1	3	11	1	DETECTED	DETECTED	10824.916992	5764.257813	10621	5470	2784.37085	1767.197021	4458.65625	2893.71875	4341	2843	290.292236	136.065506	100	100	681.900208	316.270752	2.156065	0.463808	21.930523	21.096743	43.498013	61.380493
1562	126ko1Gko3R073003	NORMAL	C	1	3	11	2	DETECTED	DETECTED	11266.908203	6911.404297	11161	5526	2874.045166	3774.06543	4200.043457	2794.130371	4201	2790	70.93882	51.562237	100	100	756.942993	453.633728	1.668622	0.599297	99.619148	79.850571	40.656918	91.655624
1563	126ko1Gko3R073003	NORMAL	C	1	3	11	3	LOW_SIGNAL	LOW_SIGNAL	4062.600098	2763.117188	4062	2764	83.322365	34.079285	4109.854492	2755.327393	4102	2760	114.349037	39.145721	100	100	-5.061492	0.858265	-5.897352	0	-0.413247	0.198995	0	247.260635
1564	126ko1Gko3R073003	NORMAL	C	1	3	11	4	LOW_SIGNAL	LOW_SIGNAL	4043.271484	2750.741699	4048	2748	73.406158	42.196445	4130.58252	2759.795166	4129	2762	73.971626	39.423695	100	100	-9.352022	-0.997494	0	0	-1.180331	-0.229645	0	0
1565	126ko1Gko3R073003	NORMAL	C	1	3	11	5	DETECTED	DETECTED	5379.65332	3067.960693	5376	3056	253.787369	78.999855	4570.181641	2854.527344	4513	2855	235.394409	54.504131	100	100	86.703789	23.515696	3.68706	0.271219	3.438789	3.915911	11.718156	26.793531
1566	126ko1Gko3R073003	NORMAL	C	1	3	11	6	LOW_SIGNAL	LOW_SIGNAL	4365.897461	2784.150635	4373	2782	74.661133	35.74707	4504.172852	2816.419678	4435	2804	233.434723	54.491711	100	100	-14.810895	-3.555344	0	0	-0.592351	-0.592183	0	0
1567	126ko1Gko3R073003	NORMAL	C	1	3	11	7	LOW_SIGNAL	LOW_SIGNAL	4304.122559	2775.29248	4300	2774	120.089241	37.723984	4379.868164	2778.745361	4397	2783	106.113075	43.55687	100	100	-8.113231	-0.380432	0	0	-0.71382	-0.079273	0	0
1568	126ko1Gko3R073003	NORMAL	C	1	3	11	8	LOW_SIGNAL	LOW_SIGNAL	4206.901367	2756.769775	4189	2761	102.302994	34.798275	4316.104004	2767.855957	4321	2764	73.276093	40.844852	100	100	-11.696866	-1.221455	0	0	-1.49029	-0.271422	0	0
1569	126ko1Gko3R073003	NORMAL	C	1	3	11	9	LOW_SIGNAL	LOW_SIGNAL	4239.743652	2763.598633	4228	2765	90.365501	40.96199	4236.928223	2772.016113	4240	2772	93.298012	41.008648	100	100	0.301565	-0.927423	0	-3.075365	0.030177	-0.205261	824.302002	0
1570	126ko1Gko3R073003	NORMAL	C	1	3	11	10	LOW_SIGNAL	LOW_SIGNAL	4194.449707	2761.953125	4191	2762	61.750301	40.227932	4218.879883	2777.791992	4211	2778	71.983833	41.679718	100	100	-2.616755	-1.745097	0	0	-0.339384	-0.380014	0	0
1571	126ko1Gko3R073003	NORMAL	C	1	3	11	11	LOW_SIGNAL	LOW_SIGNAL	4251.073242	2794.313232	4244	2793	86.386848	41.381042	4191.439941	2778.352051	4190	2776	71.797028	40.121635	100	100	6.387417	1.758574	3.632158	0.275318	0.830582	0.39782	80.559593	63.475174
1572	126ko1Gko3R073003	NORMAL	C	1	3	11	12	LOW_SIGNAL	LOW_SIGNAL	4145.265137	2768.655518	4148	2764	73.49337	42.600323	4135.383789	2771.416016	4139	2770	84.097466	36.680443	100	100	1.058407	-0.304147	0	-0.287363	0.117499	-0.075258	413.700592	0
1573	126ko1Gko3R073003	NORMAL	C	1	3	11	13	LOW_SIGNAL	LOW_SIGNAL	4243.140137	2828.080078	4246	2825	137.204697	66.451935	4162.720215	2782.791992	4144	2782	112.038986	47.178684	100	100	8.613904	4.989758	1.726317	0.579268	0.717785	0.959927	98.481133	103.333527
1574	126ko1Gko3R073003	NORMAL	C	1	3	11	14	LOW_SIGNAL	LOW_SIGNAL	4330.25	2827.993164	4341	2820	120.659691	64.211235	4208.399902	2791.456055	4191	2788	94.731537	52.509678	100	100	13.051556	4.025592	3.242146	0.308438	1.286268	0.695817	61.330132	101.149086
1575	126ko1Gko3R073003	NORMAL	C	1	3	11	15	LOW_SIGNAL	LOW_SIGNAL	4436.839844	2844.013428	4437	2840	164.843307	68.322754	4324.19043	2795.80957	4312	2792	135.848007	50.815075	100	100	12.066056	5.311013	2.271894	0.440161	0.829231	0.948613	82.888695	94.745224
1576	126ko1Gko3R073003	NORMAL	C	1	3	11	16	LOW_SIGNAL	LOW_SIGNAL	4578.315918	2858.809326	4616	2859	162.016296	66.643433	4391.983887	2785.016113	4383	2777	74.620438	39.367573	100	100	19.958317	8.130402	2.454776	0.407369	2.497064	1.874467	77.17897	72.869919
1577	126ko1Gko3R073003	NORMAL	C	1	3	11	17	LOW_SIGNAL	LOW_SIGNAL	4345.297852	2756.655518	4339	2757	77.825691	35.204742	4386.976074	2770.711914	4386	2768	88.063164	39.342957	100	100	-4.46422	-1.548708	0	0	-0.473276	-0.357279	0	0
1578	126ko1Gko3R073003	NORMAL	C	1	3	11	18	LOW_SIGNAL	LOW_SIGNAL	4355.870605	2744.714355	4350	2746	75.919243	41.448601	4422.224121	2754.543945	4410	2752	87.31707	41.195736	100	100	-7.107229	-1.083006	0	0	-0.759915	-0.238607	0	0
1579	126ko1Gko3R073003	NORMAL	C	1	3	11	19	LOW_SIGNAL	LOW_SIGNAL	4315.483398	2755.778564	4331	2757	151.961105	43.648144	4420.959961	2772.751953	4415	2771	203.30191	47.206924	100	100	-11.297761	-1.870097	0	0	-0.518817	-0.359553	0	0
1580	126ko1Gko3R073003	NORMAL	C	1	3	11	20	LOW_SIGNAL	LOW_SIGNAL	4294.556152	2756.483398	4289	2757	242.459961	48.208546	4467.919922	2788.736084	4384	2783	261.80188	52.229656	100	100	-18.569265	-3.553542	0	0	-0.662194	-0.617517	0	0
1581	126ko1Gko3R073003	NORMAL	C	1	3	11	21	LOW_SIGNAL	LOW_SIGNAL	4123.295898	2755.921143	4152	2755	141.178024	35.812702	4207.448242	2765.687988	4184	2761	153.074753	42.348099	100	100	-9.01369	-1.076093	0	0	-0.549747	-0.230632	0	0
1582	126ko1Gko3R073003	NORMAL	C	1	3	11	22	LOW_SIGNAL	LOW_SIGNAL	4010.898682	2751.331055	3999	2747	118.894089	38.35112	4112.507813	2768.666748	4119	2764	87.968613	47.553425	100	100	-10.883513	-1.910015	0	0	-1.155061	-0.364552	0	0
1583	126ko1Gko3R073003	NORMAL	C	1	3	11	23	LOW_SIGNAL	LOW_SIGNAL	3992.452637	2767.837891	3970	2767	171.758423	36.236752	4066.063965	2781.864014	4049	2783	158.544891	43.798908	100	100	-7.884625	-1.545373	0	0	-0.464293	-0.320239	0	0
1584	126ko1Gko3R073003	NORMAL	C	1	3	11	24	LOW_SIGNAL	LOW_SIGNAL	4075.845703	2781.664551	4030	2779	326.806458	47.520069	4166.134766	2801.619141	4129	2800	150.707794	46.841511	100	100	-9.671003	-2.19856	0	0	-0.5991	-0.426002	0	0
1585	126ko1Gko3R073003	NORMAL	C	1	3	11	25	DETECTED	DETECTED	49293.53125	13121.176758	53670	14206	14416.178711	3656.544434	4206.13623	2820.863525	4184	2829	82.383713	51.31258	100	100	4829.381836	1134.869751	4.25545	0.234993	547.285278	200.736618	31.973333	35.495853
1586	126ko1Gko3R073003	NORMAL	C	1	3	11	26	DETECTED	DETECTED	49905.886719	13332.847656	51975	14255	11360.369141	3038.623291	4167.54834	2826.806396	4162	2833	84.128006	48.116814	100	100	4899.105469	1157.536377	4.232356	0.236275	543.675537	218.344482	24.837057	28.919004
1587	126ko1Gko3R073003	NORMAL	C	1	3	12	1	LOW_SIGNAL	LOW_SIGNAL	4110.5	2769.9375	4100	2761	132.713791	62.089828	4256.924316	2799.226807	4162	2763	226.907822	108.469185	100	100	-15.683739	-3.227042	0	0	-0.645303	-0.270024	0	0
1588	126ko1Gko3R073003	NORMAL	C	1	3	12	2	LOW_SIGNAL	LOW_SIGNAL	4275.876953	2791.691895	4284	2793	124.834892	43.946293	4259.008301	2778.25415	4247	2777	105.915688	44.820473	100	100	1.806828	1.480546	1.220379	0.819417	0.159265	0.299813	391.689941	65.554016
1589	126ko1Gko3R073003	NORMAL	C	1	3	12	3	LOW_SIGNAL	LOW_SIGNAL	4491.833496	2868.069336	4590	2839	326.006378	129.001953	4226.728027	2783.887939	4213	2784	148.299454	36.129295	100	100	28.395864	9.274953	3.061564	0.32663	1.787636	2.330004	109.512253	147.110092
1590	126ko1Gko3R073003	NORMAL	C	1	3	12	4	DETECTED	DETECTED	4877.157715	3069.368408	4891	3035	73.59594	107.837944	4165.243164	2760.629639	4145	2760	122.551041	39.89547	100	100	76.254288	34.016273	2.2417	0.44609	5.809127	7.738692	13.764547	32.450314
1591	126ko1Gko3R073003	NORMAL	C	1	3	12	5	LOW_SIGNAL	LOW_SIGNAL	4244.701172	2767.673584	4219	2764	136.273941	43.794785	4191.989746	2769.653076	4158	2767	118.314323	42.653507	100	100	5.646004	-0.218097	0	-0.038629	0.44552	-0.046409	128.281204	0
1592	126ko1Gko3R073003	NORMAL	C	1	3	12	6	LOW_SIGNAL	LOW_SIGNAL	4498.710449	2811.662109	4503	2812	105.838249	42.134258	4323.289063	2800.133301	4329	2801	145.672195	45.836601	100	100	18.789661	1.270223	14.792411	0.067602	1.20422	0.25152	57.058735	156.53923
1593	126ko1Gko3R073003	NORMAL	C	1	3	12	7	LOW_SIGNAL	LOW_SIGNAL	4249.741211	2767.00708	4242	2763	83.813568	40.922203	4344.407227	2777.052979	4334	2780	200.675751	43.272976	100	100	-10.139826	-1.106839	0	0	-0.471736	-0.232152	0	0
1594	126ko1Gko3R073003	NORMAL	C	1	3	12	8	LOW_SIGNAL	LOW_SIGNAL	4185.193359	2757.193359	4186	2755	78.58503	44.808868	4284.624023	2763.231934	4279	2765	79.478516	40.123634	100	100	-10.650175	-0.665319	0	0	-1.251038	-0.150499	0	0
1595	126ko1Gko3R073003	NORMAL	C	1	3	12	9	LOW_SIGNAL	LOW_SIGNAL	4260.162109	2768.067627	4254	2769	84.172966	39.835831	4273.600098	2772.456055	4275	2772	88.137527	40.558498	100	100	-1.439364	-0.483509	0	0	-0.152466	-0.1082	0	0
1596	126ko1Gko3R073003	NORMAL	C	1	3	12	10	LOW_SIGNAL	LOW_SIGNAL	4144.144043	2753.349365	4131	2754	107.324013	39.197212	4218.255859	2764.327881	4218	2765	104.019676	41.222801	100	100	-7.938233	-1.209593	0	0	-0.712479	-0.266321	0	0
1597	126ko1Gko3R073003	NORMAL	C	1	3	12	11	LOW_SIGNAL	LOW_SIGNAL	4014.678223	2754.216797	3997	2757	100.686768	40.477642	4151.032227	2765.159912	4149	2768	99.439713	37.52578	100	100	-14.605092	-1.205692	0	0	-1.371223	-0.291616	0	0
1598	126ko1Gko3R073003	NORMAL	C	1	3	12	12	LOW_SIGNAL	LOW_SIGNAL	4042.9729	2751.523926	4032	2749	118.708168	41.225471	4162.21582	2768.184082	4162	2769	98.209259	36.410149	100	100	-12.772297	-1.835586	0	0	-1.214172	-0.457569	0	0
1599	126ko1Gko3R073003	NORMAL	C	1	3	12	13	LOW_SIGNAL	LOW_SIGNAL	4218.695801	2773.263428	4214	2781	64.731537	42.086464	4188.63916	2771.752686	4181	2777	79.895782	42.193264	100	100	3.219414	0.166451	19.341534	0.051702	0.376198	0.035805	155.809921	198.590012
1600	126ko1Gko3R073003	NORMAL	C	1	3	12	14	LOW_SIGNAL	LOW_SIGNAL	4228.122559	2784.938721	4225	2782	58.543262	36.383465	4227.51416	2782.420654	4235	2781	75.855415	34.627136	100	100	0.065167	0.277436	0.234888	4.257339	0.008021	0.072719	7928.38916	443.503662
1601	126ko1Gko3R073003	NORMAL	C	1	3	12	15	LOW_SIGNAL	LOW_SIGNAL	4280.272949	2773.664307	4281	2777	78.575447	39.703289	4306.352051	2783.528076	4298	2782	99.091789	36.513718	100	100	-2.793374	-1.086772	0	0	-0.263181	-0.270139	0	0
1602	126ko1Gko3R073003	NORMAL	C	1	3	12	16	LOW_SIGNAL	LOW_SIGNAL	4383.224609	2774.496582	4368	2777	96.920586	38.673965	4361.463867	2775.568115	4363	2777	75.341866	36.201801	100	100	2.330827	-0.11806	0	-0.050651	0.288827	-0.029599	280.178253	0
1603	126ko1Gko3R073003	NORMAL	C	1	3	12	17	LOW_SIGNAL	LOW_SIGNAL	4236.398438	2740.216309	4219	2736	103.975662	42.029877	4362.476563	2757.794434	4365	2761	68.425766	40.474953	100	100	-13.504426	-1.936726	0	0	-1.842553	-0.434296	0	0
1604	126ko1Gko3R073003	NORMAL	C	1	3	12	18	LOW_SIGNAL	LOW_SIGNAL	4378.149902	2751.897949	4283	2747	207.908096	52.677578	4510.687988	2764.647949	4459	2767	171.257126	47.467686	100	100	-14.196362	-1.404772	0	0	-0.773913	-0.268604	0	0
1605	126ko1Gko3R073003	NORMAL	C	1	3	12	19	LOW_SIGNAL	LOW_SIGNAL	4710.628418	2819.087891	4624	2810	606.914246	105.821419	4841.344238	2824.095947	4790	2820	658.794006	46.917648	100	100	-14.001177	-0.551779	0	0	-0.198417	-0.106741	0	0
1606	126ko1Gko3R073003	NORMAL	C	1	3	12	20	LOW_SIGNAL	LOW_SIGNAL	4644.337891	2818.013428	4622	2819	108.931976	46.560913	4751.423828	2822.919922	4741	2824	87.134682	41.18597	100	100	-11.470143	-0.540589	0	0	-1.22897	-0.11913	0	0
1607	126ko1Gko3R073003	NORMAL	C	1	3	12	21	LOW_SIGNAL	LOW_SIGNAL	4374.653809	2767.843018	4400	2769	193.683167	45.925156	4435.352051	2776.159912	4503	2780	266.933929	47.013107	100	100	-6.501484	-0.91634	0	0	-0.227391	-0.176906	0	0
1608	126ko1Gko3R073003	NORMAL	C	1	3	12	22	LOW_SIGNAL	LOW_SIGNAL	4039	2733.615967	4021	2733	163.141571	35.704884	4151.503906	2746.959961	4128	2746	225.371292	41.580349	100	100	-12.05047	-1.470217	0	0	-0.499194	-0.320921	0	0
1609	126ko1Gko3R073003	NORMAL	C	1	3	12	23	LOW_SIGNAL	LOW_SIGNAL	3931.664551	2729.268555	3894	2729	124.149361	38.271713	4077.112061	2758.231934	4082	2759	98.379044	40.454903	100	100	-15.579112	-3.191132	0	0	-1.47844	-0.715942	0	0
1610	126ko1Gko3R073003	NORMAL	C	1	3	12	24	LOW_SIGNAL	LOW_SIGNAL	3926.993408	2744.773438	3882	2746	121.040428	36.666512	4124.711426	2771.929688	4123	2771	64.200775	40.814693	100	100	-21.177889	-2.992026	0	0	-3.079683	-0.665355	0	0
1611	126ko1Gko3R073003	NORMAL	C	1	3	12	25	LOW_SIGNAL	LOW_SIGNAL	4045.947266	2746.138184	4049	2742	65.467422	38.314667	4094.271973	2770.704102	4082	2772	98.891876	41.349216	100	100	-5.176136	-2.706628	0	0	-0.488662	-0.594108	0	0
1612	126ko1Gko3R073003	NORMAL	C	1	3	12	26	LOW_SIGNAL	LOW_SIGNAL	4009.046143	2759.131592	4007	2757	57.954338	38.710285	4078.803223	2781.590576	4068	2781	81.58139	43.012058	100	100	-7.471791	-2.47449	0	0	-0.855061	-0.522156	0	0
1613	126ko1Gko3R073003	NORMAL	C	1	3	13	1	DETECTED	DETECTED	5808.446289	3486.821533	5824	3399	298.130035	343.551239	4072.268555	2717.044678	4077	2714	89.398842	37.641735	100	100	185.964722	84.812607	2.192654	0.456068	19.420584	20.45009	16.38142	44.361282
1614	126ko1Gko3R073003	NORMAL	C	1	3	13	2	DETECTED	DETECTED	5910.956543	3628.666748	5871	3509	366.357605	441.009766	4135.491699	2743.30835	4128	2741	87.533424	45.913654	100	100	190.172836	97.547173	1.949547	0.51294	20.283279	19.283117	20.036825	49.540752
1615	126ko1Gko3R073003	NORMAL	C	1	3	13	3	LOW_SIGNAL	LOW_SIGNAL	4555.919922	2856.313232	4662	2865	289.239136	62.137344	4247.658691	2788.150879	4154	2783	219.076416	56.415611	100	100	33.018345	7.510004	4.396582	0.227449	1.407095	1.208218	61.263386	38.209858
1616	126ko1Gko3R073003	NORMAL	C	1	3	13	4	LOW_SIGNAL	LOW_SIGNAL	4598.435547	2855.29248	4669	2850	322.566589	66.564957	4415.586914	2813.917236	4313	2803	318.803375	71.451454	100	100	19.585205	4.558649	4.296274	0.23276	0.573547	0.579068	26.868399	62.765865
1617	126ko1Gko3R073003	NORMAL	C	1	3	13	5	LOW_SIGNAL+OVERLAP	LOW_SIGNAL+OVERLAP	4405.165527	2808.213867	4376	2807	156.362518	40.223885	4348.890137	2812.08252	4313	2794	178.71669	154.065308	100	100	6.027746	-0.426241	0	-0.070713	0.314886	-0.02511	153.792282	0
1618	126ko1Gko3R073003	NORMAL	C	1	3	13	6	LOW_SIGNAL	LOW_SIGNAL	4270.808105	2789.075439	4263	2788	124.051735	44.064857	4310.120117	2789.256104	4344	2790	144.553238	43.262497	100	100	-4.210772	-0.019905	0	0	-0.271955	-0.004176	0	0
1619	126ko1Gko3R073003	NORMAL	C	1	3	13	7	LOW_SIGNAL	LOW_SIGNAL	4139.890625	2772.541016	4119	2774	95.858803	37.719841	4164.21582	2754.52002	4165	2753	75.225525	36.830605	100	100	-2.60551	1.98552	-1.312256	0	-0.323364	0.489294	0	45.180908
1620	126ko1Gko3R073003	NORMAL	C	1	3	13	8	LOW_SIGNAL	LOW_SIGNAL	4356.101563	2783.831055	4353	2780	97.436646	40.169773	4308.279785	2776.39209	4297	2782	141.146301	41.87653	100	100	5.122266	0.819612	6.249626	0.16001	0.33881	0.17764	213.541702	159.075317
1621	126ko1Gko3R073003	NORMAL	C	1	3	13	9	LOW_SIGNAL	LOW_SIGNAL	4193.571289	2750.748291	4190	2749	77.440041	37.496815	4242.416016	2770.840088	4250	2773	100.683151	37.795158	100	100	-5.231835	-2.213677	0	0	-0.485133	-0.531597	0	0
1622	126ko1Gko3R073003	NORMAL	C	1	3	13	10	LOW_SIGNAL	LOW_SIGNAL	4130.102539	2745.664307	4117	2745	90.849678	39.091805	4194.879883	2758.951904	4199	2761	100.102516	39.683598	100	100	-6.938403	-1.464003	0	0	-0.64711	-0.334839	0	0
1623	126ko1Gko3R073003	NORMAL	C	1	3	13	11	LOW_SIGNAL	LOW_SIGNAL	4147.476074	2788.006836	4148	2785	86.16803	47.582321	4169.12793	2772.823975	4162	2775	85.541618	39.834949	100	100	-2.319164	1.67282	-1.38638	0	-0.253115	0.381144	0	171.404495
1624	126ko1Gko3R073003	NORMAL	C	1	3	13	12	LOW_SIGNAL	LOW_SIGNAL	4222.832031	2794.395996	4208	2788	81.466492	36.234562	4253.560059	2785.600098	4255	2785	77.636612	40.417973	100	100	-3.291327	0.969116	-3.396216	0	-0.395793	0.217623	0	203.586182
1625	126ko1Gko3R073003	NORMAL	C	1	3	13	13	DETECTED	DETECTED	14231.898438	10431.253906	14712	10925	2217.124268	2987.69751	4369.230957	2812.666748	4368	2810	113.917656	38.625961	100	100	1056.405884	839.401978	1.258522	0.794583	86.577164	197.240067	22.450272	39.212624
1626	126ko1Gko3R073003	NORMAL	C	1	3	13	14	DETECTED	DETECTED	13927.176758	10146.654297	14964	10997	3128.777588	3265.64624	4406.172852	2813.480713	4403	2810	103.216454	42.280338	100	100	1019.809692	807.955688	1.26221	0.792261	92.24308	173.441696	32.843956	44.528774
1627	126ko1Gko3R073003	NORMAL	C	1	3	13	15	LOW_SIGNAL	LOW_SIGNAL	4437.723633	2803.572266	4431	2800	66.979317	40.402367	4417.927734	2799.433838	4413	2795	72.29982	44.686775	100	100	2.12037	0.455964	4.650297	0.21504	0.273803	0.09261	137.513138	461.367645
1628	126ko1Gko3R073003	NORMAL	C	1	3	13	16	LOW_SIGNAL	LOW_SIGNAL	4441.07373	2798.29541	4444	2797	60.477058	44.363441	4403.640137	2788.389893	4397	2791	86.72126	35.95393	100	100	4.009571	1.091372	3.673882	0.272192	0.431654	0.275506	166.037659	262.369263
1629	126ko1Gko3R073003	NORMAL	C	1	3	13	17	DETECTED	DETECTED	5678.724121	2812.804688	5684	2818	102.921585	44.218754	4427.970703	2762.165039	4431	2764	87.157341	39.674179	100	100	133.970169	5.579384	24.011642	0.041646	14.350523	1.276388	4.37655	38.558369
1630	126ko1Gko3R073003	NORMAL	C	1	3	13	18	LOW_SIGNAL	LOW_SIGNAL	5539.614258	2818.849609	5694	2818	469.563934	46.49741	4657.44873	2801.401611	4698	2803	180.542435	46.927544	100	100	94.490135	1.922389	49.152466	0.020345	4.886195	0.371807	49.136837	36.331894
1631	126ko1Gko3R073003	NORMAL	C	1	3	13	19	LOW_SIGNAL	LOW_SIGNAL	4779.602539	2805.357666	4774	2805	81.709816	39.491997	4796.591797	2817.949951	4787	2812	87.900673	36.110207	100	100	-1.819746	-1.387395	0	0	-0.193278	-0.348718	0	0
1632	126ko1Gko3R073003	NORMAL	C	1	3	13	20	LOW_SIGNAL	LOW_SIGNAL	4718.64209	2808.148682	4713	2809	72.103004	37.833214	4734.916016	2816.075684	4727	2812	74.793335	38.091137	100	100	-1.743126	-0.873383	0	0	-0.217585	-0.208106	0	0
1633	126ko1Gko3R073003	NORMAL	C	1	3	13	21	LOW_SIGNAL	LOW_SIGNAL	4416	2793.61084	4363	2784	153.829147	73.132591	4572.191895	2798.552002	4628	2804	149.149948	43.980843	100	100	-16.729959	-0.544408	0	0	-1.047214	-0.112348	0	0
1634	126ko1Gko3R073003	NORMAL	C	1	3	13	22	LOW_SIGNAL	LOW_SIGNAL	4056.827637	2750.696533	4033	2752	103.784729	38.06506	4246.104004	2753.895996	4247	2753	84.472252	39.397247	100	100	-20.273689	-0.352511	0	0	-2.240693	-0.08121	0	0
1635	126ko1Gko3R073003	NORMAL	C	1	3	13	23	LOW_SIGNAL	LOW_SIGNAL	4148.287598	2747.075439	4142	2747	72.62307	35.667831	4185.983887	2756.991943	4188	2758	72.099403	33.66785	100	100	-4.037709	-1.092582	0	0	-0.522838	-0.294539	0	0
1636	126ko1Gko3R073003	NORMAL	C	1	3	13	24	LOW_SIGNAL	LOW_SIGNAL	4143.795898	2775.040771	4140	2775	66.60247	37.835236	4200.503906	2773.751953	4207	2772	75.935631	37.621979	100	100	-6.074084	0.142	-42.775345	0	-0.746791	0.034257	0	311.249695
1637	126ko1Gko3R073003	NORMAL	C	1	3	13	25	LOW_SIGNAL	LOW_SIGNAL	4277.493164	2822.716309	4271	2815	93.898605	66.337418	4171.016113	2758.543945	4176	2759	83.342773	41.069271	100	100	11.404924	7.070394	1.613054	0.619942	1.27758	1.56254	40.623074	81.180984
1638	126ko1Gko3R073003	NORMAL	C	1	3	13	26	LOW_SIGNAL	LOW_SIGNAL	4213.952148	2806.013672	4211	2804	81.468819	55.31987	4102.507813	2761.547607	4105	2763	87.369179	43.8442	100	100	11.936978	4.89919	2.436521	0.410421	1.275557	1.014184	28.321508	75.864319
1639	126ko1Gko3R073003	NORMAL	C	1	3	14	1	LOW_SIGNAL	LOW_SIGNAL	3925.946289	2719.859131	3907	2719	114.18972	39.193386	4060.800049	2729.535889	4075	2727	75.873405	41.087547	100	100	-14.444398	-1.066167	0	0	-1.777352	-0.235516	0	0
1640	126ko1Gko3R073003	NORMAL	C	1	3	14	2	LOW_SIGNAL	LOW_SIGNAL	3964.367432	2724.693848	3943	2724	103.16539	41.185108	4092.317383	2738.785645	4093	2741	74.389	37.388687	100	100	-13.704921	-1.552608	0	0	-1.720012	-0.3769	0	0
1641	126ko1Gko3R073003	NORMAL	C	1	3	14	3	LOW_SIGNAL	LOW_SIGNAL	4083.371582	2731.405518	4078	2732	60.864658	37.382526	4122.587402	2746.936523	4113	2747	81.227211	41.004539	100	100	-4.200468	-1.711178	0	0	-0.482792	-0.378763	0	0
1642	126ko1Gko3R073003	NORMAL	C	1	3	14	4	LOW_SIGNAL	LOW_SIGNAL	4381.384277	2780.337646	4367	2778	207.092133	43.641094	4366.448242	2782.912109	4356	2784	199.030777	39.887318	100	100	1.599822	-0.28365	0	-0.177301	0.075044	-0.064543	383.087097	0
1643	126ko1Gko3R073003	NORMAL	C	1	3	14	5	LOW_SIGNAL	LOW_SIGNAL	4410.493164	2804.9729	4410	2803	186.954147	52.105461	4327.359863	2782.800049	4348	2783	202.971619	49.650387	100	100	8.904539	2.442964	3.644973	0.27435	0.409581	0.44658	95.063309	71.28373
1644	126ko1Gko3R073003	NORMAL	C	1	3	14	6	LOW_SIGNAL	LOW_SIGNAL	3972.773926	2750.945313	3959	2754	77.187881	32.528736	4114.47998	2752.887939	4098	2751	120.55265	38.524857	100	100	-15.178358	-0.214035	0	0	-1.17547	-0.050425	0	0
1645	126ko1Gko3R073003	NORMAL	C	1	3	14	7	LOW_SIGNAL	LOW_SIGNAL	4118.716309	2747.655518	4107	2747	82.950348	36.599827	4176.295898	2761.048096	4176	2762	109.478378	34.87532	100	100	-6.16744	-1.47557	0	0	-0.525945	-0.384013	0	0
1646	126ko1Gko3R073003	NORMAL	C	1	3	14	8	LOW_SIGNAL	LOW_SIGNAL	4633.322266	2826.228271	4608	2825	186.836838	47.086338	4537.12793	2806.12793	4483	2800	243.772507	53.481827	100	100	10.303527	2.214619	4.652505	0.214938	0.394607	0.375835	162.773773	126.172211
1647	126ko1Gko3R073003	NORMAL	C	1	3	14	9	LOW_SIGNAL	LOW_SIGNAL	4070	2746.530518	4031	2740	146.398224	44.083557	4266.229004	2776.072998	4226	2769	273.281464	51.266541	100	100	-21.018396	-3.254936	0	0	-0.718047	-0.576253	0	0
1648	126ko1Gko3R073003	NORMAL	C	1	3	14	10	LOW_SIGNAL	LOW_SIGNAL	4060.360596	2751.061279	4006	2746	141.735275	49.725166	4127.532227	2763.605469	4157	2761	134.178894	48.029121	100	100	-7.194859	-1.382096	0	0	-0.500612	-0.261179	0	0
1649	126ko1Gko3R073003	NORMAL	C	1	3	14	11	LOW_SIGNAL	LOW_SIGNAL	4188.337891	2773.0896	4189	2774	88.96154	39.982273	4240.808105	2785.135986	4247	2784	80.0298	44.368206	100	100	-5.620167	-1.327249	0	0	-0.655633	-0.271509	0	0
1650	126ko1Gko3R073003	NORMAL	C	1	3	14	12	LOW_SIGNAL	LOW_SIGNAL	4221.670898	2785.087158	4211	2781	107.688248	48.036999	4359.611328	2797.277832	4349	2798	93.936058	43.154171	100	100	-14.775017	-1.343146	0	0	-1.46845	-0.282491	0	0
1651	126ko1Gko3R073003	NORMAL	C	1	3	14	13	DETECTED	DETECTED	6027.785156	2891.849365	6027	2894	130.20784	42.111126	4415.623535	2807.504883	4415	2805	87.257874	35.587814	100	100	172.681168	9.292921	18.582012	0.053815	18.47583	2.370038	5.99471	26.692232
1652	126ko1Gko3R073003	NORMAL	C	1	3	14	14	DETECTED	DETECTED	6016.405273	2897.283691	6032	2904	120.01152	47.136799	4482.519043	2808.594238	4484	2808	74.842468	40.002804	100	100	164.296967	9.771642	16.81365	0.059475	20.494864	2.217081	6.116204	28.112673
1653	126ko1Gko3R073003	NORMAL	C	1	3	14	15	DETECTED	DETECTED	8791.576172	5928.360352	8831	6024	887.22345	820.129211	4428.17627	2788.941162	4415	2790	98.557014	32.915817	100	100	467.370636	345.895477	1.35119	0.740088	44.27285	95.37722	20.207462	26.102549
1654	126ko1Gko3R073003	NORMAL	C	1	3	14	16	DETECTED	DETECTED	8429.961914	5458.290039	8713	5682	1127.897705	878.720947	4465.230957	2782.205078	4469	2782	94.837944	31.619606	100	100	424.668579	294.846161	1.440306	0.694297	41.805325	84.63372	28.347534	32.814796
1655	126ko1Gko3R073003	NORMAL	C	1	3	14	17	DETECTED	DETECTED	5944.530273	3040.40918	5925	2987	226.49852	162.192764	4509.185547	2783.161377	4509	2785	72.821121	36.932682	100	100	153.742035	28.343092	5.424321	0.184355	19.710556	6.965316	14.942264	61.392887
[truncated: 29,545 more rows]
