# Supplementary material for: CARMA: A platform for analyzing microarray datasets that incorporate replicate measures
Source: BMC Bioinformatics. 2006 Mar 17;7:149. doi: 10.1186/1471-2105-7-149 (PMC1450302; doi:10.1186/1471-2105-7-149)
Supplement: Additional File 8 — Data4.zip Comma separated value data files containing the microarray experimental data. [file 1471-2105-7-149-S8.zip › 113ko3Gcon1R072503.csv]

Number	Array/Plate	Flagged As	Set	Set Row	Set Column	Row	Column	Detection Status (w595)	Detection Status (w685)	Spot Mean Intensity (w595)	Spot Mean Intensity (w685)	Spot Median Intensity (w595)	Spot Median Intensity (w685)	Spot Standard Deviation (w595)	Spot Standard Deviation (w685)	Background Mean Intensity (w595)	Background Mean Intensity (w685)	Background Median Intensity (w595)	Background Median Intensity (w685)	Background Standard Deviation (w595)	Background Standard Deviation (w685)	Spot Confidence (w595)	Spot Confidence (w685)	Spot Normalized Intensity (w595)	Spot Normalized Intensity (w685)	Spot Ratio (w595)	Spot Ratio (w685)	Spot SNR (w595)	Spot SNR (w685)	Spot CV (%) (w595)	Spot CV (%) (w685)
1	113ko3Gcon1R072503	NORMAL	A	1	1	1	1	DETECTED	DETECTED	1084.024414	3469.195068	1077	3473	30.730673	51.718575	985.016235	3225.967529	984	3226	23.03223	38.131912	100	100	19.072462	20.647078	0.923737	1.08256	4.29868	6.378582	20.548101	14.364942
2	113ko3Gcon1R072503	NORMAL	A	1	1	1	2	DETECTED	DETECTED	1072.666626	3476.972168	1073	3463	18.004761	59.41692	986.315491	3238.561523	986	3240	26.849277	40.877342	100	100	16.63427	20.23818	0.821925	1.216656	3.216144	5.832342	23.065868	18.086824
3	113ko3Gcon1R072503	NORMAL	A	1	1	1	3	DETECTED	DETECTED	2547.31543	7356.269043	2267	7044	764.233032	1973.389282	986.196411	3245.017822	986	3244	19.643572	42.070713	100	100	300.726501	348.995483	0.861692	1.160508	79.47226	97.722397	48.938007	47.988819
4	113ko3Gcon1R072503	NORMAL	A	1	1	1	4	DETECTED	DETECTED	2417.082764	6855.735352	2349	6970	677.259216	1739.149902	976.714294	3235.285645	974	3236	25.363909	38.533081	100	100	277.465668	307.332397	0.902819	1.107641	56.788109	93.956924	46.986877	48.025055
5	113ko3Gcon1R072503	NORMAL	A	1	1	1	5	LOW_SIGNAL	LOW_SIGNAL	964.754944	3208.417236	967	3209	26.086	36.121521	962.872009	3207.503906	963	3213	25.724024	37.363892	100	100	0.36272	0.077531	4.6784	0.213748	0.073198	0.024444	229.991638	1046.160767
6	113ko3Gcon1R072503	NORMAL	A	1	1	1	6	LOW_SIGNAL	LOW_SIGNAL	965.809204	3205.782959	965	3201	21.132114	41.126026	980.809509	3223.468262	972	3220	37.670086	51.993801	100	100	-2.889587	-1.501268	0	0	-0.398202	-0.340143	0	0
7	113ko3Gcon1R072503	NORMAL	A	1	1	1	7	DETECTED	DETECTED	1250.458374	3787.375	1244	3778	39.096691	69.172813	1040.904541	3264.314697	1050	3265	49.945026	56.172768	100	100	40.367447	44.401493	0.909146	1.099933	4.19569	9.311635	14.831418	7.717474
8	113ko3Gcon1R072503	NORMAL	A	1	1	1	8	DETECTED	DETECTED	1263.553223	3908.872314	1260	3909	33.908962	96.956871	1079.973389	3295.212646	1078	3296	31.060652	50.375996	100	100	35.363941	52.092285	0.678871	1.473034	5.910367	12.181589	7.410096	13.49976
9	113ko3Gcon1R072503	NORMAL	A	1	1	1	9	LOW_SIGNAL	LOW_SIGNAL	1049.536377	3274.549561	1059	3277	40.906364	50.802322	1039.696045	3252.768066	1048	3261	64.051422	57.303547	100	100	1.895594	1.848985	1.025208	0.975412	0.153632	0.380107	500.871918	121.712326
10	113ko3Gcon1R072503	NORMAL	A	1	1	1	10	LOW_SIGNAL	LOW_SIGNAL	970.138184	3213.671143	971	3215	21.504368	42.314613	975.080017	3207.944092	972	3207	31.322618	42.291103	100	100	-0.951971	0.486157	-1.958154	0	-0.157772	0.13542	0	24.625658
11	113ko3Gcon1R072503	NORMAL	A	1	1	1	11	LOW_SIGNAL	LOW_SIGNAL	1005.76001	3268.226563	1001	3264	56.939587	56.747643	978.823975	3205.327881	972	3208	49.494713	39.268673	100	100	5.188829	5.339337	0.971811	1.029006	0.54422	1.601752	104.5047	65.131172
12	113ko3Gcon1R072503	NORMAL	A	1	1	1	12	LOW_SIGNAL	LOW_SIGNAL	1004.66217	3261	1006	3254	28.856092	52.453285	975.150818	3210.619141	975	3212	25.322582	37.834572	100	100	5.684926	4.276726	1.32927	0.752292	1.165416	1.331609	46.884392	72.111359
13	113ko3Gcon1R072503	NORMAL	A	1	1	1	13	DETECTED	DETECTED	1413.956909	3528.431152	1411	3515	78.568192	97.652214	973.891907	3216.446045	975	3216	24.041384	35.770248	100	100	84.772011	26.483763	3.200905	0.312412	18.30448	8.721916	16.997387	29.124783
14	113ko3Gcon1R072503	NORMAL	A	1	1	1	14	DETECTED	DETECTED	1413.708008	3535.442383	1411	3521	57.878357	100.698273	989.473694	3226.263184	978	3219	82.765762	67.898232	100	100	81.722466	26.245575	3.113762	0.321155	5.125722	4.553568	13.945844	24.052002
15	113ko3Gcon1R072503	NORMAL	A	1	1	1	15	LOW_SIGNAL	LOW_SIGNAL	1008.175659	3249.2771	1007	3249	42.510777	37.496277	988.663879	3216.840332	980	3216	68.266342	54.637329	100	100	3.758656	2.753489	1.365052	0.732573	0.285818	0.593674	273.756012	122.515259
16	113ko3Gcon1R072503	NORMAL	A	1	1	1	16	LOW_SIGNAL	LOW_SIGNAL	1010.074829	3247.578125	1011	3248	28.287924	42.684044	991.357117	3213.508057	983	3205	66.240349	43.532196	100	100	3.60569	2.892137	1.246722	0.802103	0.282573	0.782641	319.998413	25.099117
17	113ko3Gcon1R072503	NORMAL	A	1	1	1	17	LOW_SIGNAL	LOW_SIGNAL	987.641907	3225.635254	986	3225	24.110853	42.57513	979.960327	3211.833252	979	3212	24.770433	36.601585	100	100	1.479743	1.171623	1.262985	0.791775	0.310111	0.377088	73.91877	157.569702
18	113ko3Gcon1R072503	NORMAL	A	1	1	1	18	LOW_SIGNAL	LOW_SIGNAL	984.479736	3235.412109	982	3238	21.777002	42.502495	982.531738	3222.936523	981	3219	27.884815	33.862499	100	100	0.375253	1.059026	0.354338	2.822166	0.069859	0.368419	894.057922	205.893646
19	113ko3Gcon1R072503	NORMAL	A	1	1	1	19	LOW_SIGNAL	LOW_SIGNAL	984.120789	3238.154297	983	3240	26.704317	41.084919	983.928589	3231.523926	979	3229	27.140577	36.771015	100	100	0.037024	0.562838	0.065782	15.201809	0.007082	0.180315	2521.695557	276.40332
20	113ko3Gcon1R072503	NORMAL	A	1	1	1	20	LOW_SIGNAL	LOW_SIGNAL	997.046997	3244.114014	999	3249	23.47435	37.052658	995.904785	3243	994	3244	24.899937	38.588703	100	100	0.22003	0.094566	2.32673	0.429788	0.045872	0.028869	727.038513	967.589661
21	113ko3Gcon1R072503	NORMAL	A	1	1	1	21	LOW_SIGNAL	LOW_SIGNAL	999.053711	3243.174561	998	3242	31.910088	37.790268	991.880981	3236.460205	990	3237	25.041285	35.389858	100	100	1.38172	0.569968	2.424208	0.412506	0.286436	0.189725	275.745331	197.394501
22	113ko3Gcon1R072503	NORMAL	A	1	1	1	22	LOW_SIGNAL	LOW_SIGNAL	992.331055	3236.756836	993	3232	24.125643	38.154114	994.150818	3230.484131	992	3230	26.652752	38.411613	100	100	-0.35055	0.532477	-0.658339	0	-0.068277	0.163302	0	70.786407
23	113ko3Gcon1R072503	NORMAL	A	1	1	1	23	LOW_SIGNAL	LOW_SIGNAL	993.795898	3240.312988	992	3242	24.208839	37.062115	1001.317444	3230.841309	991	3229	80.920876	38.909618	100	100	-1.448914	0.804031	-1.802063	0	-0.092949	0.243428	0	125.081085
24	113ko3Gcon1R072503	NORMAL	A	1	1	1	24	LOW_SIGNAL	LOW_SIGNAL	988.312927	3221.183594	988	3222	21.256683	37.95129	992.325378	3220.182617	989	3227	25.255445	39.290192	100	100	-0.772939	0.084971	-9.096529	0	-0.158875	0.025477	0	1015.957703
25	113ko3Gcon1R072503	NORMAL	A	1	1	1	25	LOW_SIGNAL	LOW_SIGNAL	980.290527	3216.729736	980	3220	21.844925	38.832905	992.960327	3218.777832	993	3219	23.223921	37.337997	100	100	-2.44065	-0.173859	0	0	-0.54555	-0.054853	0	0
26	113ko3Gcon1R072503	NORMAL	A	1	1	1	26	LOW_SIGNAL	LOW_SIGNAL	977.342285	3223.953125	978	3229	20.777048	41.933537	987.354309	3219.417236	985	3222	24.243322	42.39917	100	100	-1.928668	0.385042	-5.00898	0	-0.412981	0.106981	0	138.152054
27	113ko3Gcon1R072503	NORMAL	A	1	1	2	1	LOW_SIGNAL	LOW_SIGNAL	1017.417786	3294.315186	1017	3303	25.919975	48.531658	994.634949	3227.436523	994	3228	25.690964	41.220669	100	100	4.388776	5.67719	0.773054	1.29357	0.886804	1.622455	15.090061	38.302166
28	113ko3Gcon1R072503	NORMAL	A	1	1	2	2	LOW_SIGNAL	LOW_SIGNAL	1015.727905	3287.598633	1016	3283	28.132166	55.592529	990.288025	3236.447998	990	3233	27.546974	40.375351	100	100	4.900617	4.34207	1.128636	0.886025	0.923509	1.266878	22.437792	74.710045
29	113ko3Gcon1R072503	NORMAL	A	1	1	2	3	DETECTED	DETECTED	1224.692261	3361.05127	1231	3360	44.536663	47.152115	985.911743	3244.686279	981	3241	27.234989	42.661682	100	100	45.997536	9.87798	4.656573	0.21475	8.767417	2.727623	14.757801	17.258112
30	113ko3Gcon1R072503	NORMAL	A	1	1	2	4	DETECTED	DETECTED	1203.252563	3353.898926	1195	3346	74.648613	89.919754	973.036133	3223.289063	972	3225	21.920843	39.953491	100	100	44.34779	11.087198	3.999909	0.250006	10.502171	3.269047	30.995832	61.676865
31	113ko3Gcon1R072503	NORMAL	A	1	1	2	5	LOW_SIGNAL	LOW_SIGNAL	1010	3249.190674	1011	3251	30.855141	47.152664	959.687988	3206.815918	957	3213	25.615145	36.471237	100	100	9.691865	3.597104	2.694352	0.371147	1.964151	1.161868	34.190372	70.5298
32	113ko3Gcon1R072503	NORMAL	A	1	1	2	6	LOW_SIGNAL	LOW_SIGNAL	1027.529419	3275.562012	1022	3278	43.119026	53.136597	1004.127991	3237.503906	994	3234	51.742847	54.882225	100	100	4.507939	3.230673	1.395356	0.716663	0.452264	0.693451	122.223122	36.080997
33	113ko3Gcon1R072503	NORMAL	A	1	1	2	7	LOW_SIGNAL	LOW_SIGNAL	1089.493408	3336.467041	1088	3331	26.506527	42.739147	1076	3308.704102	1073	3307	30.504362	37.761131	100	100	2.599305	2.356738	1.102925	0.90668	0.442344	0.735225	111.884445	72.104324
34	113ko3Gcon1R072503	NORMAL	A	1	1	2	8	LOW_SIGNAL	LOW_SIGNAL	1106.261475	3358.562012	1105	3358	24.859018	49.373024	1091.904053	3312.167969	1092	3314	27.471516	35.998623	100	100	2.765745	3.938293	0.70227	1.423954	0.522629	1.288773	81.438362	72.833595
35	113ko3Gcon1R072503	NORMAL	A	1	1	2	9	LOW_SIGNAL	LOW_SIGNAL	1085.797363	3318.738525	1086	3318	24.571699	38.050999	1086.303955	3303.743896	1087	3303	28.206675	42.193848	100	100	-0.097587	1.272863	-0.076668	0	-0.01796	0.355375	0	121.59687
36	113ko3Gcon1R072503	NORMAL	A	1	1	2	10	LOW_SIGNAL	LOW_SIGNAL	979.980286	3216.434326	980	3218	25.22389	46.507797	998.512024	3222.471924	987	3220	40.652863	52.17659	100	100	-3.569865	-0.512519	0	0	-0.455853	-0.115715	0	0
37	113ko3Gcon1R072503	NORMAL	A	1	1	2	11	LOW_SIGNAL	LOW_SIGNAL	1056.765137	3279.543701	1071	3284	49.635479	51.845078	978.253967	3222.238037	977	3219	25.772219	41.223381	100	100	15.124016	4.864558	3.109022	0.321645	3.046349	1.390125	54.030785	54.865665
38	113ko3Gcon1R072503	NORMAL	A	1	1	2	12	LOW_SIGNAL	LOW_SIGNAL	1062.610718	3250.134277	1070	3252	49.11208	40.963345	976.785706	3219.182617	978	3220	23.376434	38.438198	100	100	16.532919	2.627422	6.29245	0.158921	3.671433	0.805232	50.32552	45.748177
39	113ko3Gcon1R072503	NORMAL	A	1	1	2	13	LOW_SIGNAL	LOW_SIGNAL	1077.886719	3333.186768	1086	3339	58.093475	64.284218	979.230164	3214.460205	976	3215	24.139978	36.669903	100	100	19.004726	10.078449	1.88568	0.530313	4.086854	3.237711	53.559998	44.471447
40	113ko3Gcon1R072503	NORMAL	A	1	1	2	14	LOW_SIGNAL	LOW_SIGNAL	1089.986572	3333.731445	1095	3337	50.324749	62.370476	981.584045	3211.106201	983	3211	23.473665	37.304337	100	100	20.882143	10.4094	2.006085	0.498483	4.618049	3.287158	41.064358	40.7621
41	113ko3Gcon1R072503	NORMAL	A	1	1	2	15	DETECTED	DETECTED	1155.698242	3500.172363	1112	3457	113.216309	168.795853	985.593201	3208.186523	985	3207	22.060356	36.15649	100	100	32.768219	24.786066	1.322042	0.756406	7.710893	8.075613	65.280998	56.4678
42	113ko3Gcon1R072503	NORMAL	A	1	1	2	16	DETECTED	DETECTED	1184.104492	3520.828369	1140	3478	133.478638	194.70665	987.763611	3203.945557	985	3204	24.023882	35.636761	100	100	37.822166	26.899519	1.406054	0.71121	8.172737	8.89202	66.872925	60.406433
43	113ko3Gcon1R072503	NORMAL	A	1	1	2	17	LOW_SIGNAL	LOW_SIGNAL	1054.088379	3362.993164	1059	3370	34.395744	73.047234	992.768005	3216.023926	992	3217	25.291887	43.212433	100	100	11.812463	12.475911	0.946822	1.056165	2.424508	3.401087	38.014572	40.0728
44	113ko3Gcon1R072503	NORMAL	A	1	1	2	18	LOW_SIGNAL	LOW_SIGNAL	1053.906006	3389.97998	1057	3389	30.947721	69.566086	994.214294	3230.357178	993	3229	23.893301	40.745346	100	100	11.498725	13.550046	0.848612	1.178396	2.498261	3.917571	32.951061	35.323841
45	113ko3Gcon1R072503	NORMAL	A	1	1	2	19	DETECTED	DETECTED	1214.982178	3548.267822	1214	3544	38.574833	59.27026	1001.431274	3253.8125	1001	3256	28.144869	43.973392	100	100	41.137424	24.995695	1.64578	0.607615	7.587561	6.696216	12.352846	13.496263
46	113ko3Gcon1R072503	NORMAL	A	1	1	2	20	DETECTED	DETECTED	1226.857178	3567.267822	1221	3555	36.101589	71.933678	1009.646729	3268.407227	1007	3266	28.196402	44.849434	100	100	41.842381	25.36965	1.649309	0.606315	7.703481	6.663642	10.379444	18.818272
47	113ko3Gcon1R072503	NORMAL	A	1	1	2	21	DETECTED	DETECTED	1957.120361	4771.090332	2003	4874	230.844009	446.331238	1004.063843	3268.702148	1006	3260	19.423656	45.929966	100	100	183.592239	127.534592	1.439549	0.694662	49.066792	32.710415	24.135546	29.550402
48	113ko3Gcon1R072503	NORMAL	A	1	1	2	22	DETECTED	DETECTED	1891.229126	4638.736328	1945	4731	255.96933	473.001373	1007.509094	3253.036377	1004	3251	31.925768	41.14291	100	100	170.235596	117.629166	1.447223	0.690979	27.680462	33.680164	28.738802	34.005096
49	113ko3Gcon1R072503	NORMAL	A	1	1	2	23	LOW_SIGNAL	LOW_SIGNAL	1029.027222	3276.204102	1023	3268	53.905544	81.463501	1010.583984	3238.1521	1006	3238	28.256365	35.363335	100	100	3.552817	3.230155	1.099891	0.909181	0.652711	1.07603	248.905701	192.861267
50	113ko3Gcon1R072503	NORMAL	A	1	1	2	24	LOW_SIGNAL	LOW_SIGNAL	1017.163269	3262.993164	1018	3262	24.669609	47.585033	1003.650818	3232.86499	1001	3235	26.322407	34.718376	100	100	2.602974	2.557518	1.017774	0.982537	0.513344	0.867788	67.940193	108.011246
51	113ko3Gcon1R072503	NORMAL	A	1	1	2	25	DETECTED	DETECTED	1358.62854	3673.247559	1365	3697	63.053738	109.162346	991.537659	3224.688232	989	3224	24.591251	36.283005	100	100	70.71463	38.077263	1.857135	0.538464	14.927702	12.362794	15.816437	22.95262
52	113ko3Gcon1R072503	NORMAL	A	1	1	2	26	DETECTED	DETECTED	1352.435669	3901.98999	1365	3946	74.71138	186.339935	997.650513	3228.203857	998	3227	25.863029	40.454865	100	100	68.344116	57.196293	1.194905	0.836887	13.71785	16.655256	19.756193	26.996031
53	113ko3Gcon1R072503	NORMAL	A	1	1	3	1	LOW_SIGNAL	LOW_SIGNAL	1003.401367	3260.802734	1006	3259	31.040335	44.228157	992.746033	3245.119141	990	3244	29.118233	39.228474	100	100	2.052593	1.331347	1.541741	0.648618	0.365933	0.399801	100.918289	130.243515
54	113ko3Gcon1R072503	NORMAL	A	1	1	3	2	LOW_SIGNAL	LOW_SIGNAL	1007.231262	3269.326416	1006	3267	30.221119	53.944183	988.143982	3249.095947	988	3247	27.44076	40.981979	100	100	3.676882	1.717322	2.141056	0.467059	0.695581	0.493643	66.336227	173.390961
55	113ko3Gcon1R072503	NORMAL	A	1	1	3	3	LOW_SIGNAL	LOW_SIGNAL	994.966003	3261.367432	998	3259	26.173399	46.184723	978.135986	3226.384033	979	3230	27.870478	43.874786	100	100	3.242054	2.969667	1.091723	0.915983	0.603865	0.797346	56.903599	41.229
56	113ko3Gcon1R072503	NORMAL	A	1	1	3	4	LOW_SIGNAL	LOW_SIGNAL	981.217712	3239.360596	985	3238	25.409931	46.210346	963.047974	3209.1521	962	3206	24.649431	39.002075	100	100	3.500131	2.564336	1.364927	0.73264	0.737126	0.774536	33.958111	82.042305
57	113ko3Gcon1R072503	NORMAL	A	1	1	3	5	LOW_SIGNAL	LOW_SIGNAL	953.857117	3200.816406	954	3203	20.774721	36.785934	955.432007	3197.055908	957	3196	22.718237	38.565052	100	100	-0.303379	0.319221	-0.950374	0	-0.069323	0.097511	0	307.894104
58	113ko3Gcon1R072503	NORMAL	A	1	1	3	6	LOW_SIGNAL	LOW_SIGNAL	960.83783	3213.101318	959	3215	22.97353	37.927742	972.471985	3219.352051	968	3218	35.920517	42.869129	100	100	-2.241148	-0.530612	0	0	-0.323886	-0.14581	0	0
59	113ko3Gcon1R072503	NORMAL	A	1	1	3	7	LOW_SIGNAL	LOW_SIGNAL	1155.901367	3469.973633	1168	3482	58.076756	87.127907	1050.556396	3297.253418	1067	3300	58.726147	58.850498	100	100	20.29315	14.661858	1.384078	0.722503	1.793834	2.934898	8.26735	37.198116
60	113ko3Gcon1R072503	NORMAL	A	1	1	3	8	LOW_SIGNAL	LOW_SIGNAL	1197.346436	3540.078369	1207	3545	45.08783	101.835754	1102.063965	3341.080078	1101	3339	28.415056	39.002811	100	100	18.354759	16.892548	1.08656	0.920336	3.353239	5.102152	36.740334	47.272125
61	113ko3Gcon1R072503	NORMAL	A	1	1	3	9	LOW_SIGNAL	LOW_SIGNAL	1097.422119	3401.668945	1107	3408	53.258137	89.706642	1055.904053	3281.072021	1059	3278	86.922508	59.247734	100	100	7.997841	10.237221	0.781251	1.279998	0.477645	2.035469	165.459671	55.853134
62	113ko3Gcon1R072503	NORMAL	A	1	1	3	10	LOW_SIGNAL	LOW_SIGNAL	1007.103882	3317.883057	1007	3322	26.770912	58.082764	984.103149	3235.317383	981	3227	25.863899	41.017586	100	100	4.430751	7.008827	0.632167	1.58186	0.889299	2.012933	30.040125	49.80735
63	113ko3Gcon1R072503	NORMAL	A	1	1	3	11	DETECTED	DETECTED	1086.189453	3455.294678	1087	3441	28.872158	77.056885	980.02063	3236.731934	981	3243	24.518692	45.185856	100	100	20.451853	18.553333	1.102328	0.907171	4.330118	4.836973	14.359984	28.558372
64	113ko3Gcon1R072503	NORMAL	A	1	1	3	12	DETECTED	DETECTED	1074.479492	3480.136963	1073	3481	32.602867	69.466286	976.867249	3234.017578	976	3235	26.896133	47.665508	100	100	18.803555	20.892559	0.900012	1.111096	3.62923	5.163469	18.877493	20.531826
65	113ko3Gcon1R072503	NORMAL	A	1	1	3	13	LOW_SIGNAL	LOW_SIGNAL	986.302612	3233.546143	986	3234	23.743681	40.21315	977.055542	3224.880859	979	3225	23.028786	38.391582	100	100	1.781311	0.735578	2.421649	0.412942	0.401544	0.225708	62.533447	138.090637
66	113ko3Gcon1R072503	NORMAL	A	1	1	3	14	LOW_SIGNAL	LOW_SIGNAL	989.833313	3227.513428	989	3228	27.603476	36.355942	979.063477	3221.825439	980	3219	20.394804	40.185383	100	100	2.07465	0.482841	4.296751	0.232734	0.528068	0.141544	172.7155	300.993408
67	113ko3Gcon1R072503	NORMAL	A	1	1	3	15	DETECTED	DETECTED	1276.326538	3307.112305	1276	3307	33.131348	46.866756	984.111084	3219.646484	985	3218	22.424881	37.453445	100	100	56.290985	7.42479	7.581491	0.1319	13.030859	2.335321	8.346151	32.21059
68	113ko3Gcon1R072503	NORMAL	A	1	1	3	16	DETECTED	DETECTED	1277.908203	3308.714355	1278	3314	34.844299	50.263432	991.481506	3221.64209	991	3222	24.550518	37.937881	100	100	55.175865	7.391382	7.464891	0.13396	11.666829	2.295127	8.632731	37.866993
69	113ko3Gcon1R072503	NORMAL	A	1	1	3	17	LOW_SIGNAL	LOW_SIGNAL	991.993286	3226.456299	990	3226	34.280739	40.145931	986.335999	3230.231934	987	3231	23.861135	41.971798	100	100	1.089793	-0.320506	0	-0.294098	0.237092	-0.089956	435.072723	0
70	113ko3Gcon1R072503	NORMAL	A	1	1	3	18	LOW_SIGNAL	LOW_SIGNAL	992.919434	3245.342285	993	3243	24.635868	41.7966	997.471985	3251.352051	994	3251	25.714491	40.504124	100	100	-0.876982	-0.510156	0	0	-0.177042	-0.148374	0	0
71	113ko3Gcon1R072503	NORMAL	A	1	1	3	19	LOW_SIGNAL	LOW_SIGNAL	1011.940002	3280.953369	1013	3277	24.80291	40.885883	1048.80957	3269.857178	1008	3259	285.603149	75.452629	100	100	-7.102377	0.941932	-7.540219	0	-0.129094	0.147062	0	571.501099
72	113ko3Gcon1R072503	NORMAL	A	1	1	3	20	LOW_SIGNAL	LOW_SIGNAL	1008.912781	3285.758301	1010	3284	21.798506	39.394855	1008.055542	3272.396729	1008	3270	26.38069	45.734028	100	100	0.165134	1.134236	0.145591	6.868563	0.032495	0.292158	1733.262085	173.859009
73	113ko3Gcon1R072503	NORMAL	A	1	1	3	21	LOW_SIGNAL	LOW_SIGNAL	1060.664429	3380.335449	1064	3389	33.019772	53.198341	1017.13208	3299.782959	1015	3300	26.452858	47.14537	100	100	8.385863	6.837932	1.226374	0.815412	1.645658	1.708598	45.396996	30.594994
74	113ko3Gcon1R072503	NORMAL	A	1	1	3	22	LOW_SIGNAL	LOW_SIGNAL	1055.959717	3364.241699	1055	3368	30.242907	62.09938	1011.123779	3274.457031	1011	3269	24.904316	43.076649	100	100	8.63698	7.621633	1.133219	0.882442	1.800328	2.0843	38.269157	49.818729
75	113ko3Gcon1R072503	NORMAL	A	1	1	3	23	LOW_SIGNAL	LOW_SIGNAL	1009.243225	3246.817627	1009	3247	23.403477	38.43079	1014.039978	3255.352051	1013	3254	23.254	40.431984	100	100	-0.924024	-0.724469	0	0	-0.206276	-0.211081	0	0
76	113ko3Gcon1R072503	NORMAL	A	1	1	3	24	LOW_SIGNAL	LOW_SIGNAL	1003.013489	3245.662109	1003	3246	24.599644	39.471439	1006.031982	3235.312012	1008	3237	25.285131	37.40696	100	100	-0.581468	0.878598	-0.661814	0	-0.119378	0.276689	0	121.720291
77	113ko3Gcon1R072503	NORMAL	A	1	1	3	25	LOW_SIGNAL	LOW_SIGNAL	1019.170044	3251.578125	1021	3253	25.490093	46.666382	995.111084	3226.158691	992	3225	23.165915	38.561409	100	100	4.634603	2.157803	2.147834	0.465585	1.03855	0.659194	44.200394	103.395241
78	113ko3Gcon1R072503	NORMAL	A	1	1	3	26	TOO_SMALL	TOO_SMALL	1082.047607	3254.714355	1004	3253	658.30542	49.685863	995.818176	3230.628174	995	3228	24.298491	40.340664	100	100	16.610825	2.044626	8.124141	0.12309	3.548757	0.59707	762.91449	120.423592
79	113ko3Gcon1R072503	NORMAL	A	1	1	4	1	LOW_SIGNAL	LOW_SIGNAL	987.068054	3273.448975	986	3275	24.455343	44.557354	999.683777	3250.589844	1000	3253	25.32399	42.916775	100	100	-2.430232	1.940464	-1.252398	0	-0.498173	0.532639	0	52.405712
80	113ko3Gcon1R072503	NORMAL	A	1	1	4	2	LOW_SIGNAL	LOW_SIGNAL	983.804077	3264.918945	985	3262	26.034426	50.234348	992.523804	3243.317383	992	3244	28.342113	49.620743	100	100	-1.679726	1.833711	-0.916025	0	-0.30766	0.435333	0	36.236385
81	113ko3Gcon1R072503	NORMAL	A	1	1	4	3	LOW_SIGNAL	LOW_SIGNAL	1024.414917	3353.251709	1024	3362	34.049492	73.190208	970.599976	3208.095947	970	3205	25.136082	44.860252	100	100	10.366652	12.321969	0.841315	1.188616	2.140944	3.235732	42.680252	39.84029
82	113ko3Gcon1R072503	NORMAL	A	1	1	4	4	LOW_SIGNAL	LOW_SIGNAL	1019.006775	3351.2229	1019	3358	31.230869	66.839531	965.736023	3199.87207	966	3198	25.00456	39.082214	100	100	10.261823	12.847856	0.798719	1.252005	2.130441	3.872627	35.126228	35.825851
83	113ko3Gcon1R072503	NORMAL	A	1	1	4	5	LOW_SIGNAL	LOW_SIGNAL	976.201355	3243.174561	976	3243	24.480265	47.01218	964.93042	3213.043457	967	3213	23.877874	40.096458	100	100	2.171179	2.557766	0.848857	1.178054	0.472024	0.751465	47.886597	81.458107
84	113ko3Gcon1R072503	NORMAL	A	1	1	4	6	LOW_SIGNAL	LOW_SIGNAL	981.945923	3250.966309	982	3247	27.272564	40.480694	970.214294	3220.508057	969	3220	25.6105	37.772316	100	100	2.259925	2.585537	0.874064	1.144081	0.458079	0.806364	79.914177	47.796947
85	113ko3Gcon1R072503	NORMAL	A	1	1	4	7	LOW_SIGNAL	LOW_SIGNAL	990.675659	3255.135254	989	3256	23.325035	43.958801	985.823975	3236.568115	979	3233	44.243099	49.404408	100	100	0.934605	1.576126	0.592976	1.686408	0.10966	0.375819	774.888367	121.441185
86	113ko3Gcon1R072503	NORMAL	A	1	1	4	8	LOW_SIGNAL	LOW_SIGNAL	1007.758362	3279.033447	1007	3287	36.360363	45.556828	1020.872009	3261.592041	1005	3254	57.455448	58.335243	100	100	-2.52615	1.480564	-1.706208	0	-0.22824	0.298986	0	208.904694
87	113ko3Gcon1R072503	NORMAL	A	1	1	4	9	LOW_SIGNAL	LOW_SIGNAL	987.885925	3254.496582	988	3257	27.773829	39.096485	1000.158752	3251.912598	997	3254	35.264809	47.066765	100	100	-2.364179	0.219349	-10.778159	0	-0.348019	0.0549	0	1014.16333
88	113ko3Gcon1R072503	NORMAL	A	1	1	4	10	LOW_SIGNAL	LOW_SIGNAL	989.203918	3244.651367	991	3240	24.006161	44.927063	987.285706	3243.738037	987	3242	23.009861	43.370621	100	100	0.369515	0.077531	4.766053	0.209817	0.083365	0.021059	356.79715	1283.552124
89	113ko3Gcon1R072503	NORMAL	A	1	1	4	11	LOW_SIGNAL	LOW_SIGNAL	1001.638184	3272.855225	1004	3272	25.976198	43.247383	981.007996	3233.719971	981	3230	23.700243	42.002224	100	100	3.974101	3.32211	1.196258	0.83594	0.870463	0.931742	51.541126	26.326351
90	113ko3Gcon1R072503	NORMAL	A	1	1	4	12	LOW_SIGNAL	LOW_SIGNAL	993.953613	3263.847656	995	3259	26.002144	43.615376	976.135986	3242.271973	976	3242	23.150743	38.161236	100	100	3.432302	1.831515	1.874024	0.533611	0.769635	0.565382	66.443703	97.884323
91	113ko3Gcon1R072503	NORMAL	A	1	1	4	13	LOW_SIGNAL	LOW_SIGNAL	975.278137	3249.562988	974	3248	23.07066	40.298977	981.52002	3233.704102	983	3232	23.9093	39.736839	100	100	-1.202406	1.346228	-0.893167	0	-0.261065	0.399098	0	42.295204
92	113ko3Gcon1R072503	NORMAL	A	1	1	4	14	LOW_SIGNAL	LOW_SIGNAL	982.602661	3252.92041	981	3257	27.685396	40.103786	985.746033	3231.373047	987	3229	25.539276	40.393211	100	100	-0.605524	1.829111	-0.331048	0	-0.12308	0.53344	0	22.400814
93	113ko3Gcon1R072503	NORMAL	A	1	1	4	15	DETECTED	DETECTED	2815.809814	7910.831055	2768	7674	576.742004	1732.221191	995.928589	3252.5	1000	3251	21.399101	37.617619	100	100	350.573212	395.435974	0.886549	1.12797	85.044754	123.833755	31.669369	37.176674
94	113ko3Gcon1R072503	NORMAL	A	1	1	4	16	DETECTED	DETECTED	2967.896484	8144.944824	2901	8413	694.383362	1728.643921	995.666687	3260.740723	998	3259	24.209024	46.104889	100	100	379.920898	414.609863	0.916333	1.091306	81.466713	105.93679	35.186634	35.379948
95	113ko3Gcon1R072503	NORMAL	A	1	1	4	17	DETECTED	DETECTED	1221.686401	3578.618652	1223	3584	45.332333	76.845604	988.657532	3240.438477	988	3240	23.015221	45.570759	100	100	44.889565	28.707407	1.563693	0.639512	10.12499	7.42099	16.759874	18.296549
96	113ko3Gcon1R072503	NORMAL	A	1	1	4	18	DETECTED	DETECTED	1236.339111	3665.182617	1238	3675	35.111568	84.917358	991.950806	3258.803223	995	3260	26.104549	39.817009	100	100	47.077793	34.496696	1.364704	0.732759	9.361905	10.206176	9.608222	18.456583
97	113ko3Gcon1R072503	NORMAL	A	1	1	4	19	DETECTED	DETECTED	1228.384644	3469.410156	1235	3472	58.344536	63.656876	1016.738647	3274.22168	1017	3268	33.798729	49.084908	100	100	40.77047	16.569141	2.460627	0.406401	6.261951	3.976548	22.470379	20.765739
98	113ko3Gcon1R072503	NORMAL	A	1	1	4	20	LOW_SIGNAL	LOW_SIGNAL	1153.853394	3397.753418	1162	3392	78.038391	77.966858	1018.811951	3281.299072	1020	3283	34.28429	59.826801	100	100	26.013737	9.885566	2.631487	0.380013	3.938872	1.946525	51.912991	42.931717
99	113ko3Gcon1R072503	NORMAL	A	1	1	4	21	DETECTED	DETECTED	6355.782227	17798.441406	6657	18721	2425.180908	6672.891113	1025.655151	3325.344727	1024	3330	32.177277	49.770378	100	100	1026.770142	1228.590942	0.83573	1.196559	165.648788	290.797394	45.495491	46.104202
100	113ko3Gcon1R072503	NORMAL	A	1	1	4	22	DETECTED	DETECTED	6576.583496	17157.800781	7094	19049	2402.498535	6731.981934	1014.679993	3303.47998	1018	3302	30.016273	47.457977	100	100	1071.418457	1176.064209	0.91102	1.09767	185.296265	291.928162	43.192245	48.59
101	113ko3Gcon1R072503	NORMAL	A	1	1	4	23	DETECTED	DETECTED	3139.539795	4806.167969	3334	4939	770.455322	598.536377	1018.729736	3276.446045	1020	3281	28.921858	57.039322	100	100	408.542694	129.854889	3.146148	0.317849	73.328972	26.818726	36.302746	38.949062
102	113ko3Gcon1R072503	NORMAL	A	1	1	4	24	DETECTED	DETECTED	3084.887939	4680.73291	3250	4834	777.663513	597.957275	1006.611938	3252.805908	1008	3257	25.457005	44.037601	100	100	400.349121	121.213737	3.302836	0.30277	81.638664	32.425175	37.398632	41.76218
103	113ko3Gcon1R072503	NORMAL	A	1	1	4	25	LOW_SIGNAL	LOW_SIGNAL	1062.891846	3275.770264	1058	3275	59.600609	47.006599	998.924377	3226.924316	999	3231	25.473537	40.145947	100	100	12.322387	4.14643	2.971806	0.336496	2.511134	1.216709	84.234337	50.060387
104	113ko3Gcon1R072503	NORMAL	A	1	1	4	26	LOW_SIGNAL	LOW_SIGNAL	1055.104614	3276.281006	1052	3277	42.274197	49.064465	993.685059	3227.889648	991	3231	25.878746	43.735538	100	100	11.831569	4.107841	2.88024	0.347193	2.373359	1.106454	54.424858	45.954292
105	113ko3Gcon1R072503	NORMAL	A	1	1	5	1	DETECTED	DETECTED	5085.552246	9169.821289	5175	9397	2143.208984	3479.447754	1007.25	3249.818115	1011	3238	25.938322	45.218472	100	100	785.624573	502.536652	1.563318	0.639665	157.230759	130.920013	52.547649	58.769466
106	113ko3Gcon1R072503	NORMAL	A	1	1	5	2	DETECTED	DETECTED	4022.595703	7449.127441	3640	7255	2070.864258	2771.055908	993.017517	3237.807129	993	3243	30.559364	40.875439	100	100	583.603394	357.490173	1.632502	0.612557	99.137474	103.028137	68.347435	65.793007
107	113ko3Gcon1R072503	NORMAL	A	1	1	5	3	LOW_SIGNAL	LOW_SIGNAL	987.426697	3244.540039	987	3242	27.646706	37.658241	972.517212	3221.465576	972	3222	27.228018	39.469181	100	100	2.872092	1.958743	1.466293	0.681992	0.547579	0.58462	32.149109	51.218254
108	113ko3Gcon1R072503	NORMAL	A	1	1	5	4	LOW_SIGNAL	LOW_SIGNAL	986.946289	3244.657715	986	3244	24.461159	46.526764	976.127014	3206.698486	974	3203	25.719713	42.064384	100	100	2.084173	3.22228	0.646801	1.546071	0.420661	0.902408	73.452583	52.379459
109	113ko3Gcon1R072503	NORMAL	A	1	1	5	5	DETECTED	DETECTED	3641.875977	7897.200195	3965	8146	1175.4375	2390.14624	980.233337	3246.600098	981	3236	27.422222	38.488331	100	100	512.726074	394.779694	1.298765	0.769962	97.061523	120.831429	44.150089	51.387699
110	113ko3Gcon1R072503	NORMAL	A	1	1	5	6	DETECTED	DETECTED	3935.379639	8374.436523	3920	8122	1778.149048	3220.99292	997.967224	3253.360596	999	3257	27.21027	43.417755	100	100	565.84906	434.717438	1.301648	0.768257	107.952339	117.948891	60.527451	62.891083
111	113ko3Gcon1R072503	NORMAL	A	1	1	5	7	LOW_SIGNAL	LOW_SIGNAL	1016.891907	3274.5271	1018	3278	28.750662	46.254181	1001.682251	3259.654297	999	3263	33.306637	47.059399	100	100	2.929915	1.262521	2.320686	0.430907	0.456655	0.316043	110.552269	58.282227
112	113ko3Gcon1R072503	NORMAL	A	1	1	5	8	LOW_SIGNAL	LOW_SIGNAL	1017.756775	3289.297363	1018	3291	30.996735	47.109142	1003.476196	3270.380859	1002	3270	30.113043	57.368275	100	100	2.750942	1.605782	1.713148	0.583721	0.474232	0.329738	51.458828	173.071548
113	113ko3Gcon1R072503	NORMAL	A	1	1	5	9	DETECTED	DETECTED	1292.099976	3663.274902	1294	3674	43.781975	63.736641	1027.414185	3281.328369	1009	3278	182.43692	57.723904	100	100	50.987801	32.422642	1.572599	0.63589	1.450835	6.616783	66.911613	7.075402
114	113ko3Gcon1R072503	NORMAL	A	1	1	5	10	DETECTED	DETECTED	1274	3787.56665	1274	3789	45.959503	78.474983	1006.523804	3274.804199	1005	3274	33.442486	50.187721	100	100	51.525333	43.527332	1.183747	0.844775	7.998096	10.21689	11.786394	11.765369
115	113ko3Gcon1R072503	NORMAL	A	1	1	5	11	LOW_SIGNAL	LOW_SIGNAL	988.82312	3289.265381	986	3289	27.671436	44.211246	994.605042	3263.151367	997	3258	25.987032	45.130814	100	100	-1.113802	2.216764	-0.502445	0	-0.222493	0.578629	0	34.709316
116	113ko3Gcon1R072503	NORMAL	A	1	1	5	12	LOW_SIGNAL	LOW_SIGNAL	987.526672	3274.093262	988	3273	22.64571	45.558918	991.580444	3256.971924	992	3256	26.615789	46.209557	100	100	-0.780899	1.453395	-0.537293	0	-0.152307	0.370515	0	45.131378
117	113ko3Gcon1R072503	NORMAL	A	1	1	5	13	LOW_SIGNAL	LOW_SIGNAL	1053.927124	3333.867432	1055	3334	38.863884	49.818283	999.495972	3253.895996	984	3251	157.622849	51.29356	100	100	10.485356	6.788608	1.544552	0.647437	0.345325	1.559093	280.641754	15.272245
118	113ko3Gcon1R072503	NORMAL	A	1	1	5	14	LOW_SIGNAL	LOW_SIGNAL	1050.644775	3334.460449	1050	3331	37.504333	60.670082	985.271973	3236.52002	983	3234	30.293285	42.445713	100	100	12.593103	8.313958	1.514694	0.660199	2.157996	2.307428	33.822781	44.261574
119	113ko3Gcon1R072503	NORMAL	A	1	1	5	15	LOW_SIGNAL	LOW_SIGNAL	1002.348694	3275.592041	1000	3269	24.598301	44.211021	985.324585	3253.70166	984	3251	26.073244	39.225452	100	100	3.279443	1.858229	1.764822	0.566629	0.652934	0.558066	50.781483	93.171272
120	113ko3Gcon1R072503	NORMAL	A	1	1	5	16	LOW_SIGNAL	LOW_SIGNAL	999.986755	3257.86084	999	3258	24.948746	40.07626	984.446594	3252.533936	984	3254	27.015514	42.688293	100	100	2.993582	0.45219	6.620191	0.151053	0.575231	0.124786	66.687241	276.017578
121	113ko3Gcon1R072503	NORMAL	A	1	1	5	17	LOW_SIGNAL	LOW_SIGNAL	987.107361	3236.469727	987	3236	27.327625	42.612724	989.785706	3242.730225	992	3247	23.736084	44.347431	100	100	-0.515943	-0.531441	0	0	-0.112839	-0.141169	0	0
122	113ko3Gcon1R072503	NORMAL	A	1	1	5	18	LOW_SIGNAL	LOW_SIGNAL	992.758362	3241.751709	991	3226	40.585022	155.11821	991.113037	3238.947754	992	3243	22.912792	40.242424	100	100	0.316947	0.238022	1.33159	0.750982	0.071808	0.069677	2035.979736	5342.710938
123	113ko3Gcon1R072503	NORMAL	A	1	1	5	19	LOW_SIGNAL	LOW_SIGNAL	984.181213	3225.97998	983	3227	25.085543	35.848869	991.809509	3232.508057	992	3233	25.679785	39.916058	100	100	-1.469478	-0.554155	0	0	-0.297054	-0.163545	0	0
124	113ko3Gcon1R072503	NORMAL	A	1	1	5	20	LOW_SIGNAL	LOW_SIGNAL	986.932861	3237.483154	986	3239	24.601601	37.849022	988.047974	3239.280029	987	3241	37.425812	47.323456	100	100	-0.21481	-0.152533	0	0	-0.029795	-0.03797	0	0
125	113ko3Gcon1R072503	NORMAL	A	1	1	5	21	LOW_SIGNAL	LOW_SIGNAL	981.506653	3243.833252	982	3239	24.016981	41.948578	992.922424	3251.043213	991	3251	24.199945	44.529301	100	100	-2.19908	-0.612038	0	0	-0.471727	-0.161915	0	0
126	113ko3Gcon1R072503	NORMAL	A	1	1	5	22	LOW_SIGNAL	LOW_SIGNAL	981.91333	3243.786621	982	3244	22.26531	40.917103	992.368408	3263.219238	992	3256	26.617996	46.189449	100	100	-2.014016	-1.649594	0	0	-0.392782	-0.420716	0	0
127	113ko3Gcon1R072503	NORMAL	A	1	1	5	23	LOW_SIGNAL	LOW_SIGNAL	980.885132	3240.668945	981	3243	22.583645	39.0047	981.075012	3238.091553	982	3237	23.318823	44.175739	100	100	-0.036578	0.218789	-0.167182	0	-0.008143	0.058344	0	804.67218
128	113ko3Gcon1R072503	NORMAL	A	1	1	5	24	LOW_SIGNAL	LOW_SIGNAL	992.510193	3232.877441	993	3232	26.086887	36.681137	993.256409	3230.641113	989	3233	26.216658	41.711952	100	100	-0.143747	0.189837	-0.757214	0	-0.028463	0.053614	0	888.019592
129	113ko3Gcon1R072503	NORMAL	A	1	1	5	25	LOW_SIGNAL	LOW_SIGNAL	1074.360596	3358.197266	1081	3370	48.015972	75.081734	991.468262	3219.269775	994	3220	26.623804	40.289433	100	100	15.967982	11.793263	1.353992	0.738557	3.113467	3.448236	48.205681	45.603901
130	113ko3Gcon1R072503	NORMAL	A	1	1	5	26	DETECTED	DETECTED	1090.271606	3438.888916	1092	3455	32.625916	74.787376	994.812012	3220.969971	992	3223	24.697617	39.861298	100	100	18.38888	18.498684	0.994064	1.005971	3.865134	5.46693	22.332476	29.037849
131	113ko3Gcon1R072503	NORMAL	A	1	1	6	1	LOW_SIGNAL	LOW_SIGNAL	1064.355713	3318.724854	1065	3319	36.264435	59.245358	992.690491	3223.801514	993	3223	23.36132	41.731327	100	100	13.805245	8.057843	1.713268	0.58368	3.067687	2.27463	38.703995	44.302742
132	113ko3Gcon1R072503	NORMAL	A	1	1	6	2	LOW_SIGNAL	LOW_SIGNAL	1049.926636	3311.379883	1052	3315	34.609051	59.850788	984.401733	3212.487061	985	3207	27.619038	44.004818	100	100	12.622403	8.394805	1.503597	0.665072	2.372454	2.247318	31.829208	41.02132
133	113ko3Gcon1R072503	NORMAL	A	1	1	6	3	DETECTED	DETECTED	1145.921509	3497.215576	1149	3492	33.387329	53.234699	971.973877	3216.320313	973	3218	26.975119	36.596252	100	100	33.508438	23.84461	1.405284	0.7116	6.448447	7.67552	11.310162	13.763376
134	113ko3Gcon1R072503	NORMAL	A	1	1	6	4	DETECTED	DETECTED	1147.45459	3567.818115	1150	3553	34.481289	88.738152	975.953918	3213.414551	975	3217	34.579659	41.188377	100	100	33.037067	30.084578	1.09814	0.910631	4.959582	8.604456	1.51979	22.178137
135	113ko3Gcon1R072503	NORMAL	A	1	1	6	5	LOW_SIGNAL	LOW_SIGNAL	979.527039	3242.243164	979	3237	23.117105	35.944714	978.694885	3224.432129	977	3222	25.609665	50.818344	100	100	0.160302	1.511942	0.106024	9.43183	0.032494	0.350484	1324.351196	201.691116
136	113ko3Gcon1R072503	NORMAL	A	1	1	6	6	LOW_SIGNAL	LOW_SIGNAL	994.26532	3243.64624	993	3242	22.623884	44.74292	993.815796	3246.868408	990	3243	26.775879	45.301258	100	100	0.086594	-0.273523	0	-3.158679	0.016788	-0.071128	3185.943115	0
137	113ko3Gcon1R072503	NORMAL	A	1	1	6	7	DETECTED	DETECTED	7754.314941	16965.082031	8675	17886	2448.660156	5520.431152	1021.470581	3296.705811	1016	3302	30.389629	40.82077	100	100	1296.98291	1160.279785	1.117819	0.894599	221.55072	334.838745	36.366081	40.387245
138	113ko3Gcon1R072503	NORMAL	A	1	1	6	8	DETECTED	DETECTED	8040.296387	20367.726563	8320	20956	2311.416016	6968.942383	1027.878784	3320.605957	1029	3320	26.192509	37.081776	100	100	1350.838501	1447.094482	0.933483	1.071257	267.726074	459.716949	32.959641	40.879887
139	113ko3Gcon1R072503	NORMAL	A	1	1	6	9	LOW_SIGNAL	LOW_SIGNAL	1022.816345	3310.442139	1019	3309	25.831388	42.716026	1016.942322	3298.25	1018	3292	26.804518	42.576202	100	100	1.131544	1.034965	1.093316	0.914649	0.219143	0.28636	121.840233	28.324728
140	113ko3Gcon1R072503	NORMAL	A	1	1	6	10	LOW_SIGNAL	LOW_SIGNAL	1020.678101	3309.082275	1020	3310	24.775665	39.709545	1015.698425	3299.285645	1015	3295	28.967642	48.37468	100	100	0.959261	0.831616	1.153491	0.866934	0.171905	0.202516	301.418976	282.00705
141	113ko3Gcon1R072503	NORMAL	A	1	1	6	11	DETECTED	DETECTED	8253.248047	21284.914063	8753	23084	3060.920166	8535.234375	1031.058838	3343.382324	1026	3330	35.281502	67.623299	100	100	1391.247925	1523.019043	0.91348	1.094714	204.701874	265.315826	42.379349	47.571007
142	113ko3Gcon1R072503	NORMAL	A	1	1	6	12	DETECTED	DETECTED	8593.129883	23491.820313	9053	24597	2584.27417	7851.953613	1025.111084	3339.266602	1016	3339	40.660583	66.920708	100	100	1457.866821	1710.70813	0.852201	1.173432	186.126663	301.140778	34.143078	38.961159
143	113ko3Gcon1R072503	NORMAL	A	1	1	6	13	LOW_SIGNAL	LOW_SIGNAL	1075.408203	3387.979492	1079	3387	44.770607	66.268715	1006.057678	3290.307617	1006	3284	32.897259	48.287575	100	100	13.359353	8.291161	1.611277	0.620626	2.108094	2.022712	43.788246	46.467419
144	113ko3Gcon1R072503	NORMAL	A	1	1	6	14	LOW_SIGNAL	LOW_SIGNAL	1067.911621	3341.197266	1072	3343	44.648846	61.612186	996.007996	3260.76001	995	3263	31.112305	39.838055	100	100	13.85117	6.82815	2.028539	0.492966	2.311099	2.019106	44.537548	58.430519
145	113ko3Gcon1R072503	NORMAL	A	1	1	6	15	LOW_SIGNAL	LOW_SIGNAL	987.855286	3260.947266	987	3260	25.371258	39.098915	997.447998	3242.552002	999	3243	25.804625	38.72681	100	100	-1.847894	1.561535	-1.183383	0	-0.371744	0.475001	0	29.25421
146	113ko3Gcon1R072503	NORMAL	A	1	1	6	16	LOW_SIGNAL	LOW_SIGNAL	984.251648	3245.701904	983	3243	24.010891	45.818893	987.536011	3240.295898	985	3242	24.642782	39.555595	100	100	-0.632684	0.458905	-1.378683	0	-0.133279	0.136669	0	427.749115
147	113ko3Gcon1R072503	NORMAL	A	1	1	6	17	LOW_SIGNAL	LOW_SIGNAL	992.019897	3248.496582	992	3244	36.443283	90.111481	989.328003	3233.919922	990	3237	24.673277	39.750355	100	100	0.518554	1.237382	0.419073	2.386218	0.109102	0.366705	996.345093	554.792358
148	113ko3Gcon1R072503	NORMAL	A	1	1	6	18	LOW_SIGNAL	LOW_SIGNAL	991.731567	3226.134277	991	3229	30.123093	40.619469	988.984009	3222.016113	988	3224	25.852865	37.258904	100	100	0.529277	0.349582	1.514026	0.660491	0.106277	0.110528	562.703064	392.835785
149	113ko3Gcon1R072503	NORMAL	A	1	1	6	19	LOW_SIGNAL	LOW_SIGNAL	986.033569	3226.395996	986	3226	25.093454	42.456791	995.088013	3231.399902	986	3235	74.823669	33.683292	100	100	-1.744205	-0.424771	0	0	-0.12101	-0.148558	0	0
150	113ko3Gcon1R072503	NORMAL	A	1	1	6	20	LOW_SIGNAL	LOW_SIGNAL	991.736511	3241.540527	990	3243	23.999819	41.174164	993.072021	3230.704102	994	3233	24.403584	39.472942	100	100	-0.257266	0.919882	-0.279673	0	-0.054726	0.274528	0	108.090813
151	113ko3Gcon1R072503	NORMAL	A	1	1	6	21	LOW_SIGNAL	LOW_SIGNAL	997.625854	3264.571533	996	3268	22.389217	40.914875	991.335999	3248.407959	991	3245	22.055628	40.628742	100	100	1.211648	1.372092	0.883066	1.132418	0.285181	0.397836	61.217628	29.884167
152	113ko3Gcon1R072503	NORMAL	A	1	1	6	22	LOW_SIGNAL	LOW_SIGNAL	1002.581055	3268.817627	1003	3271	27.682102	43.488846	989.296021	3241.031982	990	3237	24.921495	42.300953	100	100	2.559165	2.358665	1.085006	0.921654	0.533075	0.656856	90.708359	36.331715
153	113ko3Gcon1R072503	NORMAL	A	1	1	6	23	LOW_SIGNAL	LOW_SIGNAL	1118.346924	3396.149658	1113	3384	60.64941	72.939491	992.746033	3230.008057	993	3233	30.412888	38.113205	100	100	24.195154	14.103413	1.715553	0.582902	4.129858	4.359161	41.777504	37.431717
154	113ko3Gcon1R072503	NORMAL	A	1	1	6	24	DETECTED	DETECTED	1122.203125	3410.617188	1116	3393	51.005234	87.929207	992.409119	3220.45459	990	3217	26.216248	36.689209	100	100	25.002895	16.142506	1.548886	0.645625	4.9509	5.183066	33.708843	42.021404
155	113ko3Gcon1R072503	NORMAL	A	1	1	6	25	LOW_SIGNAL	LOW_SIGNAL	1011.171082	3223.842041	1011	3224	28.595095	38.740967	991.762939	3208.429688	993	3205	22.789831	39.473907	100	100	3.738692	1.308322	2.857622	0.349941	0.851614	0.390444	88.990753	49.12582
156	113ko3Gcon1R072503	NORMAL	A	1	1	6	26	LOW_SIGNAL	LOW_SIGNAL	1014	3221.62915	1015	3218	27.268785	42.770798	990.467224	3214.24585	990	3219	24.970787	38.76445	100	100	4.533241	0.626753	7.2329	0.138257	0.942412	0.190466	46.558769	244.791565
157	113ko3Gcon1R072503	NORMAL	A	1	1	7	1	LOW_SIGNAL	LOW_SIGNAL	1015.14093	3260.590576	1017	3268	31.365541	65.483742	986.119019	3209.730225	986	3206	22.892658	47.473686	100	100	5.590642	4.317429	1.294901	0.77226	1.267739	1.071338	73.879211	88.682022
158	113ko3Gcon1R072503	NORMAL	A	1	1	7	2	LOW_SIGNAL	LOW_SIGNAL	1007.986694	3263.340088	1002	3262	52.438007	67.567894	984.088501	3217.495605	981	3215	22.987017	49.872356	100	100	4.603633	3.891642	1.182954	0.845341	1.039639	0.919236	197.216217	99.43821
159	113ko3Gcon1R072503	NORMAL	A	1	1	7	3	DETECTED	DETECTED	1127.287109	3732.752441	1127	3739	33.96891	89.410896	971.3125	3208.324951	969	3209	22.350824	36.810421	100	100	30.046202	44.517551	0.674929	1.481637	6.978472	14.246713	16.399994	15.537308
160	113ko3Gcon1R072503	NORMAL	A	1	1	7	4	DETECTED	DETECTED	1122.490601	3704.23584	1120	3712	43.057926	105.06102	972.551697	3208.988525	971	3207	22.05794	41.701458	100	100	28.883512	42.040508	0.68704	1.455519	6.797503	11.876019	24.662584	19.471144
161	113ko3Gcon1R072503	NORMAL	A	1	1	7	5	LOW_SIGNAL	LOW_SIGNAL	1007.255005	3234.48999	1008	3231	38.393257	41.059547	973.396851	3217.095215	973	3218	22.313791	40.864346	100	100	6.522273	1.476606	4.41707	0.226394	1.517365	0.425671	92.276711	22.989445
162	113ko3Gcon1R072503	NORMAL	A	1	1	7	6	LOW_SIGNAL	LOW_SIGNAL	1013.380981	3223.115723	1012	3221	37.881271	35.158447	980.312012	3218.312012	979	3220	21.893217	36.923943	100	100	6.370248	0.407777	15.621892	0.064013	1.510466	0.130097	93.483521	234.839417
163	113ko3Gcon1R072503	NORMAL	A	1	1	7	7	LOW_SIGNAL	LOW_SIGNAL	1018.972778	3267.884277	987	3265	339.378998	42.513088	989.608704	3243.252197	990	3247	22.030561	40.85014	100	100	5.656555	2.090966	2.705235	0.369654	1.332879	0.602986	1153.324829	47.799751
164	113ko3Gcon1R072503	NORMAL	A	1	1	7	8	LOW_SIGNAL	LOW_SIGNAL	1007.020264	3297.006836	1003	3297	40.29052	37.964096	999.285706	3270.542969	998	3268	28.094181	47.965343	100	100	1.489948	2.246462	0.663242	1.507745	0.275308	0.551729	373.386566	110.775757
165	113ko3Gcon1R072503	NORMAL	A	1	1	7	9	DETECTED	DETECTED	1657.338745	3690.42749	1665	3688	86.769936	80.464523	1015.136353	3296.54541	1017	3300	24.746712	35.509876	100	100	123.710793	33.435825	3.699947	0.270274	25.951019	11.092184	12.950159	18.331676
166	113ko3Gcon1R072503	NORMAL	A	1	1	7	10	DETECTED	DETECTED	1671.79126	3696.608643	1673	3707	97.874542	78.161842	1014.166687	3306.983398	1014	3315	30.197186	45.013561	100	100	126.681648	33.074471	3.830194	0.261083	21.777678	8.65573	14.156969	16.400059
167	113ko3Gcon1R072503	NORMAL	A	1	1	7	11	DETECTED	DETECTED	2073.083984	4751.922852	2108	4775	197.120209	334.340607	1041.848511	3341.636475	1038	3342	37.409992	56.352581	100	100	198.652267	119.716255	1.659359	0.602642	27.565777	25.026119	18.767563	23.368113
168	113ko3Gcon1R072503	NORMAL	A	1	1	7	12	DETECTED	DETECTED	2123.676758	4778.12793	2153	4820	172.383865	291.282104	1025.697632	3339.697754	1025	3340	23.652781	55.501839	100	100	211.509445	122.105324	1.732189	0.577304	46.420719	25.916801	15.551613	19.878996
169	113ko3Gcon1R072503	NORMAL	A	1	1	7	13	LOW_SIGNAL	LOW_SIGNAL	1009.707458	3304.693848	1007	3301	23.310358	39.721909	1010.39093	3300.09082	1008	3295	24.826405	42.143387	100	100	-0.131661	0.390741	-0.336951	0	-0.02753	0.109223	0	305.876831
170	113ko3Gcon1R072503	NORMAL	A	1	1	7	14	LOW_SIGNAL	LOW_SIGNAL	1002.802734	3278.748291	1002	3280	23.265776	41.361393	1006.59198	3283.040039	1008	3282	24.558386	31.888763	100	100	-0.729942	-0.364318	0	0	-0.154295	-0.134585	0	0
171	113ko3Gcon1R072503	NORMAL	A	1	1	7	15	DETECTED	DETECTED	3473.600098	9226.200195	3650	9663	716.775146	1861.473511	1003.679993	3263.399902	1001	3265	21.096443	38.043831	100	100	475.793579	506.169647	0.939988	1.063843	117.07756	156.735016	29.007601	31.21159
172	113ko3Gcon1R072503	NORMAL	A	1	1	7	16	DETECTED	DETECTED	3330.314209	8825.679688	3686	9587	892.843506	2099.343506	1001.892883	3259.142822	994	3260	21.063112	48.370262	100	100	448.53595	472.531677	0.949219	1.053498	110.544983	115.081802	38.33477	37.703621
173	113ko3Gcon1R072503	NORMAL	A	1	1	7	17	LOW_SIGNAL	LOW_SIGNAL	999.43335	3232.166748	998	3234	24.606548	37.38578	989.758057	3232.782227	987	3228	25.601183	40.178577	100	100	1.863802	-0.052247	0	-0.028032	0.377924	-0.015319	73.038696	0
174	113ko3Gcon1R072503	NORMAL	A	1	1	7	18	LOW_SIGNAL	LOW_SIGNAL	996.395996	3236.892578	997	3234	22.236084	37.459717	986.424011	3231.263916	983	3232	23.475544	38.246258	100	100	1.920955	0.477805	4.020372	0.248733	0.424782	0.147169	75.482788	137.094727
175	113ko3Gcon1R072503	NORMAL	A	1	1	7	19	LOW_SIGNAL	LOW_SIGNAL	1032.238037	3261.421875	1028	3258	43.492302	43.457066	997.29364	3239.111084	998	3239	22.285444	35.997608	100	100	6.731521	1.893916	3.554286	0.28135	1.568037	0.619785	106.880898	109.118507
176	113ko3Gcon1R072503	NORMAL	A	1	1	7	20	DETECTED	DETECTED	1574.650024	3345.883301	1075	3285	3680.874268	417.873901	1004.695923	3250.891846	1004	3247	26.594114	41.921391	100	100	109.793228	8.063625	13.615864	0.073444	21.431587	2.265942	645.802551	437.687561
177	113ko3Gcon1R072503	NORMAL	A	1	1	7	21	LOW_SIGNAL	LOW_SIGNAL	1050.666626	3377.945557	1048	3381	27.03887	64.243317	1004.135986	3250.944092	1004	3252	23.007826	40.33115	100	100	8.963439	10.780889	0.831419	1.202762	2.022383	3.148967	30.525124	39.374363
178	113ko3Gcon1R072503	NORMAL	A	1	1	7	22	LOW_SIGNAL	LOW_SIGNAL	1050.863892	3368.537354	1052	3377	28.967539	66.489182	1012.158752	3259.079346	1008	3258	37.965755	40.465015	100	100	7.455973	9.291661	0.802437	1.246204	1.019475	2.705003	63.406048	48.199192
179	113ko3Gcon1R072503	NORMAL	A	1	1	7	23	DETECTED	DETECTED	1144.974365	3607.333252	1137	3603	36.189186	80.931198	1003.054321	3246.157715	1003	3246	26.879969	45.937733	100	100	27.338797	30.659435	0.891693	1.121462	5.27977	7.862285	17.073452	18.448149
180	113ko3Gcon1R072503	NORMAL	A	1	1	7	24	DETECTED	DETECTED	1136.023315	3430.697754	1137	3433	35.51022	67.872971	1000.875	3231.198975	997	3232	32.39764	45.305695	100	100	26.034325	16.935034	1.537306	0.650489	4.171548	4.403393	10.757458	25.332708
181	113ko3Gcon1R072503	NORMAL	A	1	1	7	25	LOW_SIGNAL	LOW_SIGNAL	991.82782	3204.026611	991	3203	24.146429	34.618282	997.103149	3211.19043	995	3212	25.483114	37.778664	100	100	-1.016214	-0.608122	0	0	-0.207013	-0.189626	0	0
182	113ko3Gcon1R072503	NORMAL	A	1	1	7	26	LOW_SIGNAL	LOW_SIGNAL	996.324524	3201.86084	995	3202	27.585636	36.213634	995.362183	3207.944824	995	3206	25.264847	39.916451	100	100	0.185381	-0.516457	0	-2.785923	0.03809	-0.152418	1150.835449	0
183	113ko3Gcon1R072503	NORMAL	A	1	1	8	1	LOW_SIGNAL	LOW_SIGNAL	1007.255005	3205.677734	1007	3204	31.291168	39.746372	985.396851	3197.317383	983	3199	30.0581	45.253708	100	100	4.21065	0.709693	5.933061	0.168547	0.727197	0.184744	39.790989	258.795013
184	113ko3Gcon1R072503	NORMAL	A	1	1	8	2	LOW_SIGNAL	LOW_SIGNAL	997.293335	3213.560059	999	3208	33.360058	41.100063	982.656006	3199.696045	977	3200	29.616936	41.902584	100	100	2.819665	1.176887	2.395867	0.417385	0.494222	0.330863	104.892899	58.868786
185	113ko3Gcon1R072503	NORMAL	A	1	1	8	3	LOW_SIGNAL	LOW_SIGNAL	988.630859	3226.919434	989	3227	23.176281	50.696033	964.143982	3196.976074	964	3196	22.950403	45.148766	100	100	4.717035	2.541829	1.855764	0.538862	1.066948	0.663215	13.181952	77.005783
186	113ko3Gcon1R072503	NORMAL	A	1	1	8	4	LOW_SIGNAL	LOW_SIGNAL	983.100647	3230.006592	979	3226	26.818398	43.376965	965.553711	3200.727295	968	3199	23.056784	42.949398	100	100	3.380158	2.485458	1.359974	0.735308	0.761031	0.681716	78.059906	20.749758
187	113ko3Gcon1R072503	NORMAL	A	1	1	8	5	LOW_SIGNAL	LOW_SIGNAL	965.993286	3214.140869	965	3211	20.539515	40.123131	970.080017	3212.031982	970	3215	23.514103	35.415264	100	100	-0.787248	0.179019	-4.397569	0	-0.173799	0.059547	0	894.216492
188	113ko3Gcon1R072503	NORMAL	A	1	1	8	6	LOW_SIGNAL	LOW_SIGNAL	978.905396	3211.560791	977	3214	22.656059	41.576294	981.815979	3207.783936	982	3207	23.939569	39.076969	100	100	-0.560681	0.320609	-1.748798	0	-0.12158	0.096652	0	375.917023
189	113ko3Gcon1R072503	NORMAL	A	1	1	8	7	LOW_SIGNAL	LOW_SIGNAL	1006.183655	3245.734619	1007	3240	28.331945	40.30217	987.59198	3224.216064	987	3222	26.512049	40.608994	100	100	3.581411	1.826665	1.960628	0.510041	0.701254	0.529896	53.736507	23.154499
190	113ko3Gcon1R072503	NORMAL	A	1	1	8	8	LOW_SIGNAL	LOW_SIGNAL	1060.506836	3290.53418	1027	3291	390.232513	47.599651	1161.33606	3281.048096	1004	3264	1674.33667	142.94928	100	100	-19.423258	0.805254	-24.120667	0	-0.06022	0.06636	0	1420.940186
191	113ko3Gcon1R072503	NORMAL	A	1	1	8	9	LOW_SIGNAL	LOW_SIGNAL	1022.599976	3317.710449	1021	3318	25.568914	39.66	1018.043457	3303.034668	1018	3302	26.04496	43.992615	100	100	0.877746	1.245796	0.704566	1.419313	0.174948	0.333596	108.786339	129.721985
192	113ko3Gcon1R072503	NORMAL	A	1	1	8	10	LOW_SIGNAL	LOW_SIGNAL	1025.23291	3332.075439	1024	3337	25.207285	42.225521	1022.947388	3338.219238	1024	3335	25.73481	47.242126	100	100	0.440272	-0.521534	0	-1.184572	0.088811	-0.130049	226.816391	0
193	113ko3Gcon1R072503	NORMAL	A	1	1	8	11	LOW_SIGNAL	LOW_SIGNAL	1033.238037	3343.70752	1027	3345	28.790064	49.1828	1034.158936	3343.270996	1033	3340	30.007904	54.128357	100	100	-0.177397	0.037056	-4.787337	0	-0.030689	0.008065	0	5178.138184
194	113ko3Gcon1R072503	NORMAL	A	1	1	8	12	LOW_SIGNAL	LOW_SIGNAL	1022.075317	3313.712402	1019	3311	25.40597	43.104996	1029.752808	3336.932617	1028	3339	27.50425	48.343182	100	100	-1.478955	-1.971115	0	0	-0.279138	-0.48032	0	0
195	113ko3Gcon1R072503	NORMAL	A	1	1	8	13	DETECTED	DETECTED	1532.25	4467.931152	1345	4035	448.226318	970.659119	1010.795471	3299.90918	1006	3299	23.467522	37.275726	100	100	100.4505	99.15094	1.013107	0.987063	22.220264	31.334654	85.839035	83.041512
196	113ko3Gcon1R072503	NORMAL	A	1	1	8	14	DETECTED	DETECTED	1722.514038	5111.352051	1400	4397	763.520325	1939.110352	1003.621643	3274.459473	1003	3272	19.195414	41.239544	100	100	138.483994	155.929962	0.888117	1.125978	37.45126	44.542019	106.174301	105.540833
197	113ko3Gcon1R072503	NORMAL	A	1	1	8	15	DETECTED	DETECTED	1686.5	4413.530762	1696	4449	150.084076	274.074554	1002.258057	3241.67749	995	3232	21.118658	42.751526	100	100	131.809082	99.476173	1.325032	0.754699	32.399879	27.410793	21.716124	23.101845
198	113ko3Gcon1R072503	NORMAL	A	1	1	8	16	DETECTED	DETECTED	1696.179688	4437.484375	1701	4471	143.680359	302.429779	993.418579	3241.837158	988	3240	24.102196	48.670872	100	100	135.376526	101.495987	1.333812	0.749731	29.157555	24.565971	20.155409	24.964533
199	113ko3Gcon1R072503	NORMAL	A	1	1	8	17	LOW_SIGNAL	LOW_SIGNAL	1014.15863	3249.220703	1014	3251	25.386097	37.266029	993.920654	3236.769775	993	3234	24.43132	41.488537	100	100	3.898547	1.056933	3.688546	0.27111	0.828362	0.300105	34.07803	146.460785
200	113ko3Gcon1R072503	NORMAL	A	1	1	8	18	LOW_SIGNAL	LOW_SIGNAL	1023.798584	3271.916748	1024	3270	24.997791	39.428173	998.247986	3245	997	3243	24.239283	38.870132	100	100	4.921945	2.284906	2.154112	0.464228	1.054099	0.692479	23.918022	24.557623
201	113ko3Gcon1R072503	NORMAL	A	1	1	8	19	LOW_SIGNAL	LOW_SIGNAL	995.720276	3245.181885	996	3247	26.804296	40.900192	1002.367981	3244.728027	1002	3234	26.821852	44.638939	100	100	-1.280582	0.038527	-33.238556	0	-0.247847	0.010167	0	3940.270264
202	113ko3Gcon1R072503	NORMAL	A	1	1	8	20	LOW_SIGNAL	LOW_SIGNAL	999.027222	3261.19043	998	3263	29.041521	36.220848	1012.29364	3267.317383	1009	3263	30.229279	42.515434	100	100	-2.555579	-0.520104	0	0	-0.43886	-0.144111	0	0
203	113ko3Gcon1R072503	NORMAL	A	1	1	8	21	LOW_SIGNAL	LOW_SIGNAL	1073.421753	3296.29248	1023	3298	599.685547	47.311737	1019.644043	3279.127197	1019	3276	31.291986	48.201416	100	100	10.35948	1.457125	7.109534	0.140656	1.718578	0.356116	1113.599976	53.70285
204	113ko3Gcon1R072503	NORMAL	A	1	1	8	22	LOW_SIGNAL	LOW_SIGNAL	1011.224487	3278.340088	1009	3278	25.387083	40.941406	1018.640015	3274.416016	1021	3273	27.945337	46.959007	100	100	-1.428492	0.333106	-4.288396	0	-0.265358	0.083564	0	586.097961
205	113ko3Gcon1R072503	NORMAL	A	1	1	8	23	LOW_SIGNAL	LOW_SIGNAL	1067.034302	3342.869873	1077	3318	53.731949	110.215919	1015.150818	3245.491943	1007	3242	72.065529	45.871609	100	100	9.994586	8.266209	1.20909	0.827069	0.719949	2.122837	92.561516	102.914986
206	113ko3Gcon1R072503	NORMAL	A	1	1	8	24	LOW_SIGNAL	LOW_SIGNAL	1062.650635	3289.294434	1058	3282	47.07933	69.50219	1003.60907	3232.899902	1006	3235	24.393219	39.332958	100	100	11.373485	4.787214	2.375805	0.42091	2.420409	1.433773	68.201164	101.608421
207	113ko3Gcon1R072503	NORMAL	A	1	1	8	25	DETECTED	DETECTED	1352.846191	3799.102539	1343	3805	76.808601	132.601303	1004.25	3209.580566	1005	3212	26.569016	39.191654	100	100	67.151901	50.043285	1.341876	0.745225	13.120403	15.042028	20.673483	21.488127
208	113ko3Gcon1R072503	NORMAL	A	1	1	8	26	DETECTED	DETECTED	1368.114258	3896.442871	1366	3884	72.146698	147.896225	1005.007446	3210.887939	1004	3208	24.845842	38.906803	100	100	69.947159	58.195324	1.201938	0.83199	14.614389	17.620438	18.653883	20.813343
209	113ko3Gcon1R072503	NORMAL	A	1	1	9	1	LOW_SIGNAL	LOW_SIGNAL	971.731567	3193.463135	972	3195	23.400345	39.984886	972.777771	3195.515869	973	3193	29.211472	39.638512	100	100	-0.201536	-0.174252	0	0	-0.035815	-0.051786	0	0
210	113ko3Gcon1R072503	NORMAL	A	1	1	9	2	LOW_SIGNAL	LOW_SIGNAL	968.845642	3200.483154	966	3199	26.773003	38.875687	970.791992	3191.496094	969	3191	24.084972	37.301254	100	100	-0.374936	0.762893	-0.491466	0	-0.080812	0.240932	0	121.858574
211	113ko3Gcon1R072503	NORMAL	A	1	1	9	3	LOW_SIGNAL	LOW_SIGNAL	1010.40271	3262.624268	1012	3267	32.386581	64.550156	968.744019	3193.751953	967	3192	24.411758	39.713417	100	100	8.024931	5.846426	1.372622	0.728533	1.706501	1.734233	51.088444	73.887154
212	113ko3Gcon1R072503	NORMAL	A	1	1	9	4	LOW_SIGNAL	LOW_SIGNAL	1007.395996	3254.255127	1009	3259	36.740471	55.237839	1080.199951	3203.60791	969	3200	1170.974731	83.100197	100	100	-14.024605	4.299336	-3.262039	0	-0.062174	0.609472	0	122.581284
213	113ko3Gcon1R072503	NORMAL	A	1	1	9	5	LOW_SIGNAL	LOW_SIGNAL	970.362427	3186.785156	970	3187	24.13146	35.124786	968.776001	3192.887939	970	3193	21.696537	40.061283	100	100	0.305601	-0.518053	0	-1.69519	0.073119	-0.152336	665.868347	0
214	113ko3Gcon1R072503	NORMAL	A	1	1	9	6	LOW_SIGNAL	LOW_SIGNAL	977.224487	3201.258545	977	3203	23.505699	35.98555	977.960022	3194.256104	980	3196	23.252607	42.890125	100	100	-0.14169	0.594423	-0.238366	0	-0.031632	0.163265	0	333.265625
215	113ko3Gcon1R072503	NORMAL	A	1	1	9	7	LOW_SIGNAL	LOW_SIGNAL	984.4422	3230.197266	985	3230	19.258915	38.091911	990.880005	3228.736084	990	3226	24.890272	40.714218	100	100	-1.240148	0.124037	-9.998239	0	-0.258647	0.035889	0	983.824463
216	113ko3Gcon1R072503	NORMAL	A	1	1	9	8	LOW_SIGNAL	LOW_SIGNAL	994.048279	3269.365479	996	3266	23.475853	39.786201	1005.807983	3261.919922	999	3264	29.580317	40.516541	100	100	-2.265333	0.632038	-3.584174	0	-0.397552	0.183766	0	102.856232
217	113ko3Gcon1R072503	NORMAL	A	1	1	9	9	LOW_SIGNAL	LOW_SIGNAL	1020.641357	3313.662109	1019	3310	28.827959	42.899151	1012.76001	3305.263916	1011	3300	24.158213	40.93211	100	100	1.518225	0.712905	2.129632	0.469565	0.326239	0.205174	199.584778	152.905762
218	113ko3Gcon1R072503	NORMAL	A	1	1	9	10	LOW_SIGNAL	LOW_SIGNAL	1042.110352	3383.56543	1040	3377	36.239014	57.417301	1026.584106	3344.069336	1028	3343	30.900902	51.140636	100	100	2.990901	3.352741	0.892077	1.12098	0.502453	0.772304	121.932022	66.09082
219	113ko3Gcon1R072503	NORMAL	A	1	1	9	11	DETECTED	DETECTED	15335.845703	34871.382813	15957	37248	3876.228027	10057.522461	1062.916626	3414.208252	1054	3413	32.536156	55.813339	100	100	2749.468506	2670.33374	1.029635	0.971218	438.679016	563.613892	27.156946	31.971621
220	113ko3Gcon1R072503	NORMAL	A	1	1	9	12	DETECTED	DETECTED	13659.421875	31024.986328	15187	33681	5836.642578	13580.711914	1057.464233	3409.142822	1052	3400	25.643541	58.062363	100	100	2427.580811	2344.251221	1.035546	0.965674	491.428162	475.62384	46.314919	49.1768
221	113ko3Gcon1R072503	NORMAL	A	1	1	9	13	LOW_SIGNAL	LOW_SIGNAL	1046.358643	3320.324219	1045	3321	30.652777	49.129494	1018.81897	3308.706787	1015	3303	30.821676	52.119106	100	100	5.30511	0.986179	5.379457	0.185892	0.893516	0.222902	11.70045	149.758621
222	113ko3Gcon1R072503	NORMAL	A	1	1	9	14	LOW_SIGNAL	LOW_SIGNAL	1027.21228	3287.458984	1025	3292	28.576868	43.528988	1000.447632	3254.114258	999	3254	25.413874	40.880997	100	100	5.155814	2.830564	1.821479	0.549004	1.053151	0.815653	48.825565	44.836128
223	113ko3Gcon1R072503	NORMAL	A	1	1	9	15	LOW_SIGNAL	LOW_SIGNAL	992.689636	3231.068848	991	3232	22.330698	38.733536	989.478638	3227.991455	988	3227	22.208885	36.90937	100	100	0.618551	0.261233	2.367811	0.422331	0.144582	0.083377	72.540215	381.709686
224	113ko3Gcon1R072503	NORMAL	A	1	1	9	16	LOW_SIGNAL	LOW_SIGNAL	983.882751	3213.593018	984	3217	22.742373	36.637394	987.634766	3221.478271	985	3222	22.20175	39.071087	100	100	-0.72277	-0.669363	0	0	-0.168996	-0.201818	0	0
225	113ko3Gcon1R072503	NORMAL	A	1	1	9	17	LOW_SIGNAL	LOW_SIGNAL	1019.034485	3246.703369	1017	3244	34.167763	40.078594	996.455994	3235.040039	991	3235	26.208069	41.07259	100	100	4.349412	0.990076	4.39301	0.227634	0.861509	0.283969	97.092316	77.004684
226	113ko3Gcon1R072503	NORMAL	A	1	1	9	18	LOW_SIGNAL	LOW_SIGNAL	1026.5	3266.548584	1025	3266	33.33408	40.137497	999.895996	3251.36792	997	3255	25.290201	41.879162	100	100	5.124868	1.288655	3.976913	0.251451	1.051949	0.362487	81.625244	78.7304
227	113ko3Gcon1R072503	NORMAL	A	1	1	9	19	LOW_SIGNAL	LOW_SIGNAL	1009.363647	3267.930176	1008	3267	27.746731	36.137962	1011.919983	3262.832031	1009	3258	29.226755	43.255585	100	100	-0.49244	0.432771	-1.137878	0	-0.087466	0.117861	0	466.28125
228	113ko3Gcon1R072503	NORMAL	A	1	1	9	20	LOW_SIGNAL	LOW_SIGNAL	1052.356689	3310.608398	1051	3311	34.796478	45.245342	1042.390869	3285.518066	1033	3279	57.334373	46.33894	100	100	1.919768	2.129866	0.901356	1.109439	0.173819	0.541452	457.242035	39.887138
229	113ko3Gcon1R072503	NORMAL	A	1	1	9	21	DETECTED	DETECTED	13315.774414	24809.664063	14499	27327	3410.772461	6784.359375	1067.633301	3353.533447	1068	3343	30.734104	50.417381	100	100	2359.423096	1821.366089	1.295414	0.771954	398.519531	425.570129	27.846138	31.618803
230	113ko3Gcon1R072503	NORMAL	A	1	1	9	22	DETECTED	DETECTED	12778.818359	23321.066406	14538	26500	4374.870117	7831.276855	1049.6875	3343.78125	1051	3342	25.639482	47.849037	100	100	2259.443604	1695.829956	1.332353	0.750552	457.463623	417.506531	37.298542	39.200172
231	113ko3Gcon1R072503	NORMAL	A	1	1	9	23	LOW_SIGNAL	LOW_SIGNAL	1132.5625	3409.381836	1150	3432	60.614738	90.278748	1019.495117	3261.301025	1021	3254	30.657461	51.097908	100	100	21.780758	12.57027	1.73272	0.577127	3.688087	2.897982	46.246948	50.260513
232	113ko3Gcon1R072503	NORMAL	A	1	1	9	24	DETECTED	DETECTED	1142.060547	3407.5354	1141	3410	31.746059	49.985985	1006.517639	3223.21167	1005	3223	23.685244	38.031345	100	100	26.110336	15.646855	1.668727	0.599259	5.722673	4.846627	15.595175	17.598314
233	113ko3Gcon1R072503	NORMAL	A	1	1	9	25	DETECTED	DETECTED	1186.75	3505.5	1187	3519	35.862095	68.415771	1008.936157	3222.143555	1002	3220	32.706707	45.09367	100	100	34.253208	24.053535	1.42404	0.702227	5.436617	6.28373	8.272259	18.157948
234	113ko3Gcon1R072503	NORMAL	A	1	1	9	26	DETECTED	DETECTED	1173.625	3499.65625	1175	3496	25.050594	73.923065	1014.72583	3215.435547	1005	3211	45.23267	50.346786	100	100	30.609575	24.1269	1.268691	0.788214	3.512929	5.64526	23.702122	19.044291
235	113ko3Gcon1R072503	NORMAL	A	1	1	10	1	LOW_SIGNAL	LOW_SIGNAL	978.120789	3185.624268	975	3189	31.477343	41.518555	982.507935	3185.19043	985	3188	26.834526	39.60358	100	100	-0.845119	0.036828	-22.947979	0	-0.163489	0.010955	0	2872.920898
236	113ko3Gcon1R072503	NORMAL	A	1	1	10	2	LOW_SIGNAL	LOW_SIGNAL	985.476501	3184.335449	979	3187	42.721226	41.223129	975.280029	3185.664063	972	3190	23.085957	36.858665	100	100	1.9642	-0.112783	0	-0.057419	0.441674	-0.036046	352.537354	0
237	113ko3Gcon1R072503	NORMAL	A	1	1	10	3	LOW_SIGNAL	LOW_SIGNAL	966.187927	3216.255127	965	3217	24.768488	42.629955	970.495972	3199.159912	968	3196	26.10111	35.420834	100	100	-0.829881	1.451177	-0.571868	0	-0.165052	0.482632	0	138.757111
238	113ko3Gcon1R072503	NORMAL	A	1	1	10	4	LOW_SIGNAL	LOW_SIGNAL	963.581055	3226.560791	962	3226	25.567034	43.913837	969.280029	3191.944092	966	3191	27.182949	40.80685	100	100	-1.097823	2.938539	-0.373595	0	-0.209653	0.848306	0	46.868256
239	113ko3Gcon1R072503	NORMAL	A	1	1	10	5	LOW_SIGNAL	LOW_SIGNAL	961.280823	3190.883545	959	3193	23.006971	36.794022	966.416016	3185.927979	965	3186	23.820955	37.127979	100	100	-0.989219	0.420668	-2.351545	0	-0.215575	0.133473	0	100.262566
240	113ko3Gcon1R072503	NORMAL	A	1	1	10	6	LOW_SIGNAL	LOW_SIGNAL	972.91095	3189.26709	971	3186	23.073469	39.876072	970.736023	3187.224121	971	3188	24.872305	40.890667	100	100	0.418967	0.173423	2.415865	0.41393	0.087444	0.049962	426.998444	443.099213
241	113ko3Gcon1R072503	NORMAL	A	1	1	10	7	LOW_SIGNAL	LOW_SIGNAL	976.496582	3213.448242	975	3212	23.865692	37.768467	982.559998	3211.135986	982	3208	25.83271	37.998589	100	100	-1.168027	0.196283	-5.950744	0	-0.234719	0.060851	0	180.585098
242	113ko3Gcon1R072503	NORMAL	A	1	1	10	8	LOW_SIGNAL	LOW_SIGNAL	997.903442	3255.786133	999	3257	25.65485	35.334354	996.728027	3251.36792	995	3250	25.747961	41.562927	100	100	0.226426	0.375053	0.603718	1.656401	0.045651	0.106302	186.124664	495.339691
243	113ko3Gcon1R072503	NORMAL	A	1	1	10	9	LOW_SIGNAL	LOW_SIGNAL	1141.144775	3456.027588	1145	3457	51.846588	74.417816	1024.694946	3323.610107	1026	3319	31.143593	58.61945	100	100	22.432337	11.240643	1.995645	0.501091	3.739126	2.258934	35.595169	34.62162
244	113ko3Gcon1R072503	NORMAL	A	1	1	10	10	LOW_SIGNAL	LOW_SIGNAL	1157.048218	3473.317139	1155	3478	60.511517	78.882637	1035.063477	3346.5	1031	3336	39.569042	66.630295	100	100	23.498556	10.765242	2.182817	0.458124	3.082833	1.903296	37.530411	33.295258
245	113ko3Gcon1R072503	NORMAL	A	1	1	10	11	LOW_SIGNAL	LOW_SIGNAL	1074.572388	3376.972412	1077	3375	39.742531	70.648773	1043.752197	3364.937988	1044	3367	31.732845	75.440292	100	100	5.937054	1.021577	5.811656	0.172068	0.971239	0.159523	77.633766	219.846832
246	113ko3Gcon1R072503	NORMAL	A	1	1	10	12	LOW_SIGNAL	LOW_SIGNAL	1065.641357	3352.275879	1066	3349	40.144131	57.446281	1030.133301	3336.628662	1031	3333	31.748432	70.513809	100	100	6.840102	1.328259	5.149673	0.194187	1.118419	0.221903	69.190033	261.334595
247	113ko3Gcon1R072503	NORMAL	A	1	1	10	13	LOW_SIGNAL	LOW_SIGNAL	1001.090271	3262.263916	1000	3261	24.29162	39.100014	1003.815979	3268.39209	1006	3266	20.662567	46.546005	100	100	-0.525067	-0.520208	0	0	-0.131915	-0.131658	0	0
248	113ko3Gcon1R072503	NORMAL	A	1	1	10	14	LOW_SIGNAL	LOW_SIGNAL	989.117249	3229.227539	986	3225	23.864635	38.314804	988.552002	3240.528076	986	3242	22.805796	39.40517	100	100	0.108886	-0.959279	0	-8.809907	0.024785	-0.286778	1243.649658	0
249	113ko3Gcon1R072503	NORMAL	A	1	1	10	15	LOW_SIGNAL	LOW_SIGNAL	980.324158	3219.606934	981	3222	20.884232	37.91169	985.416016	3218.399902	986	3226	20.899986	41.90715	100	100	-0.980871	0.102462	-9.572989	0	-0.24363	0.028803	0	1479.508911
250	113ko3Gcon1R072503	NORMAL	A	1	1	10	16	LOW_SIGNAL	LOW_SIGNAL	975.675842	3208.489746	977	3208	23.488731	35.824249	980.52002	3199.208008	978	3199	23.645428	38.206211	100	100	-0.933159	0.787907	-1.184351	0	-0.204867	0.242938	0	143.068283
251	113ko3Gcon1R072503	NORMAL	A	1	1	10	17	LOW_SIGNAL	LOW_SIGNAL	993.096558	3206.103516	983	3208	92.724457	38.051987	989.895996	3214.52002	989	3214	24.776697	40.708755	100	100	0.616541	-0.714459	0	-1.158819	0.129176	-0.206749	2791.788086	0
252	113ko3Gcon1R072503	NORMAL	A	1	1	10	18	LOW_SIGNAL	LOW_SIGNAL	995.117249	3231.110352	991	3230	27.136354	38.946037	995.744019	3232.904053	993	3234	24.045288	40.086079	100	100	-0.120738	-0.152264	0	0	-0.026066	-0.044746	0	0
253	113ko3Gcon1R072503	NORMAL	A	1	1	10	19	LOW_SIGNAL	LOW_SIGNAL	1006.286743	3253.132813	1006	3254	28.150658	43.702442	1003.392029	3243.52002	1001	3245	29.264065	38.697041	100	100	0.557624	0.81601	0.683354	1.46337	0.098917	0.248412	276.205872	211.267212
254	113ko3Gcon1R072503	NORMAL	A	1	1	10	20	LOW_SIGNAL	LOW_SIGNAL	1015.013977	3282.293701	1013	3277	25.664957	43.062653	1009.952026	3270.12793	1008	3268	27.798199	41.869228	100	100	0.97511	1.032727	0.944209	1.059088	0.182096	0.290566	210.974258	82.754829
255	113ko3Gcon1R072503	NORMAL	A	1	1	10	21	LOW_SIGNAL	LOW_SIGNAL	1013.139832	3296.517578	1015	3294	22.57682	41.922939	1028.963013	3304.129639	1029	3301	30.078068	57.666157	100	100	-3.048102	-0.646172	0	0	-0.52607	-0.132002	0	0
256	113ko3Gcon1R072503	NORMAL	A	1	1	10	22	LOW_SIGNAL	LOW_SIGNAL	1008.471802	3286.415527	1006	3285	22.964571	40.978321	1016.73584	3287.13208	1010	3286	26.818367	53.19722	100	100	-1.591945	-0.060827	0	0	-0.308148	-0.01347	0	0
257	113ko3Gcon1R072503	NORMAL	A	1	1	10	23	LOW_SIGNAL	LOW_SIGNAL	1007.599976	3240.850098	1007	3239	25.486856	36.762501	1007.143982	3247.704102	1006	3248	25.577745	38.408451	100	100	0.08784	-0.581822	0	-6.623625	0.017828	-0.17845	472.452332	0
258	113ko3Gcon1R072503	NORMAL	A	1	1	10	24	LOW_SIGNAL	LOW_SIGNAL	993.534729	3221.458252	993	3217	23.718901	36.37891	998.392029	3222.087891	999	3219	23.058796	40.004215	100	100	-0.935687	-0.053449	0	0	-0.210648	-0.015739	0	0
259	113ko3Gcon1R072503	NORMAL	A	1	1	10	25	LOW_SIGNAL	LOW_SIGNAL	996.206665	3216.840088	996	3215	22.438967	37.821915	998.599976	3208.407959	997	3213	24.356228	37.637947	100	100	-0.461036	0.715786	-0.644098	0	-0.098263	0.224033	0	44.186543
260	113ko3Gcon1R072503	NORMAL	A	1	1	10	26	LOW_SIGNAL	LOW_SIGNAL	1004.311279	3212.119141	1002	3213	34.452904	37.734848	1000.738098	3209.769775	998	3208	23.446678	40.596386	100	100	0.688321	0.199433	3.451392	0.289738	0.152396	0.057871	706.483276	637.260071
261	113ko3Gcon1R072503	NORMAL	A	1	1	11	1	LOW_SIGNAL	LOW_SIGNAL	998.897949	3203.333252	998	3199	29.282688	41.048306	1000.317444	3196.833252	996	3191	29.503532	38.606266	100	100	-0.273445	0.551771	-0.495576	0	-0.048113	0.168366	0	214.569687
262	113ko3Gcon1R072503	NORMAL	A	1	1	11	2	LOW_SIGNAL	LOW_SIGNAL	991.297302	3208.432373	987	3211	31.35	42.681408	983.392029	3201.031982	983	3200	26.993401	38.86348	100	100	1.522834	0.628204	2.424109	0.412523	0.292859	0.19042	201.675339	238.428238
263	113ko3Gcon1R072503	NORMAL	A	1	1	11	3	LOW_SIGNAL	LOW_SIGNAL	994.938782	3210.673584	995	3213	28.279243	44.425739	980.768005	3194.399902	981	3191	26.313292	35.816284	100	100	2.72979	1.381439	1.976049	0.50606	0.538541	0.454365	73.107094	161.511337
264	113ko3Gcon1R072503	NORMAL	A	1	1	11	4	LOW_SIGNAL	LOW_SIGNAL	990.08844	3199.510254	989	3195	30.505095	39.439632	973.192017	3183.751953	973	3181	25.115444	43.791222	100	100	3.254846	1.337689	2.433186	0.410984	0.67275	0.359851	102.471512	120.769356
265	113ko3Gcon1R072503	NORMAL	A	1	1	11	5	LOW_SIGNAL	LOW_SIGNAL	956.075317	3188.404053	955	3185	24.042805	36.200321	966.47998	3180.511963	969	3185	22.320459	35.896938	100	100	-2.004304	0.669943	-2.991754	0	-0.466149	0.219854	0	59.260132
266	113ko3Gcon1R072503	NORMAL	A	1	1	11	6	LOW_SIGNAL	LOW_SIGNAL	962.993225	3191.394531	961	3191	22.246286	38.122463	971.752014	3178.271973	973	3178	23.548391	35.793171	100	100	-1.687251	1.113947	-1.514661	0	-0.371949	0.366622	0	99.991135
267	113ko3Gcon1R072503	NORMAL	A	1	1	11	7	LOW_SIGNAL	LOW_SIGNAL	972.136963	3209.828857	972	3210	24.025455	36.389717	982.888	3210.840088	980	3210	24.967468	39.372169	100	100	-2.071028	-0.085841	0	0	-0.430602	-0.025684	0	0
268	113ko3Gcon1R072503	NORMAL	A	1	1	11	8	LOW_SIGNAL	LOW_SIGNAL	994.131042	3267.917236	990	3272	31.919228	51.627068	996.323547	3241.235352	992	3241	30.003021	48.396503	100	100	-0.422354	2.264969	-0.186472	0	-0.073076	0.551318	0	67.37114
269	113ko3Gcon1R072503	NORMAL	A	1	1	11	9	DETECTED	DETECTED	9127.799805	22687.347656	9644	23663	1568.337769	3997.408447	1052.5	3353.115479	1044	3340	29.708248	66.861847	100	100	1555.587036	1641.242554	0.947811	1.055063	271.820129	289.166901	19.417933	20.672396
270	113ko3Gcon1R072503	NORMAL	A	1	1	11	10	DETECTED	DETECTED	7645.898438	19318.982422	8930	21883	3269.931885	7649.8125	1054.038452	3389.153809	1060	3383	28.669821	50.281364	100	100	1269.824341	1352.249756	0.939046	1.064911	229.923309	316.813751	49.603695	48.020905
271	113ko3Gcon1R072503	NORMAL	A	1	1	11	11	LOW_SIGNAL	LOW_SIGNAL	1022.298584	3324.5625	1023	3321	23.828955	36.57362	1024.976196	3316.587402	1025	3312	27.479881	51.945095	100	100	-0.515802	0.676989	-0.761906	0	-0.097439	0.153529	0	462.529358
272	113ko3Gcon1R072503	NORMAL	A	1	1	11	12	LOW_SIGNAL	LOW_SIGNAL	1011.784729	3298.444336	1012	3304	22.546661	40.710102	1015.919983	3288.135986	1013	3287	33.169556	38.970905	100	100	-0.796596	0.875054	-0.910338	0	-0.12467	0.264514	0	114.199081
273	113ko3Gcon1R072503	NORMAL	A	1	1	11	13	LOW_SIGNAL	LOW_SIGNAL	1019.916687	3260.395752	1020	3260	27.104685	40.596127	996.815979	3254.095947	997	3259	25.19261	43.673717	100	100	4.45001	0.534777	8.32124	0.120174	0.916964	0.144247	43.287926	255.631516
274	113ko3Gcon1R072503	NORMAL	A	1	1	11	14	LOW_SIGNAL	LOW_SIGNAL	1008.441406	3231.455078	1006	3237	29.4736	42.317272	991.015991	3214.87207	989	3216	27.781109	38.723793	100	100	3.356748	1.407697	2.384568	0.419363	0.62724	0.428238	56.491829	102.907455
275	113ko3Gcon1R072503	NORMAL	A	1	1	11	15	LOW_SIGNAL	LOW_SIGNAL	995.027405	3222.53418	997	3224	24.389074	43.849003	987.05603	3200.016113	988	3204	25.360403	38.097286	100	100	1.535567	1.911512	0.803326	1.244824	0.314324	0.591067	87.205528	96.412277
276	113ko3Gcon1R072503	NORMAL	A	1	1	11	16	LOW_SIGNAL	LOW_SIGNAL	994.44519	3216.150635	993	3215	26.379988	40.934654	986.52002	3192.687988	984	3194	28.140654	39.208176	100	100	1.526667	1.991695	0.766517	1.304603	0.281627	0.598412	123.626122	50.134411
277	113ko3Gcon1R072503	NORMAL	A	1	1	11	17	LOW_SIGNAL	LOW_SIGNAL	984.712341	3221.095947	986	3219	25.956713	34.777981	999.072021	3208.231934	999	3212	26.523624	37.661945	100	100	-2.76618	1.091999	-2.533134	0	-0.541392	0.341565	0	112.358902
278	113ko3Gcon1R072503	NORMAL	A	1	1	11	18	LOW_SIGNAL	LOW_SIGNAL	1000.534241	3251.835693	1000	3252	23.783556	42.237598	1003.090088	3247.702637	1002	3249	24.454613	38.533951	100	100	-0.492346	0.350847	-1.403309	0	-0.104514	0.107258	0	418.478088
279	113ko3Gcon1R072503	NORMAL	A	1	1	11	19	DETECTED	DETECTED	1947.053589	5655.803711	2009	5494	431.323639	1179.824463	1008.319153	3267.276611	1005	3267	28.859562	38.971954	100	100	180.833298	202.757065	0.891872	1.121237	32.527676	61.288357	45.844387	49.368526
280	113ko3Gcon1R072503	NORMAL	A	1	1	11	20	DETECTED	DETECTED	1823.47937	5492.165527	1788	5215	493.915649	1489.193848	1010.416687	3260.699951	1008	3254	26.283522	40.344402	100	100	156.624496	189.424438	0.826844	1.209418	30.934313	55.310413	60.661476	66.711639
281	113ko3Gcon1R072503	NORMAL	A	1	1	11	21	DETECTED	DETECTED	1253.5	3897.105713	1253	3882	36.786976	95.290253	1011.690125	3244.831055	1014	3247	27.722914	46.545208	100	100	46.581097	55.370232	0.841266	1.188685	8.722383	14.013787	10.000013	12.747562
282	113ko3Gcon1R072503	NORMAL	A	1	1	11	22	DETECTED	DETECTED	1244.333374	3940.858398	1248	3950	51.616287	133.564926	1010.865662	3249.134277	1010	3243	23.495256	47.192993	100	100	44.974102	58.719013	0.765921	1.305618	9.936802	14.657348	19.685305	18.063507
283	113ko3Gcon1R072503	NORMAL	A	1	1	11	23	LOW_SIGNAL	LOW_SIGNAL	1002.787659	3228.445313	997	3230	32.922939	41.34798	1003.34967	3227.503418	1003	3230	22.143345	36.927776	100	100	-0.108263	0.079955	-1.354044	0	-0.025381	0.025506	0	1974.842896
284	113ko3Gcon1R072503	NORMAL	A	1	1	11	24	LOW_SIGNAL	LOW_SIGNAL	988.993164	3206.082275	987	3206	24.409025	35.762722	993.400024	3203.879883	993	3206	31.015087	42.240788	100	100	-0.848916	0.186956	-4.540717	0	-0.142088	0.052139	0	1020.669189
285	113ko3Gcon1R072503	NORMAL	A	1	1	11	25	LOW_SIGNAL	LOW_SIGNAL	981.408142	3227.462646	983	3222	22.774279	45.265617	990.552002	3194.191895	991	3189	23.317745	42.17622	100	100	-1.761429	2.824285	-0.623673	0	-0.392142	0.788851	0	49.400791
286	113ko3Gcon1R072503	NORMAL	A	1	1	11	26	LOW_SIGNAL	LOW_SIGNAL	992.850342	3234.013672	994	3231	24.252764	42.531715	994.296021	3209.120117	996	3209	26.917444	41.045139	100	100	-0.278489	2.113162	-0.131788	0	-0.053708	0.606492	0	44.77644
287	113ko3Gcon1R072503	NORMAL	A	1	1	12	1	LOW_SIGNAL	LOW_SIGNAL	1004.1745	3237.953125	1004	3240	23.371769	40.668934	1008.563477	3221.491943	1008	3219	25.62608	43.601788	100	100	-0.845472	1.397355	-0.605051	0	-0.17127	0.377535	0	95.504219
288	113ko3Gcon1R072503	NORMAL	A	1	1	12	2	LOW_SIGNAL	LOW_SIGNAL	997.371643	3237.182373	996	3235	23.271624	43.055275	1000.64801	3216.951904	1002	3212	28.397312	45.377422	100	100	-0.631144	1.717322	-0.367516	0	-0.115376	0.445827	0	70.834564
289	113ko3Gcon1R072503	NORMAL	A	1	1	12	3	LOW_SIGNAL	LOW_SIGNAL	996.5	3184.547363	994	3186	29.150209	44.036674	978.424011	3185.312012	974	3185	29.003965	41.215088	100	100	3.482072	-0.064909	0	-0.018641	0.623225	-0.018553	16.133457	0
290	113ko3Gcon1R072503	NORMAL	A	1	1	12	4	LOW_SIGNAL	LOW_SIGNAL	992.040527	3182.587891	994	3187	28.722668	37.60408	975.05603	3180.751953	971	3179	24.698929	42.298019	100	100	3.271812	0.155849	20.99349	0.047634	0.687661	0.043405	86.321823	1054.848022
291	113ko3Gcon1R072503	NORMAL	A	1	1	12	5	LOW_SIGNAL	LOW_SIGNAL	964.520264	3182.540527	965	3181	23.680832	37.564713	968.079346	3185.293701	966	3183	22.146637	35.857506	100	100	-0.685605	-0.233711	0	0	-0.160705	-0.076781	0	0
292	113ko3Gcon1R072503	NORMAL	A	1	1	12	6	LOW_SIGNAL	LOW_SIGNAL	970.748291	3188.687012	975	3188	23.653271	36.376801	977.174622	3183.833252	977	3183	24.036333	40.645931	100	100	-1.237938	0.412026	-3.004517	0	-0.267359	0.119416	0	373.594849
293	113ko3Gcon1R072503	NORMAL	A	1	1	12	7	LOW_SIGNAL	LOW_SIGNAL	979.068481	3205.075439	979	3209	22.110588	41.12841	987.539673	3211.460205	988	3212	23.836662	42.016693	100	100	-1.63185	-0.541989	0	0	-0.355385	-0.151958	0	0
294	113ko3Gcon1R072503	NORMAL	A	1	1	12	8	LOW_SIGNAL	LOW_SIGNAL	995.013672	3235.96582	996	3239	27.345049	41.345543	1003.261902	3237.86499	1002	3238	29.835867	42.186325	100	100	-1.588899	-0.161217	0	0	-0.276453	-0.045019	0	0
295	113ko3Gcon1R072503	NORMAL	A	1	1	12	9	LOW_SIGNAL	LOW_SIGNAL	1025.606934	3322.289551	1025	3321	25.771515	42.690895	1036.274292	3311.424805	1030	3301	32.760563	65.43438	100	100	-2.054909	0.922286	-2.228061	0	-0.325616	0.16604	0	456.428284
296	113ko3Gcon1R072503	NORMAL	A	1	1	12	10	LOW_SIGNAL	LOW_SIGNAL	1032.623291	3334.116455	1033	3329	25.099014	46.036644	1041.128662	3336.267334	1045	3336	27.442179	55.536095	100	100	-1.638434	-0.182584	0	0	-0.309938	-0.038729	0	0
297	113ko3Gcon1R072503	NORMAL	A	1	1	12	11	LOW_SIGNAL	LOW_SIGNAL	1027.130981	3328.220703	1026	3287	33.211494	408.691956	1029.560059	3283.808105	1027	3278	34.970818	49.977684	100	100	-0.467926	3.770092	-0.124115	0	-0.06946	0.888649	0	913.309875
298	113ko3Gcon1R072503	NORMAL	A	1	1	12	12	LOW_SIGNAL	LOW_SIGNAL	1019.020691	3262.213867	1018	3261	21.349756	43.946815	1015.255981	3257.927979	1012	3262	35.665092	46.86824	100	100	0.725216	0.36382	1.993336	0.501672	0.105557	0.091445	758.862854	380.045227
299	113ko3Gcon1R072503	NORMAL	A	1	1	12	13	LOW_SIGNAL	LOW_SIGNAL	988.517212	3232.213867	987	3233	21.086826	42.230549	1004.632019	3231.919922	1003	3236	34.542759	41.993393	100	100	-3.104279	0.024952	-124.408035	0	-0.466518	0.007	0	1520.437744
300	113ko3Gcon1R072503	NORMAL	A	1	1	12	14	LOW_SIGNAL	LOW_SIGNAL	981.136963	3212.568604	976	3210	27.026838	38.885139	991.992004	3202.855957	991	3203	24.314968	39.80896	100	100	-2.091063	0.824486	-2.536201	0	-0.446435	0.243981	0	87.786407
301	113ko3Gcon1R072503	NORMAL	A	1	1	12	15	LOW_SIGNAL	LOW_SIGNAL	1014.753418	3219.438477	1014	3220	28.838331	46.927525	986.64801	3199.023926	987	3205	26.811243	40.852695	100	100	5.414091	1.732949	3.124208	0.320081	1.04827	0.499711	37.790039	113.116394
302	113ko3Gcon1R072503	NORMAL	A	1	1	12	16	LOW_SIGNAL	LOW_SIGNAL	1015.335632	3224.739746	1016	3223	28.630405	43.494286	993.805542	3201.333252	993	3199	23.722876	40.094044	100	100	4.147453	1.986928	2.087369	0.479072	0.907567	0.58379	74.448776	72.026344
303	113ko3Gcon1R072503	NORMAL	A	1	1	12	17	DETECTED	DETECTED	1435.210083	3821.369629	1420	3776	100.394127	207.84108	1002.270813	3221.145752	997	3222	24.59955	41.497494	100	100	83.399345	50.951748	1.63683	0.610937	17.59948	14.4641	22.482059	33.93005
304	113ko3Gcon1R072503	NORMAL	A	1	1	12	18	DETECTED	DETECTED	1458.00769	3854.907715	1455	3804	117.100006	234.647919	1022.338684	3277.419434	1024	3274	23.370108	49.468842	100	100	83.925186	49.02177	1.711998	0.584113	18.642149	11.673779	26.33749	39.719265
305	113ko3Gcon1R072503	NORMAL	A	1	1	12	19	LOW_SIGNAL	LOW_SIGNAL	1091.965698	3392.219238	1095	3402	48.388996	86.342583	1108.632446	3284.025635	1016	3273	842.837463	66.406075	100	100	-3.210603	9.184328	-0.349574	0	-0.019775	1.629273	0	51.004871
306	113ko3Gcon1R072503	NORMAL	A	1	1	12	20	LOW_SIGNAL	LOW_SIGNAL	1065.482544	3333.89502	1066	3333	47.473614	88.326996	1011.523804	3243.928467	1007	3232	29.831448	64.189865	100	100	10.394353	7.637073	1.361039	0.734733	1.808787	1.401569	68.441277	67.440483
307	113ko3Gcon1R072503	NORMAL	A	1	1	12	21	LOW_SIGNAL	LOW_SIGNAL	997.30072	3226.881104	999	3226	24.219952	40.354843	1004.111084	3217.214355	1003	3219	26.158358	36.919941	100	100	-1.311916	0.82059	-1.598747	0	-0.260351	0.26183	0	168.53714
308	113ko3Gcon1R072503	NORMAL	A	1	1	12	22	LOW_SIGNAL	LOW_SIGNAL	994.587402	3229.748291	994	3228	23.878603	40.341755	998.754211	3220.237305	998	3222	23.378317	39.067039	100	100	-0.802674	0.807368	-0.994187	0	-0.178234	0.243453	0	105.78289
309	113ko3Gcon1R072503	NORMAL	A	1	1	12	23	LOW_SIGNAL	LOW_SIGNAL	998.129272	3207.523926	998	3209	23.843458	39.707375	998.127991	3209.775879	997	3212	23.48403	37.60574	100	100	0.000247	-0.191164	0	-774.230225	0.000055	-0.059883	321783.5625	0
310	113ko3Gcon1R072503	NORMAL	A	1	1	12	24	LOW_SIGNAL	LOW_SIGNAL	988.863953	3199.401367	986	3199	43.527924	43.294731	994.840027	3204.52002	994	3204	23.39127	40.119091	100	100	-1.151202	-0.434512	0	0	-0.255483	-0.127586	0	0
311	113ko3Gcon1R072503	NORMAL	A	1	1	12	25	LOW_SIGNAL	LOW_SIGNAL	1001.462585	3224.727783	998	3222	28.677769	47.878494	993.768005	3206.016113	993	3210	21.055277	37.969425	100	100	1.482247	1.588395	0.933173	1.071613	0.365447	0.492809	253.038223	155.872223
312	113ko3Gcon1R072503	NORMAL	A	1	1	12	26	LOW_SIGNAL	LOW_SIGNAL	1010.312927	3238.891113	1008	3235	25.226591	47.744778	996.911987	3214.864014	995	3219	24.912102	42.309219	100	100	2.581493	2.03961	1.26568	0.790089	0.537929	0.567893	29.631578	92.081459
313	113ko3Gcon1R072503	NORMAL	A	1	1	13	1	LOW_SIGNAL	LOW_SIGNAL	1014.810791	3240.547363	1014	3237	24.316605	39.876728	1015.872986	3228.904785	1015	3232	26.055016	41.785439	100	100	-0.204616	0.988314	-0.207036	0	-0.040767	0.278628	0	107.233688
314	113ko3Gcon1R072503	NORMAL	A	1	1	13	2	LOW_SIGNAL	LOW_SIGNAL	1014.743225	3233.216309	1015	3231	28.642082	45.528717	1012.135986	3217.208008	1013	3220	24.875931	45.497665	100	100	0.502246	1.358911	0.369594	2.705669	0.10481	0.351849	544.52533	10.502019
315	113ko3Gcon1R072503	NORMAL	A	1	1	13	3	LOW_SIGNAL	LOW_SIGNAL	1013.756775	3221.925781	1012	3223	29.876528	47.624958	995.320007	3201.031982	995	3199	29.343517	50.951267	100	100	3.551571	1.773631	2.002429	0.499393	0.628308	0.410074	30.473175	86.666252
316	113ko3Gcon1R072503	NORMAL	A	1	1	13	4	LOW_SIGNAL	LOW_SIGNAL	1015.40271	3213.409424	1008	3214	45.557945	47.499229	989.486267	3196.660645	991	3193	23.602657	44.107655	100	100	4.992419	1.421769	3.511414	0.284786	1.098031	0.379725	150.356964	105.240173
317	113ko3Gcon1R072503	NORMAL	A	1	1	13	5	DETECTED	DETECTED	1173.511963	3633.751953	1165	3589	89.275734	241.22757	981.545471	3189.727295	975	3180	26.120674	34.554554	100	100	36.979504	37.692326	0.981088	1.019276	7.349216	12.84996	44.470783	53.767254
318	113ko3Gcon1R072503	NORMAL	A	1	1	13	6	DETECTED	DETECTED	1202.715576	3717.120605	1168	3645	112.792221	269.041199	989.467712	3201.161377	988	3196	27.619022	36.798611	100	100	41.079048	43.798698	0.937906	1.066205	7.72105	14.02116	51.282326	51.653835
319	113ko3Gcon1R072503	NORMAL	A	1	1	13	7	DETECTED	DETECTED	1307.142822	3958.974854	1310	3971	130.343307	347.799744	1000.391907	3221.621582	1003	3220	28.816288	40.897366	100	100	59.091026	62.592377	0.944061	1.059253	10.645053	18.029358	41.440155	46.841434
320	113ko3Gcon1R072503	NORMAL	A	1	1	13	8	DETECTED	DETECTED	1283.567749	3855.915283	1284	3881	90.343643	251.773041	1009.128601	3236.185791	1008	3234	25.896629	41.897144	100	100	52.866642	52.60754	1.004925	0.995099	10.597486	14.791688	31.537964	40.059822
321	113ko3Gcon1R072503	NORMAL	A	1	1	13	9	LOW_SIGNAL	LOW_SIGNAL	1032.896606	3290.158691	1035	3290	26.366468	41.599892	1027.637817	3279.039307	1025	3278	28.309137	56.442478	100	100	1.013028	0.943901	1.073235	0.931762	0.185763	0.197004	195.979431	343.068573
322	113ko3Gcon1R072503	NORMAL	A	1	1	13	10	LOW_SIGNAL	LOW_SIGNAL	1023.616455	3248.445313	1022	3249	28.575193	47.808708	1027.920044	3279.216064	1026	3267	29.352312	61.05122	100	100	-0.829023	-2.612065	0	0	-0.146618	-0.504015	0	0
323	113ko3Gcon1R072503	NORMAL	A	1	1	13	11	LOW_SIGNAL	LOW_SIGNAL	1000.164368	3236.506836	1003	3236	24.097513	44.042332	1017.575989	3247.464111	1019	3247	26.619862	46.424164	100	100	-3.354091	-0.93014	0	0	-0.654084	-0.236025	0	0
324	113ko3Gcon1R072503	NORMAL	A	1	1	13	12	LOW_SIGNAL	LOW_SIGNAL	995.993103	3214.889648	998	3212	26.0028	43.892887	1001.768005	3218.399902	1001	3217	26.705421	43.311325	100	100	-1.11245	-0.297978	0	0	-0.216245	-0.081047	0	0
325	113ko3Gcon1R072503	NORMAL	A	1	1	13	13	LOW_SIGNAL	LOW_SIGNAL	983.527771	3200.423584	983	3198	23.454151	44.049973	993.088013	3203.704102	995	3198	25.653719	40.656708	100	100	-1.841639	-0.278476	0	0	-0.372665	-0.080688	0	0
326	113ko3Gcon1R072503	NORMAL	A	1	1	13	14	LOW_SIGNAL	LOW_SIGNAL	986.424683	3198.890381	984	3197	23.412584	38.246048	993.823975	3199.1521	996	3201	22.761406	36.78294	100	100	-1.425364	-0.022217	0	0	-0.325081	-0.007115	0	0
327	113ko3Gcon1R072503	NORMAL	A	1	1	13	15	LOW_SIGNAL	LOW_SIGNAL	996.095886	3217.369873	994	3217	24.802485	41.609684	995.544006	3206.775879	997	3210	25.996744	36.306465	100	100	0.106311	0.899302	0.118216	8.459123	0.021229	0.291794	1411.345703	191.877396
328	113ko3Gcon1R072503	NORMAL	A	1	1	13	16	LOW_SIGNAL	LOW_SIGNAL	993.198608	3216.027344	992	3213	23.130997	40.393066	1002.752014	3215.063965	1003	3218	25.025362	38.524551	100	100	-1.840322	0.081779	-22.503544	0	-0.381749	0.025007	0	1260.486328
329	113ko3Gcon1R072503	NORMAL	A	1	1	13	17	LOW_SIGNAL	LOW_SIGNAL	1009.465759	3241.80127	1009	3240	24.475229	43.548256	1014.316223	3228.940186	1014	3227	28.113277	45.192558	100	100	-0.93437	1.091751	-0.855846	0	-0.172533	0.284584	0	93.923653
330	113ko3Gcon1R072503	NORMAL	A	1	1	13	18	LOW_SIGNAL	LOW_SIGNAL	1046.883545	3320.958984	1047	3324	25.787323	46.016918	1033.591309	3270.991211	1035	3267	27.353729	56.67289	100	100	2.560553	4.24166	0.603668	1.656541	0.485939	0.881687	68.638725	66.201866
331	113ko3Gcon1R072503	NORMAL	A	1	1	13	19	LOW_SIGNAL	LOW_SIGNAL	984.903442	3218.331055	982	3217	25.643208	45.057087	1097.703979	3251.087891	1009	3247	815.589844	66.728378	100	100	-21.729355	-2.780659	0	0	-0.138305	-0.490898	0	0
332	113ko3Gcon1R072503	NORMAL	A	1	1	13	20	LOW_SIGNAL	LOW_SIGNAL	982.020996	3200.510498	980	3199	22.311331	40.102669	991.280029	3195.031982	989	3194	24.294434	44.59964	100	100	-1.783616	0.46506	-3.83524	0	-0.381117	0.122838	0	356.24176
333	113ko3Gcon1R072503	NORMAL	A	1	1	13	21	LOW_SIGNAL	LOW_SIGNAL	973.321655	3202.237793	971	3203	24.72286	40.472374	991.536011	3202.535889	991	3207	22.568369	41.707424	100	100	-3.508726	-0.025305	0	0	-0.807075	-0.007147	0	0
334	113ko3Gcon1R072503	NORMAL	A	1	1	13	22	LOW_SIGNAL	LOW_SIGNAL	973.79718	3208.594482	974	3211	22.721386	40.28162	990.656006	3196.991943	989	3201	23.65379	39.775078	100	100	-3.247603	0.984915	-3.297343	0	-0.712733	0.291704	0	54.88501
335	113ko3Gcon1R072503	NORMAL	A	1	1	13	23	LOW_SIGNAL	LOW_SIGNAL	1011.448975	3276.993164	1010	3286	26.375626	59.985458	989.903992	3198.600098	989	3202	25.341671	43.336826	100	100	4.150322	6.654624	0.623675	1.603399	0.85018	1.808925	33.94083	52.906448
336	113ko3Gcon1R072503	NORMAL	A	1	1	13	24	LOW_SIGNAL	LOW_SIGNAL	1022.367371	3273.380859	1024	3279	27.733339	63.881256	996.880005	3203.775879	996	3204	24.989546	40.013271	100	100	4.909764	5.908621	0.830949	1.203443	1.019921	1.739547	47.190041	71.542465
337	113ko3Gcon1R072503	NORMAL	A	1	1	13	25	LOW_SIGNAL	LOW_SIGNAL	996.033813	3193.0271	997	3192	23.781433	38.573532	999.976013	3203.36792	1000	3204	23.68866	39.602566	100	100	-0.759406	-0.877811	0	0	-0.166417	-0.261115	0	0
338	113ko3Gcon1R072503	NORMAL	A	1	1	13	26	LOW_SIGNAL	LOW_SIGNAL	992.210876	3203.639404	989	3200	24.612398	39.240906	1002.063477	3204.619141	1002	3206	24.786055	39.933933	100	100	-1.897958	-0.083168	0	0	-0.397506	-0.024534	0	0
339	113ko3Gcon1R072503	NORMAL	A	1	1	14	1	LOW_SIGNAL	LOW_SIGNAL	1007.91217	3215.493164	1008	3210	23.55192	43.066391	1021.444458	3218.491943	1019	3223	24.481689	40.863823	100	100	-2.606795	-0.25456	0	0	-0.552751	-0.073385	0	0
340	113ko3Gcon1R072503	NORMAL	A	1	1	14	2	LOW_SIGNAL	LOW_SIGNAL	1005.516785	3204.697998	1002	3202	26.26852	44.04385	1014.335999	3207.104004	1016	3202	27.125435	46.10207	100	100	-1.698891	-0.204241	0	0	-0.325127	-0.052189	0	0
341	113ko3Gcon1R072503	NORMAL	A	1	1	14	3	LOW_SIGNAL	LOW_SIGNAL	1011.026855	3205.268555	1013	3206	20.714903	44.7761	1006.223999	3198.560059	1007	3195	25.234341	39.665829	100	100	0.925199	0.56947	1.624667	0.615511	0.19033	0.169125	300.041809	309.653442
342	113ko3Gcon1R072503	NORMAL	A	1	1	14	4	LOW_SIGNAL	LOW_SIGNAL	1003.5	3194.783691	1003	3194	24.633228	43.700359	995.080017	3192.895996	995	3193	24.116854	37.899666	100	100	1.621985	0.160242	10.122066	0.098794	0.349133	0.049808	59.588055	1152.532593
343	113ko3Gcon1R072503	NORMAL	A	1	1	14	5	LOW_SIGNAL	LOW_SIGNAL	981.226013	3187.431396	978	3183	21.066977	36.587532	992.788147	3184.889893	991	3181	26.549374	40.231758	100	100	-2.227274	0.215743	-10.323739	0	-0.435496	0.063172	0	658.335144
344	113ko3Gcon1R072503	NORMAL	A	1	1	14	6	LOW_SIGNAL	LOW_SIGNAL	986.657532	3203.013672	988	3199	23.963312	36.93219	999.017395	3200.869629	997	3200	28.090076	34.819973	100	100	-2.380945	0.182003	-13.081875	0	-0.440008	0.061575	0	574.186951
345	113ko3Gcon1R072503	NORMAL	A	1	1	14	7	LOW_SIGNAL	LOW_SIGNAL	1047.055176	3329.406982	1052	3350	31.432648	86.452751	1007.957275	3214.709473	1008	3216	23.71032	50.454842	100	100	7.531632	9.736431	0.773552	1.292738	1.648982	2.273271	52.77956	61.206619
346	113ko3Gcon1R072503	NORMAL	A	1	1	14	8	DETECTED	DETECTED	1079.218384	3424.689697	1079	3428	27.292742	54.457008	1013.504395	3230.433594	1015	3228	24.608404	42.000614	100	100	12.658828	16.489994	0.767667	1.302648	2.670388	4.625078	17.961773	17.843899
347	113ko3Gcon1R072503	NORMAL	A	1	1	14	9	LOW_SIGNAL	LOW_SIGNAL	1010.7724	3236.468994	1007	3234	28.22965	41.023544	1016.372986	3234.849121	1019	3230	27.56889	50.791656	100	100	-1.07887	0.137508	-7.845892	0	-0.203149	0.031893	0	1848.764893
348	113ko3Gcon1R072503	NORMAL	A	1	1	14	10	LOW_SIGNAL	LOW_SIGNAL	995.937927	3209.972412	995	3209	22.676535	40.655895	1009.720703	3211.171143	1012	3213	24.613806	42.11496	100	100	-2.655048	-0.101758	0	0	-0.559961	-0.028463	0	0
349	113ko3Gcon1R072503	NORMAL	A	1	1	14	11	DETECTED	DETECTED	1383.815796	3830.868408	1394	3841	80.930702	205.974304	1009.8125	3214.640625	1010	3213	26.555647	42.939377	100	100	72.046204	52.310287	1.377286	0.726066	14.083757	14.351111	20.44095	32.690639
350	113ko3Gcon1R072503	NORMAL	A	1	1	14	12	DETECTED	DETECTED	1379.22522	3876.567627	1380	3865	69.568764	130.700958	1008.098755	3200.580322	1006	3199	24.987799	46.962715	100	100	71.492027	57.383148	1.245871	0.802651	14.852307	14.394128	17.494383	18.043579
351	113ko3Gcon1R072503	NORMAL	A	1	1	14	13	LOW_SIGNAL	LOW_SIGNAL	1007.958313	3224.0625	1007	3225	22.878481	46.256203	995.119019	3204.444336	991	3198	23.68075	42.405209	100	100	2.4733	1.665345	1.485158	0.673329	0.542183	0.462636	47.601624	94.187965
352	113ko3Gcon1R072503	NORMAL	A	1	1	14	14	LOW_SIGNAL	LOW_SIGNAL	1011.125	3220.111084	1011	3216	25.566006	43.834263	997.296021	3205.471924	997	3205	21.835903	39.840118	100	100	2.663948	1.242688	2.143699	0.466483	0.633314	0.367448	96.154182	124.879753
353	113ko3Gcon1R072503	NORMAL	A	1	1	14	15	LOW_SIGNAL	LOW_SIGNAL	1005.767151	3205.822021	1005	3205	25.038465	35.898457	1006.783997	3202.8479	1008	3200	25.117014	37.666847	100	100	-0.19588	0.252467	-0.775865	0	-0.040484	0.078959	0	383.501373
354	113ko3Gcon1R072503	NORMAL	A	1	1	14	16	LOW_SIGNAL	LOW_SIGNAL	1007.465759	3217.917725	1006	3220	24.704926	37.259476	1009.296021	3213.167969	1008	3215	23.530699	39.341515	100	100	-0.352573	0.403197	-0.874443	0	-0.077782	0.120731	0	265.882813
355	113ko3Gcon1R072503	NORMAL	A	1	1	14	17	LOW_SIGNAL	LOW_SIGNAL	1009.506836	3227.226074	1009	3229	24.246796	41.196548	1015.687988	3231.055908	1016	3227	27.893635	41.811661	100	100	-1.190708	-0.325107	0	0	-0.221597	-0.091597	0	0
356	113ko3Gcon1R072503	NORMAL	A	1	1	14	18	LOW_SIGNAL	LOW_SIGNAL	997.372437	3218.489746	997	3218	24.665527	44.202835	1011.088013	3229.12793	1013	3233	29.027523	48.19751	100	100	-2.642103	-0.903053	0	0	-0.472502	-0.220721	0	0
357	113ko3Gcon1R072503	NORMAL	A	1	1	14	19	LOW_SIGNAL	LOW_SIGNAL	993.020691	3196.551758	995	3198	24.483973	38.456478	991.952026	3203.104004	991	3203	24.645834	45.779602	100	100	0.205862	-0.556206	0	-2.701836	0.043361	-0.143126	263.877594	0
358	113ko3Gcon1R072503	NORMAL	A	1	1	14	20	LOW_SIGNAL	LOW_SIGNAL	999.298584	3196.840332	995	3194	30.180822	41.574715	997.231995	3195.624023	999	3198	25.292206	42.034489	100	100	0.398098	0.10325	3.855674	0.259358	0.081709	0.028936	796.855774	509.747589
359	113ko3Gcon1R072503	NORMAL	A	1	1	14	21	LOW_SIGNAL	LOW_SIGNAL	1042.804199	3217.468506	1043	3218	31.396435	40.495667	999.159973	3199.951904	1000	3201	27.191494	38.195137	100	100	8.407414	1.486948	5.654143	0.176861	1.605069	0.458608	35.963112	76.81147
360	113ko3Gcon1R072503	NORMAL	A	1	1	14	22	LOW_SIGNAL	LOW_SIGNAL	1039.648682	3222.675781	1040	3223	35.623478	41.184353	998.76001	3198.736084	997	3202	25.535677	37.944599	100	100	7.876598	2.032191	3.875915	0.258004	1.601237	0.630912	60.747166	66.881348
361	113ko3Gcon1R072503	NORMAL	A	1	1	14	23	LOW_SIGNAL	LOW_SIGNAL	982.700684	3182.823242	981	3182	24.041742	39.088005	991.088013	3190.208008	988	3191	23.656143	40.949291	100	100	-1.615695	-0.626877	0	0	-0.354552	-0.180339	0	0
362	113ko3Gcon1R072503	NORMAL	A	1	1	14	24	LOW_SIGNAL	LOW_SIGNAL	995.4422	3195.591797	993	3199	23.643219	36.456532	1004.664001	3195.231934	1003	3195	25.548166	42.222748	100	100	-1.776444	0.030548	-58.152462	0	-0.360957	0.008523	0	5918.860352
363	113ko3Gcon1R072503	NORMAL	A	1	1	14	25	LOW_SIGNAL	LOW_SIGNAL	1102.628418	3254.297363	1115	3252	62.831741	55.143158	1006.418823	3208.794922	1006	3209	29.406849	43.619335	100	100	18.533356	3.862607	4.798147	0.208414	3.271673	1.043171	57.712906	74.141205
364	113ko3Gcon1R072503	NORMAL	A	1	1	14	26	DETECTED	DETECTED	1138.203125	3293.046875	1137	3292	33.465076	40.252163	1001.157898	3206.289551	1000	3206	23.508076	35.919453	100	100	26.399736	7.364648	3.584657	0.278967	5.829709	2.41533	17.379429	20.939692
365	113ko3Gcon1R072503	NORMAL	A	1	1	15	1	LOW_SIGNAL	LOW_SIGNAL	999.493225	3196.979736	1000	3196	24.047989	41.181774	1014.288025	3197.503906	1012	3194	25.384718	43.313896	100	100	-2.849999	-0.044496	0	0	-0.582823	-0.012102	0	0
366	113ko3Gcon1R072503	NORMAL	A	1	1	15	2	LOW_SIGNAL	LOW_SIGNAL	1000.953003	3189.919434	1000	3193	22.3493	40.982281	1011.64801	3192.447998	1012	3189	23.94525	38.457027	100	100	-2.060235	-0.214645	0	0	-0.446644	-0.06575	0	0
367	113ko3Gcon1R072503	NORMAL	A	1	1	15	3	LOW_SIGNAL	LOW_SIGNAL	1026.223022	3234.2229	1027	3236	27.168867	45.97113	1003.653564	3197.409424	1005	3199	27.435453	41.50605	100	100	4.347672	3.125019	1.391247	0.71878	0.822638	0.886942	16.904848	53.685268
368	113ko3Gcon1R072503	NORMAL	A	1	1	15	4	LOW_SIGNAL	LOW_SIGNAL	1022.904114	3237.739746	1024	3242	32.919621	55.607506	996.937012	3193.55127	994	3190	26.208494	46.054955	100	100	5.002178	3.751067	1.333535	0.749887	0.99079	0.959473	76.713394	70.523026
369	113ko3Gcon1R072503	NORMAL	A	1	1	15	5	LOW_SIGNAL	LOW_SIGNAL	978.965759	3192.26709	979	3190	26.735336	35.713871	995.632019	3184.248047	992	3186	28.190458	34.772217	100	100	-3.210508	0.68072	-4.716343	0	-0.591202	0.230616	0	101.595612
370	113ko3Gcon1R072503	NORMAL	A	1	1	15	6	LOW_SIGNAL	LOW_SIGNAL	988.117249	3190.303467	984	3191	30.267672	38.935013	997.927979	3191.343994	992	3197	26.74737	38.082283	100	100	-1.889892	-0.088328	0	0	-0.366792	-0.027323	0	0
371	113ko3Gcon1R072503	NORMAL	A	1	1	15	7	LOW_SIGNAL	LOW_SIGNAL	996.7724	3203.648193	998	3203	25.261341	36.744526	1002.919983	3200.656006	1001	3199	24.754478	42.241077	100	100	-1.184241	0.254001	-4.662356	0	-0.248342	0.070836	0	696.35437
372	113ko3Gcon1R072503	NORMAL	A	1	1	15	8	LOW_SIGNAL	LOW_SIGNAL	1012.627563	3212.841309	1006	3216	97.625763	42.36132	1005.642883	3209.515869	1006	3209	23.801666	38.287693	100	100	1.345495	0.28229	4.766366	0.209803	0.293453	0.086854	1355.535645	545.05603
373	113ko3Gcon1R072503	NORMAL	A	1	1	15	9	LOW_SIGNAL	LOW_SIGNAL	1002.993103	3202.103516	1004	3200	25.102985	38.441994	1001.320007	3201.447998	1002	3201	24.72905	41.499603	100	100	0.322297	0.055646	5.79197	0.172653	0.067657	0.015796	258.007263	2385.025635
374	113ko3Gcon1R072503	NORMAL	A	1	1	15	10	LOW_SIGNAL	LOW_SIGNAL	1006.013794	3200.537842	1001	3197	32.044453	37.641956	1000.761475	3194.312012	999	3194	38.35891	40.21302	100	100	1.011782	0.528498	1.914448	0.522344	0.136926	0.154821	401.433502	227.249222
375	113ko3Gcon1R072503	NORMAL	A	1	1	15	11	DETECTED	DETECTED	1232.259888	3716.480225	1239	3710	61.861366	131.121765	997.166687	3197.407471	994	3208	23.514549	41.631142	100	100	45.287228	44.063	1.027784	0.972968	9.997776	12.468376	24.338413	23.953735
376	113ko3Gcon1R072503	NORMAL	A	1	1	15	12	DETECTED	DETECTED	1224.403076	3711.550293	1227	3710	62.874939	172.72963	999.944458	3195.736084	997	3198	26.110214	39.461155	100	100	43.238632	43.786388	0.98749	1.012668	8.596582	13.071443	25.482273	32.601204
377	113ko3Gcon1R072503	NORMAL	A	1	1	15	13	LOW_SIGNAL	LOW_SIGNAL	1040.034668	3281.319336	1044	3275	40.027344	79.304726	991.031738	3199.611084	990	3200	26.116346	38.377483	100	100	9.43969	6.936042	1.360962	0.734774	1.876332	2.129067	61.901516	84.936775
378	113ko3Gcon1R072503	NORMAL	A	1	1	15	14	LOW_SIGNAL	LOW_SIGNAL	1035.826416	3276.243164	1034	3271	43.140907	83.581802	993.844055	3202.633057	993	3199	26.143894	40.093559	100	100	8.087281	6.248608	1.294253	0.772646	1.605819	1.835958	81.740723	99.629982
379	113ko3Gcon1R072503	NORMAL	A	1	1	15	15	DETECTED	DETECTED	1144.040649	3643.455322	1145	3648	36.226379	104.03006	994.276917	3193.923096	995	3192	18.091356	37.518044	100	100	28.849768	38.159851	0.756024	1.322709	8.278193	11.981761	20.956717	21.584463
380	113ko3Gcon1R072503	NORMAL	A	1	1	15	16	DETECTED	DETECTED	1161.802124	3674.208252	1158	3662	34.865948	66.971771	1014.205139	3219.371826	1012	3219	27.155807	43.031586	100	100	28.432377	38.610111	0.736397	1.357963	5.43519	10.569827	14.815819	11.28266
381	113ko3Gcon1R072503	NORMAL	A	1	1	15	17	DETECTED	DETECTED	1741.669922	3918.359131	1753	3921	84.066193	99.970863	1012.435913	3213.871826	1008	3214	28.900454	38.125683	100	100	140.476151	59.802452	2.349003	0.425712	25.232615	18.478025	10.825374	13.118107
382	113ko3Gcon1R072503	NORMAL	A	1	1	15	18	DETECTED	DETECTED	1686.7323	3842.007813	1740	3880	179.062943	182.343689	1004.327881	3201.704834	1005	3208	26.274021	36.365894	100	100	131.455124	54.353981	2.4185	0.413479	25.972591	17.607239	25.955994	27.905628
383	113ko3Gcon1R072503	NORMAL	A	1	1	15	19	LOW_SIGNAL	LOW_SIGNAL	991.206909	3199.772461	992	3200	22.81809	42.681271	993.484131	3196.579346	991	3198	25.101629	41.385277	100	100	-0.438673	0.271057	-1.61838	0	-0.09072	0.077156	0	326.887787
384	113ko3Gcon1R072503	NORMAL	A	1	1	15	20	LOW_SIGNAL	LOW_SIGNAL	991.489685	3190.772461	991	3190	23.554937	37.214233	1004.320007	3195.52002	998	3197	49.060463	45.562534	100	100	-2.471572	-0.40301	0	0	-0.261521	-0.104199	0	0
385	113ko3Gcon1R072503	NORMAL	A	1	1	15	21	LOW_SIGNAL	LOW_SIGNAL	1058.279663	3213.384521	1064	3213	50.508179	42.241077	996.23999	3188.023926	995	3187	23.36471	37.602432	100	100	11.951025	2.152808	5.551366	0.180136	2.655272	0.67444	72.178146	75.885002
386	113ko3Gcon1R072503	NORMAL	A	1	1	15	22	LOW_SIGNAL	LOW_SIGNAL	1051.574341	3209.236572	1052	3208	48.86871	39.493622	995.544006	3185.263916	996	3187	22.578716	37.501213	100	100	10.793415	2.034989	5.303919	0.18854	2.481555	0.63925	77.350891	51.665897
387	113ko3Gcon1R072503	NORMAL	A	1	1	15	23	LOW_SIGNAL	LOW_SIGNAL	986.783813	3187.020264	987	3183	25.96899	34.730339	995.471985	3184.815918	996	3186	24.958536	38.30109	100	100	-1.673648	0.187122	-8.944139	0	-0.348104	0.057553	0	732.579895
388	113ko3Gcon1R072503	NORMAL	A	1	1	15	24	LOW_SIGNAL	LOW_SIGNAL	1019.355713	3194.093994	999	3194	246.093643	36.031212	1001.528015	3188.352051	998	3187	26.765879	38.348198	100	100	3.434242	0.487422	7.045733	0.14193	0.666061	0.149732	1372.21167	228.627869
389	113ko3Gcon1R072503	NORMAL	A	1	1	15	25	LOW_SIGNAL	LOW_SIGNAL	992.986694	3193.966553	996	3191	23.531494	34.775673	1003.112	3193.248047	1002	3190	24.468618	36.860378	100	100	-1.95049	0.060992	-31.979204	0	-0.413808	0.019493	0	1700.818115
390	113ko3Gcon1R072503	NORMAL	A	1	1	15	26	LOW_SIGNAL	LOW_SIGNAL	997.493347	3193.47998	996	3191	21.979776	36.378826	1000.935974	3205.543945	1000	3203	26.686874	39.31459	100	100	-0.663171	-1.024085	0	0	-0.129001	-0.306857	0	0
391	113ko3Gcon1R072503	NORMAL	A	1	1	16	1	LOW_SIGNAL	LOW_SIGNAL	994.094604	3194.128418	993	3193	24.112921	36.935364	1001.911987	3193.575928	1004	3194	23.213253	43.684586	100	100	-1.505903	0.0469	-32.108986	0	-0.336764	0.012647	0	4222.05127
392	113ko3Gcon1R072503	NORMAL	A	1	1	16	2	LOW_SIGNAL	LOW_SIGNAL	993	3192.060791	992	3195	29.638182	40.53289	999.752136	3186.931641	999	3187	26.607914	38.852901	100	100	-1.300699	0.435403	-2.987346	0	-0.253764	0.132015	0	225.153687
393	113ko3Gcon1R072503	NORMAL	A	1	1	16	3	DETECTED	DETECTED	1211	3285.428467	1210	3281	51.208527	44.883324	994.789001	3181.64209	994	3180	21.711523	40.35136	100	100	41.649849	8.810208	4.727453	0.21153	9.958352	2.572066	21.450363	18.936991
394	113ko3Gcon1R072503	NORMAL	A	1	1	16	4	DETECTED	DETECTED	1210.988892	3292.111084	1214	3282	65.573952	52.914486	989.545471	3179.743896	990	3178	23.493616	37.430725	100	100	42.657799	9.538615	4.472116	0.223608	9.425685	3.002004	27.646275	33.28521
395	113ko3Gcon1R072503	NORMAL	A	1	1	16	5	LOW_SIGNAL	LOW_SIGNAL	979.801392	3172.349365	982	3173	19.853815	36.239922	986.833313	3180.563477	986	3182	26.517542	38.767715	100	100	-1.354596	-0.697279	0	0	-0.26518	-0.21188	0	0
396	113ko3Gcon1R072503	NORMAL	A	1	1	16	6	LOW_SIGNAL	LOW_SIGNAL	984.434509	3182.462158	983	3179	26.025045	37.07238	986.428589	3179.19043	988	3176	25.87429	36.696312	100	100	-0.38413	0.27773	-1.383105	0	-0.077068	0.089157	0	160.987488
397	113ko3Gcon1R072503	NORMAL	A	1	1	16	7	LOW_SIGNAL	LOW_SIGNAL	989.599976	3181.365479	991	3180	21.952093	37.981865	993.919983	3181.135986	994	3179	22.296965	37.145386	100	100	-0.832186	0.019481	-42.71756	0	-0.193749	0.006178	0	3454.287842
398	113ko3Gcon1R072503	NORMAL	A	1	1	16	8	LOW_SIGNAL	LOW_SIGNAL	986.641357	3180.675781	986	3188	25.904919	37.41708	991.487976	3185.968018	991	3182	23.263088	46.317783	100	100	-0.933629	-0.449247	0	0	-0.208339	-0.114259	0	0
399	113ko3Gcon1R072503	NORMAL	A	1	1	16	9	LOW_SIGNAL	LOW_SIGNAL	976.262085	3183.772461	975	3180	20.526413	35.460613	986.567993	3180.375977	986	3183	22.440002	38.610058	100	100	-1.985281	0.28832	-6.885674	0	-0.459265	0.087969	0	449.687195
400	113ko3Gcon1R072503	NORMAL	A	1	1	16	10	LOW_SIGNAL	LOW_SIGNAL	979.020691	3181.393066	981	3184	23.511957	40.977184	989.031982	3177.672119	987	3178	24.803402	37.370373	100	100	-1.928527	0.315863	-6.105573	0	-0.403626	0.099569	0	451.773682
401	113ko3Gcon1R072503	NORMAL	A	1	1	16	11	LOW_SIGNAL	LOW_SIGNAL	982.668945	3180.786133	983	3178	26.455441	43.008266	988.96521	3183.243408	991	3184	26.75094	38.868336	100	100	-1.212882	-0.208593	0	0	-0.235366	-0.06322	0	0
402	113ko3Gcon1R072503	NORMAL	A	1	1	16	12	LOW_SIGNAL	LOW_SIGNAL	976.068481	3186.349365	976	3188	23.537106	38.633663	982.719299	3184.245605	984	3184	21.979683	33.396397	100	100	-1.281182	0.178584	-7.174122	0	-0.302589	0.062994	0	923.236694
403	113ko3Gcon1R072503	NORMAL	A	1	1	16	13	LOW_SIGNAL	LOW_SIGNAL	969.875854	3186.227539	970	3189	23.002684	37.970154	980.216003	3183.583984	980	3190	24.797758	36.497952	100	100	-1.991877	0.224406	-8.876225	0	-0.416979	0.07243	0	396.07785
404	113ko3Gcon1R072503	NORMAL	A	1	1	16	14	LOW_SIGNAL	LOW_SIGNAL	978.305542	3180.305664	977	3180	23.190689	37.158749	988.76001	3184.447998	987	3181	22.46983	37.964642	100	100	-2.013899	-0.351634	0	0	-0.465267	-0.10911	0	0
405	113ko3Gcon1R072503	NORMAL	A	1	1	16	15	LOW_SIGNAL	LOW_SIGNAL	1027.144775	3216.179199	1028	3211	26.162413	44.666924	999.260864	3195.304443	996	3199	34.90189	40.012318	100	100	5.371423	1.772014	3.031253	0.329897	0.798923	0.521708	82.848137	95.106133
406	113ko3Gcon1R072503	NORMAL	A	1	1	16	16	LOW_SIGNAL	LOW_SIGNAL	1035.758667	3228.668945	1038	3227	31.238171	50.742687	1004.92981	3201.964844	1006	3204	27.191454	41.5858	100	100	5.938724	2.266855	2.619807	0.381707	1.13377	0.642145	49.878166	108.883934
407	113ko3Gcon1R072503	NORMAL	A	1	1	16	17	LOW_SIGNAL	LOW_SIGNAL	993.737915	3189.965576	993	3188	23.234318	39.476505	999.686951	3187.634766	1001	3188	23.757309	36.14867	100	100	-1.145994	0.197858	-5.792012	0	-0.250409	0.064478	0	680.623718
408	113ko3Gcon1R072503	NORMAL	A	1	1	16	18	LOW_SIGNAL	LOW_SIGNAL	983.344849	3183.696533	983	3182	23.534363	37.1385	996.177551	3178.93457	999	3182	24.770575	41.375706	100	100	-2.47203	0.404233	-6.115359	0	-0.518062	0.115091	0	383.025635
409	113ko3Gcon1R072503	NORMAL	A	1	1	16	19	LOW_SIGNAL	LOW_SIGNAL	991.38623	3183.772461	990	3187	25.578899	35.310669	992.536011	3185.736084	991	3182	24.288099	38.450249	100	100	-0.221488	-0.166688	0	0	-0.047339	-0.051069	0	0
410	113ko3Gcon1R072503	NORMAL	A	1	1	16	20	LOW_SIGNAL	LOW_SIGNAL	987.616455	3199.822021	990	3200	21.410688	37.883064	995.080017	3189.895996	994	3187	24.152937	37.911152	100	100	-1.437745	0.8426	-1.706321	0	-0.309013	0.261823	0	14.699512
411	113ko3Gcon1R072503	NORMAL	A	1	1	16	21	LOW_SIGNAL	LOW_SIGNAL	984.320007	3191.746582	985	3193	23.412073	36.722645	995.055969	3187.538574	997	3186	20.987513	35.074932	100	100	-2.068124	0.357209	-5.789676	0	-0.51154	0.119972	0	258.475311
412	113ko3Gcon1R072503	NORMAL	A	1	1	16	22	LOW_SIGNAL	LOW_SIGNAL	983.746643	3185.033447	983	3186	23.825481	36.219395	995.190491	3183.388916	993	3184	24.545702	36.431187	100	100	-2.204488	0.139601	-15.791369	0	-0.466226	0.045141	0	238.523331
413	113ko3Gcon1R072503	NORMAL	A	1	1	16	23	LOW_SIGNAL	LOW_SIGNAL	987.570496	3179.778564	987	3177	23.067545	35.459698	998.544006	3181.704102	999	3183	27.228273	36.474689	100	100	-2.113884	-0.163455	0	0	-0.403019	-0.052791	0	0
414	113ko3Gcon1R072503	NORMAL	A	1	1	16	24	LOW_SIGNAL	LOW_SIGNAL	991.68457	3184.167725	991	3182	21.393372	38.458717	994.880005	3181.87207	993	3186	23.810606	35.387028	100	100	-0.615553	0.194873	-3.158736	0	-0.134202	0.064873	0	656.062195
415	113ko3Gcon1R072503	NORMAL	A	1	1	16	25	LOW_SIGNAL	LOW_SIGNAL	994.973328	3182.113281	995	3183	22.92882	42.381695	1004.05603	3182.696045	1003	3180	23.240782	42.861031	100	100	-1.749648	-0.04947	0	0	-0.390809	-0.013597	0	0
416	113ko3Gcon1R072503	NORMAL	A	1	1	16	26	LOW_SIGNAL	LOW_SIGNAL	998.640015	3191.033447	999	3188	20.545343	35.86541	1005.671997	3192.76001	1006	3193	25.000896	39.811527	100	100	-1.354607	-0.146564	0	0	-0.281269	-0.043368	0	0
417	113ko3Gcon1R072503	NORMAL	A	1	1	17	1	LOW_SIGNAL	LOW_SIGNAL	999.201355	3197.899414	1003	3202	24.158817	38.684937	1002.247986	3184.295898	1002	3187	23.078983	45.684044	100	100	-0.586888	1.154774	-0.508228	0	-0.132009	0.297774	0	178.632965
418	113ko3Gcon1R072503	NORMAL	A	1	1	17	2	LOW_SIGNAL	LOW_SIGNAL	994.308716	3198.19458	994	3198	22.314373	41.479187	994.031982	3184.335938	998	3182	21.575806	42.776009	100	100	0.053309	1.176431	0.045314	22.068321	0.012826	0.323982	2057.392822	75.425407
419	113ko3Gcon1R072503	NORMAL	A	1	1	17	3	LOW_SIGNAL	LOW_SIGNAL	982.831055	3184.317627	982	3186	21.914614	32.62048	1000.656006	3177.008057	995	3177	42.172859	38.849899	100	100	-3.433713	0.620494	-5.533837	0	-0.422664	0.188149	0	288.665588
420	113ko3Gcon1R072503	NORMAL	A	1	1	17	4	LOW_SIGNAL	LOW_SIGNAL	975.979431	3180.287598	972	3181	22.338606	37.522766	989.288025	3169.751953	989	3169	23.198935	38.939495	100	100	-2.563704	0.894349	-2.866559	0	-0.573673	0.270564	0	98.788368
421	113ko3Gcon1R072503	NORMAL	A	1	1	17	5	LOW_SIGNAL	LOW_SIGNAL	981.684937	3175.082275	976	3173	46.765411	41.567818	983.447998	3167.104004	980	3165	24.907076	36.8578	100	100	-0.339628	0.677259	-0.501474	0	-0.070786	0.216461	0	240.897018
422	113ko3Gcon1R072503	NORMAL	A	1	1	17	6	LOW_SIGNAL	LOW_SIGNAL	991.137939	3175.682861	986	3174	53.5163	36.872471	982.544006	3166.528076	982	3167	24.295397	40.101402	100	100	1.655494	0.777131	2.130265	0.469425	0.353727	0.228291	554.852173	172.207825
423	113ko3Gcon1R072503	NORMAL	A	1	1	17	7	LOW_SIGNAL	LOW_SIGNAL	982.400024	3165.668945	979	3163	28.277983	37.479458	988.190491	3167.571533	989	3168	20.991318	38.811016	100	100	-1.115448	-0.161507	0	0	-0.275851	-0.049022	0	0
424	113ko3Gcon1R072503	NORMAL	A	1	1	17	8	LOW_SIGNAL	LOW_SIGNAL	993.117249	3161.455078	976	3161	151.357086	36.398273	986.127014	3164.626953	986	3165	23.245811	34.683422	100	100	1.346565	-0.269254	0	-0.199956	0.300709	-0.091452	2139.575684	0
425	113ko3Gcon1R072503	NORMAL	A	1	1	17	9	LOW_SIGNAL	LOW_SIGNAL	983.475891	3166.724121	981	3168	24.871359	36.409218	989.611084	3167.5	989	3164	21.299002	36.764275	100	100	-1.181854	-0.065863	0	0	-0.288051	-0.021104	0	0
426	113ko3Gcon1R072503	NORMAL	A	1	1	17	10	LOW_SIGNAL	LOW_SIGNAL	982.441406	3171.034424	984	3168	24.692528	40.636166	989.127991	3174.303955	990	3173	27.116232	40.394878	100	100	-1.288072	-0.277544	0	0	-0.24659	-0.080939	0	0
427	113ko3Gcon1R072503	NORMAL	A	1	1	17	11	LOW_SIGNAL	LOW_SIGNAL	982.179321	3190.675781	984	3191	21.984108	37.571732	984.096008	3180.535889	985	3181	27.505257	43.742199	100	100	-0.369221	0.860754	-0.428951	0	-0.069684	0.23181	0	220.906342
428	113ko3Gcon1R072503	NORMAL	A	1	1	17	12	LOW_SIGNAL	LOW_SIGNAL	976.650696	3184.342529	974	3182	20.364809	36.150536	977.088013	3177.52002	978	3176	22.798208	38.392414	100	100	-0.084243	0.579149	-0.145459	0	-0.019182	0.177705	0	189.480759
429	113ko3Gcon1R072503	NORMAL	A	1	1	17	13	LOW_SIGNAL	LOW_SIGNAL	1002.599976	3253.172363	1002	3252	24.53948	53.900547	980.216003	3189.36792	980	3183	26.571146	48.519627	100	100	4.311941	5.416225	0.796116	1.256099	0.842417	1.315023	45.524441	36.793423
430	113ko3Gcon1R072503	NORMAL	A	1	1	17	14	LOW_SIGNAL	LOW_SIGNAL	1004.937927	3253.972412	1009	3259	27.896193	58.397457	984.512024	3183.016113	983	3178	22.670359	44.846333	100	100	3.934748	6.023332	0.653251	1.530805	0.900996	1.58221	79.58445	52.714329
431	113ko3Gcon1R072503	NORMAL	A	1	1	17	15	LOW_SIGNAL	LOW_SIGNAL	981.493042	3174.25	979	3174	27.77784	40.54377	987.335999	3182.191895	987	3185	21.689129	40.136196	100	100	-1.125559	-0.674171	0	0	-0.269396	-0.197874	0	0
432	113ko3Gcon1R072503	NORMAL	A	1	1	17	16	LOW_SIGNAL	LOW_SIGNAL	987	3171.354248	985	3168	33.862328	35.135998	990.567993	3179	988	3178	21.403696	40.623962	100	100	-0.687321	-0.649032	0	0	-0.1667	-0.188208	0	0
433	113ko3Gcon1R072503	NORMAL	A	1	1	17	17	LOW_SIGNAL	LOW_SIGNAL	995.623291	3186.773926	992	3185	24.264671	39.103714	990.768005	3179.335938	992	3182	21.20717	35.541836	100	100	0.935299	0.631395	1.481321	0.675073	0.228945	0.209274	242.850952	219.222961
434	113ko3Gcon1R072503	NORMAL	A	1	1	17	18	LOW_SIGNAL	LOW_SIGNAL	993.191772	3184.958984	990	3182	29.29524	35.971226	989.656006	3173.800049	986	3174	23.103245	35.771671	100	100	0.681113	0.947259	0.719036	1.390751	0.153042	0.311949	509.437683	33.907669
435	113ko3Gcon1R072503	NORMAL	A	1	1	17	19	LOW_SIGNAL	LOW_SIGNAL	1059.650635	3220.342529	1069	3219	50.532684	50.920822	1000.992004	3188.879883	993	3189	38.912529	39.878365	100	100	11.299718	2.670798	4.230839	0.23636	1.507448	0.788965	54.960743	100.641846
436	113ko3Gcon1R072503	NORMAL	A	1	1	17	20	LOW_SIGNAL	LOW_SIGNAL	1065.294556	3234.458984	1078	3237	48.979683	51.236164	1002.992004	3206.664063	997	3206	34.330574	40.2626	100	100	12.001665	2.359453	5.086631	0.196594	1.814783	0.690341	56.072384	114.002937
437	113ko3Gcon1R072503	NORMAL	A	1	1	17	21	DETECTED	DETECTED	1074.086914	3463.3479	1071	3457	35.636951	60.937828	997.580811	3199.760498	997	3194	26.477386	53.765686	100	100	14.737769	22.375383	0.65866	1.518234	2.889488	4.902521	31.177212	10.881485
438	113ko3Gcon1R072503	NORMAL	A	1	1	17	22	DETECTED	DETECTED	1062.490601	3453.20752	1058	3449	28.283333	68.537292	996.316467	3184.246826	994	3181	25.030195	45.686932	100	100	12.747468	22.831511	0.558328	1.791062	2.643772	5.887038	19.901308	18.99489
439	113ko3Gcon1R072503	NORMAL	A	1	1	17	23	LOW_SIGNAL	LOW_SIGNAL	997.261719	3197.161133	996	3201	29.35512	39.963852	995.91272	3186.301514	994	3184	24.992809	36.51329	100	100	0.259865	0.92185	0.281895	3.547424	0.053975	0.297416	1141.400635	149.587799
440	113ko3Gcon1R072503	NORMAL	A	1	1	17	24	LOW_SIGNAL	LOW_SIGNAL	1001.382568	3190.114014	1001	3188	24.262527	37.81847	1002.375977	3180.543945	1001	3179	23.045065	39.804264	100	100	-0.191365	0.812383	-0.235561	0	-0.043107	0.240428	0	129.731796
441	113ko3Gcon1R072503	NORMAL	A	1	1	17	25	LOW_SIGNAL	LOW_SIGNAL	999.646667	3191.719971	1000	3194	22.986176	39.888958	1003.231995	3188.568115	1000	3189	24.026239	36.744617	100	100	-0.69066	0.267554	-2.581383	0	-0.149225	0.085777	0	492.502136
442	113ko3Gcon1R072503	NORMAL	A	1	1	17	26	LOW_SIGNAL	LOW_SIGNAL	1006.852356	3192.31543	1005	3190	26.695829	37.969234	1004.83197	3189.39209	1006	3189	22.415339	40.848446	100	100	0.389197	0.248156	1.568357	0.63761	0.090134	0.071566	717.633362	515.310974
443	113ko3Gcon1R072503	NORMAL	A	1	1	18	1	LOW_SIGNAL	LOW_SIGNAL	1000.798645	3192.093994	999	3190	23.863911	39.158958	1008.023987	3191.008057	1006	3191	23.503073	42.784435	100	100	-1.391855	0.092183	-15.098834	0	-0.307421	0.025382	0	1587.21106
444	113ko3Gcon1R072503	NORMAL	A	1	1	18	2	LOW_SIGNAL	LOW_SIGNAL	995.093323	3188.300049	993	3183	22.76915	40.866741	1003.424011	3201.271973	1006	3198	25.16246	40.48085	100	100	-1.604784	-1.101159	0	0	-0.331076	-0.320446	0	0
445	113ko3Gcon1R072503	NORMAL	A	1	1	18	3	LOW_SIGNAL	LOW_SIGNAL	1029.751709	3194.550293	998	3197	362.678619	38.719967	999.328003	3192.280029	995	3190	21.862759	39.321373	100	100	5.860677	0.192718	30.410646	0.032883	1.391577	0.057736	1189.924316	301.765869
446	113ko3Gcon1R072503	NORMAL	A	1	1	18	4	LOW_SIGNAL	LOW_SIGNAL	1006.319702	3174.510254	986	3173	160.701324	38.07515	991.840027	3180.823975	991	3180	22.719677	38.209332	100	100	2.789295	-0.535959	0	-0.192148	0.637319	-0.16524	1098.693115	0
447	113ko3Gcon1R072503	NORMAL	A	1	1	18	5	LOW_SIGNAL	LOW_SIGNAL	981.602722	3176.424561	982	3176	21.535688	40.001354	986.432007	3175.008057	986	3175	23.784428	36.234566	100	100	-0.93029	0.120244	-7.736685	0	-0.203044	0.039093	0	1196.321045
448	113ko3Gcon1R072503	NORMAL	A	1	1	18	6	LOW_SIGNAL	LOW_SIGNAL	984.393127	3171.703369	982	3171	22.991638	38.085819	988.343994	3172.639893	986	3174	23.951937	38.754272	100	100	-0.761076	-0.0795	0	0	-0.16495	-0.024166	0	0
449	113ko3Gcon1R072503	NORMAL	A	1	1	18	7	LOW_SIGNAL	LOW_SIGNAL	994.275879	3182.531006	997	3184	25.724358	42.524681	992.595215	3170.023926	990	3166	25.4986	36.261383	100	100	0.323755	1.0617	0.30494	3.27933	0.065912	0.344915	202.335678	177.611176
450	113ko3Gcon1R072503	NORMAL	A	1	1	18	8	LOW_SIGNAL	LOW_SIGNAL	994.434509	3174.310303	995	3172	21.820549	41.481007	991.864014	3168.743896	995	3166	24.411901	33.535229	100	100	0.495168	0.472521	1.047929	0.954263	0.105297	0.165987	425.813873	438.602356
451	113ko3Gcon1R072503	NORMAL	A	1	1	18	9	LOW_SIGNAL	LOW_SIGNAL	996.537903	3181.193115	997	3181	22.281042	35.966862	991.375977	3178.535889	989	3182	24.999571	38.908199	100	100	0.994369	0.225566	4.408319	0.226844	0.206481	0.068295	219.632538	558.486267
452	113ko3Gcon1R072503	NORMAL	A	1	1	18	10	LOW_SIGNAL	LOW_SIGNAL	995.048279	3175.772461	995	3171	25.722706	42.946632	989.007935	3177.825439	991	3180	25.782633	40.466099	100	100	1.163583	-0.174273	0	-0.149773	0.23428	-0.050733	29.085384	0
453	113ko3Gcon1R072503	NORMAL	A	1	1	18	11	LOW_SIGNAL	LOW_SIGNAL	1098.117188	3263.717285	1109	3268	61.463657	59.554325	995.472717	3196.218262	988	3188	43.463093	51.244045	100	100	19.77294	5.729851	3.450865	0.289782	2.361647	1.317207	42.339977	44.954895
454	113ko3Gcon1R072503	NORMAL	A	1	1	18	12	DETECTED	DETECTED	1122.93811	3281.477783	1124	3277	34.138184	43.686401	982.03949	3178.013184	982	3172	21.144859	38.449451	100	100	27.142035	8.782893	3.09033	0.32359	6.663493	2.690925	19.021702	20.045359
455	113ko3Gcon1R072503	NORMAL	A	1	1	18	13	LOW_SIGNAL	LOW_SIGNAL	976.917236	3182.986328	976	3183	26.587255	31.671497	977.928589	3184.031738	976	3187	27.154131	44.37981	100	100	-0.194822	-0.088743	0	0	-0.037245	-0.023556	0	0
456	113ko3Gcon1R072503	NORMAL	A	1	1	18	14	LOW_SIGNAL	LOW_SIGNAL	973.620667	3178.806885	973	3179	21.543581	39.449215	1103.384033	3186.552002	980	3178	1179.211426	108.709618	100	100	-24.996994	-0.657467	0	0	-0.110042	-0.071246	0	0
457	113ko3Gcon1R072503	NORMAL	A	1	1	18	15	LOW_SIGNAL	LOW_SIGNAL	987.351746	3171.786133	986	3173	24.26947	36.989708	990.015991	3173.12793	987	3177	28.367687	35.589275	100	100	-0.513228	-0.113902	0	0	-0.093918	-0.037702	0	0
458	113ko3Gcon1R072503	NORMAL	A	1	1	18	16	LOW_SIGNAL	LOW_SIGNAL	992.337952	3179.43457	987	3178	38.994514	36.744576	992.776001	3175.895996	988	3181	30.684624	38.511387	100	100	-0.084384	0.300382	-0.280921	0	-0.014276	0.091884	0	325.864685
459	113ko3Gcon1R072503	NORMAL	A	1	1	18	17	LOW_SIGNAL	LOW_SIGNAL	993.779297	3181.95874	991	3183	22.329426	35.518559	994.40802	3177.447998	993	3181	24.897236	35.350658	100	100	-0.121114	0.382907	-0.316302	0	-0.025253	0.1276	0	76.472603
460	113ko3Gcon1R072503	NORMAL	A	1	1	18	18	LOW_SIGNAL	LOW_SIGNAL	991.897278	3181.342529	993	3179	24.993717	38.110077	994.315308	3182.036133	994	3184	21.10191	41.986992	100	100	-0.465798	-0.058879	0	0	-0.114588	-0.016519	0	0
461	113ko3Gcon1R072503	NORMAL	A	1	1	18	19	DETECTED	DETECTED	1711.268921	4198	1747	4250	194.279739	318.039795	996.78949	3199.236816	996	3195	22.140955	42.177361	100	100	137.633896	84.782913	1.623368	0.616003	32.269585	23.680079	27.014631	31.562105
462	113ko3Gcon1R072503	NORMAL	A	1	1	18	20	DETECTED	DETECTED	1722.72168	4329.895508	1772	4360	175.882706	345.91861	994.030762	3204.18457	994	3206	18.598528	38.045982	100	100	140.371521	95.559242	1.468948	0.680759	39.180031	29.588169	24.00148	30.542477
463	113ko3Gcon1R072503	NORMAL	A	1	1	18	21	LOW_SIGNAL	LOW_SIGNAL	1005.357605	3198.145752	1002	3196	34.065495	37.962154	990.055542	3189.277832	989	3191	21.743708	40.647888	100	100	2.947716	0.752779	3.915778	0.255377	0.703747	0.218164	171.371964	163.850906
464	113ko3Gcon1R072503	NORMAL	A	1	1	18	22	LOW_SIGNAL	LOW_SIGNAL	1003.926697	3188.040039	1000	3187	48.297054	46.834824	992.192017	3183.639893	990	3184	23.014969	38.680119	100	100	2.260513	0.373519	6.051931	0.165237	0.509872	0.113757	361.839996	600.147522
465	113ko3Gcon1R072503	NORMAL	A	1	1	18	23	LOW_SIGNAL	LOW_SIGNAL	1019.060425	3199.241699	1016	3194	38.142906	38.477554	990.919983	3185.040039	988	3187	22.713005	38.702	100	100	5.42084	1.205549	4.496572	0.222392	1.238957	0.366949	108.893524	29.30666
466	113ko3Gcon1R072503	NORMAL	A	1	1	18	24	LOW_SIGNAL	LOW_SIGNAL	1027.973145	3193.275146	1025	3190	47.436291	44.10413	999.495972	3183.1521	999	3183	24.351797	36.71513	100	100	5.485706	0.859324	6.383744	0.156648	1.169407	0.275719	142.951752	241.400986
467	113ko3Gcon1R072503	NORMAL	A	1	1	18	25	LOW_SIGNAL	LOW_SIGNAL	999.820007	3196.179932	999	3197	23.868788	39.931499	1004.94397	3183.511963	1006	3184	22.952021	37.000565	100	100	-0.987056	1.075357	-0.917886	0	-0.223247	0.342372	0	118.535881
468	113ko3Gcon1R072503	NORMAL	A	1	1	18	26	LOW_SIGNAL	LOW_SIGNAL	1005.469788	3213.919434	1004	3213	30.352333	44.881454	1005.848022	3189.600098	1006	3192	26.701473	41.87096	100	100	-0.072861	2.064418	-0.035294	0	-0.014165	0.580816	0	66.451981
469	113ko3Gcon1R072503	NORMAL	A	1	1	19	1	LOW_SIGNAL	LOW_SIGNAL	1023.644287	3222.19458	1025	3219	23.775438	46.76012	1028.984131	3218.746094	1026	3217	28.626137	40.966892	100	100	-1.028642	0.292735	-3.513904	0	-0.186537	0.084177	0	653.730042
470	113ko3Gcon1R072503	NORMAL	A	1	1	19	2	LOW_SIGNAL	LOW_SIGNAL	1026.790527	3231.952637	1023	3233	39.123081	48.110043	1019.198425	3227.198486	1017	3223	22.998093	38.613571	100	100	1.462506	0.40357	3.623923	0.275944	0.330119	0.123121	416.876556	603.638428
471	113ko3Gcon1R072503	NORMAL	A	1	1	19	3	LOW_SIGNAL	LOW_SIGNAL	1006.006714	3219.114014	1005	3213	28.299675	38.168285	1012.112	3213.112061	1010	3211	27.448256	37.642033	100	100	-1.176093	0.509493	-2.308358	0	-0.222429	0.159448	0	105.237068
472	113ko3Gcon1R072503	NORMAL	A	1	1	19	4	LOW_SIGNAL	LOW_SIGNAL	997.317566	3204.351318	997	3203	24.628956	41.119022	1003.632019	3201.320068	1004	3199	24.421543	40.072029	100	100	-1.216386	0.257316	-4.727198	0	-0.258561	0.075645	0	304.161499
473	113ko3Gcon1R072503	NORMAL	A	1	1	19	5	LOW_SIGNAL	LOW_SIGNAL	982.034241	3197.445313	981	3199	25.112555	39.333755	998.880005	3190.736084	999	3190	23.364082	38.305893	100	100	-3.245087	0.569532	-5.69781	0	-0.721011	0.175149	0	133.148605
474	113ko3Gcon1R072503	NORMAL	A	1	1	19	6	LOW_SIGNAL	LOW_SIGNAL	976.541077	3180.541016	978	3181	23.054695	37.0368	998.309509	3191.579346	998	3194	25.164251	33.497314	100	100	-4.193367	-0.937021	0	0	-0.865054	-0.329529	0	0
475	113ko3Gcon1R072503	NORMAL	A	1	1	19	7	LOW_SIGNAL	LOW_SIGNAL	998.034241	3188.431396	998	3187	26.880943	37.471634	1002.280029	3181.144043	1001	3179	23.602076	38.422462	100	100	-0.817888	0.618608	-1.322143	0	-0.17989	0.189664	0	116.569649
476	113ko3Gcon1R072503	NORMAL	A	1	1	19	8	LOW_SIGNAL	LOW_SIGNAL	998.675842	3199.144775	999	3201	23.154636	38.159927	1002	3185.528076	998	3188	23.955267	39.469994	100	100	-0.64035	1.155893	-0.553987	0	-0.138765	0.344989	0	74.060959
477	113ko3Gcon1R072503	NORMAL	A	1	1	19	9	LOW_SIGNAL	LOW_SIGNAL	991.606873	3206.269043	987	3202	28.377977	42.748985	999.096008	3191.687988	994	3192	24.78307	41.269066	100	100	-1.442671	1.237755	-1.165555	0	-0.302188	0.353317	0	76.474464
478	113ko3Gcon1R072503	NORMAL	A	1	1	19	10	LOW_SIGNAL	LOW_SIGNAL	983.903442	3190.213867	983	3190	27.351706	42.06628	1000.463989	3180.560059	1002	3178	25.283728	41.104786	100	100	-3.190144	0.819492	-3.892833	0	-0.654988	0.234859	0	92.631958
479	113ko3Gcon1R072503	NORMAL	A	1	1	19	11	LOW_SIGNAL	LOW_SIGNAL	972.262085	3194.255127	971	3191	25.188187	41.729916	992.607971	3185.456055	985	3184	77.320549	39.631878	100	100	-3.919334	0.746935	-5.247223	0	-0.263137	0.22202	0	148.4841
480	113ko3Gcon1R072503	NORMAL	A	1	1	19	12	LOW_SIGNAL	LOW_SIGNAL	971.986328	3178.582275	970	3180	23.400261	39.102829	994.262695	3181.898193	984	3181	79.070717	39.404842	100	100	-4.291213	-0.281481	0	0	-0.281727	-0.08415	0	0
481	113ko3Gcon1R072503	NORMAL	A	1	1	19	13	LOW_SIGNAL	LOW_SIGNAL	973.524109	3181.379395	974	3184	25.736938	37.373692	983.341248	3171.015869	981	3172	26.520681	34.765728	100	100	-1.891127	0.879738	-2.149647	0	-0.370169	0.298096	0	132.351715
482	113ko3Gcon1R072503	NORMAL	A	1	1	19	14	LOW_SIGNAL	LOW_SIGNAL	978.006897	3173.813721	975	3173	25.375376	39.506508	983.404785	3169.015869	983	3166	27.063528	37.530357	100	100	-1.039823	0.40728	-2.553095	0	-0.199452	0.127839	0	257.165375
483	113ko3Gcon1R072503	NORMAL	A	1	1	19	15	LOW_SIGNAL	LOW_SIGNAL	1017.93103	3193.317139	1015	3191	43.381645	38.9636	988.455994	3170.575928	988	3167	21.712379	33.519436	100	100	5.67793	1.930454	2.941241	0.339993	1.357522	0.678448	127.420204	87.351463
484	113ko3Gcon1R072503	NORMAL	A	1	1	19	16	LOW_SIGNAL	LOW_SIGNAL	1016.506836	3190.739746	1017	3193	26.797647	41.760735	997.544006	3174.63208	994	3175	27.333218	36.643124	100	100	3.652909	1.367346	2.671532	0.374317	0.693765	0.439582	28.394075	124.356865
485	113ko3Gcon1R072503	NORMAL	A	1	1	19	17	LOW_SIGNAL	LOW_SIGNAL	986.41095	3182.164307	986	3186	24.96941	42.183353	1032.488037	3176.983887	1000	3175	337.434937	43.174255	100	100	-8.876069	0.439755	-20.184124	0	-0.136551	0.119989	0	177.529922
486	113ko3Gcon1R072503	NORMAL	A	1	1	19	18	LOW_SIGNAL	LOW_SIGNAL	987.006775	3187.843506	985	3185	21.522367	37.76128	998.05603	3186.216064	994	3184	29.023432	33.675537	100	100	-2.128476	0.13815	-15.40698	0	-0.380701	0.048327	0	1049.763062
487	113ko3Gcon1R072503	NORMAL	A	1	1	19	19	LOW_SIGNAL	LOW_SIGNAL	1010.857117	3207.0271	1011	3207	23.579937	37.879761	1001.286926	3197.252197	998	3191	25.806896	39.89698	100	100	1.843556	0.829771	2.221764	0.450093	0.370838	0.245004	109.582489	128.141296
488	113ko3Gcon1R072503	NORMAL	A	1	1	19	20	LOW_SIGNAL	LOW_SIGNAL	1004.059204	3214.105225	1004	3212	22.162027	40.676586	995.483032	3196.449219	997	3198	22.414789	39.324116	100	100	1.652073	1.498781	1.102277	0.907213	0.382612	0.448987	39.13961	58.913982
489	113ko3Gcon1R072503	NORMAL	A	1	1	19	21	LOW_SIGNAL	LOW_SIGNAL	992.828918	3192.125	994	3188	23.714859	35.834667	991.823975	3192.503906	994	3196	21.668344	40.343033	100	100	0.193588	-0.032165	0	-0.16615	0.046378	-0.009392	958.987976	0
490	113ko3Gcon1R072503	NORMAL	A	1	1	19	22	LOW_SIGNAL	LOW_SIGNAL	995.82666	3183.906738	996	3183	23.437401	37.516224	992.64801	3184.335938	994	3184	23.518095	38.24577	100	100	0.61232	-0.036434	0	-0.059501	0.135158	-0.011222	61.237812	0
491	113ko3Gcon1R072503	NORMAL	A	1	1	19	23	LOW_SIGNAL	LOW_SIGNAL	1019.526672	3204.966553	1016	3203	42.484692	45.340244	992.539673	3178.880859	993	3176	23.620207	38.039898	100	100	5.198646	2.21436	2.347697	0.425949	1.142539	0.685746	130.853302	94.580299
492	113ko3Gcon1R072503	NORMAL	A	1	1	19	24	LOW_SIGNAL	LOW_SIGNAL	1018.919434	3197.758301	1018	3200	25.192636	42.025513	1000.365051	3176.150879	1001	3174	22.375198	42.321644	100	100	3.574227	1.834209	1.948648	0.513176	0.829239	0.510553	62.393219	23.129969
493	113ko3Gcon1R072503	NORMAL	A	1	1	19	25	LOW_SIGNAL	LOW_SIGNAL	1027.295288	3182.953125	1025	3185	31.253216	36.058735	1009.247986	3188.063965	1008	3190	22.738932	38.491673	100	100	3.476546	-0.433849	0	-0.124793	0.793674	-0.132778	118.80291	0
494	113ko3Gcon1R072503	NORMAL	A	1	1	19	26	LOW_SIGNAL	LOW_SIGNAL	1031.731567	3197.711426	1030	3200	29.589907	34.872223	1012.440002	3201.895996	1013	3199	24.351393	38.329399	100	100	3.716235	-0.355219	0	-0.095586	0.792216	-0.109174	87.135933	0
495	113ko3Gcon1R072503	NORMAL	A	1	1	20	1	DETECTED	DETECTED	3339.515137	6632.355957	3723	7046	1020.515076	1715.129639	1051.355957	3246.932129	1051	3245	27.011337	43.294846	100	100	440.780029	287.381531	1.53378	0.651984	84.711067	78.194618	44.584202	50.646042
496	113ko3Gcon1R072503	NORMAL	A	1	1	20	2	DETECTED	DETECTED	3600.067139	6999.39502	3869	7466	777.446533	1417.775391	1045.694946	3256.25415	1044	3252	27.014849	46.68589	100	100	492.061981	317.747406	1.548595	0.645747	94.554375	80.177132	30.417536	37.856083
497	113ko3Gcon1R072503	NORMAL	A	1	1	20	3	LOW_SIGNAL	LOW_SIGNAL	1023.664429	3245.060303	1026	3247	25.756031	41.939823	1022.263977	3233.176025	1020	3229	24.457384	41.885998	100	100	0.269776	1.008831	0.267415	3.739511	0.057261	0.283729	576.616699	17.873516
498	113ko3Gcon1R072503	NORMAL	A	1	1	20	4	LOW_SIGNAL	LOW_SIGNAL	1011.073853	3215.68457	1010	3218	21.437557	37.34301	1010.807983	3215.375977	1009	3216	22.776861	41.395557	100	100	0.051216	0.026196	1.955107	0.511481	0.011673	0.007455	2894.367188	5788.562012
499	113ko3Gcon1R072503	NORMAL	A	1	1	20	5	LOW_SIGNAL	LOW_SIGNAL	998.16217	3204.020264	999	3202	23.886082	37.340954	1007.015869	3199.214355	1006	3191	25.09725	41.386494	100	100	-1.705534	0.407963	-4.180605	0	-0.352776	0.116123	0	371.343597
500	113ko3Gcon1R072503	NORMAL	A	1	1	20	6	LOW_SIGNAL	LOW_SIGNAL	999.767151	3201.883545	998	3203	23.083368	45.127945	1009.142883	3215.571533	1007	3215	28.133316	41.603542	100	100	-1.806096	-1.161945	0	0	-0.333261	-0.32901	0	0
501	113ko3Gcon1R072503	NORMAL	A	1	1	20	7	LOW_SIGNAL	LOW_SIGNAL	1000.732849	3205.726074	1001	3207	24.253628	43.657047	1012.567993	3208.503906	1012	3209	25.349922	43.656784	100	100	-2.279866	-0.235804	0	0	-0.466871	-0.063629	0	0
502	113ko3Gcon1R072503	NORMAL	A	1	1	20	8	LOW_SIGNAL	LOW_SIGNAL	998.5	3199.280762	999	3200	25.018959	39.212368	1012.424011	3210.624023	1014	3208	26.7118	45.027172	100	100	-2.682255	-0.962906	0	0	-0.521268	-0.25192	0	0
503	113ko3Gcon1R072503	NORMAL	A	1	1	20	9	LOW_SIGNAL	LOW_SIGNAL	1009.794495	3224.116455	1009	3226	26.498899	45.246975	1009.031982	3215.951904	1009	3214	25.161396	41.362453	100	100	0.146887	0.693072	0.211936	4.71841	0.030305	0.19739	1090.13208	224.656525
504	113ko3Gcon1R072503	NORMAL	A	1	1	20	10	LOW_SIGNAL	LOW_SIGNAL	1002.115662	3202.258545	999	3202	39.85273	38.339878	1003.94397	3208.023926	1006	3214	26.982166	47.330421	100	100	-0.352197	-0.489411	0	0	-0.06776	-0.121811	0	0
505	113ko3Gcon1R072503	NORMAL	A	1	1	20	11	LOW_SIGNAL	LOW_SIGNAL	983.44519	3210.636963	983	3212	24.579227	37.67115	1001.728027	3206.335938	1000	3210	23.304909	38.59734	100	100	-3.521918	0.365105	-9.646315	0	-0.784506	0.111433	0	195.411621
506	113ko3Gcon1R072503	NORMAL	A	1	1	20	12	LOW_SIGNAL	LOW_SIGNAL	991.889648	3204.282715	991	3202	24.975584	37.698666	1001.583984	3190.808105	1002	3194	23.426672	35.997463	100	100	-1.86747	1.143831	-1.632645	0	-0.413816	0.374321	0	83.096741
507	113ko3Gcon1R072503	NORMAL	A	1	1	20	13	LOW_SIGNAL	LOW_SIGNAL	1031.620728	3276.331055	1033	3278	28.173586	53.560341	1002.895996	3201.375977	1002	3200	27.124815	36.849678	100	100	5.533395	6.36278	0.869651	1.149887	1.058983	2.034077	26.511875	51.856602
508	113ko3Gcon1R072503	NORMAL	A	1	1	20	14	LOW_SIGNAL	LOW_SIGNAL	1028.400024	3264.103516	1029	3271	29.305952	56.731411	996.112	3196.919922	995	3195	22.37878	42.893826	100	100	6.21981	5.703074	1.090607	0.916921	1.442796	1.566277	58.602699	55.265182
509	113ko3Gcon1R072503	NORMAL	A	1	1	20	15	LOW_SIGNAL	LOW_SIGNAL	995.310364	3192.38623	991	3193	21.932827	38.419682	998.722229	3179.428467	998	3176	22.098923	39.17334	100	100	-0.657245	1.099957	-0.597519	0	-0.154391	0.33078	0	59.015839
510	113ko3Gcon1R072503	NORMAL	A	1	1	20	16	LOW_SIGNAL	LOW_SIGNAL	994.863953	3189.312988	997	3190	23.461905	39.598637	1003.523804	3178.817383	998	3176	27.308229	40.204967	100	100	-1.668192	0.89095	-1.872375	0	-0.317115	0.261052	0	66.276398
511	113ko3Gcon1R072503	NORMAL	A	1	1	20	17	LOW_SIGNAL	LOW_SIGNAL	1000.746582	3188.143799	1002	3183	29.082945	41.888683	1003.976013	3186.416016	1003	3190	26.05932	42.909176	100	100	-0.622102	0.146668	-4.24157	0	-0.123926	0.040266	0	538.403992
512	113ko3Gcon1R072503	NORMAL	A	1	1	20	18	LOW_SIGNAL	LOW_SIGNAL	996.239746	3204.815186	998	3203	21.186945	41.598572	1005.495972	3200.728027	1005	3199	30.107239	40.071583	100	100	-1.783075	0.34695	-5.139281	0	-0.307442	0.101996	0	273.229919
513	113ko3Gcon1R072503	NORMAL	A	1	1	20	19	LOW_SIGNAL	LOW_SIGNAL	990.217712	3208.115723	989	3210	22.821981	38.971626	1001.047974	3211.743896	1001	3213	23.213547	40.798267	100	100	-2.08629	-0.307988	0	0	-0.466549	-0.08893	0	0
514	113ko3Gcon1R072503	NORMAL	A	1	1	20	20	LOW_SIGNAL	LOW_SIGNAL	993.013184	3187.671143	994	3190	25.419659	37.525227	998.304016	3189.288086	999	3186	25.827978	37.106388	100	100	-1.019201	-0.137259	0	0	-0.204849	-0.043576	0	0
515	113ko3Gcon1R072503	NORMAL	A	1	1	20	21	LOW_SIGNAL	LOW_SIGNAL	1058.565796	3238.638184	1068	3240	49.394699	60.647568	993.495972	3185.528076	994	3183	24.773363	39.492466	100	100	12.534739	4.508406	2.780304	0.359673	2.626604	1.344816	65.672661	86.663101
516	113ko3Gcon1R072503	NORMAL	A	1	1	20	22	LOW_SIGNAL	LOW_SIGNAL	1062.666626	3243.84668	1073	3243	54.478191	55.581711	1002.876099	3191.168213	1001	3191	25.705099	40.883083	100	100	11.51776	4.471765	2.575663	0.388249	2.326018	1.288515	80.334633	71.48085
517	113ko3Gcon1R072503	NORMAL	A	1	1	20	23	DETECTED	DETECTED	1279.820801	3237.79248	1272	3240	54.922428	43.730503	998.357117	3191.428467	1001	3186	25.41997	36.653709	100	100	54.219814	3.935744	13.776256	0.072589	11.072542	1.26492	17.297333	51.44257
518	113ko3Gcon1R072503	NORMAL	A	1	1	20	24	DETECTED	DETECTED	1301.505005	3232.050537	1302	3228	52.616909	39.542377	1004.615356	3183.730713	1008	3189	25.821682	38.815136	100	100	57.191399	4.101769	13.943106	0.07172	11.497688	1.244871	15.441823	15.62264
519	113ko3Gcon1R072503	NORMAL	A	1	1	20	25	LOW_SIGNAL	LOW_SIGNAL	1066.371582	3224.837891	1064	3224	36.320808	42.786453	1016.055542	3189.119141	1017	3188	25.359905	41.184383	100	100	9.692641	3.03209	3.196687	0.312824	1.984078	0.867289	51.6763	32.47197
520	113ko3Gcon1R072503	NORMAL	A	1	1	20	26	LOW_SIGNAL	LOW_SIGNAL	1077.587891	3252.912109	1074	3253	45.440094	47.663895	1023.039978	3215.543945	1023	3213	28.532495	39.544479	100	100	10.507849	3.172105	3.312579	0.30188	1.911782	0.944965	64.833321	71.209793
521	113ko3Gcon1R072503	NORMAL	A	1	1	21	1	LOW_SIGNAL	LOW_SIGNAL	1053.91333	3289.833252	1054	3290	25.960978	42.93	1061.890747	3293.59668	1061	3301	24.630758	47.214867	100	100	-1.536731	-0.31947	0	0	-0.32388	-0.079709	0	0
522	113ko3Gcon1R072503	NORMAL	A	1	1	21	2	LOW_SIGNAL	LOW_SIGNAL	1051.516724	3291.912842	1048	3295	25.174953	48.287422	1062.897461	3291.940186	1056	3292	75.318108	49.144279	100	100	-2.192331	-0.002321	0	0	-0.151102	-0.000556	0	0
523	113ko3Gcon1R072503	NORMAL	A	1	1	21	3	LOW_SIGNAL	LOW_SIGNAL	1068.570435	3316.234863	1067	3320	35.664211	69.48317	1087.325439	3264.515869	1035	3255	496.828827	58.655025	100	100	-3.612874	4.390317	-0.822919	0	-0.037749	0.881749	0	72.022171
524	113ko3Gcon1R072503	NORMAL	A	1	1	21	4	LOW_SIGNAL	LOW_SIGNAL	1055.905396	3297.310791	1056	3303	34.52581	64.21804	1028.844604	3257.446533	1030	3251	30.862997	61.401237	100	100	5.212861	3.383993	1.540447	0.649162	0.876804	0.649242	57.189808	47.187019
525	113ko3Gcon1R072503	NORMAL	A	1	1	21	5	DETECTED	DETECTED	1318.666626	3639.829346	1319	3646	76.651123	113.915741	1022.922058	3238.428467	1018	3238	27.082121	43.939377	100	100	56.970818	34.074081	1.671969	0.598097	10.920288	9.135334	24.246401	26.183439
526	113ko3Gcon1R072503	NORMAL	A	1	1	21	6	DETECTED	DETECTED	1326.303223	3661.204834	1323	3661	69.563324	111.260033	1025.391846	3236.297363	1026	3233	29.509607	43.400566	100	100	57.966125	36.069508	1.607067	0.622252	10.197064	9.790367	20.934389	24.110193
527	113ko3Gcon1R072503	NORMAL	A	1	1	21	7	DETECTED	DETECTED	5904.506836	12643.71875	6501	13588	1556.241211	3209.169434	1036.65625	3263	1036	3250	22.254553	45.106327	100	100	937.719421	796.30957	1.177582	0.849198	218.735046	207.969025	31.966515	34.20689
528	113ko3Gcon1R072503	NORMAL	A	1	1	21	8	DETECTED	DETECTED	5703.439941	12306.212891	6378	13390	1612.442017	3274.246582	1028.739136	3274.304443	1032	3271	25.639755	43.481728	100	100	900.511963	766.699768	1.17453	0.851404	182.322357	207.717331	34.488586	36.248795
529	113ko3Gcon1R072503	NORMAL	A	1	1	21	9	LOW_SIGNAL	LOW_SIGNAL	1026.716187	3245.878418	1026	3240	27.927507	50.379776	1007.471985	3224.263916	1009	3223	21.840536	43.2383	100	100	3.707111	1.83481	2.020433	0.494943	0.881123	0.499893	90.44323	119.626823
530	113ko3Gcon1R072503	NORMAL	A	1	1	21	10	LOW_SIGNAL	LOW_SIGNAL	1033.306152	3265.210938	1031	3263	28.878485	47.62199	1017.343994	3234.464111	1016	3232	24.198143	42.312504	100	100	3.074874	2.610034	1.178097	0.848826	0.659644	0.726661	98.741295	71.070457
531	113ko3Gcon1R072503	NORMAL	A	1	1	21	11	LOW_SIGNAL	LOW_SIGNAL	1007.020569	3235.171143	1004	3240	28.006023	41.990368	1010.687988	3226.087891	1010	3228	26.2959	43.689507	100	100	-0.706474	0.771058	-0.91624	0	-0.139467	0.207905	0	132.834946
532	113ko3Gcon1R072503	NORMAL	A	1	1	21	12	LOW_SIGNAL	LOW_SIGNAL	1001.664368	3212.869873	1001	3210	23.146395	41.097404	1007.047974	3214.12793	1007	3213	25.041857	46.56646	100	100	-1.037072	-0.106794	0	0	-0.214984	-0.027016	0	0
533	113ko3Gcon1R072503	NORMAL	A	1	1	21	13	LOW_SIGNAL	LOW_SIGNAL	1005.8125	3234.9375	1007	3238	20.250864	38.618443	1013.711975	3222.951904	1016	3223	22.132959	41.73531	100	100	-1.521717	1.017432	-1.495645	0	-0.35691	0.287181	0	132.039093
534	113ko3Gcon1R072503	NORMAL	A	1	1	21	14	LOW_SIGNAL	LOW_SIGNAL	1017.253418	3249.431396	1018	3251	28.308353	42.546673	1015.320007	3225.912109	1015	3221	31.95602	43.170506	100	100	0.372443	1.996503	0.186548	5.36056	0.060502	0.5448	766.856018	31.091646
535	113ko3Gcon1R072503	NORMAL	A	1	1	21	15	LOW_SIGNAL	LOW_SIGNAL	1074.308228	3341.993164	1075	3358	40.567459	84.733376	1017.335999	3232.023926	1018	3228	27.295557	55.55402	100	100	10.974857	9.335058	1.17566	0.850586	2.087234	1.979501	52.676868	58.180302
536	113ko3Gcon1R072503	NORMAL	A	1	1	21	16	LOW_SIGNAL	LOW_SIGNAL	1075.623291	3355.349365	1083	3379	39.743687	97.03434	1029.696045	3245.719971	1027	3244	48.103592	62.268486	100	100	8.847204	9.30621	0.950678	1.051881	0.954757	1.760592	59.005764	67.883026
537	113ko3Gcon1R072503	NORMAL	A	1	1	21	17	LOW_SIGNAL	LOW_SIGNAL	1017.191772	3238.143799	1017	3238	25.061941	40.901733	1020.664001	3235.704102	1020	3233	28.387564	47.593712	100	100	-0.668874	0.207101	-3.229701	0	-0.122315	0.051261	0	997.474487
538	113ko3Gcon1R072503	NORMAL	A	1	1	21	18	LOW_SIGNAL	LOW_SIGNAL	1021.020691	3246.703369	1018	3243	24.251425	40.297192	1028.071411	3251.079346	1025	3255	29.542421	47.678692	100	100	-1.358217	-0.371468	0	0	-0.238664	-0.091781	0	0
539	113ko3Gcon1R072503	NORMAL	A	1	1	21	19	LOW_SIGNAL	LOW_SIGNAL	1008.046692	3251.780029	1011	3254	26.31669	41.425579	1019.573425	3246.468506	1018	3247	27.38986	41.593578	100	100	-2.220455	0.450884	-4.924668	0	-0.420839	0.127701	0	70.311043
540	113ko3Gcon1R072503	NORMAL	A	1	1	21	20	LOW_SIGNAL	LOW_SIGNAL	1080.702026	3226.006592	995	3226	756.00531	48.217495	1010.76001	3231.879883	1010	3229	26.162762	44.266899	100	100	13.473295	-0.498571	0	-0.037004	2.673342	-0.132679	1080.255371	0
541	113ko3Gcon1R072503	NORMAL	A	1	1	21	21	LOW_SIGNAL	LOW_SIGNAL	990.324524	3203.291504	990	3197	25.011076	46.35078	1000.335999	3209.248047	1003	3207	25.005465	46.717339	100	100	-1.928563	-0.505638	0	0	-0.400371	-0.127502	0	0
542	113ko3Gcon1R072503	NORMAL	A	1	1	21	22	LOW_SIGNAL	LOW_SIGNAL	986.798645	3189.161133	987	3189	26.37591	45.878826	997.383972	3189.087891	992	3189	34.972061	41.013947	100	100	-2.039107	0.006217	-327.969025	0	-0.30268	0.001786	0	28071.5625
543	113ko3Gcon1R072503	NORMAL	A	1	1	21	23	LOW_SIGNAL	LOW_SIGNAL	988.824341	3198.006836	988	3199	25.141701	38.477764	993.031982	3189.855957	992	3187	24.828102	39.917397	100	100	-0.81054	0.691911	-1.171451	0	-0.169471	0.204194	0	130.336487
544	113ko3Gcon1R072503	NORMAL	A	1	1	21	24	LOW_SIGNAL	LOW_SIGNAL	994.258484	3205.176758	997	3209	21.705086	42.004509	1001.752014	3193.488037	1001	3193	23.651592	41.82579	100	100	-1.443518	0.992231	-1.45482	0	-0.31683	0.279462	0	33.11454
545	113ko3Gcon1R072503	NORMAL	A	1	1	21	25	LOW_SIGNAL	LOW_SIGNAL	1005.455811	3202.346924	1008	3203	23.679428	44.236851	1008.968018	3209.424072	1008	3208	25.408262	39.316803	100	100	-0.676575	-0.600764	0	0	-0.138231	-0.180003	0	0
546	113ko3Gcon1R072503	NORMAL	A	1	1	21	26	LOW_SIGNAL	LOW_SIGNAL	1009.238098	3219.35376	1011	3215	24.85391	43.203697	1014.791992	3219.503906	1014	3218	23.715151	40.663013	100	100	-1.069875	-0.012746	0	0	-0.234192	-0.003692	0	0
547	113ko3Gcon1R072503	NORMAL	A	1	1	22	1	DETECTED	DETECTED	3886.583984	7997.805176	4239	8505	966.273315	1599.374023	1073.558838	3321.5	1070	3305	25.75666	52.472939	100	100	541.887695	396.961761	1.365088	0.732554	109.215446	89.118416	34.337765	34.18325
548	113ko3Gcon1R072503	NORMAL	A	1	1	22	2	DETECTED	DETECTED	3953.315186	8093.520508	4198	8497	852.103271	1474.553467	1082.535767	3342.75	1084	3349	22.577408	59.358063	100	100	553.013184	403.282959	1.371278	0.729247	127.15274	80.035805	29.67153	31.013039
549	113ko3Gcon1R072503	NORMAL	A	1	1	22	3	DETECTED	DETECTED	6555.191895	13067.200195	7361	14436	1745.991211	3550.413818	1175.022705	3331.70459	1066	3325	656.643005	47.3638	100	100	1036.409912	826.425903	1.254087	0.797393	8.193446	205.547195	30.069849	36.465508
550	113ko3Gcon1R072503	NORMAL	A	1	1	22	4	DETECTED	DETECTED	6316.231445	12778.201172	7072	14408	1992.936523	3933.786865	1061.457153	3303.314209	1060	3299	23.873865	43.589508	100	100	1012.254578	804.303284	1.258548	0.794566	220.105728	217.366226	37.923485	41.515488
551	113ko3Gcon1R072503	NORMAL	A	1	1	22	5	DETECTED	DETECTED	3611.096924	10113.298828	3817	10456	747.981445	2187.473145	1040.018921	3267.849121	1042	3266	23.650898	40.872879	100	100	495.280182	581.095886	0.852321	1.173267	108.709534	167.481461	29.077585	31.949564
552	113ko3Gcon1R072503	NORMAL	A	1	1	22	6	DETECTED	DETECTED	3471.964844	10079.548828	3726	10635	933.251282	2613.945313	1040.822266	3250.666748	1043	3251	19.461252	39.013977	100	100	468.323669	579.689514	0.807887	1.237797	124.922211	175.036804	38.379005	38.273529
553	113ko3Gcon1R072503	NORMAL	A	1	1	22	7	LOW_SIGNAL	LOW_SIGNAL	1027.459473	3247.959473	1023	3247	27.131172	41.270279	1029.813721	3248.323486	1030	3250	28.594721	46.879906	100	100	-0.453511	-0.0309	0	0	-0.082332	-0.007765	0	0
554	113ko3Gcon1R072503	NORMAL	A	1	1	22	8	LOW_SIGNAL	LOW_SIGNAL	1022.310791	3245.331055	1021	3245	28.328695	42.079041	1022.029724	3230.742676	1019	3234	22.919189	45.78442	100	100	0.054143	1.238377	0.043721	22.872177	0.012263	0.318632	5923.891113	123.68399
555	113ko3Gcon1R072503	NORMAL	A	1	1	22	9	LOW_SIGNAL	LOW_SIGNAL	1012.831055	3219.196045	1010	3221	24.050224	37.480457	1011.776001	3218.936035	1010	3218	21.962528	40.424316	100	100	0.20324	0.022072	9.2082	0.108599	0.048039	0.006432	928.96228	5824.396484
556	113ko3Gcon1R072503	NORMAL	A	1	1	22	10	LOW_SIGNAL	LOW_SIGNAL	1018.890381	3247.143799	1016	3241	23.707159	43.7882	1015.950439	3233.512451	1013	3234	23.877417	38.82098	100	100	0.566336	1.157137	0.489429	2.043197	0.123126	0.351134	96.816048	148.604538
557	113ko3Gcon1R072503	NORMAL	A	1	1	22	11	DETECTED	DETECTED	1192.487183	3675.179443	1195	3658	28.054338	78.293594	1023.333313	3248.226074	1017	3244	36.713051	61.586273	100	100	32.584991	36.243179	0.899065	1.112266	4.607459	6.932606	13.999835	11.322714
558	113ko3Gcon1R072503	NORMAL	A	1	1	22	12	DETECTED	DETECTED	1189.966675	3670.899902	1191	3646	36.916012	66.773598	1026.145874	3264.083252	1023	3255	32.749077	73.126389	100	100	31.557653	34.533813	0.913819	1.094309	5.002303	5.563199	10.400324	7.328117
559	113ko3Gcon1R072503	NORMAL	A	1	1	22	13	LOW_SIGNAL	LOW_SIGNAL	1054.275879	3328.772461	1056	3334	30.165852	61.183887	1029.968018	3272.696045	1030	3273	27.752054	54.673264	100	100	4.68255	4.76021	0.983686	1.016585	0.875894	1.025664	48.641846	48.977032
560	113ko3Gcon1R072503	NORMAL	A	1	1	22	14	LOW_SIGNAL	LOW_SIGNAL	1060.678101	3336.369873	1059	3334	28.666924	68.283081	1044.880005	3284.511963	1045	3277	30.698479	50.92746	100	100	3.043269	4.40211	0.691321	1.446507	0.514621	1.01827	69.514648	87.712677
561	113ko3Gcon1R072503	NORMAL	A	1	1	22	15	LOW_SIGNAL	LOW_SIGNAL	1042.537964	3292.579346	1040	3292	22.788282	37.92054	1043.151978	3283.511963	1044	3285	26.723516	43.581879	100	100	-0.118281	0.769711	-0.153669	0	-0.022977	0.208054	0	236.898819
562	113ko3Gcon1R072503	NORMAL	A	1	1	22	16	LOW_SIGNAL	LOW_SIGNAL	1043.815063	3289.828857	1044	3290	24.693716	38.456482	1041.767944	3283.983887	1042	3288	25.640234	40.37825	100	100	0.394347	0.496167	0.794787	1.258199	0.07984	0.144755	337.17218	210.584763
563	113ko3Gcon1R072503	NORMAL	A	1	1	22	17	LOW_SIGNAL	LOW_SIGNAL	1037.842407	3291.041016	1038	3287	24.436172	40.332054	1042.375977	3291.176025	1043	3285	29.752384	52.101334	100	100	-0.873325	-0.011461	0	0	-0.152377	-0.002591	0	0
564	113ko3Gcon1R072503	NORMAL	A	1	1	22	18	LOW_SIGNAL	LOW_SIGNAL	1058.143799	3296.856201	1046	3300	131.089233	41.093002	1052.119995	3297.919922	1051	3298	27.476559	41.859329	100	100	1.160397	-0.090297	0	-0.077816	0.219234	-0.025412	2127.846924	0
565	113ko3Gcon1R072503	NORMAL	A	1	1	22	19	LOW_SIGNAL	LOW_SIGNAL	1249.56958	3329.125732	1039	3293	1111.623291	233.129791	1043.703979	3292.496094	1044	3290	27.161415	41.980934	100	100	39.656963	3.109413	12.75384	0.078408	7.57934	0.87253	539.814026	626.047058
566	113ko3Gcon1R072503	NORMAL	A	1	1	22	20	LOW_SIGNAL	LOW_SIGNAL	1017.927124	3265.48999	1019	3260	27.905579	38.222481	1022.238098	3259.753906	1024	3260	27.962383	41.832756	100	100	-0.830445	0.486924	-1.705492	0	-0.15417	0.137119	0	296.380432
567	113ko3Gcon1R072503	NORMAL	A	1	1	22	21	LOW_SIGNAL	LOW_SIGNAL	996.605286	3244.019775	995	3245	21.383028	40.311779	1011.722229	3241.491943	1010	3240	25.738882	39.867931	100	100	-2.912055	0.214582	-13.570805	0	-0.587319	0.063405	0	235.994247
568	113ko3Gcon1R072503	NORMAL	A	1	1	22	22	LOW_SIGNAL	LOW_SIGNAL	985.73999	3228.280029	986	3224	20.978233	40.069592	1154.968018	3215.216064	1003	3208	1333.496826	61.558201	100	100	-32.599277	1.108973	-29.395926	0	-0.126905	0.212221	0	357.713562
569	113ko3Gcon1R072503	NORMAL	A	1	1	22	23	LOW_SIGNAL	LOW_SIGNAL	991.241638	3182.738281	993	3185	22.669973	43.97086	999.159973	3184.568115	995	3184	26.413706	41.253029	100	100	-1.52535	-0.155331	0	0	-0.299781	-0.044356	0	0
570	113ko3Gcon1R072503	NORMAL	A	1	1	22	24	LOW_SIGNAL	LOW_SIGNAL	995.851379	3193.567627	993	3194	24.481388	38.081215	1005.335999	3191.471924	1002	3190	26.625219	39.519611	100	100	-1.827072	0.1779	-10.270226	0	-0.356227	0.053029	0	504.130127
571	113ko3Gcon1R072503	NORMAL	A	1	1	22	25	LOW_SIGNAL	LOW_SIGNAL	1001.858093	3203.959473	1001	3205	20.078417	39.045567	1008.664001	3209.624023	1006	3210	25.992851	41.573814	100	100	-1.311058	-0.480852	0	0	-0.261838	-0.136253	0	0
572	113ko3Gcon1R072503	NORMAL	A	1	1	22	26	LOW_SIGNAL	LOW_SIGNAL	1002.506775	3213.912109	1003	3215	25.641296	43.150703	1007.072021	3214.944092	1008	3214	23.303112	40.409855	100	100	-0.879427	-0.087603	0	0	-0.195907	-0.025538	0	0
573	113ko3Gcon1R072503	NORMAL	A	1	1	23	1	DETECTED	DETECTED	5014.820313	12612.510742	5488	13861	1320.888672	3538.163818	1087.378418	3336.756836	1082	3331	31.215517	48.434616	100	100	756.563599	787.399353	0.960838	1.040758	125.816971	191.510834	33.622898	38.140644
574	113ko3Gcon1R072503	NORMAL	A	1	1	23	2	DETECTED	DETECTED	4870.472656	12164.677734	5212	13348	1426.540771	3382.415283	1084.347778	3352.521729	1079	3350	29.415203	45.104195	100	100	729.341003	748.045471	0.974996	1.025646	128.713196	195.373322	37.670109	38.3801
575	113ko3Gcon1R072503	NORMAL	A	1	1	23	3	LOW_SIGNAL	LOW_SIGNAL	1111.601318	3422.513428	1117	3451	40.17915	98.291412	1075.027832	3299.916748	1072	3297	28.655041	51.148151	100	100	7.045341	10.406976	0.676983	1.477143	1.276337	2.396894	77.008629	68.464256
576	113ko3Gcon1R072503	NORMAL	A	1	1	23	4	LOW_SIGNAL	LOW_SIGNAL	1086.162109	3394.601318	1088	3425	38.7272	94.052094	1055.214966	3268.401855	1052	3261	26.901995	48.126183	100	100	5.961509	10.712809	0.556484	1.796996	1.150366	2.622262	90.018608	64.030663
577	113ko3Gcon1R072503	NORMAL	A	1	1	23	5	LOW_SIGNAL	LOW_SIGNAL	1046.655396	3277.114746	1043	3280	43.162205	50.245861	1033.785767	3241.551025	1033	3239	27.371159	40.657513	100	100	2.479144	3.01893	0.8212	1.217731	0.470189	0.874715	259.320435	83.014641
578	113ko3Gcon1R072503	NORMAL	A	1	1	23	6	LOW_SIGNAL	LOW_SIGNAL	1036.98645	3263.857178	1036	3265	27.45731	52.464741	1026.612915	3216.494629	1026	3221	25.003492	44.494652	100	100	1.998308	4.020508	0.497029	2.011956	0.414883	1.064455	109.373428	58.693699
579	113ko3Gcon1R072503	NORMAL	A	1	1	23	7	DETECTED	DETECTED	1128.72583	3453.82251	1130	3448	30.766258	62.321617	1022.251709	3219.040771	1023	3224	24.773724	41.251965	100	100	20.510664	19.93013	1.029128	0.971696	4.297865	5.691408	17.134211	19.897057
580	113ko3Gcon1R072503	NORMAL	A	1	1	23	8	DETECTED	DETECTED	1119.178589	3458.553467	1117	3456	28.322884	65.915627	1020.543762	3217.9375	1019	3217	28.806854	46.21381	100	100	19.00054	20.425386	0.930241	1.07499	3.424006	5.206582	5.33102	19.53388
581	113ko3Gcon1R072503	NORMAL	A	1	1	23	9	LOW_SIGNAL	LOW_SIGNAL	1007.360535	3213.741455	1006	3217	21.845959	37.573139	1015.424011	3208.711914	1014	3210	24.458084	37.305157	100	100	-1.553309	0.426947	-3.638177	0	-0.329686	0.134822	0	89.064331
582	113ko3Gcon1R072503	NORMAL	A	1	1	23	10	LOW_SIGNAL	LOW_SIGNAL	1015.367371	3239.360596	1013	3237	21.993488	42.340908	1018.319336	3219.083984	1021	3220	23.116121	42.559738	100	100	-0.568652	1.721239	-0.330374	0	-0.127702	0.476427	0	21.257595
583	113ko3Gcon1R072503	NORMAL	A	1	1	23	11	DETECTED	DETECTED	1148.589722	3394.076904	1150	3396	31.741009	50.114101	1024.484375	3233.5	1027	3231	24.308378	46.501545	100	100	23.907059	13.631038	1.753869	0.570168	5.105456	3.453152	16.446224	11.634503
584	113ko3Gcon1R072503	NORMAL	A	1	1	23	12	LOW_SIGNAL	LOW_SIGNAL	1136.061279	3419.29248	1149	3422	57.656315	74.88414	1036.451904	3285.134521	1036	3280	30.492996	51.230503	100	100	19.188272	11.388389	1.684898	0.593508	3.266631	2.618712	49.124786	40.711327
585	113ko3Gcon1R072503	NORMAL	A	1	1	23	13	DETECTED	DETECTED	10483.25	22470.507813	11987	24883	3332.040771	6348.254395	1088.243896	3384.536621	1091	3374	57.940388	65.144493	100	100	1809.80896	1620.168091	1.11705	0.895215	162.149521	292.979034	35.460724	33.259613
586	113ko3Gcon1R072503	NORMAL	A	1	1	23	14	DETECTED	DETECTED	11273.408203	24255.095703	12146	25738	2536.021484	5110.28418	1081.806396	3365.064453	1076	3372	29.27504	56.345329	100	100	1963.26123	1773.311035	1.107116	0.903248	348.132813	370.75	24.881786	24.461302
587	113ko3Gcon1R072503	NORMAL	A	1	1	23	15	LOW_SIGNAL	LOW_SIGNAL	1094.945923	3366.817627	1095	3369	27.598377	52.262043	1072.94397	3325.615967	1069	3325	31.738424	48.864319	100	100	4.238351	3.497523	1.211815	0.825208	0.693228	0.843185	71.236649	44.989532
588	113ko3Gcon1R072503	NORMAL	A	1	1	23	16	LOW_SIGNAL	LOW_SIGNAL	1093.891846	3359.398682	1096	3360	28.098738	48.744614	1067.38147	3326.865967	1070	3321	26.654993	49.368221	100	100	5.106832	2.761634	1.849207	0.540772	0.994574	0.658981	33.537926	24.04352
589	113ko3Gcon1R072503	NORMAL	A	1	1	23	17	DETECTED	DETECTED	1959.992554	4687.395508	1897	4584	278.08197	477.290955	1074.02002	3351.840088	1073	3341	37.756195	51.878731	100	100	170.66951	113.372505	1.505387	0.664281	23.46562	25.743795	31.09655	35.525528
590	113ko3Gcon1R072503	NORMAL	A	1	1	23	18	DETECTED	DETECTED	1961.093018	4697.224609	1902	4559	253.966339	504.504395	1081.489746	3372.693848	1085	3357	42.517212	81.653534	100	100	169.442566	112.436646	1.507005	0.663568	20.688169	16.221352	28.465342	37.587105
591	113ko3Gcon1R072503	NORMAL	A	1	1	23	19	LOW_SIGNAL	LOW_SIGNAL	1072.394775	3367.197266	1074	3364	28.073263	52.356388	1072.944458	3342.182617	1070	3337	29.22117	55.579346	100	100	-0.105888	2.123441	-0.049866	0	-0.018811	0.450071	0	74.561653
592	113ko3Gcon1R072503	NORMAL	A	1	1	23	20	LOW_SIGNAL	LOW_SIGNAL	1050.821167	3331.238525	1050	3329	25.303513	56.201035	1053.063477	3323.658691	1052	3317	29.881308	61.196362	100	100	-0.431948	0.643436	-0.671314	0	-0.075041	0.123861	0	319.485718
593	113ko3Gcon1R072503	NORMAL	A	1	1	23	21	LOW_SIGNAL	LOW_SIGNAL	1034.807983	3278.457031	1035	3282	23.428965	44.193306	1024.42395	3267.60791	1024	3266	21.876217	44.108166	100	100	2.00033	0.920959	2.172008	0.460404	0.474672	0.245966	80.771523	25.2731
594	113ko3Gcon1R072503	NORMAL	A	1	1	23	22	LOW_SIGNAL	LOW_SIGNAL	1017.691284	3238.348877	1020	3240	27.569052	39.599503	1167.536011	3228.624023	1015	3226	1332.169678	56.535843	100	100	-28.86537	0.825522	-34.966183	0	-0.112482	0.172012	0	414.923706
595	113ko3Gcon1R072503	NORMAL	A	1	1	23	23	LOW_SIGNAL	LOW_SIGNAL	1008.229736	3211.236572	1008	3207	26.04055	41.90731	1011.142883	3199.769775	1011	3202	22.501453	36.893398	100	100	-0.561175	0.973392	-0.576514	0	-0.129465	0.310809	0	173.345001
596	113ko3Gcon1R072503	NORMAL	A	1	1	23	24	LOW_SIGNAL	LOW_SIGNAL	1006	3219.898682	1007	3218	21.715538	42.784985	1013.079346	3204.452393	1012	3205	21.880255	41.388233	100	100	-1.363731	1.311203	-1.040061	0	-0.32355	0.373205	0	70.197624
597	113ko3Gcon1R072503	NORMAL	A	1	1	23	25	LOW_SIGNAL	LOW_SIGNAL	1034.276978	3292.959473	1035	3297	29.168018	68.45475	1012.666687	3219.13501	1012	3210	25.272911	54.51963	100	100	4.162903	6.266804	0.664278	1.505393	0.855077	1.35409	67.384796	56.074108
598	113ko3Gcon1R072503	NORMAL	A	1	1	23	26	LOW_SIGNAL	LOW_SIGNAL	1031.771851	3314.449707	1034	3326	28.094223	77.253136	1010.428589	3219.769775	1010	3211	22.352604	56.512962	100	100	4.111464	8.037181	0.511555	1.954822	0.954845	1.675367	79.739456	55.631565
599	113ko3Gcon1R072503	NORMAL	A	1	1	24	1	DETECTED	DETECTED	9843.227539	19231.5	11060	22053	3203.027832	7104.540039	1102.724121	3345.379395	1111	3340	30.353745	43.690807	100	100	1683.72876	1348.539551	1.248557	0.800924	287.954712	363.603271	36.644157	44.720833
600	113ko3Gcon1R072503	NORMAL	A	1	1	24	2	DETECTED	DETECTED	9459.112305	17504.048828	10914	20386	3617.298096	6599.930664	1094.77417	3343.161377	1094	3345	27.224634	49.938694	100	100	1611.265991	1202.088135	1.340389	0.746052	307.234161	283.56543	43.245453	46.605423
601	113ko3Gcon1R072503	NORMAL	A	1	1	24	3	LOW_SIGNAL	LOW_SIGNAL	1072.476563	3292.308838	1071	3292	23.167006	46.316029	1065.94397	3280.968018	1063	3279	32.533928	46.894348	100	100	1.258407	0.962699	1.307167	0.765013	0.200793	0.241838	349.658508	64.739769
602	113ko3Gcon1R072503	NORMAL	A	1	1	24	4	LOW_SIGNAL	LOW_SIGNAL	1053.135132	3261.25	1051	3257	25.858494	44.997185	1041.166626	3239.666748	1040	3237	27.474714	42.641579	100	100	2.305556	1.832157	1.258383	0.794671	0.435619	0.506155	77.572762	66.57061
603	113ko3Gcon1R072503	NORMAL	A	1	1	24	5	LOW_SIGNAL	LOW_SIGNAL	1026.25	3217.067627	1026	3218	23.435503	32.027344	1025.744019	3220.464111	1024	3224	23.62438	39.853878	100	100	0.09747	-0.28832	0	-2.958048	0.021418	-0.085223	589.224609	0
604	113ko3Gcon1R072503	NORMAL	A	1	1	24	6	LOW_SIGNAL	LOW_SIGNAL	1023.709473	3193.263428	1023	3193	24.098513	37.344574	1022.257141	3200.838135	1024	3204	21.404091	38.612007	100	100	0.27977	-0.643001	0	-2.298319	0.067853	-0.196175	762.404053	0
605	113ko3Gcon1R072503	NORMAL	A	1	1	24	7	DETECTED	DETECTED	1157.540771	3409.571533	1153	3405	31.375727	47.714787	1018.522705	3204.238525	1019	3204	22.426878	39.087284	100	100	26.779774	17.430288	1.536393	0.650875	6.198726	5.253192	15.783888	13.327505
606	113ko3Gcon1R072503	NORMAL	A	1	1	24	8	DETECTED	DETECTED	1160.971436	3415.638184	1160	3421	30.444292	47.839703	1020.569641	3199.734131	1020	3193	23.737717	41.234695	100	100	27.046329	18.327642	1.475712	0.677639	5.914713	5.235981	13.577045	11.234464
607	113ko3Gcon1R072503	NORMAL	A	1	1	24	9	LOW_SIGNAL	LOW_SIGNAL	999.75	3190.2771	1001	3194	24.600447	40.344234	1013.528015	3193.471924	1010	3197	24.877302	41.738739	100	100	-2.654131	-0.271202	0	0	-0.553839	-0.076543	0	0
608	113ko3Gcon1R072503	NORMAL	A	1	1	24	10	LOW_SIGNAL	LOW_SIGNAL	1009.167786	3210.442871	1008	3213	23.273172	36.784317	1021.424011	3218.615967	1022	3214	23.6702	40.468384	100	100	-2.360981	-0.693797	0	0	-0.517791	-0.201963	0	0
609	113ko3Gcon1R072503	NORMAL	A	1	1	24	11	LOW_SIGNAL	LOW_SIGNAL	1024.288574	3258.885986	1025	3258	23.889189	44.753757	1028.436523	3243.642822	1027	3244	22.310364	45.974335	100	100	-0.799041	1.29396	-0.617516	0	-0.18592	0.331558	0	69.03643
610	113ko3Gcon1R072503	NORMAL	A	1	1	24	12	LOW_SIGNAL	LOW_SIGNAL	1043.248291	3315.29541	1043	3315	26.169903	42.933723	1038.726318	3289.768311	1037	3283	42.039349	53.393852	100	100	0.871091	2.166942	0.401991	2.487618	0.107565	0.478091	727.569641	124.34903
611	113ko3Gcon1R072503	NORMAL	A	1	1	24	13	DETECTED	DETECTED	7814.006836	15596.734375	8076	15760	2158.832275	4571.82373	1059.161255	3350.967773	1051	3356	30.294222	61.411983	100	100	1301.221069	1039.517456	1.251755	0.798878	222.974716	199.403534	31.956614	37.330544
612	113ko3Gcon1R072503	NORMAL	A	1	1	24	14	DETECTED	DETECTED	7555.654297	15705.974609	8121	16108	2628.810059	5382.39502	1090	3393.620605	1093	3391	25.173683	50.15007	100	100	1245.512695	1045.169922	1.191684	0.839148	256.841797	245.510193	40.6562	43.713505
613	113ko3Gcon1R072503	NORMAL	A	1	1	24	15	LOW_SIGNAL	LOW_SIGNAL	1060.858154	3354.844482	1061	3355	24.137653	40.19268	1076.527954	3347.248047	1072	3347	36.939049	39.198956	100	100	-3.018555	0.644845	-4.681052	0	-0.424207	0.193792	0	116.925858
614	113ko3Gcon1R072503	NORMAL	A	1	1	24	16	LOW_SIGNAL	LOW_SIGNAL	1081.378418	3412.540527	1077	3408	30.938688	58.393272	1076.795654	3373.656006	1076	3370	25.324654	46.858139	100	100	0.882802	3.300826	0.267449	3.739034	0.180961	0.829835	387.813446	89.608345
615	113ko3Gcon1R072503	NORMAL	A	1	1	24	17	DETECTED	DETECTED	15323.533203	36248.300781	16974	39739	4304.050293	11026.806641	1111.839966	3465.840088	1110	3460	32.768986	56.908318	100	100	2737.672607	2782.834473	0.983771	1.016496	433.69342	576.057434	30.284395	33.635853
616	113ko3Gcon1R072503	NORMAL	A	1	1	24	18	DETECTED	DETECTED	13753.206055	34712.988281	16533	40142	5738.070313	13969.907227	1121	3482.153809	1121	3480	25.803875	50.5527	100	100	2433.407715	2651.120117	0.917879	1.089468	489.546875	617.787659	45.423676	44.730843
617	113ko3Gcon1R072503	NORMAL	A	1	1	24	19	DETECTED	DETECTED	10525.211914	25123.474609	11272	26376	1985.212402	4760.829102	1103.160034	3445.840088	1104	3450	26.86956	47.345959	100	100	1815.018921	1840.169067	0.986333	1.013857	350.658936	457.856079	21.067923	21.960854
618	113ko3Gcon1R072503	NORMAL	A	1	1	24	20	DETECTED	DETECTED	9995.201172	24292.912109	11713	27744	3554.067139	7834.641602	1090.740723	3406.111084	1090	3406	24.390404	51.64996	100	100	1715.312744	1773.036743	0.967443	1.033652	365.080505	404.391418	39.912392	37.509197
619	113ko3Gcon1R072503	NORMAL	A	1	1	24	21	LOW_SIGNAL	LOW_SIGNAL	1140.442993	3427.87915	1153	3440	56.588177	74.827171	1043.687988	3304.951904	1040	3297	30.67609	63.391747	100	100	18.63842	10.435037	1.786138	0.559867	3.154085	1.939168	49.146881	32.341618
620	113ko3Gcon1R072503	NORMAL	A	1	1	24	22	LOW_SIGNAL	LOW_SIGNAL	1107.865723	3358.322266	1122	3376	54.460213	81.731201	1024.215942	3249.040039	1020	3242	24.612677	55.669872	100	100	16.113894	9.276739	1.737021	0.575698	3.398646	1.963041	58.076874	54.757523
621	113ko3Gcon1R072503	NORMAL	A	1	1	24	23	LOW_SIGNAL	LOW_SIGNAL	1013.216187	3215.060791	1012	3215	19.631134	37.252811	1016.952393	3205.031738	1015	3205	24.690683	38.41124	100	100	-0.719725	0.851345	-0.845397	0	-0.15132	0.261097	0	93.351105
622	113ko3Gcon1R072503	NORMAL	A	1	1	24	24	LOW_SIGNAL	LOW_SIGNAL	1012.540527	3206.317627	1014	3205	21.043652	39.973637	1011.387939	3197.258545	1009	3194	22.302963	35.422447	100	100	0.222029	0.769006	0.288722	3.463541	0.051679	0.255744	641.018005	204.48085
623	113ko3Gcon1R072503	NORMAL	A	1	1	24	25	DETECTED	DETECTED	1163.166626	3478.822998	1160	3482	35.424541	56.261242	1009.260437	3190.177002	1005	3188	27.115442	41.228764	100	100	29.647751	24.502554	1.209986	0.826456	5.675961	7.001083	14.811525	13.262635
624	113ko3Gcon1R072503	NORMAL	A	1	1	24	26	DETECTED	DETECTED	1171.97998	3493.310059	1172	3485	30.269157	56.926983	1012.556824	3189.568115	1010	3189	26.31151	39.766502	100	100	30.710512	25.784018	1.191068	0.839583	6.059065	7.638136	9.386445	13.41092
625	113ko3Gcon1R072503	NORMAL	A	1	1	25	1	LOW_SIGNAL	LOW_SIGNAL	1085.546021	3308.25	1081	3302	40.61087	57.604065	1068.619019	3260.514404	1071	3257	25.671509	40.571423	100	100	3.260736	4.052175	0.804688	1.242718	0.659369	1.176582	185.902405	85.664368
626	113ko3Gcon1R072503	NORMAL	A	1	1	25	2	LOW_SIGNAL	LOW_SIGNAL	1083.100708	3300.838867	1081	3299	28.654455	51.887619	1067.439209	3265	1064	3262	25.330343	42.260872	100	100	3.016956	3.042286	0.991674	1.008396	0.61829	0.848039	85.534294	84.002495
627	113ko3Gcon1R072503	NORMAL	A	1	1	25	3	LOW_SIGNAL	LOW_SIGNAL	1053.966675	3272.166748	1054	3271	24.011581	43.887508	1054.174561	3249.515869	1054	3248	25.785292	36.710922	100	100	-0.040046	1.922786	-0.020827	0	-0.008062	0.617007	0	106.17865
628	113ko3Gcon1R072503	NORMAL	A	1	1	25	4	LOW_SIGNAL	LOW_SIGNAL	1038.606689	3229.793213	1037	3227	22.190113	39.375034	1036.245972	3215.722168	1036	3216	27.848352	37.701065	100	100	0.454757	1.194462	0.380722	2.626591	0.08477	0.373227	712.768616	80.724823
629	113ko3Gcon1R072503	NORMAL	A	1	1	25	5	LOW_SIGNAL	LOW_SIGNAL	1029.456421	3202.671143	1025	3202	37.888794	40.109558	1025.640015	3203.63208	1024	3203	23.718576	35.127087	100	100	0.735174	-0.081572	0	-0.110956	0.160904	-0.027356	774.194336	0
630	113ko3Gcon1R072503	NORMAL	A	1	1	25	6	LOW_SIGNAL	LOW_SIGNAL	1022.148621	3192.655518	1022	3186	33.053936	68.257599	1021.903992	3187.055908	1022	3190	22.496387	39.129089	100	100	0.047124	0.475339	0.099138	10.086956	0.010874	0.143106	9899.586914	998.795532
631	113ko3Gcon1R072503	NORMAL	A	1	1	25	7	LOW_SIGNAL	LOW_SIGNAL	1009.278931	3192.510254	1009	3191	22.868828	37.98222	1015.686462	3189.415283	1016	3192	22.3533	40.546337	100	100	-1.234316	0.262726	-4.69812	0	-0.286648	0.076332	0	458.486145
632	113ko3Gcon1R072503	NORMAL	A	1	1	25	8	LOW_SIGNAL	LOW_SIGNAL	1011.442932	3197.785156	1010	3197	22.274509	42.095673	1021.814819	3182.222168	1018	3184	35.236229	38.028107	100	100	-1.997991	1.32111	-1.512358	0	-0.294353	0.40925	0	115.999214
633	113ko3Gcon1R072503	NORMAL	A	1	1	25	9	LOW_SIGNAL	LOW_SIGNAL	1008.617432	3197.234863	1009	3197	22.208956	37.344162	1013.664001	3192.991943	1011	3192	21.444202	41.12756	100	100	-0.972147	0.360173	-2.699114	0	-0.235335	0.103165	0	406.099823
634	113ko3Gcon1R072503	NORMAL	A	1	1	25	10	LOW_SIGNAL	LOW_SIGNAL	1019.422791	3232.986572	1016	3231	23.65752	41.995331	1025.776001	3227.951904	1024	3228	25.500746	39.32943	100	100	-1.223852	0.427382	-2.863599	0	-0.249138	0.128013	0	292.457336
635	113ko3Gcon1R072503	NORMAL	A	1	1	25	11	LOW_SIGNAL	LOW_SIGNAL	1045.463135	3263.174561	1046	3263	28.4181	42.601658	1033.352051	3239.352051	1033	3242	26.091103	38.203243	100	100	2.333021	2.022243	1.15368	0.866792	0.464184	0.623573	92.992935	79.136971
636	113ko3Gcon1R072503	NORMAL	A	1	1	25	12	LOW_SIGNAL	LOW_SIGNAL	1053.751709	3278.906006	1054	3278	24.223038	36.630432	1038.860596	3266.541016	1037	3258	23.333483	43.286304	100	100	2.868553	1.049638	2.732897	0.365912	0.638186	0.285656	43.678154	186.52092
637	113ko3Gcon1R072503	NORMAL	A	1	1	25	13	LOW_SIGNAL	LOW_SIGNAL	1082.550293	3332.536865	1082	3330	29.20488	43.529976	1043.199951	3294.884277	1038	3290	22.848061	53.339905	100	100	7.580261	3.196249	2.371611	0.421654	1.722262	0.705899	46.226822	81.871452
638	113ko3Gcon1R072503	NORMAL	A	1	1	25	14	LOW_SIGNAL	LOW_SIGNAL	1096.979614	3357.993164	1096	3361	28.597218	47.018879	1064.290283	3300.741943	1060	3295	30.512501	49.932541	100	100	6.297116	4.859936	1.29572	0.771772	1.071342	1.146571	32.549171	29.357014
639	113ko3Gcon1R072503	NORMAL	A	1	1	25	15	LOW_SIGNAL	LOW_SIGNAL	1071.408203	3314.884277	1071	3316	23.512106	43.025562	1066.855957	3312.775879	1068	3311	26.515585	43.965321	100	100	0.876923	0.178978	4.899625	0.204097	0.171682	0.047956	269.272339	428.837219
640	113ko3Gcon1R072503	NORMAL	A	1	1	25	16	LOW_SIGNAL	LOW_SIGNAL	1067.560791	3334.831055	1067	3332	22.229244	49.88427	1067.647583	3330.696777	1066	3327	23.56069	55.274658	100	100	-0.016719	0.35095	-0.04764	0	-0.003684	0.074795	0	575.881958
641	113ko3Gcon1R072503	NORMAL	A	1	1	25	17	LOW_SIGNAL	LOW_SIGNAL	1086.852295	3373.570557	1087	3372	28.56036	52.818691	1075.608643	3367.576172	1073	3355	31.360699	83.530891	100	100	2.165923	0.508851	4.2565	0.234935	0.358527	0.071762	115.20932	1079.537476
642	113ko3Gcon1R072503	NORMAL	A	1	1	25	18	LOW_SIGNAL	LOW_SIGNAL	1088.759766	3381.331055	1088	3371	28.24729	59.309772	1073.069336	3358.722656	1070	3350	34.62434	73.787941	100	100	3.022529	1.91918	1.574907	0.634958	0.453162	0.306397	127.615219	194.165604
643	113ko3Gcon1R072503	NORMAL	A	1	1	25	19	DETECTED	DETECTED	1431.988647	4079.40918	1376	3984	134.501755	283.223694	1064.434814	3350.467285	1062	3345	28.145741	57.009819	100	100	70.80381	61.878353	1.144242	0.873941	13.05895	12.786252	35.783577	38.058815
644	113ko3Gcon1R072503	NORMAL	A	1	1	25	20	DETECTED	DETECTED	1414.05127	4051.5	1379	3967	121.207222	226.85173	1056.453735	3324.067139	1056	3316	28.660713	65.765984	100	100	68.885872	61.750252	1.115556	0.896414	12.476924	11.060928	32.933651	29.845985
645	113ko3Gcon1R072503	NORMAL	A	1	1	25	21	LOW_SIGNAL	LOW_SIGNAL	1080.713379	3355.560059	1084	3367	33.185135	72.916916	1040.333374	3265.888916	1038	3264	28.964806	45.973602	100	100	7.778611	7.611996	1.021888	0.97858	1.394106	1.950492	40.107643	63.117008
646	113ko3Gcon1R072503	NORMAL	A	1	1	25	22	LOW_SIGNAL	LOW_SIGNAL	1059.053711	3317.825439	1058	3326	35.485966	70.157425	1022.992126	3218.425293	1023	3218	24.216776	42.51527	100	100	6.946731	8.43787	0.82328	1.214653	1.489116	2.337987	71.928116	56.144634
647	113ko3Gcon1R072503	NORMAL	A	1	1	25	23	DETECTED	DETECTED	1094.420288	3455.3479	1093	3452	27.20208	76.153633	1019.343079	3194.605957	1020	3192	21.451532	34.952351	100	100	14.462514	22.133839	0.653412	1.530428	3.499853	7.459926	22.279427	25.948555
648	113ko3Gcon1R072503	NORMAL	A	1	1	25	24	DETECTED	DETECTED	1102.547119	3497.358398	1102	3496	31.955839	71.141266	1011.576904	3184.519287	1008	3183	22.597471	38.726246	100	100	17.524067	26.556257	0.659885	1.515416	4.025681	8.078219	24.8377	19.075974
649	113ko3Gcon1R072503	NORMAL	A	1	1	25	25	LOW_SIGNAL	LOW_SIGNAL	1059.76355	3270.783691	1059	3274	31.56041	62.128952	1011.166687	3182.325439	1012	3185	21.217634	39.289047	100	100	9.361466	7.509036	1.246693	0.802122	2.2904	2.251474	48.076954	54.408443
650	113ko3Gcon1R072503	NORMAL	A	1	1	25	26	LOW_SIGNAL	LOW_SIGNAL	1134.831055	3274.668945	1060	3278	683.22467	55.132298	1015.436951	3188.235352	1016	3191	23.574492	43.659451	100	100	22.999508	7.337167	3.134658	0.319014	5.064546	1.979722	571.902466	38.950531
651	113ko3Gcon1R072503	NORMAL	B	1	2	1	1	LOW_SIGNAL	LOW_SIGNAL	997.605469	3259.346924	995	3258	23.447868	49.677132	1000.357117	3236.317383	994	3231	52.686615	41.654701	100	100	-0.530064	1.95493	-0.271142	0	-0.052227	0.552868	0	117.538124
652	113ko3Gcon1R072503	NORMAL	B	1	2	1	2	LOW_SIGNAL	LOW_SIGNAL	1004.560791	3267.506836	1003	3268	25.906487	44.5741	1004.5	3250.706299	997	3250	52.098331	41.298344	100	100	0.01171	1.426162	0.008211	121.785034	0.001167	0.406809	74354	99.829651
653	113ko3Gcon1R072503	NORMAL	B	1	2	1	3	LOW_SIGNAL	LOW_SIGNAL	1008.06665	3245.300049	1008	3243	22.583679	37.300838	1006.728027	3251.488037	1007	3248	20.436907	40.349602	100	100	0.257866	-0.525285	0	-2.037048	0.0655	-0.153359	717.914612	0
654	113ko3Gcon1R072503	NORMAL	B	1	2	1	4	LOW_SIGNAL	LOW_SIGNAL	1015.299988	3252.106689	1016	3255	25.521078	38.900684	1011.296021	3250.055908	1011	3252	21.048721	36.334312	100	100	0.771305	0.174087	4.430584	0.225704	0.190224	0.056442	360.437439	677.564026
655	113ko3Gcon1R072503	NORMAL	B	1	2	1	5	DETECTED	DETECTED	1151.865356	3403.980713	1150	3399	30.020927	58.791248	1026.800049	3259.821533	1026	3258	26.002823	39.9772	100	100	24.091982	12.237371	1.968722	0.507944	4.809682	3.606035	11.996647	29.902531
656	113ko3Gcon1R072503	NORMAL	B	1	2	1	6	LOW_SIGNAL	LOW_SIGNAL	1110.141846	3358.743164	1112	3365	50.248226	65.032814	1037.990967	3274.837891	1034	3280	26.488251	45.249508	100	100	13.8988	7.122543	1.951382	0.512457	2.723882	1.85428	59.181	55.668964
657	113ko3Gcon1R072503	NORMAL	B	1	2	1	7	LOW_SIGNAL	LOW_SIGNAL	1114.473022	3411.553955	1122	3425	46.966267	81.601273	1060.168335	3303.148438	1056	3305	40.579082	53.729725	100	100	10.460995	9.202317	1.136778	0.879679	1.338243	2.017608	43.544563	56.653637
658	113ko3Gcon1R072503	NORMAL	B	1	2	1	8	LOW_SIGNAL	LOW_SIGNAL	1123.802734	3427.857178	1128	3443	42.804035	73.609772	1059.508911	3319.071533	1056	3320	30.420475	47.706635	100	100	12.385254	9.234586	1.341181	0.745611	2.113505	2.280304	46.836212	51.530499
659	113ko3Gcon1R072503	NORMAL	B	1	2	1	9	LOW_SIGNAL	LOW_SIGNAL	1072.885132	3358.641846	1071	3361	32.997322	67.300529	1053.176025	3319.63208	1053	3318	26.709629	40.737263	100	100	3.796668	3.311457	1.146525	0.872201	0.737903	0.957594	98.308517	137.326782
660	113ko3Gcon1R072503	NORMAL	B	1	2	1	10	LOW_SIGNAL	LOW_SIGNAL	1067.127563	3341.718018	1064	3341	33.261314	52.319069	1040.592041	3306.624023	1041	3308	26.277088	40.589348	100	100	5.111676	2.979056	1.715871	0.582794	1.009835	0.864611	76.847565	94.067268
661	113ko3Gcon1R072503	NORMAL	B	1	2	1	11	LOW_SIGNAL	LOW_SIGNAL	1027.346924	3274	1025	3277	22.494337	40.680008	1028.008667	3270.198242	1026	3271	26.584892	37.510403	100	100	-0.127475	0.322723	-0.394998	0	-0.024892	0.101352	0	414.090179
662	113ko3Gcon1R072503	NORMAL	B	1	2	1	12	LOW_SIGNAL	LOW_SIGNAL	1025.356201	3255.808105	1027	3253	25.290243	36.116348	1020.208313	3259.641602	1019	3256	26.026131	31.532238	100	100	0.991665	-0.325417	0	-0.328153	0.197797	-0.121574	119.37265	0
663	113ko3Gcon1R072503	NORMAL	B	1	2	1	13	LOW_SIGNAL	LOW_SIGNAL	1019.648254	3245.972412	1018	3249	23.806662	37.326626	1020.614014	3252.912354	1015	3249	25.149996	41.605934	100	100	-0.186039	-0.589117	0	0	-0.0384	-0.166802	0	0
664	113ko3Gcon1R072503	NORMAL	B	1	2	1	14	LOW_SIGNAL	LOW_SIGNAL	1021.565796	3241.164551	1019	3239	23.876247	36.81966	1019.875	3244.705811	1021	3244	23.090622	34.431709	100	100	0.325707	-0.30061	0	-0.922947	0.073224	-0.102849	359.262939	0
665	113ko3Gcon1R072503	NORMAL	B	1	2	1	15	DETECTED	DETECTED	1125.722168	3419.930664	1130	3413	29.464342	57.674496	1031.587769	3254.442627	1030	3254	24.75507	40.164497	100	100	18.1336	14.047933	1.290838	0.774691	3.802631	4.120256	16.97485	25.011078
666	113ko3Gcon1R072503	NORMAL	B	1	2	1	16	LOW_SIGNAL	LOW_SIGNAL	1097.684204	3372.019775	1105	3382	50.249496	78.850479	1036.857178	3267.107178	1035	3265	30.589357	37.26297	100	100	11.717427	8.90581	1.315706	0.760048	1.988503	2.815465	65.540054	66.236153
667	113ko3Gcon1R072503	NORMAL	B	1	2	1	17	LOW_SIGNAL	LOW_SIGNAL	1029.807983	3278.344482	1032	3275	27.498783	44.500042	1028.521362	3266.820557	1026	3270	27.123154	41.027447	100	100	0.247849	0.978242	0.253361	3.946935	0.047436	0.280883	352.056519	149.547638
668	113ko3Gcon1R072503	NORMAL	B	1	2	1	18	LOW_SIGNAL	LOW_SIGNAL	1019.450317	3278.92041	1020	3282	25.054792	43.36689	1017.555542	3258.404785	1017	3259	22.756294	40.016827	100	100	0.365	1.741529	0.209586	4.771305	0.083264	0.512675	553.259155	81.467117
669	113ko3Gcon1R072503	NORMAL	B	1	2	1	19	LOW_SIGNAL	LOW_SIGNAL	1018.362427	3265.476563	1016	3270	27.868713	40.542732	1014.017883	3243.589355	1015	3251	21.190676	40.098423	100	100	0.836912	1.857959	0.450447	2.220017	0.205021	0.545837	416.621185	27.348314
670	113ko3Gcon1R072503	NORMAL	B	1	2	1	20	LOW_SIGNAL	LOW_SIGNAL	1013.758362	3256.060303	1015	3256	25.743713	40.187939	1007.401733	3234.367432	1007	3234	23.643206	35.675404	100	100	1.22451	1.841462	0.664966	1.503836	0.268856	0.608062	160.229065	85.292191
671	113ko3Gcon1R072503	NORMAL	B	1	2	1	21	LOW_SIGNAL	LOW_SIGNAL	1004.604004	3230.70459	1003	3233	20.822876	34.814659	1003.539673	3221.984131	1004	3217	20.624119	36.922401	100	100	0.205028	0.740261	0.276967	3.610545	0.051606	0.236183	269.669067	141.007111
672	113ko3Gcon1R072503	NORMAL	B	1	2	1	22	LOW_SIGNAL	LOW_SIGNAL	999.84668	3226.533447	1000	3225	23.464321	38.637127	1010.039673	3220.69043	1009	3216	22.793472	36.521667	100	100	-1.963529	0.496002	-3.958716	0	-0.447189	0.159988	0	215.801865
673	113ko3Gcon1R072503	NORMAL	B	1	2	1	23	LOW_SIGNAL	LOW_SIGNAL	1011.067139	3241.234863	1012	3238	23.030437	37.204403	1023.25	3232.884033	1017	3231	56.744171	45.284439	100	100	-2.346848	0.708884	-3.310621	0	-0.214698	0.184408	0	309.153809
674	113ko3Gcon1R072503	NORMAL	B	1	2	1	24	LOW_SIGNAL	LOW_SIGNAL	1021.163269	3237.598633	1021	3233	23.410583	41.29607	1014.695679	3240.956543	1018	3241	23.582319	39.06144	100	100	1.245886	-0.285046	0	-0.22879	0.274256	-0.085965	43.924248	0
675	113ko3Gcon1R072503	NORMAL	B	1	2	1	25	LOW_SIGNAL	LOW_SIGNAL	1003.129272	3237.829834	1003	3237	20.57305	38.109493	1006.174622	3242.444336	1006	3244	26.108721	41.518116	100	100	-0.586641	-0.391715	0	0	-0.116641	-0.111144	0	0
676	113ko3Gcon1R072503	NORMAL	B	1	2	1	26	LOW_SIGNAL	LOW_SIGNAL	994	3229.278809	992	3232	25.914242	40.488251	996.818909	3229.433105	993	3229	26.590788	34.616638	100	100	-0.543021	-0.013098	0	0	-0.106011	-0.004457	0	0
677	113ko3Gcon1R072503	NORMAL	B	1	2	2	1	LOW_SIGNAL	LOW_SIGNAL	1081.348999	3297.033447	1086	3300	66.340012	58.070713	1003.872986	3240.055664	1001	3238	28.483255	44.736256	100	100	14.924608	4.836725	3.085685	0.324077	2.720055	1.273638	77.332474	64.982056
678	113ko3Gcon1R072503	NORMAL	B	1	2	2	2	DETECTED	DETECTED	1144.9375	3408.03125	1144	3393	35.252945	54.726578	1018.61676	3260.832275	1017	3257	33.356007	46.789803	100	100	24.333822	12.495413	1.94742	0.5135	3.787046	3.145963	9.031136	19.283476
679	113ko3Gcon1R072503	NORMAL	B	1	2	2	3	LOW_SIGNAL	LOW_SIGNAL	1038.693359	3266.793213	1039	3262	32.892345	37.836861	1017.892578	3262.04126	1019	3267	22.224541	36.653419	100	100	4.006963	0.403383	9.933387	0.100671	0.935938	0.129646	116.573601	197.583694
680	113ko3Gcon1R072503	NORMAL	B	1	2	2	4	LOW_SIGNAL	LOW_SIGNAL	1039.900024	3285.800049	1039	3286	21.934841	42.765629	1024.359985	3269.1521	1024	3267	22.782423	40.22879	100	100	2.993559	1.41321	2.118269	0.472083	0.682106	0.413832	39.616528	87.158577
681	113ko3Gcon1R072503	NORMAL	B	1	2	2	5	LOW_SIGNAL	LOW_SIGNAL	1085.726685	3391.853271	1086	3394	38.606586	69.026344	1042.559326	3291.262695	1039	3287	30.776428	52.20742	100	100	8.315553	8.538923	0.973841	1.026862	1.402611	1.926749	53.99535	44.890411
682	113ko3Gcon1R072503	NORMAL	B	1	2	2	6	LOW_SIGNAL	LOW_SIGNAL	1104.758423	3418.87915	1108	3429	37.693226	75.370148	1058.849243	3305.761963	1057	3295	35.86264	50.684826	100	100	8.843724	9.602282	0.921002	1.085773	1.280139	2.231776	25.275751	49.314064
683	113ko3Gcon1R072503	NORMAL	B	1	2	2	7	DETECTED	DETECTED	8546.049805	10887.743164	9456	11777	2473.763672	2905.721924	1100	3372.304443	1093	3364	38.938179	57.745075	100	100	1434.371338	637.969849	2.248337	0.444773	191.227478	130.14856	33.218384	38.655739
684	113ko3Gcon1R072503	NORMAL	B	1	2	2	8	DETECTED	DETECTED	7141.233398	9928.224609	7280	10003	1077.236694	1212.742432	1087.368408	3371.078857	1089	3344	29.134747	74.341209	100	100	1166.187622	556.622375	2.095114	0.477301	207.788498	88.203377	17.787687	18.460194
685	113ko3Gcon1R072503	NORMAL	B	1	2	2	9	LOW_SIGNAL	LOW_SIGNAL	1133.006714	3437.581055	1140	3431	40.692394	57.372509	1080.19043	3375.650879	1073	3371	39.342525	61.09621	100	100	10.174276	5.257123	1.935332	0.516707	1.342473	1.01365	19.679663	33.914619
686	113ko3Gcon1R072503	NORMAL	B	1	2	2	10	LOW_SIGNAL	LOW_SIGNAL	1121.918335	3408.340088	1130	3411	45.328865	57.161812	1062.968384	3341.168457	1059	3342	30.138851	42.709721	100	100	11.355836	5.702059	1.991532	0.502126	1.955945	1.572748	57.434952	56.558815
687	113ko3Gcon1R072503	NORMAL	B	1	2	2	11	DETECTED	DETECTED	1187.112671	3469.394287	1186	3472	29.052929	47.917629	1038.716675	3281.416748	1038	3276	25.708509	37.203632	100	100	28.586294	15.95702	1.791456	0.558205	5.772252	5.052666	9.119597	16.0653
688	113ko3Gcon1R072503	NORMAL	B	1	2	2	12	DETECTED	DETECTED	1178.30957	3447.452393	1174	3453	36.383171	62.748013	1032.607666	3265.423096	1032	3262	28.642	37.537556	100	100	28.067316	15.452086	1.816409	0.550537	5.087002	4.849258	15.398514	27.622837
689	113ko3Gcon1R072503	NORMAL	B	1	2	2	13	DETECTED	DETECTED	1385.806152	3518.081543	1385	3517	47.585987	53.422394	1031.048828	3256.634033	1027	3261	26.983717	42.251308	100	100	68.338753	22.193731	3.079192	0.324761	13.147089	6.187915	11.048604	12.504303
690	113ko3Gcon1R072503	NORMAL	B	1	2	2	14	DETECTED	DETECTED	1388.197998	3514.534668	1386	3508	47.180298	63.037064	1031.938477	3260.076904	1031	3266	28.57494	38.28157	100	100	68.628128	21.600388	3.177171	0.314745	12.467551	6.647004	10.538016	19.681797
691	113ko3Gcon1R072503	NORMAL	B	1	2	2	15	DETECTED	DETECTED	2012.209717	4717.564453	1951	4815	447.786377	695.224731	1039.212769	3274.829834	1038	3265	23.387972	35.591476	100	100	187.433472	122.470718	1.530435	0.653409	41.602451	40.535957	45.958538	48.124798
692	113ko3Gcon1R072503	NORMAL	B	1	2	2	16	DETECTED	DETECTED	1932.159668	4546.60498	1818	4505	468.901031	631.708435	1036.472778	3281.581787	1030	3281	32.193771	37.160664	100	100	172.540833	107.38517	1.606747	0.622375	27.821745	34.041996	52.227467	49.850037
693	113ko3Gcon1R072503	NORMAL	B	1	2	2	17	DETECTED	DETECTED	1306.963989	3881.828857	1310	3879	39.202023	76.717766	1038.888916	3303.018555	1033	3294	37.082607	53.08857	100	100	51.640697	49.133995	1.051018	0.951459	7.229132	10.902729	4.743186	9.568331
694	113ko3Gcon1R072503	NORMAL	B	1	2	2	18	DETECTED	DETECTED	1287.451904	3847.346191	1284	3842	39.030453	79.846428	1035.441162	3290.705811	1031	3286	27.02314	43.026222	100	100	48.546143	47.252037	1.027387	0.973343	9.325739	12.937236	11.175117	12.083591
695	113ko3Gcon1R072503	NORMAL	B	1	2	2	19	DETECTED	DETECTED	1185.823486	3522.193359	1136	3428	120.904823	223.522354	1013.836731	3245.285645	1012	3250	24.63851	42.101563	100	100	33.130703	23.506117	1.40945	0.709496	6.980404	6.577137	68.823753	79.276062
696	113ko3Gcon1R072503	NORMAL	B	1	2	2	20	DETECTED	DETECTED	1166.769897	3494.158691	1127	3416	104.068443	198.758804	1004.681824	3237.90918	1004	3239	21.308121	46.660484	100	100	31.223869	21.752485	1.435416	0.696662	7.606869	5.491788	62.844639	75.396904
697	113ko3Gcon1R072503	NORMAL	B	1	2	2	21	LOW_SIGNAL	LOW_SIGNAL	1015.040527	3252.5	1014	3251	25.340101	39.359585	1008.963989	3234.666748	1009	3233	21.317484	41.403629	100	100	1.170555	1.513827	0.773242	1.293256	0.285049	0.430717	225.454681	72.04792
698	113ko3Gcon1R072503	NORMAL	B	1	2	2	22	LOW_SIGNAL	LOW_SIGNAL	1017.863953	3249.83667	1018	3251	23.016861	39.478634	1005.365051	3219.047607	1005	3218	20.323231	37.266785	100	100	2.407728	2.613619	0.921224	1.085512	0.615006	0.82618	86.445427	42.31628
699	113ko3Gcon1R072503	NORMAL	B	1	2	2	23	DETECTED	DETECTED	1743.559326	4313.830566	1709	4291	278.751251	428.418793	1010.240723	3231.685303	1007	3234	29.481003	38.001896	100	100	141.262985	91.861046	1.53779	0.650284	24.874275	28.476086	37.79911	39.433708
700	113ko3Gcon1R072503	NORMAL	B	1	2	2	24	DETECTED	DETECTED	1883.603027	4678.48877	1872	4817	410.008057	703.5672	1008.761902	3235.476074	1011	3230	28.650806	39.095406	100	100	168.525208	122.494324	1.37578	0.726861	30.534607	36.910034	46.75201	48.681496
701	113ko3Gcon1R072503	NORMAL	B	1	2	2	25	LOW_SIGNAL	LOW_SIGNAL	1099.421753	3273.598633	1114	3272	58.410324	45.486214	1036.428589	3241.938721	1022	3242	47.00362	49.13306	100	100	12.134702	2.687544	4.515164	0.221476	1.340177	0.644371	55.047253	58.67308
702	113ko3Gcon1R072503	NORMAL	B	1	2	2	26	LOW_SIGNAL	LOW_SIGNAL	1089.278931	3284.721191	1103	3287	52.53006	56.442215	1018.764709	3233.39502	1011	3236	41.764618	45.700058	100	100	13.583522	4.356971	3.117652	0.320754	1.688372	1.12311	45.183807	64.537125
703	113ko3Gcon1R072503	NORMAL	B	1	2	3	1	LOW_SIGNAL	LOW_SIGNAL	996.328857	3238.530273	996	3242	24.265825	38.957092	996.267212	3250.025879	996	3244	26.124901	38.388283	100	100	0.011875	-0.975838	0	-82.175163	0.00236	-0.299456	15700.823242	0
704	113ko3Gcon1R072503	NORMAL	B	1	2	3	2	LOW_SIGNAL	LOW_SIGNAL	1005.248352	3266.154297	1004	3264	23.927511	40.770088	1007.752136	3273.461426	1008	3273	22.958324	38.79734	100	100	-0.482317	-0.620287	0	0	-0.109058	-0.188341	0	0
705	113ko3Gcon1R072503	NORMAL	B	1	2	3	3	LOW_SIGNAL	LOW_SIGNAL	1051.446655	3290.333252	1051	3289	36.525349	41.216187	1021.111084	3280.370361	1014	3279	35.47023	40.093483	100	100	5.843699	0.845729	6.909659	0.144725	0.85524	0.248492	28.731039	95.89991
706	113ko3Gcon1R072503	NORMAL	B	1	2	3	4	LOW_SIGNAL	LOW_SIGNAL	1065.493286	3311.226563	1066	3311	33.186829	38.917599	1029.991333	3281.026123	1028	3282	29.407751	39.168655	100	100	6.838926	2.563652	2.66765	0.374862	1.207231	0.771036	43.322056	14.660895
707	113ko3Gcon1R072503	NORMAL	B	1	2	3	5	DETECTED	DETECTED	1248.253784	3692.641846	1245	3695	45.979031	76.767204	1041.589233	3300.901855	1039	3292	39.315208	62.370724	100	100	39.810867	33.253986	1.197176	0.835299	5.256606	6.280831	11.536008	11.424916
708	113ko3Gcon1R072503	NORMAL	B	1	2	3	6	DETECTED	DETECTED	1257.320801	3899.26416	1257	3927	29.873304	111.690865	1073.155518	3362.592529	1064	3338	51.91581	111.034378	100	100	35.476719	45.556931	0.778734	1.284136	3.547384	4.833383	23.055283	2.253149
709	113ko3Gcon1R072503	NORMAL	B	1	2	3	7	DETECTED	DETECTED	8156.366211	19453.359375	8217	20027	2284.463379	5831.03418	1086.680054	3400.52002	1084	3399	32.521431	56.575993	100	100	1361.870483	1362.692017	0.999397	1.000603	217.385452	283.739441	32.31023	36.322296
710	113ko3Gcon1R072503	NORMAL	B	1	2	3	8	DETECTED	DETECTED	8134.088867	17721.308594	8374	18203	1986.99707	4593.495605	1099.285767	3440.238037	1099	3446	23.450249	46.80909	100	100	1355.150757	1212.290161	1.117844	0.89458	299.988434	305.091827	28.243273	32.163258
711	113ko3Gcon1R072503	NORMAL	B	1	2	3	9	DETECTED	DETECTED	5693.139648	12300.832031	5847	12483	1516.685791	2797.874268	1086.036987	3406.444336	1091	3412	28.436815	47.846176	100	100	887.490173	755.02594	1.175443	0.850743	162.011902	185.895477	32.914814	31.452026
712	113ko3Gcon1R072503	NORMAL	B	1	2	3	10	DETECTED	DETECTED	5560.165527	12152.748047	5558	12401	1276.688965	2910.772217	1060.516113	3347.87085	1057	3350	22.078457	44.773312	100	100	866.790894	747.427551	1.159699	0.862293	203.802719	196.654587	28.368834	33.054726
713	113ko3Gcon1R072503	NORMAL	B	1	2	3	11	DETECTED	DETECTED	2450.286865	6905.508301	2444	6830	376.693237	1129.582397	1046.155518	3304.911133	1046	3301	24.399101	41.310265	100	100	270.485138	305.647156	0.884959	1.129996	57.548485	87.159866	26.771158	31.351099
714	113ko3Gcon1R072503	NORMAL	B	1	2	3	12	DETECTED	DETECTED	2347.131348	6665.299316	2409	6859	460.129272	1371.376953	1035.657837	3283.236816	1031	3281	25.157101	41.21888	100	100	252.635971	287.096191	0.87997	1.136403	52.131344	82.051292	35.032429	40.53022
715	113ko3Gcon1R072503	NORMAL	B	1	2	3	13	LOW_SIGNAL	LOW_SIGNAL	1056.911011	3342.979492	1055	3344	27.995302	61.514614	1033.614624	3264.864502	1027	3260	32.017883	48.530323	100	100	4.487704	6.631018	0.676775	1.477597	0.727605	1.609612	66.694069	48.390469
716	113ko3Gcon1R072503	NORMAL	B	1	2	3	14	LOW_SIGNAL	LOW_SIGNAL	1054.109619	3338.171143	1054	3350	31.227335	59.710842	1072.41272	3258.087402	1036	3258	310.725555	43.277706	100	100	-3.525822	6.798141	-0.518645	0	-0.058904	1.850462	0	51.370094
717	113ko3Gcon1R072503	NORMAL	B	1	2	3	15	DETECTED	DETECTED	1126.864624	3823.481201	1127	3833	35.560402	148.733826	1034.378784	3280.54541	1033	3278	26.229616	38.471245	100	100	17.816029	46.088684	0.38656	2.586922	3.526008	14.112769	25.962294	26.462105
718	113ko3Gcon1R072503	NORMAL	B	1	2	3	16	DETECTED	DETECTED	1145.876953	3854.692383	1141	3838	41.717201	169.37944	1050.599976	3299.109131	1051	3300	34.115059	39.858398	100	100	18.353701	47.1623	0.38916	2.569634	2.792813	13.938926	25.200375	29.630646
719	113ko3Gcon1R072503	NORMAL	B	1	2	3	17	DETECTED	DETECTED	10219.253906	16664.208984	10701	16574	2153.372559	4377.168457	1072.958374	3361.291748	1074	3360	26.01585	56.108959	100	100	1761.89856	1129.256836	1.560228	0.640932	351.566284	237.090775	23.541939	32.901123
720	113ko3Gcon1R072503	NORMAL	B	1	2	3	18	DETECTED	DETECTED	9900.681641	18717.310547	10416	19824	2055.637695	4580.019531	1057	3336.964355	1057	3331	25.608158	37.002987	100	100	1703.604492	1305.605347	1.304839	0.766378	345.346252	415.651459	23.242336	29.77742
721	113ko3Gcon1R072503	NORMAL	B	1	2	3	19	LOW_SIGNAL	LOW_SIGNAL	1047.073364	3374.100098	1048	3371	25.247259	60.213573	1024.388916	3281.296387	1026	3283	27.24305	42.70158	100	100	4.369823	7.877913	0.554693	1.802799	0.832669	2.173309	45.119984	45.744839
722	113ko3Gcon1R072503	NORMAL	B	1	2	3	20	LOW_SIGNAL	LOW_SIGNAL	1031.51355	3332.446045	1033	3332	24.617752	55.62928	1014.214294	3261.880859	1012	3258	29.028431	39.042454	100	100	3.332446	5.990131	0.556323	1.797518	0.595942	1.807396	88.919029	56.156666
723	113ko3Gcon1R072503	NORMAL	B	1	2	3	21	LOW_SIGNAL	LOW_SIGNAL	1016.605469	3291.068115	1016	3287	23.515251	45.250851	1014.304016	3257.496094	1014	3260	25.697756	34.871838	100	100	0.443341	2.849859	0.155566	6.428144	0.089559	0.962726	450.314026	85.897057
724	113ko3Gcon1R072503	NORMAL	B	1	2	3	22	LOW_SIGNAL	LOW_SIGNAL	1016.850342	3289.401367	1017	3289	23.465904	39.275921	1016.579346	3254.674561	1015	3258	21.968107	34.361095	100	100	0.052203	2.947886	0.017709	56.469242	0.012336	1.010643	3044.065674	54.781914
725	113ko3Gcon1R072503	NORMAL	B	1	2	3	23	DETECTED	DETECTED	1153.255371	3407.031982	1153	3392	37.969688	73.427383	1015.074463	3243.127686	1010	3243	25.29705	35.331375	100	100	26.618507	13.913493	1.913143	0.5227	5.462333	4.639058	20.491474	39.271862
726	113ko3Gcon1R072503	NORMAL	B	1	2	3	24	LOW_SIGNAL	LOW_SIGNAL	1123.979614	3360.455811	1134	3359	65.855217	84.802452	1032.336182	3251.767334	1024	3249	37.187408	48.711277	100	100	17.653751	9.226337	1.913408	0.522628	2.464367	2.23128	59.306786	63.867512
727	113ko3Gcon1R072503	NORMAL	B	1	2	3	25	DETECTED	DETECTED	2299.312988	5821.908203	2359	5883	294.264374	815.147461	1022.333313	3247.833252	1020	3245	27.770487	42.430107	100	100	245.991257	218.507828	1.125778	0.888275	45.983341	60.666237	22.940931	31.624659
728	113ko3Gcon1R072503	NORMAL	B	1	2	3	26	DETECTED	DETECTED	2337.959717	6012.362793	2399	6076	286.270935	793.173157	1014.625	3252.666748	1016	3252	24.319351	44.045109	100	100	254.920853	234.264816	1.088174	0.918971	54.414886	62.656128	21.554342	28.696978
729	113ko3Gcon1R072503	NORMAL	B	1	2	4	1	DETECTED	DETECTED	1529.607178	4198.633789	1554	4221	105.828461	196.420853	985.441528	3227.207764	983	3223	29.521845	45.11137	100	100	104.825462	82.462318	1.271192	0.786663	18.432644	21.533951	18.675817	19.679356
730	113ko3Gcon1R072503	NORMAL	B	1	2	4	2	DETECTED	DETECTED	1489.571411	4684.638672	1519	4784	122.304176	459.30777	996.322021	3231.711914	997	3233	30.761847	60.799576	100	100	95.017197	123.335915	0.770394	1.298038	16.034452	23.896988	23.998486	31.334402
731	113ko3Gcon1R072503	NORMAL	B	1	2	4	3	DETECTED	DETECTED	1224.222168	3588.119629	1219	3577	46.937984	74.870255	1005.084717	3244.186523	1009	3263	29.060154	60.699505	100	100	42.213589	29.195761	1.445881	0.69162	7.540822	5.66616	16.820631	12.743944
732	113ko3Gcon1R072503	NORMAL	B	1	2	4	4	DETECTED	DETECTED	1215.42395	3631.335938	1211	3636	40.507923	97.452469	1010.447754	3262.477539	1011	3267	33.140331	61.976379	100	100	39.485634	31.311617	1.261054	0.792988	6.185098	5.951596	11.364244	20.388798
733	113ko3Gcon1R072503	NORMAL	B	1	2	4	5	DETECTED	DETECTED	1304.284424	3470.732666	1302	3461	46.708866	72.824791	1028.411743	3284.735352	1027	3284	32.448921	49.667732	100	100	53.142792	15.788922	3.365828	0.297104	8.501752	3.744832	12.178592	28.634514
734	113ko3Gcon1R072503	NORMAL	B	1	2	4	6	LOW_SIGNAL	LOW_SIGNAL	1267.617432	3434.724854	1286	3443	111.806267	73.702087	1051.163208	3301.418457	1041	3313	51.841293	52.314262	100	100	41.696705	11.316101	3.684724	0.271391	4.175324	2.548185	45.765427	38.944466
735	113ko3Gcon1R072503	NORMAL	B	1	2	4	7	LOW_SIGNAL	LOW_SIGNAL	1066.371582	3382.209473	1063	3387	23.545668	51.515034	1060.619507	3350.442383	1055	3348	33.823151	42.662498	100	100	1.108052	2.696642	0.410901	2.433677	0.170063	0.744614	422.140289	90.892921
736	113ko3Gcon1R072503	NORMAL	B	1	2	4	8	LOW_SIGNAL	LOW_SIGNAL	1075.775513	3410.170166	1075	3405	25.889069	59.465122	1064.728027	3372.508789	1066	3366	27.243662	48.887848	100	100	2.128135	3.196995	0.665667	1.502252	0.405507	0.770363	76.793068	89.889946
737	113ko3Gcon1R072503	NORMAL	B	1	2	4	9	LOW_SIGNAL	LOW_SIGNAL	1059.806885	3412.337891	1061	3412	29.627384	76.883408	1047.848022	3345.343994	1049	3346	27.709629	52.083233	100	100	2.303698	5.686972	0.405083	2.468627	0.431578	1.286285	87.684799	84.417183
738	113ko3Gcon1R072503	NORMAL	B	1	2	4	10	LOW_SIGNAL	LOW_SIGNAL	1047.186157	3379.944824	1047	3388	26.337282	67.511917	1039.407959	3314.647949	1040	3306	25.409889	51.980801	100	100	1.498355	5.542915	0.270319	3.699334	0.306109	1.256173	89.062737	65.975037
739	113ko3Gcon1R072503	NORMAL	B	1	2	4	11	LOW_SIGNAL	LOW_SIGNAL	1046.061646	3316.863037	1045	3322	40.294643	49.443058	1022.960022	3282.647949	1024	3284	29.144634	49.491158	100	100	4.450186	2.904447	1.532197	0.652657	0.792654	0.691337	120.447479	6.37574
740	113ko3Gcon1R072503	NORMAL	B	1	2	4	12	LOW_SIGNAL	LOW_SIGNAL	1041.598633	3300.503418	1041	3298	28.0693	52.683128	1015.111084	3261.039795	1016	3258	31.772245	42.126171	100	100	5.102435	3.349984	1.523122	0.656546	0.833669	0.936796	56.199615	80.167412
741	113ko3Gcon1R072503	NORMAL	B	1	2	4	13	LOW_SIGNAL	LOW_SIGNAL	1005.034485	3240.95874	1007	3242	25.247772	38.525585	1012.783997	3243.080078	1013	3238	28.985699	40.675457	100	100	-1.492829	-0.180076	0	0	-0.267356	-0.052153	0	0
742	113ko3Gcon1R072503	NORMAL	B	1	2	4	14	LOW_SIGNAL	LOW_SIGNAL	1011.717224	3243.668945	1010	3241	24.197023	38.809029	1016.159973	3243.23999	1014	3246	24.494371	42.261555	100	100	-0.85583	0.036413	-23.503351	0	-0.181378	0.01015	0	3900.212891
743	113ko3Gcon1R072503	NORMAL	B	1	2	4	15	LOW_SIGNAL	LOW_SIGNAL	1048.472656	3289.424561	1046	3292	31.610842	41.634842	1020.666687	3265.539795	1018	3269	25.566544	43.924782	100	100	5.356409	2.027528	2.641842	0.378524	1.087592	0.543765	66.857025	58.60376
744	113ko3Gcon1R072503	NORMAL	B	1	2	4	16	LOW_SIGNAL	LOW_SIGNAL	1059.520508	3312.589111	1058	3313	32.20306	48.375492	1029.968262	3289.738037	1031	3288	26.13625	47.173237	100	100	5.692803	1.93978	2.934767	0.340742	1.1307	0.484408	63.660553	46.903397
745	113ko3Gcon1R072503	NORMAL	B	1	2	4	17	LOW_SIGNAL	LOW_SIGNAL	1055.698608	3353.972656	1057	3354	27.796642	40.040142	1049.833374	3320.30957	1051	3322	27.488686	53.588737	100	100	1.129851	2.857589	0.395386	2.529174	0.213369	0.628175	70.350098	105.803032
746	113ko3Gcon1R072503	NORMAL	B	1	2	4	18	LOW_SIGNAL	LOW_SIGNAL	1033.144775	3295.420654	1030	3297	26.139576	42.337051	1045.523804	3309.166748	1045	3304	31.716675	50.935524	100	100	-2.384637	-1.166877	0	0	-0.3903	-0.269872	0	0
747	113ko3Gcon1R072503	NORMAL	B	1	2	4	19	LOW_SIGNAL	LOW_SIGNAL	1061.3125	3372.972168	1064	3379	35.140522	76.128891	1028.52002	3287.696045	1026	3285	25.810595	35.137108	100	100	6.316986	7.238912	0.872643	1.145944	1.270505	2.426953	72.720314	79.195801
748	113ko3Gcon1R072503	NORMAL	B	1	2	4	20	LOW_SIGNAL	LOW_SIGNAL	1059.972046	3375.55249	1055	3383	33.935936	74.523903	1021.736023	3274.167969	1023	3271	26.190414	40.170979	100	100	7.365604	8.606319	0.855837	1.168447	1.459924	2.523825	56.439743	61.913052
749	113ko3Gcon1R072503	NORMAL	B	1	2	4	21	LOW_SIGNAL	LOW_SIGNAL	1048.461548	3294.99292	1037	3283	65.822723	102.949432	1024	3271.095947	1023	3270	25.006451	43.185719	100	100	4.712155	2.028564	2.322902	0.430496	0.978209	0.553354	248.911758	391.068878
750	113ko3Gcon1R072503	NORMAL	B	1	2	4	22	LOW_SIGNAL	LOW_SIGNAL	1042.061279	3282.537354	1032	3275	41.918583	53.6917	1022.719971	3255.208008	1020	3258	24.074347	37.183144	100	100	3.725817	2.319931	1.606003	0.622664	0.803399	0.734993	177.423782	141.72522
751	113ko3Gcon1R072503	NORMAL	B	1	2	4	23	LOW_SIGNAL	LOW_SIGNAL	1044.299316	3293.632568	1046	3292	27.488827	48.163971	1028.468262	3256.126953	1029	3256	23.09067	42.598228	100	100	3.049618	3.183773	0.957863	1.043991	0.685604	0.88045	94.213425	59.926346
752	113ko3Gcon1R072503	NORMAL	B	1	2	4	24	LOW_SIGNAL	LOW_SIGNAL	1041.397217	3302.054688	1042	3300	27.53768	42.730686	1028.447998	3264.447998	1027	3268	26.27536	39.881973	100	100	2.494475	3.192353	0.781391	1.279769	0.492827	0.94295	63.648014	40.792706
753	113ko3Gcon1R072503	NORMAL	B	1	2	4	25	LOW_SIGNAL	LOW_SIGNAL	1042.965698	3281.671143	1045	3281	29.095419	45.685146	1024.658691	3269.047607	1024	3264	25.548746	44.977657	100	100	3.526574	1.071586	3.290987	0.30386	0.716552	0.280662	76.044029	63.444424
754	113ko3Gcon1R072503	NORMAL	B	1	2	4	26	LOW_SIGNAL	LOW_SIGNAL	1031.77478	3273.927246	1030	3278	27.49404	53.882233	1013.642883	3246.404785	1013	3245	22.035049	43.962929	100	100	3.492842	2.336324	1.495016	0.668889	0.822866	0.626038	90.686592	113.193886
755	113ko3Gcon1R072503	NORMAL	B	1	2	5	1	LOW_SIGNAL	LOW_SIGNAL	985.473328	3209.919922	986	3210	25.678629	43.143044	977.763611	3195.536377	978	3191	28.035995	41.582607	100	100	1.485163	1.220989	1.216361	0.822125	0.274994	0.345903	145.955811	79.940033
756	113ko3Gcon1R072503	NORMAL	B	1	2	5	2	LOW_SIGNAL	LOW_SIGNAL	984.469788	3178.107422	982	3175	25.737122	37.925079	977.226074	3177.756592	975	3176	25.796461	43.614456	100	100	1.395394	0.029781	46.85482	0.021343	0.280803	0.008044	24.141058	6139.311523
757	113ko3Gcon1R072503	NORMAL	B	1	2	5	3	DETECTED	DETECTED	1104.878784	3458.424316	1105	3458	26.091862	48.106636	978.114258	3176.764404	978	3178	23.573875	42.715492	100	100	24.419312	23.909521	1.021322	0.979123	5.377331	6.593859	8.821805	7.856177
758	113ko3Gcon1R072503	NORMAL	B	1	2	5	4	DETECTED	DETECTED	1133.536987	3485.388916	1133	3480	33.143894	53.926716	995.152771	3197.513916	993	3197	26.049526	44.851269	100	100	26.657673	24.437107	1.090869	0.916701	5.312351	6.418436	14.808362	10.400641
759	113ko3Gcon1R072503	NORMAL	B	1	2	5	5	LOW_SIGNAL	LOW_SIGNAL	1009.422791	3269.818848	1007	3268	24.438332	43.542313	1006.915894	3228.93457	1009	3229	25.522137	47.514507	100	100	0.482917	3.470581	0.139146	7.186708	0.098224	0.860459	293.529877	46.517372
760	113ko3Gcon1R072503	NORMAL	B	1	2	5	6	LOW_SIGNAL	LOW_SIGNAL	1037.093994	3317.68457	1035	3321	26.312153	48.909595	1030.991333	3284.052246	1030	3283	30.708166	52.501087	100	100	1.175587	2.854978	0.411768	2.428554	0.198731	0.640602	259.432892	56.744335
761	113ko3Gcon1R072503	NORMAL	B	1	2	5	7	DETECTED	DETECTED	5364.552246	14387.328125	5719	15153	1284.154907	3595.251953	1056.365845	3346.463379	1054	3340	25.076639	43.263199	100	100	829.908386	937.235962	0.885485	1.129325	171.800797	255.20224	29.801636	32.56078
762	113ko3Gcon1R072503	NORMAL	B	1	2	5	8	DETECTED	DETECTED	5104.493164	13555.054688	5657	14153	1538.465088	4654.129883	1056.161255	3367.161377	1053	3361	27.130671	46.696251	100	100	779.851257	864.828979	0.90174	1.108967	149.216064	218.173691	37.996532	45.680645
763	113ko3Gcon1R072503	NORMAL	B	1	2	5	9	LOW_SIGNAL	LOW_SIGNAL	1069.376709	3367.794434	1070	3367	32.602127	51.695118	1037.553345	3312.737793	1034	3308	27.915747	51.862942	100	100	6.130301	4.673643	1.311675	0.762384	1.139979	1.06158	52.91935	7.571948
764	113ko3Gcon1R072503	NORMAL	B	1	2	5	10	LOW_SIGNAL	LOW_SIGNAL	1059.972412	3346.717285	1061	3351	30.260658	57.626637	1026.359985	3278.095947	1026	3280	26.095793	42.589447	100	100	6.474937	5.825122	1.111554	0.899641	1.28804	1.611229	45.579803	56.570873
765	113ko3Gcon1R072503	NORMAL	B	1	2	5	11	LOW_SIGNAL	LOW_SIGNAL	1012.427612	3257.703369	1012	3253	34.16357	53.105526	1002.182556	3264.444336	1002	3259	24.769142	43.437786	100	100	1.973559	-0.572227	0	-0.289947	0.413622	-0.155187	229.667236	0
766	113ko3Gcon1R072503	NORMAL	B	1	2	5	12	LOW_SIGNAL	LOW_SIGNAL	1000.827576	3225.310303	1000	3224	24.59882	41.657585	994.208008	3227.36792	995	3231	23.113432	42.107883	100	100	1.275162	-0.174667	0	-0.136976	0.286395	-0.048865	127.176048	0
767	113ko3Gcon1R072503	NORMAL	B	1	2	5	13	LOW_SIGNAL	LOW_SIGNAL	1015.671204	3226.123291	1014	3227	29.295664	39.694332	999.744019	3214.904053	1001	3214	23.553268	44.281075	100	100	3.068137	0.952378	3.221555	0.310409	0.67622	0.253364	109.376907	174.930222
768	113ko3Gcon1R072503	NORMAL	B	1	2	5	14	LOW_SIGNAL	LOW_SIGNAL	1022.889648	3236.027588	1019	3234	23.758957	39.431541	1006.23999	3220.672119	1004	3222	26.99354	38.354836	100	100	3.20731	1.303494	2.460549	0.406413	0.616802	0.400353	76.954231	59.598763
769	113ko3Gcon1R072503	NORMAL	B	1	2	5	15	LOW_SIGNAL	LOW_SIGNAL	1027.746582	3261.164307	1029	3260	26.835852	41.806293	1014.59198	3234.159912	1017	3234	27.11656	41.668312	100	100	2.534039	2.292346	1.105435	0.904621	0.485113	0.64808	29.583841	12.56762
770	113ko3Gcon1R072503	NORMAL	B	1	2	5	16	LOW_SIGNAL	LOW_SIGNAL	1036.869019	3279.096436	1037	3280	25.541704	43.829586	1025.864014	3265.288086	1025	3263	25.360413	41.674587	100	100	2.119951	1.172162	1.808582	0.552919	0.433944	0.331337	27.603685	98.304947
771	113ko3Gcon1R072503	NORMAL	B	1	2	5	17	LOW_SIGNAL	LOW_SIGNAL	1040.951782	3279.165527	1033	3278	110.981117	40.441669	1033.063965	3278.048096	1032	3278	28.214832	48.395687	100	100	1.519471	0.094856	16.018642	0.062427	0.279563	0.023089	1360.765137	2378.866699
772	113ko3Gcon1R072503	NORMAL	B	1	2	5	18	LOW_SIGNAL	LOW_SIGNAL	1024.848267	3294.213867	1023	3297	28.551445	42.823315	1022.16803	3277.439941	1025	3278	28.641193	45.979382	100	100	0.516308	1.423903	0.3626	2.757857	0.09358	0.364814	84.52977	99.804794
773	113ko3Gcon1R072503	NORMAL	B	1	2	5	19	LOW_SIGNAL	LOW_SIGNAL	1026.02063	3294.275879	1028	3296	28.699469	41.751492	1027.936035	3295.23999	1026	3294	24.970875	42.501495	100	100	-0.368975	-0.081841	0	0	-0.076706	-0.022684	0	0
774	113ko3Gcon1R072503	NORMAL	B	1	2	5	20	LOW_SIGNAL	LOW_SIGNAL	1026.776245	3292.888184	1025	3294	23.895145	46.339245	1036	3290.895996	1037	3288	23.194826	43.314461	100	100	-1.77682	0.169113	-10.506725	0	-0.397664	0.045994	0	826.611023
775	113ko3Gcon1R072503	NORMAL	B	1	2	5	21	LOW_SIGNAL	LOW_SIGNAL	1081.566406	3334.461426	1077	3336	41.564419	48.101238	1043.849609	3285.876221	1044	3286	27.073725	42.105129	100	100	7.265583	4.124296	1.761654	0.567648	1.393114	1.153902	83.616615	47.868439
776	113ko3Gcon1R072503	NORMAL	B	1	2	5	22	LOW_SIGNAL	LOW_SIGNAL	1092.328613	3333.881104	1095	3331	41.506958	53.149197	1057.846802	3292.338623	1051	3290	35.316467	57.756271	100	100	6.642411	3.526454	1.883595	0.5309	0.976366	0.719272	63.243999	54.412247
777	113ko3Gcon1R072503	NORMAL	B	1	2	5	23	LOW_SIGNAL	LOW_SIGNAL	1060.330933	3293.077393	1059	3297	29.754007	45.743675	1057.098267	3289.571533	1051	3287	38.203568	52.827042	100	100	0.622725	0.297605	2.092455	0.477907	0.084617	0.066365	741.267822	753.701355
778	113ko3Gcon1R072503	NORMAL	B	1	2	5	24	LOW_SIGNAL	LOW_SIGNAL	1049.743042	3299.784668	1049	3296	23.898605	42.702446	1054.857178	3302.18042	1052	3301	30.743101	47.67564	100	100	-0.985163	-0.20337	0	0	-0.166351	-0.050251	0	0
779	113ko3Gcon1R072503	NORMAL	B	1	2	5	25	LOW_SIGNAL	LOW_SIGNAL	1073.581055	3363.641846	1069	3369	37.317165	77.780952	1032.647827	3277.98584	1033	3275	24.818838	39.353279	100	100	7.885181	7.271159	1.084446	0.92213	1.649281	2.176591	68.080322	78.326035
780	113ko3Gcon1R072503	NORMAL	B	1	2	5	26	LOW_SIGNAL	LOW_SIGNAL	1053.73999	3307.693359	1052	3306	41.029442	66.621033	1015.976196	3238.444336	1013	3245	24.555397	41.005093	100	100	7.274636	5.878405	1.237519	0.808069	1.537902	1.688791	87.041473	75.822891
781	113ko3Gcon1R072503	NORMAL	B	1	2	6	1	DETECTED	DETECTED	1126.12146	3473.541992	1127	3468	37.149036	64.501617	975.037048	3192.64209	977	3191	28.014038	37.849148	100	100	29.104177	23.845005	1.220557	0.819298	5.393168	7.421565	16.148619	18.593565
782	113ko3Gcon1R072503	NORMAL	B	1	2	6	2	DETECTED	DETECTED	1118.714233	3436.112305	1119	3432	33.38343	53.030991	981.5	3180.470703	985	3187	23.839951	38.132328	100	100	26.432293	21.70088	1.218029	0.820999	5.755642	6.704065	17.031033	14.416245
783	113ko3Gcon1R072503	NORMAL	B	1	2	6	3	LOW_SIGNAL	LOW_SIGNAL	979.858093	3189.966309	978	3193	22.91748	33.693989	979.52887	3186.923096	981	3190	21.468407	38.869633	100	100	0.06342	0.258332	0.245498	4.073348	0.015335	0.078293	2435.99707	636.809204
784	113ko3Gcon1R072503	NORMAL	B	1	2	6	4	LOW_SIGNAL	LOW_SIGNAL	995	3206.682373	994	3207	25.267548	38.516197	988.552002	3192.76001	986	3193	26.508814	38.578869	100	100	1.242111	1.18184	1.050998	0.951477	0.24324	0.360881	124.329262	15.788302
785	113ko3Gcon1R072503	NORMAL	B	1	2	6	5	DETECTED	DETECTED	3555.378662	6934.039063	3678	7036	416.734253	1202.660034	1011.766663	3237.300049	1013	3233	24.087669	44.922642	100	100	489.989227	313.808441	1.561428	0.640439	105.598099	82.291222	16.356171	32.510292
786	113ko3Gcon1R072503	NORMAL	B	1	2	6	6	DETECTED	DETECTED	3442.061523	5958.661621	3666	6093	726.58728	1148.557373	1038.326904	3282.423096	1039	3286	24.897213	42.218086	100	100	463.043915	227.180283	2.038222	0.490624	96.546333	63.390808	30.209682	42.887848
787	113ko3Gcon1R072503	NORMAL	B	1	2	6	7	LOW_SIGNAL	LOW_SIGNAL	1097.904053	3444.863037	1100	3465	54.754402	117.378593	1042.696045	3297.264648	1040	3295	29.337843	46.641857	100	100	10.635006	12.529318	0.84881	1.17812	1.881802	3.164505	83.740257	72.977654
788	113ko3Gcon1R072503	NORMAL	B	1	2	6	8	LOW_SIGNAL	LOW_SIGNAL	1096.73291	3444.19873	1106	3459	48.85479	103.76059	1037.705933	3298.932861	1034	3295	29.519707	53.21714	100	100	11.370674	12.331316	0.922097	1.084484	1.999579	2.729682	65.949249	61.317986
789	113ko3Gcon1R072503	NORMAL	B	1	2	6	9	LOW_SIGNAL	LOW_SIGNAL	1050.006836	3303.641357	1049	3300	34.605022	50.253754	1027.523804	3278.468262	1022	3279	26.050013	48.599861	100	100	4.331024	2.136891	2.026787	0.493392	0.863072	0.517966	101.318512	50.79409
790	113ko3Gcon1R072503	NORMAL	B	1	2	6	10	LOW_SIGNAL	LOW_SIGNAL	1052.800049	3288.724121	1051	3292	34.545177	43.591125	1019.58728	3256.603271	1018	3259	23.259329	42.645531	100	100	6.397949	2.726672	2.346432	0.426179	1.427933	0.753206	76.902931	28.113297
791	113ko3Gcon1R072503	NORMAL	B	1	2	6	11	DETECTED	DETECTED	1136.820557	3487.769287	1139	3478	28.267399	59.155224	1011.832458	3244.994629	1010	3241	27.480408	36.381962	100	100	24.077108	20.608633	1.168302	0.855943	4.548262	6.67294	5.299443	19.213015
792	113ko3Gcon1R072503	NORMAL	B	1	2	6	12	DETECTED	DETECTED	1145.617676	3465.382324	1146	3455	28.184477	41.126568	1007.325989	3218.795654	1003	3218	28.389721	38.21209	100	100	26.639849	20.932226	1.272672	0.785749	4.871189	6.453106	2.464043	6.166705
793	113ko3Gcon1R072503	NORMAL	B	1	2	6	13	LOW_SIGNAL	LOW_SIGNAL	1046.158569	3231.52417	1053	3232	40.315018	39.367409	1012.055542	3214.936523	1009	3210	28.821741	37.866253	100	100	6.569444	1.408091	4.665498	0.214339	1.18324	0.438059	82.657738	64.912941
794	113ko3Gcon1R072503	NORMAL	B	1	2	6	14	LOW_SIGNAL	LOW_SIGNAL	1055.194458	3240.451416	1061	3235	47.732685	39.983887	1007.119995	3219.439941	1006	3220	25.293629	38.072178	100	100	9.260834	1.78362	5.192156	0.192598	1.900655	0.551885	84.202995	58.137676
795	113ko3Gcon1R072503	NORMAL	B	1	2	6	15	LOW_SIGNAL	LOW_SIGNAL	1011.558594	3222.544922	1011	3223	32.135757	37.555714	1014.223999	3221.464111	1012	3226	24.095528	38.37706	100	100	-0.513451	0.091748	-5.596333	0	-0.110618	0.028163	0	730.681458
796	113ko3Gcon1R072503	NORMAL	B	1	2	6	16	LOW_SIGNAL	LOW_SIGNAL	1025.986206	3248.275879	1024	3243	37.524807	45.254604	1021.392029	3243.503906	1022	3245	22.476477	39.779392	100	100	0.885	0.405083	2.184739	0.45772	0.204399	0.119961	654.058655	452.166992
797	113ko3Gcon1R072503	NORMAL	B	1	2	6	17	DETECTED	DETECTED	1802.337524	3643.725098	1812	3646	161.046661	82.74485	1024.123901	3278.699219	1023	3283	27.693195	40.654243	100	100	149.911346	30.986282	4.837991	0.206697	28.101257	8.978789	20.386147	19.743536
798	113ko3Gcon1R072503	NORMAL	B	1	2	6	18	DETECTED	DETECTED	1949.06189	3655.103027	1747	3648	1640.419312	99.908546	1030.602295	3299.386475	1031	3294	25.874826	45.831131	100	100	176.927658	30.196033	5.859301	0.170669	35.496262	7.761461	178.583267	24.957026
799	113ko3Gcon1R072503	NORMAL	B	1	2	6	19	DETECTED	DETECTED	1644.127319	3644.627197	1661	3647	81.847153	61.926392	1045.183105	3339.338135	1047	3346	24.39222	51.759319	100	100	115.377747	25.91535	4.452101	0.224613	24.554724	5.898243	13.044277	11.136268
800	113ko3Gcon1R072503	NORMAL	B	1	2	6	20	DETECTED	DETECTED	1685.628906	3691.948486	1691	3688	60.405621	64.998947	1060.876709	3351.315186	1062	3348	26.154961	51.313004	100	100	120.349266	28.915648	4.162081	0.240264	23.886566	6.638343	8.715389	11.712846
801	113ko3Gcon1R072503	NORMAL	B	1	2	6	21	DETECTED	DETECTED	5969.358887	11989.726563	5859	11477	1738.785645	3241.676758	1071.21875	3330.5	1066	3327	23.76869	48.985184	100	100	943.55426	735.063599	1.283636	0.779037	206.075302	176.772354	35.495579	37.431828
802	113ko3Gcon1R072503	NORMAL	B	1	2	6	22	DETECTED	DETECTED	6376.45752	11796.705078	6447	11598	2298.795654	3555.760498	1198.699951	3366.725098	1101	3362	579.925476	47.284725	100	100	997.418457	715.603394	1.393815	0.717456	8.928316	178.281265	42.961517	42.176208
803	113ko3Gcon1R072503	NORMAL	B	1	2	6	23	DETECTED	DETECTED	12776.598633	18123.869141	12585	18424	3833.90918	4827.083984	1108.666626	3373.166748	1113	3378	29.817066	38.567524	100	100	2247.654541	1252.15625	1.795027	0.557095	391.31723	382.464325	32.857521	32.723389
804	113ko3Gcon1R072503	NORMAL	B	1	2	6	24	DETECTED	DETECTED	12012.445313	18235.130859	12508	19442	3311.662109	4821.843262	1092.040039	3347.280029	1086	3360	23.675728	44.111145	100	100	2103.654541	1263.798462	1.664549	0.600763	461.248993	337.50769	30.324675	32.386417
805	113ko3Gcon1R072503	NORMAL	B	1	2	6	25	LOW_SIGNAL	LOW_SIGNAL	1144.048584	3374.520752	1154	3366	62.026989	56.555557	1062.261597	3302	1058	3302	29.918262	52.319332	100	100	15.755054	6.156135	2.559244	0.39074	2.733681	1.386118	66.434242	29.61359
806	113ko3Gcon1R072503	NORMAL	B	1	2	6	26	LOW_SIGNAL	LOW_SIGNAL	1119.883545	3340.787598	1135	3340	58.992992	68.202759	1047	3267.747559	1040	3262	47.520351	53.133129	100	100	14.039937	6.200216	2.264427	0.441613	1.533733	1.374661	47.962765	58.544342
807	113ko3Gcon1R072503	NORMAL	B	1	2	7	1	LOW_SIGNAL	LOW_SIGNAL	1009.483215	3216.026855	1011	3212	30.715918	47.601517	985.695679	3200.104248	987	3197	29.074671	36.764866	100	100	4.582317	1.351637	3.390198	0.294968	0.818153	0.433093	41.644138	189.896973
808	113ko3Gcon1R072503	NORMAL	B	1	2	7	2	LOW_SIGNAL	LOW_SIGNAL	1007.236511	3195.601318	1004	3190	34.511826	42.282139	985.86438	3191.788086	986	3191	24.425682	35.534935	100	100	4.117025	0.323697	12.718748	0.078624	0.874986	0.107309	114.080299	600.905396
809	113ko3Gcon1R072503	NORMAL	B	1	2	7	3	LOW_SIGNAL	LOW_SIGNAL	1036.965942	3243.278809	1020	3242	231.781815	48.209549	984.367981	3186.8479	983	3190	23.829208	36.618141	100	100	10.132219	4.790302	2.115153	0.472779	2.207289	1.541064	438.331879	55.567375
810	113ko3Gcon1R072503	NORMAL	B	1	2	7	4	LOW_SIGNAL	LOW_SIGNAL	1037.904785	3245.197266	1030	3246	66.883492	43.545521	992.288025	3188.327881	992	3189	24.374701	33.89542	100	100	8.787395	4.827523	1.82027	0.549369	1.87148	1.67779	136.537155	48.069839
811	113ko3Gcon1R072503	NORMAL	B	1	2	7	5	LOW_SIGNAL	LOW_SIGNAL	1003.197266	3213.387695	999	3217	41.953926	36.773911	998.367981	3214.407959	998	3217	25.595026	36.154926	100	100	0.93029	-0.086608	0	-0.093098	0.188681	-0.028219	688.340881	0
812	113ko3Gcon1R072503	NORMAL	B	1	2	7	6	LOW_SIGNAL	LOW_SIGNAL	1015.397278	3240.486328	1011	3234	35.958302	38.733788	1008.719971	3236.360107	1008	3233	24.330254	42.105545	100	100	1.286284	0.350266	3.672305	0.272309	0.274445	0.097997	396.523987	400.117096
813	113ko3Gcon1R072503	NORMAL	B	1	2	7	7	DETECTED	DETECTED	1247.888916	3407.694336	1256	3415	84.275459	70.030693	1023.136353	3259.54541	1023	3257	24.134096	39.989758	100	100	43.295258	12.576053	3.442675	0.290472	9.312657	3.704672	35.926571	38.805649
814	113ko3Gcon1R072503	NORMAL	B	1	2	7	8	DETECTED	DETECTED	1284.117676	3431.450928	1294	3441	102.19426	78.663918	1015.407166	3260.357178	1015	3261	22.961935	41.878048	100	100	51.763103	14.52379	3.564022	0.280582	11.702434	4.085524	37.058918	38.920238
815	113ko3Gcon1R072503	NORMAL	B	1	2	7	9	DETECTED	DETECTED	1433.909058	3630.181885	1432	3643	64.980698	44.255661	1041.073853	3272.049316	1025	3266	65.957451	59.455761	100	100	75.673889	30.401125	2.489181	0.401739	5.955888	6.023513	2.878822	11.086455
816	113ko3Gcon1R072503	NORMAL	B	1	2	7	10	DETECTED	DETECTED	1410.571411	3608.857178	1423	3585	63.750374	65.033546	1037.276001	3262.875	1027	3253	52.615181	53.748108	100	100	71.909836	29.369703	2.448436	0.408424	7.094823	6.437104	9.642917	10.582304
817	113ko3Gcon1R072503	NORMAL	B	1	2	7	11	DETECTED	DETECTED	1674.535034	3458.096436	1681	3456	104.607407	54.869751	1007.935486	3231.258057	1009	3232	19.649279	33.593491	100	100	128.410538	19.255835	6.668656	0.149955	33.924885	6.75245	15.413361	19.125488
818	113ko3Gcon1R072503	NORMAL	B	1	2	7	12	DETECTED	DETECTED	1653.0625	3440.044678	1667	3439	83.636177	52.453568	1004.472961	3208.675781	1003	3206	21.452225	34.06525	100	100	124.941177	19.640421	6.361431	0.157197	30.234138	6.791933	12.46369	17.239367
819	113ko3Gcon1R072503	NORMAL	B	1	2	7	13	LOW_SIGNAL	LOW_SIGNAL	1004.531006	3210.620605	1001	3211	23.937723	37.283092	1002.307678	3202.701904	1002	3204	22.135099	39.766521	100	100	0.428291	0.672202	0.637147	1.569498	0.100444	0.19913	409.893921	174.685638
820	113ko3Gcon1R072503	NORMAL	B	1	2	7	14	LOW_SIGNAL	LOW_SIGNAL	1001.579285	3219.055176	1000	3217	26.505678	38.860832	1002.976013	3216.464111	1004	3215	23.493811	34.718346	100	100	-0.269059	0.21995	-1.223274	0	-0.059451	0.074631	0	673.798157
821	113ko3Gcon1R072503	NORMAL	B	1	2	7	15	LOW_SIGNAL	LOW_SIGNAL	1050.678101	3268.458984	1042	3267	66.748619	48.80616	1019.703369	3231.75415	1013	3232	52.19381	38.134247	100	100	5.966824	3.115797	1.915024	0.522187	0.593456	0.962516	134.32724	82.98674
822	113ko3Gcon1R072503	NORMAL	B	1	2	7	16	LOW_SIGNAL	LOW_SIGNAL	1061.794556	3300.123291	1042	3304	202.861374	47.06472	1027.591675	3247.69165	1018	3249	96.944542	41.42783	100	100	6.588679	4.450812	1.480332	0.675524	0.352809	1.265614	521.002625	42.597069
823	113ko3Gcon1R072503	NORMAL	B	1	2	7	17	LOW_SIGNAL	LOW_SIGNAL	1026.630127	3291.383545	1025	3292	29.814604	45.344093	1024.277832	3269.63501	1023	3270	24.742731	39.750946	100	100	0.453135	1.846188	0.245444	4.074256	0.09507	0.54712	707.162048	100.311409
824	113ko3Gcon1R072503	NORMAL	B	1	2	7	18	LOW_SIGNAL	LOW_SIGNAL	1042.520508	3305.73291	1041	3306	35.229927	44.628788	1033.039673	3287.238037	1031	3278	25.545692	44.81329	100	100	1.826343	1.569991	1.163282	0.859637	0.371132	0.41271	255.888474	21.964411
825	113ko3Gcon1R072503	NORMAL	B	1	2	7	19	DETECTED	DETECTED	8214.199219	26833.572266	8860	27963	2877.366455	10400.220703	1053.652222	3384.173828	1050	3379	33.2328	59.583904	100	100	1379.373413	1990.570313	0.692954	1.443097	215.466263	393.552551	40.180935	44.351028
826	113ko3Gcon1R072503	NORMAL	B	1	2	7	20	DETECTED	DETECTED	9098.143555	30301.193359	9058	28870	1827.805908	8951.682617	1076.434814	3415.6521	1076	3420	22.615009	46.519409	100	100	1545.26355	2282.257324	0.677077	1.476937	354.707306	577.942444	22.783998	33.295078
827	113ko3Gcon1R072503	NORMAL	B	1	2	7	21	LOW_SIGNAL	LOW_SIGNAL	1175.798584	3556.201416	1191	3566	68.903351	96.514679	1080.551758	3361.528809	1072	3356	48.879719	65.088821	100	100	18.347893	16.525351	1.110288	0.900667	1.948596	2.990876	50.987339	36.606995
828	113ko3Gcon1R072503	NORMAL	B	1	2	7	22	LOW_SIGNAL	LOW_SIGNAL	1179.45459	3494.398682	1198	3515	68.854286	95.061966	1080.672363	3336.853516	1072	3332	55.577251	67.346252	100	100	19.028934	13.373679	1.422865	0.702808	1.777386	2.339331	41.146885	42.585522
829	113ko3Gcon1R072503	NORMAL	B	1	2	7	23	DETECTED	DETECTED	2774.832031	5941.79541	2717	5857	670.216003	1177.608521	1078.875	3341.40625	1072	3341	34.492401	51.942181	100	100	326.70105	220.741592	1.480016	0.675668	49.169006	50.063148	39.466087	45.241783
830	113ko3Gcon1R072503	NORMAL	B	1	2	7	24	DETECTED	DETECTED	2700.774902	5942.033203	2614	5752	581.266541	1107.419556	1065.866699	3317.666748	1062	3314	24.711761	54.347118	100	100	314.940887	222.776978	1.413705	0.707361	66.159111	48.288971	35.521324	42.146751
831	113ko3Gcon1R072503	NORMAL	B	1	2	7	25	DETECTED	DETECTED	4994.152344	11291.762695	4979	11231	1436.119385	3000.880371	1057.071411	3323.571533	1055	3308	27.91114	55.812138	100	100	758.42041	676.403076	1.121255	0.891858	141.057693	142.768082	36.469864	37.654232
832	113ko3Gcon1R072503	NORMAL	B	1	2	7	26	DETECTED	DETECTED	6162.623047	13558.311523	6375	13868	1569.491333	3358.672119	1042.733276	3287.966553	1027	3281	78.203506	71.861687	100	100	986.270996	871.828064	1.131268	0.883964	65.468796	142.918228	30.616709	32.695137
833	113ko3Gcon1R072503	NORMAL	B	1	2	8	1	DETECTED	DETECTED	1229.5625	3472.53125	1223	3468	54.101589	58.966881	993.504761	3207.657227	992	3205	26.108545	40.322704	100	100	45.47303	22.484602	2.022408	0.49446	9.041398	6.568856	20.073423	16.243666
834	113ko3Gcon1R072503	NORMAL	B	1	2	8	2	DETECTED	DETECTED	1230.619995	3449.419922	1229	3447	42.10276	50.543354	990.864197	3203.19751	990	3195	25.516541	33.636074	100	100	46.18541	20.901304	2.20969	0.452552	9.396093	7.320189	13.968183	15.321888
835	113ko3Gcon1R072503	NORMAL	B	1	2	8	3	LOW_SIGNAL	LOW_SIGNAL	996.979614	3219.741455	995	3221	23.298086	42.702541	986.063477	3191.119141	985	3192	24.559082	37.540714	100	100	2.102833	2.429688	0.865474	1.155436	0.444485	0.762434	71.164139	71.105194
836	113ko3Gcon1R072503	NORMAL	B	1	2	8	4	LOW_SIGNAL	LOW_SIGNAL	1009.5	3213.412109	1009	3215	22.374823	35.366295	995.624023	3191.543945	992	3197	25.620258	38.467312	100	100	2.673002	1.856343	1.439929	0.694479	0.541602	0.568487	89.943817	69.193748
837	113ko3Gcon1R072503	NORMAL	B	1	2	8	5	LOW_SIGNAL	LOW_SIGNAL	995.567566	3199.918945	996	3194	21.905224	38.708317	1000.192017	3198.656006	999	3199	22.932474	38.346069	100	100	-0.890832	0.107208	-8.309358	0	-0.201655	0.032935	0	418.329559
838	113ko3Gcon1R072503	NORMAL	B	1	2	8	6	LOW_SIGNAL	LOW_SIGNAL	1001.972961	3226.209473	1003	3225	21.625113	38.178993	1005.207214	3219.450439	1004	3215	24.005344	51.623413	100	100	-0.623031	0.57376	-1.085873	0	-0.134731	0.13093	0	514.079712
839	113ko3Gcon1R072503	NORMAL	B	1	2	8	7	DETECTED	DETECTED	1561.777832	4458.880371	1505	4203	283.706299	875.130737	1019.244873	3239.224609	1022	3248	19.722584	43.109486	100	100	104.510948	103.534027	1.009436	0.990652	27.508209	28.292051	52.166401	71.665161
840	113ko3Gcon1R072503	NORMAL	B	1	2	8	8	DETECTED	DETECTED	1617.527588	4618.771484	1504	4343	275.985931	797.86499	1019.214294	3259.785645	1020	3262	23.3454	40.555111	100	100	115.256203	115.361465	0.999088	1.000913	25.628744	33.509605	45.962002	58.63443
841	113ko3Gcon1R072503	NORMAL	B	1	2	8	9	DETECTED	DETECTED	3228.109131	7071.193359	3320	7194	741.594543	1684.868408	1021.196106	3259.235352	1020	3264	30.74412	38.194027	100	100	425.12915	323.589142	1.313793	0.761155	71.783257	99.805084	33.57436	44.188194
842	113ko3Gcon1R072503	NORMAL	B	1	2	8	10	DETECTED	DETECTED	3304.991211	6988.920898	3323	7012	624.474915	1503.014771	1027.544067	3250.014648	1027	3254	24.145353	36.560928	100	100	438.716522	317.387939	1.382272	0.723446	94.32238	102.265083	27.399446	40.187424
843	113ko3Gcon1R072503	NORMAL	B	1	2	8	11	LOW_SIGNAL	LOW_SIGNAL	1040.588989	3242.917725	1042	3243	29.197231	42.607021	1014.015747	3230.637695	1014	3228	26.915501	39.371185	100	100	5.118942	1.042426	4.910605	0.203641	0.987284	0.311904	42.581249	132.630402
844	113ko3Gcon1R072503	NORMAL	B	1	2	8	12	LOW_SIGNAL	LOW_SIGNAL	1030.158569	3237.158691	1030	3235	26.326387	41.705429	1004.325378	3216.968262	1003	3213	24.521282	38.037659	100	100	4.976382	1.713923	2.903503	0.344412	1.053501	0.530801	37.085896	84.703613
845	113ko3Gcon1R072503	NORMAL	B	1	2	8	13	LOW_SIGNAL	LOW_SIGNAL	1005.213806	3227.43457	1004	3222	22.127222	44.381207	1007.815979	3201.095947	1009	3200	24.454496	36.577896	100	100	-0.50127	2.235831	-0.224199	0	-0.106409	0.720069	0	95.428749
846	113ko3Gcon1R072503	NORMAL	B	1	2	8	14	LOW_SIGNAL	LOW_SIGNAL	1010.013916	3236.541748	1010	3231	24.695625	48.483852	1008.974548	3211.347412	1009	3206	23.703461	34.764252	100	100	0.200219	2.138695	0.093617	10.681787	0.043849	0.72472	666.71637	134.138962
847	113ko3Gcon1R072503	NORMAL	B	1	2	8	15	DETECTED	DETECTED	1121.846191	3347.288574	1122	3348	26.049536	46.097549	1014.061523	3221.953857	1012	3222	22.292011	33.760849	100	100	20.763123	10.639401	1.951531	0.512418	4.835125	3.712428	12.504149	25.043119
848	113ko3Gcon1R072503	NORMAL	B	1	2	8	16	DETECTED	DETECTED	1124.054321	3371.984375	1122	3370	31.798519	59.955971	1020.458313	3235.25	1019	3237	22.825695	42.339256	100	100	19.956238	11.607095	1.719314	0.581627	4.53857	3.229494	21.370474	31.046486
849	113ko3Gcon1R072503	NORMAL	B	1	2	8	17	LOW_SIGNAL	LOW_SIGNAL	1084.828735	3287.219238	1086	3283	32.958351	48.305984	1038.841309	3261.904785	1038	3260	27.775496	42.447037	100	100	8.858797	2.148891	4.122497	0.242571	1.655683	0.596377	38.57988	91.090218
850	113ko3Gcon1R072503	NORMAL	B	1	2	8	18	LOW_SIGNAL	LOW_SIGNAL	1104.191772	3312.541016	1105	3314	31.610846	44.891132	1050.800049	3279.87207	1052	3275	28.96438	43.208237	100	100	10.285126	2.773198	3.70876	0.269632	1.843358	0.756081	23.714104	37.271763
851	113ko3Gcon1R072503	NORMAL	B	1	2	8	19	DETECTED	DETECTED	2188.149658	4946.421875	2222	4943	313.704132	550.820557	1061.5	3338.892822	1060	3325	20.516479	69.527687	100	100	217.032394	136.459778	1.59045	0.628753	54.914375	23.120705	27.784369	33.990978
852	113ko3Gcon1R072503	NORMAL	B	1	2	8	20	DETECTED	DETECTED	2233.885498	4825.435059	2219	4798	221.459412	355.675385	1070.470581	3368.882324	1070	3357	23.473047	80.652184	100	100	224.11467	123.643715	1.812584	0.551698	49.563866	18.059681	18.928064	23.782898
853	113ko3Gcon1R072503	NORMAL	B	1	2	8	21	DETECTED	DETECTED	1557.951172	3809.073242	1566	3795	133.031693	108.718658	1053.282104	3311.093994	1051	3309	26.492624	46.325127	100	100	97.217033	42.272415	2.299775	0.434825	19.049417	10.749658	25.83219	19.750847
854	113ko3Gcon1R072503	NORMAL	B	1	2	8	22	DETECTED	DETECTED	1553.070557	3828.9646	1550	3833	102.26329	140.993042	1046.692993	3290.052734	1047	3289	22.36904	40.572628	100	100	97.54615	45.747101	2.132291	0.468979	22.63743	13.282646	19.706009	25.055906
855	113ko3Gcon1R072503	NORMAL	B	1	2	8	23	DETECTED	DETECTED	1822.420044	4193.939941	1832	4205	95.266907	139.587067	1039.307739	3280.907715	1038	3275	23.077938	44.156227	100	100	150.854996	77.505394	1.946381	0.513774	33.933372	20.677315	11.802827	14.503206
856	113ko3Gcon1R072503	NORMAL	B	1	2	8	24	DETECTED	DETECTED	1802.775879	4279.784668	1826	4316	146.047806	227.996536	1033.240723	3274.888916	1031	3278	30.703659	45.2672	100	100	148.239563	85.303497	1.73779	0.575444	25.063305	22.199203	18.554567	22.236895
857	113ko3Gcon1R072503	NORMAL	B	1	2	8	25	DETECTED	DETECTED	1635.727295	4619.63623	1577	4412	338.218231	905.988342	1080.02002	3327.340088	1040	3298	88.631882	96.025429	100	100	107.04879	109.700317	0.975829	1.024769	6.269835	13.457853	58.735683	69.711975
858	113ko3Gcon1R072503	NORMAL	B	1	2	8	26	DETECTED	DETECTED	1534.673584	4662.590332	1562	4825	232.893188	738.81189	1018.277771	3248.444336	1015	3237	21.973507	40.974865	100	100	99.476013	120.043892	0.828664	1.206762	23.500837	34.512524	44.89856	52.163975
859	113ko3Gcon1R072503	NORMAL	B	1	2	9	1	LOW_SIGNAL	LOW_SIGNAL	982.898621	3229.709473	983	3232	21.607742	35.133228	993.296326	3212.944336	992	3213	21.814106	41.590534	100	100	-2.002964	1.423157	-1.407409	0	-0.476651	0.4031	0	132.764984
860	113ko3Gcon1R072503	NORMAL	B	1	2	9	2	LOW_SIGNAL	LOW_SIGNAL	983.452698	3216.918945	983	3217	20.553013	41.864471	991.200012	3207.286865	991	3201	23.082308	38.31123	100	100	-1.492406	0.817647	-1.825244	0	-0.335639	0.251417	0	175.232086
861	113ko3Gcon1R072503	NORMAL	B	1	2	9	3	LOW_SIGNAL	LOW_SIGNAL	985.581055	3212.067627	984	3207	22.360373	39.559082	989.255981	3191.52002	988	3189	27.46373	36.324604	100	100	-0.70792	1.744243	-0.405861	0	-0.13381	0.565666	0	76.245659
862	113ko3Gcon1R072503	NORMAL	B	1	2	9	4	LOW_SIGNAL	LOW_SIGNAL	997.040527	3210.925781	995	3210	22.15741	40.186665	999.304016	3193.040039	997	3194	28.266935	40.145172	100	100	-0.436028	1.518283	-0.287185	0	-0.080075	0.445527	0	10.207494
863	113ko3Gcon1R072503	NORMAL	B	1	2	9	5	LOW_SIGNAL	LOW_SIGNAL	1039.228149	3274.147705	1034	3265	34.847569	69.490662	1005.159973	3198.47998	1003	3200	23.653545	39.718887	100	100	6.56273	6.423275	1.021711	0.97875	1.440299	1.905082	75.114929	75.35672
864	113ko3Gcon1R072503	NORMAL	B	1	2	9	6	LOW_SIGNAL	LOW_SIGNAL	1041.189209	3288.331055	1041	3287	32.072491	52.336876	1007.392029	3214.288086	1004	3213	26.193727	41.346451	100	100	6.510527	6.285353	1.035825	0.965414	1.290278	1.790794	54.760941	43.336578
865	113ko3Gcon1R072503	NORMAL	B	1	2	9	7	LOW_SIGNAL	LOW_SIGNAL	1153.520508	3378.575439	1174	3398	72.69664	80.626488	1015.980774	3222.769287	1010	3221	24.652531	43.655369	100	100	26.494995	13.226058	2.003242	0.499191	5.579133	3.569003	49.72308	43.506138
866	113ko3Gcon1R072503	NORMAL	B	1	2	9	8	LOW_SIGNAL	LOW_SIGNAL	1157.648315	3384.42749	1175	3403	72.360748	87.611336	1027.414185	3250.585938	1022	3234	37.502926	73.453575	100	100	25.087679	11.361529	2.208125	0.452873	3.472639	1.822124	47.517368	35.678516
867	113ko3Gcon1R072503	NORMAL	B	1	2	9	9	DETECTED	DETECTED	1813.719238	4331.079102	1797	4261	228.963333	482.559875	1011.425903	3229.018555	1010	3235	23.778538	34.739193	100	100	154.549942	93.551613	1.652029	0.605316	33.740231	31.723839	28.384289	43.673447
868	113ko3Gcon1R072503	NORMAL	B	1	2	9	10	DETECTED	DETECTED	1830.623901	4329.512695	1797	4215	274.304749	513.668457	1015.650024	3241.75	1016	3239	24.629337	33.280331	100	100	156.992661	92.337898	1.700197	0.588167	33.089558	32.684853	33.522156	47.12326
869	113ko3Gcon1R072503	NORMAL	B	1	2	9	11	LOW_SIGNAL	LOW_SIGNAL	1008.806885	3226.779297	1007	3225	23.979536	37.484898	1011.642883	3225.642822	1009	3226	23.707706	36.137177	100	100	-0.546313	0.096473	-5.662864	0	-0.119623	0.031449	0	876.48468
870	113ko3Gcon1R072503	NORMAL	B	1	2	9	12	LOW_SIGNAL	LOW_SIGNAL	1005.321899	3215.280762	1003	3219	24.940739	36.383537	1003.088013	3214.384033	1004	3215	21.536171	35.184952	100	100	0.430325	0.076121	5.653144	0.176893	0.103727	0.025486	563.103821	1032.843628
871	113ko3Gcon1R072503	NORMAL	B	1	2	9	13	LOW_SIGNAL	LOW_SIGNAL	1067.551758	3237.634521	1072	3239	38.773895	46.144676	1010.471985	3207.048096	1010	3205	25.180498	33.403893	100	100	10.995574	2.596418	4.234902	0.236133	2.266825	0.915655	51.655544	104.084366
872	113ko3Gcon1R072503	NORMAL	B	1	2	9	14	LOW_SIGNAL	LOW_SIGNAL	1071.8125	3238.944336	1076	3245	39.502274	48.105175	1013.607971	3211.840088	1009	3212	29.318027	39.656872	100	100	11.212241	2.300823	4.873144	0.205206	1.985281	0.683469	45.484764	100.461761
873	113ko3Gcon1R072503	NORMAL	B	1	2	9	15	LOW_SIGNAL	LOW_SIGNAL	1012.006958	3210.097168	1006	3212	32.732761	40.288872	1016.144165	3217.819824	1017	3219	20.400469	35.122173	100	100	-0.796972	-0.65556	0	0	-0.2028	-0.21988	0	0
874	113ko3Gcon1R072503	NORMAL	B	1	2	9	16	LOW_SIGNAL	LOW_SIGNAL	1015.993164	3228.164307	1014	3229	26.068224	38.137142	1019.964905	3226.789551	1019	3227	23.108797	37.801643	100	100	-0.765097	0.1167	-6.556093	0	-0.171871	0.036368	0	367.157257
875	113ko3Gcon1R072503	NORMAL	B	1	2	9	17	LOW_SIGNAL	LOW_SIGNAL	1051.863037	3267.876709	1049	3265	28.311718	40.261711	1044.621582	3248.369385	1045	3248	25.497967	44.794262	100	100	1.394959	1.655936	0.842399	1.187086	0.284001	0.435487	169.921082	100.65284
876	113ko3Gcon1R072503	NORMAL	B	1	2	9	18	LOW_SIGNAL	LOW_SIGNAL	1075.068481	3283.575439	1071	3284	25.118111	40.94838	1190.599976	3279.263672	1060	3271	1363.490723	98.802521	100	100	-22.255434	0.366017	-60.804386	0	-0.084732	0.04364	0	2085.39917
877	113ko3Gcon1R072503	NORMAL	B	1	2	9	19	DETECTED	DETECTED	1794.741089	4290.3125	1708	4226	442.057129	572.986206	1066.894775	3275.982422	1068	3282	23.239193	38.176044	100	100	140.208832	86.104355	1.628359	0.614115	31.319777	26.569805	60.65097	56.363605
878	113ko3Gcon1R072503	NORMAL	B	1	2	9	20	DETECTED	DETECTED	1829.700928	4323.439453	1828	4227	449.182831	572.95929	1056.672119	3279.590088	1058	3284	26.986248	40.578888	100	100	148.912567	88.610191	1.680535	0.595048	28.645287	25.723951	58.001907	54.751244
879	113ko3Gcon1R072503	NORMAL	B	1	2	9	21	LOW_SIGNAL	LOW_SIGNAL	1163.055542	3394.576416	1166	3406	62.363792	61.560081	1048.172363	3275.353516	1045	3278	22.927971	43.374836	100	100	22.130545	10.120583	2.186687	0.457313	5.010612	2.748665	50.482697	36.640377
880	113ko3Gcon1R072503	NORMAL	B	1	2	9	22	DETECTED	DETECTED	1176.916626	3445.555664	1170	3430	40.056656	59.241611	1081.397461	3310.538574	1055	3292	71.844872	77.282349	100	100	18.400354	11.461318	1.605431	0.622886	1.32952	1.747062	62.439663	36.757233
881	113ko3Gcon1R072503	NORMAL	B	1	2	9	23	LOW_SIGNAL	LOW_SIGNAL	1043.006958	3264.734375	1042	3265	24.65123	41.853382	1039.283447	3255.212646	1039	3254	25.416807	39.954063	100	100	0.717279	0.80828	0.887415	1.126869	0.146498	0.238317	166.27327	130.912033
882	113ko3Gcon1R072503	NORMAL	B	1	2	9	24	LOW_SIGNAL	LOW_SIGNAL	1036.619019	3262.088379	1037	3263	22.301893	42.658066	1034.536011	3246.87207	1035	3243	31.424139	34.519043	100	100	0.401261	1.291681	0.31065	3.219056	0.066287	0.440809	1062.802002	164.710419
883	113ko3Gcon1R072503	NORMAL	B	1	2	9	25	DETECTED	DETECTED	1254.88501	3329.725586	1257	3328	39.741074	41.959427	1024.795166	3233.493896	1023	3238	31.338341	38.967583	100	100	44.323406	8.168907	5.425867	0.184302	7.34212	2.469532	10.621473	16.169556
884	113ko3Gcon1R072503	NORMAL	B	1	2	9	26	DETECTED	DETECTED	1257.864136	3323.592285	1257	3320	37.290867	43.89994	1016.763916	3220.861084	1013	3221	26.597946	36.45306	100	100	46.444389	8.720636	5.325803	0.187765	9.064618	2.818178	10.84084	23.811453
885	113ko3Gcon1R072503	NORMAL	B	1	2	10	1	DETECTED	DETECTED	1293.611694	3930.397949	1303	3911	81.727943	192.720795	988.681152	3201.956543	985	3200	27.465219	40.997639	100	100	58.74036	61.835865	0.94994	1.052698	11.102425	17.767887	25.243385	25.851027
886	113ko3Gcon1R072503	NORMAL	B	1	2	10	2	DETECTED	DETECTED	1312.543701	3934.378662	1325	3925	90.276237	224.093811	983.030762	3195.615479	985	3191	20.445023	44.334553	100	100	63.475792	62.712059	1.012178	0.987968	16.117025	16.663372	26.68504	29.734085
887	113ko3Gcon1R072503	NORMAL	B	1	2	10	3	LOW_SIGNAL	LOW_SIGNAL	975.506775	3203.7771	977	3205	21.739489	37.533081	985.619019	3189.380859	984	3187	26.112635	39.380795	100	100	-1.947974	1.222067	-1.594	0	-0.387255	0.365565	0	82.807655
888	113ko3Gcon1R072503	NORMAL	B	1	2	10	4	LOW_SIGNAL	LOW_SIGNAL	993.77179	3198.127441	993	3194	23.857439	36.923458	994.404785	3181.714355	994	3180	23.913567	41.282219	100	100	-0.121937	1.393273	-0.087519	0	-0.02647	0.397582	0	112.489075
889	113ko3Gcon1R072503	NORMAL	B	1	2	10	5	LOW_SIGNAL	LOW_SIGNAL	1000.054077	3201.168945	1000	3202	21.967749	36.068977	1007.096008	3190.23999	1003	3189	25.991135	36.564877	100	100	-1.356524	0.927736	-1.462187	0	-0.270936	0.298892	0	54.914646
890	113ko3Gcon1R072503	NORMAL	B	1	2	10	6	LOW_SIGNAL	LOW_SIGNAL	999.047974	3219.363037	999	3221	22.923658	39.91264	1010.017517	3211.491211	1006	3211	28.543394	41.304661	100	100	-2.11312	0.668223	-3.162299	0	-0.384311	0.19058	0	135.073959
891	113ko3Gcon1R072503	NORMAL	B	1	2	10	7	DETECTED	DETECTED	1469.316162	3937.867676	1451	3873	142.319412	300.872314	1008.557678	3218.403809	1005	3223	22.173481	38.357067	100	100	88.758308	61.07378	1.453296	0.688091	20.779709	18.75701	30.510883	41.477734
892	113ko3Gcon1R072503	NORMAL	B	1	2	10	8	DETECTED	DETECTED	1584.466675	4149.133301	1605	4138	154.285187	300.522614	1009.148926	3232.234131	1009	3232	26.571463	36.790958	100	100	110.826454	77.833649	1.423889	0.702302	21.651716	24.921862	26.416681	32.52943
893	113ko3Gcon1R072503	NORMAL	B	1	2	10	9	LOW_SIGNAL	LOW_SIGNAL	1008.262085	3242.786133	1007	3244	24.185059	41.484303	1011.692993	3229.754395	1014	3225	23.888435	40.214813	100	100	-0.660914	1.106237	-0.597443	0	-0.143622	0.324053	0	78.148552
894	113ko3Gcon1R072503	NORMAL	B	1	2	10	10	LOW_SIGNAL	LOW_SIGNAL	1011.744812	3245.331055	1008	3243	24.055716	40.584122	1013.296631	3222.152588	1011	3219	21.884043	33.971992	100	100	-0.298935	1.967571	-0.151931	0	-0.070911	0.682282	0	95.791634
895	113ko3Gcon1R072503	NORMAL	B	1	2	10	11	LOW_SIGNAL	LOW_SIGNAL	1001	3213.600098	1000	3212	22.660233	36.233299	1007.104004	3208.191895	1006	3204	25.021873	35.288139	100	100	-1.175846	0.459091	-2.561248	0	-0.243947	0.153258	0	152.025879
896	113ko3Gcon1R072503	NORMAL	B	1	2	10	12	LOW_SIGNAL	LOW_SIGNAL	999.08905	3205.5	997	3205	22.781096	37.751137	999.216003	3209.808105	998	3209	25.244478	35.771381	100	100	-0.024456	-0.365706	0	0	-0.005029	-0.120434	0	0
897	113ko3Gcon1R072503	NORMAL	B	1	2	10	13	LOW_SIGNAL	LOW_SIGNAL	997.534241	3207.047852	998	3207	22.903145	38.5312	1004.531555	3202.621582	1005	3204	25.418251	35.348408	100	100	-1.347929	0.375737	-3.58743	0	-0.275287	0.125218	0	346.440521
898	113ko3Gcon1R072503	NORMAL	B	1	2	10	14	LOW_SIGNAL	LOW_SIGNAL	997.9375	3207.166748	998	3207	22.659908	36.704456	1013.078918	3210.815674	1011	3212	26.232504	37.702972	100	100	-2.91677	-0.30975	0	0	-0.577201	-0.096781	0	0
899	113ko3Gcon1R072503	NORMAL	B	1	2	10	15	DETECTED	DETECTED	2613.604736	4579.612793	2649	4604	459.121979	406.023102	1025.878052	3224.14624	1025	3222	18.966013	40.625462	100	100	305.852051	115.062721	2.658133	0.376204	83.71431	33.364952	28.892258	29.804171
900	113ko3Gcon1R072503	NORMAL	B	1	2	10	16	DETECTED	DETECTED	2615.666748	4871.358887	2646	4816	431.189301	539.451355	1017.428589	3244.028564	1019	3247	29.616457	39.724407	100	100	307.876953	138.140671	2.228721	0.448688	53.964531	40.965504	26.915325	33.059467
901	113ko3Gcon1R072503	NORMAL	B	1	2	10	17	DETECTED	DETECTED	1673.791992	5543.52002	1650	5480	401.396912	1548.821289	1036.866699	3251.577881	1035	3258	24.375469	39.651596	100	100	122.694237	194.558167	0.63063	1.585716	26.129765	57.802013	62.904728	67.554657
902	113ko3Gcon1R072503	NORMAL	B	1	2	10	18	DETECTED	DETECTED	1646.461548	5341.546875	1602	5218	354.188538	1268.897949	1057.166626	3242.583252	1056	3242	23.880054	39.862171	100	100	113.518951	178.176636	0.637115	1.569576	24.677286	52.655525	59.967018	60.423706
903	113ko3Gcon1R072503	NORMAL	B	1	2	10	19	LOW_SIGNAL	LOW_SIGNAL	1062.986206	3268.193115	1058	3267	28.058964	35.584267	1069.474121	3259.077637	1065	3259	48.690407	44.107807	100	100	-1.249801	0.773794	-1.61516	0	-0.133248	0.206664	0	285.915771
904	113ko3Gcon1R072503	NORMAL	B	1	2	10	20	LOW_SIGNAL	LOW_SIGNAL	1057.062012	3257.103516	1050	3258	39.148968	41.832283	1054.28186	3255.836426	1050	3259	26.34079	43.814983	100	100	0.535555	0.107561	4.979101	0.200839	0.105545	0.028919	1041.746216	1028.437378
905	113ko3Gcon1R072503	NORMAL	B	1	2	10	21	DETECTED	DETECTED	1469.931641	4561.675293	1433	4536	126.268044	346.677643	1040.520874	3250.708252	1041	3253	21.270288	43.483902	100	100	82.719635	111.285248	0.743312	1.34533	20.188292	30.148331	28.984747	26.235575
906	113ko3Gcon1R072503	NORMAL	B	1	2	10	22	DETECTED	DETECTED	1469.95459	4591.371094	1450	4576	117.835701	382.274994	1036.896606	3251.517334	1036	3256	21.458803	35.169888	100	100	83.422218	113.737381	0.733464	1.363394	20.180901	38.096619	26.755152	28.410095
907	113ko3Gcon1R072503	NORMAL	B	1	2	10	23	LOW_SIGNAL	LOW_SIGNAL	1035.560791	3251.337891	1035	3249	21.724386	40.418659	1035.790161	3239.09082	1036	3236	22.21656	37.106045	100	100	-0.044185	1.039628	-0.042501	0	-0.010324	0.330056	0	130.849869
908	113ko3Gcon1R072503	NORMAL	B	1	2	10	24	LOW_SIGNAL	LOW_SIGNAL	1043.231323	3252.510254	1039	3253	36.684338	39.362797	1044.800049	3250.343994	1046	3248	31.968479	37.171154	100	100	-0.302192	0.183889	-1.643336	0	-0.049071	0.058278	0	597.862671
909	113ko3Gcon1R072503	NORMAL	B	1	2	10	25	LOW_SIGNAL	LOW_SIGNAL	1035.285767	3241.108887	1035	3242	23.824417	40.737244	1038.751953	3236.112061	1039	3234	25.923491	41.747749	100	100	-0.66771	0.42417	-1.574155	0	-0.133708	0.119691	0	182.710129
910	113ko3Gcon1R072503	NORMAL	B	1	2	10	26	LOW_SIGNAL	LOW_SIGNAL	1029.73999	3229.866699	1031	3231	24.397282	40.536781	1032.848022	3223.704102	1036	3225	26.441372	41.649265	100	100	-0.598716	0.52313	-1.144489	0	-0.117544	0.147964	0	155.160843
911	113ko3Gcon1R072503	NORMAL	B	1	2	11	1	LOW_SIGNAL	LOW_SIGNAL	1027.98645	3220.243164	1020	3212	47.457108	51.269409	984.711975	3193	984	3193	20.889032	41.946201	100	100	8.336187	2.312615	3.604658	0.277419	2.071636	0.649479	98.470291	108.21051
912	113ko3Gcon1R072503	NORMAL	B	1	2	11	2	LOW_SIGNAL	LOW_SIGNAL	1043.197266	3213.061279	1022	3216	82.160011	40.548672	983.752014	3188.696045	983	3188	24.963415	36.837753	100	100	11.451248	2.068314	5.536514	0.180619	2.381295	0.66142	131.677063	69.550865
913	113ko3Gcon1R072503	NORMAL	B	1	2	11	3	LOW_SIGNAL	LOW_SIGNAL	996.317566	3202.047363	994	3199	29.791574	40.097221	989.880005	3187.144043	991	3184	26.702236	41.037693	100	100	1.240101	1.265112	0.98023	1.020168	0.241087	0.363162	205.216278	58.613007
914	113ko3Gcon1R072503	NORMAL	B	1	2	11	4	LOW_SIGNAL	LOW_SIGNAL	1006.317566	3202.229736	1004	3203	30.993093	38.745304	1001.888	3180.687988	1004	3180	25.352745	38.187645	100	100	0.85329	1.828634	0.466627	2.143039	0.174717	0.564103	402.460083	30.406021
915	113ko3Gcon1R072503	NORMAL	B	1	2	11	5	LOW_SIGNAL	LOW_SIGNAL	1042.123291	3237.363037	1044	3236	30.399162	42.521862	1007	3192.023926	1005	3185	26.851294	40.175507	100	100	6.765983	3.848742	1.757972	0.568837	1.308067	1.128526	40.576828	30.723436
916	113ko3Gcon1R072503	NORMAL	B	1	2	11	6	LOW_SIGNAL	LOW_SIGNAL	1039.705444	3259.80127	1041	3262	27.80081	53.734543	1012.809509	3212.555664	1011	3211	35.205162	45.209663	100	100	5.181104	4.010581	1.291859	0.774078	0.763977	1.045033	80.305954	61.472076
917	113ko3Gcon1R072503	NORMAL	B	1	2	11	7	LOW_SIGNAL	LOW_SIGNAL	1000.268982	3235.724121	1001	3233	21.990606	38.334675	1003.05603	3220.528076	1002	3217	25.496141	37.852978	100	100	-0.536884	1.289961	-0.416202	0	-0.109313	0.401449	0	39.865623
918	113ko3Gcon1R072503	NORMAL	B	1	2	11	8	LOW_SIGNAL	LOW_SIGNAL	996.4552	3234.0896	995	3233	21.009579	42.658352	1005.666687	3224.412354	1006	3222	24.50742	39.434906	100	100	-1.774457	0.821481	-2.16007	0	-0.375865	0.245398	0	168.097855
919	113ko3Gcon1R072503	NORMAL	B	1	2	11	9	DETECTED	DETECTED	1473.395142	3804.516113	1465	3796	84.898491	120.377441	1009.20929	3225.209229	1007	3230	23.42115	42.07848	100	100	89.418541	49.176147	1.818332	0.549955	19.819088	13.767296	17.580015	19.468706
920	113ko3Gcon1R072503	NORMAL	B	1	2	11	10	DETECTED	DETECTED	1461.21167	3794.350342	1447	3754	120.797676	227.056381	1005.859985	3216.73999	1002	3220	25.028973	36.736691	100	100	87.716766	49.032135	1.788965	0.558982	18.192984	15.722982	25.952745	38.791679
921	113ko3Gcon1R072503	NORMAL	B	1	2	11	11	LOW_SIGNAL	LOW_SIGNAL	995.551697	3218.931152	995	3222	21.674335	38.891876	999.142883	3206.452393	1000	3205	22.55827	35.941864	100	100	-0.691789	1.059296	-0.653065	0	-0.159196	0.347193	0	119.066376
922	113ko3Gcon1R072503	NORMAL	B	1	2	11	12	LOW_SIGNAL	LOW_SIGNAL	993.193115	3209.241455	991	3210	24.343977	39.554516	1067.194702	3216.256592	998	3210	648.341736	101.961891	100	100	-14.255311	-0.5955	0	0	-0.11414	-0.068802	0	0
923	113ko3Gcon1R072503	NORMAL	B	1	2	11	13	DETECTED	DETECTED	1059.608276	3403.550049	1058	3401	29.098295	56.579372	1012.231873	3202.840576	1012	3201	24.980661	39.46653	100	100	9.126364	17.037807	0.535654	1.866878	1.896523	5.085562	31.497484	20.199129
924	113ko3Gcon1R072503	NORMAL	B	1	2	11	14	DETECTED	DETECTED	1082.136353	3595	1071	3531	58.537979	187.650894	1018.928955	3248.661133	1015	3224	27.346386	82.943794	100	100	12.17597	29.399982	0.414149	2.414591	2.311362	4.175585	81.885674	48.601143
925	113ko3Gcon1R072503	NORMAL	B	1	2	11	15	LOW_SIGNAL	LOW_SIGNAL	1004.395813	3212.861084	1005	3209	23.960402	42.413979	1014.740173	3206.661377	1013	3204	23.723679	36.885544	100	100	-1.992688	0.52628	-3.786364	0	-0.436035	0.16808	0	337.726563
926	113ko3Gcon1R072503	NORMAL	B	1	2	11	16	LOW_SIGNAL	LOW_SIGNAL	1005.765503	3232.006836	1005	3235	24.873856	40.412903	1021.857117	3230.960205	1022	3232	25.056963	34.739353	100	100	-3.099811	0.088846	-34.889591	0	-0.642201	0.030128	0	1972.899414
927	113ko3Gcon1R072503	NORMAL	B	1	2	11	17	LOW_SIGNAL	LOW_SIGNAL	1054.397217	3303.616455	1054	3306	32.014114	55.909325	1018.238098	3234.960205	1014	3239	29.172434	38.298073	100	100	6.965519	5.828085	1.195164	0.836705	1.239496	1.792682	36.466816	59.327702
928	113ko3Gcon1R072503	NORMAL	B	1	2	11	18	LOW_SIGNAL	LOW_SIGNAL	1056.351685	3302.627686	1063	3301	33.575066	52.222935	1030.777832	3238.380859	1032	3237	34.096542	35.823322	100	100	4.926425	5.453779	0.903305	1.107046	0.750042	1.793436	23.228687	59.14534
929	113ko3Gcon1R072503	NORMAL	B	1	2	11	19	DETECTED	DETECTED	1205.105225	3509.377197	1200	3494	45.840889	67.183723	1019.092285	3223.030762	1020	3224	35.587795	39.766098	100	100	35.832642	24.30735	1.474148	0.678358	5.226874	7.200768	15.533633	18.910942
930	113ko3Gcon1R072503	NORMAL	B	1	2	11	20	DETECTED	DETECTED	1191.519287	3514.730713	1190	3502	37.390091	68.127838	1025.763672	3220.418213	1026	3217	30.322321	42.018379	100	100	31.930368	24.983572	1.278055	0.782439	5.466455	7.004375	13.197968	18.221119
931	113ko3Gcon1R072503	NORMAL	B	1	2	11	21	LOW_SIGNAL	LOW_SIGNAL	1019.834473	3247.655273	1021	3245	24.713928	36.350788	1026.409424	3238.740234	1027	3235	24.592022	39.959553	100	100	-1.266567	0.756779	-1.673629	0	-0.267361	0.223102	0	186.143448
932	113ko3Gcon1R072503	NORMAL	B	1	2	11	22	LOW_SIGNAL	LOW_SIGNAL	1025.340332	3255.0625	1023	3252	23.954838	40.58247	1030.5	3252.611084	1029	3253	23.338467	36.737545	100	100	-0.993934	0.208096	-4.776333	0	-0.22108	0.066728	0	703.352295
933	113ko3Gcon1R072503	NORMAL	B	1	2	11	23	LOW_SIGNAL	LOW_SIGNAL	1038.060425	3276.29541	1035	3276	22.080084	43.746273	1030.043457	3246.663086	1029	3245	24.360342	38.574406	100	100	1.54435	2.515426	0.613952	1.628792	0.329099	0.768186	128.360077	69.632576
934	113ko3Gcon1R072503	NORMAL	B	1	2	11	24	LOW_SIGNAL	LOW_SIGNAL	1048.76355	3283.905518	1049	3284	25.444448	48.70937	1047.040405	3264.323242	1048	3264	25.888271	46.163158	100	100	0.331938	1.662298	0.199686	5.007854	0.066561	0.424197	277.000061	79.369652
935	113ko3Gcon1R072503	NORMAL	B	1	2	11	25	LOW_SIGNAL	LOW_SIGNAL	1044.013428	3257.12085	1045	3257	23.358543	38.939651	1049.287964	3254.63208	1051	3255	24.771152	45.692089	100	100	-1.016061	0.211266	-4.809384	0	-0.212931	0.054468	0	960.532898
936	113ko3Gcon1R072503	NORMAL	B	1	2	11	26	LOW_SIGNAL	LOW_SIGNAL	1037.453369	3233.52002	1034	3230	24.922047	43.557209	1043.823975	3230.399902	1043	3230	29.390877	45.245022	100	100	-1.227203	0.26486	-4.633399	0	-0.216755	0.06896	0	392.376587
937	113ko3Gcon1R072503	NORMAL	B	1	2	12	1	LOW_SIGNAL	LOW_SIGNAL	981.756775	3197	981	3196	24.795933	41.025959	982.791992	3199.672119	981	3194	24.871384	41.785313	100	100	-0.199419	-0.226831	0	0	-0.041623	-0.063949	0	0
938	113ko3Gcon1R072503	NORMAL	B	1	2	12	2	LOW_SIGNAL	LOW_SIGNAL	982.221497	3188.97998	984	3188	22.380568	43.769897	979.968018	3180.224121	981	3179	22.779076	37.554451	100	100	0.434099	0.743267	0.584043	1.712204	0.098928	0.233151	188.25235	256.772034
939	113ko3Gcon1R072503	NORMAL	B	1	2	12	3	LOW_SIGNAL	LOW_SIGNAL	1006.925659	3245.270264	1005	3249	26.75947	60.678539	991.135986	3186.095947	993	3187	25.426464	40.657383	100	100	3.041647	5.023184	0.605522	1.651468	0.620994	1.455438	52.822578	76.118988
940	113ko3Gcon1R072503	NORMAL	B	1	2	12	4	LOW_SIGNAL	LOW_SIGNAL	1030.140991	3258.140869	1031	3258	29.473539	61.275963	1006.83197	3188.503906	1006	3187	25.430401	42.853237	100	100	4.490138	5.911336	0.759581	1.316515	0.916581	1.625011	63.92004	62.896053
941	113ko3Gcon1R072503	NORMAL	B	1	2	12	5	LOW_SIGNAL	LOW_SIGNAL	1005.85614	3196.219238	1007	3193	25.092104	38.859516	1011.41748	3200.844727	1009	3198	23.514505	41.311058	100	100	-1.07131	-0.392648	0	0	-0.236507	-0.111967	0	0
942	113ko3Gcon1R072503	NORMAL	B	1	2	12	6	LOW_SIGNAL	LOW_SIGNAL	998.890381	3201.191895	1000	3201	24.87517	41.111172	1004.504395	3206.088379	1005	3202	22.597853	40.968742	100	100	-1.081457	-0.415652	0	0	-0.248431	-0.119518	0	0
943	113ko3Gcon1R072503	NORMAL	B	1	2	12	7	LOW_SIGNAL	LOW_SIGNAL	1030.103394	3280.310303	1031	3283	26.626719	54.513702	1011.424255	3214.111084	1012	3211	22.016735	40.952404	100	100	3.59826	5.619513	0.640315	1.561731	0.848406	1.616492	80.168732	54.352856
944	113ko3Gcon1R072503	NORMAL	B	1	2	12	8	LOW_SIGNAL	LOW_SIGNAL	1038.213745	3295.234375	1041	3296	26.874504	68.376251	1010.123779	3219.55249	1011	3222	22.009047	35.27338	100	100	5.411117	6.424477	0.842266	1.187274	1.276292	2.145581	54.902481	77.397118
945	113ko3Gcon1R072503	NORMAL	B	1	2	12	9	LOW_SIGNAL	LOW_SIGNAL	1033.52417	3250.56543	1007	3234	292.088409	167.321243	1225.236206	3258.543213	1013	3226	1538.147583	227.592087	100	100	-36.930489	-0.677217	0	0	-0.124638	-0.035053	0	0
946	113ko3Gcon1R072503	NORMAL	B	1	2	12	10	LOW_SIGNAL	LOW_SIGNAL	991.737915	3218.827637	995	3217	23.360703	39.399719	1007.071411	3224.301514	1004	3219	30.82004	49.69978	100	100	-2.953771	-0.464666	0	0	-0.497517	-0.110139	0	0
947	113ko3Gcon1R072503	NORMAL	B	1	2	12	11	LOW_SIGNAL	LOW_SIGNAL	988.910339	3210.800049	989	3211	20.800945	40.457726	992.271973	3205.031982	991	3205	21.237658	38.936245	100	100	-0.647569	0.489639	-1.322543	0	-0.158286	0.148141	0	190.544632
948	113ko3Gcon1R072503	NORMAL	B	1	2	12	12	LOW_SIGNAL	LOW_SIGNAL	980.324158	3225.931152	982	3225	21.813568	38.401505	991.039978	3213.552002	988	3209	23.832212	38.260876	100	100	-2.064244	1.05084	-1.964375	0	-0.449636	0.323546	0	26.523836
949	113ko3Gcon1R072503	NORMAL	B	1	2	12	13	LOW_SIGNAL	LOW_SIGNAL	1006.44519	3212.773926	1004	3210	28.294765	49.710026	1001.936523	3205.5	1001	3208	21.62545	40.218952	100	100	0.868528	0.617468	1.406595	0.710937	0.208489	0.180858	404.697662	401.641571
950	113ko3Gcon1R072503	NORMAL	B	1	2	12	14	LOW_SIGNAL	LOW_SIGNAL	1004.048279	3211.648193	1004	3210	22.630592	37.077911	1004.661133	3201.594971	1004	3198	21.188265	33.637417	100	100	-0.118057	0.853397	-0.138338	0	-0.028924	0.29887	0	155.15361
951	113ko3Gcon1R072503	NORMAL	B	1	2	12	15	LOW_SIGNAL	LOW_SIGNAL	1034.820679	3215.800049	1030	3216	39.26807	40.838192	1022.127991	3206.040039	1017	3206	37.725876	35.72958	100	100	2.445059	0.828507	2.951163	0.338849	0.336445	0.273163	85.850777	202.639542
952	113ko3Gcon1R072503	NORMAL	B	1	2	12	16	LOW_SIGNAL	LOW_SIGNAL	1041.034424	3236.04126	1036	3235	39.024643	43.606171	1023.736023	3226.1521	1018	3227	40.009708	37.674767	100	100	3.332281	0.83947	3.969506	0.251921	0.432355	0.262488	51.007561	222.031052
953	113ko3Gcon1R072503	NORMAL	B	1	2	12	17	LOW_SIGNAL	LOW_SIGNAL	1032.909668	3271.444336	1030	3271	28.264465	51.012112	1011.424011	3232.887939	1010	3234	25.160536	41.522091	100	100	4.138894	3.272972	1.264568	0.790784	0.853943	0.928576	59.934875	76.857864
954	113ko3Gcon1R072503	NORMAL	B	1	2	12	18	LOW_SIGNAL	LOW_SIGNAL	1019.496582	3264.675781	1016	3267	34.267563	50.286934	1000.025024	3223.949951	999	3224	24.725544	38.061615	100	100	3.750908	3.45713	1.084977	0.921678	0.787508	1.069997	121.848465	80.697456
955	113ko3Gcon1R072503	NORMAL	B	1	2	12	19	DETECTED	DETECTED	1173.741333	3450.310303	1162	3448	59.134796	53.019344	992.216675	3212	989	3208	24.010656	39.038441	100	100	34.96804	20.229662	1.728553	0.578519	7.560171	6.104504	29.770523	15.054109
956	113ko3Gcon1R072503	NORMAL	B	1	2	12	20	DETECTED	DETECTED	1180.051758	3471.431152	1177	3461	47.546562	70.546967	1016.056335	3234.126709	1017	3235	25.482704	36.767582	100	100	31.591291	20.144278	1.568251	0.637653	6.435558	6.454176	24.476959	25.371685
957	113ko3Gcon1R072503	NORMAL	B	1	2	12	21	LOW_SIGNAL	LOW_SIGNAL	1043.513672	3278.506836	1042	3275	32.018162	48.284966	1021.486267	3245.807373	1024	3244	22.069174	38.721096	100	100	4.243254	2.775789	1.528666	0.654165	0.998107	0.844487	105.311043	88.216736
958	113ko3Gcon1R072503	NORMAL	B	1	2	12	22	LOW_SIGNAL	LOW_SIGNAL	1059.303467	3304.47583	1055	3298	29.630903	49.144634	1033.384644	3272.548096	1033	3271	27.452806	48.668064	100	100	4.992878	2.710279	1.842201	0.542829	0.944123	0.65603	43.020897	21.384171
959	113ko3Gcon1R072503	NORMAL	B	1	2	12	23	DETECTED	DETECTED	2792.842529	8606.724609	2556	7277	1048.739014	3732.743652	1050.821411	3310.25	1056	3299	34.88187	69.153412	100	100	335.574615	449.606628	0.746374	1.339811	49.94059	76.590218	60.169117	70.463905
960	113ko3Gcon1R072503	NORMAL	B	1	2	12	24	DETECTED	DETECTED	3293.216309	8847.977539	2592	6593	1688.77478	4767.519043	1072.224976	3325	1067	3320	34.231853	59.433651	100	100	427.841095	468.834015	0.912564	1.095813	64.880836	92.926773	76.021362	86.314827
961	113ko3Gcon1R072503	NORMAL	B	1	2	12	25	LOW_SIGNAL	LOW_SIGNAL	1047.51001	3292.993408	1047	3295	28.094101	41.089806	1070.199951	3297.625	1067	3291	26.335449	44.397377	100	100	-4.370882	-0.393166	0	0	-0.861574	-0.104321	0	0
962	113ko3Gcon1R072503	NORMAL	B	1	2	12	26	LOW_SIGNAL	LOW_SIGNAL	1053.166626	3255.91333	1053	3251	29.358099	42.678123	1062.287964	3250.887939	1060	3253	22.183187	40.872581	100	100	-1.757091	0.426595	-4.118875	0	-0.411182	0.122953	0	244.404465
963	113ko3Gcon1R072503	NORMAL	B	1	2	13	1	LOW_SIGNAL	LOW_SIGNAL	987.793335	3195.08667	986	3191	25.029457	45.886047	988.23999	3196.991943	989	3198	25.324787	42.598186	100	100	-0.086042	-0.161735	0	0	-0.017637	-0.044727	0	0
964	113ko3Gcon1R072503	NORMAL	B	1	2	13	2	LOW_SIGNAL	LOW_SIGNAL	978.026855	3193.281982	979	3193	23.664875	39.624256	987.080017	3186.416016	988	3188	23.284569	37.756912	100	100	-1.743958	0.582838	-2.992185	0	-0.388805	0.181847	0	175.076569
965	113ko3Gcon1R072503	NORMAL	B	1	2	13	3	LOW_SIGNAL	LOW_SIGNAL	1036.87915	3296.228271	1038	3308	32.769234	68.060013	991.40802	3197.327881	990	3191	24.008432	43.709042	100	100	8.75934	8.395447	1.043344	0.958457	1.893965	2.262699	49.048405	52.749817
966	113ko3Gcon1R072503	NORMAL	B	1	2	13	4	LOW_SIGNAL	LOW_SIGNAL	1043.959717	3314.496582	1051	3320	42.124798	83.041557	1002.44342	3208.065918	994	3204	56.770401	56.469166	100	100	7.9975	9.034677	0.885201	1.129688	0.731302	1.884757	91.669029	57.20742
967	113ko3Gcon1R072503	NORMAL	B	1	2	13	5	DETECTED	DETECTED	1227.846191	4132.700195	1223	4145	74.321152	145.741562	1344.934814	3227.565186	1016	3214	2145.444824	83.918663	100	100	-22.555391	76.835014	-0.293556	0	-0.054575	10.785861	0	13.164495
968	113ko3Gcon1R072503	NORMAL	B	1	2	13	6	DETECTED	DETECTED	1205.883545	4057.753418	1213	4088	58.926777	222.654617	1013.038452	3213.076904	1008	3213	22.271906	37.524818	100	100	37.148754	71.70282	0.518093	1.930154	8.65867	22.509809	28.289921	25.982697
969	113ko3Gcon1R072503	NORMAL	B	1	2	13	7	DETECTED	DETECTED	1231.897827	3278.240967	1224	3275	46.302433	41.858574	1012.11322	3209.565918	1011	3208	21.053652	37.642296	100	100	42.338253	5.829681	7.262534	0.137693	10.439263	1.824412	18.763391	26.659479
970	113ko3Gcon1R072503	NORMAL	B	1	2	13	8	DETECTED	DETECTED	1230.629272	3282.767334	1227	3283	38.331848	43.002594	1009.298218	3227.807129	1013	3229	20.18483	36.093357	100	100	42.636154	4.665457	9.138688	0.109425	10.965218	1.522724	14.723129	42.534744
971	113ko3Gcon1R072503	NORMAL	B	1	2	13	9	LOW_SIGNAL	LOW_SIGNAL	1075.462036	3344.462158	1089	3378	51.049805	106.861641	1144.968018	3255.280029	1018	3230	1305.177612	126.329559	100	100	-13.389299	7.570484	-1.768619	0	-0.053254	0.705948	0	75.550613
972	113ko3Gcon1R072503	NORMAL	B	1	2	13	10	LOW_SIGNAL	LOW_SIGNAL	1066.289673	3339.61377	1075	3371	48.852795	100.368439	1014.849182	3231.301514	1009	3210	42.518528	72.705025	100	100	9.909249	9.194401	1.077748	0.92786	1.209837	1.489749	46.767914	63.883766
973	113ko3Gcon1R072503	NORMAL	B	1	2	13	11	LOW_SIGNAL	LOW_SIGNAL	1003.489685	3240.517334	1004	3241	23.437601	47.984245	999.555542	3204.777832	999	3204	27.54039	43.248837	100	100	0.757854	3.033852	0.249799	4.003211	0.14285	0.826369	367.604462	58.157589
974	113ko3Gcon1R072503	NORMAL	B	1	2	13	12	LOW_SIGNAL	LOW_SIGNAL	1012.820679	3237.648193	1011	3237	22.243496	48.436897	1007.088013	3205.936035	1007	3206	27.619833	47.225735	100	100	1.104313	2.691979	0.410224	2.437695	0.207556	0.671502	285.612518	33.942722
975	113ko3Gcon1R072503	NORMAL	B	1	2	13	13	LOW_SIGNAL	LOW_SIGNAL	1102.227539	3328.744873	1115	3340	56.4632	69.832817	1012	3216.124023	1005	3217	32.843315	53.29924	100	100	17.381001	9.560148	1.818068	0.550034	2.747212	2.112992	50.902763	40.063622
976	113ko3Gcon1R072503	NORMAL	B	1	2	13	14	DETECTED	DETECTED	1135.586182	3355.850586	1132	3361	27.622263	54.708645	1010.56842	3216.07373	1009	3215	33.30442	42.462563	100	100	24.082823	11.865365	2.029674	0.49269	3.753789	3.291767	14.882937	24.679262
977	113ko3Gcon1R072503	NORMAL	B	1	2	13	15	LOW_SIGNAL	LOW_SIGNAL	1001.275879	3234.234375	998	3235	41.315262	42.574013	1009.743347	3217.752197	1008	3214	28.591888	50.864761	100	100	-1.631132	1.399138	-1.165813	0	-0.296149	0.324039	0	168.867416
978	113ko3Gcon1R072503	NORMAL	B	1	2	13	16	LOW_SIGNAL	LOW_SIGNAL	992.548584	3237.506836	994	3238	22.638176	43.744492	1016.354004	3231.168213	1012	3234	29.075617	42.373947	100	100	-4.585762	0.538072	-8.522573	0	-0.818742	0.149588	0	171.39563
979	113ko3Gcon1R072503	NORMAL	B	1	2	13	17	LOW_SIGNAL	LOW_SIGNAL	995.924133	3215.924072	995	3218	23.325026	43.862801	1009.247986	3218.320068	1008	3221	25.375141	41.253468	100	100	-2.566643	-0.203391	0	0	-0.525075	-0.05808	0	0
980	113ko3Gcon1R072503	NORMAL	B	1	2	13	18	LOW_SIGNAL	LOW_SIGNAL	993.427612	3205.179199	994	3203	25.300344	36.889973	992.94873	3205.897461	992	3210	24.758429	41.476082	100	100	0.09225	-0.060972	0	-0.660944	0.019342	-0.017317	1087.62085	0
981	113ko3Gcon1R072503	NORMAL	B	1	2	13	19	DETECTED	DETECTED	1102.822632	3489.67749	1104	3486	34.100769	77.511147	1001.871765	3207.974365	1002	3210	25.216133	41.327946	100	100	19.446692	23.913189	0.81322	1.229679	4.003424	6.816287	22.740446	23.277777
982	113ko3Gcon1R072503	NORMAL	B	1	2	13	20	LOW_SIGNAL	LOW_SIGNAL	1095.746582	3494.664307	1105	3517	52.708416	141.312225	1018	3258.854736	1012	3239	37.214199	81.098625	100	100	14.976729	20.017382	0.748186	1.336566	2.089164	2.907689	48.010693	49.075397
983	113ko3Gcon1R072503	NORMAL	B	1	2	13	21	DETECTED	DETECTED	1613.753784	4192.902832	1623	4172	104.187553	196.434586	1021.945923	3268.135254	1020	3271	18.819235	31.904509	100	100	114.003029	78.501587	1.452239	0.688592	31.446968	28.985483	17.315386	20.959465
984	113ko3Gcon1R072503	NORMAL	B	1	2	13	22	DETECTED	DETECTED	1638.99231	4356.519043	1642	4350	90.164261	228.598663	1049.400024	3314.885742	1046	3310	27.685419	57.662697	100	100	113.576233	88.422073	1.284478	0.778526	21.296129	18.064249	14.553883	21.236515
985	113ko3Gcon1R072503	NORMAL	B	1	2	13	23	DETECTED	DETECTED	12086.651367	33088.15625	12450	33273	2316.872314	9495.544922	1084.055542	3411.444336	1079	3399	27.54776	69.566071	100	100	2119.487305	2519.193848	0.841336	1.188586	399.400726	426.597473	21.056017	31.995762
986	113ko3Gcon1R072503	NORMAL	B	1	2	13	24	DETECTED	DETECTED	12157.623047	29106.326172	13007	31011	3705.019775	9450.870117	1112.863647	3403.5	1110	3392	23.911137	55.353195	100	100	2127.609619	2181.859131	0.975136	1.025498	461.9086	464.342224	33.5448	36.769138
987	113ko3Gcon1R072503	NORMAL	B	1	2	13	25	LOW_SIGNAL	LOW_SIGNAL	1078.838867	3316.97998	1078	3319	24.811474	48.761482	1088.504395	3319.182617	1090	3313	26.580355	53.971348	100	100	-1.861921	-0.186977	0	0	-0.363634	-0.040811	0	0
988	113ko3Gcon1R072503	NORMAL	B	1	2	13	26	LOW_SIGNAL	LOW_SIGNAL	1077.166626	3269.506592	1077	3274	26.912838	44.962742	1078.712036	3261.52002	1080	3261	24.933725	44.391514	100	100	-0.2977	0.677963	-0.43911	0	-0.061981	0.179912	0	89.454536
989	113ko3Gcon1R072503	NORMAL	B	1	2	14	1	LOW_SIGNAL	LOW_SIGNAL	986.092712	3185.351074	987	3181	22.463705	41.562195	1000.096008	3190.936035	1000	3192	23.284155	42.515045	100	100	-2.697528	-0.474096	0	0	-0.601409	-0.131364	0	0
990	113ko3Gcon1R072503	NORMAL	B	1	2	14	2	LOW_SIGNAL	LOW_SIGNAL	986.577209	3191.624268	988	3196	30.721323	43.409504	992.16803	3189.864014	992	3190	21.8454	39.449505	100	100	-1.076989	0.149424	-7.20759	0	-0.255927	0.04462	0	1029.063232
991	113ko3Gcon1R072503	NORMAL	B	1	2	14	3	LOW_SIGNAL	LOW_SIGNAL	1041.651001	3239.201416	1042	3234	41.638069	49.321884	997.312012	3191.815918	996	3192	25.15225	38.732819	100	100	8.54125	4.022456	2.123392	0.470945	1.762824	1.223394	74.838699	64.440605
992	113ko3Gcon1R072503	NORMAL	B	1	2	14	4	LOW_SIGNAL	LOW_SIGNAL	1046.660034	3242.76001	1044	3248	35.32777	50.175499	1000.76001	3198.016113	1001	3198	24.585072	38.56979	100	100	8.841961	3.798216	2.327925	0.429567	1.866988	1.160076	55.27182	71.725693
993	113ko3Gcon1R072503	NORMAL	B	1	2	14	5	LOW_SIGNAL	LOW_SIGNAL	1033.851318	3232.189209	1033	3230	29.46677	45.62661	1005.504028	3202.023926	1004	3198	24.46809	42.027729	100	100	5.460686	2.560668	2.132524	0.468928	1.158541	0.717747	57.922974	58.879364
994	113ko3Gcon1R072503	NORMAL	B	1	2	14	6	LOW_SIGNAL	LOW_SIGNAL	1043.356201	3234.568604	1042	3232	30.069515	42.871883	1008.856018	3210.023926	1007	3208	22.436543	42.745209	100	100	6.64595	2.083546	3.18973	0.313506	1.537678	0.574209	58.027004	13.417422
995	113ko3Gcon1R072503	NORMAL	B	1	2	14	7	LOW_SIGNAL	LOW_SIGNAL	1003.760254	3200.246582	1001	3201	25.025034	38.335106	1003.640015	3206.543945	1008	3205	23.762735	37.037365	100	100	0.023162	-0.53457	0	-23.079298	0.00506	-0.170027	6526.647949	0
996	113ko3Gcon1R072503	NORMAL	B	1	2	14	8	LOW_SIGNAL	LOW_SIGNAL	1000.082764	3202.165527	1001	3202	24.906916	41.761238	997.047607	3205.198486	997	3205	24.482758	38.190262	100	100	0.584678	-0.257462	0	-0.440348	0.123971	-0.079417	150.799866	0
997	113ko3Gcon1R072503	NORMAL	B	1	2	14	9	LOW_SIGNAL	LOW_SIGNAL	1015.034485	3245.813721	1015	3247	24.083017	51.087749	999.400024	3207.679932	994	3198	24.879059	49.320324	100	100	3.011748	3.237098	0.930385	1.074824	0.628419	0.773186	39.931454	34.933735
998	113ko3Gcon1R072503	NORMAL	B	1	2	14	10	LOW_SIGNAL	LOW_SIGNAL	1007.324158	3250.634521	1008	3254	24.122637	56.862743	1000.823975	3202.959961	1000	3205	26.865274	40.861168	100	100	1.252164	4.046994	0.309406	3.231999	0.241955	1.166745	181.924942	82.94593
999	113ko3Gcon1R072503	NORMAL	B	1	2	14	11	LOW_SIGNAL	LOW_SIGNAL	1079.531006	3330.868896	1083	3349	45.800751	82.520218	1007.807983	3210.375977	1005	3206	31.811619	52.159908	100	100	13.81638	10.228392	1.350787	0.740309	2.254617	2.310068	45.941193	53.069294
1000	113ko3Gcon1R072503	NORMAL	B	1	2	14	12	LOW_SIGNAL	LOW_SIGNAL	1094.689697	3332.620605	1102	3344	45.665844	80.71357	1017.83197	3196.568115	1015	3193	29.692986	44.41835	100	100	14.805504	11.549212	1.281949	0.780062	2.588413	3.062979	45.140965	49.533871
1001	113ko3Gcon1R072503	NORMAL	B	1	2	14	13	LOW_SIGNAL	LOW_SIGNAL	1068.448242	3312.117188	1076	3314	43.388409	72.884064	1002.769836	3194.563477	1002	3194	20.938065	36.716969	100	100	12.651974	9.978889	1.267874	0.788722	3.136795	3.201618	57.86071	53.558426
1002	113ko3Gcon1R072503	NORMAL	B	1	2	14	14	LOW_SIGNAL	LOW_SIGNAL	1081.869019	3316.903564	1090	3322	42.982597	73.476402	1003.440674	3204.347412	1005	3205	25.421755	38.962044	100	100	15.108061	9.554656	1.581225	0.632421	3.085088	2.888867	44.19178	55.346237
1003	113ko3Gcon1R072503	NORMAL	B	1	2	14	15	DETECTED	DETECTED	1372.739502	3864.008301	1364	3852	83.336708	124.109116	1002.897461	3208.94873	1003	3209	26.537752	35.865204	100	100	71.244598	55.606636	1.281225	0.780503	13.936449	18.264488	21.36005	18.137888
1004	113ko3Gcon1R072503	NORMAL	B	1	2	14	16	DETECTED	DETECTED	1386.213745	3910.42749	1380	3896	78.883255	149.043213	999.942871	3211.114258	1001	3211	26.965052	44.033928	100	100	74.40937	59.363235	1.253459	0.797792	14.32487	15.881237	19.19154	20.361395
1005	113ko3Gcon1R072503	NORMAL	B	1	2	14	17	LOW_SIGNAL	LOW_SIGNAL	1007.682739	3202.875977	1008	3200	24.052231	41.920036	1004.872986	3205.412598	1005	3201	25.634348	40.009853	100	100	0.541257	-0.215328	0	-0.39783	0.109609	-0.0634	315.551788	0
1006	113ko3Gcon1R072503	NORMAL	B	1	2	14	18	LOW_SIGNAL	LOW_SIGNAL	1003.924133	3192.600098	1005	3191	24.134485	38.070911	997.271973	3195.528076	996	3194	23.097048	34.861839	100	100	1.28144	-0.24855	0	-0.193961	0.288009	-0.083988	105.228706	0
1007	113ko3Gcon1R072503	NORMAL	B	1	2	14	19	TOO_SMALL	TOO_SMALL	1125.109619	3190.643799	999	3185	983.745605	59.150745	994.325378	3197.642822	991	3193	23.725708	37.696148	100	100	25.193649	-0.594132	0	-0.023583	5.512343	-0.185669	751.970947	0
1008	113ko3Gcon1R072503	NORMAL	B	1	2	14	20	LOW_SIGNAL	LOW_SIGNAL	996.027222	3213.598633	996	3213	23.443882	39.756733	1001.768005	3222.216064	1000	3221	25.761663	46.624546	100	100	-1.105877	-0.731516	0	0	-0.222842	-0.184826	0	0
1009	113ko3Gcon1R072503	NORMAL	B	1	2	14	21	LOW_SIGNAL	LOW_SIGNAL	1046.911621	3346.496582	1048	3347	28.67243	76.293991	1017.396851	3260.103271	1018	3257	24.894363	44.833523	100	100	5.685584	7.333747	0.775263	1.289885	1.185601	1.92698	48.199577	71.45356
1010	113ko3Gcon1R072503	NORMAL	B	1	2	14	22	LOW_SIGNAL	LOW_SIGNAL	1066.092163	3389.282959	1066	3392	30.79958	93.518517	1036.911987	3283.8479	1035	3276	27.548201	52.723118	100	100	5.621129	8.950161	0.628048	1.592235	1.059241	1.999788	47.201736	73.258171
1011	113ko3Gcon1R072503	NORMAL	B	1	2	14	23	LOW_SIGNAL	LOW_SIGNAL	1084.887451	3343.470215	1086	3347	26.02935	55.036812	1072.560059	3323.535889	1072	3311	23.891026	63.530609	100	100	2.37469	1.692183	1.403329	0.712591	0.515984	0.313775	83.811668	159.195969
1012	113ko3Gcon1R072503	NORMAL	B	1	2	14	24	LOW_SIGNAL	LOW_SIGNAL	1103.154419	3343.993408	1101	3346	27.251757	55.833546	1089.744019	3319.048096	1089	3313	28.003719	64.361862	100	100	2.583315	2.117555	1.219952	0.819705	0.478879	0.387579	48.066669	128.347275
1013	113ko3Gcon1R072503	NORMAL	B	1	2	14	25	LOW_SIGNAL	LOW_SIGNAL	1081.664429	3289.040283	1080	3285	22.475698	37.727669	1092.05603	3289.543945	1091	3287	24.577166	43.105549	100	100	-2.001788	-0.042755	0	0	-0.422815	-0.011684	0	0
1014	113ko3Gcon1R072503	NORMAL	B	1	2	14	26	LOW_SIGNAL	LOW_SIGNAL	1082.651001	3251.87915	1082	3253	22.419199	46.632671	1094.407959	3251.783936	1095	3259	25.681074	46.88121	100	100	-2.264804	0.008083	-280.207764	0	-0.457806	0.002031	0	5063.275879
1015	113ko3Gcon1R072503	NORMAL	B	1	2	15	1	LOW_SIGNAL	LOW_SIGNAL	1038.730225	3290.519775	1037	3295	30.904682	74.255341	1008.216003	3204.055908	1007	3203	26.518578	36.164566	100	100	5.878113	7.339737	0.800862	1.248655	1.150673	2.390845	52.009308	75.0065
1016	113ko3Gcon1R072503	NORMAL	B	1	2	15	2	LOW_SIGNAL	LOW_SIGNAL	1031.853394	3306.5	1031	3317	26.291956	69.132858	1006.495972	3206.568115	1004	3205	26.078545	39.934093	100	100	4.884732	8.483008	0.575825	1.736637	0.972348	2.50242	13.18399	56.470901
1017	113ko3Gcon1R072503	NORMAL	B	1	2	15	3	LOW_SIGNAL	LOW_SIGNAL	999.033569	3204.409424	997	3206	21.18178	43.470249	1008.35199	3194.055908	1009	3194	24.592566	39.655018	100	100	-1.795056	0.878888	-2.042417	0	-0.378912	0.26109	0	172.004257
1018	113ko3Gcon1R072503	NORMAL	B	1	2	15	4	LOW_SIGNAL	LOW_SIGNAL	998.865784	3200.912842	1001	3201	24.597481	34.682526	1008.952026	3204.840088	1012	3208	25.686651	38.280457	100	100	-1.942966	-0.333376	0	0	-0.392665	-0.102591	0	0
1019	113ko3Gcon1R072503	NORMAL	B	1	2	15	5	LOW_SIGNAL	LOW_SIGNAL	1009.328857	3204.644287	1009	3203	24.371962	39.239922	1011.47998	3209.224121	1014	3211	25.705086	38.018219	100	100	-0.414382	-0.388773	0	0	-0.083685	-0.120464	0	0
1020	113ko3Gcon1R072503	NORMAL	B	1	2	15	6	LOW_SIGNAL	LOW_SIGNAL	1014.527405	3210.219238	1013	3213	25.723782	44.264019	1015.151978	3210.800049	1014	3210	22.86075	34.858234	100	100	-0.120315	-0.049304	0	0	-0.027321	-0.016662	0	0
1021	113ko3Gcon1R072503	NORMAL	B	1	2	15	7	LOW_SIGNAL	LOW_SIGNAL	1000.041077	3212.541016	998	3213	25.281826	34.753925	1013.495972	3208.055908	1013	3211	22.970747	35.868103	100	100	-2.591887	0.380731	-6.807652	0	-0.58574	0.125044	0	197.776474
1022	113ko3Gcon1R072503	NORMAL	B	1	2	15	8	LOW_SIGNAL	LOW_SIGNAL	1001.671204	3209.246582	1001	3210	26.962328	39.651859	1012.624023	3213.919922	1011	3213	22.652225	39.448944	100	100	-2.109899	-0.39671	0	0	-0.483521	-0.118466	0	0
1023	113ko3Gcon1R072503	NORMAL	B	1	2	15	9	LOW_SIGNAL	LOW_SIGNAL	1002.739746	3204.595947	1003	3201	23.045399	43.494991	1006.968018	3199.679932	1007	3200	25.698298	40.972572	100	100	-0.814514	0.41731	-1.951819	0	-0.164535	0.119983	0	296.920563
1024	113ko3Gcon1R072503	NORMAL	B	1	2	15	10	LOW_SIGNAL	LOW_SIGNAL	996.815063	3190.287598	997	3190	21.859745	40.2547	1001.400024	3191.959961	1002	3190	26.671837	42.625027	100	100	-0.883225	-0.141963	0	0	-0.171903	-0.039234	0	0
1025	113ko3Gcon1R072503	NORMAL	B	1	2	15	11	LOW_SIGNAL	LOW_SIGNAL	991.165527	3198.393066	990	3199	21.281855	41.841015	1001.664001	3193.775879	1002	3193	26.483999	36.777859	100	100	-2.022376	0.391943	-5.159867	0	-0.396408	0.125543	0	432.112244
1026	113ko3Gcon1R072503	NORMAL	B	1	2	15	12	LOW_SIGNAL	LOW_SIGNAL	1001.294495	3190.513672	1002	3188	25.168171	36.266682	1007.23999	3175.560059	1004	3176	22.226252	38.471272	100	100	-1.145312	1.269381	-0.90226	0	-0.267499	0.388696	0	85.839722
1027	113ko3Gcon1R072503	NORMAL	B	1	2	15	13	LOW_SIGNAL	LOW_SIGNAL	992.842468	3193.568604	992	3186	21.122532	38.470749	1001.176025	3188.728027	1001	3190	21.491959	34.132416	100	100	-1.605337	0.410906	-3.906818	0	-0.387752	0.141818	0	366.641968
1028	113ko3Gcon1R072503	NORMAL	B	1	2	15	14	LOW_SIGNAL	LOW_SIGNAL	996.027588	3196.117188	997	3196	21.020144	35.465481	1004.223999	3195.055908	1004	3194	22.126421	34.587734	100	100	-1.578917	0.09009	-17.526045	0	-0.370435	0.030684	0	738.871033
1029	113ko3Gcon1R072503	NORMAL	B	1	2	15	15	LOW_SIGNAL	LOW_SIGNAL	998.372437	3213.779297	997	3213	22.961004	41.036816	1006.708679	3208	1006	3205	24.351627	38.716103	100	100	-1.605854	0.490592	-3.273295	0	-0.342328	0.149274	0	235.401367
1030	113ko3Gcon1R072503	NORMAL	B	1	2	15	16	LOW_SIGNAL	LOW_SIGNAL	997.413818	3207.931152	996	3210	20.938925	36.354469	1010.921265	3206.031494	1004	3207	72.40731	47.281155	100	100	-2.60201	0.161258	-16.135693	0	-0.186548	0.040178	0	1591.345215
1031	113ko3Gcon1R072503	NORMAL	B	1	2	15	17	LOW_SIGNAL	LOW_SIGNAL	998.479431	3192.773926	998	3191	23.948858	35.481674	1002.752014	3201.176025	1003	3202	37.009079	37.036613	100	100	-0.82305	-0.713237	0	0	-0.115447	-0.226859	0	0
1032	113ko3Gcon1R072503	NORMAL	B	1	2	15	18	LOW_SIGNAL	LOW_SIGNAL	994.678101	3200.102783	996	3196	22.507912	40.03838	996.112	3198.416016	997	3202	23.889603	34.54805	100	100	-0.276219	0.143186	-1.929093	0	-0.060022	0.048824	0	1199.703369
1033	113ko3Gcon1R072503	NORMAL	B	1	2	15	19	LOW_SIGNAL	LOW_SIGNAL	993.472595	3202.842529	995	3203	23.090879	39.556805	998.736023	3200.600098	997	3200	22.079451	37.288757	100	100	-1.013921	0.190355	-5.326468	0	-0.238386	0.060137	0	588.730164
1034	113ko3Gcon1R072503	NORMAL	B	1	2	15	20	LOW_SIGNAL	LOW_SIGNAL	992.17688	3215.319824	991	3215	21.782455	36.690861	1002.263977	3207.087891	999	3206	32.703987	42.473698	100	100	-1.94313	0.698792	-2.7807	0	-0.308436	0.193813	0	259.916595
1035	113ko3Gcon1R072503	NORMAL	B	1	2	15	21	LOW_SIGNAL	LOW_SIGNAL	1044.894775	3291.381592	1039	3296	45.211086	55.095699	1026.303955	3224.224121	1024	3223	29.22831	42.360947	100	100	3.581247	5.700857	0.628194	1.591864	0.636055	1.585363	185.536346	52.457386
1036	113ko3Gcon1R072503	NORMAL	B	1	2	15	22	LOW_SIGNAL	LOW_SIGNAL	1083.736816	3317.842041	1078	3323	39.046535	60.817833	1059.975952	3246.864014	1058	3247	33.106739	41.118698	100	100	4.577179	6.025176	0.759676	1.316351	0.717705	1.726174	87.126762	63.13419
1037	113ko3Gcon1R072503	NORMAL	B	1	2	15	23	LOW_SIGNAL	LOW_SIGNAL	1082.19873	3282.390625	1082	3284	23.31295	39.202072	1089.400024	3270.832031	1088	3270	27.193748	42.973694	100	100	-1.387223	0.981185	-1.413824	0	-0.264814	0.268969	0	152.310898
1038	113ko3Gcon1R072503	NORMAL	B	1	2	15	24	LOW_SIGNAL	LOW_SIGNAL	1095.113281	3282.159912	1094	3284	24.540203	41.463833	1100.384033	3270.560059	1099	3273	28.157333	43.626797	100	100	-1.015332	0.984687	-1.031122	0	-0.187189	0.265888	0	116.953445
1039	113ko3Gcon1R072503	NORMAL	B	1	2	15	25	LOW_SIGNAL	LOW_SIGNAL	1100.100708	3280.959717	1098	3279	26.220926	38.849136	1102.33606	3266.424072	1102	3267	28.947376	42.606651	100	100	-0.430607	1.2339	-0.348981	0	-0.077221	0.341159	0	120.358582
1040	113ko3Gcon1R072503	NORMAL	B	1	2	15	26	LOW_SIGNAL	LOW_SIGNAL	1070.442993	3238.187988	1070	3240	25.87114	48.036224	1085.608032	3225.552002	1081	3225	31.278639	50.069378	100	100	-2.92132	1.072642	-2.72348	0	-0.484837	0.25237	0	111.769417
1041	113ko3Gcon1R072503	NORMAL	B	1	2	16	1	LOW_SIGNAL	LOW_SIGNAL	1064.026367	3210.828857	1067	3207	33.417679	39.578201	1011.151978	3204.575928	1011	3205	26.843046	39.532608	100	100	10.185469	0.530798	19.188969	0.052113	1.969761	0.158171	37.64502	30.372335
1042	113ko3Gcon1R072503	NORMAL	B	1	2	16	2	LOW_SIGNAL	LOW_SIGNAL	1070.319946	3216.053223	1073	3215	35.775085	35.838146	1008.895996	3205.496094	1008	3208	24.054993	40.530109	100	100	11.832416	0.896173	13.203278	0.075739	2.55348	0.260476	43.110947	179.303162
1043	113ko3Gcon1R072503	NORMAL	B	1	2	16	3	LOW_SIGNAL	LOW_SIGNAL	1011.040283	3202.671143	1011	3204	23.512754	35.629372	1012.807983	3202.1521	1010	3203	24.024418	36.073647	100	100	-0.340521	0.04406	-7.728499	0	-0.073579	0.014388	0	1087.404663
1044	113ko3Gcon1R072503	NORMAL	B	1	2	16	4	LOW_SIGNAL	LOW_SIGNAL	1013.885925	3210.107422	1012	3206	23.539652	34.218513	1014.192017	3199.951904	1016	3197	22.022606	37.093571	100	100	-0.058964	0.862081	-0.068397	0	-0.013899	0.273781	0	140.994705
1045	113ko3Gcon1R072503	NORMAL	B	1	2	16	5	LOW_SIGNAL	LOW_SIGNAL	1018.362427	3215.758301	1018	3215	22.166819	37.769867	1020.247986	3212.39209	1017	3211	23.701996	34.416542	100	100	-0.363225	0.285751	-1.271126	0	-0.079553	0.097808	0	462.193848
1046	113ko3Gcon1R072503	NORMAL	B	1	2	16	6	LOW_SIGNAL	LOW_SIGNAL	1020.899353	3225.758301	1021	3224	25.811096	38.989368	1020.768005	3205.447998	1021	3208	21.746389	38.565918	100	100	0.025302	1.724099	0.014676	68.140327	0.00604	0.526639	10585.265625	28.215685
1047	113ko3Gcon1R072503	NORMAL	B	1	2	16	7	LOW_SIGNAL	LOW_SIGNAL	1012.66217	3206.614746	1010	3205	34.144657	41.309105	1019.484131	3209.071533	1022	3213	20.924913	37.48497	100	100	-1.31415	-0.208552	0	0	-0.326021	-0.065541	0	0
1048	113ko3Gcon1R072503	NORMAL	B	1	2	16	8	LOW_SIGNAL	LOW_SIGNAL	1008.605469	3212.210938	1009	3212	26.916307	36.454956	1022.911987	3214.535889	1021	3214	23.22263	34.938786	100	100	-2.755939	-0.19736	0	0	-0.616059	-0.066544	0	0
1049	113ko3Gcon1R072503	NORMAL	B	1	2	16	9	LOW_SIGNAL	LOW_SIGNAL	1012.369873	3204.719238	1011	3207	24.950436	41.03619	1013.864014	3202.528076	1014	3203	26.224941	41.593582	100	100	-0.287824	0.186003	-1.547415	0	-0.056974	0.05268	0	309.723724
1050	113ko3Gcon1R072503	NORMAL	B	1	2	16	10	LOW_SIGNAL	LOW_SIGNAL	1013.027222	3193.659912	1011	3192	26.941586	41.688255	1007.583984	3191.8479	1007	3190	23.689589	37.374321	100	100	1.048559	0.153818	6.816888	0.146695	0.229773	0.048483	235.736511	1019.204285
1051	113ko3Gcon1R072503	NORMAL	B	1	2	16	11	LOW_SIGNAL	LOW_SIGNAL	1000.115662	3189.197266	997	3187	24.812866	34.684986	1001.927979	3183.375977	1001	3183	26.46183	35.412926	100	100	-0.349116	0.494157	-0.706488	0	-0.068488	0.164383	0	122.710373
1052	113ko3Gcon1R072503	NORMAL	B	1	2	16	12	LOW_SIGNAL	LOW_SIGNAL	1003.761902	3182.816406	1002	3182	23.190201	39.982861	1005.799988	3183.167969	1006	3181	26.31509	34.959385	100	100	-0.392607	-0.029843	0	0	-0.077449	-0.010056	0	0
1053	113ko3Gcon1R072503	NORMAL	B	1	2	16	13	LOW_SIGNAL	LOW_SIGNAL	996.565491	3198.889648	995	3198	24.302155	38.72699	1004.968018	3187.167969	1004	3188	21.41297	33.071491	100	100	-1.618623	0.995029	-1.626709	0	-0.392404	0.354435	0	171.910843
1054	113ko3Gcon1R072503	NORMAL	B	1	2	16	14	LOW_SIGNAL	LOW_SIGNAL	1005.889648	3191.482666	1005	3193	28.097582	35.829285	1007.59198	3197.87207	1005	3193	22.174925	36.795422	100	100	-0.327929	-0.542383	0	0	-0.076768	-0.173647	0	0
1055	113ko3Gcon1R072503	NORMAL	B	1	2	16	15	LOW_SIGNAL	LOW_SIGNAL	1007.379333	3203.537842	1010	3207	23.503565	38.143185	1011.895996	3201.919922	1012	3205	20.434727	38.863602	100	100	-0.870068	0.137342	-6.335056	0	-0.221029	0.041631	0	460.361694
1056	113ko3Gcon1R072503	NORMAL	B	1	2	16	16	LOW_SIGNAL	LOW_SIGNAL	1003.178101	3196.595947	1002	3195	24.778654	38.68557	1010.463989	3200.384033	1009	3200	24.393461	37.975117	100	100	-1.403519	-0.321563	0	0	-0.298682	-0.099752	0	0
1057	113ko3Gcon1R072503	NORMAL	B	1	2	16	17	LOW_SIGNAL	LOW_SIGNAL	1005.503418	3204.789063	1000	3208	50.147095	40.425709	1006.507935	3197.761963	1005	3196	26.104942	40.11153	100	100	-0.193505	0.596516	-0.324393	0	-0.03848	0.175189	0	71.583138
1058	113ko3Gcon1R072503	NORMAL	B	1	2	16	18	LOW_SIGNAL	LOW_SIGNAL	997.476196	3195.265381	996	3200	22.150274	40.892498	998.880981	3193.055664	1000	3194	24.790518	36.807888	100	100	-0.270611	0.187578	-1.442657	0	-0.056666	0.060034	0	806.213806
1059	113ko3Gcon1R072503	NORMAL	B	1	2	16	19	LOW_SIGNAL	LOW_SIGNAL	991.020569	3186.80127	988	3182	22.321625	36.139317	1001.799988	3190.263916	998	3187	24.188438	33.102028	100	100	-2.076496	-0.293937	0	0	-0.445643	-0.104605	0	0
1060	113ko3Gcon1R072503	NORMAL	B	1	2	16	20	LOW_SIGNAL	LOW_SIGNAL	1002.212341	3194.410889	1002	3193	25.023909	39.388718	1006.903992	3200.439941	1006	3202	27.790525	41.905315	100	100	-0.903777	-0.511794	0	0	-0.168822	-0.143873	0	0
1061	113ko3Gcon1R072503	NORMAL	B	1	2	16	21	LOW_SIGNAL	LOW_SIGNAL	1048	3207.644775	1045	3206	31.767574	36.585995	1048.208008	3206.704102	1046	3205	31.06012	37.050755	100	100	-0.04007	0.079852	-0.5018	0	-0.006697	0.025389	0	621.902649
1062	113ko3Gcon1R072503	NORMAL	B	1	2	16	22	LOW_SIGNAL	LOW_SIGNAL	1087.735107	3227.576172	1086	3226	28.391945	36.985283	1087.895996	3216.832031	1087	3215	25.336395	41.247646	100	100	-0.030993	0.912048	-0.033982	0	-0.00635	0.260479	0	169.960632
1063	113ko3Gcon1R072503	NORMAL	B	1	2	16	23	LOW_SIGNAL	LOW_SIGNAL	1111.593384	3260.800049	1113	3261	25.474586	37.469982	1112.167969	3243.840088	1107	3246	29.228165	40.584522	100	100	-0.110685	1.439696	-0.076881	0	-0.019659	0.417892	0	91.93293
1064	113ko3Gcon1R072503	NORMAL	B	1	2	16	24	LOW_SIGNAL	LOW_SIGNAL	1109.577148	3258.597412	1107	3260	24.458233	45.496197	1103.767944	3247.312012	1107	3247	28.840532	42.447956	100	100	1.119057	0.957994	1.168126	0.856072	0.201425	0.265864	263.08313	145.081177
1065	113ko3Gcon1R072503	NORMAL	B	1	2	16	25	LOW_SIGNAL	LOW_SIGNAL	1078.414917	3238.823242	1079	3243	22.393692	41.417461	1081.447998	3228.288086	1081	3232	31.736431	46.341095	100	100	-0.584278	0.894307	-0.65333	0	-0.095571	0.227339	0	197.308853
1066	113ko3Gcon1R072503	NORMAL	B	1	2	16	26	LOW_SIGNAL	LOW_SIGNAL	1050.594604	3215.290527	1048	3212	24.840944	38.008823	1061.719971	3203.528076	1062	3203	26.322317	42.289631	100	100	-2.143137	0.99849	-2.146379	0	-0.422659	0.27814	0	157.622635
1067	113ko3Gcon1R072503	NORMAL	B	1	2	17	1	LOW_SIGNAL	LOW_SIGNAL	998.28949	3216.480225	996	3217	23.153854	38.451653	1002.656006	3207.399902	1004	3204	24.918612	37.791012	100	100	-0.841145	0.77081	-1.091249	0	-0.175231	0.240277	0	78.159271
1068	113ko3Gcon1R072503	NORMAL	B	1	2	17	2	LOW_SIGNAL	LOW_SIGNAL	998.218567	3220.377441	999	3227	23.189045	39.832943	1003.575989	3202.919922	1005	3202	18.942726	36.747078	100	100	-1.032028	1.481932	-0.696407	0	-0.282822	0.475072	0	88.056946
1069	113ko3Gcon1R072503	NORMAL	B	1	2	17	3	LOW_SIGNAL	LOW_SIGNAL	1011.460022	3216.23999	1012	3215	21.854193	35.104382	1008.711975	3199.552002	1008	3198	29.720423	40.701405	100	100	0.529371	1.416608	0.373689	2.676024	0.092463	0.41001	732.954773	123.431435
1070	113ko3Gcon1R072503	NORMAL	B	1	2	17	4	LOW_SIGNAL	LOW_SIGNAL	1025.335571	3210.026855	1024	3212	28.773727	38.503063	1013.159973	3200.112061	1012	3199	22.805067	39.52668	100	100	2.345449	0.841646	2.78674	0.358842	0.533899	0.250838	144.106537	90.139488
1071	113ko3Gcon1R072503	NORMAL	B	1	2	17	5	LOW_SIGNAL	LOW_SIGNAL	1032.75	3212.581055	1020	3208	151.522202	36.512035	1021.400024	3205.968018	1020	3207	24.052029	38.070591	100	100	2.186405	0.561367	3.894788	0.256753	0.471893	0.173705	1318.073853	163.034256
1072	113ko3Gcon1R072503	NORMAL	B	1	2	17	6	LOW_SIGNAL	LOW_SIGNAL	1021.765076	3210.268555	1018	3207	26.990335	42.61179	1020.271973	3208.647949	1020	3204	23.684881	48.657505	100	100	0.287624	0.13757	2.090751	0.478297	0.06304	0.033306	866.809448	1449.46875
1073	113ko3Gcon1R072503	NORMAL	B	1	2	17	7	LOW_SIGNAL	LOW_SIGNAL	1013.053711	3207.29541	1013	3207	22.866173	37.142078	1016.880981	3210.293701	1017	3204	22.954079	43.745823	100	100	-0.737267	-0.254519	0	0	-0.166736	-0.068539	0	0
1074	113ko3Gcon1R072503	NORMAL	B	1	2	17	8	LOW_SIGNAL	LOW_SIGNAL	1013.979858	3213.060303	1013	3208	21.629393	36.949608	1023.551697	3211.603516	1021	3211	27.344608	41.451473	100	100	-1.843873	0.123664	-14.910393	0	-0.350045	0.035144	0	1289.618164
1075	113ko3Gcon1R072503	NORMAL	B	1	2	17	9	DETECTED	DETECTED	1285.666626	3500.484863	1277	3498	75.791069	72.73307	1019.557373	3210.483643	1018	3207	25.830999	41.864449	100	100	51.262012	24.617598	2.082332	0.480231	10.301934	6.927148	26.77599	20.50909
1076	113ko3Gcon1R072503	NORMAL	B	1	2	17	10	DETECTED	DETECTED	1271.837158	3494.523193	1249	3493	134.181793	88.429924	1020.97345	3212.575195	1016	3213	37.705029	37.019016	100	100	48.325184	23.933975	2.019104	0.495269	6.653322	7.616302	51.332787	28.483421
1077	113ko3Gcon1R072503	NORMAL	B	1	2	17	11	LOW_SIGNAL	LOW_SIGNAL	1006.466187	3190.5271	1006	3189	21.847467	35.521477	1006.119995	3195.775879	1007	3194	24.823765	38.221737	100	100	0.066689	-0.445558	0	-6.681165	0.013946	-0.137324	3404.446533	0
1078	113ko3Gcon1R072503	NORMAL	B	1	2	17	12	LOW_SIGNAL	LOW_SIGNAL	1010.863953	3194.319824	1008	3196	22.321941	36.737492	1012.127991	3190.263916	1011	3189	25.001604	33.258064	100	100	-0.243498	0.344298	-0.707232	0	-0.050558	0.121953	0	384.769806
1079	113ko3Gcon1R072503	NORMAL	B	1	2	17	13	LOW_SIGNAL	LOW_SIGNAL	1014.123291	3197.904053	1013	3193	22.29393	41.672668	1011.840027	3194.704102	1013	3189	21.966028	38.575645	100	100	0.439837	0.271637	1.619208	0.617586	0.103945	0.082953	166.848038	492.659454
1080	113ko3Gcon1R072503	NORMAL	B	1	2	17	14	LOW_SIGNAL	LOW_SIGNAL	1016.910339	3204.641357	1016	3203	21.967119	39.554585	1014.015991	3195.991943	1014	3189	22.777672	34.576115	100	100	0.557553	0.734231	0.759371	1.31688	0.12707	0.250156	208.070755	222.106018
1081	113ko3Gcon1R072503	NORMAL	B	1	2	17	15	LOW_SIGNAL	LOW_SIGNAL	1014.331055	3205.351807	1009	3207	48.394367	34.787556	1016.544006	3208.36792	1016	3204	23.11804	36.910206	100	100	-0.426292	-0.256032	0	0	-0.095724	-0.081715	0	0
1082	113ko3Gcon1R072503	NORMAL	B	1	2	17	16	LOW_SIGNAL	LOW_SIGNAL	1007.517212	3194.965576	1009	3192	24.267059	40.67152	1015.632019	3199.815918	1013	3191	27.176701	45.166603	100	100	-1.563198	-0.411735	0	0	-0.298594	-0.107388	0	0
1083	113ko3Gcon1R072503	NORMAL	B	1	2	17	17	LOW_SIGNAL	LOW_SIGNAL	1070.703491	3279.241455	1073	3284	55.646591	58.841396	1009.59198	3201.936035	1008	3201	26.110529	41.137806	100	100	11.772228	6.562295	1.793919	0.557439	2.340493	1.879182	80.41111	54.422134
1084	113ko3Gcon1R072503	NORMAL	B	1	2	17	18	LOW_SIGNAL	LOW_SIGNAL	1074.294556	3289.595947	1078	3297	46.562553	65.666931	1007.895996	3194.447998	1009	3195	22.539516	41.267315	100	100	12.7907	8.07691	1.583613	0.631467	2.945873	2.305649	61.362183	53.684692
1085	113ko3Gcon1R072503	NORMAL	B	1	2	17	19	LOW_SIGNAL	LOW_SIGNAL	1005.287659	3197.869873	1007	3198	22.434563	37.615891	1012.184021	3189.040039	1011	3192	26.494484	34.203461	100	100	-1.328482	0.749546	-1.772382	0	-0.260294	0.258156	0	177.296448
1086	113ko3Gcon1R072503	NORMAL	B	1	2	17	20	LOW_SIGNAL	LOW_SIGNAL	1034.766724	3202.126709	1034	3200	25.962389	36.362324	1041.741211	3193.559326	1044	3192	32.106277	36.7892	100	100	-1.343532	0.727267	-1.84737	0	-0.217231	0.232878	0	65.224976
1087	113ko3Gcon1R072503	NORMAL	B	1	2	17	21	LOW_SIGNAL	LOW_SIGNAL	1078.079956	3205.546631	1075	3201	29.167536	31.883083	1078.769897	3191.642822	1078	3191	29.92956	37.690838	100	100	-0.132907	1.180265	-0.112608	0	-0.023052	0.368891	0	144.575119
1088	113ko3Gcon1R072503	NORMAL	B	1	2	17	22	LOW_SIGNAL	LOW_SIGNAL	1093.403931	3210.947021	1095	3212	21.682613	34.581264	1104.439941	3200.312012	1105	3203	32.071091	36.828815	100	100	-2.125924	0.902784	-2.354854	0	-0.344111	0.288769	0	119.123283
1089	113ko3Gcon1R072503	NORMAL	B	1	2	17	23	LOW_SIGNAL	LOW_SIGNAL	1144.373291	3304.406738	1147	3314	31.577227	60.032101	1103.599976	3219.464111	1102	3213	26.846939	53.412209	100	100	7.854376	7.210602	1.089282	0.918036	1.518732	1.590322	40.772186	32.261986
1090	113ko3Gcon1R072503	NORMAL	B	1	2	17	24	LOW_SIGNAL	LOW_SIGNAL	1109.624146	3293.744873	1110	3297	37.464306	55.678257	1076.583984	3216.352051	1073	3215	27.597385	47.411575	100	100	6.364698	6.569715	0.968794	1.032211	1.197221	1.632361	76.685158	37.720104
1091	113ko3Gcon1R072503	NORMAL	B	1	2	17	25	LOW_SIGNAL	LOW_SIGNAL	1060.778564	3220.469727	1062	3220	28.550301	41.397137	1062.391968	3205.216064	1062	3201	24.364138	41.610832	100	100	-0.310798	1.294851	-0.240026	0	-0.06622	0.366579	0	27.611065
1092	113ko3Gcon1R072503	NORMAL	B	1	2	17	26	LOW_SIGNAL	LOW_SIGNAL	1047.768677	3210.421875	1046	3209	30.266644	44.121223	1048.631958	3201.664063	1048	3205	23.434717	40.049118	100	100	-0.166298	0.743432	-0.22369	0	-0.036838	0.218677	0	211.394348
1093	113ko3Gcon1R072503	NORMAL	B	1	2	18	1	LOW_SIGNAL	LOW_SIGNAL	1032.860962	3264.397461	1035	3267	25.85293	45.423641	1012.544006	3228.815918	1008	3232	46.339127	44.474422	100	100	3.913761	3.020443	1.295757	0.771749	0.438441	0.800045	189.285233	25.96172
1094	113ko3Gcon1R072503	NORMAL	B	1	2	18	2	LOW_SIGNAL	LOW_SIGNAL	1027.140015	3260.679932	1027	3265	30.878859	42.500423	1010.312012	3224.431885	1008	3222	26.405159	40.80764	100	100	3.241666	3.077021	1.053508	0.94921	0.6373	0.888266	95.13002	32.761192
1095	113ko3Gcon1R072503	NORMAL	B	1	2	18	3	LOW_SIGNAL	LOW_SIGNAL	1012.154358	3209.557129	1011	3210	30.513119	38.153912	1008.072021	3205.47998	1006	3206	21.47736	38.890156	100	100	0.786402	0.346101	2.272177	0.440107	0.190076	0.104838	530.927734	184.724335
1096	113ko3Gcon1R072503	NORMAL	B	1	2	18	4	LOW_SIGNAL	LOW_SIGNAL	1018.918396	3201.435303	1017	3204	25.202068	38.853981	1011.05603	3192.968018	1007	3188	21.541897	40.670578	100	100	1.514568	0.71877	2.107167	0.474571	0.36498	0.208192	166.364334	141.950134
1097	113ko3Gcon1R072503	NORMAL	B	1	2	18	5	LOW_SIGNAL	LOW_SIGNAL	1004.391907	3199.290527	1004	3199	23.238083	41.544373	1010.40802	3204.063965	1011	3207	22.812735	38.349358	100	100	-1.158915	-0.405207	0	0	-0.263717	-0.124472	0	0
1098	113ko3Gcon1R072503	NORMAL	B	1	2	18	6	LOW_SIGNAL	LOW_SIGNAL	1009.277039	3200.885254	1008	3202	21.131855	41.319653	1016.190491	3202.30957	1017	3204	25.507559	35.380562	100	100	-1.331774	-0.120907	0	0	-0.271035	-0.040257	0	0
1099	113ko3Gcon1R072503	NORMAL	B	1	2	18	7	LOW_SIGNAL	LOW_SIGNAL	1016.547302	3202.716309	1016	3201	24.15267	40.764809	1019.047974	3205.271973	1017	3203	30.498245	39.38261	100	100	-0.481717	-0.216945	0	0	-0.081994	-0.064893	0	0
1100	113ko3Gcon1R072503	NORMAL	B	1	2	18	8	LOW_SIGNAL	LOW_SIGNAL	1018.358093	3210.979736	1017	3207	25.44355	37.560558	1017.679993	3207.407959	1019	3209	24.455885	35.009693	100	100	0.130626	0.303201	0.430824	2.321135	0.027728	0.102023	1035.281738	380.924347
1101	113ko3Gcon1R072503	NORMAL	B	1	2	18	9	LOW_SIGNAL	LOW_SIGNAL	1017.060791	3216.614746	1019	3212	25.294514	41.978531	1016.809509	3213.380859	1015	3211	25.491241	36.362385	100	100	0.048406	0.274518	0.17633	5.671187	0.009858	0.088935	1257.890503	648.617554
1102	113ko3Gcon1R072503	NORMAL	B	1	2	18	10	LOW_SIGNAL	LOW_SIGNAL	1017.136047	3211.061279	1017	3207	27.176903	39.957886	1019.023804	3213.86499	1015	3211	35.646141	35.882332	100	100	-0.363648	-0.238001	0	0	-0.052958	-0.078136	0	0
1103	113ko3Gcon1R072503	NORMAL	B	1	2	18	11	LOW_SIGNAL	LOW_SIGNAL	1008.965759	3211.26709	1005	3211	24.096478	37.522099	1017.271973	3200.592041	1016	3199	21.183289	33.928078	100	100	-1.600069	0.906183	-1.765725	0	-0.392112	0.314638	0	150.114273
1104	113ko3Gcon1R072503	NORMAL	B	1	2	18	12	LOW_SIGNAL	LOW_SIGNAL	1022.226013	3202.794434	1020	3204	21.514956	36.677887	1018.455994	3199.912109	1017	3200	24.772676	37.494289	100	100	0.726238	0.244674	2.968183	0.336907	0.152185	0.076874	325.721039	269.979126
1105	113ko3Gcon1R072503	NORMAL	B	1	2	18	13	LOW_SIGNAL	LOW_SIGNAL	1026.598633	3209.979492	1010	3211	172.83371	36.198559	1022.679993	3201.575928	1019	3205	24.820194	38.841129	100	100	0.754868	0.713361	1.058185	0.945014	0.157881	0.216357	4364.836914	167.569595
1106	113ko3Gcon1R072503	NORMAL	B	1	2	18	14	LOW_SIGNAL	LOW_SIGNAL	1037.945557	3207.966064	1013	3207	119.099937	32.21278	1030	3204.170898	1027	3205	27.526789	36.883377	100	100	1.530594	0.322164	4.750982	0.210483	0.288648	0.102896	1458.365234	473.350006
1107	113ko3Gcon1R072503	NORMAL	B	1	2	18	15	DETECTED	DETECTED	1346.707275	3564.743896	1347	3573	52.630436	56.423409	1028.684204	3201.800049	1024	3200	29.44857	39.250851	100	100	61.26244	30.809544	1.988424	0.502911	10.799271	9.246777	13.716131	11.168005
1108	113ko3Gcon1R072503	NORMAL	B	1	2	18	16	DETECTED	DETECTED	1354.662109	3577.040527	1356	3575	36.498173	57.623821	1020.123962	3201.04126	1019	3201	23.158356	39.343231	100	100	64.443825	31.917791	2.019057	0.495281	14.445678	9.556898	8.432537	11.197478
1109	113ko3Gcon1R072503	NORMAL	B	1	2	18	17	LOW_SIGNAL	LOW_SIGNAL	1184.55481	3197.253418	1021	3190	1825.167358	62.61396	1020.607971	3199.416016	1020	3201	25.544361	42.787022	100	100	31.581934	-0.183578	0	-0.005813	6.418122	-0.050543	1113.158813	0
1110	113ko3Gcon1R072503	NORMAL	B	1	2	18	18	LOW_SIGNAL	LOW_SIGNAL	1012.435364	3207.70752	1013	3205	21.982578	37.459423	1021.015991	3210.343994	1020	3210	26.252493	40.763306	100	100	-1.652931	-0.223805	0	0	-0.32685	-0.064678	0	0
1111	113ko3Gcon1R072503	NORMAL	B	1	2	18	19	LOW_SIGNAL	LOW_SIGNAL	1111.877563	3342.415039	1076	3360	207.909637	70.942184	1043.712036	3207.080078	1043	3212	28.608257	39.051163	100	100	13.131081	11.488301	1.142996	0.874894	2.382722	3.465581	302.105774	43.763035
1112	113ko3Gcon1R072503	NORMAL	B	1	2	18	20	LOW_SIGNAL	LOW_SIGNAL	1125.552612	3324.493408	1111	3344	71.966492	76.64521	1079.920044	3199.280029	1080	3200	27.383951	37.815895	100	100	8.79044	10.629102	0.827016	1.209166	1.666398	3.311131	145.845276	53.242458
1113	113ko3Gcon1R072503	NORMAL	B	1	2	18	21	LOW_SIGNAL	LOW_SIGNAL	1166.125854	3247.271484	1168	3247	55.110592	44.651215	1101.991943	3190.184082	1100	3191	26.106949	39.571976	100	100	12.354449	4.84603	2.549396	0.39225	2.456584	1.442622	75.676918	36.230545
1114	113ko3Gcon1R072503	NORMAL	B	1	2	18	22	LOW_SIGNAL	LOW_SIGNAL	1172.559204	3249.868408	1169	3243	87.323235	48.746094	1098.30957	3205.801514	1098	3204	27.523232	37.804127	100	100	14.303094	3.740746	3.823593	0.261534	2.697708	1.165664	111.613083	69.834389
1115	113ko3Gcon1R072503	NORMAL	B	1	2	18	23	LOW_SIGNAL	LOW_SIGNAL	1076.719971	3213.52002	1078	3211	25.115604	36.153419	1086.119019	3211.015869	1087	3214	31.290028	34.020226	100	100	-1.810588	0.212572	-8.517523	0	-0.300385	0.073608	0	488.586823
1116	113ko3Gcon1R072503	NORMAL	B	1	2	18	24	LOW_SIGNAL	LOW_SIGNAL	1057.675659	3210.182373	1058	3210	23.222147	38.762501	1056.296021	3203.736084	1057	3207	23.770077	37.136654	100	100	0.265767	0.547212	0.485675	2.058992	0.058041	0.173583	367.798431	172.325089
1117	113ko3Gcon1R072503	NORMAL	B	1	2	18	25	LOW_SIGNAL	LOW_SIGNAL	1043.581055	3211.148682	1044	3209	26.854856	42.150902	1048.296021	3200.135986	1046	3198	25.50491	33.600437	100	100	-0.908268	0.934845	-0.971572	0	-0.184865	0.327755	0	231.098114
1118	113ko3Gcon1R072503	NORMAL	B	1	2	18	26	LOW_SIGNAL	LOW_SIGNAL	1038.897949	3211.802734	1036	3212	24.727203	42.065105	1042.807983	3198.271973	1041	3199	21.593645	36.794842	100	100	-0.75321	1.148598	-0.655765	0	-0.181073	0.367735	0	150.668411
1119	113ko3Gcon1R072503	NORMAL	B	1	2	19	1	LOW_SIGNAL	LOW_SIGNAL	1038.543091	3370.304688	1043	3369	29.736341	77.05423	1015.096008	3252.719971	1014	3254	24.33815	38.957294	100	100	4.516734	9.981521	0.45251	2.209898	0.963388	3.018298	72.867119	56.538559
1120	113ko3Gcon1R072503	NORMAL	B	1	2	19	2	LOW_SIGNAL	LOW_SIGNAL	1037.046387	3376.390625	1037	3383	30.449377	89.586723	1012.096008	3246.280029	1015	3246	21.791323	47.630058	100	100	4.806321	11.044816	0.435165	2.297977	1.144969	2.731691	85.238838	58.316494
1121	113ko3Gcon1R072503	NORMAL	B	1	2	19	3	LOW_SIGNAL	LOW_SIGNAL	1003.073853	3222.422852	1004	3222	22.453283	35.799969	1009.271973	3214.600098	1010	3217	22.266844	38.601357	100	100	-1.193976	0.664057	-1.798002	0	-0.278356	0.202655	0	184.551331
1122	113ko3Gcon1R072503	NORMAL	B	1	2	19	4	LOW_SIGNAL	LOW_SIGNAL	1007.925659	3212.520264	1006	3216	30.28573	39.047585	1012.544006	3208.008057	1010	3207	21.721664	39.143757	100	100	-0.889656	0.383032	-2.322669	0	-0.212615	0.115273	0	60.773384
1123	113ko3Gcon1R072503	NORMAL	B	1	2	19	5	LOW_SIGNAL	LOW_SIGNAL	1015.331055	3218.317627	1012	3219	24.351568	43.146484	1010.375977	3211	1011	3210	26.843832	38.501152	100	100	0.954522	0.621178	1.536633	0.650774	0.184589	0.190063	227.961716	266.139862
1124	113ko3Gcon1R072503	NORMAL	B	1	2	19	6	LOW_SIGNAL	LOW_SIGNAL	1015.135132	3221.918945	1016	3218	21.374741	39.35751	1013.349182	3215.682617	1013	3213	24.179102	38.797039	100	100	0.344037	0.529389	0.649875	1.538756	0.073863	0.160742	632.86377	106.126709
1125	113ko3Gcon1R072503	NORMAL	B	1	2	19	7	LOW_SIGNAL	LOW_SIGNAL	1083.256714	3356.520264	1085	3370	37.700775	74.235931	1022.335999	3224.087891	1021	3222	30.72168	41.668221	100	100	11.735475	11.241907	1.043904	0.957942	1.982988	3.178258	35.870205	46.392624
1126	113ko3Gcon1R072503	NORMAL	B	1	2	19	8	LOW_SIGNAL	LOW_SIGNAL	1087.452759	3367.952637	1095	3373	41.414997	81.129303	1022.343994	3229.879883	1019	3227	25.989483	40.849373	100	100	12.54224	11.720707	1.070092	0.934499	2.505197	3.380046	49.525032	50.766628
1127	113ko3Gcon1R072503	NORMAL	B	1	2	19	9	LOW_SIGNAL	LOW_SIGNAL	1095.775513	3285.033936	1101	3285	48.378757	56.365295	1015.895996	3215.543945	1016	3213	24.604893	34.632282	100	100	15.387608	5.89886	2.608573	0.383351	3.246489	2.006509	52.146751	63.995972
1128	113ko3Gcon1R072503	NORMAL	B	1	2	19	10	LOW_SIGNAL	LOW_SIGNAL	1088.476196	3265.598633	1098	3266	46.349529	53.400738	1015.455994	3208.288086	1016	3204	21.957991	36.031528	100	100	14.066262	4.864973	2.891334	0.345861	3.32545	1.590567	55.899872	68.770561
1129	113ko3Gcon1R072503	NORMAL	B	1	2	19	11	LOW_SIGNAL	LOW_SIGNAL	1066.35376	3202.319824	1018	3195	458.542145	67.182739	1086.744019	3219.407959	1018	3199	566.694275	157.150742	100	100	-3.927882	-1.450576	0	0	-0.035981	-0.108737	0	0
1130	113ko3Gcon1R072503	NORMAL	B	1	2	19	12	LOW_SIGNAL	LOW_SIGNAL	1014.872498	3200.093994	1013	3197	25.018719	32.020123	1019.40802	3187.791992	1019	3190	26.075911	36.914318	100	100	-0.873701	1.044291	-0.836645	0	-0.173935	0.333258	0	149.307983
1131	113ko3Gcon1R072503	NORMAL	B	1	2	19	13	LOW_SIGNAL	LOW_SIGNAL	1018.060791	3212.7771	1015	3212	25.288599	36.759895	1022.40802	3206.120117	1019	3208	24.3738	40.192604	100	100	-0.837429	0.565097	-1.481921	0	-0.178357	0.165627	0	244.147568
1132	113ko3Gcon1R072503	NORMAL	B	1	2	19	14	LOW_SIGNAL	LOW_SIGNAL	1021.506775	3212.986572	1021	3210	23.310534	38.386505	1032.959961	3204.624023	1034	3203	25.848936	40.895157	100	100	-2.206287	0.709879	-3.107975	0	-0.443082	0.204488	0	168.642807
1133	113ko3Gcon1R072503	NORMAL	B	1	2	19	15	LOW_SIGNAL	LOW_SIGNAL	1025.884399	3219.9729	1023	3221	21.928123	43.962452	1036.476196	3205.230225	1035	3204	27.36529	44.050365	100	100	-2.040353	1.251475	-1.630359	0	-0.387052	0.334678	0	18.867979
1134	113ko3Gcon1R072503	NORMAL	B	1	2	19	16	LOW_SIGNAL	LOW_SIGNAL	1026.385132	3213.709473	1018	3208	54.107548	38.699657	1029.91272	3204.571533	1030	3205	26.178165	44.520092	100	100	-0.679538	0.775701	-0.876031	0	-0.134753	0.205254	0	240.847778
1135	113ko3Gcon1R072503	NORMAL	B	1	2	19	17	LOW_SIGNAL	LOW_SIGNAL	1065.067627	3280.364746	1066	3286	32.725758	56.660484	1027.656006	3203.696045	1030	3204	27.580997	36.717361	100	100	7.206795	6.508245	1.107333	0.903071	1.356427	2.088078	47.082447	56.285999
1136	113ko3Gcon1R072503	NORMAL	B	1	2	19	18	LOW_SIGNAL	LOW_SIGNAL	1079.214722	3304.355713	1081	3314	31.75956	63.738918	1040.567993	3219.120117	1043	3219	27.899397	33.259636	100	100	7.444721	7.235471	1.02892	0.971893	1.385217	2.562734	39.267017	63.791676
1137	113ko3Gcon1R072503	NORMAL	B	1	2	19	19	LOW_SIGNAL	LOW_SIGNAL	1077.278931	3221.591797	1077	3222	25.363596	37.732246	1074.160034	3214.248047	1076	3214	29.401117	35.886837	100	100	0.600809	0.623396	0.963769	1.037593	0.106081	0.204636	476.767761	158.717056
1138	113ko3Gcon1R072503	NORMAL	B	1	2	19	20	LOW_SIGNAL	LOW_SIGNAL	1102.144775	3207.013184	1096	3206	51.048267	39.649128	1101.439941	3209.456055	1099	3209	25.248575	33.542824	100	100	0.135776	-0.20737	0	-1.527298	0.027916	-0.072828	6294.680664	0
1139	113ko3Gcon1R072503	NORMAL	B	1	2	19	21	LOW_SIGNAL	LOW_SIGNAL	1100.721802	3180.708496	1099	3182	24.536545	40.08485	1099.151978	3183.320068	1101	3186	25.789801	36.953896	100	100	0.302403	-0.221691	0	-0.733097	0.06087	-0.070671	505.90213	0
1140	113ko3Gcon1R072503	NORMAL	B	1	2	19	22	LOW_SIGNAL	LOW_SIGNAL	1075.297974	3195.576172	1075	3196	24.164658	35.195515	1074.94397	3202.135986	1070	3202	29.412058	38.267799	100	100	0.068194	-0.556849	0	-8.165705	0.012036	-0.171419	4736.440918	0
1141	113ko3Gcon1R072503	NORMAL	B	1	2	19	23	LOW_SIGNAL	LOW_SIGNAL	1060.677856	3226.919434	1058	3227	23.465117	38.605682	1062.248047	3211.832031	1063	3214	25.069805	34.12072	100	100	-0.302474	1.280738	-0.236172	0	-0.062633	0.442177	0	119.704636
1142	113ko3Gcon1R072503	NORMAL	B	1	2	19	24	LOW_SIGNAL	LOW_SIGNAL	1053.344604	3216.547363	1051	3218	26.67382	43.862392	1051.66394	3209.120117	1054	3206	23.638046	37.23912	100	100	0.323755	0.630483	0.513503	1.947408	0.0711	0.199447	735.341492	312.049103
1143	113ko3Gcon1R072503	NORMAL	B	1	2	19	25	LOW_SIGNAL	LOW_SIGNAL	1045.973022	3213.202637	1045	3210	22.916868	42.558647	1043.222168	3202.523926	1043	3202	20.674578	40.31213	100	100	0.529911	0.906493	0.584573	1.710651	0.133055	0.264901	359.400726	127.772278
1144	113ko3Gcon1R072503	NORMAL	B	1	2	19	26	LOW_SIGNAL	LOW_SIGNAL	1041.675659	3208.371582	1040	3207	25.107447	41.887978	1040.936523	3206.119141	1040	3206	22.861237	39.585167	100	100	0.142384	0.191205	0.744664	1.342887	0.032331	0.056901	1404.364624	608.110901
1145	113ko3Gcon1R072503	NORMAL	B	1	2	20	1	LOW_SIGNAL	LOW_SIGNAL	1044.611816	3269.282959	1018	3266	241.060181	47.371906	1032.554443	3301.851563	1034	3293	28.388191	65.165825	100	100	2.322675	-2.764681	0	-1.1903	0.424732	-0.49978	1985.364502	0
1146	113ko3Gcon1R072503	NORMAL	B	1	2	20	2	LOW_SIGNAL	LOW_SIGNAL	1017.052612	3286.361816	1013	3283	27.523569	50.574261	1021.947388	3288.622803	1018	3276	29.188387	67.28363	100	100	-0.942906	-0.19193	0	0	-0.167696	-0.033604	0	0
1147	113ko3Gcon1R072503	NORMAL	B	1	2	20	3	LOW_SIGNAL	LOW_SIGNAL	1008.261719	3225.557129	1006	3224	24.441456	39.198624	1010.695984	3227.199951	1007	3229	24.966503	38.85083	100	100	-0.468925	-0.139456	0	0	-0.097501	-0.042285	0	0
1148	113ko3Gcon1R072503	NORMAL	B	1	2	20	4	LOW_SIGNAL	LOW_SIGNAL	1013.342285	3214.483154	1013	3214	24.017096	38.696262	1016.255981	3218.719971	1017	3222	27.772379	44.27837	100	100	-0.56128	-0.359654	0	0	-0.104913	-0.095686	0	0
1149	113ko3Gcon1R072503	NORMAL	B	1	2	20	5	LOW_SIGNAL	LOW_SIGNAL	1129.91272	3292.711426	1118	3289	99.74128	60.506126	1014.880005	3223.511963	1016	3225	22.700575	37.057411	100	100	22.159351	5.874197	3.77232	0.265089	5.067392	1.867358	84.431351	69.119492
1150	113ko3Gcon1R072503	NORMAL	B	1	2	20	6	LOW_SIGNAL	LOW_SIGNAL	1124.959473	3292.9729	1124	3290	81.172768	61.273769	1024.592041	3226.280029	1025	3229	21.70145	40.391556	100	100	19.334301	5.661418	3.415098	0.292817	4.624918	1.651159	77.931717	69.08683
1151	113ko3Gcon1R072503	NORMAL	B	1	2	20	7	LOW_SIGNAL	LOW_SIGNAL	1033.476563	3251.630859	1034	3250	25.804762	40.275112	1030.368042	3240.879883	1033	3238	23.05027	34.626251	100	100	0.59881	0.912628	0.656139	1.524068	0.134858	0.310486	373.182861	191.327499
1152	113ko3Gcon1R072503	NORMAL	B	1	2	20	8	LOW_SIGNAL	LOW_SIGNAL	1035.816284	3257.510254	1036	3257	23.742632	38.893486	1033.57605	3248.312012	1035	3249	24.895353	40.069374	100	100	0.431548	0.78082	0.552686	1.809346	0.089986	0.229558	334.238495	104.758553
1153	113ko3Gcon1R072503	NORMAL	B	1	2	20	9	LOW_SIGNAL	LOW_SIGNAL	1021.939209	3242.216309	1018	3241	24.900953	46.656303	1021.76001	3231.76001	1022	3228	27.96726	40.472488	100	100	0.03452	0.887613	0.038891	25.712957	0.006407	0.258356	7105.080566	221.988785
1154	113ko3Gcon1R072503	NORMAL	B	1	2	20	10	LOW_SIGNAL	LOW_SIGNAL	1014	3223.013428	1013	3224	21.66473	38.266872	1014.640015	3218.60791	1013	3216	23.904179	35.630249	100	100	-0.123289	0.373975	-0.329673	0	-0.026774	0.123645	0	316.840637
1155	113ko3Gcon1R072503	NORMAL	B	1	2	20	11	LOW_SIGNAL	LOW_SIGNAL	1002.892639	3197.852295	1001	3196	22.260479	35.457321	1017.728027	3198.919922	1014	3197	37.187916	45.784134	100	100	-2.857818	-0.090629	0	0	-0.39893	-0.023319	0	0
1156	113ko3Gcon1R072503	NORMAL	B	1	2	20	12	LOW_SIGNAL	LOW_SIGNAL	1002.872498	3200.966553	1003	3198	20.965958	37.785564	1024.391968	3187.23999	1016	3183	91.219513	40.893127	100	100	-4.145408	1.165219	-3.557621	0	-0.235909	0.335669	0	113.91391
1157	113ko3Gcon1R072503	NORMAL	B	1	2	20	13	LOW_SIGNAL	LOW_SIGNAL	1021.040283	3213.261719	1020	3210	24.051992	40.915939	1021.880371	3214.786377	1023	3214	25.84141	40.876778	100	100	-0.16183	-0.129425	0	0	-0.032509	-0.037299	0	0
1158	113ko3Gcon1R072503	NORMAL	B	1	2	20	14	LOW_SIGNAL	LOW_SIGNAL	1031.697998	3214.651123	1028	3215	24.112545	38.606628	1030.680054	3212.647949	1029	3210	26.087509	37.116692	100	100	0.196092	0.170045	1.153175	0.867171	0.03902	0.05397	978.154724	530.24939
1159	113ko3Gcon1R072503	NORMAL	B	1	2	20	15	LOW_SIGNAL	LOW_SIGNAL	1037.755127	3225.387695	1036	3222	25.807394	39.061661	1048.237305	3233.5	1040	3222	96.529663	47.873722	100	100	-2.019237	-0.688637	0	0	-0.10859	-0.169452	0	0
1160	113ko3Gcon1R072503	NORMAL	B	1	2	20	16	LOW_SIGNAL	LOW_SIGNAL	1031.700684	3216.850342	1030	3216	25.506487	41.25536	1036.312012	3221.552002	1033	3219	30.40225	39.38345	100	100	-0.888304	-0.399114	0	0	-0.151677	-0.119382	0	0
1161	113ko3Gcon1R072503	NORMAL	B	1	2	20	17	LOW_SIGNAL	LOW_SIGNAL	1040.290527	3224.7229	1040	3223	24.033501	41.324303	1041.904053	3218.895996	1042	3217	30.085203	41.568993	100	100	-0.310822	0.494634	-0.628388	0	-0.053632	0.140174	0	77.29126
1162	113ko3Gcon1R072503	NORMAL	B	1	2	20	18	LOW_SIGNAL	LOW_SIGNAL	1076.577148	3225.765137	1076	3229	25.95557	39.135483	1074.81604	3227.775879	1072	3228	45.350319	46.671959	100	100	0.339251	-0.170688	0	-0.50313	0.038833	-0.043082	2111.634277	0
1163	113ko3Gcon1R072503	NORMAL	B	1	2	20	19	LOW_SIGNAL	LOW_SIGNAL	1102.590942	3224.487061	1101	3221	26.527731	37.455715	1332.42395	3227.36792	1102	3221	2362.435303	63.701996	100	100	-44.27393	-0.24455	0	0	-0.097286	-0.045224	0	0
1164	113ko3Gcon1R072503	NORMAL	B	1	2	20	20	LOW_SIGNAL	LOW_SIGNAL	1107.902588	3217.694824	1105	3216	23.244303	35.889145	1108.472046	3215.552002	1106	3218	23.238794	38.362545	100	100	-0.109698	0.1819	-0.603067	0	-0.024505	0.055857	0	632.432373
1165	113ko3Gcon1R072503	NORMAL	B	1	2	20	21	LOW_SIGNAL	LOW_SIGNAL	1092.717163	3196.144775	1093	3197	28.442671	37.691563	1089.088013	3196.12793	1089	3198	30.874882	38.177219	100	100	0.699102	0.00143	488.88385	0.002045	0.117544	0.000441	330.968933	36033.558594
1166	113ko3Gcon1R072503	NORMAL	B	1	2	20	22	LOW_SIGNAL	LOW_SIGNAL	1056.671143	3202.51001	1058	3202	23.843082	37.663452	1062.823975	3212.855957	1062	3215	24.434929	39.329811	100	100	-1.185252	-0.878246	0	0	-0.251805	-0.263056	0	0
1167	113ko3Gcon1R072503	NORMAL	B	1	2	20	23	LOW_SIGNAL	LOW_SIGNAL	1102.304077	3366.5271	1104	3371	36.63641	86.147057	1059.763184	3230.947266	1060	3231	24.804831	41.534035	100	100	8.194874	11.509089	0.712035	1.404425	1.715025	3.264307	63.37891	55.667152
1168	113ko3Gcon1R072503	NORMAL	B	1	2	20	24	LOW_SIGNAL	LOW_SIGNAL	1098.067627	3355.621582	1098	3363	34.696476	78.237663	1055.855957	3223.677979	1053	3218	30.293802	44.019592	100	100	8.131454	11.200417	0.725996	1.377419	1.393409	2.997384	40.072823	49.02039
1169	113ko3Gcon1R072503	NORMAL	B	1	2	20	25	LOW_SIGNAL	LOW_SIGNAL	1052.662109	3224.837891	1052	3218	25.569036	42.347927	1046.567993	3214.456055	1048	3216	25.022032	41.17263	100	100	1.173941	0.881292	1.332068	0.750712	0.24355	0.252154	86.32209	95.432472
1170	113ko3Gcon1R072503	NORMAL	B	1	2	20	26	LOW_SIGNAL	LOW_SIGNAL	1051.898682	3231.452637	1053	3226	28.356514	40.677647	1041.404785	3212.214355	1040	3206	23.078707	41.381664	100	100	2.021494	1.633097	1.237828	0.807867	0.4547	0.464899	157.007462	39.508411
1171	113ko3Gcon1R072503	NORMAL	B	1	2	21	1	DETECTED	DETECTED	5650.239258	13415.486328	6511	15075	1835.000854	3975.127197	1031.333374	3244.875	1034	3237	23.786491	103.116783	100	100	889.763855	863.361877	1.03058	0.970327	194.181885	98.631966	39.724705	39.071297
1172	113ko3Gcon1R072503	NORMAL	B	1	2	21	2	DETECTED	DETECTED	5631.824219	14452.62793	6291	16677	1948.354004	4784.045898	1023.428589	3210.107178	1025	3225	23.93576	118.893761	100	100	887.739258	954.354004	0.930199	1.075039	192.531815	94.55938	42.275166	42.540001
1173	113ko3Gcon1R072503	NORMAL	B	1	2	21	3	LOW_SIGNAL	LOW_SIGNAL	1027.827759	3264.119141	1028	3267	30.028381	42.27969	1015.619019	3237.206299	1017	3238	28.434872	42.991783	100	100	2.351833	2.284575	1.02944	0.971402	0.429358	0.626	79.058388	28.954163
1174	113ko3Gcon1R072503	NORMAL	B	1	2	21	4	LOW_SIGNAL	LOW_SIGNAL	1029.22522	3251.807861	1029	3250	25.256332	37.263687	1012.357117	3235.341309	1014	3236	25.175056	38.517361	100	100	3.249391	1.397811	2.324628	0.430176	0.670032	0.42751	12.002347	59.192913
1175	113ko3Gcon1R072503	NORMAL	B	1	2	21	5	LOW_SIGNAL	LOW_SIGNAL	1037.980225	3289.697266	1038	3283	26.789211	46.645065	1022.730164	3234.357178	1020	3238	24.584682	39.85202	100	100	2.937699	4.697704	0.625348	1.59911	0.620307	1.388639	69.784279	43.801922
1176	113ko3Gcon1R072503	NORMAL	B	1	2	21	6	LOW_SIGNAL	LOW_SIGNAL	1042.306641	3298.786621	1040	3298	25.400673	46.172363	1029.160034	3248.1521	1028	3248	27.968416	42.384956	100	100	2.532499	4.298259	0.589192	1.69724	0.470052	1.194634	89.044472	36.169006
1177	113ko3Gcon1R072503	NORMAL	B	1	2	21	7	LOW_SIGNAL	LOW_SIGNAL	1040.51355	3279.885254	1039	3279	28.133909	46.754028	1035.051758	3258.844727	1034	3250	25.846659	43.799068	100	100	1.052133	1.786086	0.589072	1.697585	0.211315	0.480388	203.441925	77.744713
1178	113ko3Gcon1R072503	NORMAL	B	1	2	21	8	LOW_SIGNAL	LOW_SIGNAL	1043.493286	3296.506836	1040	3299	25.032902	41.087017	1044.072021	3288.543945	1044	3281	27.957678	47.536491	100	100	-0.111485	0.675953	-0.16493	0	-0.0207	0.167511	0	300.238159
1179	113ko3Gcon1R072503	NORMAL	B	1	2	21	9	LOW_SIGNAL	LOW_SIGNAL	1052.459473	3327.364746	1050	3326	30.314768	74.232689	1027.280029	3263.431885	1028	3262	28.281019	43.602741	100	100	4.850447	5.427127	0.893741	1.118892	0.89033	1.466258	43.354656	93.969505
1180	113ko3Gcon1R072503	NORMAL	B	1	2	21	10	LOW_SIGNAL	LOW_SIGNAL	1039.872437	3286.523438	1040	3279	28.217609	64.208138	1018.736023	3234.135986	1018	3233	23.89329	40.887997	100	100	4.071618	4.447061	0.915575	1.09221	0.884617	1.281243	71.021828	94.499977
1181	113ko3Gcon1R072503	NORMAL	B	1	2	21	11	LOW_SIGNAL	LOW_SIGNAL	1012.516785	3212.892578	1014	3214	21.899527	41.688042	1013.719971	3211.968018	1012	3210	25.322947	43.8316	100	100	-0.231776	0.078484	-2.953162	0	-0.047514	0.021093	0	1464.418823
1182	113ko3Gcon1R072503	NORMAL	B	1	2	21	12	LOW_SIGNAL	LOW_SIGNAL	1016.302002	3212.268555	1015	3212	24.470251	38.436604	1014.449524	3214.018311	1011	3208	25.980223	41.410091	100	100	0.356853	-0.148533	0	-0.416231	0.071303	-0.042254	471.155151	0
1183	113ko3Gcon1R072503	NORMAL	B	1	2	21	13	DETECTED	DETECTED	1594.030273	4090.404053	1597	4066	70.211113	185.537537	1021.575745	3212.651611	1020	3214	24.04423	50.219666	100	100	110.274895	74.510567	1.47999	0.67568	23.808395	17.478262	11.523311	20.348763
1184	113ko3Gcon1R072503	NORMAL	B	1	2	21	14	DETECTED	DETECTED	1586.153198	4078.486572	1597	4070	106.888824	225.867233	1025.875	3211.512451	1024	3213	28.457996	40.865322	100	100	107.929306	73.595619	1.466518	0.681887	19.687901	21.215399	18.389236	25.62241
1185	113ko3Gcon1R072503	NORMAL	B	1	2	21	15	DETECTED	DETECTED	1435.519653	3874.771729	1447	3851	85.424889	165.221313	1028.052612	3216.973633	1033	3219	31.826151	49.520897	100	100	78.4925	55.839104	1.405691	0.711394	12.8029	13.283243	19.455534	23.962578
1186	113ko3Gcon1R072503	NORMAL	B	1	2	21	16	DETECTED	DETECTED	1442.067749	3916.237305	1450	3884	72.95845	152.116501	1035.069458	3221.958252	1031	3217	32.394279	46.495628	100	100	78.402199	58.935894	1.330296	0.751712	12.563894	14.932137	16.062075	20.861412
1187	113ko3Gcon1R072503	NORMAL	B	1	2	21	17	LOW_SIGNAL	LOW_SIGNAL	1065.135132	3249.371582	1064	3248	25.706257	42.184452	1067.287964	3236.47998	1065	3234	30.429935	40.805321	100	100	-0.414711	1.094341	-0.37896	0	-0.070747	0.315929	0	82.986626
1188	113ko3Gcon1R072503	NORMAL	B	1	2	21	18	LOW_SIGNAL	LOW_SIGNAL	1084.351318	3240.081055	1083	3237	23.610458	43.599369	1090.040039	3224.352051	1087	3224	29.191631	44.068726	100	100	-1.095848	1.335202	-0.820736	0	-0.194875	0.35692	0	40.782227
1189	113ko3Gcon1R072503	NORMAL	B	1	2	21	19	LOW_SIGNAL	LOW_SIGNAL	1107.346436	3231.960693	1109	3234	23.19945	38.269279	1600.57605	3249.008057	1110	3225	3597.999512	142.510696	100	100	-95.01339	-1.447115	0	0	-0.137084	-0.119622	0	0
1190	113ko3Gcon1R072503	NORMAL	B	1	2	21	20	LOW_SIGNAL	LOW_SIGNAL	1099.882324	3233.189453	1097	3230	29.659906	37.39122	1096.712036	3226.600098	1098	3227	26.390924	36.386143	100	100	0.610709	0.559357	1.091807	0.915913	0.120128	0.181095	426.971161	130.6828
1191	113ko3Gcon1R072503	NORMAL	B	1	2	21	21	LOW_SIGNAL	LOW_SIGNAL	1073.078979	3233.638184	1072	3233	25.138958	43.911045	1080.208008	3233.76001	1079	3235	33.280167	43.705093	100	100	-1.373302	-0.010342	0	0	-0.214213	-0.002787	0	0
1192	113ko3Gcon1R072503	NORMAL	B	1	2	21	22	LOW_SIGNAL	LOW_SIGNAL	1067.776367	3254.164551	1067	3253	25.531231	44.236935	1069.055542	3241.952393	1067	3241	24.803968	39.971764	100	100	-0.246414	1.036665	-0.237699	0	-0.051571	0.30552	0	155.1866
1193	113ko3Gcon1R072503	NORMAL	B	1	2	21	23	DETECTED	DETECTED	1292.030884	3462.226807	1290	3465	38.312435	53.895641	1067.388916	3245.027832	1064	3245	22.361027	44.266788	100	100	43.273952	18.437567	2.347053	0.426066	10.046139	4.90659	13.848668	14.154749
1194	113ko3Gcon1R072503	NORMAL	B	1	2	21	24	DETECTED	DETECTED	1298.390503	3471	1296	3472	44.137348	52.29208	1063.732422	3242.633789	1064	3248	26.876949	46.01746	100	100	45.203407	19.38553	2.331812	0.428851	8.73083	4.962599	14.919792	10.875762
1195	113ko3Gcon1R072503	NORMAL	B	1	2	21	25	LOW_SIGNAL	LOW_SIGNAL	1060.574341	3227.736572	1064	3227	26.040546	42.426304	1055.631958	3230.52002	1053	3238	24.045164	42.108459	100	100	0.952077	-0.236281	0	-0.248174	0.205546	-0.066102	202.270966	0
1196	113ko3Gcon1R072503	NORMAL	B	1	2	21	26	LOW_SIGNAL	LOW_SIGNAL	1046.574341	3217.412109	1047	3213	22.827387	39.019428	1047.928589	3212.817383	1047	3210	24.529881	39.840973	100	100	-0.260876	0.390037	-0.668849	0	-0.055208	0.115327	0	175.180374
1197	113ko3Gcon1R072503	NORMAL	B	1	2	22	1	LOW_SIGNAL	LOW_SIGNAL	1084.928589	3301.935059	1094	3335	61.843685	106.695992	1007.528015	3165.728027	1007	3164	28.788042	76.60807	100	100	14.910075	11.56233	1.289539	0.775471	2.688636	1.777972	70.716171	54.523357
1198	113ko3Gcon1R072503	NORMAL	B	1	2	22	2	LOW_SIGNAL	LOW_SIGNAL	1085.803955	3279.39209	1091	3283	55.784729	68.573074	1005.336548	3162.403809	1004	3162	30.587008	71.790215	100	100	15.500855	9.93089	1.560873	0.640667	2.630771	1.629585	57.975761	18.16433
1199	113ko3Gcon1R072503	NORMAL	B	1	2	22	3	DETECTED	DETECTED	1106.915649	3500.132568	1105	3495	28.117441	50.133179	1017.521301	3234.670166	1016	3236	29.575031	35.235119	100	100	17.220499	22.534548	0.764182	1.308589	3.022629	7.534029	10.258107	13.43415
1200	113ko3Gcon1R072503	NORMAL	B	1	2	22	4	DETECTED	DETECTED	1123.730347	3535.325928	1120	3517	35.925671	94.505859	1021.318176	3246.245361	1018	3247	26.09367	39.867947	100	100	19.728189	24.539444	0.803938	1.243877	3.92479	7.250952	24.111982	29.640495
1201	113ko3Gcon1R072503	NORMAL	B	1	2	22	5	DETECTED	DETECTED	1180.509644	3506.355713	1177	3502	30.117886	56.076046	1033.846191	3244.987061	1030	3245	25.714258	37.631329	100	100	28.252544	22.187038	1.273381	0.785311	5.703585	6.945507	10.691177	15.906308
1202	113ko3Gcon1R072503	NORMAL	B	1	2	22	6	DETECTED	DETECTED	1189.765259	3572.487061	1194	3558	41.56739	85.525764	1045.365112	3262.36499	1046	3259	28.118589	41.63718	100	100	27.816553	26.325613	1.056635	0.946401	5.135398	7.448201	21.200537	24.089256
1203	113ko3Gcon1R072503	NORMAL	B	1	2	22	7	DETECTED	DETECTED	7265.614746	14148.547852	8108	15726	2135.549805	4518.124023	1068.599976	3317.166748	1061	3301	38.629631	49.244694	100	100	1193.763184	919.453247	1.29834	0.770214	160.42128	219.950211	34.455307	41.7108
1204	113ko3Gcon1R072503	NORMAL	B	1	2	22	8	DETECTED	DETECTED	6948.478516	15148.243164	7989	17067	2411.17749	5630.797852	1065.8302	3320.584961	1069	3320	26.784565	49.768482	100	100	1133.2052	1004.025146	1.128662	0.886005	219.628296	237.65358	40.985432	47.605179
1205	113ko3Gcon1R072503	NORMAL	B	1	2	22	9	LOW_SIGNAL	LOW_SIGNAL	1071.523438	3361.241699	1068	3363	30.804873	58.850662	1042.47998	3269.927979	1043	3269	24.484221	45.457027	100	100	5.594792	7.751431	0.721775	1.385472	1.186211	2.008792	64.365387	40.932793
1206	113ko3Gcon1R072503	NORMAL	B	1	2	22	10	LOW_SIGNAL	LOW_SIGNAL	1066.463135	3331.523438	1066	3330	29.4615	61.836384	1030.015991	3250.696045	1033	3248	22.854372	41.777679	100	100	7.021003	6.861268	1.023281	0.977249	1.594756	1.934703	51.010502	56.403004
1207	113ko3Gcon1R072503	NORMAL	B	1	2	22	11	LOW_SIGNAL	LOW_SIGNAL	1019.293335	3245.666748	1020	3246	23.922007	42.71172	1023.127991	3237.560059	1021	3235	26.771423	44.14975	100	100	-0.73869	0.68816	-1.073427	0	-0.143237	0.183618	0	137.865021
1208	113ko3Gcon1R072503	NORMAL	B	1	2	22	12	LOW_SIGNAL	LOW_SIGNAL	1012.780029	3231.939941	1013	3228	24.692984	40.834122	1015.552002	3236.927979	1013	3241	24.443638	38.242054	100	100	-0.53398	-0.423424	0	0	-0.113403	-0.130433	0	0
1209	113ko3Gcon1R072503	NORMAL	B	1	2	22	13	LOW_SIGNAL	LOW_SIGNAL	1056.606689	3301.540039	1055	3301	26.057985	58.46225	1017.722229	3215.222168	1016	3211	27.186653	42.423183	100	100	7.490516	7.327343	1.022269	0.978216	1.430278	2.034686	19.936319	46.601841
1210	113ko3Gcon1R072503	NORMAL	B	1	2	22	14	LOW_SIGNAL	LOW_SIGNAL	1049.593384	3303.899902	1048	3306	27.631107	65.449883	1021.309509	3199.555664	1019	3197	41.346046	42.715355	100	100	5.44847	8.857564	0.615121	1.625697	0.684077	2.44278	108.745354	47.524586
1211	113ko3Gcon1R072503	NORMAL	B	1	2	22	15	LOW_SIGNAL	LOW_SIGNAL	1007.168945	3198.736572	1007	3198	23.169994	42.476303	1010.603149	3194.539795	1010	3195	28.790024	41.955147	100	100	-0.661549	0.356256	-1.856949	0	-0.119285	0.10003	0	158.059296
1212	113ko3Gcon1R072503	NORMAL	B	1	2	22	16	LOW_SIGNAL	LOW_SIGNAL	1031.114868	3229.303955	1030	3235	28.118923	47.195736	1037.015869	3227.888916	1038	3226	35.780884	49.969631	100	100	-1.136741	0.12012	-9.463398	0	-0.16492	0.028318	0	1160.19873
1213	113ko3Gcon1R072503	NORMAL	B	1	2	22	17	LOW_SIGNAL	LOW_SIGNAL	1073.790527	3228.7771	1072	3227	25.825739	43.394852	1077.303955	3242.687988	1078	3249	27.148998	45.609917	100	100	-0.67681	-1.180866	0	0	-0.129413	-0.304997	0	0
1214	113ko3Gcon1R072503	NORMAL	B	1	2	22	18	LOW_SIGNAL	LOW_SIGNAL	1101.967163	3237.717041	1101	3234	24.425428	42.516445	1109.661987	3234.943604	1111	3231	30.701458	45.822163	100	100	-1.482294	0.235431	-6.296079	0	-0.250634	0.060526	0	616.154846
1215	113ko3Gcon1R072503	NORMAL	B	1	2	22	19	LOW_SIGNAL	LOW_SIGNAL	1110.960815	3257.320313	1112	3257	30.484224	44.41254	1122.030029	3250.080078	1121	3245	33.632431	50.560627	100	100	-2.13232	0.614608	-3.469397	0	-0.329123	0.143199	0	333.747345
1216	113ko3Gcon1R072503	NORMAL	B	1	2	22	20	LOW_SIGNAL	LOW_SIGNAL	1089.066284	3270.457031	1092	3271	30.312521	50.482426	1102.230713	3278.701904	1101	3275	33.0452	49.561546	100	100	-2.535933	-0.69989	0	0	-0.398376	-0.166356	0	0
1217	113ko3Gcon1R072503	NORMAL	B	1	2	22	21	LOW_SIGNAL	LOW_SIGNAL	1086.390747	3313	1085	3316	21.87052	43.792389	1080.823975	3295.879883	1082	3293	25.752565	44.535347	100	100	1.072356	1.453291	0.737881	1.355231	0.216164	0.384416	244.25058	47.317726
1218	113ko3Gcon1R072503	NORMAL	B	1	2	22	22	LOW_SIGNAL	LOW_SIGNAL	1097.900635	3304.377441	1098	3304	24.307405	47.137203	1091.696045	3283.879883	1089	3287	25.028444	50.272896	100	100	1.195222	1.739995	0.686912	1.455792	0.247902	0.407726	96.127472	85.264153
1219	113ko3Gcon1R072503	NORMAL	B	1	2	22	23	LOW_SIGNAL	LOW_SIGNAL	1080.193359	3248.966553	1071	3245	85.183083	46.028648	1077.615967	3263.488037	1072	3266	40.589561	44.239567	100	100	0.496497	-1.232698	0	-2.482794	0.063499	-0.328247	2905.684326	0
1220	113ko3Gcon1R072503	NORMAL	B	1	2	22	24	LOW_SIGNAL	LOW_SIGNAL	1060.640015	3249.973389	1060	3248	21.29476	42.304104	1068.880005	3262.592041	1071	3261	27.169298	38.944141	100	100	-1.587312	-1.071171	0	0	-0.303283	-0.324019	0	0
1221	113ko3Gcon1R072503	NORMAL	B	1	2	22	25	LOW_SIGNAL	LOW_SIGNAL	1070.466187	3283.966309	1070	3281	27.357155	39.923126	1061.848022	3256.696045	1061	3256	22.327135	45.813831	100	100	1.660162	2.314916	0.717159	1.394392	0.385995	0.595241	183.433929	82.409714
1222	113ko3Gcon1R072503	NORMAL	B	1	2	22	26	LOW_SIGNAL	LOW_SIGNAL	1055.348999	3230.19458	1053	3229	29.210541	46.002445	1047.079346	3225.944336	1048	3229	25.09425	44.736076	100	100	1.593026	0.360794	4.415331	0.226484	0.329544	0.095007	180.794312	252.209747
1223	113ko3Gcon1R072503	NORMAL	B	1	2	23	1	LOW_SIGNAL	LOW_SIGNAL	1004.503357	3228.523438	1005	3226	23.747154	46.528534	1009.325378	3207.015869	1010	3202	28.767435	50.626469	100	100	-0.928891	1.825732	-0.508777	0	-0.167621	0.424829	0	92.773453
1224	113ko3Gcon1R072503	NORMAL	B	1	2	23	2	LOW_SIGNAL	LOW_SIGNAL	1003.421753	3207.659912	1000	3202	23.783245	44.205074	1007.974365	3185.666748	1007	3187	25.845188	46.490456	100	100	-0.876993	1.866954	-0.469746	0	-0.176149	0.473068	0	65.461296
1225	113ko3Gcon1R072503	NORMAL	B	1	2	23	3	DETECTED	DETECTED	3068.676758	9226.585938	3161	9578	306.333435	1401.162964	1019.017517	3240.315674	1018	3248	26.62537	41.919632	100	100	394.836517	508.161987	0.776989	1.287019	76.981438	142.803513	14.88902	23.395798
1226	113ko3Gcon1R072503	NORMAL	B	1	2	23	4	DETECTED	DETECTED	3009.274414	8747.813477	3143	9216	433.99942	1486.851563	1025.183105	3256.042236	1024	3257	26.426346	39.456821	100	100	382.205841	466.184998	0.819859	1.219722	75.080048	139.184341	21.833376	27.064634
1227	113ko3Gcon1R072503	NORMAL	B	1	2	23	5	LOW_SIGNAL	LOW_SIGNAL	1033.145752	3250.298096	1033	3250	24.330332	41.134701	1036.166626	3240.595215	1034	3241	22.709204	41.45015	100	100	-0.581927	0.823657	-0.706516	0	-0.133024	0.234086	0	52.603394
1228	113ko3Gcon1R072503	NORMAL	B	1	2	23	6	LOW_SIGNAL	LOW_SIGNAL	1041.578979	3269.032959	1041	3273	23.802872	43.833134	1041.395996	3257.38623	1039	3254	25.232944	48.391521	100	100	0.035249	0.988666	0.035653	28.048035	0.007252	0.240677	4576.400391	176.045593
1229	113ko3Gcon1R072503	NORMAL	B	1	2	23	7	DETECTED	DETECTED	5586.957031	12775.829102	5896	13762	1517.183472	4198.515625	1065.583374	3309.166748	1064	3298	37.273026	56.276104	100	100	870.975708	803.605103	1.083835	0.922649	121.304176	168.218155	33.545681	44.346558
1230	113ko3Gcon1R072503	NORMAL	B	1	2	23	8	DETECTED	DETECTED	5558.803223	12473.5	5907	13415	1637.586548	4308.09668	1069.424194	3308.45459	1066	3303	35.174591	51.638821	100	100	864.812439	778.001465	1.111582	0.899619	127.631302	177.483627	36.468491	47.002357
1231	113ko3Gcon1R072503	NORMAL	B	1	2	23	9	LOW_SIGNAL	LOW_SIGNAL	1145.651001	3479.597412	1145	3482	52.982395	104.047325	1049.400024	3275.145508	1050	3273	26.985287	42.669582	100	100	18.541327	17.355494	1.068326	0.936044	3.566795	4.791514	47.371227	46.414577
1232	113ko3Gcon1R072503	NORMAL	B	1	2	23	10	DETECTED	DETECTED	1155.445313	3539.28125	1147	3531	53.583225	110.060165	1044.436646	3263.155029	1047	3261	21.851271	38.992912	100	100	21.384178	23.439777	0.912303	1.096127	5.080193	7.081447	44.073395	37.273277
1233	113ko3Gcon1R072503	NORMAL	B	1	2	23	11	LOW_SIGNAL	LOW_SIGNAL	1040.563721	3294.966553	1039	3292	30.255066	39.430473	1046.873901	3268.243652	1045	3262	31.316204	42.096924	100	100	-1.215563	2.268451	-0.535856	0	-0.201499	0.634795	0	55.174065
1234	113ko3Gcon1R072503	NORMAL	B	1	2	23	12	LOW_SIGNAL	LOW_SIGNAL	1031.113281	3269.766602	1031	3267	23.031782	40.910011	1037.33606	3260.823975	1038	3261	23.922573	46.204327	100	100	-1.198726	0.759121	-1.579098	0	-0.260122	0.193545	0	240.151123
1235	113ko3Gcon1R072503	NORMAL	B	1	2	23	13	LOW_SIGNAL	LOW_SIGNAL	1081.546631	3306.593262	1082	3306	29.667864	55.66898	1026.456055	3233.919922	1025	3236	22.183426	43.881733	100	100	10.612385	6.169088	1.720252	0.58131	2.483412	1.656118	35.758728	47.136059
1236	113ko3Gcon1R072503	NORMAL	B	1	2	23	14	LOW_SIGNAL	LOW_SIGNAL	1072.439941	3299.93335	1075	3304	34.267895	57.702271	1024.671997	3228.912109	1024	3224	26.119997	44.227219	100	100	9.201788	6.028844	1.526294	0.655182	1.828788	1.605826	46.43668	52.182739
1237	113ko3Gcon1R072503	NORMAL	B	1	2	23	15	LOW_SIGNAL	LOW_SIGNAL	1030.818848	3232.758301	1032	3232	24.665886	41.179504	1030.095947	3216.560059	1026	3217	30.956114	40.896683	100	100	0.139256	1.375035	0.101275	9.874147	0.023352	0.396077	2587.486328	29.74382
1238	113ko3Gcon1R072503	NORMAL	B	1	2	23	16	LOW_SIGNAL	LOW_SIGNAL	1065.432373	3240.898682	1066	3242	29.3601	40.526421	1067.76001	3225.583984	1064	3222	41.477432	39.764061	100	100	-0.448385	1.300033	-0.344903	0	-0.056118	0.385139	0	51.086189
1239	113ko3Gcon1R072503	NORMAL	B	1	2	23	17	LOW_SIGNAL	LOW_SIGNAL	1125.612305	3307.625732	1127	3311	28.089487	55.874653	1099.671997	3243.855957	1100	3241	32.328899	45.691059	100	100	4.997016	5.413283	0.923103	1.083303	0.802388	1.395673	61.696747	50.432346
1240	113ko3Gcon1R072503	NORMAL	B	1	2	23	18	LOW_SIGNAL	LOW_SIGNAL	1149.235352	3316.627441	1148	3316	29.157869	48.099796	1132.076904	3261.451904	1134	3264	29.480516	45.348679	100	100	3.305321	4.683736	0.705702	1.417029	0.582027	1.216696	25.349932	29.059895
1241	113ko3Gcon1R072503	NORMAL	B	1	2	23	19	DETECTED	DETECTED	8599.904297	18151.300781	9687	20418	2508.019287	5529.848145	1130.470581	3312.911865	1131	3310	29.79652	49.623043	100	100	1438.875854	1259.599731	1.142328	0.875405	250.681412	299.022156	33.57473	37.265675
1242	113ko3Gcon1R072503	NORMAL	B	1	2	23	20	DETECTED	DETECTED	8729.736328	18915.919922	9649	21123	2157.63623	4919.455078	1115.452393	3360.5	1113	3357	23.637718	44.99065	100	100	1466.779175	1320.467041	1.110803	0.900249	322.124329	345.747833	28.334991	31.624023
1243	113ko3Gcon1R072503	NORMAL	B	1	2	23	21	LOW_SIGNAL	LOW_SIGNAL	1095.947021	3374.655518	1097	3373	23.280828	42.091499	1096.712036	3348.167969	1096	3352	24.910101	43.54174	100	100	-0.147369	2.248473	-0.065542	0	-0.030711	0.608325	0	42.072617
1244	113ko3Gcon1R072503	NORMAL	B	1	2	23	22	LOW_SIGNAL	LOW_SIGNAL	1098.125854	3368.006592	1097	3367	22.262465	41.581005	1101.223999	3350.12793	1101	3352	25.409191	45.50948	100	100	-0.596812	1.517682	-0.393239	0	-0.12193	0.392856	0	103.457581
1245	113ko3Gcon1R072503	NORMAL	B	1	2	23	23	LOW_SIGNAL	LOW_SIGNAL	1094.933716	3376.993408	1095	3380	28.46393	59.169308	1103.435181	3360.573975	1101	3353	34.396332	72.721748	100	100	-1.637681	1.393811	-1.174966	0	-0.247162	0.225784	0	257.488739
1246	113ko3Gcon1R072503	NORMAL	B	1	2	23	24	LOW_SIGNAL	LOW_SIGNAL	1081.553345	3334.973389	1083	3338	25.475752	50.863277	1088.698242	3326.189697	1085	3321	34.059082	69.733261	100	100	-1.376359	0.745629	-1.845903	0	-0.20978	0.125961	0	543.095337
1247	113ko3Gcon1R072503	NORMAL	B	1	2	23	25	LOW_SIGNAL	LOW_SIGNAL	1086.496704	3285.228271	1086	3286	26.04949	41.715755	1072.347168	3275.884277	1070	3273	28.313637	45.351257	100	100	2.725699	0.793192	3.436367	0.291005	0.499743	0.206036	78.408356	190.404175
1248	113ko3Gcon1R072503	NORMAL	B	1	2	23	26	LOW_SIGNAL	LOW_SIGNAL	1074.666626	3244.34668	1074	3241	26.046597	41.423168	1060.850342	3234.763672	1058	3236	26.126692	42.026917	100	100	2.661503	0.813481	3.271744	0.305647	0.528819	0.228021	14.795726	74.069489
1249	113ko3Gcon1R072503	NORMAL	B	1	2	24	1	LOW_SIGNAL	LOW_SIGNAL	1015.328857	3232.832275	1017	3231	24.384708	39.717144	1009.531738	3221.674561	1008	3224	24.286518	40.027153	100	100	1.116729	0.947155	1.179035	0.848151	0.238697	0.278754	37.71019	44.561684
1250	113ko3Gcon1R072503	NORMAL	B	1	2	24	2	LOW_SIGNAL	LOW_SIGNAL	1013.537415	3211.938721	1014	3210	23.944071	41.876404	1014.231995	3199.743896	1013	3200	21.83853	46.047821	100	100	-0.133801	1.035193	-0.129252	0	-0.031805	0.26483	0	157.043716
1251	113ko3Gcon1R072503	NORMAL	B	1	2	24	3	LOW_SIGNAL	LOW_SIGNAL	1066.520508	3318.5	1071	3326	41.537216	83.469528	1020.94397	3224.135986	1021	3226	23.356735	42.491806	100	100	8.779646	8.010364	1.096036	0.912379	1.951323	2.220758	75.363914	76.135315
1252	113ko3Gcon1R072503	NORMAL	B	1	2	24	4	LOW_SIGNAL	LOW_SIGNAL	1073.620728	3333.758545	1076	3338	35.376953	89.015228	1025.357178	3227.849121	1023	3225	24.845276	41.936348	100	100	9.297259	8.990429	1.034129	0.966998	1.942564	2.52548	52.180462	74.136795
1253	113ko3Gcon1R072503	NORMAL	B	1	2	24	5	LOW_SIGNAL	LOW_SIGNAL	1039.842163	3229.993408	1038	3227	25.60322	40.711479	1036.274658	3220.676025	1037	3221	25.032784	40.367554	100	100	0.687227	0.790933	0.868881	1.150905	0.142513	0.230814	150.649933	56.675114
1254	113ko3Gcon1R072503	NORMAL	B	1	2	24	6	LOW_SIGNAL	LOW_SIGNAL	1038.697388	3240.375	1036	3238	26.388096	39.798801	1036.040039	3233.36792	1038	3231	22.673479	37.18644	100	100	0.511899	0.594816	0.8606	1.16198	0.117201	0.188431	508.018097	202.387314
1255	113ko3Gcon1R072503	NORMAL	B	1	2	24	7	LOW_SIGNAL	LOW_SIGNAL	1059.157837	3263.230225	1063	3261	29.669285	42.372746	1043.301636	3255.833252	1042	3255	21.735233	42.382778	100	100	3.054463	0.627914	4.864464	0.205573	0.729516	0.174528	127.364677	12.466448
1256	113ko3Gcon1R072503	NORMAL	B	1	2	24	8	LOW_SIGNAL	LOW_SIGNAL	1060.827759	3282.635742	1062	3285	32.250427	43.887955	1046.991577	3260.093262	1047	3262	28.588892	45.355381	100	100	2.665336	1.913584	1.39285	0.717952	0.483971	0.497019	107.871704	50.764992
1257	113ko3Gcon1R072503	NORMAL	B	1	2	24	9	LOW_SIGNAL	LOW_SIGNAL	1055.366699	3296.580078	1057	3299	22.680569	43.822762	1048.927979	3273.23999	1046	3276	25.980816	41.177303	100	100	1.240324	1.981291	0.626018	1.597398	0.247826	0.566819	196.818497	64.247704
1258	113ko3Gcon1R072503	NORMAL	B	1	2	24	10	LOW_SIGNAL	LOW_SIGNAL	1064.832275	3317.677734	1067	3316	25.167654	47.0522	1049.633057	3283.137695	1049	3276	22.898188	41.059452	100	100	2.927905	2.932032	0.998592	1.00141	0.663774	0.84122	68.716156	66.528374
1259	113ko3Gcon1R072503	NORMAL	B	1	2	24	11	DETECTED	DETECTED	6366.961426	15064.96875	7044	16199	1793.168579	4731.959961	1055.461548	3310.281982	1053	3311	21.594158	50.064144	100	100	1023.181885	997.83075	1.025406	0.975223	245.969299	234.792526	33.757668	40.253693
1260	113ko3Gcon1R072503	NORMAL	B	1	2	24	12	DETECTED	DETECTED	6299.661621	19632.130859	6849	18729	1696.559326	8000.431152	1057.658569	3319.85376	1056	3318	24.989609	43.274448	100	100	1009.794312	1384.715088	0.729243	1.371284	209.767303	376.949402	32.361202	49.044739
1261	113ko3Gcon1R072503	NORMAL	B	1	2	24	13	DETECTED	DETECTED	3366.891846	9597.585938	3483	9839	814.675232	2422.689697	1039.837158	3271.209229	1037	3269	26.445751	51.854446	100	100	448.272675	537.032898	0.834721	1.198005	87.993515	122.002594	34.990406	38.286285
1262	113ko3Gcon1R072503	NORMAL	B	1	2	24	14	DETECTED	DETECTED	3272.65625	9164.9375	3404	9665	802.162903	2040.412476	1037.245239	3248.849121	1033	3254	26.256065	46.846889	100	100	430.618896	502.204346	0.857458	1.166239	85.138847	126.285614	35.865128	34.480125
1263	113ko3Gcon1R072503	NORMAL	B	1	2	24	15	LOW_SIGNAL	LOW_SIGNAL	1167.70752	3351.802734	1174	3355	43.5909	67.144135	1045.807983	3230.1521	1047	3228	31.063072	38.38726	100	100	23.482143	10.326668	2.273932	0.439767	3.924259	3.169037	25.087786	45.284264
1264	113ko3Gcon1R072503	NORMAL	B	1	2	24	16	LOW_SIGNAL	LOW_SIGNAL	1207.088379	3373.401367	1212	3379	49.34779	77.1315	1083.523804	3234.55249	1078	3228	40.065113	42.3713	100	100	23.802887	11.786591	2.019489	0.495175	3.084094	3.276956	23.315393	46.418152
1265	113ko3Gcon1R072503	NORMAL	B	1	2	24	17	DETECTED	DETECTED	1755.622925	5485.958984	1792	5541	191.09523	726.876953	1118.145874	3255.8125	1108	3261	46.322182	42.803684	100	100	122.800522	189.312469	0.648666	1.541626	13.761809	52.101742	29.082758	32.536678
1266	113ko3Gcon1R072503	NORMAL	B	1	2	24	18	DETECTED	DETECTED	1753.380981	5781.087402	1775	5634	180.122711	874.723145	1135	3268.8125	1130	3269	24.27239	37.501011	100	100	119.121948	213.261765	0.558572	1.790281	25.476723	66.992195	28.862436	34.785957
1267	113ko3Gcon1R072503	NORMAL	B	1	2	24	19	LOW_SIGNAL	LOW_SIGNAL	1094.941162	3303	1095	3301	23.536715	40.477253	1106.991577	3306.288086	1105	3307	33.558342	39.150181	100	100	-2.321334	-0.279119	0	0	-0.359089	-0.083986	0	0
1268	113ko3Gcon1R072503	NORMAL	B	1	2	24	20	LOW_SIGNAL	LOW_SIGNAL	1083.236816	3329.335449	1082	3333	21.370815	42.698074	1097.495972	3345.263916	1094	3348	28.024649	44.358898	100	100	-2.746815	-1.352134	0	0	-0.508808	-0.359082	0	0
1269	113ko3Gcon1R072503	NORMAL	B	1	2	24	21	LOW_SIGNAL	LOW_SIGNAL	1124.730225	3464.473633	1123	3461	30.850847	61.014698	1105.719971	3384.889893	1103	3383	27.35516	47.390892	100	100	3.662044	6.755697	0.542068	1.844789	0.694942	1.679305	75.034721	48.289276
1270	113ko3Gcon1R072503	NORMAL	B	1	2	24	22	LOW_SIGNAL	LOW_SIGNAL	1139.686279	3542.895508	1141	3536	24.631353	68.376488	1117.488037	3415.904785	1116	3419	28.164528	58.199203	100	100	4.276163	10.779977	0.396676	2.520946	0.788163	2.182001	61.52676	28.263058
1271	113ko3Gcon1R072503	NORMAL	B	1	2	24	23	DETECTED	DETECTED	14537.242188	42546.457031	15513	43155	3060.384521	11527.041992	1141.615356	3475.192383	1137	3476	25.889112	56.136272	100	100	2580.469482	3316.677979	0.778028	1.2853	517.423157	696.007507	22.845327	29.502256
1272	113ko3Gcon1R072503	NORMAL	B	1	2	24	24	DETECTED	DETECTED	14847.361328	28814.037109	15793	30057	3623.509033	6933.788086	1124.230713	3441.423096	1122	3425	33.594418	67.795677	100	100	2643.558105	2153.828125	1.227377	0.814746	408.494385	374.25119	26.403255	27.326536
1273	113ko3Gcon1R072503	NORMAL	B	1	2	24	25	DETECTED	DETECTED	1142.76709	3601.520508	1141	3594	28.186148	85.638466	1079.678955	3311.587158	1078	3311	30.925804	53.55547	100	100	12.152996	24.611835	0.493787	2.025166	2.039984	5.413702	20.17149	23.048861
1274	113ko3Gcon1R072503	NORMAL	B	1	2	24	26	DETECTED	DETECTED	1137.621582	3625.081055	1130	3626	36.214905	77.663231	1063.698853	3259.084229	1065	3253	28.222166	58.817375	100	100	14.24012	31.068705	0.458343	2.181773	2.619314	6.222597	30.699951	13.8569
1275	113ko3Gcon1R072503	NORMAL	B	1	2	25	1	LOW_SIGNAL	LOW_SIGNAL	1012.705505	3219.671143	1015	3221	27.027489	39.163162	1011.511841	3201.614258	1011	3203	27.021412	38.275959	100	100	0.229942	1.532811	0.150013	6.666083	0.044175	0.471755	48.015293	45.903828
1276	113ko3Gcon1R072503	NORMAL	B	1	2	25	2	LOW_SIGNAL	LOW_SIGNAL	1032.438354	3203.547852	1010	3205	172.603867	42.055965	1053.904785	3220.746094	1024	3218	83.412178	47.425716	100	100	-4.13519	-1.459923	0	0	-0.257354	-0.362635	0	0
1277	113ko3Gcon1R072503	NORMAL	B	1	2	25	3	LOW_SIGNAL	LOW_SIGNAL	1022.068481	3213.773926	1015	3210	43.779171	40.101727	1080.658691	3242.158691	1040	3234	118.490982	90.422417	100	100	-11.286537	-2.409523	0	0	-0.49447	-0.313913	0	0
1278	113ko3Gcon1R072503	NORMAL	B	1	2	25	4	LOW_SIGNAL	LOW_SIGNAL	1020.849304	3215.054688	1021	3214	24.251654	44.813423	1013.320007	3203.560059	1013	3202	26.702539	39.629013	100	100	1.450408	0.975755	1.486446	0.672745	0.281969	0.290056	148.4216	182.026718
1279	113ko3Gcon1R072503	NORMAL	B	1	2	25	5	LOW_SIGNAL	LOW_SIGNAL	1025.299316	3202.775391	1026	3204	23.913198	37.047123	1029.848022	3200.76001	1027	3202	31.883116	37.653851	100	100	-0.876241	0.171081	-5.121776	0	-0.142668	0.053524	0	334.043304
1280	113ko3Gcon1R072503	NORMAL	B	1	2	25	6	LOW_SIGNAL	LOW_SIGNAL	1024.006836	3216.006836	1024	3218	21.573551	36.273609	1029.488037	3214.743896	1029	3214	23.768578	35.457134	100	100	-1.055872	0.107208	-9.848794	0	-0.230607	0.035619	0	605.956909
1281	113ko3Gcon1R072503	NORMAL	B	1	2	25	7	LOW_SIGNAL	LOW_SIGNAL	1028.108887	3241.299316	1027	3240	24.363445	42.779686	1032.088013	3225.159912	1030	3222	22.906197	33.286732	100	100	-0.76652	1.37004	-0.559487	0	-0.173714	0.48486	0	166.498245
1282	113ko3Gcon1R072503	NORMAL	B	1	2	25	8	LOW_SIGNAL	LOW_SIGNAL	1033.092163	3239.388184	1033	3240	20.420853	38.441849	1036.119995	3228.855957	1035	3234	24.182302	46.022736	100	100	-0.583267	0.894059	-0.652381	0	-0.125209	0.228848	0	240.257614
1283	113ko3Gcon1R072503	NORMAL	B	1	2	25	9	LOW_SIGNAL	LOW_SIGNAL	1072.668823	3252.589355	1071	3259	35.741615	40.131001	1048.744019	3250.728027	1047	3246	28.132154	43.109089	100	100	4.60876	0.158004	29.168581	0.034283	0.850443	0.043177	92.148827	845.886597
1284	113ko3Gcon1R072503	NORMAL	B	1	2	25	10	LOW_SIGNAL	LOW_SIGNAL	1075.17334	3261.266602	1076	3257	38.193913	38.278332	1050.015991	3258.184082	1048	3260	28.319317	38.151516	100	100	4.846191	0.261669	18.520336	0.053995	0.888346	0.080797	101.870583	100.997864
1285	113ko3Gcon1R072503	NORMAL	B	1	2	25	11	LOW_SIGNAL	LOW_SIGNAL	1035.270264	3252.412109	1034	3247	22.715811	42.337471	1047.305786	3270.281006	1047	3272	22.419794	49.503742	100	100	-2.318465	-1.516853	0	0	-0.536826	-0.360961	0	0
1286	113ko3Gcon1R072503	NORMAL	B	1	2	25	12	LOW_SIGNAL	LOW_SIGNAL	1041.734741	3252.986328	1042	3255	25.938105	42.752735	1044.13916	3271.625977	1044	3272	24.984159	53.090374	100	100	-0.463176	-1.582281	0	0	-0.096238	-0.351093	0	0
1287	113ko3Gcon1R072503	NORMAL	B	1	2	25	13	LOW_SIGNAL	LOW_SIGNAL	1113.483032	3357.83667	1110	3371	77.563606	73.72506	1049.112061	3245.974121	1049	3248	22.157055	45.953564	100	100	12.400116	9.495778	1.305856	0.765781	2.905213	2.434252	115.473686	51.537483
1288	113ko3Gcon1R072503	NORMAL	B	1	2	25	14	LOW_SIGNAL	LOW_SIGNAL	1110.506714	3392.344482	1117	3405	37.884617	89.924507	1053.963257	3253.55957	1054	3253	24.119272	42.664593	100	100	10.892261	11.78116	0.924549	1.081608	2.344327	3.252929	51.667881	57.037189
1289	113ko3Gcon1R072503	NORMAL	B	1	2	25	15	LOW_SIGNAL	LOW_SIGNAL	1070.483032	3253.850342	1069	3256	26.950321	38.204803	1076.18396	3243.031982	1075	3240	35.416054	41.220486	100	100	-1.098199	0.918348	-1.195842	0	-0.16097	0.262451	0	143.057526
1290	113ko3Gcon1R072503	NORMAL	B	1	2	25	16	LOW_SIGNAL	LOW_SIGNAL	1113.35376	3261.217773	1114	3259	29.891314	45.175236	1113.599976	3253.944092	1111	3256	36.875996	41.702732	100	100	-0.04743	0.617448	-0.076816	0	-0.006677	0.174417	0	238.793121
1291	113ko3Gcon1R072503	NORMAL	B	1	2	25	17	LOW_SIGNAL	LOW_SIGNAL	1134.77478	3274.960205	1131	3273	25.623466	36.877251	1133.444458	3261.13501	1133	3253	25.702469	42.406483	100	100	0.256267	1.173592	0.218361	4.579569	0.051759	0.326016	151.367157	151.444397
1292	113ko3Gcon1R072503	NORMAL	B	1	2	25	18	LOW_SIGNAL	LOW_SIGNAL	1118.033081	3259.821289	1120	3263	26.247646	41.679104	1119.598389	3256.370117	1120	3255	30.197304	42.041138	100	100	-0.301533	0.292963	-1.029255	0	-0.051836	0.08209	0	159.52301
1293	113ko3Gcon1R072503	NORMAL	B	1	2	25	19	DETECTED	DETECTED	1214.072144	3527.103027	1211	3524	31.707405	51.563972	1089.5	3282.212646	1091	3283	24.976871	42.151768	100	100	23.996981	20.788233	1.154354	0.866285	4.9875	5.80973	15.679605	12.12775
1294	113ko3Gcon1R072503	NORMAL	B	1	2	25	20	LOW_SIGNAL	LOW_SIGNAL	1180.849731	3509.849609	1195	3516	60.141029	109.151802	1091.217407	3337.086914	1092	3336	26.446499	61.390263	100	100	17.266342	14.665463	1.177347	0.849367	3.389194	2.814171	60.261887	52.240215
1295	113ko3Gcon1R072503	NORMAL	B	1	2	25	21	DETECTED	DETECTED	8333.064453	34502.777344	9372	39999	2476.206055	14362.442383	1111.870972	3441.032227	1110	3431	27.021894	51.300091	100	100	1391.05603	2636.766602	0.527561	1.895514	267.234894	605.491028	34.288773	46.238068
1296	113ko3Gcon1R072503	NORMAL	B	1	2	25	22	DETECTED	DETECTED	8119.460938	35473.773438	9124	42330	2618.843262	14603.266602	1117.138916	3477.194336	1114	3471	20.87672	53.612801	100	100	1348.893799	2716.122559	0.496625	2.013592	335.412933	596.808533	37.398449	45.639782
1297	113ko3Gcon1R072503	NORMAL	B	1	2	25	23	DETECTED	DETECTED	1725.847656	5587.628418	1737	5701	116.720375	588.826782	1110.557373	3393.737793	1113	3375	31.73617	75.388962	100	100	118.526573	186.234787	0.636436	1.571249	19.387667	29.100952	18.255289	26.618498
1298	113ko3Gcon1R072503	NORMAL	B	1	2	25	24	DETECTED	DETECTED	1729.676514	5465.931152	1752	5550	123.558151	579.675171	1080.527832	3340.777832	1076	3333	28.210466	69.269272	100	100	125.048889	180.399811	0.693176	1.442634	23.010916	30.679596	18.53113	27.081413
1299	113ko3Gcon1R072503	NORMAL	B	1	2	25	25	DETECTED	DETECTED	1951.861328	6310.594238	1940	6152	237.457474	1079.393188	1065.765625	3293.46875	1065	3291	22.025768	54.211502	100	100	170.693237	256.117462	0.666465	1.500455	40.229958	55.654713	26.682642	35.7304
1300	113ko3Gcon1R072503	NORMAL	B	1	2	25	26	DETECTED	DETECTED	2071.25	6920.239746	2104	6873	250.048004	1206.400024	1062.597046	3251.104492	1063	3246	24.805952	47.614342	100	100	194.302078	311.46521	0.623832	1.602995	40.661732	77.059456	24.668001	32.854065
1301	113ko3Gcon1R072503	NORMAL	C	1	3	1	1	LOW_SIGNAL	LOW_SIGNAL	1006.218567	3257.695313	1003	3257	27.453695	44.53553	1003.289734	3238.869141	1004	3243	24.072224	46.484749	100	100	0.564196	1.598114	0.353039	2.83255	0.121669	0.404997	450.682983	70.751755
1302	113ko3Gcon1R072503	NORMAL	C	1	3	1	2	LOW_SIGNAL	LOW_SIGNAL	1028.706665	3289.246582	1027	3288	26.988075	49.72015	1017.05603	3271.823975	1013	3273	29.26252	52.490719	100	100	2.244323	1.478969	1.517492	0.658982	0.398142	0.331918	97.084885	96.587288
1303	113ko3Gcon1R072503	NORMAL	C	1	3	1	3	DETECTED	DETECTED	10074.0625	25096.792969	10139	26262	4806.47998	11222.56543	1053.400024	3355.040039	1052	3345	27.370907	61.643108	100	100	1737.697144	1845.611938	0.941529	1.062102	329.571167	352.703735	53.282139	51.616795
1304	113ko3Gcon1R072503	NORMAL	C	1	3	1	4	DETECTED	DETECTED	9202.84375	25779.6875	9111	26686	4405.029785	11281.658203	1053.370361	3354.629639	1051	3358	22.914806	59.279099	100	100	1569.87561	1903.616333	0.824681	1.212591	355.642273	378.296204	54.052204	50.307571
1305	113ko3Gcon1R072503	NORMAL	C	1	3	1	5	LOW_SIGNAL	LOW_SIGNAL	1040.261719	3321.093994	1041	3316	31.166403	59.300575	1020.718445	3265.320313	1018	3260	24.853069	50.331501	100	100	3.764723	4.734511	0.795166	1.257599	0.786353	1.108127	96.228027	56.222904
1306	113ko3Gcon1R072503	NORMAL	C	1	3	1	6	LOW_SIGNAL	LOW_SIGNAL	1029.825562	3276.255127	1030	3278	32.000572	51.634521	1009.52002	3231.552002	1011	3232	24.786045	42.958996	100	100	3.911562	3.794755	1.030781	0.970138	0.819233	1.0406	99.681	64.08268
1307	113ko3Gcon1R072503	NORMAL	C	1	3	1	7	LOW_SIGNAL	LOW_SIGNAL	1059.19043	3294.83667	1058	3273	60.793194	84.541885	996.246033	3224.317383	994	3221	27.462749	43.842014	100	100	12.125307	5.986235	2.025532	0.493698	2.291992	1.608487	86.165909	102.50473
1308	113ko3Gcon1R072503	NORMAL	C	1	3	1	8	DETECTED	DETECTED	1136.413818	3403.379395	1137	3403	31.606417	67.046577	984.335022	3210.594971	985	3207	27.579264	41.569714	100	100	29.295731	16.365067	1.790138	0.558616	5.514244	4.637617	10.151699	27.286543
1309	113ko3Gcon1R072503	NORMAL	C	1	3	1	9	LOW_SIGNAL	LOW_SIGNAL	986.08905	3192.047852	984	3192	21.468153	36.257767	975.629333	3192.379395	976	3189	22.962549	37.842617	100	100	2.01491	-0.028144	0	-0.013968	0.455512	-0.008761	77.903076	0
1310	113ko3Gcon1R072503	NORMAL	C	1	3	1	10	LOW_SIGNAL	LOW_SIGNAL	986.342468	3191.869873	986	3192	24.130518	39.272564	979.736023	3183.167969	977	3180	23.52046	34.870457	100	100	1.272634	0.738686	1.722834	0.580439	0.280881	0.249549	81.611961	207.611374
1311	113ko3Gcon1R072503	NORMAL	C	1	3	1	11	LOW_SIGNAL	LOW_SIGNAL	1019.888916	3257.194336	1019	3260	28.962749	45.118225	995.857117	3199.876221	995	3199	27.153915	40.963795	100	100	4.629371	4.865615	0.951446	1.051032	0.885022	1.399238	41.923641	32.99287
1312	113ko3Gcon1R072503	NORMAL	C	1	3	1	12	LOW_SIGNAL	LOW_SIGNAL	1004.400024	3229.903564	1003	3230	26.212381	44.14706	994.692322	3200.299072	996	3198	23.830748	38.326252	100	100	1.870045	2.513063	0.74413	1.343852	0.40736	0.772434	112.45874	74.010056
1313	113ko3Gcon1R072503	NORMAL	C	1	3	1	13	LOW_SIGNAL	LOW_SIGNAL	1019.531006	3258.241455	1026	3265	29.156441	60.840107	995.174622	3198.86499	993	3191	24.736717	51.927547	100	100	4.691897	5.040344	0.930869	1.074266	0.984625	1.143448	63.365311	53.392365
1314	113ko3Gcon1R072503	NORMAL	C	1	3	1	14	LOW_SIGNAL	LOW_SIGNAL	1022.232849	3285.602783	1020	3294	31.719027	58.145409	993.41272	3201.722168	993	3204	25.520899	44.001034	100	100	5.551772	7.12045	0.779694	1.282555	1.129276	1.906333	65.355759	45.314987
1315	113ko3Gcon1R072503	NORMAL	C	1	3	1	15	LOW_SIGNAL	LOW_SIGNAL	1028.765503	3257.668945	1030	3258	41.37851	63.425716	1004.539124	3210.808594	1003	3211	37.60186	44.500137	100	100	4.666853	3.977877	1.173202	0.852368	0.644287	1.053038	71.289299	96.445465
1316	113ko3Gcon1R072503	NORMAL	C	1	3	1	16	LOW_SIGNAL	LOW_SIGNAL	1026.800049	3286.868896	1029	3285	39.569489	65.60067	992.042358	3216.364502	987	3222	34.667015	41.570385	100	100	6.695555	5.984971	1.118728	0.893872	1.002616	1.696025	54.886494	71.978371
1317	113ko3Gcon1R072503	NORMAL	C	1	3	1	17	LOW_SIGNAL	LOW_SIGNAL	994.958618	3232.020752	995	3227	31.40946	51.495071	1001.134949	3207.103271	987	3199	94.934196	45.680077	100	100	-1.189779	2.115193	-0.562492	0	-0.065059	0.545478	0	95.399956
1318	113ko3Gcon1R072503	NORMAL	C	1	3	1	18	LOW_SIGNAL	LOW_SIGNAL	990.117249	3219.730957	992	3214	25.282154	46.93306	980.5	3195.825439	976	3188	26.002691	43.057556	100	100	1.852621	2.029289	0.912941	1.095361	0.369856	0.555199	63.207973	78.120422
1319	113ko3Gcon1R072503	NORMAL	C	1	3	1	19	LOW_SIGNAL	LOW_SIGNAL	988.786194	3200.158691	987	3199	24.812681	47.431042	976.777771	3175.079346	977	3171	22.363146	36.605701	100	100	2.313245	2.128933	1.086575	0.920323	0.536974	0.685121	89.519073	120.264969
1320	113ko3Gcon1R072503	NORMAL	C	1	3	1	20	LOW_SIGNAL	LOW_SIGNAL	982.689636	3194.331055	982	3193	24.656675	45.845615	978.992065	3161.436523	977	3164	23.396923	35.828815	100	100	0.712282	2.792348	0.255084	3.920283	0.158037	0.918103	210.421005	86.952866
1321	113ko3Gcon1R072503	NORMAL	C	1	3	1	21	LOW_SIGNAL	LOW_SIGNAL	978.805542	3164.708252	978	3167	24.711557	38.4058	979.761902	3160.166748	978	3163	25.535368	37.890945	100	100	-0.184229	0.385519	-0.477872	0	-0.037452	0.119857	0	138.005264
1322	113ko3Gcon1R072503	NORMAL	C	1	3	1	22	LOW_SIGNAL	LOW_SIGNAL	979.825195	3162.328613	976	3161	24.877249	44.893898	979.571411	3165.595215	983	3163	23.668858	38.198254	100	100	0.048888	-0.277295	0	-5.672072	0.010722	-0.085517	3017.979736	0
1323	113ko3Gcon1R072503	NORMAL	C	1	3	1	23	LOW_SIGNAL	LOW_SIGNAL	1009.118896	3241.748291	1004	3237	71.43129	69.258797	979.476196	3173.317383	979	3168	22.746151	41.268612	100	100	5.710228	5.808957	0.983004	1.01729	1.303196	1.658183	228.430389	81.28035
1324	113ko3Gcon1R072503	NORMAL	C	1	3	1	24	LOW_SIGNAL	LOW_SIGNAL	1005.930054	3268.916016	1000	3273	40.137562	62.089706	983.658752	3182.817383	983	3182	27.484734	40.991993	100	100	4.290237	7.308733	0.587002	1.703573	0.810315	2.100377	131.338852	54.164188
1325	113ko3Gcon1R072503	NORMAL	C	1	3	1	25	LOW_SIGNAL	LOW_SIGNAL	964.56427	3175.164307	962	3172	21.888931	38.612553	976.539673	3176.508057	977	3176	26.503931	39.968735	100	100	-2.306884	-0.114068	0	0	-0.451835	-0.03362	0	0
1326	113ko3Gcon1R072503	NORMAL	C	1	3	1	26	LOW_SIGNAL	LOW_SIGNAL	964.138916	3176.9375	964	3174	22.067795	38.024281	968.874146	3171.923096	965	3172	22.043449	37.489357	100	100	-0.912172	0.425662	-2.142947	0	-0.214813	0.133755	0	126.747475
1327	113ko3Gcon1R072503	NORMAL	C	1	3	2	1	DETECTED	DETECTED	1101.901978	3481.098145	1097	3475	31.988909	59.16798	1008.195313	3240.265625	1002	3234	38.514355	58.327965	100	100	18.051203	20.443768	0.882968	1.132543	2.433032	4.128937	22.889654	4.125154
1328	113ko3Gcon1R072503	NORMAL	C	1	3	2	2	LOW_SIGNAL	LOW_SIGNAL	1091.073853	3412.731445	1099	3429	48.919552	96.014519	1010.848206	3248.669678	1007	3244	23.749519	39.57645	100	100	15.454285	13.92686	1.109675	0.901165	3.37799	4.145439	53.309361	53.32048
1329	113ko3Gcon1R072503	NORMAL	C	1	3	2	3	DETECTED	DETECTED	1287.400024	3487.088867	1236	3490	338.672211	56.397999	1023.530884	3282.481445	1023	3274	26.467003	57.283306	100	100	50.830486	17.368696	2.926557	0.341698	9.96974	3.571851	127.956017	4.903091
1330	113ko3Gcon1R072503	NORMAL	C	1	3	2	4	LOW_SIGNAL	LOW_SIGNAL	1160.149658	3402.231201	1188	3420	86.597908	87.631622	1021.597961	3281.412354	1020	3281	26.112202	42.967468	100	100	26.689936	10.256059	2.602358	0.384267	5.306014	2.811868	59.593098	63.214241
1331	113ko3Gcon1R072503	NORMAL	C	1	3	2	5	LOW_SIGNAL	LOW_SIGNAL	1081.054077	3337.033691	1092	3353	58.094902	73.763496	1019.263977	3264.320068	1013	3265	34.222267	50.912575	100	100	11.902948	6.172507	1.928381	0.51857	1.805552	1.428206	75.975319	73.405327
1332	113ko3Gcon1R072503	NORMAL	C	1	3	2	6	LOW_SIGNAL	LOW_SIGNAL	1078.734741	3321.918457	1086	3332	48.557884	63.319313	1010.328003	3240.040039	1006	3247	32.893711	46.363117	100	100	13.177547	6.950488	1.895917	0.527449	2.07963	1.766025	52.216125	52.669998
1333	113ko3Gcon1R072503	NORMAL	C	1	3	2	7	DETECTED	DETECTED	1178.415039	3458.754639	1182	3464	38.278057	61.893181	996.208069	3220.328857	992	3215	29.798258	45.524487	100	100	35.099476	20.239466	1.73421	0.576632	6.114686	5.237309	13.186387	17.586996
1334	113ko3Gcon1R072503	NORMAL	C	1	3	2	8	DETECTED	DETECTED	1153.375	3407.5625	1153	3413	38.687122	64.044785	1000.131042	3219.072754	989	3205	48.465504	58.93153	100	100	29.520182	16.0005	1.844954	0.542019	3.161918	3.198453	19.049797	13.303676
1335	113ko3Gcon1R072503	NORMAL	C	1	3	2	9	DETECTED	DETECTED	1101.907837	3324.855225	1103	3322	42.027664	44.996204	982.404785	3186.484131	982	3187	21.232115	36.812771	100	100	23.020494	11.746033	1.959853	0.510242	5.62841	3.75878	30.350792	18.699196
1336	113ko3Gcon1R072503	NORMAL	C	1	3	2	10	LOW_SIGNAL	LOW_SIGNAL	1063.537964	3291.765625	1073	3289	58.906704	93.093559	983.526306	3182.771973	980	3182	23.795298	37.261585	100	100	15.413062	9.252243	1.665873	0.600286	3.362499	2.925094	67.34864	78.271629
1337	113ko3Gcon1R072503	NORMAL	C	1	3	2	11	DETECTED	DETECTED	1187.980957	3632	1195	3622	49.81234	127.438148	999.284119	3219.352295	997	3219	25.879009	40.770462	100	100	36.349655	35.028801	1.037708	0.963663	7.291502	10.121242	22.555897	29.25993
1338	113ko3Gcon1R072503	NORMAL	C	1	3	2	12	DETECTED	DETECTED	1161.561035	3466.14624	1161	3467	37.203182	62.659794	998.63208	3200.320801	999	3199	26.814117	42.583374	100	100	31.385853	22.565365	1.390886	0.718966	6.076238	6.24247	15.828459	17.291933
1339	113ko3Gcon1R072503	NORMAL	C	1	3	2	13	LOW_SIGNAL	LOW_SIGNAL	1026.869019	3258.082764	1025	3250	40.740406	61.946388	999.155151	3200.206787	999	3196	27.323059	50.189472	100	100	5.338666	4.912971	1.086647	0.920262	1.014303	1.15315	109.041847	62.736549
1340	113ko3Gcon1R072503	NORMAL	C	1	3	2	14	LOW_SIGNAL	LOW_SIGNAL	1027.951416	3274.652832	1030	3273	34.377647	65.731644	1002.40802	3205.679932	1001	3205	23.207718	41.373901	100	100	4.920557	5.854965	0.840408	1.189899	1.100642	1.667063	99.289345	74.053574
1341	113ko3Gcon1R072503	NORMAL	C	1	3	2	15	DETECTED	DETECTED	1399.06311	4358.494629	1408	4411	66.572433	302.391052	1000.693176	3237.727295	1000	3243	25.967867	42.57481	100	100	76.740074	95.139595	0.806605	1.239764	15.34088	26.324659	15.387438	26.711958
1342	113ko3Gcon1R072503	NORMAL	C	1	3	2	16	DETECTED	DETECTED	1387.690674	4114.195801	1396	4165	70.353035	288.832611	996.03125	3234.458252	994	3230	25.329166	49.744804	100	100	75.447395	74.679077	1.010288	0.989816	15.462784	17.685013	16.75824	32.341084
1343	113ko3Gcon1R072503	NORMAL	C	1	3	2	17	LOW_SIGNAL	LOW_SIGNAL	1029.903442	3280.096436	1030	3284	45.380077	67.47216	996.147827	3220.026123	992	3208	31.959194	54.778732	100	100	6.50252	5.099243	1.275193	0.784195	1.05621	1.096599	95.443108	65.577606
1344	113ko3Gcon1R072503	NORMAL	C	1	3	2	18	LOW_SIGNAL	LOW_SIGNAL	1027.765503	3279.441406	1033	3282	39.971703	68.185081	991.463989	3192.167969	989	3190	33.016502	46.074253	100	100	6.992949	7.40846	0.943914	1.059418	1.099496	1.894191	62.066383	57.592548
1345	113ko3Gcon1R072503	NORMAL	C	1	3	2	19	LOW_SIGNAL	LOW_SIGNAL	1002.379333	3211.634521	1004	3206	36.208897	54.351963	985.640015	3169.191895	986	3170	26.359921	41.93922	100	100	3.224582	3.602866	0.895005	1.117312	0.635029	1.012003	148.298492	81.456345
1346	113ko3Gcon1R072503	NORMAL	C	1	3	2	20	LOW_SIGNAL	LOW_SIGNAL	1002.317261	3213.172363	1002	3215	29.011179	59.283501	975.151978	3159.60791	975	3157	23.967739	34.257538	100	100	5.23299	4.546974	1.150873	0.868906	1.13341	1.563581	60.172871	90.327461
1347	113ko3Gcon1R072503	NORMAL	C	1	3	2	21	LOW_SIGNAL	LOW_SIGNAL	999.103455	3225.337891	997	3228	27.449633	57.092186	980.927979	3166.112061	982	3167	24.638409	41.112396	100	100	3.501237	5.027557	0.696409	1.435937	0.737689	1.440583	66.578033	66.886772
1348	113ko3Gcon1R072503	NORMAL	C	1	3	2	22	LOW_SIGNAL	LOW_SIGNAL	999.944031	3193.797119	1000	3192	28.005476	44.077328	979.968018	3167.375977	980	3171	24.390951	39.069557	100	100	3.848083	2.242836	1.715723	0.582845	0.818993	0.676259	68.891815	77.231346
1349	113ko3Gcon1R072503	NORMAL	C	1	3	2	23	LOW_SIGNAL	LOW_SIGNAL	1023.293701	3204.118896	1025	3205	39.832367	44.652885	987.927979	3170.751953	986	3171	32.24007	43.54097	100	100	6.812684	2.83245	2.405226	0.415761	1.096949	0.766334	66.143723	29.678268
1350	113ko3Gcon1R072503	NORMAL	C	1	3	2	24	LOW_SIGNAL	LOW_SIGNAL	1025.838013	3226.316895	1028	3228	36.911938	46.01701	992.559998	3181.991943	986	3180	36.28614	41.335667	100	100	6.410517	3.762652	1.703723	0.58695	0.9171	1.072317	20.338041	45.622078
1351	113ko3Gcon1R072503	NORMAL	C	1	3	2	25	LOW_SIGNAL	LOW_SIGNAL	979.666687	3194.446777	978	3194	34.900402	43.98188	975.870667	3186.051758	972	3186	27.345942	36.737339	100	100	0.731247	0.712636	1.026116	0.974548	0.138815	0.228515	571.255127	288.052856
1352	113ko3Gcon1R072503	NORMAL	C	1	3	2	26	LOW_SIGNAL	LOW_SIGNAL	974.041687	3190.666748	971	3192	24.509134	41.483334	973.530945	3178.557617	972	3179	24.134695	39.458153	100	100	0.098387	1.027919	0.095715	10.447718	0.021162	0.306885	835.608765	105.731529
1353	113ko3Gcon1R072503	NORMAL	C	1	3	3	1	DETECTED	DETECTED	1060.54541	3518.636475	1058	3508	26.765177	55.773338	993.727295	3214.264404	993	3214	24.676914	39.538754	100	100	12.871522	25.837507	0.498172	2.007339	2.707718	7.69807	15.51164	12.923787
1354	113ko3Gcon1R072503	NORMAL	C	1	3	3	2	DETECTED	DETECTED	1070.571411	3536.119141	1069	3539	26.222996	75.369995	1003.794128	3235.774414	1003	3236	22.676083	38.183495	100	100	12.863656	25.495636	0.504543	1.98199	2.944833	7.865826	19.721815	21.635796
1355	113ko3Gcon1R072503	NORMAL	C	1	3	3	3	DETECTED	DETECTED	1131.951904	3483.548096	1130	3483	44.272182	81.749176	1006.571411	3254.199951	1009	3258	20.696966	44.496407	100	100	24.152697	19.468884	1.240579	0.806075	6.057917	5.154307	31.214148	29.901443
1356	113ko3Gcon1R072503	NORMAL	C	1	3	3	4	DETECTED	DETECTED	1128.523804	3472.047607	1125	3462	44.004303	104.630684	1015.869568	3265.753662	1016	3269	24.001171	41.740234	100	100	21.701172	17.511862	1.239227	0.806955	4.693697	4.942328	32.739601	46.508602
1357	113ko3Gcon1R072503	NORMAL	C	1	3	3	5	LOW_SIGNAL	LOW_SIGNAL	1019.952698	3250.121582	1013	3246	74.153122	40.04282	1006.794617	3242.384033	1009	3241	25.178333	43.082001	100	100	2.53471	0.656824	3.859037	0.259132	0.522595	0.1796	530.074768	205.418808
1358	113ko3Gcon1R072503	NORMAL	C	1	3	3	6	LOW_SIGNAL	LOW_SIGNAL	1009.5	3246.574219	1006	3252	26.370335	42.992203	997.960022	3241.176025	996	3249	24.589666	48.505077	100	100	2.223006	0.458241	4.851169	0.206136	0.469302	0.111291	82.546989	416.049194
1359	113ko3Gcon1R072503	NORMAL	C	1	3	3	7	LOW_SIGNAL	LOW_SIGNAL	1004.074341	3258.608154	1004	3259	27.402784	47.686993	993.151978	3224	990	3227	23.644905	43.969933	100	100	2.104032	2.937814	0.71619	1.396278	0.461933	0.787087	126.806885	53.333981
1360	113ko3Gcon1R072503	NORMAL	C	1	3	3	8	LOW_SIGNAL	LOW_SIGNAL	993.297302	3235.5	993	3230	22.472498	48.369537	990.823975	3191.23999	992	3196	25.089859	40.325764	100	100	0.47645	3.75714	0.126812	7.885695	0.098579	1.097562	451.109406	60.348808
1361	113ko3Gcon1R072503	NORMAL	C	1	3	3	9	LOW_SIGNAL	LOW_SIGNAL	1012.047607	3238.700684	1008	3232	35.801262	60.914204	989.007996	3184.456055	988	3181	29.780245	39.16333	100	100	4.438241	4.604713	0.963847	1.037509	0.773654	1.385087	86.248283	86.010185
1362	113ko3Gcon1R072503	NORMAL	C	1	3	3	10	LOW_SIGNAL	LOW_SIGNAL	1017.109619	3239.472656	1017	3234	36.570599	59.570549	988.895996	3183.352051	983	3180	32.781498	40.06028	100	100	5.434937	4.763961	1.140844	0.876544	0.860657	1.400904	57.456486	78.560844
1363	113ko3Gcon1R072503	NORMAL	C	1	3	3	11	LOW_SIGNAL	LOW_SIGNAL	1048.773926	3328.910889	1049	3336	28.567352	66.520195	1013.84314	3228.794189	1010	3227	28.639009	42.971169	100	100	6.728899	8.498697	0.791757	1.263014	1.219693	2.329858	5.796201	50.71891
1364	113ko3Gcon1R072503	NORMAL	C	1	3	3	12	LOW_SIGNAL	LOW_SIGNAL	1014.753418	3281.212402	1013	3282	26.061352	47.22509	1002.297302	3218.504395	1004	3219	26.157772	45.535374	100	100	2.399487	5.323152	0.450764	2.218454	0.476192	1.377127	18.014349	19.964827
1365	113ko3Gcon1R072503	NORMAL	C	1	3	3	13	DETECTED	DETECTED	1149.855103	3439.07251	1145	3442	37.871788	63.353889	993.25	3191.375	993	3188	24.952326	38.628323	100	100	30.167656	21.026524	1.434743	0.696989	6.276173	6.412329	18.191961	20.272799
1366	113ko3Gcon1R072503	NORMAL	C	1	3	3	14	DETECTED	DETECTED	1154.246338	3443.333252	1153	3443	35.713078	70.047386	1006.386353	3220.992432	1005	3216	24.360413	48.0322	100	100	28.48304	18.874046	1.509112	0.662642	6.069683	4.628995	17.661993	22.931337
1367	113ko3Gcon1R072503	NORMAL	C	1	3	3	15	DETECTED	DETECTED	6567.850586	16675.410156	6487	16910	1572.62439	4562.815918	1028.275024	3276.975098	1027	3281	22.258373	47.035442	100	100	1067.11731	1137.365112	0.938236	1.06583	248.876038	284.858276	28.386053	34.053032
1368	113ko3Gcon1R072503	NORMAL	C	1	3	3	16	DETECTED	DETECTED	6584.75	13905.631836	6769	14216	2288.406982	5378.45166	1008.085083	3261.02124	1009	3257	22.393545	47.108334	100	100	1074.262085	903.598694	1.188871	0.841134	249.030029	225.960236	41.033436	50.525524
1369	113ko3Gcon1R072503	NORMAL	C	1	3	3	17	LOW_SIGNAL	LOW_SIGNAL	1001.794495	3219.260254	1003	3214	24.191166	38.041187	980.247498	3205.257324	979	3201	26.012846	45.598381	100	100	4.15071	1.188679	3.491867	0.28638	0.828321	0.307093	44.383186	179.542511
1370	113ko3Gcon1R072503	NORMAL	C	1	3	3	18	LOW_SIGNAL	LOW_SIGNAL	996.383545	3194.760254	996	3193	24.417988	37.447212	979.143982	3182.055908	980	3179	25.005384	37.86932	100	100	3.320947	1.078445	3.079383	0.32474	0.689434	0.335479	31.253975	44.381798
1371	113ko3Gcon1R072503	NORMAL	C	1	3	3	19	LOW_SIGNAL	LOW_SIGNAL	1020.678101	3175.80127	1021	3172	38.931583	43.191254	982.463989	3161.439941	982	3157	29.151314	37.017735	100	100	7.361383	1.219103	6.03836	0.165608	1.310888	0.387958	67.525948	154.947052
1372	113ko3Gcon1R072503	NORMAL	C	1	3	3	20	LOW_SIGNAL	LOW_SIGNAL	1014.383545	3172.171143	1022	3176	40.262295	41.006863	972.023987	3158.031982	972	3154	26.003557	34.918789	100	100	8.159943	1.200244	6.798572	0.14709	1.628991	0.404916	72.566139	152.058472
1373	113ko3Gcon1R072503	NORMAL	C	1	3	3	21	LOW_SIGNAL	LOW_SIGNAL	988.109619	3173.376709	989	3172	23.845226	37.558624	977.07019	3167.008789	974	3169	24.678722	41.513309	100	100	2.126583	0.540559	3.934041	0.254192	0.447326	0.153395	57.608101	277.695923
1374	113ko3Gcon1R072503	NORMAL	C	1	3	3	22	LOW_SIGNAL	LOW_SIGNAL	994.708313	3181.256836	993	3182	22.89467	40.098087	976.768005	3180.687988	978	3178	23.409101	35.873074	100	100	3.455935	0.048288	71.56881	0.013973	0.766382	0.015857	27.204556	3149.505859
1375	113ko3Gcon1R072503	NORMAL	C	1	3	3	23	LOW_SIGNAL	LOW_SIGNAL	993.74823	3212.0979	991	3210	29.179745	56.467155	989.05603	3177.639893	979	3176	111.277069	43.53334	100	100	0.903883	2.925068	0.309013	3.236114	0.042167	0.791531	2288.544922	104.369652
1376	113ko3Gcon1R072503	NORMAL	C	1	3	3	24	LOW_SIGNAL	LOW_SIGNAL	997.881104	3230.433594	1002	3233	28.652725	57.350746	976.888	3177.23999	975	3180	26.101912	44.334038	100	100	4.044011	4.515494	0.895585	1.116588	0.804275	1.199837	56.295422	68.39418
1377	113ko3Gcon1R072503	NORMAL	C	1	3	3	25	DETECTED	DETECTED	1163.706543	3551.826172	1170	3540	37.117439	75.562881	974.60675	3176.505615	975	3180	23.909687	40.702946	100	100	36.427277	31.860176	1.143348	0.874624	7.90892	9.220968	15.0136	16.962387
1378	113ko3Gcon1R072503	NORMAL	C	1	3	3	26	DETECTED	DETECTED	1178.797485	3507.038086	1169	3503	78.338577	61.174702	978.583313	3186.880859	978	3191	25.833204	39.028687	100	100	38.568298	27.177477	1.419127	0.704658	7.750265	8.203126	36.938744	14.713829
1379	113ko3Gcon1R072503	NORMAL	C	1	3	4	1	LOW_SIGNAL	LOW_SIGNAL	996.868408	3219.578857	994	3218	25.75218	41.604015	995.607849	3202.813721	992	3200	52.57473	43.021004	100	100	0.242828	1.423157	0.170626	5.860762	0.023977	0.389697	3636.154541	65.316895
1380	113ko3Gcon1R072503	NORMAL	C	1	3	4	2	LOW_SIGNAL	LOW_SIGNAL	999.275146	3226.275146	997	3225	22.804066	42.176254	995.46228	3220.02832	995	3218	22.972939	39.89473	100	100	0.734492	0.53028	1.385103	0.721968	0.165972	0.156583	72.921074	219.052368
1381	113ko3Gcon1R072503	NORMAL	C	1	3	4	3	DETECTED	DETECTED	1393.947388	3837.894775	1392	3855	68.877464	85.150986	1012.422119	3236.743652	1006	3237	41.843281	60.387722	100	100	73.495201	51.03046	1.440222	0.694337	9.117958	9.954857	14.339956	9.986413
1382	113ko3Gcon1R072503	NORMAL	C	1	3	4	4	DETECTED	DETECTED	1413.205933	3852.441162	1419	3849	59.168365	109.373749	1016.26532	3238.229492	1008	3236	49.553394	62.663464	100	100	76.464737	52.139145	1.466551	0.681872	8.010362	9.801751	8.145293	14.594843
1383	113ko3Gcon1R072503	NORMAL	C	1	3	4	5	LOW_SIGNAL	LOW_SIGNAL	1033.824341	3299.5271	1034	3313	36.371799	69.368225	996.113037	3226.834717	995	3232	25.692097	47.902668	100	100	7.264525	6.170704	1.17726	0.84943	1.467817	1.517502	68.26963	69.02037
1384	113ko3Gcon1R072503	NORMAL	C	1	3	4	6	LOW_SIGNAL	LOW_SIGNAL	1039.412109	3312.547363	1042	3324	34.546024	59.227131	992.504272	3219.666748	991	3222	26.189175	41.933853	100	100	9.036101	7.884441	1.146068	0.872549	1.791116	2.214931	48.028179	45.031883
1385	113ko3Gcon1R072503	NORMAL	C	1	3	4	7	LOW_SIGNAL	LOW_SIGNAL	1071.98645	3280.587891	1080	3281	65.941025	64.206406	992.064026	3204.583984	986	3204	38.071823	42.617249	100	100	15.395873	6.451813	2.386286	0.419061	2.099254	1.783407	67.365433	63.185242
1386	113ko3Gcon1R072503	NORMAL	C	1	3	4	8	LOW_SIGNAL	LOW_SIGNAL	1082.98645	3257.115723	1092	3260	62.263798	59.49369	985.640015	3188.840088	985	3193	29.522924	38.109013	100	100	18.752352	5.795776	3.235521	0.309069	3.297317	1.791588	56.313824	66.913925
1387	113ko3Gcon1R072503	NORMAL	C	1	3	4	9	LOW_SIGNAL	LOW_SIGNAL	999.394531	3192.224609	998	3190	29.387957	38.422794	980.992004	3185.1521	978	3190	26.89481	47.448288	100	100	3.544975	0.600371	5.904644	0.169358	0.684241	0.149057	64.370087	393.627472
1388	113ko3Gcon1R072503	NORMAL	C	1	3	4	10	LOW_SIGNAL	LOW_SIGNAL	998.179321	3197.551758	996	3201	30.73987	42.318874	983.359985	3181.256104	980	3179	25.741079	40.759903	100	100	2.854726	1.383304	2.063701	0.484566	0.575708	0.399796	113.384781	69.838089
1389	113ko3Gcon1R072503	NORMAL	C	1	3	4	11	DETECTED	DETECTED	2502.991943	5418.439941	2562	5466	528.554199	964.493591	993.879333	3190.155273	995	3196	35.872623	60.689262	100	100	290.708221	189.154419	1.536883	0.650668	42.068642	36.716293	34.943413	43.198353
1390	113ko3Gcon1R072503	NORMAL	C	1	3	4	12	DETECTED	DETECTED	2512.534424	5622.896484	2471	5662	499.321106	868.934937	987.578918	3172.175537	991	3174	27.069323	61.646786	100	100	293.760132	208.036575	1.41206	0.708185	56.335194	39.754238	32.695171	35.366959
1391	113ko3Gcon1R072503	NORMAL	C	1	3	4	13	LOW_SIGNAL	LOW_SIGNAL	995.534241	3193.171143	997	3188	26.753319	39.132378	987.605774	3186.798096	989	3190	22.772585	41.330864	100	100	1.527302	0.540995	2.823137	0.354216	0.348158	0.154196	177.095917	208.695709
1392	113ko3Gcon1R072503	NORMAL	C	1	3	4	14	LOW_SIGNAL	LOW_SIGNAL	994.041382	3203.848389	993	3207	23.352043	45.486919	992.825378	3197.150879	994	3198	25.751143	40.936649	100	100	0.234245	0.568538	0.412013	2.427106	0.047221	0.163607	892.57373	296.088379
1393	113ko3Gcon1R072503	NORMAL	C	1	3	4	15	LOW_SIGNAL	LOW_SIGNAL	1019.875	3245.277832	1020	3248	36.811916	61.234447	999.920654	3225.103271	1000	3223	27.065432	56.195633	100	100	3.84391	1.712576	2.244519	0.44553	0.737263	0.359006	125.043167	120.572906
1394	113ko3Gcon1R072503	NORMAL	C	1	3	4	16	LOW_SIGNAL	LOW_SIGNAL	1010.937927	3224.179199	1011	3224	34.237976	50.890217	987.492065	3215.436523	986	3216	28.434555	51.392834	100	100	4.516499	0.742147	6.085716	0.164319	0.824555	0.170115	81.341927	82.011726
1395	113ko3Gcon1R072503	NORMAL	C	1	3	4	17	DETECTED	DETECTED	1210.519287	3370.942383	1202	3370	40.081528	53.257572	971.28949	3185.75	972	3183	26.350573	44.697399	100	100	46.084084	15.720593	2.931447	0.341128	9.078732	4.143248	12.624787	15.636205
1396	113ko3Gcon1R072503	NORMAL	C	1	3	4	18	DETECTED	DETECTED	1215.099976	3349.52002	1208	3350	64.059685	43.796951	973.888916	3174.765381	975	3176	29.445181	45.833549	100	100	46.465744	14.834556	3.132264	0.319258	8.191869	3.81281	23.585709	7.73129
1397	113ko3Gcon1R072503	NORMAL	C	1	3	4	19	LOW_SIGNAL	LOW_SIGNAL	1014.767151	3189.815186	1014	3190	46.497173	50.124954	977.289246	3161.462891	974	3159	28.475262	38.949974	100	100	7.219564	2.406767	2.999694	0.333367	1.316157	0.727916	98.078979	111.278915
1398	113ko3Gcon1R072503	NORMAL	C	1	3	4	20	LOW_SIGNAL	LOW_SIGNAL	1021.924683	3208.527344	1026	3210	44.912647	57.465565	974.263977	3161.639893	976	3157	27.259844	38.172226	100	100	9.18113	3.980178	2.306714	0.433517	1.748385	1.228313	74.891449	91.613998
1399	113ko3Gcon1R072503	NORMAL	C	1	3	4	21	DETECTED	DETECTED	1329.23584	3619.452881	1333	3608	53.901062	85.645691	978.028564	3167.557129	977	3170	28.01499	42.46077	100	100	67.654884	38.360485	1.763661	0.567002	12.536406	10.642665	13.111551	16.459373
1400	113ko3Gcon1R072503	NORMAL	C	1	3	4	22	DETECTED	DETECTED	1331.677368	3607.139893	1323	3576	48.625042	129.166702	988.152954	3180.764648	985	3181	25.099566	43.66066	100	100	66.174896	36.194103	1.828334	0.546946	13.686468	9.765662	12.123216	28.511015
1401	113ko3Gcon1R072503	NORMAL	C	1	3	4	23	LOW_SIGNAL	LOW_SIGNAL	1018.132874	3250.671387	1019	3252	32.979771	60.462048	985.196289	3185.392578	984	3184	24.846867	40.638947	100	100	6.344746	5.541381	1.144975	0.873381	1.325583	1.606312	65.842796	68.579025
1402	113ko3Gcon1R072503	NORMAL	C	1	3	4	24	LOW_SIGNAL	LOW_SIGNAL	1012.734253	3223.049072	1013	3230	34.502285	58.194103	983.783997	3174.167969	983	3175	25.17314	47.844467	100	100	5.576838	4.149415	1.344006	0.744044	1.150046	1.021667	81.501633	67.772499
1403	113ko3Gcon1R072503	NORMAL	C	1	3	4	25	DETECTED	DETECTED	1530.266724	3565.133301	1537	3580	108.189262	112.408287	970.47998	3149.159912	967	3145	23.249836	45.079216	100	100	107.834633	35.311111	3.053844	0.327456	24.077019	9.22761	18.87532	24.754765
1404	113ko3Gcon1R072503	NORMAL	C	1	3	4	26	DETECTED	DETECTED	1580.195068	3601.682861	1584	3597	91.338799	95.460785	980.342102	3166.789551	978	3162	22.955452	37.507164	100	100	115.552803	36.917183	3.130055	0.319483	26.131176	11.59494	14.738136	20.185106
1405	113ko3Gcon1R072503	NORMAL	C	1	3	5	1	DETECTED	DETECTED	4082.909912	8398.507813	4081	8171	1232.105347	2555.010742	999.767456	3219.186035	997	3211	26.483454	41.109756	100	100	593.921814	439.661774	1.350861	0.740269	116.417694	125.987656	39.953411	49.324604
1406	113ko3Gcon1R072503	NORMAL	C	1	3	5	2	DETECTED	DETECTED	3443.350342	7833.401367	3511	7582	1077.512451	2796.939941	996.976196	3224.761963	999	3215	23.180614	38.053116	100	100	471.257782	391.217773	1.204592	0.830157	105.535339	121.110703	44.035091	60.683441
1407	113ko3Gcon1R072503	NORMAL	C	1	3	5	3	DETECTED	DETECTED	1129.114258	3427.528564	1132	3430	37.441948	50.103004	991.229004	3201.73291	990	3200	22.777367	40.892887	100	100	26.561554	19.16732	1.385773	0.721619	6.053608	5.521636	21.551867	12.821177
1408	113ko3Gcon1R072503	NORMAL	C	1	3	5	4	DETECTED	DETECTED	1121.25	3428.328125	1122	3431	32.066399	57.459469	990.455139	3208.589844	991	3205	26.663578	46.261513	100	100	25.195696	18.653122	1.350749	0.74033	4.905375	4.749916	13.619134	15.509472
1409	113ko3Gcon1R072503	NORMAL	C	1	3	5	5	DETECTED	DETECTED	1178.151489	3616.404053	1171	3606	37.761158	91.209999	1000.904114	3211.630127	1001	3215	24.176529	40.545753	100	100	34.144085	34.360413	0.993704	1.006336	7.331382	9.98314	16.365208	20.184734
1410	113ko3Gcon1R072503	NORMAL	C	1	3	5	6	DETECTED	DETECTED	1169.212402	3610.663818	1166	3593	36.722042	100.419624	1025.656738	3224.701416	993	3215	156.571075	102.276962	100	100	27.653875	32.763542	0.844044	1.184772	0.916872	3.773698	106.024239	5.027174
1411	113ko3Gcon1R072503	NORMAL	C	1	3	5	7	LOW_SIGNAL	LOW_SIGNAL	1026.884399	3294.421875	1023	3295	29.683147	61.251877	992.434753	3206.163086	992	3210	28.938093	51.320213	100	100	6.636215	7.492104	0.885761	1.128973	1.19046	1.719767	19.183895	37.885098
1412	113ko3Gcon1R072503	NORMAL	C	1	3	5	8	LOW_SIGNAL	LOW_SIGNAL	1022.123291	3284.287598	1020	3286	30.758884	61.544937	991.371704	3198.362793	989	3201	26.419422	47.468044	100	100	5.923838	7.293977	0.812155	1.231292	1.163977	1.810161	51.223125	45.590458
1413	113ko3Gcon1R072503	NORMAL	C	1	3	5	9	LOW_SIGNAL	LOW_SIGNAL	999.006897	3238.9104	999	3241	24.742422	41.582233	985.336182	3189.284424	984	3193	29.371073	45.444813	100	100	2.633461	4.212645	0.625132	1.599661	0.465448	1.092005	115.768066	36.945091
1414	113ko3Gcon1R072503	NORMAL	C	1	3	5	10	LOW_SIGNAL	LOW_SIGNAL	1003.682739	3221.793213	1002	3219	34.996769	45.417492	984.563477	3182.619141	985	3180	26.531036	41.768879	100	100	3.683043	3.325405	1.107547	0.902896	0.720638	0.937877	119.370453	45.529137
1415	113ko3Gcon1R072503	NORMAL	C	1	3	5	11	LOW_SIGNAL	LOW_SIGNAL	969.648254	3119.034424	965	3120	50.048946	50.376007	956.960327	3118.150879	960	3114	25.48518	45.477737	100	100	2.444142	0.075002	32.587566	0.030687	0.497855	0.019428	339.491089	2452.433838
1416	113ko3Gcon1R072503	NORMAL	C	1	3	5	12	LOW_SIGNAL	LOW_SIGNAL	1007.848267	3165.813721	1002	3170	37.393059	51.794197	974.690491	3125.730225	970	3125	31.410942	34.682194	100	100	6.387355	3.402604	1.877196	0.532709	1.055612	1.155737	61.185555	95.969582
1417	113ko3Gcon1R072503	NORMAL	C	1	3	5	13	LOW_SIGNAL	LOW_SIGNAL	1028.856201	3216.609619	1030	3216	41.070663	49.168865	986.888	3166.904053	987	3164	25.45496	44.348217	100	100	8.084553	4.219401	1.916043	0.521909	1.648724	1.120802	76.798882	42.716255
1418	113ko3Gcon1R072503	NORMAL	C	1	3	5	14	LOW_SIGNAL	LOW_SIGNAL	1028.979492	3217.047852	1030	3217	36.604229	48.046154	995.76001	3182.36792	983	3190	104.104889	43.487396	100	100	6.399242	2.943907	2.173724	0.46004	0.319096	0.797471	293.374451	58.902687
1419	113ko3Gcon1R072503	NORMAL	C	1	3	5	15	LOW_SIGNAL	LOW_SIGNAL	988.319458	3184.819336	987	3186	32.139484	40.374058	983.375977	3182.944092	982	3189	25.10708	39.154846	100	100	0.952289	0.159186	5.982255	0.167161	0.196896	0.047893	405.876282	525.102905
1420	113ko3Gcon1R072503	NORMAL	C	1	3	5	16	LOW_SIGNAL	LOW_SIGNAL	979.013916	3172.638916	978	3172	25.1346	39.962681	974.64801	3162.592041	970	3159	25.410898	41.195267	100	100	0.841027	0.852858	0.986128	1.014067	0.171812	0.243884	85.596504	99.550446
1421	113ko3Gcon1R072503	NORMAL	C	1	3	5	17	LOW_SIGNAL	LOW_SIGNAL	971.965759	3163.541016	972	3162	21.939234	39.381252	973.222229	3165.008057	974	3170	27.123392	38.415936	100	100	-0.24204	-0.124534	0	0	-0.046324	-0.038188	0	0
1422	113ko3Gcon1R072503	NORMAL	C	1	3	5	18	LOW_SIGNAL	LOW_SIGNAL	972.006836	3158.123291	971	3157	23.571327	38.999718	967.269836	3164.174561	967	3162	30.236248	40.912022	100	100	0.912513	-0.51368	0	-0.562929	0.156666	-0.147909	399.775208	0
1423	113ko3Gcon1R072503	NORMAL	C	1	3	5	19	LOW_SIGNAL	LOW_SIGNAL	984.972595	3165.547852	983	3170	28.058298	37.32098	978.343994	3155.191895	978	3156	25.977074	36.816177	100	100	1.276902	0.879095	1.452518	0.68846	0.255171	0.281288	159.984024	59.072975
1424	113ko3Gcon1R072503	NORMAL	C	1	3	5	20	LOW_SIGNAL	LOW_SIGNAL	991.883545	3158.904053	993	3160	25.642771	40.396198	989.728027	3156.879883	986	3156	37.124325	35.292694	100	100	0.415229	0.171828	2.416543	0.413814	0.058062	0.057354	1245.41687	970.964478
1425	113ko3Gcon1R072503	NORMAL	C	1	3	5	21	LOW_SIGNAL	LOW_SIGNAL	978.917236	3160.820801	976	3165	28.516445	40.815418	982.095215	3155.13501	981	3152	23.1936	39.930004	100	100	-0.612191	0.482655	-1.268381	0	-0.13702	0.142394	0	148.710281
1426	113ko3Gcon1R072503	NORMAL	C	1	3	5	22	LOW_SIGNAL	LOW_SIGNAL	985.882751	3173.917236	988	3178	23.093863	40.40086	987.079346	3167.039795	985	3164	23.594097	40.259842	100	100	-0.230506	0.583812	-0.39483	0	-0.050716	0.170826	0	49.039024
1427	113ko3Gcon1R072503	NORMAL	C	1	3	5	23	LOW_SIGNAL	LOW_SIGNAL	1001.986023	3190.167725	1002	3190	25.395739	42.877155	991.487976	3179.855957	990	3180	28.373262	34.888004	100	100	2.022293	0.875344	2.310283	0.432847	0.369998	0.295568	120.527199	241.718399
1428	113ko3Gcon1R072503	NORMAL	C	1	3	5	24	LOW_SIGNAL	LOW_SIGNAL	992.391602	3166.132813	988	3173	26.021938	41.679379	987.504028	3164.095947	987	3167	30.880789	42.429909	100	100	0.941519	0.172905	5.445288	0.183645	0.158272	0.048005	340.204468	390.071167
1429	113ko3Gcon1R072503	NORMAL	C	1	3	5	25	LOW_SIGNAL	LOW_SIGNAL	1002.966003	3203.380859	1002	3201	25.632118	46.81155	989.903992	3168.120117	992	3169	25.844271	42.637939	100	100	2.516203	2.993211	0.840637	1.189574	0.505412	0.82698	25.299849	54.796585
1430	113ko3Gcon1R072503	NORMAL	C	1	3	5	26	LOW_SIGNAL	LOW_SIGNAL	1012	3225.224609	1013	3222	26.718472	44.236397	1016.208008	3181.864014	1002	3183	114.463287	46.845718	100	100	-0.81061	3.68079	-0.220227	0	-0.036763	0.925604	0	35.553722
1431	113ko3Gcon1R072503	NORMAL	C	1	3	6	1	LOW_SIGNAL	LOW_SIGNAL	999.844604	3243.081055	999	3239	24.002754	43.587982	991.400024	3217.791992	991	3214	23.195524	43.308037	100	100	1.626723	2.146736	0.757766	1.319669	0.364061	0.583935	73.094315	19.503124
1432	113ko3Gcon1R072503	NORMAL	C	1	3	6	2	LOW_SIGNAL	LOW_SIGNAL	993.234924	3225.92627	993	3221	24.620468	39.16581	984.23999	3203.39209	985	3207	20.276073	38.963154	100	100	1.732741	1.912879	0.905829	1.103961	0.443623	0.578346	155.264847	17.65814
1433	113ko3Gcon1R072503	NORMAL	C	1	3	6	3	LOW_SIGNAL	LOW_SIGNAL	1016.391907	3255.581055	1014	3247	32.260353	48.097679	992.872009	3204.743896	994	3205	27.074562	41.494446	100	100	4.53076	4.31546	1.049891	0.95248	0.868708	1.225156	74.580826	47.844494
1434	113ko3Gcon1R072503	NORMAL	C	1	3	6	4	LOW_SIGNAL	LOW_SIGNAL	1022.154358	3271.852295	1020	3275	28.862381	52.14085	1033.460327	3210.198486	1001	3210	314.97464	48.125332	100	100	-2.177928	5.233663	-0.416138	0	-0.035895	1.281109	0	32.545288
1435	113ko3Gcon1R072503	NORMAL	C	1	3	6	5	DETECTED	DETECTED	2934.399902	5149.399902	3144	5262	655.591675	732.248291	1008.700012	3216.959961	1009	3219	22.473797	33.617268	100	100	370.957611	164.040787	2.261374	0.442209	85.686455	57.483551	34.024323	37.852467
1436	113ko3Gcon1R072503	NORMAL	C	1	3	6	6	DETECTED	DETECTED	2938.809814	5083.36377	3067	5160	588.640015	645.120361	1018.26532	3217.285645	1023	3219	25.949291	42.156952	100	100	369.964478	158.407471	2.335524	0.428169	74.011444	44.265015	30.619846	34.497025
1437	113ko3Gcon1R072503	NORMAL	C	1	3	6	7	DETECTED	DETECTED	4265.937988	8087.946777	4421	8113	1015.356018	1644.789795	1010.046509	3233.976807	1011	3229	18.176321	36.50407	100	100	627.199341	412.043335	1.522168	0.656958	179.128189	132.970642	31.180193	33.87711
1438	113ko3Gcon1R072503	NORMAL	C	1	3	6	8	DETECTED	DETECTED	4379.923828	8341.262695	4535	8275	1246.036133	1898.988403	1010.727295	3222.20459	1011	3216	22.636013	42.357597	100	100	649.025879	434.546143	1.493572	0.669536	148.842316	120.853363	36.977077	37.087212
1439	113ko3Gcon1R072503	NORMAL	C	1	3	6	9	DETECTED	DETECTED	4197.661133	7562.016113	4111	7617	1229.849243	1621.591797	1012.75	3218.729248	1008	3225	30.770599	46.858208	100	100	613.526001	368.692566	1.664059	0.60094	103.505005	92.689995	38.602779	37.32
1440	113ko3Gcon1R072503	NORMAL	C	1	3	6	10	DETECTED	DETECTED	4171.229492	8000.319824	4071	7806	1293.311523	2191.071045	1000.634644	3194.75	1001	3190	23.447084	46.394672	100	100	610.768188	407.934753	1.49722	0.667904	135.223404	103.580208	40.784115	45.584187
1441	113ko3Gcon1R072503	NORMAL	C	1	3	6	11	LOW_SIGNAL	LOW_SIGNAL	987.675842	3134.696533	979	3135	84.211281	47.877209	971.980957	3132.133301	974	3126	26.090443	49.391697	100	100	3.023387	0.217587	13.895045	0.071968	0.601557	0.051896	510.151215	473.513275
1442	113ko3Gcon1R072503	NORMAL	C	1	3	6	12	LOW_SIGNAL	LOW_SIGNAL	1011.820679	3147.730957	1008	3144	48.722382	43.022167	986.528015	3131.231934	984	3126	33.317768	40.784676	100	100	4.872258	1.400568	3.478774	0.287458	0.759134	0.40454	140.554276	82.996964
1443	113ko3Gcon1R072503	NORMAL	C	1	3	6	13	LOW_SIGNAL	LOW_SIGNAL	1020.193115	3178.820801	1017	3183	34.616207	43.358273	997.143982	3159.575928	997	3158	29.034101	37.051899	100	100	4.440074	1.633657	2.717874	0.367935	0.793864	0.519403	81.779533	117.011971
1444	113ko3Gcon1R072503	NORMAL	C	1	3	6	14	LOW_SIGNAL	LOW_SIGNAL	1029.23291	3195.822021	1027	3196	34.079224	38.782627	999.047974	3172.768066	998	3172	24.25864	41.517807	100	100	5.814682	1.957002	2.971219	0.336562	1.244296	0.555279	79.296425	64.284523
1445	113ko3Gcon1R072503	NORMAL	C	1	3	6	15	LOW_SIGNAL	LOW_SIGNAL	1005.144836	3174.04126	1002	3172	26.737919	43.864197	998.088013	3172.343994	999	3173	26.434341	40.354095	100	100	1.359393	0.144077	9.435161	0.105987	0.266957	0.042059	56.933537	1013.00885
1446	113ko3Gcon1R072503	NORMAL	C	1	3	6	16	LOW_SIGNAL	LOW_SIGNAL	997.694458	3166.319336	994	3163	25.857944	38.67358	995.752014	3158.944092	995	3159	25.060141	43.86219	100	100	0.374183	0.626069	0.597671	1.673162	0.077511	0.168146	328.122345	280.588745
1447	113ko3Gcon1R072503	NORMAL	C	1	3	6	17	LOW_SIGNAL	LOW_SIGNAL	993.468994	3165.724121	994	3165	23.012693	39.525566	1000.304016	3162.360107	997	3159	53.409439	32.29211	100	100	-1.316666	0.285564	-4.610755	0	-0.127974	0.104174	0	677.533569
1448	113ko3Gcon1R072503	NORMAL	C	1	3	6	18	LOW_SIGNAL	LOW_SIGNAL	994.630127	3160.76709	996	3160	22.878099	42.328442	994.200012	3148.800049	992	3150	27.959938	31.899284	100	100	0.082855	1.015857	0.081562	12.260625	0.015383	0.375151	3736.977539	232.498917
1449	113ko3Gcon1R072503	NORMAL	C	1	3	6	19	DETECTED	DETECTED	1261.543457	3531.239014	1256	3525	44.874493	70.646591	1002.033875	3158.858643	999	3156	29.718735	39.586742	100	100	49.990681	31.61059	1.581454	0.63233	8.732188	9.406694	12.956424	15.71337
1450	113ko3Gcon1R072503	NORMAL	C	1	3	6	20	DETECTED	DETECTED	1239.641846	3543.283691	1237	3535	49.88858	81.015671	1002.447754	3154.283691	1000	3153	25.297798	39.335571	100	100	45.691933	33.021397	1.383707	0.722696	9.376077	9.889268	18.128082	18.207069
1451	113ko3Gcon1R072503	NORMAL	C	1	3	6	21	LOW_SIGNAL	LOW_SIGNAL	1051.93103	3198.965576	1059	3197	38.806072	42.5732	1010.247925	3157.512451	1009	3161	34.911865	41.241585	100	100	8.029634	3.518869	2.281879	0.438235	1.193952	1.005129	40.647705	25.485468
1452	113ko3Gcon1R072503	NORMAL	C	1	3	6	22	LOW_SIGNAL	LOW_SIGNAL	1070.344849	3220.43457	1077	3221	38.145084	47.276344	1004.35199	3167.8479	1003	3166	28.288052	41.953518	100	100	12.712548	4.463973	2.847811	0.351147	2.332888	1.253451	38.776497	41.442944
1453	113ko3Gcon1R072503	NORMAL	C	1	3	6	23	LOW_SIGNAL	LOW_SIGNAL	1014.090271	3203.840332	1012	3206	26.744822	40.487873	1007.200012	3187.016113	1007	3189	21.799301	39.707397	100	100	1.327306	1.428173	0.929374	1.075993	0.316077	0.423705	224.873764	47.023952
1454	113ko3Gcon1R072503	NORMAL	C	1	3	6	24	LOW_SIGNAL	LOW_SIGNAL	1011.33783	3212.682373	1011	3218	24.718706	44.343285	1005.936646	3188.02124	1007	3194	23.962799	41.303658	100	100	1.040458	2.093432	0.497011	2.012029	0.225399	0.597069	112.312202	65.426414
1455	113ko3Gcon1R072503	NORMAL	C	1	3	6	25	LOW_SIGNAL	LOW_SIGNAL	1040.544189	3213.387695	1039	3212	36.850346	42.651726	1009.928589	3194.444336	1006	3196	30.876574	43.568905	100	100	5.897643	1.608062	3.667547	0.272662	0.991548	0.434791	65.699524	46.943542
1456	113ko3Gcon1R072503	NORMAL	C	1	3	6	26	LOW_SIGNAL	LOW_SIGNAL	1039.560791	3208.2229	1043	3208	30.270267	37.937077	1025.269897	3197.055664	1006	3196	114.87561	43.58189	100	100	2.752929	0.947963	2.904046	0.344347	0.124403	0.256236	775.428711	192.091614
1457	113ko3Gcon1R072503	NORMAL	C	1	3	7	1	LOW_SIGNAL	LOW_SIGNAL	1006.020142	3217.744873	1005	3219	23.00425	37.418583	998.35199	3197.184082	995	3197	26.916912	33.992264	100	100	1.477156	1.745363	0.846332	1.181569	0.284882	0.604867	182.258514	76.077492
1458	113ko3Gcon1R072503	NORMAL	C	1	3	7	2	LOW_SIGNAL	LOW_SIGNAL	1003.817566	3202.783691	1002	3203	25.359735	39.707008	994.096008	3191.288086	994	3193	23.573299	38.365776	100	100	1.872714	0.975838	1.919083	0.521082	0.412397	0.299632	96.174301	89.016388
1459	113ko3Gcon1R072503	NORMAL	C	1	3	7	3	LOW_SIGNAL	LOW_SIGNAL	1089.831055	3305.317627	1090	3325	97.616798	75.921562	1002.135986	3194.312012	999	3197	28.133131	34.66531	100	100	16.893158	9.423035	1.792751	0.557802	3.117146	3.20221	106.590881	60.848759
1460	113ko3Gcon1R072503	NORMAL	C	1	3	7	4	LOW_SIGNAL	LOW_SIGNAL	1103.594604	3311.837891	1101	3323	119.348572	81.108055	1005.330627	3207.92749	1003	3204	21.396648	39.383495	100	100	18.929102	8.820736	2.145978	0.465988	4.592494	2.638425	119.489296	68.236252
1461	113ko3Gcon1R072503	NORMAL	C	1	3	7	5	LOW_SIGNAL	LOW_SIGNAL	1043.335571	3239.268555	1043	3235	30.398396	45.026955	1019.673462	3223.581543	1017	3222	27.075598	46.114372	100	100	4.558156	1.331638	3.42297	0.292144	0.873927	0.340176	58.402863	63.462299
1462	113ko3Gcon1R072503	NORMAL	C	1	3	7	6	LOW_SIGNAL	LOW_SIGNAL	1042.598633	3232.224609	1039	3231	32.766434	43.563793	1025.733276	3220.666748	1026	3219	27.270466	42.416817	100	100	3.248862	0.981123	3.311371	0.30199	0.618448	0.272483	107.704964	85.921173
1463	113ko3Gcon1R072503	NORMAL	C	1	3	7	7	LOW_SIGNAL	LOW_SIGNAL	1064.369873	3290.527344	1062	3294	38.563873	65.498428	1008.852173	3216.165283	1006	3218	26.359608	39.936779	100	100	10.694664	6.312439	1.69422	0.590242	2.106166	1.861994	50.702019	69.812927
1464	113ko3Gcon1R072503	NORMAL	C	1	3	7	8	LOW_SIGNAL	LOW_SIGNAL	1051.848267	3276.924072	1049	3282	40.300148	56.110767	1003.416687	3219.050049	1003	3217	24.639782	39.109383	100	100	9.329627	4.912805	1.899043	0.526581	1.965585	1.479799	65.845825	69.522102
1465	113ko3Gcon1R072503	NORMAL	C	1	3	7	9	LOW_SIGNAL	LOW_SIGNAL	1048.137939	3226.103516	1046	3226	36.261127	43.537132	1000.833313	3207.462891	1004	3209	22.229265	39.479881	100	100	9.112536	1.582364	5.758813	0.173647	2.128034	0.472155	60.561455	98.455292
1466	113ko3Gcon1R072503	NORMAL	C	1	3	7	10	LOW_SIGNAL	LOW_SIGNAL	1042.331055	3206.544922	1044	3209	29.865	39.472401	1009.017883	3182.642822	1004	3193	69.32402	43.56353	100	100	6.41729	2.028999	3.162786	0.316177	0.480543	0.548672	187.79715	77.111397
1467	113ko3Gcon1R072503	NORMAL	C	1	3	7	11	LOW_SIGNAL	LOW_SIGNAL	1022.717224	3152.04126	1024	3149	32.863079	42.321995	990.184021	3139.288086	993	3135	25.166666	43.263786	100	100	6.26704	1.08259	5.788931	0.172743	1.29271	0.294777	64.959496	70.397949
1468	113ko3Gcon1R072503	NORMAL	C	1	3	7	12	LOW_SIGNAL	LOW_SIGNAL	1044.234497	3173.399902	1048	3175	29.822865	43.267635	999.695984	3140.320068	1000	3136	23.419123	36.059673	100	100	8.579686	2.808078	3.055359	0.327294	1.901801	0.917364	41.457996	72.286018
1469	113ko3Gcon1R072503	NORMAL	C	1	3	7	13	LOW_SIGNAL	LOW_SIGNAL	1039.489624	3174.013672	1039	3175	34.410934	44.782509	1010.664001	3149.568115	1009	3153	29.793634	37.70179	100	100	5.55283	2.075132	2.675892	0.373707	0.967509	0.648392	59.730801	98.86087
1470	113ko3Gcon1R072503	NORMAL	C	1	3	7	14	LOW_SIGNAL	LOW_SIGNAL	1033.23291	3173.184814	1034	3173	32.684078	36.414089	1008.856018	3159.639893	1011	3159	26.188429	41.103802	100	100	4.695848	1.1498	4.084056	0.244855	0.930827	0.32953	80.221214	140.765945
1471	113ko3Gcon1R072503	NORMAL	C	1	3	7	15	DETECTED	DETECTED	1476.181763	3517.181885	1476	3516	48.016224	72.286186	1012.804871	3169.536621	1012	3169	26.612185	38.110039	100	100	89.262703	29.51088	3.024739	0.330607	17.412209	9.122144	8.625129	17.668608
1472	113ko3Gcon1R072503	NORMAL	C	1	3	7	16	DETECTED	DETECTED	1455.703247	3516.472412	1461	3526	59.883308	64.6717	1015.840881	3168.40918	1017	3168	26.025137	39.301254	100	100	84.732979	29.54636	2.867798	0.3487	16.901443	8.856288	12.261197	14.755914
1473	113ko3Gcon1R072503	NORMAL	C	1	3	7	17	DETECTED	DETECTED	1169.986816	3370.671143	1169	3373	33.348862	50.917294	1020.799988	3164.496094	1009	3165	91.141243	41.274017	100	100	28.738636	17.501768	1.642042	0.608998	1.636875	4.995275	56.855469	14.461761
1474	113ko3Gcon1R072503	NORMAL	C	1	3	7	18	DETECTED	DETECTED	1157.507202	3355.3479	1154	3362	33.206406	50.444443	1165.349243	3156.333252	1000	3155	1816.120605	41.067162	100	100	-1.510653	16.893936	-0.08942	0	-0.004318	4.846077	0	14.719448
1475	113ko3Gcon1R072503	NORMAL	C	1	3	7	19	LOW_SIGNAL	LOW_SIGNAL	1007.220703	3150.47583	1003	3150	29.315428	43.477814	1193.410767	3153.544678	1008	3151	1925.531006	40.307579	100	100	-35.86676	-0.260508	0	0	-0.096695	-0.076136	0	0
1476	113ko3Gcon1R072503	NORMAL	C	1	3	7	20	LOW_SIGNAL	LOW_SIGNAL	1003.827576	3150.42749	1002	3150	23.597128	33.805973	1002.269836	3145.468262	999	3146	24.792065	39.249084	100	100	0.300075	0.420979	0.712805	1.402909	0.062832	0.126353	488.148407	402.100494
1477	113ko3Gcon1R072503	NORMAL	C	1	3	7	21	LOW_SIGNAL	LOW_SIGNAL	1022.275879	3196.965576	1023	3193	26.796936	50.037827	1007	3160.768066	1004	3158	33.27597	39.838821	100	100	2.942672	3.072731	0.957673	1.044198	0.459066	0.908599	129.148148	83.641861
1478	113ko3Gcon1R072503	NORMAL	C	1	3	7	22	LOW_SIGNAL	LOW_SIGNAL	1033.344849	3217.289551	1032	3225	29.991066	49.699497	1005.512024	3175.687988	1006	3173	26.208105	39.416592	100	100	5.361582	3.53147	1.51823	0.658662	1.061993	1.055433	52.387012	72.76564
1479	113ko3Gcon1R072503	NORMAL	C	1	3	7	23	LOW_SIGNAL	LOW_SIGNAL	1012.337952	3207.800049	1015	3206	24.623051	46.564713	1016.640015	3187.040039	1014	3189	25.901924	41.120861	100	100	-0.828729	1.762274	-0.470261	0	-0.16609	0.504853	0	105.242134
1480	113ko3Gcon1R072503	NORMAL	C	1	3	7	24	LOW_SIGNAL	LOW_SIGNAL	1014.563782	3235.812012	1011	3235	34.799099	46.808311	1020.992004	3214.416016	1018	3214	27.816647	42.703449	100	100	-1.238302	1.816261	-0.681786	0	-0.231093	0.501037	0	89.589447
1481	113ko3Gcon1R072503	NORMAL	C	1	3	7	25	DETECTED	DETECTED	1275.014648	3652.5	1274	3636	57.158203	69.791054	1042	3259.067871	1033	3259	57.645245	64.050423	100	100	44.886826	33.397629	1.344012	0.744041	4.042218	6.142538	3.209049	7.045395
1482	113ko3Gcon1R072503	NORMAL	C	1	3	7	26	DETECTED	DETECTED	1281.676514	3693.132324	1284	3685	32.373032	86.644569	1032.575806	3236.348389	1026	3226	55.246037	53.613972	100	100	47.985565	38.775433	1.237525	0.808065	4.508934	8.519868	17.971569	14.900884
1483	113ko3Gcon1R072503	NORMAL	C	1	3	8	1	LOW_SIGNAL	LOW_SIGNAL	1002.466675	3226.946777	1000	3229	24.451757	38.30814	998.440002	3201.535889	999	3206	23.485201	36.677219	100	100	0.775679	2.157077	0.359597	2.780889	0.171456	0.692825	169.045013	43.519592
1484	113ko3Gcon1R072503	NORMAL	C	1	3	8	2	LOW_SIGNAL	LOW_SIGNAL	998.813354	3220.546631	1000	3221	21.353333	45.1437	1000.552002	3196.295898	1001	3198	25.06555	35.035927	100	100	-0.334925	2.058594	-0.162696	0	-0.069364	0.692168	0	117.391029
1485	113ko3Gcon1R072503	NORMAL	C	1	3	8	3	LOW_SIGNAL	LOW_SIGNAL	1015.763489	3240.824219	1016	3243	26.569218	45.302238	1000.575989	3193.263916	1002	3191	24.031654	38.721115	100	100	2.925647	4.037294	0.724655	1.379966	0.631979	1.228278	74.610718	49.443066
1486	113ko3Gcon1R072503	NORMAL	C	1	3	8	4	LOW_SIGNAL	LOW_SIGNAL	1027.758423	3287.61084	1026	3281	31.029989	59.921425	1011.647034	3214.676514	1009	3214	29.156336	41.679157	100	100	3.103621	6.191242	0.501292	1.994845	0.552586	1.749899	65.9114	59.027653
1487	113ko3Gcon1R072503	NORMAL	C	1	3	8	5	DETECTED	DETECTED	8573.088867	16239.777344	9250	16819	2216.758057	4701.034668	1036.77417	3255.12915	1036	3246	22.007132	40.203438	100	100	1451.759521	1102.239624	1.3171	0.759244	342.44873	322.973572	29.412905	36.203236
1488	113ko3Gcon1R072503	NORMAL	C	1	3	8	6	DETECTED	DETECTED	8732.527344	15705.4375	9393	16692	2434.737305	4370.160156	1047.793091	3257.862061	1053	3249	25.029099	42.055	100	100	1480.350464	1056.64856	1.400987	0.713783	307.032013	295.983246	31.681103	35.106903
1489	113ko3Gcon1R072503	NORMAL	C	1	3	8	7	DETECTED	DETECTED	1391.601929	3768.757324	1395	3745	53.478672	117.149345	1034.081909	3225.704834	1032	3224	28.333309	51.717934	100	100	68.870941	46.098591	1.493992	0.669347	12.618364	10.500275	12.68636	19.356377
1490	113ko3Gcon1R072503	NORMAL	C	1	3	8	8	DETECTED	DETECTED	1411.353394	3819.932373	1407	3774	110.703957	232.909241	1030.941162	3210.313721	1031	3214	28.35025	45.522961	100	100	73.280792	51.749252	1.416074	0.706178	13.418303	13.391455	28.130611	37.468853
1491	113ko3Gcon1R072503	NORMAL	C	1	3	8	9	DETECTED	DETECTED	1374.672363	4340.775879	1393	4348	82.966171	296.856934	1016.090881	3208.109131	1011	3209	24.173195	36.119488	100	100	69.075417	96.149712	0.718415	1.391953	14.833847	31.358881	22.133465	26.01395
1492	113ko3Gcon1R072503	NORMAL	C	1	3	8	10	DETECTED	DETECTED	1382.424805	4226.300781	1396	4259	74.504051	268.657288	1021.729736	3176.824219	1015	3174	31.755184	36.504219	100	100	69.482567	89.087868	0.779933	1.282161	11.35862	28.74946	18.685532	25.361755
1493	113ko3Gcon1R072503	NORMAL	C	1	3	8	11	LOW_SIGNAL	LOW_SIGNAL	1064.972412	3185.227539	1065	3189	39.389778	48.448109	1012.698425	3140.396729	1010	3140	29.803696	38.992943	100	100	10.06981	3.805594	2.646055	0.377921	1.753943	1.149716	49.268295	64.138039
1494	113ko3Gcon1R072503	NORMAL	C	1	3	8	12	LOW_SIGNAL	LOW_SIGNAL	1066.875854	3196.324219	1071	3196	38.710979	57.903049	1045.776001	3143.135986	1016	3133	274.950714	60.814411	100	100	4.064575	4.515038	0.900231	1.110827	0.07674	0.874599	1290.113159	34.953426
1495	113ko3Gcon1R072503	NORMAL	C	1	3	8	13	LOW_SIGNAL	LOW_SIGNAL	1037.02063	3193.52417	1035	3197	25.2076	45.143913	1013.711975	3142.399902	1013	3142	26.327593	37.895653	100	100	4.490067	4.339832	1.034618	0.96654	0.885332	1.34908	32.594357	47.987968
1496	113ko3Gcon1R072503	NORMAL	C	1	3	8	14	LOW_SIGNAL	LOW_SIGNAL	1037.855225	3205.800049	1037	3210	31.869297	45.237125	1011.643494	3160.017334	1011	3161	24.393051	41.928082	100	100	5.049302	3.886399	1.299224	0.76969	1.074557	1.091934	78.244713	37.095505
1497	113ko3Gcon1R072503	NORMAL	C	1	3	8	15	DETECTED	DETECTED	1738.218506	4466.17627	1759	4497	139.270264	264.27475	1016.787231	3169.595703	1017	3161	25.095413	32.400799	100	100	138.973068	110.064011	1.262657	0.791981	28.747536	40.016933	18.988728	20.22867
1498	113ko3Gcon1R072503	NORMAL	C	1	3	8	16	DETECTED	DETECTED	1767.375	4563.483398	1788	4572	141.475418	283.558777	1024.170166	3177.702148	1026	3173	25.422791	46.670872	100	100	143.167419	117.63607	1.217037	0.821668	29.233803	29.692636	18.72599	20.182957
1499	113ko3Gcon1R072503	NORMAL	C	1	3	8	17	DETECTED	DETECTED	1419.02478	3701.570313	1411	3681	56.777409	97.006233	1014.527283	3173.800049	1016	3173	27.986677	36.584957	100	100	77.920456	44.801311	1.739245	0.574962	14.453217	14.425881	12.212834	17.023111
1500	113ko3Gcon1R072503	NORMAL	C	1	3	8	18	DETECTED	DETECTED	1413.059448	3712.791992	1396	3694	81.902969	111.626823	1006.180298	3163.049072	1009	3165	24.494566	34.373642	100	100	78.37925	46.666527	1.67956	0.595394	16.610996	15.993154	19.208261	19.3186
1501	113ko3Gcon1R072503	NORMAL	C	1	3	8	19	DETECTED	DETECTED	2157	4619.178711	2187	4657	155.354172	220.904922	1001.842102	3160	997	3159	25.921427	33.444588	100	100	222.524094	123.866623	1.796481	0.556644	44.563828	43.629742	13.260209	14.964481
1502	113ko3Gcon1R072503	NORMAL	C	1	3	8	20	DETECTED	DETECTED	2125.410156	4525.589844	2173	4580	246.170013	320.719482	1005.577759	3151.533447	998	3156	26.263084	27.531464	100	100	215.719147	116.64077	1.849432	0.540707	42.639027	49.908585	21.857292	23.254913
1503	113ko3Gcon1R072503	NORMAL	C	1	3	8	21	LOW_SIGNAL	LOW_SIGNAL	1012.342468	3217.917725	1012	3216	26.558317	51.25238	1008.404785	3167.801514	1004	3171	49.265675	41.85709	100	100	0.758536	4.25426	0.1783	5.608511	0.079928	1.197317	1053.77002	59.016544
1504	113ko3Gcon1R072503	NORMAL	C	1	3	8	22	LOW_SIGNAL	LOW_SIGNAL	1021.136963	3252.773926	1020	3244	26.906897	52.421074	1001.440002	3185.832031	999	3184	22.886606	39.769665	100	100	3.794328	5.682557	0.667715	1.497645	0.860633	1.68324	71.83165	51.017021
1505	113ko3Gcon1R072503	NORMAL	C	1	3	8	23	DETECTED	DETECTED	1197.944458	3355.333252	1199	3357	50.820225	55.871479	1006.833313	3209.275635	1007	3210	23.769817	42.131371	100	100	36.814735	12.398525	2.969283	0.336782	8.040076	3.466719	23.503975	25.124083
1506	113ko3Gcon1R072503	NORMAL	C	1	3	8	24	LOW_SIGNAL	LOW_SIGNAL	1142.28479	3344.635742	1141	3349	88.699295	75.676971	1030.715576	3249.775879	1028	3252	32.24493	44.754608	100	100	21.492159	8.052455	2.669019	0.374669	3.460054	2.119555	74.062263	64.331551
1507	113ko3Gcon1R072503	NORMAL	C	1	3	8	25	DETECTED	DETECTED	12578.476563	28332.0625	13560	28836	3879.390625	11472.366211	1062.534912	3328.860352	1064	3324	31.866791	42.932705	100	100	2218.375732	2122.469482	1.045186	0.956767	361.377502	582.381287	33.685997	45.883266
1508	113ko3Gcon1R072503	NORMAL	C	1	3	8	26	DETECTED	DETECTED	14041.631836	27750.783203	14910	29652	3455.411133	7826.130859	1068.844482	3328.666748	1067	3326	24.313255	50.359169	100	100	2499.015625	2073.142334	1.205424	0.829584	533.568481	484.95871	26.635183	32.044598
1509	113ko3Gcon1R072503	NORMAL	C	1	3	9	1	LOW_SIGNAL	LOW_SIGNAL	999.913879	3211.542969	998	3204	23.254801	38.989704	1002.823975	3196.040039	1000	3196	29.378525	41.649338	100	100	-0.560587	1.316011	-0.425974	0	-0.099055	0.372225	0	94.464767
1510	113ko3Gcon1R072503	NORMAL	C	1	3	9	2	LOW_SIGNAL	LOW_SIGNAL	993.753357	3200.753418	991	3203	23.365189	39.354176	1004.096008	3178.855957	1004	3177	23.911604	39.677681	100	100	-1.992359	1.85883	-1.071835	0	-0.432537	0.551884	0	23.091297
1511	113ko3Gcon1R072503	NORMAL	C	1	3	9	3	LOW_SIGNAL	LOW_SIGNAL	1011.919434	3200.859131	1013	3198	24.533352	39.196148	1014.659973	3199.27002	1012	3197	25.060825	36.937801	100	100	-0.527924	0.134896	-3.913556	0	-0.109356	0.043021	0	825.144897
1512	113ko3Gcon1R072503	NORMAL	C	1	3	9	4	LOW_SIGNAL	LOW_SIGNAL	1020.400024	3221.340088	1019	3221	24.993961	41.682854	1024.485474	3208.330078	1023	3209	24.534037	33.201511	100	100	-0.787001	1.104393	-0.71261	0	-0.166522	0.39185	0	193.709213
1513	113ko3Gcon1R072503	NORMAL	C	1	3	9	5	LOW_SIGNAL	LOW_SIGNAL	1080.932861	3343.38916	1083	3357	33.068043	88.853645	1044.243286	3215.009033	1044	3216	25.954231	37.766151	100	100	7.067704	10.897921	0.648537	1.541932	1.413626	3.399344	55.84914	62.648445
1514	113ko3Gcon1R072503	NORMAL	C	1	3	9	6	LOW_SIGNAL	LOW_SIGNAL	1083.628418	3356.317627	1087	3384	32.779476	101.984863	1042.959961	3220.76001	1041	3220	22.500679	49.774075	100	100	7.834177	11.507202	0.680806	1.468846	1.807432	2.723458	58.613556	65.664909
1515	113ko3Gcon1R072503	NORMAL	C	1	3	9	7	LOW_SIGNAL	LOW_SIGNAL	1045.605469	3212.360596	1043	3213	25.38784	39.102596	1042.511963	3212.639893	1044	3210	26.976871	36.692142	100	100	0.595918	-0.023709	0	-0.039786	0.114673	-0.007612	294.872772	0
1516	113ko3Gcon1R072503	NORMAL	C	1	3	9	8	LOW_SIGNAL	LOW_SIGNAL	1049.848267	3201.531006	1050	3199	25.210043	39.395969	1041.527954	3195.416016	1042	3200	25.622437	43.204727	100	100	1.602785	0.519089	3.08769	0.323867	0.324728	0.141535	55.028442	290.059967
1517	113ko3Gcon1R072503	NORMAL	C	1	3	9	9	LOW_SIGNAL	LOW_SIGNAL	1032.579346	3183.358643	1031	3183	19.988773	33.746948	1029.841309	3180.936523	1030	3183	21.652304	36.323833	100	100	0.527442	0.205609	2.565274	0.389822	0.126455	0.066681	303.974457	554.779602
1518	113ko3Gcon1R072503	NORMAL	C	1	3	9	10	LOW_SIGNAL	LOW_SIGNAL	1031.358643	3165.675781	1027	3167	45.545868	39.673969	1215.119019	3173.539795	1026	3169	2059.474121	57.720657	100	100	-35.39872	-0.66756	0	0	-0.089227	-0.136243	0	0
1519	113ko3Gcon1R072503	NORMAL	C	1	3	9	11	LOW_SIGNAL	LOW_SIGNAL	1019.379333	3142.703369	1017	3142	35.799805	31.708118	1018.656006	3137.568115	1012	3137	52.549217	36.520515	100	100	0.139338	0.435921	0.319641	3.128506	0.013765	0.140613	5318.211426	352.859772
1520	113ko3Gcon1R072503	NORMAL	C	1	3	9	12	LOW_SIGNAL	LOW_SIGNAL	1012.765503	3144.724121	1012	3143	24.15489	34.871284	1040.619019	3140.86499	1014	3136	274.046997	61.17664	100	100	-5.365568	0.327594	-16.378735	0	-0.101638	0.063082	0	1302.49646
1521	113ko3Gcon1R072503	NORMAL	C	1	3	9	13	LOW_SIGNAL	LOW_SIGNAL	1048.282715	3189.868896	1050	3195	34.179806	49.687946	1003.095215	3147.650879	1002	3147	24.403751	39.214748	100	100	8.704703	3.583799	2.428904	0.411708	1.851662	1.076585	52.960411	72.276863
1522	113ko3Gcon1R072503	NORMAL	C	1	3	9	14	LOW_SIGNAL	LOW_SIGNAL	1044.165527	3220.289551	1046	3216	35.620892	55.756405	1000.177979	3153.22876	998	3153	25.411356	38.79982	100	100	8.473551	5.69265	1.488507	0.671814	1.731019	1.728379	56.748306	59.709793
1523	113ko3Gcon1R072503	NORMAL	C	1	3	9	15	DETECTED	DETECTED	2446.201904	5262.702148	2520	5290	413.376801	733.561523	1009.785706	3173.964355	1005	3170	26.835335	38.976898	100	100	276.704346	177.308578	1.560581	0.640787	53.52705	53.589123	28.717638	35.070236
1524	113ko3Gcon1R072503	NORMAL	C	1	3	9	16	DETECTED	DETECTED	2522.403564	4345.912109	2579	4367	544.131836	463.998596	1014.859375	3181.140625	1014	3180	22.966408	39.026192	100	100	290.406097	98.875015	2.937103	0.340472	65.641273	29.845892	36.06176	39.694866
1525	113ko3Gcon1R072503	NORMAL	C	1	3	9	17	LOW_SIGNAL	LOW_SIGNAL	1044.206909	3205.993164	1048	3206	35.893726	49.087719	1007.913391	3177.236328	1006	3177	25.605377	42.579243	100	100	6.991409	2.441108	2.864032	0.349158	1.417418	0.675372	69.307175	84.938576
1526	113ko3Gcon1R072503	NORMAL	C	1	3	9	18	LOW_SIGNAL	LOW_SIGNAL	1039.172363	3207.793213	1042	3214	36.838108	49.279797	1000.172119	3161.647461	1000	3157	24.843536	42.707901	100	100	7.51282	3.917216	1.917898	0.521404	1.569835	1.080497	69.743393	53.281742
1527	113ko3Gcon1R072503	NORMAL	C	1	3	9	19	DETECTED	DETECTED	1120.326538	3304.061279	1123	3309	30.473503	40.936161	991.564087	3157.243652	991	3157	24.376694	33.927799	100	100	24.804182	12.463041	1.990219	0.502457	5.282195	4.327355	14.202054	15.601504
1528	113ko3Gcon1R072503	NORMAL	C	1	3	9	20	DETECTED	DETECTED	1121.574951	3295.737549	1121	3296	27.893007	44.268955	991.175842	3148.186768	990	3148	23.011395	33.465046	100	100	25.119459	12.525277	2.005501	0.498628	5.666719	4.409101	12.088841	19.640587
1529	113ko3Gcon1R072503	NORMAL	C	1	3	9	21	DETECTED	DETECTED	1258.690918	3390.509033	1261	3382	59.371666	61.871994	1021.919373	3170.717773	1000	3156	69.460236	62.878323	100	100	45.610535	18.657619	2.444606	0.409064	3.408735	3.495501	15.226391	5.097771
1530	113ko3Gcon1R072503	NORMAL	C	1	3	9	22	DETECTED	DETECTED	1236.622192	3396.43335	1226	3389	61.981068	69.077881	1001.683167	3183.475342	1002	3184	23.706511	37.392937	100	100	45.257526	18.07756	2.50352	0.399438	9.910316	5.69514	24.375799	27.273935
1531	113ko3Gcon1R072503	NORMAL	C	1	3	9	23	LOW_SIGNAL	LOW_SIGNAL	1016.96051	3242.013184	1016	3240	24.311954	40.549049	1011	3208.603271	1012	3212	30.694885	35.221378	100	100	1.148204	2.836097	0.404854	2.470029	0.194186	0.948569	314.365601	60.137203
1532	113ko3Gcon1R072503	NORMAL	C	1	3	9	24	LOW_SIGNAL	LOW_SIGNAL	1030.34436	3267.046387	1030	3270	27.01334	45.578411	1025.047974	3240.360107	1021	3244	27.208534	43.22324	100	100	1.020271	2.265342	0.450383	2.220335	0.194659	0.617406	61.424431	54.19183
1533	113ko3Gcon1R072503	NORMAL	C	1	3	9	25	LOW_SIGNAL	LOW_SIGNAL	1062.832275	3289.348877	1060	3287	32.26189	40.935833	1036.807983	3281.216064	1034	3282	25.996183	42.769749	100	100	5.013195	0.690377	7.261528	0.137712	1.001081	0.190153	73.414894	152.344238
1534	113ko3Gcon1R072503	NORMAL	C	1	3	9	26	LOW_SIGNAL	LOW_SIGNAL	1057.449707	3278.557129	1055	3283	30.24304	42.736042	1031.927979	3275.919922	1031	3272	26.25193	46.370628	100	100	4.916383	0.223867	21.96118	0.045535	0.972185	0.056872	58.835804	682.398926
1535	113ko3Gcon1R072503	NORMAL	C	1	3	10	1	LOW_SIGNAL	LOW_SIGNAL	1137.355225	3292.269775	1153	3305	71.004555	71.906952	1033.15625	3204.135498	1033	3199	34.3895	40.221394	100	100	20.072392	7.481534	2.682925	0.372728	3.029965	2.191229	59.617599	67.630646
1536	113ko3Gcon1R072503	NORMAL	C	1	3	10	2	LOW_SIGNAL	LOW_SIGNAL	1154.348633	3286.315674	1163	3298	67.405197	76.840202	1040.479126	3187.770752	1040	3186	30.465504	39.165367	100	100	21.935276	8.365273	2.622183	0.381362	3.737654	2.516124	52.803844	67.085838
1537	113ko3Gcon1R072503	NORMAL	C	1	3	10	3	DETECTED	DETECTED	1914.263184	4867.751953	1994	4995	283.595703	570.635742	1031.783813	3203.108154	1038	3199	28.243126	45.545322	100	100	169.996597	141.308121	1.203021	0.831241	31.245811	36.549171	31.976482	34.170387
1538	113ko3Gcon1R072503	NORMAL	C	1	3	10	4	DETECTED	DETECTED	1906.811646	4948.971191	1961	5083	299.569824	628.477966	1052.980347	3218.509766	1052	3218	31.777029	36.779556	100	100	164.477966	146.895248	1.119696	0.8931	26.86945	47.049545	34.887417	36.256275
1539	113ko3Gcon1R072503	NORMAL	C	1	3	10	5	DETECTED	DETECTED	1213.800049	3365.8125	1212	3369	28.279972	41.830582	1056.239136	3209.119629	1052	3209	30.938568	40.085304	100	100	30.35178	13.30133	2.281861	0.438239	5.092702	3.908985	7.963547	7.630747
1540	113ko3Gcon1R072503	NORMAL	C	1	3	10	6	LOW_SIGNAL	LOW_SIGNAL	1170.295288	3330.355713	1187	3346	65.620895	85.942154	1050.504028	3209.76001	1044	3213	25.061419	41.731358	100	100	23.076014	10.237117	2.254152	0.443626	4.779907	2.88981	50.627018	62.299236
1541	113ko3Gcon1R072503	NORMAL	C	1	3	10	7	LOW_SIGNAL	LOW_SIGNAL	1050.952026	3219.630127	1051	3217	23.647215	47.315819	1043.400024	3188.1521	1044	3184	25.229591	42.750225	100	100	1.454781	2.672104	0.544433	1.836773	0.299331	0.736324	116.451256	64.420135
1542	113ko3Gcon1R072503	NORMAL	C	1	3	10	8	LOW_SIGNAL	LOW_SIGNAL	1034.993164	3197.842529	1035	3201	23.420753	45.380486	1036.303955	3173.159912	1036	3174	24.3036	36.69873	100	100	-0.252504	2.095256	-0.120513	0	-0.053934	0.672574	0	108.15065
1543	113ko3Gcon1R072503	NORMAL	C	1	3	10	9	LOW_SIGNAL	LOW_SIGNAL	1017.383545	3173.356201	1016	3176	21.474047	42.018837	1017.968262	3168.587402	1017	3170	24.645313	36.896454	100	100	-0.112637	0.404813	-0.278244	0	-0.023725	0.129248	0	421.606812
1544	113ko3Gcon1R072503	NORMAL	C	1	3	10	10	LOW_SIGNAL	LOW_SIGNAL	1005.965515	3168.234375	1006	3166	22.422834	36.748783	1016.143982	3156.728027	1018	3157	22.571999	42.309414	100	100	-1.960731	0.97675	-2.007404	0	-0.450933	0.271957	0	182.22084
1545	113ko3Gcon1R072503	NORMAL	C	1	3	10	11	LOW_SIGNAL	LOW_SIGNAL	1018.137939	3162.055176	1008	3165	54.251167	40.421013	1000.400024	3149.399902	1002	3152	22.289516	43.312069	100	100	3.416947	1.07428	3.180686	0.314398	0.795796	0.292188	278.84201	122.943405
1546	113ko3Gcon1R072503	NORMAL	C	1	3	10	12	LOW_SIGNAL	LOW_SIGNAL	1004.358643	3157.468994	1005	3160	29.142294	38.216133	999.383972	3138.112061	998	3140	24.253296	43.498093	100	100	0.958297	1.64317	0.5832	1.714677	0.205113	0.445006	324.786774	107.327209
1547	113ko3Gcon1R072503	NORMAL	C	1	3	10	13	LOW_SIGNAL	LOW_SIGNAL	1057.744873	3206.765625	1045	3214	122.005447	66.188019	998.463989	3132.944092	996	3137	22.876436	41.347919	100	100	11.419585	6.266555	1.822307	0.548755	2.591351	1.785375	202.158844	70.011673
1548	113ko3Gcon1R072503	NORMAL	C	1	3	10	14	LOW_SIGNAL	LOW_SIGNAL	1033.510376	3207.730957	1034	3213	34.637833	48.569717	1000.198364	3159.165283	997	3159	23.720465	41.536797	100	100	6.417066	4.122638	1.556544	0.642449	1.404357	1.16922	75.77211	51.834213
1549	113ko3Gcon1R072503	NORMAL	C	1	3	10	15	DETECTED	DETECTED	1225.804077	3378.690674	1227	3374	39.404587	76.729019	1002.852661	3175.505371	1004	3178	24.626989	40.57037	100	100	42.948292	17.247974	2.490048	0.401599	9.053133	5.008219	13.797131	32.052483
1550	113ko3Gcon1R072503	NORMAL	C	1	3	10	16	DETECTED	DETECTED	1248.642822	3390.428467	1238	3382	55.526951	69.388939	1008.237122	3166.443359	1006	3166	26.102671	39.897263	100	100	46.310604	19.013626	2.435653	0.410567	9.210004	5.614047	20.386002	25.346222
1551	113ko3Gcon1R072503	NORMAL	C	1	3	10	17	LOW_SIGNAL	LOW_SIGNAL	1002.793091	3163.738037	1000	3162	23.370474	38.601604	997.753967	3157.508057	997	3160	26.396566	37.892216	100	100	0.970713	0.52885	1.835516	0.544806	0.190901	0.164413	243.532547	118.241081
1552	113ko3Gcon1R072503	NORMAL	C	1	3	10	18	LOW_SIGNAL	LOW_SIGNAL	991.376709	3151.80127	990	3153	21.731951	35.005741	992.216003	3146.095947	988	3142	24.161947	42.530144	100	100	-0.161678	0.484313	-0.333829	0	-0.034736	0.134148	0	423.357452
1553	113ko3Gcon1R072503	NORMAL	C	1	3	10	19	LOW_SIGNAL	LOW_SIGNAL	984.151733	3142.365479	985	3142	19.216722	37.675846	990.333313	3136.30957	989	3137	21.099764	34.710117	100	100	-1.19079	0.514073	-2.316381	0	-0.292969	0.174471	0	241.943298
1554	113ko3Gcon1R072503	NORMAL	C	1	3	10	20	LOW_SIGNAL	LOW_SIGNAL	1002.698608	3154.958984	994	3155	64.766678	37.036217	988.817444	3129.420654	989	3124	21.29278	35.244602	100	100	2.674001	2.167895	1.233455	0.810731	0.651919	0.724603	440.643829	44.559608
1555	113ko3Gcon1R072503	NORMAL	C	1	3	10	21	LOW_SIGNAL	LOW_SIGNAL	1011.020386	3174.102051	1012	3168	27.110243	37.079647	993.150818	3144.039795	991	3141	34.213696	38.643482	100	100	3.442308	2.551922	1.348908	0.74134	0.522293	0.777939	116.798073	36.198296
1556	113ko3Gcon1R072503	NORMAL	C	1	3	10	22	LOW_SIGNAL	LOW_SIGNAL	1025.108887	3195.918457	1022	3194	42.215389	39.005173	1000.047607	3165.888916	999	3167	32.025707	39.806576	100	100	4.827685	2.549145	1.893845	0.528026	0.782536	0.754386	109.748672	26.465034
1557	113ko3Gcon1R072503	NORMAL	C	1	3	10	23	LOW_SIGNAL	LOW_SIGNAL	1030.236816	3240.144775	1030	3235	24.786701	44.890797	1013.679993	3210.887939	1011	3210	30.275778	41.680466	100	100	3.189427	2.483552	1.28422	0.778683	0.546867	0.701932	105.002716	56.981567
1558	113ko3Gcon1R072503	NORMAL	C	1	3	10	24	LOW_SIGNAL	LOW_SIGNAL	1040.827759	3290.834473	1043	3297	26.079817	52.784901	1030.128052	3261.375977	1028	3262	24.243383	52.122322	100	100	2.06114	2.50067	0.824235	1.213246	0.441345	0.56518	89.84623	28.301588
1559	113ko3Gcon1R072503	NORMAL	C	1	3	10	25	LOW_SIGNAL	LOW_SIGNAL	1044.73999	3303.91333	1043	3300	37.169201	52.727345	1034.752686	3293.892578	1031	3289	29.423319	52.58149	100	100	1.923907	0.850641	2.261715	0.442142	0.339435	0.190576	227.404922	39.1105
1560	113ko3Gcon1R072503	NORMAL	C	1	3	10	26	LOW_SIGNAL	LOW_SIGNAL	1036.261719	3288.651123	1029	3285	65.412979	53.823524	1034.292969	3286.171631	1030	3271	30.741934	59.220276	100	100	0.379251	0.210479	1.801846	0.554986	0.064041	0.041869	2932.774414	996.154846
1561	113ko3Gcon1R072503	NORMAL	C	1	3	11	1	DETECTED	DETECTED	3519.078125	7165.297852	2839	6592	1699.999878	2920.474365	1068.787842	3213.666748	1071	3209	29.658218	29.49435	100	100	472.012177	335.445679	1.40712	0.710672	82.617584	133.979248	69.368965	73.901772
1562	113ko3Gcon1R072503	NORMAL	C	1	3	11	2	DETECTED	DETECTED	3518.197266	7233.640625	3015	6107	1604.992554	2988.27002	1085.518555	3196.407471	1082	3198	28.122492	35.342567	100	100	468.619568	342.71228	1.367385	0.731323	86.50296	114.231461	65.966217	74.012596
1563	113ko3Gcon1R072503	NORMAL	C	1	3	11	3	LOW_SIGNAL	LOW_SIGNAL	1072.052612	3184.763184	1070	3181	25.021791	36.534794	1072.363647	3188.645508	1069	3192	27.886967	36.878082	100	100	-0.059916	-0.329562	0	0	-0.011153	-0.105275	0	0
1564	113ko3Gcon1R072503	NORMAL	C	1	3	11	4	LOW_SIGNAL	LOW_SIGNAL	1087.825562	3215.97998	1065	3217	157.267746	39.789223	1061.406738	3204.720459	1061	3205	24.820805	45.102146	100	100	5.089196	0.955797	5.324556	0.187809	1.064382	0.249645	587.82605	188.616028
1565	113ko3Gcon1R072503	NORMAL	C	1	3	11	5	LOW_SIGNAL	LOW_SIGNAL	1132.633301	3212.773438	1145	3213	49.370186	40.543972	1063.031982	3203.919922	1062	3205	24.91144	43.08086	100	100	13.407664	0.751556	17.839865	0.056054	2.79395	0.205509	61.240723	164.51384
1566	113ko3Gcon1R072503	NORMAL	C	1	3	11	6	LOW_SIGNAL	LOW_SIGNAL	1116.473389	3213.126709	1128	3211	48.317554	38.76799	1048.095947	3195.768066	1047	3198	26.665915	40.609108	100	100	13.171903	1.473539	8.938958	0.11187	2.564226	0.427457	58.927139	69.64222
1567	113ko3Gcon1R072503	NORMAL	C	1	3	11	7	LOW_SIGNAL	LOW_SIGNAL	1018.194641	3195.825439	1017	3193	23.103081	44.522495	1030.472046	3186.751953	1032	3188	26.517971	40.669319	100	100	-2.36506	0.770229	-3.070593	0	-0.462984	0.223104	0	199.67981
1568	113ko3Gcon1R072503	NORMAL	C	1	3	11	8	LOW_SIGNAL	LOW_SIGNAL	1008.904114	3187.246582	1007	3187	23.496246	38.777451	1018.080017	3171.159912	1017	3172	26.371904	41.920509	100	100	-1.767602	1.365564	-1.294412	0	-0.347942	0.383742	0	99.001411
1569	113ko3Gcon1R072503	NORMAL	C	1	3	11	9	LOW_SIGNAL	LOW_SIGNAL	999.732849	3167.047852	1001	3167	20.240036	42.995483	1003.783997	3163.360107	1005	3165	20.338501	36.17128	100	100	-0.780394	0.313045	-2.492913	0	-0.199186	0.101952	0	630.284546
1570	113ko3Gcon1R072503	NORMAL	C	1	3	11	10	LOW_SIGNAL	LOW_SIGNAL	1003.363037	3164.280762	1003	3166	24.753923	41.022243	1005.247986	3159.736084	1003	3159	30.607206	43.40379	100	100	-0.363108	0.385788	-0.941209	0	-0.061585	0.104707	0	312.007172
1571	113ko3Gcon1R072503	NORMAL	C	1	3	11	11	LOW_SIGNAL	LOW_SIGNAL	1038.801392	3209.938477	1037	3203	30.969978	63.198002	1007.616028	3152.63208	1006	3156	25.448807	41.35128	100	100	6.007399	4.86462	1.234916	0.809771	1.225416	1.385843	56.594818	83.397026
1572	113ko3Gcon1R072503	NORMAL	C	1	3	11	12	LOW_SIGNAL	LOW_SIGNAL	1031.421753	3199.625732	1035	3201	30.474987	51.228767	1002.135986	3145.76001	1000	3145	24.932598	32.549068	100	100	5.64147	4.572548	1.233769	0.810524	1.174598	1.654908	59.837921	73.440735
1573	113ko3Gcon1R072503	NORMAL	C	1	3	11	13	LOW_SIGNAL	LOW_SIGNAL	1055.226074	3154.5	1053	3154	44.811913	49.821095	1003.791992	3130.912109	1003	3124	26.962736	42.96434	100	100	9.908015	2.002327	4.948251	0.202092	1.907599	0.549011	69.589485	106.932587
1574	113ko3Gcon1R072503	NORMAL	C	1	3	11	14	LOW_SIGNAL	LOW_SIGNAL	1042.821899	3219.979492	1046	3218	43.712017	53.714767	1003.76001	3170.256104	1000	3166	34.624802	43.548988	100	100	7.524695	4.220914	1.782717	0.560942	1.128148	1.141781	68.303848	63.239017
1575	113ko3Gcon1R072503	NORMAL	C	1	3	11	15	LOW_SIGNAL	LOW_SIGNAL	1094.151733	3315.337891	1081	3311	62.210026	92.408981	999.641052	3190.957275	999	3192	24.253494	35.792355	100	100	18.206085	10.55841	1.724321	0.579938	3.896786	3.475061	60.614819	68.496056
1576	113ko3Gcon1R072503	NORMAL	C	1	3	11	16	LOW_SIGNAL	LOW_SIGNAL	1091.262085	3290.496582	1087	3285	66.820869	92.584869	1004.491516	3172.669434	1002	3173	24.853333	37.825512	100	100	16.715067	10.0021	1.671156	0.598388	3.491305	3.115018	71.483841	71.719933
1577	113ko3Gcon1R072503	NORMAL	C	1	3	11	17	LOW_SIGNAL	LOW_SIGNAL	1064.848267	3207.04834	1056	3207	130.727493	49.756954	1003.341248	3161.547607	999	3162	39.259377	39.697174	100	100	11.848417	3.862462	3.067582	0.32599	1.566684	1.146196	202.729935	65.928932
1578	113ko3Gcon1R072503	NORMAL	C	1	3	11	18	LOW_SIGNAL	LOW_SIGNAL	1044.013672	3222.876709	1048	3228	43.936024	63.551327	991.523804	3149.960205	988	3149	22.868567	40.762417	100	100	10.111397	6.189729	1.633577	0.612154	2.295285	1.788817	71.471642	66.866211
1579	113ko3Gcon1R072503	NORMAL	C	1	3	11	19	LOW_SIGNAL	LOW_SIGNAL	1004.653076	3165.394531	1001	3161	32.709736	52.888538	993.135986	3139.791992	993	3144	25.130732	37.653633	100	100	2.218597	2.173346	1.020821	0.979604	0.458287	0.679949	181.793884	145.06488
1580	113ko3Gcon1R072503	NORMAL	C	1	3	11	20	LOW_SIGNAL	LOW_SIGNAL	1005.664368	3203.410889	1006	3208	22.250694	54.848969	989.703979	3141.919922	990	3143	21.997807	37.656895	100	100	3.074533	5.21984	0.589009	1.697767	0.725545	1.632927	20.958939	64.854103
1581	113ko3Gcon1R072503	NORMAL	C	1	3	11	21	LOW_SIGNAL	LOW_SIGNAL	989.267151	3168.80127	990	3166	23.259043	39.97044	986.064026	3145.736084	985	3143	24.164005	42.644089	100	100	0.617035	1.957955	0.315142	3.173169	0.132558	0.540877	204.520157	64.435234
1582	113ko3Gcon1R072503	NORMAL	C	1	3	11	22	LOW_SIGNAL	LOW_SIGNAL	1010.440796	3205.868408	1010	3205	29.610209	41.94141	1001.859131	3176.302734	1002	3180	24.585236	40.901539	100	100	1.653131	2.509768	0.658679	1.518191	0.349058	0.72285	192.298859	31.392778
1583	113ko3Gcon1R072503	NORMAL	C	1	3	11	23	LOW_SIGNAL	LOW_SIGNAL	1082.769775	3241.052734	1087	3239	44.809597	39.911777	1016.312012	3221.327881	1014	3220	27.1639	40.837166	100	100	12.802105	1.674402	7.64578	0.130791	2.446547	0.483012	53.624096	43.824467
1584	113ko3Gcon1R072503	NORMAL	C	1	3	11	24	LOW_SIGNAL	LOW_SIGNAL	1097.476807	3288.437012	1099	3286	43.012527	49.584618	1029.932251	3260.466064	1027	3258	31.099155	53.583656	100	100	13.011459	2.374395	5.479905	0.182485	2.17191	0.522005	43.991657	72.617905
1585	113ko3Gcon1R072503	NORMAL	C	1	3	11	25	DETECTED	DETECTED	15641.410156	32823.503906	17065	35245	5284.460938	11278.462891	1066.300049	3359.949951	1058	3355	36.00161	62.387146	100	100	2807.679443	2501.099609	1.122578	0.890807	404.846069	472.269623	36.255905	38.278782
1586	113ko3Gcon1R072503	NORMAL	C	1	3	11	26	DETECTED	DETECTED	14505.597656	32696.287109	16365	35662	5910.272949	13991.668945	1062.428589	3356.857178	1063	3356	25.798393	50.981647	100	100	2589.627686	2490.562744	1.039776	0.961746	521.08551	575.490051	43.964462	47.688644
1587	113ko3Gcon1R072503	NORMAL	C	1	3	12	1	LOW_SIGNAL	LOW_SIGNAL	1070.388184	3191.440674	1070	3191	22.626854	37.898212	1072.309082	3192.763672	1071	3187	24.556519	43.735016	100	100	-0.370033	-0.112307	0	0	-0.078224	-0.03025	0	0
1588	113ko3Gcon1R072503	NORMAL	C	1	3	12	2	LOW_SIGNAL	LOW_SIGNAL	1064.546021	3174.5	1063	3171	26.930092	38.882061	1075.909058	3179.5	1073	3179	26.870584	36.655537	100	100	-2.188921	-0.42444	0	0	-0.42288	-0.136405	0	0
1589	113ko3Gcon1R072503	NORMAL	C	1	3	12	3	DETECTED	DETECTED	1270.684204	3384.463135	1220	3342	132.058823	128.00322	1073.923096	3186.230713	1072	3187	26.021034	36.637592	100	100	37.903118	16.827536	2.252446	0.443962	7.561617	5.410629	65.800522	61.870766
1590	113ko3Gcon1R072503	NORMAL	C	1	3	12	4	DETECTED	DETECTED	1245.184448	3420.29126	1183	3398	146.829132	128.848785	1056.255371	3204.138184	1054	3208	22.569811	37.452652	100	100	36.394394	18.348782	1.983477	0.504165	8.370875	5.771369	76.792892	57.03619
1591	113ko3Gcon1R072503	NORMAL	C	1	3	12	5	LOW_SIGNAL	LOW_SIGNAL	1144.906006	3216.140869	1158	3217	65.36245	41.810062	1046.463989	3195.256104	1045	3194	29.340752	39.71022	100	100	18.963398	1.772864	10.696477	0.093489	3.355129	0.525929	59.33131	62.646458
1592	113ko3Gcon1R072503	NORMAL	C	1	3	12	6	LOW_SIGNAL	LOW_SIGNAL	1135.155396	3225.858154	1151	3228	62.498512	44.915344	1038.991943	3196.471924	1038	3190	24.219265	39.990437	100	100	18.524467	2.494536	7.426018	0.134662	3.970536	0.734831	59.913639	69.586319
1593	113ko3Gcon1R072503	NORMAL	C	1	3	12	7	LOW_SIGNAL	LOW_SIGNAL	1023.791931	3188.892578	1024	3190	23.104719	38.58057	1030.015991	3183.895996	1031	3184	25.395575	36.785526	100	100	-1.198973	0.424149	-2.826771	0	-0.245084	0.13583	0	232.783737
1594	113ko3Gcon1R072503	NORMAL	C	1	3	12	8	LOW_SIGNAL	LOW_SIGNAL	1013.391907	3177.047363	1011	3170	22.446505	41.327358	1017.111084	3171.404785	1014	3166	24.77845	37.55022	100	100	-0.716444	0.478987	-1.49575	0	-0.150097	0.150268	0	305.900818
1595	113ko3Gcon1R072503	NORMAL	C	1	3	12	9	LOW_SIGNAL	LOW_SIGNAL	1086.817627	3193.331055	1029	3193	617.577576	43.275021	1009.776001	3172.023926	1009	3177	22.345839	39.543861	100	100	14.84093	1.808718	8.205222	0.121874	3.447695	0.538823	801.090515	82.501472
1596	113ko3Gcon1R072503	NORMAL	C	1	3	12	10	LOW_SIGNAL	LOW_SIGNAL	1024.256714	3186.790527	1024	3187	26.193972	38.889202	1009.911987	3170.327881	1009	3171	24.134039	43.928417	100	100	2.763299	1.39748	1.977345	0.505729	0.594377	0.374761	70.980507	124.091827
1597	113ko3Gcon1R072503	NORMAL	C	1	3	12	11	LOW_SIGNAL	LOW_SIGNAL	1044.439209	3220.189209	1047	3213	30.830734	49.782703	1009.436951	3164.20166	1007	3167	27.648413	44.627567	100	100	6.742667	4.752666	1.418713	0.704864	1.265977	1.254551	38.974133	39.403812
1598	113ko3Gcon1R072503	NORMAL	C	1	3	12	12	LOW_SIGNAL	LOW_SIGNAL	1046.020386	3191.904785	1047	3190	32.366371	47.239319	1003.23999	3157.256104	1000	3154	27.144295	39.17144	100	100	8.241011	2.941254	2.80187	0.356905	1.576036	0.884539	41.207306	76.203842
1599	113ko3Gcon1R072503	NORMAL	C	1	3	12	13	LOW_SIGNAL	LOW_SIGNAL	1005.890381	3095.020508	1005	3091	22.026978	38.965855	1003.234253	3116.279297	1003	3117	25.764648	34.428352	100	100	0.511664	-1.804614	0	-3.526953	0.103092	-0.617479	503.184753	0
1600	113ko3Gcon1R072503	NORMAL	C	1	3	12	14	LOW_SIGNAL	LOW_SIGNAL	993.534241	3172.513672	991	3173	27.570641	36.617546	1003.522522	3149.28833	1005	3144	26.1728	44.728554	100	100	-1.924095	1.971551	-0.97593	0	-0.381628	0.519251	0	110.597084
1601	113ko3Gcon1R072503	NORMAL	C	1	3	12	15	DETECTED	DETECTED	1158.886841	3465.20752	1153	3463	41.621765	71.593498	1023.052612	3214.543945	1010	3194	54.905041	82.271217	100	100	26.166454	21.278307	1.229724	0.81319	2.473985	3.046796	26.36133	16.17028
1602	113ko3Gcon1R072503	NORMAL	C	1	3	12	16	DETECTED	DETECTED	1144.876343	3426	1145	3421	35.432816	62.871395	999.271606	3175.740723	1000	3179	29.687124	39.690285	100	100	28.048599	21.243986	1.320308	0.757399	4.904643	6.305303	13.284726	19.483612
1603	113ko3Gcon1R072503	NORMAL	C	1	3	12	17	LOW_SIGNAL	LOW_SIGNAL	986.164368	3170.760254	983	3168	53.553715	40.248585	984.354004	3156.239014	986	3156	25.560825	39.13673	100	100	0.34874	1.232678	0.282912	3.534663	0.070826	0.371039	2599.478027	64.69796
1604	113ko3Gcon1R072503	NORMAL	C	1	3	12	18	LOW_SIGNAL	LOW_SIGNAL	989.458923	3151.363037	977	3149	125.950134	40.096924	975.618652	3139.305176	974	3136	22.420572	40.633137	100	100	2.666123	1.023567	2.604738	0.383916	0.617302	0.296749	895.491882	54.565201
[truncated: 29,596 more rows]
